# Supplementary material for: Numerical simulation research on thermal insulation performance of composite heat-insulation zone structure in hydrothermal high-temperature mine
Source: Sci Rep. 2024 Jun 18;14:14096. doi: 10.1038/s41598-024-64702-4 (PMC11189482; doi:10.1038/s41598-024-64702-4)
Supplement: Supplementary file 1 — Supplementary Information. [file 41598_2024_64702_MOESM1_ESM.zip]

Archive with 71 entries (71 files):
- Heat flux scenario 1.txt
- Heat flux scenario 2-1.txt
- Heat flux scenario 2-2.txt
- Heat flux scenario 2-3.txt
- Heat flux scenario 2-4.txt
- Heat flux scenario 3.txt
- Heat flux scenario 4-1.txt
- Heat flux scenario 4-2.txt
- Heat flux scenario 4-3.txt
- Heat flux scenario 4-4.txt
- Heat flux scenario 5-1.txt
- Heat flux scenario 5-2.txt
- Heat flux scenario 5-3.txt
- Heat-regulating circle scenario 1.txt
- Heat-regulating circle scenario 1.xlsx
- Heat-regulating circle scenario 2-1.txt
- Heat-regulating circle scenario 2-1.xlsx
- Heat-regulating circle scenario 2-2.txt
- Heat-regulating circle scenario 2-2.xlsx
- Heat-regulating circle scenario 2-3.txt
- Heat-regulating circle scenario 2-3.xlsx
- Heat-regulating circle scenario 2-4.txt
- Heat-regulating circle scenario 2-4.xlsx
- Heat-regulating circle scenario 3-1.txt
- Heat-regulating circle scenario 3-1.xlsx
- Heat-regulating circle scenario 3-2.txt
- Heat-regulating circle scenario 3-2.xlsx
- Heat-regulating circle scenario 3-3.txt
- Heat-regulating circle scenario 3-3.xlsx
- Heat-regulating circle scenario 3-4.txt
- Heat-regulating circle scenario 3-4.xlsx
- Heat-regulating circle scenario 4-1.txt
- Heat-regulating circle scenario 4-1.xlsx
- Heat-regulating circle scenario 4-2.txt
- Heat-regulating circle scenario 4-2.xlsx
- Heat-regulating circle scenario 4-3.txt
- Heat-regulating circle scenario 4-3.xlsx
- Heat-regulating circle scenario 4-4.txt
- Heat-regulating circle scenario 4-4.xlsx
- Heat-regulating circle scenario 5-1.txt
- Heat-regulating circle scenario 5-1.xlsx
- Heat-regulating circle scenario 5-2.txt
- Heat-regulating circle scenario 5-2.xlsx
- Heat-regulating circle scenario 5-3.txt
- Heat-regulating circle scenario 5-3.xlsx
- Influence of structural parameters on the temperature field.xlsx
- model validation.txt
- model validation.xlsx
- Temperature at different depths of the perimeter rock after steady state.txt
- Temperature scenario 1.txt
- Temperature scenario 1.xlsx
- Temperature scenario 2-1.txt
- Temperature scenario 2-2.txt
- Temperature scenario 2-3.txt
- Temperature scenario 2-4.txt
- Temperature scenario 2.xlsx
- Temperature scenario 3-1.txt
- Temperature scenario 3-2.txt
- Temperature scenario 3-3.txt
- Temperature scenario 3-4.txt
- Temperature scenario 3.xlsx
- Temperature scenario 4-1.txt
- Temperature scenario 4-2.txt
- Temperature scenario 4-3.txt
- Temperature scenario 4-4.txt
- Temperature scenario 4.xlsx
- Temperature scenario 5-1.txt
- Temperature scenario 5-2.txt
- Temperature scenario 5-3.txt
- Temperature scenario 5.xlsx
- Thermal insulation performance analysis.xlsx
