# Supplementary material for: Numerical simulation research on thermal insulation performance of composite heat-insulation zone structure in hydrothermal high-temperature mine
Source: Sci Rep. 2024 Jun 18;14:14096. doi: 10.1038/s41598-024-64702-4 (PMC11189482; doi:10.1038/s41598-024-64702-4)
Supplement: Supplementary file 1 — Supplementary Information. [file 41598_2024_64702_MOESM1_ESM.zip › Heat flux scenario 1.txt]

% Model:              方案一.mph
% Version:            COMSOL 5.6.0.280
% Date:               Sep 20 2022, 22:55
% Table:              表格: 表格 10 {tbl10} - 线积分: 线积分 1 {int1}
% 时间 (d)                 向内热通量 (W/m)
0                        -65.96043676862372
1                        -65.5771322214957
2                        -65.21464446598594
3                        -64.93577128573045
4                        -64.66241269313971
5                        -64.40622024848814
6                        -64.16264459508731
7                        -63.931692330298546
8                        -63.742019225504244
9                        -63.56075095495398
10                       -63.37945962001642
11                       -63.19814521362516
12                       -63.01680772871016
13                       -62.83544715819794
14                       -62.654063495011506
15                       -62.513387956611055
16                       -62.39985475605219
17                       -62.286312564967545
18                       -62.17276138165417
19                       -62.05920120440857
20                       -61.94563203152669
21                       -61.832053861304225
22                       -61.71846669203596
23                       -61.604870522016455
24                       -61.491265349539674
25                       -61.37765117289902
26                       -61.26402799038753
27                       -61.150395800297524
28                       -61.03675460092099
29                       -60.932809824302446
30                       -60.8676814101815
31                       -60.802550049649824
32                       -60.73741574239003
33                       -60.672278488084665
34                       -60.60713828641616
35                       -60.54199513706689
36                       -60.47684903971923
37                       -60.41169999405538
38                       -60.346547999757775
39                       -60.28139305650846
40                       -60.21623516398965
41                       -60.15107432188337
42                       -60.08591052987157
43                       -60.020743787636405
44                       -59.95557409485964
45                       -59.89040145122324
46                       -59.82522585640887
47                       -59.76004731009847
48                       -59.69486581197358
49                       -59.62968136171599
50                       -59.564493959007194
51                       -59.49930360352873
52                       -59.43411029496217
53                       -59.3689140329888
54                       -59.303714817290064
55                       -59.23851264754725
56                       -59.173307523441736
57                       -59.10809944465463
58                       -59.054433796077134
59                       -59.01808469785492
60                       -58.9817346840053
61                       -58.945383754473575
62                       -58.90903190920492
63                       -58.87267914814457
64                       -58.83632547123771
65                       -58.799970878429626
66                       -58.76361536966543
67                       -58.72725894489034
68                       -58.690901604049586
69                       -58.654543347088364
70                       -58.61818417395184
71                       -58.581824084585215
72                       -58.545463078933594
73                       -58.50910115694222
74                       -58.47273831855621
75                       -58.43637456372083
76                       -58.40000989238109
77                       -58.363644304482165
78                       -58.3272777999693
79                       -58.290910378787565
80                       -58.25454204088204
81                       -58.21817278619795
82                       -58.18180261468036
83                       -58.14543152627442
84                       -58.10905952092519
85                       -58.0726865985778
86                       -58.03631275917742
87                       -57.99993800266904
88                       -57.96356232899791
89                       -57.92718573810893
90                       -57.89080822994725
91                       -57.854429804458
92                       -57.81805046158617
93                       -57.781670201276846
94                       -57.74528902347513
95                       -57.70890692812602
96                       -57.67252391517462
97                       -57.636139984566086
98                       -57.599755136245136
99                       -57.5633693701571
100                      -57.526982686246896
101                      -57.49059508445949
102                      -57.45420656474008
103                      -57.41781712703347
104                      -57.38142677128477
105                      -57.34503549743908
106                      -57.30864330544117
107                      -57.27225019523623
108                      -57.235856166769196
109                      -57.199461219984975
110                      -57.163065354828646
111                      -57.12666857124514
112                      -57.090270869179385
113                      -57.05387224857639
114                      -57.01747270938111
115                      -56.98107225153845
116                      -56.95939510370073
117                      -56.9413987195321
118                      -56.92340211131802
119                      -56.9054052790519
120                      -56.88740822272701
121                      -56.86941094233693
122                      -56.85141343787499
123                      -56.83341570933458
124                      -56.81541775670906
125                      -56.797419579991804
126                      -56.77942117917627
127                      -56.76142255425578
128                      -56.74342370522381
129                      -56.72542463207366
130                      -56.70742533479882
131                      -56.68942581339258
132                      -56.67142606784831
133                      -56.65342609815955
134                      -56.635425904319504
135                      -56.61742548632171
136                      -56.59942484415944
137                      -56.5814239778262
138                      -56.563422887315255
139                      -56.545421572620064
140                      -56.52742003373397
141                      -56.50941827065043
142                      -56.491416283362774
143                      -56.47341407186433
144                      -56.45541163614864
145                      -56.43740897620895
146                      -56.41940609203877
147                      -56.40140298363134
148                      -56.38339965098016
149                      -56.36539609407845
150                      -56.347392312919844
151                      -56.329388307497496
152                      -56.31138407780493
153                      -56.293379623835484
154                      -56.27537494558254
155                      -56.257370043039444
156                      -56.239364916199605
157                      -56.22135956505644
158                      -56.20335398960326
159                      -56.185348189833505
160                      -56.16734216574052
161                      -56.149335917317686
162                      -56.131329444558496
163                      -56.11332274745609
164                      -56.09531582600401
165                      -56.07730868019561
166                      -56.05930131002429
167                      -56.04129371548348
168                      -56.02328589656638
169                      -56.00527785326647
170                      -55.98726958557713
171                      -55.96926109349173
172                      -55.951252377003705
173                      -55.93324343610634
174                      -55.91523427079303
175                      -55.89722488105716
176                      -55.879215266892146
177                      -55.86120542829133
178                      -55.84319536524804
179                      -55.82518507775572
180                      -55.807174565807685
181                      -55.78916382939738
182                      -55.77115286851812
183                      -55.753141683163385
184                      -55.73513027332637
185                      -55.7171186390005
186                      -55.69910678017924
187                      -55.68109469685591
188                      -55.663082389023856
189                      -55.64506985667653
190                      -55.627057099807175
191                      -55.609044118409315
192                      -55.59103091247618
193                      -55.57301748200114
194                      -55.555003826977725
195                      -55.536989947399164
196                      -55.51897584325882
197                      -55.50096151455009
198                      -55.4829469612664
199                      -55.46493218340107
200                      -55.44691718094742
201                      -55.42890195389894
202                      -55.410886502248886
203                      -55.392870825990634
204                      -55.37485492511762
205                      -55.35683879962319
206                      -55.33882244950069
207                      -55.32080587474345
208                      -55.30278907534494
209                      -55.28477205129843
210                      -55.26675480259725
211                      -55.24873732923487
212                      -55.23071963120462
213                      -55.21270170849978
214                      -55.19468356111384
215                      -55.176665189040115
216                      -55.15864659227199
217                      -55.14062777080276
218                      -55.122608724625856
219                      -55.104589453734555
220                      -55.0865699581223
221                      -55.068550237782496
222                      -55.05053029270826
223                      -55.03251012289332
224                      -55.01448972833076
225                      -54.99646910901405
226                      -54.978448264936475
227                      -54.960427196091516
228                      -54.942405902472395
229                      -54.92438438407248
230                      -54.9063626408853
231                      -54.8925756548731
232                      -54.881611878703865
233                      -54.8706480193954
234                      -54.859684076946124
235                      -54.84872005135468
236                      -54.83775594261941
237                      -54.82679175073896
238                      -54.815827475711714
239                      -54.80486311753637
240                      -54.79389867621124
241                      -54.78293415173491
242                      -54.77196954410596
243                      -54.761004853322774
244                      -54.75004007938397
245                      -54.73907522228785
246                      -54.728110282033164
247                      -54.71714525861833
248                      -54.706180152041796
249                      -54.69521496230218
250                      -54.684249689397944
251                      -54.67328433332754
252                      -54.66231889408951
253                      -54.651353371682305
254                      -54.640387766104595
255                      -54.62942207735477
256                      -54.61845630543127
257                      -54.60749045033271
258                      -54.59652451205763
259                      -54.58555849060446
260                      -54.574592385971684
261                      -54.56362619815786
262                      -54.552659927161464
263                      -54.54169357298109
264                      -54.530727135615074
265                      -54.5197606150621
266                      -54.50879401132055
267                      -54.49782732438904
268                      -54.48686055426597
269                      -54.475893700949825
270                      -54.46492676443927
271                      -54.453959744732686
272                      -54.44299264182865
273                      -54.432025455725515
274                      -54.42105818642197
275                      -54.41009083391648
276                      -54.399123398207486
277                      -54.3881558792935
278                      -54.37718827717308
279                      -54.36622059184472
280                      -54.355252823306905
281                      -54.34428497155823
282                      -54.33331703659706
283                      -54.32234901842192
284                      -54.31138091703139
285                      -54.3004127324239
286                      -54.28944446459801
287                      -54.27847611355227
288                      -54.26750767928511
289                      -54.25653916179503
290                      -54.24557056108053
291                      -54.23460187714025
292                      -54.22363310997248
293                      -54.21266425957589
294                      -54.20169532594888
295                      -54.19072630909001
296                      -54.179757208997884
297                      -54.168788025670814
298                      -54.15781875910743
299                      -54.14684940930613
300                      -54.135879976265606
301                      -54.1249104599841
302                      -54.11394086046034
303                      -54.10297117769279
304                      -54.092001411679895
305                      -54.08103156242017
306                      -54.0700616299121
307                      -54.05909161415426
308                      -54.048121515145105
309                      -54.03715133288318
310                      -54.02618106736691
311                      -54.0152107185949
312                      -54.00424028656559
313                      -53.9932697712775
314                      -53.98229917272911
315                      -53.971328490918985
316                      -53.96035772584557
317                      -53.94938687750735
318                      -53.93841594590293
319                      -53.9274449310308
320                      -53.9164738328893
321                      -53.905502651477065
322                      -53.89453138679266
323                      -53.88356003883444
324                      -53.87258860760106
325                      -53.86161709309089
326                      -53.85064549530256
327                      -53.83967381423444
328                      -53.82870204988512
329                      -53.81773020225306
330                      -53.80675827133678
331                      -53.79578625713485
332                      -53.784814159645656
333                      -53.77384197886779
334                      -53.762869714799685
335                      -53.75189736743994
336                      -53.740924936786946
337                      -53.72995242283924
338                      -53.718979825595426
339                      -53.70800714505389
340                      -53.697034381213165
341                      -53.6860615340718
342                      -53.67508860362824
343                      -53.66411558988097
344                      -53.6531424928286
345                      -53.64216931246953
346                      -53.631196048802295
347                      -53.620222701825426
348                      -53.60924927153737
349                      -53.59827575793661
350                      -53.58730216102175
351                      -53.576328480791275
352                      -53.56535471724359
353                      -53.55438087037732
354                      -53.543406940190884
355                      -53.532432926682795
356                      -53.52145882985164
357                      -53.51048464969579
358                      -53.499510386213785
359                      -53.48853603940421
360                      -53.47756160926547
361                      -53.466587095796065
362                      -53.45561249899463
363                      -53.44463781885948
364                      -53.43366305538936
365                      -53.422688208582464
366                      -53.41171327843759
367                      -53.40073826495306
368                      -53.38976316812735
369                      -53.37878798795907
370                      -53.36781272444672
371                      -53.35683737758875
372                      -53.34586194738368
373                      -53.33488643382997
374                      -53.32391083692622
375                      -53.31293515667087
376                      -53.3019593930624
377                      -53.29098354609937
378                      -53.28000761578021
379                      -53.26903160210345
380                      -53.25805550506767
381                      -53.247079324671205
382                      -53.236103060912704
383                      -53.225126713790644
384                      -53.21415028330346
385                      -53.203173769449705
386                      -53.19219717222793
387                      -53.18122049163645
388                      -53.170243727674
389                      -53.1592668803389
390                      -53.14828994962978
391                      -53.137312935545076
392                      -53.12633583808329
393                      -53.11535865724295
394                      -53.10438139302253
395                      -53.0934040454205
396                      -53.082426614435406
397                      -53.07144910006578
398                      -53.060471502310016
399                      -53.04949382116676
400                      -53.03851605663437
401                      -53.02753820871148
402                      -53.01656027739647
403                      -53.00558226268794
404                      -52.99460416458437
405                      -52.98362598308418
406                      -52.97264771818588
407                      -52.96166936988808
408                      -52.95069093818919
409                      -52.939712423087784
410                      -52.928733824582274
411                      -52.9198577403088
412                      -52.912383340193536
413                      -52.90490890142913
414                      -52.89743442401518
415                      -52.88995990795112
416                      -52.88248535323653
417                      -52.875010759870946
418                      -52.86753612785386
419                      -52.860061457184756
420                      -52.852586747863356
421                      -52.8451119998889
422                      -52.83763721326117
423                      -52.83016238797949
424                      -52.822687524043516
425                      -52.81521262145281
426                      -52.80773768020676
427                      -52.800262700304984
428                      -52.792787681746994
429                      -52.785312624532295
430                      -52.77783752866045
431                      -52.77036239413098
432                      -52.76288722094331
433                      -52.75541200909719
434                      -52.74793675859188
435                      -52.740461469427125
436                      -52.73298614160242
437                      -52.72551077511716
438                      -52.71803536997091
439                      -52.71055992616336
440                      -52.7030844436938
441                      -52.695608922561924
442                      -52.6881333627672
443                      -52.68065776430921
444                      -52.6731821271873
445                      -52.665706451401284
446                      -52.6582307369504
447                      -52.65075498383435
448                      -52.643279192052574
449                      -52.63580336160479
450                      -52.628327492490264
451                      -52.620851584708696
452                      -52.613375638259576
453                      -52.60589965314227
454                      -52.59842362935658
455                      -52.590947566901775
456                      -52.583471465777556
457                      -52.57599532598345
458                      -52.568519147518835
459                      -52.56104293038344
460                      -52.55356667457662
461                      -52.546090380097965
462                      -52.53861404694704
463                      -52.53113767512327
464                      -52.523661264626355
465                      -52.51618481545557
466                      -52.50870832761068
467                      -52.50123180109105
468                      -52.49375523589629
469                      -52.48627863202595
470                      -52.47880198947954
471                      -52.471325308256446
472                      -52.46384858835636
473                      -52.45637182977884
474                      -52.44889503252323
475                      -52.441418196589154
476                      -52.43394132197625
477                      -52.42646440868381
478                      -52.41898745671157
479                      -52.411510466058985
480                      -52.40403343672553
481                      -52.39655636871074
482                      -52.38907926201424
483                      -52.38160211663545
484                      -52.37412493257392
485                      -52.36664770982923
486                      -52.359170448400825
487                      -52.35169314828837
488                      -52.344215809491175
489                      -52.336738432008985
490                      -52.32926101584113
491                      -52.321783560987356
492                      -52.314306067446914
493                      -52.306828535219644
494                      -52.299350964304836
495                      -52.291873354702055
496                      -52.284395706410976
497                      -52.27691801943095
498                      -52.26944029376158
499                      -52.26196252940237
500                      -52.25448472635282
501                      -52.24700688461261
502                      -52.23952900418104
503                      -52.23205108505783
504                      -52.22457312724233
505                      -52.21709513073418
506                      -52.20961709553295
507                      -52.20213902163809
508                      -52.1946609090491
509                      -52.1871827577655
510                      -52.17970456778701
511                      -52.17222633911281
512                      -52.164748071742714
513                      -52.15726976567619
514                      -52.149791420912706
515                      -52.1423130374518
516                      -52.13483461529305
517                      -52.127356154435866
518                      -52.119877654879915
519                      -52.112399116624644
520                      -52.10492053966959
521                      -52.09744192401421
522                      -52.08996326965823
523                      -52.08248457660106
524                      -52.075005844842124
525                      -52.06752707438105
526                      -52.0600482652174
527                      -52.05256941735062
528                      -52.04509053078027
529                      -52.037611605505866
530                      -52.03013264152696
531                      -52.02265363884311
532                      -52.015174597453715
533                      -52.0076955173584
534                      -52.00021639855666
535                      -51.992737241048054
536                      -51.98525804483207
537                      -51.97777880990834
538                      -51.97029953627618
539                      -51.96282022393529
540                      -51.95534087288511
541                      -51.94786148312521
542                      -51.9403820546551
543                      -51.932902587474345
544                      -51.92542308158246
545                      -51.917943536978854
546                      -51.91046395366321
547                      -51.90298433163498
548                      -51.89550467089361
549                      -51.88802497143884
550                      -51.88054523327002
551                      -51.87306545638672
552                      -51.86558564078849
553                      -51.85810578647481
554                      -51.850625893445255
555                      -51.843145961699335
556                      -51.83566599123654
557                      -51.828185982056404
558                      -51.820705934158504
559                      -51.81322584754236
560                      -51.80574572220747
561                      -51.798265558153375
562                      -51.79078535537953
563                      -51.783305113885596
564                      -51.77582483367092
565                      -51.76834451473523
566                      -51.760864157077954
567                      -51.75338376069855
568                      -51.74590332559667
569                      -51.73842285177166
570                      -51.73094233922333
571                      -51.72346178795091
572                      -51.71598119795413
573                      -51.70850056923241
574                      -51.70101990178532
575                      -51.69353919561234
576                      -51.6860584507131
577                      -51.67857766708698
578                      -51.67109684473361
579                      -51.66361598365248
580                      -51.65613508384317
581                      -51.64865414530508
582                      -51.64117316803784
583                      -51.63369215204093
584                      -51.62621109731392
585                      -51.618730003856285
586                      -51.61124887166764
587                      -51.60376770074738
588                      -51.59628649109517
589                      -51.58880524271039
590                      -51.581323955592595
591                      -51.5748865202612
592                      -51.56914498594706
593                      -51.56340342882107
594                      -51.55766184888329
595                      -51.55192024613324
596                      -51.54617862057089
597                      -51.54043697219597
598                      -51.53469530100824
599                      -51.52895360700755
600                      -51.52321189019355
601                      -51.51747015056612
602                      -51.51172838812512
603                      -51.50598660287015
604                      -51.50024479480121
605                      -51.494502963917846
606                      -51.48876111022005
607                      -51.48301923370752
608                      -51.477277334380034
609                      -51.471535412237394
610                      -51.46579346727942
611                      -51.460051499505795
612                      -51.45430950891647
613                      -51.4485674955111
614                      -51.44282545928947
615                      -51.43708340025145
616                      -51.43134131839668
617                      -51.42559921372513
618                      -51.41985708623643
619                      -51.414114935930485
620                      -51.40837276280705
621                      -51.402630566865845
622                      -51.39688834810669
623                      -51.391146106529376
624                      -51.38540384213373
625                      -51.37966155491946
626                      -51.37391924488638
627                      -51.368176912034315
628                      -51.362434556363
629                      -51.35669217787233
630                      -51.35094977656181
631                      -51.34520735243157
632                      -51.33946490548123
633                      -51.33372243571055
634                      -51.32797994311939
635                      -51.322237427707385
636                      -51.31649488947455
637                      -51.31075232842055
638                      -51.30500974454511
639                      -51.29926713784813
640                      -51.29352450832932
641                      -51.28778185598851
642                      -51.28203918082544
643                      -51.27629648283994
644                      -51.27055376203177
645                      -51.26481101840073
646                      -51.25906825194656
647                      -51.25332546266918
648                      -51.24758265056818
649                      -51.24183981564348
650                      -51.23609695789486
651                      -51.230354077322026
652                      -51.2246111739248
653                      -51.21886824770302
654                      -51.21312529865636
655                      -51.20738232678477
656                      -51.201639332087886
657                      -51.19589631456561
658                      -51.19015327421763
659                      -51.184410211043684
660                      -51.17866712504376
661                      -51.17292401621749
662                      -51.16718088456471
663                      -51.161437730085105
664                      -51.15569455277862
665                      -51.14995135264487
666                      -51.14420812968385
667                      -51.1384648838952
668                      -51.13272161527876
669                      -51.12697832383419
670                      -51.121235009561445
671                      -51.115491672460195
672                      -51.10974831253029
673                      -51.10400492977158
674                      -51.09826152418373
675                      -51.09251809576646
676                      -51.08677464451974
677                      -51.081031170443275
678                      -51.07528767353683
679                      -51.06954415380024
680                      -51.06380061123318
681                      -51.058057045835604
682                      -51.05231345760719
683                      -51.046569846547676
684                      -51.040826212656924
685                      -51.03508255593479
686                      -51.02933887638089
687                      -51.02359517399513
688                      -51.01785144877728
689                      -51.01210770072708
690                      -51.00636392984434
691                      -51.00062013612879
692                      -50.994876319580364
693                      -50.98913248019873
694                      -50.983388617983756
695                      -50.97764473293503
696                      -50.971900825052494
697                      -50.966156894336066
698                      -50.96041294078527
699                      -50.95466896439998
700                      -50.948924965180034
701                      -50.943180943125206
702                      -50.93743689823519
703                      -50.9316928305099
704                      -50.92594873994912
705                      -50.920204626552504
706                      -50.91446049031991
707                      -50.90871633125113
708                      -50.90297214934598
709                      -50.89722794460417
710                      -50.8914837170256
711                      -50.88573946660988
712                      -50.87999519335694
713                      -50.87425089726651
714                      -50.86850657833843
715                      -50.86276223657241
716                      -50.85701787196823
717                      -50.85127348452573
718                      -50.845529074244695
719                      -50.83978464112492
720                      -50.83404018516613
721                      -50.82829570636811
722                      -50.82255120473069
723                      -50.816806680253656
724                      -50.81106213293677
725                      -50.80531756277989
726                      -50.799572969782616
727                      -50.79382835394496
728                      -50.78808371526655
729                      -50.78233905374724
730                      -50.77659436938678
731                      -50.77084966218498
732                      -50.76510493214166
733                      -50.75936017925645
734                      -50.75361540352936
735                      -50.747870604960006
736                      -50.74212578354823
737                      -50.736380939293845
738                      -50.730636072196624
739                      -50.724891182256336
740                      -50.71914626947264
741                      -50.71340133384565
742                      -50.70765637537484
743                      -50.701911394060104
744                      -50.696166389901244
745                      -50.69042136289801
746                      -50.68467631305019
747                      -50.67893124035765
748                      -50.67318614482005
749                      -50.667441026437245
750                      -50.661695885209056
751                      -50.655950721135135
752                      -50.65020553421541
753                      -50.644460324449625
754                      -50.638715091837526
755                      -50.63296983637893
756                      -50.627224558073564
757                      -50.62147925692133
758                      -50.6157339329219
759                      -50.609988586075175
760                      -50.604243216380794
761                      -50.598497823838606
762                      -50.59275240844843
763                      -50.587006970210005
764                      -50.58126150912318
765                      -50.5755160251877
766                      -50.56977051840337
767                      -50.56402498876989
768                      -50.55827943628715
769                      -50.55253386095491
770                      -50.546788262772864
771                      -50.54183323640914
772                      -50.53740525773063
773                      -50.532977265480724
774                      -50.528549259659485
775                      -50.524121240266616
776                      -50.51969320730217
777                      -50.51526516076602
778                      -50.51083710065797
779                      -50.50640902697806
780                      -50.501980939726124
781                      -50.49755283890204
782                      -50.49312472450576
783                      -50.488696596537146
784                      -50.48426845499615
785                      -50.479840299882596
786                      -50.47541213119651
787                      -50.47098394893761
788                      -50.466555753105965
789                      -50.46212754370148
790                      -50.4576993207239
791                      -50.45327108417326
792                      -50.44884283404937
793                      -50.444414570352215
794                      -50.43998629308161
795                      -50.435558002237556
796                      -50.431129697819905
797                      -50.42670137982857
798                      -50.42227304826342
799                      -50.41784470312441
800                      -50.41341634441139
801                      -50.40898797212425
802                      -50.40455958626298
803                      -50.40013118682745
804                      -50.39570277381748
805                      -50.39127434723306
806                      -50.386845907074026
807                      -50.382417453340295
808                      -50.37798898603185
809                      -50.37356050514851
810                      -50.36913201069018
811                      -50.3647035026568
812                      -50.360274981048285
813                      -50.35584644586443
814                      -50.35141789710521
815                      -50.34698933477054
816                      -50.342560758860344
817                      -50.33813216937446
818                      -50.33370356631284
819                      -50.329274949675366
820                      -50.32484631946185
821                      -50.32041767567228
822                      -50.31598901830665
823                      -50.31156034736475
824                      -50.307131662846416
825                      -50.302702964751724
826                      -50.29827425308046
827                      -50.2938455278325
828                      -50.2894167890078
829                      -50.284988036606315
830                      -50.28055927062789
831                      -50.27613049107239
832                      -50.271701697939754
833                      -50.267272891229865
834                      -50.26284407094262
835                      -50.25841523707796
836                      -50.2539863896358
837                      -50.24955752861598
838                      -50.24512865401842
839                      -50.24069976584306
840                      -50.236270864089796
841                      -50.23184194875843
842                      -50.227413019849024
843                      -50.22298407736133
844                      -50.218555121295324
845                      -50.21412615165089
846                      -50.209697168427944
847                      -50.205268171626415
848                      -50.20083916124612
849                      -50.19641013728705
850                      -50.19198109974911
851                      -50.187552048632114
852                      -50.18312298393593
853                      -50.17869390566062
854                      -50.174264813806026
855                      -50.169835708372005
856                      -50.1654065893584
857                      -50.16097745676528
858                      -50.156548310592484
859                      -50.15211915083981
860                      -50.14768997750726
861                      -50.14326079059473
862                      -50.13883159010213
863                      -50.13440237602928
864                      -50.12997314837624
865                      -50.12554390714272
866                      -50.12111465232867
867                      -50.1166853839341
868                      -50.11225610195885
869                      -50.10782680640283
870                      -50.10339749726587
871                      -50.098968174547956
872                      -50.09453883824898
873                      -50.09010948836876
874                      -50.085680124907356
875                      -50.08125074786449
876                      -50.07682135724025
877                      -50.07239195303435
878                      -50.06796253524684
879                      -50.06353310387749
880                      -50.05910365892627
881                      -50.05467420039318
882                      -50.05024472827798
883                      -50.0458152425806
884                      -50.04138574330095
885                      -50.03695623043897
886                      -50.03252670399448
887                      -50.02809716396748
888                      -50.02366761035779
889                      -50.01923804316535
890                      -50.01480846239009
891                      -50.01037886803182
892                      -50.00594926009055
893                      -50.0015196385661
894                      -49.99709000345841
895                      -49.99266035476739
896                      -49.98823069249294
897                      -49.983801016634956
898                      -49.97937132719325
899                      -49.97494162416782
900                      -49.97051190755859
901                      -49.96608217736544
902                      -49.96165243358822
903                      -49.95722267622687
904                      -49.95279290528131
905                      -49.948363120751395
906                      -49.943933322637015
907                      -49.93950351093816
908                      -49.935073685654615
909                      -49.93064384678643
910                      -49.926213994333374
911                      -49.92178412829539
912                      -49.91735424867236
913                      -49.912924355464256
914                      -49.90849444867091
915                      -49.90406452829229
916                      -49.89963459432818
917                      -49.895204646778645
918                      -49.89077468564339
919                      -49.88634471092246
920                      -49.881914722615754
921                      -49.87748472072308
922                      -49.87305470524446
923                      -49.86862467617975
924                      -49.864194633528825
925                      -49.85976457729154
926                      -49.855334507467845
927                      -49.85090442405767
928                      -49.84647432706091
929                      -49.84204421647749
930                      -49.83761409230723
931                      -49.833183954550016
932                      -49.828753803205906
933                      -49.824323638274635
934                      -49.819893459756244
935                      -49.81546326765053
936                      -49.81103306195742
937                      -49.80660284267683
938                      -49.80217260980865
939                      -49.79774236335278
940                      -49.79331210330911
941                      -49.788881829677585
942                      -49.784451542458086
943                      -49.780021241650516
944                      -49.775590927254754
945                      -49.77116059927073
946                      -49.76673025769833
947                      -49.76229990253741
948                      -49.757869533787954
949                      -49.753439151449854
950                      -49.749008755522965
951                      -49.74481206105709
952                      -49.740774615814495
953                      -49.73674147298775
954                      -49.732712632613115
955                      -49.72868809472626
956                      -49.724667859363464
957                      -49.7206519265605
958                      -49.71664029635341
959                      -49.712632968777896
960                      -49.7086299438699
961                      -49.70463122166529
962                      -49.70063680219956
963                      -49.69664668550868
964                      -49.69266087162818
965                      -49.68867936059373
966                      -49.68470215244096
967                      -49.680729247205335
968                      -49.67676064492255
969                      -49.67279634562789
970                      -49.66883634935692
971                      -49.66488065614509
972                      -49.66092926602761
973                      -49.6569821790399
974                      -49.65303939521725
975                      -49.64910091459496
976                      -49.645166737208136
977                      -49.64123686309212
978                      -49.637311292281865
979                      -49.63339002481262
980                      -49.62947306071933
981                      -49.62556040003709
982                      -49.62165204280092
983                      -49.61774798904572
984                      -49.613848238806305
985                      -49.609952792117745
986                      -49.606061649014784
987                      -49.60217480953211
988                      -49.598292273704644
989                      -49.59441404156708
990                      -49.590540113154034
991                      -49.58667048850011
992                      -49.582805167640025
993                      -49.57894415060836
994                      -49.57508743743946
995                      -49.571235028167976
996                      -49.56738692282825
997                      -49.563543121454856
998                      -49.559703624082026
999                      -49.555868430744205
1000                     -49.55203754147561
1001                     -49.54821095631048
1002                     -49.544388675283166
1003                     -49.540570698427615
1004                     -49.536757025778215
1005                     -49.53294765736901
1006                     -49.529142593233985
1007                     -49.525341833407325
1008                     -49.52154537792282
1009                     -49.51775322681455
1010                     -49.51396538011639
1011                     -49.51018183786232
1012                     -49.50640260008594
1013                     -49.50262766682131
1014                     -49.49885703810223
1015                     -49.49509071396206
1016                     -49.491328694434806
1017                     -49.48757097955399
1018                     -49.483817569353334
1019                     -49.48006846386623
1020                     -49.47632366312631
1021                     -49.47258316716721
1022                     -49.46884697602211
1023                     -49.46511508972464
1024                     -49.461387508308036
1025                     -49.457664231805715
1026                     -49.453945260251025
1027                     -49.450230593677134
1028                     -49.4465202321174
1029                     -49.44281417560481
1030                     -49.439112424172734
1031                     -49.43541497785419
1032                     -49.43172183668219
1033                     -49.42803300068982
1034                     -49.42434846991012
1035                     -49.42066824437604
1036                     -49.416992324120415
1037                     -49.41332070917621
1038                     -49.409653399576285
1039                     -49.40599039535336
1040                     -49.40233169654024
1041                     -49.398677303169656
1042                     -49.39502721527443
1043                     -49.39138143288691
1044                     -49.387739956040015
1045                     -49.384102784766156
1046                     -49.38046991909786
1047                     -49.3768413590678
1048                     -49.37321710470828
1049                     -49.3695971560518
1050                     -49.36598151313066
1051                     -49.362370175977226
1052                     -49.35876314462386
1053                     -49.35516041910279
1054                     -49.35156199944626
1055                     -49.347967885686536
1056                     -49.34437807785567
1057                     -49.34079257598585
1058                     -49.33721138010902
1059                     -49.33363449025741
1060                     -49.330061906462866
1061                     -49.32649362875743
1062                     -49.32292965717302
1063                     -49.31936999174156
1064                     -49.315814632494856
1065                     -49.312263579464606
1066                     -49.308716832682734
1067                     -49.30517439218094
1068                     -49.30163625799102
1069                     -49.29810243014436
1070                     -49.29457290867287
1071                     -49.29104769360792
1072                     -49.28752678498116
1073                     -49.28401018282408
1074                     -49.28049788716812
1075                     -49.276989898044754
1076                     -49.27348621548528
1077                     -49.26998683952103
1078                     -49.26649177018353
1079                     -49.26300100750378
1080                     -49.25951455151331
1081                     -49.25603240224307
1082                     -49.25255455972433
1083                     -49.24908102398819
1084                     -49.24561179506571
1085                     -49.242146872987924
1086                     -49.23868625778592
1087                     -49.23522994949059
1088                     -49.23177794813279
1089                     -49.22833025374361
1090                     -49.224886866353835
1091                     -49.22144778599415
1092                     -49.218013012695444
1093                     -49.214582546488344
1094                     -49.211156387403754
1095                     -49.20773453547215
1096                     -49.20431699072423
1097                     -49.200903753190566
1098                     -49.197494822901724
1099                     -49.194090199888244
1100                     -49.190689884180394
1101                     -49.18729387580886
1102                     -49.18390217480383
1103                     -49.18051478119583
1104                     -49.177131695015056
1105                     -49.17375291629185
1106                     -49.17037844505637
1107                     -49.1670082813389
1108                     -49.16364242516954
1109                     -49.160280876578554
1110                     -49.15692363559579
1111                     -49.153570702251514
1112                     -49.15022207657558
1113                     -49.14687775859804
1114                     -49.143537748348734
1115                     -49.140202045857784
1116                     -49.13687065115475
1117                     -49.13354356426963
1118                     -49.13022078523221
1119                     -49.126902314072076
1120                     -49.12358815081909
1121                     -49.12027829550284
1122                     -49.11697274815296
1123                     -49.113671508799015
1124                     -49.110374577470665
1125                     -49.10708195419721
1126                     -49.10379363900832
1127                     -49.10050963193331
1128                     -49.09722993300166
1129                     -49.09395454224264
1130                     -49.09068345968557
1131                     -49.08735404210652
1132                     -49.08398624526867
1133                     -49.080621600026326
1134                     -49.07726010640158
1135                     -49.07390176441644
1136                     -49.07054657409284
1137                     -49.0671945354528
1138                     -49.06384564851833
1139                     -49.06049991331127
1140                     -49.05715732985363
1141                     -49.053817898167125
1142                     -49.050481618273864
1143                     -49.04714849019559
1144                     -49.04381851395405
1145                     -49.04049168957114
1146                     -49.03716801706876
1147                     -49.03384749646846
1148                     -49.03053012779218
1149                     -49.027215911061504
1150                     -49.02390484629822
1151                     -49.020596933524
1152                     -49.01729217276062
1153                     -49.01399056402954
1154                     -49.01069210735247
1155                     -49.00739680275106
1156                     -49.00410465024678
1157                     -49.00081564986142
1158                     -48.9975298016162
1159                     -48.99424710553289
1160                     -48.990967561633006
1161                     -48.98769116993782
1162                     -48.984417930468936
1163                     -48.98114784324791
1164                     -48.97788090829596
1165                     -48.97461712563457
1166                     -48.971356495285136
1167                     -48.96809901726897
1168                     -48.9648446916075
1169                     -48.961593518322026
1170                     -48.95834549743369
1171                     -48.95510062896397
1172                     -48.95185891293404
1173                     -48.94862034936523
1174                     -48.94538493827856
1175                     -48.942152679695326
1176                     -48.938923573636735
1177                     -48.93569762012393
1178                     -48.93247481917811
1179                     -48.92925517082024
1180                     -48.92603867507148
1181                     -48.922825331952986
1182                     -48.91961514148571
1183                     -48.91640810369067
1184                     -48.913204218589065
1185                     -48.91000348620163
1186                     -48.90680590654948
1187                     -48.90361147965347
1188                     -48.90042020553467
1189                     -48.897232084213904
1190                     -48.894047115712056
1191                     -48.89086530005002
1192                     -48.88768663724864
1193                     -48.8845111273287
1194                     -48.881338770311075
1195                     -48.87816956621652
1196                     -48.875003515065806
1197                     -48.871840616879645
1198                     -48.868680871678855
1199                     -48.865524279484035
1200                     -48.862370840315826
1201                     -48.85922055419513
1202                     -48.856073421142305
1203                     -48.852929441178155
1204                     -48.84978861432325
1205                     -48.84665094059809
1206                     -48.84351642002328
1207                     -48.84038505261942
1208                     -48.83725683840694
1209                     -48.83413177740638
1210                     -48.83100986963832
1211                     -48.82789111512302
1212                     -48.824775513880944
1213                     -48.82166306593263
1214                     -48.818553771298475
1215                     -48.8154476299987
1216                     -48.81234464205394
1217                     -48.80924480748412
1218                     -48.80614812630993
1219                     -48.80305459855144
1220                     -48.79996422422902
1221                     -48.796877003362916
1222                     -48.793792935973315
1223                     -48.79071202208051
1224                     -48.787634261704554
1225                     -48.784559654865745
1226                     -48.781488201584175
1227                     -48.77841990187998
1228                     -48.775354755773364
1229                     -48.772292763284206
1230                     -48.769233924432704
1231                     -48.76617823923897
1232                     -48.76312570772293
1233                     -48.76007632990454
1234                     -48.75703010580392
1235                     -48.753987035441
1236                     -48.750947118835626
1237                     -48.74791035600778
1238                     -48.744876746977376
1239                     -48.74184629176437
1240                     -48.73881899038849
1241                     -48.735794842869616
1242                     -48.73277384922767
1243                     -48.72975600948233
1244                     -48.72674132365337
1245                     -48.72372979176065
1246                     -48.720721413823895
1247                     -48.717716189862635
1248                     -48.71471411989682
1249                     -48.71171520394597
1250                     -48.70871944202987
1251                     -48.70572683416801
1252                     -48.70273738038005
1253                     -48.69975108068569
1254                     -48.69676793510435
1255                     -48.693787943655686
1256                     -48.69081110635911
1257                     -48.6878374232343
1258                     -48.68486689430069
1259                     -48.68189951957771
1260                     -48.67893529908486
1261                     -48.6759742328415
1262                     -48.67301632086701
1263                     -48.67006156318092
1264                     -48.66710995980253
1265                     -48.664161510751214
1266                     -48.661216216046284
1267                     -48.65827407570697
1268                     -48.65533508975261
1269                     -48.6523992582025
1270                     -48.649466581075906
1271                     -48.64653705839191
1272                     -48.643610690169915
1273                     -48.64068747642892
1274                     -48.63776741718828
1275                     -48.63485051246697
1276                     -48.631936762284155
1277                     -48.62902616665897
1278                     -48.626118725610525
1279                     -48.623214439157714
1280                     -48.62031330731975
1281                     -48.61741533011562
1282                     -48.61452050756431
1283                     -48.611628839684776
1284                     -48.60874032649593
1285                     -48.60585496801684
1286                     -48.6029727642663
1287                     -48.60009371526322
1288                     -48.597217821026554
1289                     -48.59434508157507
1290                     -48.59147549692773
1291                     -48.58860906710317
1292                     -48.58574579212015
1293                     -48.582885671997744
1294                     -48.580028706754504
1295                     -48.57717489640908
1296                     -48.57432424098025
1297                     -48.57147674048684
1298                     -48.568632394947315
1299                     -48.565791204380474
1300                     -48.56295316880487
1301                     -48.56011828823915
1302                     -48.557286562701805
1303                     -48.55445799221152
1304                     -48.551632576786766
1305                     -48.54881031644616
1306                     -48.54599121120804
1307                     -48.543175261091
1308                     -48.54036246611354
1309                     -48.53755282629404
1310                     -48.5347463416509
1311                     -48.531906684331055
1312                     -48.52904542704985
1313                     -48.526186654254985
1314                     -48.523330365961456
1315                     -48.52047656218379
1316                     -48.5176252429368
1317                     -48.514776408235285
1318                     -48.511930058093945
1319                     -48.509086192527256
1320                     -48.5062448115502
1321                     -48.50340591517743
1322                     -48.50056950342338
1323                     -48.497735576302816
1324                     -48.494904133830424
1325                     -48.492075176020734
1326                     -48.489248702888446
1327                     -48.486424714448184
1328                     -48.48360321071426
1329                     -48.48078419170153
1330                     -48.477967657424514
1331                     -48.47515360789777
1332                     -48.472342043135654
1333                     -48.469532963152844
1334                     -48.46672636796385
1335                     -48.46392225758305
1336                     -48.461120632025064
1337                     -48.45832149130424
1338                     -48.455524835435064
1339                     -48.45273066443206
1340                     -48.44993897830955
1341                     -48.4471497770821
1342                     -48.44436306076395
1343                     -48.44157882936952
1344                     -48.438797082913304
1345                     -48.43601782140953
1346                     -48.433241044872744
1347                     -48.430466753317006
1348                     -48.4276949467569
1349                     -48.42492562520659
1350                     -48.42215878868044
1351                     -48.419394437192715
1352                     -48.41663257075774
1353                     -48.41387318938972
1354                     -48.41111629310298
1355                     -48.408361881911574
1356                     -48.405609955830045
1357                     -48.4028605148723
1358                     -48.4001135590527
1359                     -48.39736908838542
1360                     -48.39462710288465
1361                     -48.39188760256441
1362                     -48.38915058743909
1363                     -48.38641605752261
1364                     -48.383684012829235
1365                     -48.380954453372965
1366                     -48.37822737916801
1367                     -48.37550279022831
1368                     -48.37278068656818
1369                     -48.370061068201395
1370                     -48.36734393514216
1371                     -48.36462928740449
1372                     -48.36191712500244
1373                     -48.35920744794999
1374                     -48.35650025626108
1375                     -48.35379554994981
1376                     -48.351093329029986
1377                     -48.34839359351573
1378                     -48.34569634342095
1379                     -48.34300157875949
1380                     -48.34030929954542
1381                     -48.33761950579247
1382                     -48.334932197514654
1383                     -48.33224737472585
1384                     -48.32956503743996
1385                     -48.32688518567064
1386                     -48.3242078194319
1387                     -48.32153293873757
1388                     -48.31886054360152
1389                     -48.316190634037405
1390                     -48.31352321005905
1391                     -48.31085827168034
1392                     -48.30819581891498
1393                     -48.3055358517767
1394                     -48.302878370279295
1395                     -48.30022337443639
1396                     -48.29757086426179
1397                     -48.29492083976925
1398                     -48.29227330097228
1399                     -48.28962824788478
1400                     -48.286985680520225
1401                     -48.284345598892415
1402                     -48.28170800301488
1403                     -48.27907289290125
1404                     -48.276440268565196
1405                     -48.27381013002034
1406                     -48.27118247728017
1407                     -48.268557310358375
1408                     -48.26593462926846
1409                     -48.26331443402391
1410                     -48.26069672463839
1411                     -48.258081501125304
1412                     -48.25546876349821
1413                     -48.25285851177071
1414                     -48.25025074595607
1415                     -48.247645466068036
1416                     -48.2450426721198
1417                     -48.24244236412503
1418                     -48.23984454209702
1419                     -48.23724920604917
1420                     -48.234656355995064
1421                     -48.23206599194791
1422                     -48.2294781139212
1423                     -48.22689272192823
1424                     -48.22430981598249
1425                     -48.22172939609718
1426                     -48.2191514622857
1427                     -48.21657601456136
1428                     -48.214003052937514
1429                     -48.211432577427324
1430                     -48.20886458804422
1431                     -48.206299084801365
1432                     -48.20373606771212
1433                     -48.2011755367896
1434                     -48.198617492047134
1435                     -48.19606193349786
1436                     -48.19350886115516
1437                     -48.19095827503192
1438                     -48.18841017514164
1439                     -48.18586456149725
1440                     -48.18332143411206
1441                     -48.1807807929991
1442                     -48.1782426381716
1443                     -48.175706969642604
1444                     -48.17317378742514
1445                     -48.17064309153246
1446                     -48.168114881977566
1447                     -48.165589158773486
1448                     -48.16306592193339
1449                     -48.16054517147018
1450                     -48.15802690739695
1451                     -48.15551112972672
1452                     -48.15299783847237
1453                     -48.15048703364713
1454                     -48.14797871526373
1455                     -48.14547288333526
1456                     -48.142969537874684
1457                     -48.140468678894834
1458                     -48.13797030640873
1459                     -48.135474420429276
1460                     -48.13298102096932
1461                     -48.130490108041776
1462                     -48.128001681659505
1463                     -48.12551574183543
1464                     -48.123032288582216
1465                     -48.120551321912984
1466                     -48.11807284184021
1467                     -48.11559684837705
1468                     -48.11312334153603
1469                     -48.11065232133012
1470                     -48.10818378777193
1471                     -48.10571774087436
1472                     -48.10325418065
1473                     -48.10079310711179
1474                     -48.09833452027232
1475                     -48.0958784201442
1476                     -48.09342480674031
1477                     -48.09097368007322
1478                     -48.08852504015569
1479                     -48.086078887000205
1480                     -48.08363522061959
1481                     -48.081194041026414
1482                     -48.07875534823321
1483                     -48.07631914225274
1484                     -48.07388542309739
1485                     -48.07145419077995
1486                     -48.06902544531285
1487                     -48.06659918670867
1488                     -48.06417541498001
1489                     -48.0617541301393
1490                     -48.05933533219919
1491                     -48.05689121925363
1492                     -48.0544306479837
1493                     -48.05197205035236
1494                     -48.04951542637003
1495                     -48.04706077604663
1496                     -48.04460809939208
1497                     -48.042157396416584
1498                     -48.03970866713027
1499                     -48.03726191154313
1500                     -48.034817129665065
1501                     -48.03237432150625
1502                     -48.0299334870767
1503                     -48.027494626386414
1504                     -48.025057739445266
1505                     -48.02262282626342
1506                     -48.02018988685085
1507                     -48.01775892121745
1508                     -48.01532992937328
1509                     -48.01290291132824
1510                     -48.010477867092334
1511                     -48.0080547966754
1512                     -48.00563370008757
1513                     -48.00321457733864
1514                     -48.00079742843855
1515                     -47.998382253397274
1516                     -47.99596905222459
1517                     -47.99355782493057
1518                     -47.99114857152503
1519                     -47.98874129201782
1520                     -47.986335986418844
1521                     -47.983932654737984
1522                     -47.98153129698507
1523                     -47.97913191316993
1524                     -47.97673450330251
1525                     -47.97433906739256
1526                     -47.971945605449946
1527                     -47.969554117484485
1528                     -47.967164603505886
1529                     -47.964777063524146
1530                     -47.96239149754892
1531                     -47.96000790559005
1532                     -47.95762628765729
1533                     -47.95524664376044
1534                     -47.95286897390922
1535                     -47.95049327811343
1536                     -47.948119556382835
1537                     -47.94574780872705
1538                     -47.94337803515596
1539                     -47.94101023567916
1540                     -47.93864441030651
1541                     -47.93628055904761
1542                     -47.93391868191213
1543                     -47.93155877890977
1544                     -47.92920085005038
1545                     -47.926844895343514
1546                     -47.924490914798746
1547                     -47.92213890842583
1548                     -47.91978887623444
1549                     -47.9174408182342
1550                     -47.91509473443472
1551                     -47.9127506248457
1552                     -47.910408489476644
1553                     -47.90806832833724
1554                     -47.905730141437
1555                     -47.90339392878563
1556                     -47.90105969039267
1557                     -47.89872742626775
1558                     -47.89639713642028
1559                     -47.89406882086003
1560                     -47.89174247959642
1561                     -47.88941811263914
1562                     -47.88709571999745
1563                     -47.88477530168113
1564                     -47.882456857699665
1565                     -47.88014038806243
1566                     -47.87782589277903
1567                     -47.87551337185904
1568                     -47.87320282531185
1569                     -47.870894253146936
1570                     -47.86858765537375
1571                     -47.86628303200188
1572                     -47.863980383040676
1573                     -47.86167970849959
1574                     -47.859381008388155
1575                     -47.85708428271566
1576                     -47.85478953149173
1577                     -47.852496754725536
1578                     -47.850205952426656
1579                     -47.847917124604464
1580                     -47.84563027126825
1581                     -47.843345392427544
1582                     -47.84106248809169
1583                     -47.83878155827004
1584                     -47.83650260297184
1585                     -47.83422562220665
1586                     -47.831950615983665
1587                     -47.82967758431231
1588                     -47.827406527201795
1589                     -47.825137444661635
1590                     -47.82287033670093
1591                     -47.820605203329045
1592                     -47.81834204455532
1593                     -47.81608086038909
1594                     -47.81382165083957
1595                     -47.81156441591599
1596                     -47.80930915562767
1597                     -47.80705586998389
1598                     -47.804804558993844
1599                     -47.80255522266679
1600                     -47.80030786101187
1601                     -47.798062474038574
1602                     -47.795819061755836
1603                     -47.79357762417299
1604                     -47.79133816129921
1605                     -47.78910067314372
1606                     -47.78686515971566
1607                     -47.78463162102419
1608                     -47.78240005707853
1609                     -47.78017046788783
1610                     -47.7779428534612
1611                     -47.77571721380782
1612                     -47.773493548936756
1613                     -47.771271858857304
1614                     -47.76905214357844
1615                     -47.76683440310919
1616                     -47.7646186374589
1617                     -47.76240484663648
1618                     -47.76019303065114
1619                     -47.757983189511805
1620                     -47.75577532322764
1621                     -47.75356943180775
1622                     -47.7513655152611
1623                     -47.74916357359676
1624                     -47.746963606823776
1625                     -47.7447656149513
1626                     -47.74256959798809
1627                     -47.740375555943366
1628                     -47.738183488826074
1629                     -47.735993396645206
1630                     -47.73380527940979
1631                     -47.73161913712869
1632                     -47.72943496981095
1633                     -47.727252777465644
1634                     -47.72507256010159
1635                     -47.722894317727835
1636                     -47.7207180503532
1637                     -47.71854375798671
1638                     -47.716371440637225
1639                     -47.71420109831372
1640                     -47.71203273102514
1641                     -47.70986633878034
1642                     -47.70770192158811
1643                     -47.70553947945744
1644                     -47.70337901239722
1645                     -47.701220520416264
1646                     -47.69906400352356
1647                     -47.696909461727785
1648                     -47.69475689503784
1649                     -47.692606303462576
1650                     -47.69045768701084
1651                     -47.68831104569158
1652                     -47.686166379513274
1653                     -47.68402368848494
1654                     -47.681882972615426
1655                     -47.67974423191343
1656                     -47.67760746638768
1657                     -47.67547267604708
1658                     -47.67333986090032
1659                     -47.6712090209561
1660                     -47.669080156223295
1661                     -47.66695326671054
1662                     -47.66482835242666
1663                     -47.66270541338033
1664                     -47.66058444958012
1665                     -47.65846546103499
1666                     -47.65634844775352
1667                     -47.65423340974441
1668                     -47.6521203470163
1669                     -47.65000925957793
1670                     -47.647900147437944
1671                     -47.64577023998732
1672                     -47.643626791129094
1673                     -47.6414848972042
1674                     -47.63934455821954
1675                     -47.63720577418218
1676                     -47.63506854509896
1677                     -47.63293287097668
1678                     -47.63079875182236
1679                     -47.62866618764297
1680                     -47.62653517844524
1681                     -47.6244057242361
1682                     -47.622277825022444
1683                     -47.6201514808112
1684                     -47.618026691609174
1685                     -47.61590345742331
1686                     -47.61378177826039
1687                     -47.61166165412731
1688                     -47.60954308503091
1689                     -47.607426070978036
1690                     -47.60531061197555
1691                     -47.60319670803023
1692                     -47.60108435914907
1693                     -47.598973565338675
1694                     -47.59686432660598
1695                     -47.59475664295781
1696                     -47.59265051440099
1697                     -47.5905459409423
1698                     -47.58844292258845
1699                     -47.58634145934642
1700                     -47.58424155122292
1701                     -47.58214319822482
1702                     -47.580046400358725
1703                     -47.577951157631475
1704                     -47.575857470049904
1705                     -47.57376533762069
1706                     -47.57167476035071
1707                     -47.569585738246666
1708                     -47.56749827131528
1709                     -47.565412359563396
1710                     -47.563328002997565
1711                     -47.561245201624736
1712                     -47.559163955451524
1713                     -47.557084264484665
1714                     -47.55500612873096
1715                     -47.55292954819697
1716                     -47.55085452288958
1717                     -47.5487810528154
1718                     -47.546709137981196
1719                     -47.54463877839357
1720                     -47.54256997405927
1721                     -47.540502724985004
1722                     -47.538437031177445
1723                     -47.53637289264322
1724                     -47.5343103093891
1725                     -47.53224928142161
1726                     -47.53018980874756
1727                     -47.52813189137352
1728                     -47.52607552930615
1729                     -47.524020722552216
1730                     -47.52196747111813
1731                     -47.51991577501073
1732                     -47.51786563423646
1733                     -47.51581704880219
1734                     -47.513770018714396
1735                     -47.51172454397969
1736                     -47.509680624604705
1737                     -47.50763826059605
1738                     -47.5055974519603
1739                     -47.50355819870411
1740                     -47.50152050083405
1741                     -47.49948435835673
1742                     -47.49744977127862
1743                     -47.49541673960643
1744                     -47.493385263346674
1745                     -47.491355342505976
1746                     -47.48932697709081
1747                     -47.4873001671078
1748                     -47.485274912563455
1749                     -47.48325121346441
1750                     -47.481229069817
1751                     -47.47920848162805
1752                     -47.477189448903886
1753                     -47.47517197165105
1754                     -47.47315604987617
1755                     -47.47114168358559
1756                     -47.469128872785966
1757                     -47.4671176174839
1758                     -47.465107917685685
1759                     -47.46309977339787
1760                     -47.46109318462702
1761                     -47.45908815137955
1762                     -47.457084673661996
1763                     -47.455082751480774
1764                     -47.453082384842446
1765                     -47.45108357375341
1766                     -47.44908631822016
1767                     -47.447090618249064
1768                     -47.44509647384671
1769                     -47.44310388501947
1770                     -47.4411128517738
1771                     -47.439123374116186
1772                     -47.437135452052935
1773                     -47.43514908559059
1774                     -47.43316427473555
1775                     -47.43118101949421
1776                     -47.42919931987302
1777                     -47.42721917587827
1778                     -47.425240587516484
1779                     -47.42326355479404
1780                     -47.42128807771735
1781                     -47.41931415629266
1782                     -47.41734179052662
1783                     -47.41537098042533
1784                     -47.41340172599526
1785                     -47.411434027242755
1786                     -47.40946788417442
1787                     -47.407503296796236
1788                     -47.405540265114745
1789                     -47.40357878913634
1790                     -47.40161886886726
1791                     -47.39966050431392
1792                     -47.39770369548257
1793                     -47.39574844237964
1794                     -47.39379474501138
1795                     -47.391842603384056
1796                     -47.389892017504096
1797                     -47.38794298737774
1798                     -47.38599551301134
1799                     -47.384049594411195
1800                     -47.382105231583445
