# Supplementary material for: Numerical simulation research on thermal insulation performance of composite heat-insulation zone structure in hydrothermal high-temperature mine
Source: Sci Rep. 2024 Jun 18;14:14096. doi: 10.1038/s41598-024-64702-4 (PMC11189482; doi:10.1038/s41598-024-64702-4)
Supplement: Supplementary file 1 — Supplementary Information. [file 41598_2024_64702_MOESM1_ESM.zip › Heat flux scenario 2-1.txt]

% Model:              方案二1.mph
% Version:            COMSOL 5.6.0.280
% Date:               Sep 21 2022, 15:39
% Table:              表格: 表格 7 {tbl7} - 线积分: 线积分 1 {int1}
% 时间 (d)                 向内热通量 (W/m)
0                        -62.17528917284153
1                        -60.652365332716734
2                        -60.02708854816498
3                        -59.57747799017211
4                        -59.24201490523669
5                        -59.035512116571034
6                        -58.86377692390968
7                        -58.69201968567499
8                        -58.52024039502347
9                        -58.36096132681819
10                       -58.24211668409181
11                       -58.123261526750156
12                       -58.00439585255098
13                       -57.88551965925131
14                       -57.76663294460774
15                       -57.64773570637596
16                       -57.52882794231062
17                       -57.40990965016616
18                       -57.311640681494346
19                       -57.23640354727985
20                       -57.16116221862717
21                       -57.085916694975246
22                       -57.010666975762916
23                       -56.935413060428886
24                       -56.86015494841183
25                       -56.78489263915003
26                       -56.70962613208205
27                       -56.634355426646096
28                       -56.55908052228013
29                       -56.483801418422246
30                       -56.40851811451017
31                       -56.333230609981754
32                       -56.257938904274795
33                       -56.18264299682653
34                       -56.1073428870745
35                       -56.03203857445594
36                       -55.985100492388334
37                       -55.93979347061675
38                       -55.89448493510922
39                       -55.849174885744844
40                       -55.80386332240317
41                       -55.75855024496333
42                       -55.7132356533046
43                       -55.66791954730621
44                       -55.62260192684723
45                       -55.57728279180707
46                       -55.531962142064735
47                       -55.48663997749967
48                       -55.44131629799064
49                       -55.39599110341708
50                       -55.35066439365802
51                       -55.30533616859265
52                       -55.260006428099956
53                       -55.21467517205906
54                       -55.16934240034899
55                       -55.12400811284879
56                       -55.078672309437614
57                       -55.033334989994266
58                       -54.98799615439796
59                       -54.942655802527675
60                       -54.89731393426213
61                       -54.85197054948049
62                       -54.806625648061726
63                       -54.76127922988474
64                       -54.715931294828316
65                       -54.670581842771355
66                       -54.62523087359298
67                       -54.5798783871718
68                       -54.534524383386774
69                       -54.48916886211667
70                       -54.44381182324045
71                       -54.41569328777345
72                       -54.38967959976082
73                       -54.36366541454325
74                       -54.33765073209792
75                       -54.31163555240229
76                       -54.28561987543392
77                       -54.259603701170285
78                       -54.23358702958855
79                       -54.20756986066617
80                       -54.1815521943808
81                       -54.15553403070951
82                       -54.129515369629935
83                       -54.103496211119406
84                       -54.07747655515535
85                       -54.051456401715
86                       -54.025435750776104
87                       -53.99941460231568
88                       -53.973392956311365
89                       -53.9473708127403
90                       -53.921348171580256
91                       -53.89532503280833
92                       -53.869301396402086
93                       -53.84327726233873
94                       -53.81725263059573
95                       -53.79122750115044
96                       -53.765201873980324
97                       -53.73917574906277
98                       -53.71314912637501
99                       -53.687122005894615
100                      -53.66109438759877
101                      -53.635066271464865
102                      -53.609037657470545
103                      -53.58300854559281
104                      -53.556978935809326
105                      -53.530948828097145
106                      -53.50491822243401
107                      -53.47888711879688
108                      -53.45285551716347
109                      -53.4268234175109
110                      -53.400790819816756
111                      -53.374757724058085
112                      -53.34872413021249
113                      -53.3226900382574
114                      -53.296655448169794
115                      -53.27062035992743
116                      -53.24458477350734
117                      -53.2185486888871
118                      -53.19251210604383
119                      -53.166475024955126
120                      -53.140437445598224
121                      -53.114399367950355
122                      -53.088360791989054
123                      -53.06232171769154
124                      -53.03628214503512
125                      -53.01024207399716
126                      -52.98420150455503
127                      -52.95816043668606
128                      -52.93211887036756
129                      -52.90607680557688
130                      -52.88003424229123
131                      -52.85399118048805
132                      -52.8279476201447
133                      -52.801903561238476
134                      -52.77585900374649
135                      -52.74981394764634
136                      -52.723768392915225
137                      -52.69772233953042
138                      -52.67167578746936
139                      -52.64562873670925
140                      -52.61958118722742
141                      -52.60275757106528
142                      -52.588500217392834
143                      -52.5742427146782
144                      -52.55998506291769
145                      -52.54572726210754
146                      -52.531469312244056
147                      -52.5172112133236
148                      -52.50295296534244
149                      -52.48869456829694
150                      -52.474436022183454
151                      -52.46017732699808
152                      -52.44591848273717
153                      -52.43165948939728
154                      -52.41740034697449
155                      -52.40314105546511
156                      -52.38888161486556
157                      -52.374622025172116
158                      -52.360362286380926
159                      -52.34610239848851
160                      -52.331842361491056
161                      -52.317582175384906
162                      -52.30332184016637
163                      -52.28906135583168
164                      -52.2748007223772
165                      -52.26053993979926
166                      -52.24627900809415
167                      -52.232017927258205
168                      -52.21775669728756
169                      -52.20349531817877
170                      -52.189233789927925
171                      -52.174972112531464
172                      -52.16071028598551
173                      -52.146448310286615
174                      -52.13218618543103
175                      -52.11792391141496
176                      -52.103661488234614
177                      -52.089398915886555
178                      -52.0751361943669
179                      -52.06087332367208
180                      -52.04661030379827
181                      -52.03234713474182
182                      -52.01808381649899
183                      -52.00382034906626
184                      -51.989556732439716
185                      -51.975292966615704
186                      -51.96102905159055
187                      -51.946764987360645
188                      -51.93250077392222
189                      -51.91823641127164
190                      -51.90397189940507
191                      -51.88970723831886
192                      -51.87544242800929
193                      -51.861177468472754
194                      -51.84691235970548
195                      -51.83264710170374
196                      -51.818381694463994
197                      -51.80411613798234
198                      -51.78985043225522
199                      -51.77558457727887
200                      -51.76131857304959
201                      -51.747052419563694
202                      -51.73278611681742
203                      -51.71851966480712
204                      -51.70425306352928
205                      -51.68998631297988
206                      -51.675719413155264
207                      -51.66145236405193
208                      -51.6471851656661
209                      -51.63291781799396
210                      -51.61865032103198
211                      -51.60438267477628
212                      -51.59011487922328
213                      -51.575846934369196
214                      -51.56157884021037
215                      -51.54731059674318
216                      -51.53304220396385
217                      -51.51877366186857
218                      -51.504504970453716
219                      -51.49023612971567
220                      -51.47596713965067
221                      -51.46169800025505
222                      -51.447428711524886
223                      -51.43315927345689
224                      -51.41888968604693
225                      -51.40461994929146
226                      -51.39035006318706
227                      -51.37608002772954
228                      -51.36180984291546
229                      -51.347539508741235
230                      -51.333269025202846
231                      -51.318998392296834
232                      -51.30472761001931
233                      -51.29045667836676
234                      -51.27618559733534
235                      -51.26191436692143
236                      -51.247642987121246
237                      -51.233371457931064
238                      -51.21909977934735
239                      -51.204827951366205
240                      -51.19055597398408
241                      -51.17628384719717
242                      -51.16201157100178
243                      -51.147739145394176
244                      -51.133466570370615
245                      -51.119193845927676
246                      -51.10492097206117
247                      -51.090647948767845
248                      -51.07637477604383
249                      -51.062101453885234
250                      -51.047827982288666
251                      -51.03355436125019
252                      -51.01928059076614
253                      -51.00500667083291
254                      -50.99073260144676
255                      -50.97645838260367
256                      -50.96218401430039
257                      -50.947909496533036
258                      -50.933634829297866
259                      -50.919360012591184
260                      -50.90508504640927
261                      -50.890809930748446
262                      -50.87653466560502
263                      -50.86225925097521
264                      -50.847983686855414
265                      -50.83370797324182
266                      -50.81943211013064
267                      -50.80515609751834
268                      -50.790879935401186
269                      -50.77660362377541
270                      -50.76232716263732
271                      -50.748050551983184
272                      -50.73377379180931
273                      -50.71949688211199
274                      -50.70521982288762
275                      -50.6909426141323
276                      -50.67666525584239
277                      -50.6623877480141
278                      -50.64811009064394
279                      -50.633832283728005
280                      -50.61955432726261
281                      -50.60843668150928
282                      -50.59975548246404
283                      -50.591074228189235
284                      -50.582392918684015
285                      -50.57371155394759
286                      -50.56503013397903
287                      -50.55634865877745
288                      -50.5476671283422
289                      -50.538985542672364
290                      -50.53030390176715
291                      -50.521622205625576
292                      -50.51294045424695
293                      -50.504258647630536
294                      -50.49557678577533
295                      -50.48689486868039
296                      -50.478212896345184
297                      -50.469530868768764
298                      -50.46084878595017
299                      -50.45216664788865
300                      -50.44348445458342
301                      -50.434802206033574
302                      -50.426119902238426
303                      -50.41743754319702
304                      -50.40875512890849
305                      -50.400072659372114
306                      -50.39139013458698
307                      -50.38270755455231
308                      -50.37402491926727
309                      -50.36534222873089
310                      -50.35665948294248
311                      -50.34797668190123
312                      -50.33929382560617
313                      -50.330610914056685
314                      -50.32192794725167
315                      -50.31324492519047
316                      -50.30456184787225
317                      -50.29587871529611
318                      -50.287195527461336
319                      -50.278512284366954
320                      -50.26982898601211
321                      -50.261145632396165
322                      -50.25246222351802
323                      -50.24377875937712
324                      -50.23509523997247
325                      -50.22641166530329
326                      -50.21772803536863
327                      -50.20904435016792
328                      -50.200360609699935
329                      -50.19167681396436
330                      -50.18299296295985
331                      -50.17430905668582
332                      -50.165625095141515
333                      -50.15694107832596
334                      -50.14825700623833
335                      -50.13957287887789
336                      -50.1308886962436
337                      -50.12220445833479
338                      -50.113520165150696
339                      -50.1048358166904
340                      -50.096151412953034
341                      -50.08746695393782
342                      -50.078782439643824
343                      -50.07009787007035
344                      -50.061413245216535
345                      -50.05272856508148
346                      -50.04404382966437
347                      -50.03535903896435
348                      -50.02667419298064
349                      -50.01798929171245
350                      -50.0093043351589
351                      -50.00061932331906
352                      -49.99193425619227
353                      -49.98324913377754
354                      -49.97456395607423
355                      -49.96587872308126
356                      -49.9571934347978
357                      -49.94850809122338
358                      -49.939822692356735
359                      -49.931137238197365
360                      -49.92245172874428
361                      -49.91376616399658
362                      -49.90508054395356
363                      -49.89639486861435
364                      -49.88770913797807
365                      -49.87902335204386
366                      -49.870337510811105
367                      -49.86165161427876
368                      -49.85296566244591
369                      -49.844279655311986
370                      -49.83559359287609
371                      -49.826907475137155
372                      -49.8182213020946
373                      -49.80953507374742
374                      -49.80084879009499
375                      -49.79216245113634
376                      -49.78347605687061
377                      -49.77478960729701
378                      -49.766103102414746
379                      -49.75741654222282
380                      -49.74872992672068
381                      -49.74004325590718
382                      -49.73135652978175
383                      -49.722669748343435
384                      -49.71398291159135
385                      -49.70529601952486
386                      -49.69660907214286
387                      -49.68792206944467
388                      -49.67923501142953
389                      -49.67054789809644
390                      -49.661860729444605
391                      -49.653173505473134
392                      -49.644486226181535
393                      -49.635798891568655
394                      -49.627111501633614
395                      -49.6184240563757
396                      -49.609736555794115
397                      -49.601048999887944
398                      -49.592361388656485
399                      -49.58367372209876
400                      -49.57498600021395
401                      -49.56629822300137
402                      -49.5576103904599
403                      -49.54892250258893
404                      -49.54023455938764
405                      -49.531546560855126
406                      -49.522858506990474
407                      -49.51417039779298
408                      -49.505482233261745
409                      -49.49679401339593
410                      -49.48810573819476
411                      -49.47941740765729
412                      -49.470729021782915
413                      -49.46204058057042
414                      -49.4533520840194
415                      -49.44466353212879
416                      -49.43597492489781
417                      -49.42728626232546
418                      -49.41859754441102
419                      -49.40990877115374
420                      -49.4012199425528
421                      -49.39253105860724
422                      -49.38384211931624
423                      -49.37515312467899
424                      -49.366464074694704
425                      -49.35777496936243
426                      -49.34908580868156
427                      -49.34039659265091
428                      -49.33170732127011
429                      -49.32301799453786
430                      -49.31432861245352
431                      -49.305639175016395
432                      -49.296949682225396
433                      -49.288260134079906
434                      -49.279570530578845
435                      -49.27088087172168
436                      -49.262191157507274
437                      -49.25350138793511
438                      -49.244811563004085
439                      -49.236121682713524
440                      -49.227431747062475
441                      -49.21874175605021
442                      -49.21005170967577
443                      -49.201361607938516
444                      -49.19267145083741
445                      -49.18398123837169
446                      -49.175290970540544
447                      -49.16660064734305
448                      -49.15791026877858
449                      -49.14921983484608
450                      -49.140529345544884
451                      -49.13183880087392
452                      -49.123148200832524
453                      -49.114457545420024
454                      -49.10576683463524
455                      -49.09707606847752
456                      -49.088385246946025
457                      -49.07969437003991
458                      -49.07100343775825
459                      -49.062312450100436
460                      -49.05362140706542
461                      -49.04643077031825
462                      -49.04039686524411
463                      -49.034362933486356
464                      -49.02832897504468
465                      -49.02229498991881
466                      -49.01626097810862
467                      -49.01022693961347
468                      -49.00419287443345
469                      -48.998158782568204
470                      -48.99212466401726
471                      -48.986090518780436
472                      -48.980056346857516
473                      -48.97402214824825
474                      -48.96798792295223
475                      -48.961953670969294
476                      -48.95591939229896
477                      -48.9498850869413
478                      -48.94385075489583
479                      -48.937816396162056
480                      -48.93178201074003
481                      -48.92574759862944
482                      -48.919713159829726
483                      -48.91367869434096
484                      -48.907644202162714
485                      -48.901609683294524
486                      -48.89557513773642
487                      -48.889540565488005
488                      -48.88350596654907
489                      -48.87747134091906
490                      -48.871436688598116
491                      -48.86540200958564
492                      -48.85936730388132
493                      -48.85333257148512
494                      -48.84729781239667
495                      -48.841263026615465
496                      -48.835228214141644
497                      -48.82919337497457
498                      -48.8231585091142
499                      -48.81712361656008
500                      -48.81108869731194
501                      -48.8050537513697
502                      -48.79901877873298
503                      -48.79298377940138
504                      -48.78694875337474
505                      -48.78091370065263
506                      -48.77487862123499
507                      -48.76884351512149
508                      -48.762808382311725
509                      -48.75677322280546
510                      -48.7507380366025
511                      -48.7447028237025
512                      -48.738667584105244
513                      -48.73263231781025
514                      -48.72659702481754
515                      -48.72056170512659
516                      -48.7145263587373
517                      -48.70849098564926
518                      -48.70245558586215
519                      -48.696420159375926
520                      -48.69038470619
521                      -48.6843492263044
522                      -48.67831371971857
523                      -48.6722781864325
524                      -48.66624262644566
525                      -48.660207039757815
526                      -48.65417142636888
527                      -48.64813578627841
528                      -48.64210011948611
529                      -48.636064425991805
530                      -48.63002870579507
531                      -48.62399295889586
532                      -48.61795718529369
533                      -48.611921384988264
534                      -48.60588555797948
535                      -48.59984970426686
536                      -48.59381382385032
537                      -48.58777791672945
538                      -48.58174198290397
539                      -48.57570602237368
540                      -48.569670035138216
541                      -48.563634021197366
542                      -48.55759798055081
543                      -48.55156191319834
544                      -48.54552581913953
545                      -48.539489698374176
546                      -48.533453550902095
547                      -48.52741737672278
548                      -48.52138117583621
549                      -48.51534494824204
550                      -48.50930869393983
551                      -48.50327241292947
552                      -48.49723610521054
553                      -48.49119977078287
554                      -48.485163409646205
555                      -48.47912702180018
556                      -48.47309060724449
557                      -48.46705416597888
558                      -48.46101769800323
559                      -48.45498120331713
560                      -48.448944681920295
561                      -48.442908133812416
562                      -48.43687155899321
563                      -48.43083495746241
564                      -48.42479832921985
565                      -48.41876167426509
566                      -48.41272499259796
567                      -48.40668828421816
568                      -48.40065154912532
569                      -48.39461478731932
570                      -48.38857799879985
571                      -48.382541183566445
572                      -48.37650434161897
573                      -48.37046747295712
574                      -48.36443057758063
575                      -48.358393655489216
576                      -48.35235670668269
577                      -48.346319731160584
578                      -48.340282728922816
579                      -48.33424569996902
580                      -48.328208644298755
581                      -48.32217156191189
582                      -48.31613445280819
583                      -48.31009731698738
584                      -48.304060154449076
585                      -48.29802296519305
586                      -48.29198574921901
587                      -48.28594850652681
588                      -48.279911237115805
589                      -48.27387394098613
590                      -48.267836618137366
591                      -48.2617992685691
592                      -48.25576189228122
593                      -48.24972448927329
594                      -48.24368705954523
595                      -48.23764960309657
596                      -48.2316121199271
597                      -48.225574610036595
598                      -48.2195370734247
599                      -48.21349951009126
600                      -48.207461920035826
601                      -48.201424303258115
602                      -48.195386659757936
603                      -48.189348989535176
604                      -48.18331129258923
605                      -48.177273568919986
606                      -48.17123581852718
607                      -48.16519804141047
608                      -48.1591602375696
609                      -48.15312240700423
610                      -48.14708454971421
611                      -48.14104666569919
612                      -48.13500875495883
613                      -48.12897081749303
614                      -48.12293285330127
615                      -48.116894862383475
616                      -48.11085684473922
617                      -48.10481880036834
618                      -48.09878072927043
619                      -48.092742631445354
620                      -48.08670450689269
621                      -48.080666355612394
622                      -48.07462817760373
623                      -48.0685899728669
624                      -48.062551741401506
625                      -48.056513483207056
626                      -48.050475198283465
627                      -48.0444368866303
628                      -48.038398548247464
629                      -48.032360183134585
630                      -48.026321791291316
631                      -48.02028337271754
632                      -48.01424492741281
633                      -48.008206455377035
634                      -48.002167956609654
635                      -47.99612943111069
636                      -47.99009087887969
637                      -47.984052299916534
638                      -47.9780136942205
639                      -47.9719750617919
640                      -47.96593640263007
641                      -47.96065208400026
642                      -47.955949318107145
643                      -47.95124653600186
644                      -47.94654373768429
645                      -47.94184092315435
646                      -47.937138092411864
647                      -47.93243524545673
648                      -47.92773238228881
649                      -47.92302950290792
650                      -47.91832660731409
651                      -47.91362369550695
652                      -47.90892076748663
653                      -47.90421782325283
654                      -47.89951486280538
655                      -47.89481188614424
656                      -47.89010889326928
657                      -47.8854058841803
658                      -47.88070285887727
659                      -47.87599981736004
660                      -47.87129675962823
661                      -47.86659368568215
662                      -47.86189059552127
663                      -47.85718748914552
664                      -47.85248436655509
665                      -47.84778122774955
666                      -47.843078072728794
667                      -47.83837490149276
668                      -47.83367171404139
669                      -47.82896851037441
670                      -47.82426529049166
671                      -47.819562054393145
672                      -47.81485880207854
673                      -47.81015553354797
674                      -47.80545224880114
675                      -47.80074894783791
676                      -47.79604563065834
677                      -47.79134229726198
678                      -47.786638947648896
679                      -47.781935581819056
680                      -47.777232199772016
681                      -47.772528801507875
682                      -47.76782538702648
683                      -47.763121956327666
684                      -47.758418509411335
685                      -47.75371504627723
686                      -47.749011566925304
687                      -47.74430807135553
688                      -47.73960455956765
689                      -47.734901031561556
690                      -47.730197487337094
691                      -47.72549392689409
692                      -47.72079035023258
693                      -47.71608675735229
694                      -47.711383148253155
695                      -47.706679522935026
696                      -47.70197588139774
697                      -47.69727222364104
698                      -47.69256854966516
699                      -47.68786485946967
700                      -47.683161153054485
701                      -47.678457430419385
702                      -47.67375369156462
703                      -47.66904993648959
704                      -47.664346165194424
705                      -47.65964237767897
706                      -47.65493857394302
707                      -47.65023475398651
708                      -47.64553091780915
709                      -47.64082706541099
710                      -47.63612319679188
711                      -47.6314193119517
712                      -47.62671541089007
713                      -47.62201149360718
714                      -47.61730756010279
715                      -47.61260361037677
716                      -47.607899644428876
717                      -47.603195662259104
718                      -47.59849166386729
719                      -47.59378764925321
720                      -47.58908361841687
721                      -47.58437957135817
722                      -47.57967550807686
723                      -47.57497142857278
724                      -47.57026733284583
725                      -47.565563220895996
726                      -47.56085909272291
727                      -47.556154948326764
728                      -47.5514507877072
729                      -47.54674661086409
730                      -47.54204241779733
731                      -47.537338208506725
732                      -47.53263398299236
733                      -47.52792974125393
734                      -47.523225483291334
735                      -47.518521209104385
736                      -47.51381691869308
737                      -47.50911261205707
738                      -47.50440828919645
739                      -47.49970395011094
740                      -47.4949995948006
741                      -47.49029522326508
742                      -47.48559083550433
743                      -47.48088643151827
744                      -47.47618201130663
745                      -47.471477574869446
746                      -47.466773122206426
747                      -47.46206865331756
748                      -47.45736416820272
749                      -47.452659666861635
750                      -47.44795514929428
751                      -47.44325061550064
752                      -47.438546065480324
753                      -47.43384149923345
754                      -47.42913691675952
755                      -47.42443231805877
756                      -47.419727703130995
757                      -47.41502307197593
758                      -47.41031842459353
759                      -47.405613760983705
760                      -47.40090908114625
761                      -47.396204385080985
762                      -47.3914996727879
763                      -47.38679494426688
764                      -47.38209019951753
765                      -47.37738543854004
766                      -47.372680661334094
767                      -47.36797586789964
768                      -47.36327105823653
769                      -47.358566232344515
770                      -47.353861390223685
771                      -47.34915653187378
772                      -47.34445165729461
773                      -47.33974676648608
774                      -47.33504185944826
775                      -47.33033693618067
776                      -47.325631996683434
777                      -47.32092704095626
778                      -47.316222068999195
779                      -47.311517080811896
780                      -47.306812076394415
781                      -47.3021070557465
782                      -47.29740201886806
783                      -47.292696965759
784                      -47.287991896419065
785                      -47.283286810848296
786                      -47.27858170904642
787                      -47.27387659101339
788                      -47.26917145674899
789                      -47.26446630625319
790                      -47.25976113952588
791                      -47.2550559565667
792                      -47.250350757375706
793                      -47.245645541952776
794                      -47.24094031029775
795                      -47.236235062410465
796                      -47.23152979829073
797                      -47.22682451793846
798                      -47.22211922135357
799                      -47.21741390853593
800                      -47.21270857948541
801                      -47.208003234201875
802                      -47.20329787268509
803                      -47.198592494935
804                      -47.19388710095156
805                      -47.18918169073443
806                      -47.1844762642837
807                      -47.17977082159914
808                      -47.17506536268049
809                      -47.17035988752776
810                      -47.16565439614079
811                      -47.16094888851949
812                      -47.15624336466374
813                      -47.15153782457331
814                      -47.14683226824804
815                      -47.14212669568801
816                      -47.13742110689279
817                      -47.13271550186257
818                      -47.12800988059692
819                      -47.123304243095944
820                      -47.11859858935944
821                      -47.11447239856147
822                      -47.110792939631054
823                      -47.10711347077418
824                      -47.103433991990855
825                      -47.0997545032811
826                      -47.096075004644746
827                      -47.092395496081714
828                      -47.088715977591974
829                      -47.085036449175604
830                      -47.08135691083226
831                      -47.07767736256204
832                      -47.07399780436496
833                      -47.07031823624078
834                      -47.06663865818953
835                      -47.06295907021114
836                      -47.059279472305704
837                      -47.05559986447284
838                      -47.05192024671274
839                      -47.04824061902511
840                      -47.04456098141015
841                      -47.0408813338676
842                      -47.03720167639742
843                      -47.0335220089997
844                      -47.02984233167418
845                      -47.02616264442093
846                      -47.02248294723991
847                      -47.01880324013085
848                      -47.015123523093905
849                      -47.01144379612888
850                      -47.007764059235846
851                      -47.00408431241455
852                      -47.00040455566514
853                      -46.996724788987386
854                      -46.993045012381295
855                      -46.989365225846846
856                      -46.98568542938391
857                      -46.98200562299238
858                      -46.978325806672274
859                      -46.97464598042363
860                      -46.97096614424603
861                      -46.96728629813973
862                      -46.96360644210467
863                      -46.95992657614054
864                      -46.95624670024753
865                      -46.952566814425545
866                      -46.94888691867421
867                      -46.94520701299405
868                      -46.941527097384395
869                      -46.93784717184557
870                      -46.93416723637733
871                      -46.93048729097965
872                      -46.92680733565257
873                      -46.923127370395854
874                      -46.919447395209545
875                      -46.91576741009359
876                      -46.91208741504787
877                      -46.908407410072364
878                      -46.904727395166915
879                      -46.90104737033162
880                      -46.897367335566294
881                      -46.89368729087093
882                      -46.89000723624556
883                      -46.88632717168986
884                      -46.88264709720379
885                      -46.87896701278761
886                      -46.87528691844106
887                      -46.871606814164
888                      -46.86792669995646
889                      -46.86424657581835
890                      -46.86056644174971
891                      -46.856886297750165
892                      -46.85320614382006
893                      -46.849525979959026
894                      -46.84584580616714
895                      -46.84216562244436
896                      -46.838485428790534
897                      -46.834805225205656
898                      -46.831125011689544
899                      -46.82744478824228
900                      -46.82376455486386
901                      -46.82008431155401
902                      -46.81640405831279
903                      -46.81272379514016
904                      -46.80904352203595
905                      -46.80536323900026
906                      -46.801682946032884
907                      -46.79800264313372
908                      -46.79432233030291
909                      -46.79064200754014
910                      -46.78696167484561
911                      -46.783281332218884
912                      -46.77960097966038
913                      -46.77592061716969
914                      -46.77224024474695
915                      -46.768559862391896
916                      -46.76487947010464
917                      -46.7611990678849
918                      -46.75751865573281
919                      -46.75383823364833
920                      -46.75015780163134
921                      -46.74647735968167
922                      -46.74279690779935
923                      -46.739116445984386
924                      -46.73543597423656
925                      -46.73175549255595
926                      -46.7280750009424
927                      -46.724394499395885
928                      -46.72071398791621
929                      -46.71703346650362
930                      -46.71335293515777
931                      -46.70967239387871
932                      -46.705991842666336
933                      -46.70231128152059
934                      -46.69863071044144
935                      -46.69495012942898
936                      -46.69126953848276
937                      -46.68758893760298
938                      -46.683908326789506
939                      -46.6802277060424
940                      -46.676547075361405
941                      -46.672866434746545
942                      -46.66918578419775
943                      -46.66550512371504
944                      -46.66182445329825
945                      -46.65814377294742
946                      -46.65446308266232
947                      -46.65078238244295
948                      -46.64710167228936
949                      -46.643420952201275
950                      -46.639740222178915
951                      -46.63605948222183
952                      -46.63237873233042
953                      -46.62869797250436
954                      -46.62501720274347
955                      -46.621336423047886
956                      -46.61765563341753
957                      -46.61397483385229
958                      -46.6102940243521
959                      -46.60661320491688
960                      -46.60293237554666
961                      -46.599251536241276
962                      -46.5955706870007
963                      -46.59188982782478
964                      -46.58820895871367
965                      -46.58452807966713
966                      -46.5808471906851
967                      -46.577166291767625
968                      -46.57348538291454
969                      -46.56980446412578
970                      -46.56612353540134
971                      -46.562442596741164
972                      -46.55876164814519
973                      -46.55508068961324
974                      -46.551399721145366
975                      -46.547718742741466
976                      -46.54403775440147
977                      -46.5403567561254
978                      -46.53667574791299
979                      -46.532994729764475
980                      -46.52931370167957
981                      -46.52563266365822
982                      -46.52195161570035
983                      -46.51827055780602
984                      -46.51458948997516
985                      -46.510908412207556
986                      -46.50722732450323
987                      -46.50354622686212
988                      -46.49986511928423
989                      -46.49618400176939
990                      -46.49250287431761
991                      -46.4888217369288
992                      -46.4851405896028
993                      -46.48145943233971
994                      -46.47777826513946
995                      -46.47409708800181
996                      -46.47041590092686
997                      -46.466734703914405
998                      -46.463053496964605
999                      -46.45937228007727
1000                     -46.455691053252195
1001                     -46.45218317957573
1002                     -46.44881161002011
1003                     -46.44544343275997
1004                     -46.44207864782048
1005                     -46.43871725522662
1006                     -46.43535925500367
1007                     -46.432004647176555
1008                     -46.428653431770336
1009                     -46.42530560881017
1010                     -46.42196117832085
1011                     -46.418620140327455
1012                     -46.41528249485508
1013                     -46.41194824192835
1014                     -46.40861738157239
1015                     -46.405289913812005
1016                     -46.40196583867197
1017                     -46.398645156177196
1018                     -46.39532786635249
1019                     -46.39201396922255
1020                     -46.38870346481201
1021                     -46.38539635314591
1022                     -46.38209263424875
1023                     -46.378792308145165
1024                     -46.375495374859824
1025                     -46.37220183441745
1026                     -46.36891168684246
1027                     -46.36562493215955
1028                     -46.36234157039324
1029                     -46.35906160156815
1030                     -46.355785025708556
1031                     -46.35251184283911
1032                     -46.349242052984096
1033                     -46.34597565616807
1034                     -46.342712652415365
1035                     -46.339453041750396
1036                     -46.33619682419743
1037                     -46.3329439997808
1038                     -46.32969456852488
1039                     -46.3264485304538
1040                     -46.32320588559196
1041                     -46.31996663396344
1042                     -46.31673077559248
1043                     -46.31349831050334
1044                     -46.31026923871994
1045                     -46.30704356026669
1046                     -46.30382127516736
1047                     -46.30060238344628
1048                     -46.297386885127395
1049                     -46.294174780234584
1050                     -46.290966068792066
1051                     -46.287760750823615
1052                     -46.28455882635344
1053                     -46.28136029540512
1054                     -46.27816515800268
1055                     -46.27497341417002
1056                     -46.27178506393105
1057                     -46.2686001073094
1058                     -46.265418544329044
1059                     -46.26224037501355
1060                     -46.25906559938685
1061                     -46.2558942174725
1062                     -46.252726229294346
1063                     -46.24956163487583
1064                     -46.24640043424075
1065                     -46.243242627412656
1066                     -46.240088214415294
1067                     -46.23693719527191
1068                     -46.23378957000637
1069                     -46.23064533864203
1070                     -46.2275045012023
1071                     -46.22436705771079
1072                     -46.2212330081909
1073                     -46.21810235266598
1074                     -46.2149750911594
1075                     -46.21185122369452
1076                     -46.208730750294826
1077                     -46.20561367098347
1078                     -46.20249998578387
1079                     -46.199389694719116
1080                     -46.19628279781254
1081                     -46.19317929508734
1082                     -46.19007918656667
1083                     -46.18698247227377
1084                     -46.18388915223163
1085                     -46.18079922646354
1086                     -46.17771269499249
1087                     -46.17462955784146
1088                     -46.17154981503366
1089                     -46.168473466591855
1090                     -46.16540051253933
1091                     -46.162330952898714
1092                     -46.1592647876932
1093                     -46.1562020169456
1094                     -46.15314264067874
1095                     -46.150086658915576
1096                     -46.147034071678846
1097                     -46.143984878991404
1098                     -46.14093908087604
1099                     -46.137896677355535
1100                     -46.13485766845245
1101                     -46.13182205418963
1102                     -46.12878983458975
1103                     -46.125761009675465
1104                     -46.122735579469555
1105                     -46.119713543994315
1106                     -46.11669490327241
1107                     -46.113679657326486
1108                     -46.11066780617904
1109                     -46.107659349852625
1110                     -46.104654288369574
1111                     -46.10165262175236
1112                     -46.09865435002366
1113                     -46.095659473205494
1114                     -46.09266799132058
1115                     -46.089679904391005
1116                     -46.086695212439274
1117                     -46.08371391548764
1118                     -46.08073601355838
1119                     -46.07776150667358
1120                     -46.07479039485579
1121                     -46.07182267812696
1122                     -46.0688583565093
1123                     -46.065897430025025
1124                     -46.06293989869617
1125                     -46.059985762544954
1126                     -46.05703502159338
1127                     -46.054087675863556
1128                     -46.051143725377294
1129                     -46.04820317015681
1130                     -46.045266010224104
1131                     -46.04233224560097
1132                     -46.039401876309284
1133                     -46.036474902371204
1134                     -46.03355132380838
1135                     -46.03063114064284
1136                     -46.027714352896105
1137                     -46.02480096059031
1138                     -46.02189096374695
1139                     -46.01898436238797
1140                     -46.01608115653501
1141                     -46.01318134620968
1142                     -46.010284931433794
1143                     -46.00739191222888
1144                     -46.00450228861665
1145                     -46.0016160606187
1146                     -45.998733228256526
1147                     -45.99585379155153
1148                     -45.9929777505257
1149                     -45.99010510520007
1150                     -45.98723585559636
1151                     -45.98437000173584
1152                     -45.98150754364003
1153                     -45.97864848133024
1154                     -45.975792814827905
1155                     -45.972940544154476
1156                     -45.97009166933096
1157                     -45.96724619037887
1158                     -45.96440410731955
1159                     -45.96156542017417
1160                     -45.95873012896375
1161                     -45.95589823370965
1162                     -45.95306973443301
1163                     -45.95024463115498
1164                     -45.9474229238967
1165                     -45.94460461267922
1166                     -45.94178969752349
1167                     -45.93897817845072
1168                     -45.93617005548196
1169                     -45.93336532863802
1170                     -45.93056399793991
1171                     -45.927766063408654
1172                     -45.92497152506511
1173                     -45.922180382930165
1174                     -45.9193926370246
1175                     -45.91660828736942
1176                     -45.913827333985274
1177                     -45.911049776893165
1178                     -45.90827561611353
1179                     -45.90550485166727
1180                     -45.90273748357525
1181                     -45.899929735653444
1182                     -45.89709096329985
1183                     -45.894254728343356
1184                     -45.89142103079956
1185                     -45.888589870684456
1186                     -45.885761248013814
1187                     -45.88293516280333
1188                     -45.88011161506897
1189                     -45.877290604826406
1190                     -45.87447213209134
1191                     -45.87165619687955
1192                     -45.86884279920695
1193                     -45.86603193908887
1194                     -45.86322361654142
1195                     -45.86041783158002
1196                     -45.857614584220386
1197                     -45.8548138744783
1198                     -45.8520157023692
1199                     -45.849220067908945
1200                     -45.84642697111305
1201                     -45.84363641199702
1202                     -45.840848390576554
1203                     -45.83806290686726
1204                     -45.83527996088455
1205                     -45.83249955264417
1206                     -45.829721682161484
1207                     -45.826946349452086
1208                     -45.82417355453133
1209                     -45.82140329741496
1210                     -45.81863557811833
1211                     -45.81587039665682
1212                     -45.81310775304611
1213                     -45.81034764730125
1214                     -45.80759007943808
1215                     -45.80483504947182
1216                     -45.802082557417776
1217                     -45.799332603291376
1218                     -45.79658518710799
1219                     -45.79384030888307
1220                     -45.79109796863187
1221                     -45.78835816636964
1222                     -45.78562090211176
1223                     -45.7828861758735
1224                     -45.7801539876702
1225                     -45.77742433751697
1226                     -45.77469722542935
1227                     -45.77197265142221
1228                     -45.769250615511005
1229                     -45.766531117710926
1230                     -45.76381415803714
1231                     -45.76109973650467
1232                     -45.758387853128994
1233                     -45.755678507925104
1234                     -45.75297170090801
1235                     -45.75026743209294
1236                     -45.747565701495084
1237                     -45.74486650912947
1238                     -45.7421698550112
1239                     -45.73947573915524
1240                     -45.73678416157677
1241                     -45.73409512229073
1242                     -45.73140862131225
1243                     -45.72872465865624
1244                     -45.72604323433773
1245                     -45.723364348371845
1246                     -45.720688000773286
1247                     -45.718014191557174
1248                     -45.715342920738394
1249                     -45.71267418833182
1250                     -45.71000799435261
1251                     -45.707344338815375
1252                     -45.704683221735074
1253                     -45.70202464312665
1254                     -45.69936860300494
1255                     -45.696715101384754
1256                     -45.69406413828091
1257                     -45.691415713708324
1258                     -45.68876982768151
1259                     -45.68612648021554
1260                     -45.68348567132515
1261                     -45.68084740102502
1262                     -45.67821166932987
1263                     -45.67557847625456
1264                     -45.67294782181371
1265                     -45.670319706021864
1266                     -45.667694128893956
1267                     -45.66507109044468
1268                     -45.662450590688536
1269                     -45.65983262964013
1270                     -45.6572172073142
1271                     -45.654604323725344
1272                     -45.65199397888822
1273                     -45.64938617281731
1274                     -45.64678090552722
1275                     -45.644178177032515
1276                     -45.6415779873478
1277                     -45.63898033648745
1278                     -45.636385224466075
1279                     -45.63379265129827
1280                     -45.631202616998365
1281                     -45.628615121580914
1282                     -45.626030165060335
1283                     -45.623447747451166
1284                     -45.62086786876768
1285                     -45.61829052902456
1286                     -45.615715728236005
1287                     -45.61314346641633
1288                     -45.61057374358008
1289                     -45.60800655974154
1290                     -45.605441914915076
1291                     -45.602879809114995
1292                     -45.6003202423557
1293                     -45.59776321465139
1294                     -45.59520872601638
1295                     -45.592656776465
1296                     -45.59010736601152
1297                     -45.58756049467001
1298                     -45.585016162455005
1299                     -45.582474369380456
1300                     -45.57993511546067
1301                     -45.57739840070993
1302                     -45.574864225142285
1303                     -45.57233258877192
1304                     -45.56980349161292
1305                     -45.56727693367969
1306                     -45.56475291498612
1307                     -45.56223143554627
1308                     -45.559712495374306
1309                     -45.55719609448441
1310                     -45.55468223289052
1311                     -45.55217091060674
1312                     -45.54966212764714
1313                     -45.54715588402568
1314                     -45.54465217975628
1315                     -45.542151014853154
1316                     -45.53965238933018
1317                     -45.53715630320117
1318                     -45.534662756480365
1319                     -45.53217174918153
1320                     -45.52968328131851
1321                     -45.52719735290541
1322                     -45.52471396395606
1323                     -45.52223311448422
1324                     -45.519754804503926
1325                     -45.5172790340289
1326                     -45.51480580307305
1327                     -45.5123351116502
1328                     -45.50986695977411
1329                     -45.507401347458675
1330                     -45.5049382747175
1331                     -45.502477741564604
1332                     -45.50001974801357
1333                     -45.49756429407816
1334                     -45.49511137977209
1335                     -45.49266100510902
1336                     -45.490213170102834
1337                     -45.48776787476711
1338                     -45.485325119115394
1339                     -45.48288490316146
1340                     -45.480447226919104
1341                     -45.47801209040167
1342                     -45.47557949362286
1343                     -45.47314943659646
1344                     -45.47072191933583
1345                     -45.468296941854575
1346                     -45.46587450416627
1347                     -45.46345460628449
1348                     -45.46103724822277
1349                     -45.45862242999455
1350                     -45.4562101516134
1351                     -45.453800413092786
1352                     -45.45139321444625
1353                     -45.44898855568709
1354                     -45.44658643682884
1355                     -45.444186857884986
1356                     -45.441789818868784
1357                     -45.43939531979383
1358                     -45.43700336067341
1359                     -45.43461394152082
1360                     -45.43222706234948
1361                     -45.42981682394274
1362                     -45.42738876123835
1363                     -45.424962730362246
1364                     -45.42253873132544
1365                     -45.42011676413883
1366                     -45.417696828813135
1367                     -45.41527892535915
1368                     -45.412863053787795
1369                     -45.41044921410992
1370                     -45.4080374063362
1371                     -45.40562763047742
1372                     -45.40321988654446
1373                     -45.40081417454799
1374                     -45.39841049449886
1375                     -45.39600884640775
1376                     -45.393609230285456
1377                     -45.391211646142644
1378                     -45.38881609399003
1379                     -45.38642257383845
1380                     -45.38403108569846
1381                     -45.381641629580955
1382                     -45.37925420549648
1383                     -45.37686881345567
1384                     -45.37448545346939
1385                     -45.372104125548034
1386                     -45.36972482970241
1387                     -45.36734756594321
1388                     -45.364972334281
1389                     -45.36259913472639
1390                     -45.36022796729001
1391                     -45.35785883198246
1392                     -45.35549172881442
1393                     -45.353126657796395
1394                     -45.350763618938906
1395                     -45.348402612252634
1396                     -45.34604363774814
1397                     -45.34368669543593
1398                     -45.341331785326446
1399                     -45.33897890743051
1400                     -45.33662806175845
1401                     -45.33427924832072
1402                     -45.331932467127935
1403                     -45.329587718190574
1404                     -45.32724500151927
1405                     -45.32490431712412
1406                     -45.322565665016
1407                     -45.32022904520511
1408                     -45.3178944577021
1409                     -45.315561902517224
1410                     -45.31323137966102
1411                     -45.31090288914398
1412                     -45.3085764309764
1413                     -45.30625200516873
1414                     -45.30392961173135
1415                     -45.30160925067479
1416                     -45.29929092200919
1417                     -45.29697462574497
1418                     -45.29466036189268
1419                     -45.29234813046261
1420                     -45.290037931464965
1421                     -45.28772976491018
1422                     -45.2854236308087
1423                     -45.283119529170584
1424                     -45.28081746000633
1425                     -45.2785174233261
1426                     -45.27621941914035
1427                     -45.27392344745925
1428                     -45.27162950829307
1429                     -45.269337601652104
1430                     -45.26704772754674
1431                     -45.26475988598693
1432                     -45.26247407698308
1433                     -45.26019030054553
1434                     -45.25790855668415
1435                     -45.25562884540958
1436                     -45.253351166731846
1437                     -45.25107552066093
1438                     -45.24880190720732
1439                     -45.24653032638106
1440                     -45.24426077819215
1441                     -45.241993262651036
1442                     -45.23972777976781
1443                     -45.23746432955248
1444                     -45.23520291201518
1445                     -45.232943527166185
1446                     -45.23068617501538
1447                     -45.22843085557298
1448                     -45.226177568849195
1449                     -45.22392631485385
1450                     -45.2216770935972
1451                     -45.219429905089285
1452                     -45.21718474934027
1453                     -45.21494162635996
1454                     -45.21270053615851
1455                     -45.21046147874598
1456                     -45.2082244541323
1457                     -45.205989462327565
1458                     -45.203756503341765
1459                     -45.201525577184846
1460                     -45.199296683866876
1461                     -45.197069823397726
1462                     -45.194844995787406
1463                     -45.19262220104592
1464                     -45.19040143918315
1465                     -45.1881827102091
1466                     -45.185966014133605
1467                     -45.18375135096658
1468                     -45.18153872071808
1469                     -45.179328123397895
1470                     -45.177119559015814
1471                     -45.1749130275819
1472                     -45.172708529106075
1473                     -45.17050606359796
1474                     -45.16830563106761
1475                     -45.166107231524805
1476                     -45.16391086497938
1477                     -45.16171653144119
1478                     -45.15952423092
1479                     -45.15733396342573
1480                     -45.15514572896809
1481                     -45.152959527556895
1482                     -45.15077535920188
1483                     -45.148593223912904
1484                     -45.14641312169974
1485                     -45.144235052571986
1486                     -45.1420590165396
1487                     -45.13988501361218
1488                     -45.13771304379953
1489                     -45.13554310711129
1490                     -45.133375203557264
1491                     -45.13120933314711
1492                     -45.12904549589052
1493                     -45.12688369179724
1494                     -45.12472392087681
1495                     -45.122566183138986
1496                     -45.12041047859337
1497                     -45.118256807249765
1498                     -45.116105169117624
1499                     -45.11395556420667
1500                     -45.11180799252649
1501                     -45.10966245408668
1502                     -45.107518948896924
1503                     -45.10537747696671
1504                     -45.103238038305655
1505                     -45.10110063292348
1506                     -45.09896526082953
1507                     -45.09683192203352
1508                     -45.094700616544834
1509                     -45.092571344373255
1510                     -45.09044410552803
1511                     -45.08831890001895
1512                     -45.086195727855284
1513                     -45.08407458904673
1514                     -45.0819554836027
1515                     -45.079838411532634
1516                     -45.07772337284608
1517                     -45.07561036755243
1518                     -45.07349939566128
1519                     -45.07139045718199
1520                     -45.06928355212396
1521                     -45.067178680496646
1522                     -45.0650758423095
1523                     -45.062975037571874
1524                     -45.06087626629333
1525                     -45.058779528482994
1526                     -45.05668482415052
1527                     -45.05459215330521
1528                     -45.05250151595623
1529                     -45.050412912113245
1530                     -45.04832634178533
1531                     -45.046241804981996
1532                     -45.04415930171262
1533                     -45.042078831986345
1534                     -45.04000039581265
1535                     -45.03792399320064
1536                     -45.03584962415973
1537                     -45.033777288699305
1538                     -45.03170698682843
1539                     -45.02963871855662
1540                     -45.027572483892946
1541                     -45.025487622329365
1542                     -45.02338854924776
1543                     -45.02129110442074
1544                     -45.019195287855524
1545                     -45.01710109955977
1546                     -45.015008539540915
1547                     -45.01291760780659
1548                     -45.01082830436414
1549                     -45.00874062922118
1550                     -45.00665458238502
1551                     -45.004570163863306
1552                     -45.00248737366345
1553                     -45.00040621179287
1554                     -44.99832667825918
1555                     -44.996248773069695
1556                     -44.99417249623182
1557                     -44.992097847753215
1558                     -44.99002482764109
1559                     -44.987953435902924
1560                     -44.98588367254623
1561                     -44.983815537578316
1562                     -44.98174903100673
1563                     -44.979684152838786
1564                     -44.97762090308192
1565                     -44.975559281743486
1566                     -44.97349928883092
1567                     -44.971440924351626
1568                     -44.96938418831292
1569                     -44.967329080722195
1570                     -44.96527560158683
1571                     -44.963223750914196
1572                     -44.961173528711555
1573                     -44.95912493498631
1574                     -44.957077969746
1575                     -44.95503263299763
1576                     -44.95298892474888
1577                     -44.95094684500672
1578                     -44.94890639377873
1579                     -44.94686757107213
1580                     -44.944830376894224
1581                     -44.94279481125237
1582                     -44.94076087415384
1583                     -44.93872856560578
1584                     -44.93669788561567
1585                     -44.93466883419071
1586                     -44.93264141133819
1587                     -44.93061561706535
1588                     -44.92859145137962
1589                     -44.92656891428802
1590                     -44.92454800579791
1591                     -44.922528725916514
1592                     -44.92051107465107
1593                     -44.91849505200889
1594                     -44.91648065799705
1595                     -44.91446789262291
1596                     -44.91245675589355
1597                     -44.91044724781638
1598                     -44.90843936839833
1599                     -44.90643311764683
1600                     -44.904428495569114
1601                     -44.90242550217212
1602                     -44.90042413746321
1603                     -44.89842440144946
1604                     -44.89642629413819
1605                     -44.8944298155364
1606                     -44.892434965651354
1607                     -44.890441744490055
1608                     -44.88845015205989
1609                     -44.886460188367884
1610                     -44.88447185342097
1611                     -44.8824851472266
1612                     -44.880500069791744
1613                     -44.878516621123545
1614                     -44.87653480122915
1615                     -44.874554610115496
1616                     -44.872576047789856
1617                     -44.87059911425921
1618                     -44.86862380953087
1619                     -44.86665013361166
1620                     -44.86467808650871
1621                     -44.86270766822918
1622                     -44.860738878780104
1623                     -44.858771718168526
1624                     -44.85680618640156
1625                     -44.854842283486114
1626                     -44.85288000942926
1627                     -44.850919364238266
1628                     -44.84896034791982
1629                     -44.8470029604812
1630                     -44.8450472019292
1631                     -44.843093072271095
1632                     -44.84114057151367
1633                     -44.83918969966417
1634                     -44.837240456729326
1635                     -44.83529284271622
1636                     -44.83334685763189
1637                     -44.83140250148326
1638                     -44.82945977427734
1639                     -44.82751867602106
1640                     -44.82557920672139
1641                     -44.8236413663853
1642                     -44.821705155019735
1643                     -44.81977057263166
1644                     -44.817837619227966
1645                     -44.815906294815555
1646                     -44.81397659940145
1647                     -44.81204853299255
1648                     -44.81012209559564
1649                     -44.80819728721787
1650                     -44.806274107865924
1651                     -44.804352557546736
1652                     -44.802432636267305
1653                     -44.800514344034404
1654                     -44.79859768085498
1655                     -44.796682646735846
1656                     -44.794769241683916
1657                     -44.792857465706106
1658                     -44.79094731880904
1659                     -44.78903880099985
1660                     -44.78713191228534
1661                     -44.78522665267211
1662                     -44.783323022167295
1663                     -44.78142102077748
1664                     -44.77952064850962
1665                     -44.77762190537056
1666                     -44.7757247913669
1667                     -44.77382930650572
1668                     -44.771935450793585
1669                     -44.77004322423744
1670                     -44.768152626843964
1671                     -44.766263658620154
1672                     -44.76437631957244
1673                     -44.76249060970784
1674                     -44.76060652903308
1675                     -44.75872407755482
1676                     -44.7568432552799
1677                     -44.754964062215144
1678                     -44.75308649836704
1679                     -44.75121056374253
1680                     -44.749336258348315
1681                     -44.74746358219101
1682                     -44.74559253527741
1683                     -44.743723117614266
1684                     -44.74185532920824
1685                     -44.73998917006605
1686                     -44.73812464019438
1687                     -44.73626173959979
1688                     -44.73440046828911
1689                     -44.73254082626908
1690                     -44.73068281354619
1691                     -44.72882643012715
1692                     -44.72697167601877
1693                     -44.725118551227375
1694                     -44.72326705576009
1695                     -44.72141718962312
1696                     -44.719568952823316
1697                     -44.71772234536722
1698                     -44.715877367261434
1699                     -44.71403401851265
1700                     -44.712192299127565
1701                     -44.7103522091127
1702                     -44.70851374847448
1703                     -44.706676917219674
1704                     -44.70484171535487
1705                     -44.703008142886816
1706                     -44.70117619982169
1707                     -44.69934588616634
1708                     -44.69751720192724
1709                     -44.69569014711096
1710                     -44.693864721724196
1711                     -44.69204092577328
1712                     -44.69021875926475
1713                     -44.688398222205365
1714                     -44.68657931460135
1715                     -44.684762036459645
1716                     -44.682946387786366
1717                     -44.68113236858824
1718                     -44.67931997887168
1719                     -44.677509218643266
1720                     -44.675700087909384
1721                     -44.67387528782663
1722                     -44.67203851535925
1723                     -44.67020303299588
1724                     -44.668368840741536
1725                     -44.666535938601456
1726                     -44.66470432658112
1727                     -44.662874004685314
1728                     -44.66104497291966
1729                     -44.6592172312891
1730                     -44.6573907797989
1731                     -44.65556561845414
1732                     -44.653741747260185
1733                     -44.65191916622204
1734                     -44.65009787534498
1735                     -44.64827787463412
1736                     -44.646459164094665
1737                     -44.64464174373186
1738                     -44.6428256135508
1739                     -44.64101077355645
1740                     -44.63919722375431
1741                     -44.6373849641494
1742                     -44.63557399474669
1743                     -44.63376431555152
1744                     -44.63195592656902
1745                     -44.63014882780424
1746                     -44.62834301926237
1747                     -44.626538500948556
1748                     -44.624735272867824
1749                     -44.62293333502539
1750                     -44.62113268742638
1751                     -44.61933333007588
1752                     -44.61753526297893
1753                     -44.615738486140785
1754                     -44.613942999566405
1755                     -44.61214880326103
1756                     -44.61035589722947
1757                     -44.60856428147713
1758                     -44.60677395600908
1759                     -44.60498492083026
1760                     -44.6031971759458
1761                     -44.60141072136071
1762                     -44.59962555708027
1763                     -44.59784168310933
1764                     -44.59605909945313
1765                     -44.5942778061166
1766                     -44.592497803104955
1767                     -44.590719090423
1768                     -44.58894166807599
1769                     -44.58716553606885
1770                     -44.58539069440674
1771                     -44.5836171430947
1772                     -44.581844882137695
1773                     -44.58007391154084
1774                     -44.57830423130901
1775                     -44.57653584144737
1776                     -44.5747687419609
1777                     -44.57300293285464
1778                     -44.57123841413369
1779                     -44.56947518580281
1780                     -44.56771324786725
1781                     -44.565952600331926
1782                     -44.56419324320173
1783                     -44.56243517648196
1784                     -44.56067840017727
1785                     -44.558922914292864
1786                     -44.55716871883364
1787                     -44.55541581380466
1788                     -44.55366419921077
1789                     -44.551913875057075
1790                     -44.55016484134849
1791                     -44.54841709808996
1792                     -44.54667064528657
1793                     -44.54492548294302
1794                     -44.543181611064576
1795                     -44.541439029656075
1796                     -44.539697738722474
1797                     -44.537957738268666
1798                     -44.53621902829946
1799                     -44.53448160882017
1800                     -44.532745479835434
