# Supplementary material for: Numerical simulation research on thermal insulation performance of composite heat-insulation zone structure in hydrothermal high-temperature mine
Source: Sci Rep. 2024 Jun 18;14:14096. doi: 10.1038/s41598-024-64702-4 (PMC11189482; doi:10.1038/s41598-024-64702-4)
Supplement: Supplementary file 1 — Supplementary Information. [file 41598_2024_64702_MOESM1_ESM.zip › Heat flux scenario 2-2.txt]

% Model:              方案二2.mph
% Version:            COMSOL 5.6.0.280
% Date:               Sep 21 2022, 15:52
% Table:              表格: 表格 7 {tbl7} - 线积分: 线积分 1 {int1}
% 时间 (d)                 向内热通量 (W/m)
0                        -60.99533682131057
1                        -59.67291926247867
2                        -58.53003260323858
3                        -58.109904347271296
4                        -57.71417399152644
5                        -57.39416895965937
6                        -57.129864488158304
7                        -56.92129387745844
8                        -56.79084401743772
9                        -56.67155145279965
10                       -56.552248035430146
11                       -56.43293376294037
12                       -56.3136086329404
13                       -56.194272643039746
14                       -56.074925790846954
15                       -55.97808978514867
16                       -55.89626202319797
17                       -55.81442918907807
18                       -55.732591282032764
19                       -55.65074830130628
20                       -55.56890024614208
21                       -55.48704711578376
22                       -55.4051889094746
23                       -55.323325626457866
24                       -55.24145726597648
25                       -55.159583827273224
26                       -55.07770530959073
27                       -54.9958217121714
28                       -54.91393303425757
29                       -54.838378307144225
30                       -54.78817653614309
31                       -54.73797286598846
32                       -54.687767296508575
33                       -54.6375598275316
34                       -54.58735045888561
35                       -54.537139190398875
36                       -54.48692602189932
37                       -54.43671095321524
38                       -54.38649398417455
39                       -54.33627511460532
40                       -54.28605434433564
41                       -54.23583167319337
42                       -54.18560710100649
43                       -54.13538062760311
44                       -54.085152252810914
45                       -54.03492197645796
46                       -53.984689798371996
47                       -53.934455718380896
48                       -53.88421973631247
49                       -53.83398185199457
50                       -53.78374206525495
51                       -53.73350037592122
52                       -53.6832567838212
53                       -53.63301128878259
54                       -53.582763890633
55                       -53.532514589200076
56                       -53.48226338431155
57                       -53.432010275794866
58                       -53.39017984022168
59                       -53.36098525090028
60                       -53.33179002198603
61                       -53.30259415344567
62                       -53.273397645245645
63                       -53.24420049735262
64                       -53.21500270973341
65                       -53.185804282354624
66                       -53.15660521518283
67                       -53.12740550818467
68                       -53.09820516132693
69                       -53.069004174576044
70                       -53.039802547898795
71                       -53.01060028126171
72                       -52.9813973746315
73                       -52.95219382797477
74                       -52.922989641258006
75                       -52.89378481444814
76                       -52.8645793475114
77                       -52.83537324041474
78                       -52.80616649312457
79                       -52.77695910560759
80                       -52.74775107783035
81                       -52.71854240975944
82                       -52.689333101361605
83                       -52.6601231526033
84                       -52.63091256345118
85                       -52.60170133387178
86                       -52.57248946383175
87                       -52.54327695329765
88                       -52.51406380223604
89                       -52.48485001061351
90                       -52.45563557839672
91                       -52.426420505552116
92                       -52.39720479204645
93                       -52.36798843784606
94                       -52.3387714429177
95                       -52.30955380722782
96                       -52.28033553074311
97                       -52.25111661343002
98                       -52.221897055255155
99                       -52.19267685618493
100                      -52.163456016186146
101                      -52.134234535225175
102                      -52.105012413268625
103                      -52.075789650283035
104                      -52.04656624623491
105                      -52.0173422010908
106                      -51.988117514817326
107                      -51.95889218738092
108                      -51.92966621874813
109                      -51.90043960888543
110                      -51.871212357759426
111                      -51.84198446533662
112                      -51.812755931583574
113                      -51.7835267564667
114                      -51.75429693995259
115                      -51.72506648200771
116                      -51.706264818284694
117                      -51.69007027268439
118                      -51.673875530800174
119                      -51.65768059262636
120                      -51.64148545815725
121                      -51.62529012738727
122                      -51.60909460031064
123                      -51.592898876921886
124                      -51.57670295721529
125                      -51.5605068411852
126                      -51.544310528826
127                      -51.52811402013199
128                      -51.51191731509761
129                      -51.49572041371707
130                      -51.47952331598494
131                      -51.4633260218954
132                      -51.44712853144287
133                      -51.430930844621706
134                      -51.41473296142626
135                      -51.39853488185087
136                      -51.38233660588993
137                      -51.36613813353775
138                      -51.34993946478864
139                      -51.33374059963705
140                      -51.31754153807734
141                      -51.3013422801038
142                      -51.28514282571075
143                      -51.26894317489262
144                      -51.25274332764367
145                      -51.23654328395836
146                      -51.22034304383098
147                      -51.204142607255896
148                      -51.18794197422746
149                      -51.17174114474
150                      -51.15554011878784
151                      -51.13933889636549
152                      -51.12313747746715
153                      -51.10693586208708
154                      -51.090734050219815
155                      -51.074532041859754
156                      -51.05832983700104
157                      -51.04212743563812
158                      -51.02592483776531
159                      -51.00972204337695
160                      -50.993519052467576
161                      -50.97731586503123
162                      -50.96111248106246
163                      -50.944908900555525
164                      -50.928705123504784
165                      -50.912501149904685
166                      -50.89629697974943
167                      -50.880092613033426
168                      -50.863888049751125
169                      -50.84768328989674
170                      -50.831478333464545
171                      -50.815273180449026
172                      -50.799067830844514
173                      -50.782862284645304
174                      -50.76665654184571
175                      -50.75045060244019
176                      -50.73424446642301
177                      -50.71803813378859
178                      -50.70183160453107
179                      -50.68562487864503
180                      -50.66941795612472
181                      -50.653210836964426
182                      -50.63700352115856
183                      -50.6207960087014
184                      -50.604588299587405
185                      -50.588380393810795
186                      -50.57217229136605
187                      -50.55596399224726
188                      -50.53975549644901
189                      -50.52354680396555
190                      -50.50733791479121
191                      -50.491128828920395
192                      -50.47491954634735
193                      -50.458710067066434
194                      -50.442500391072016
195                      -50.42629051835847
196                      -50.41008044892002
197                      -50.393870182751094
198                      -50.377659719846044
199                      -50.361449060199156
200                      -50.345238203804776
201                      -50.32902715065728
202                      -50.31281590075096
203                      -50.296604454080104
204                      -50.280392810639164
205                      -50.26418097042247
206                      -50.24796893342425
207                      -50.23175669963893
208                      -50.21554426906072
209                      -50.1993316416841
210                      -50.18311881750349
211                      -50.16690579651289
212                      -50.15069257870699
213                      -50.134479164079856
214                      -50.11826555262595
215                      -50.10205174433958
216                      -50.08583773921512
217                      -50.06962353724689
218                      -50.05340913842916
219                      -50.03719454275629
220                      -50.02097975022265
221                      -50.00476476082259
222                      -49.98854957455033
223                      -49.97233419140025
224                      -49.95611861136672
225                      -49.939902834444176
226                      -49.92368686062668
227                      -49.90747068990883
228                      -49.891254322284674
229                      -49.875037757748785
230                      -49.858820996295414
231                      -49.84671935892579
232                      -49.83736117712542
233                      -49.82800292984481
234                      -49.81864461708274
235                      -49.80928623883833
236                      -49.799927795110314
237                      -49.79056928589776
238                      -49.78121071119943
239                      -49.771852071014365
240                      -49.7624933653414
241                      -49.753134594179436
242                      -49.7437757575275
243                      -49.734416855384424
244                      -49.72505788774917
245                      -49.7156988546205
246                      -49.70633975599756
247                      -49.696980591879104
248                      -49.68762136226405
249                      -49.67826206715142
250                      -49.66890270654009
251                      -49.6595432804289
252                      -49.65018378881677
253                      -49.64082423170276
254                      -49.63146460908565
255                      -49.62210492096441
256                      -49.61274516733787
257                      -49.60338534820506
258                      -49.59402546356476
259                      -49.584665513416105
260                      -49.57530549775773
261                      -49.565945416588754
262                      -49.556585269908
263                      -49.54722505771442
264                      -49.53786478000694
265                      -49.52850443678444
266                      -49.519144028045865
267                      -49.509783553790136
268                      -49.50042301401603
269                      -49.4910624087227
270                      -49.48170173790883
271                      -49.472341001573454
272                      -49.46298019971555
273                      -49.45361933233387
274                      -49.4442583994274
275                      -49.434897400995084
276                      -49.425536337035815
277                      -49.41617520754854
278                      -49.40681401253212
279                      -49.397452751985455
280                      -49.388091425907504
281                      -49.378730034297234
282                      -49.36936857715343
283                      -49.36000705447508
284                      -49.3506454662611
285                      -49.34128381251035
286                      -49.33192209322188
287                      -49.322560308394415
288                      -49.31319845802695
289                      -49.303836542118475
290                      -49.294474560667794
291                      -49.28511251367389
292                      -49.27575040113561
293                      -49.26638822305191
294                      -49.2570259794218
295                      -49.24766367024399
296                      -49.23830129551752
297                      -49.22893885524126
298                      -49.219576349414204
299                      -49.21021377803518
300                      -49.20085114110312
301                      -49.19148843861698
302                      -49.18212567057555
303                      -49.17276283697788
304                      -49.16339993782291
305                      -49.15403697310943
306                      -49.14467394283638
307                      -49.135310847002735
308                      -49.12594768560728
309                      -49.116584458649065
310                      -49.107221166126955
311                      -49.09785780803987
312                      -49.088494384386664
313                      -49.07913089516634
314                      -49.0697673403778
315                      -49.06040372001984
316                      -49.05104003409153
317                      -49.04167628259169
318                      -49.03231246551926
319                      -49.02294858287315
320                      -49.013584634652226
321                      -49.00422062085548
322                      -48.9948565414818
323                      -48.985492396530084
324                      -48.97612818599917
325                      -48.96676390988823
326                      -48.95739956819586
327                      -48.948035160921144
328                      -48.93867068806296
329                      -48.92930614962019
330                      -48.91994154559181
331                      -48.910576875976645
332                      -48.901212140773715
333                      -48.891847339981844
334                      -48.882482473599985
335                      -48.87311754162709
336                      -48.863752544061946
337                      -48.85438748090357
338                      -48.84502235215087
339                      -48.83565715780273
340                      -48.82629189785807
341                      -48.81692657231578
342                      -48.80756118117482
343                      -48.79819572443405
344                      -48.7888302020924
345                      -48.77946461414877
346                      -48.77009896060216
347                      -48.76073324145134
348                      -48.751367456695306
349                      -48.742001606333034
350                      -48.73263569036325
351                      -48.723269708785075
352                      -48.7139036615972
353                      -48.70453754879876
354                      -48.69517137038851
355                      -48.68580512636546
356                      -48.676438816728435
357                      -48.66707244147638
358                      -48.657706000608236
359                      -48.648339494122915
360                      -48.63897292201931
361                      -48.629606284296294
362                      -48.62023958095282
363                      -48.61087281198782
364                      -48.601505977400095
365                      -48.59213907718872
366                      -48.58277211135257
367                      -48.57340507989043
368                      -48.564037982801274
369                      -48.554670820084105
370                      -48.545303591737756
371                      -48.535936297761126
372                      -48.52656893815316
373                      -48.51720151291276
374                      -48.50783402203881
375                      -48.498466465530214
376                      -48.48909884338598
377                      -48.479731155604874
378                      -48.47036340218596
379                      -48.46099558312801
380                      -48.45162769843007
381                      -48.442259748090905
382                      -48.43289173210953
383                      -48.423523650484846
384                      -48.41415550321567
385                      -48.404787290301094
386                      -48.39541901173985
387                      -48.38605066753093
388                      -48.37668225767325
389                      -48.36731378216574
390                      -48.357945241007194
391                      -48.348576634196604
392                      -48.33920796173295
393                      -48.32983922361504
394                      -48.32047041984178
395                      -48.31110155041216
396                      -48.3017326153251
397                      -48.29236361457938
398                      -48.282994548174024
399                      -48.273625416107905
400                      -48.264256218379906
401                      -48.254886954989
402                      -48.24551762593407
403                      -48.23614823121401
404                      -48.22677877082773
405                      -48.21740924477419
406                      -48.20803965305227
407                      -48.19866999566084
408                      -48.18930027259883
409                      -48.179930483865185
410                      -48.17056062945877
411                      -48.163028195826676
412                      -48.15672071622853
413                      -48.150413206884394
414                      -48.14410566779381
415                      -48.13779809895664
416                      -48.13149050037239
417                      -48.125182872040796
418                      -48.1188752139615
419                      -48.112567526134185
420                      -48.10625980855859
421                      -48.09995206123432
422                      -48.09364428416099
423                      -48.087336477338276
424                      -48.0810286407659
425                      -48.07472077444357
426                      -48.06841287837087
427                      -48.06210495254749
428                      -48.055796996973136
429                      -48.04948901164742
430                      -48.04318099657003
431                      -48.036872951740605
432                      -48.03056487715892
433                      -48.02425677282454
434                      -48.01794863873719
435                      -48.011640474896545
436                      -48.0053322813021
437                      -47.99902405795368
438                      -47.99271580485104
439                      -47.9864075219937
440                      -47.98009920938141
441                      -47.973790867013726
442                      -47.96748249489038
443                      -47.96117409301111
444                      -47.95486566137548
445                      -47.9485571999832
446                      -47.94224870883391
447                      -47.935940187927415
448                      -47.92963163726316
449                      -47.923323056841
450                      -47.91701444666049
451                      -47.910705806721275
452                      -47.90439713702318
453                      -47.898088437565725
454                      -47.89177970834868
455                      -47.88547094937166
456                      -47.87916216063426
457                      -47.87285334213625
458                      -47.8665444938773
459                      -47.86023561585704
460                      -47.853926708075086
461                      -47.84761777053126
462                      -47.841308803225104
463                      -47.83499980615639
464                      -47.828690779324525
465                      -47.82238172272943
466                      -47.816072636370805
467                      -47.80976352024814
468                      -47.80345437436118
469                      -47.797145198709664
470                      -47.790835993293086
471                      -47.78452675811137
472                      -47.77821749316387
473                      -47.77190819845048
474                      -47.765598873970795
475                      -47.759289519724476
476                      -47.75298013571129
477                      -47.74667072193079
478                      -47.74036127838257
479                      -47.734051805066485
480                      -47.72774230198212
481                      -47.7214327691291
482                      -47.715123206507194
483                      -47.708813614115954
484                      -47.70250399195519
485                      -47.69619434002438
486                      -47.68988465832329
487                      -47.68357494685173
488                      -47.67726520560909
489                      -47.67095543459525
490                      -47.664645633809734
491                      -47.65833580325238
492                      -47.65202594292269
493                      -47.64571605282045
494                      -47.639406132945176
495                      -47.63309618329669
496                      -47.6267862038746
497                      -47.62047619467859
498                      -47.6141661557083
499                      -47.60785608696349
500                      -47.601545988443625
501                      -47.59523586014853
502                      -47.5889257020779
503                      -47.58261551423131
504                      -47.57630529660846
505                      -47.56999504920896
506                      -47.563684772032666
507                      -47.55737446507895
508                      -47.55106412834773
509                      -47.54475376183863
510                      -47.5384433655512
511                      -47.53213293948524
512                      -47.525822483640304
513                      -47.519511998016206
514                      -47.51320148261241
515                      -47.50689093742879
516                      -47.500580362464895
517                      -47.49426975772035
518                      -47.48795912319491
519                      -47.48164845888821
520                      -47.47533776480003
521                      -47.46902704092983
522                      -47.4627162872775
523                      -47.45640550384241
524                      -47.45009469062457
525                      -47.4437838476234
526                      -47.437472974838705
527                      -47.4311620722701
528                      -47.42485113991718
529                      -47.41854017777974
530                      -47.41222918585737
531                      -47.40591816414981
532                      -47.399607112656604
533                      -47.39329603137755
534                      -47.38698492031224
535                      -47.38067377946029
536                      -47.37436260882155
537                      -47.368051408395516
538                      -47.36174017818196
539                      -47.35542891818043
540                      -47.34911762839067
541                      -47.342806308812364
542                      -47.33649495944518
543                      -47.33018358028876
544                      -47.32387217134274
545                      -47.31756073260685
546                      -47.31124926408078
547                      -47.30493776576402
548                      -47.29862623765644
549                      -47.29231467975761
550                      -47.28600309206715
551                      -47.279691474584936
552                      -47.273379827310386
553                      -47.26706815024338
554                      -47.2607564433834
555                      -47.25444470673024
556                      -47.24813294028351
557                      -47.24182114404286
558                      -47.2355093180079
559                      -47.22919746217849
560                      -47.22288557655422
561                      -47.21657366113467
562                      -47.210261715919565
563                      -47.2039497409086
564                      -47.197637736101385
565                      -47.19132570149764
566                      -47.18501363709689
567                      -47.17870154289907
568                      -47.17238941890357
569                      -47.16607726511033
570                      -47.15976508151877
571                      -47.153452868128674
572                      -47.14714062493969
573                      -47.14082835195152
574                      -47.134516049163786
575                      -47.12820371657614
576                      -47.12189135418824
577                      -47.11557896199987
578                      -47.10926654001061
579                      -47.10295408822012
580                      -47.09664160662805
581                      -47.090329095234075
582                      -47.08401655403798
583                      -47.077703983039285
584                      -47.07139138223773
585                      -47.06507875163295
586                      -47.05876609122458
587                      -47.05245340101237
588                      -47.04614068099596
589                      -47.03982793117493
590                      -47.03351515154906
591                      -47.028190271944695
592                      -47.02352399323773
593                      -47.01885769824793
594                      -47.014191386975284
595                      -47.00952505941967
596                      -47.00485871558095
597                      -47.00019235545889
598                      -46.99552597905347
599                      -46.99085958636462
600                      -46.986193177392
601                      -46.981526752135565
602                      -46.97686031059526
603                      -46.97219385277083
604                      -46.96752737866221
605                      -46.96286088826927
606                      -46.95819438159191
607                      -46.9535278586298
608                      -46.948861319383084
609                      -46.944194763851456
610                      -46.93952819203481
611                      -46.934861603933044
612                      -46.930194999545975
613                      -46.92552837887351
614                      -46.92086174191549
615                      -46.91619508867185
616                      -46.91152841914223
617                      -46.90686173332675
618                      -46.9021950312252
619                      -46.89752831283743
620                      -46.89286157816332
621                      -46.88819482720263
622                      -46.88352805995548
623                      -46.87886127642144
624                      -46.87419447660052
625                      -46.869527660492594
626                      -46.86486082809748
627                      -46.86019397941513
628                      -46.85552711444533
629                      -46.85086023318799
630                      -46.84619333564286
631                      -46.84152642180999
632                      -46.8368594916891
633                      -46.83219254528014
634                      -46.82752558258294
635                      -46.82285860359733
636                      -46.8181916083232
637                      -46.81352459676048
638                      -46.808857568909005
639                      -46.8041905247686
640                      -46.799523464339124
641                      -46.79485638762045
642                      -46.790189294612524
643                      -46.78552218531508
644                      -46.78085505972811
645                      -46.77618791785139
646                      -46.77152075968481
647                      -46.76685358522827
648                      -46.76218639448162
649                      -46.75751918744467
650                      -46.752851964117404
651                      -46.748184724499616
652                      -46.743517468591094
653                      -46.738850196391816
654                      -46.73418290790164
655                      -46.72951560312031
656                      -46.724848282047866
657                      -46.72018094468406
658                      -46.71551359102882
659                      -46.71084622108185
660                      -46.70617883484334
661                      -46.70151143231288
662                      -46.69684401349031
663                      -46.692176578375786
664                      -46.68750912696886
665                      -46.682841659269535
666                      -46.67817417527769
667                      -46.673506674993185
668                      -46.668839158415885
669                      -46.6641716255456
670                      -46.65950407638225
671                      -46.65483651092564
672                      -46.650168929175756
673                      -46.64550133113227
674                      -46.64083371679529
675                      -46.63616608616455
676                      -46.6314984392398
677                      -46.626830776021094
678                      -46.62216309650824
679                      -46.61749540070118
680                      -46.61282768859956
681                      -46.608159960203416
682                      -46.6034922155126
683                      -46.59882445452698
684                      -46.59415667724631
685                      -46.589488883670526
686                      -46.58482107379961
687                      -46.580153247633206
688                      -46.57548540517144
689                      -46.570817546413956
690                      -46.56614967136078
691                      -46.56148178001158
692                      -46.55681387236639
693                      -46.552145948424986
694                      -46.547478008187326
695                      -46.54281005165315
696                      -46.53814207882249
697                      -46.5334740896951
698                      -46.528806084270784
699                      -46.52413806254953
700                      -46.51947002453112
701                      -46.51480197021551
702                      -46.51013389960248
703                      -46.50546581269191
704                      -46.50079770948374
705                      -46.49612958997774
706                      -46.491461454173866
707                      -46.48679330207185
708                      -46.48212513367165
709                      -46.47745694897316
710                      -46.472788747976146
711                      -46.46812053068062
712                      -46.46345229708627
713                      -46.4587840471931
714                      -46.454115781000944
715                      -46.4494474985096
716                      -46.444779199718944
717                      -46.44011088462898
718                      -46.4354425532394
719                      -46.430774205550236
720                      -46.42610584156117
721                      -46.42143746127215
722                      -46.41676906468311
723                      -46.41210065179382
724                      -46.40743222260423
725                      -46.402763777114075
726                      -46.39809531532331
727                      -46.39342683723185
728                      -46.3887583428394
729                      -46.38408983214601
730                      -46.37942130515145
731                      -46.374752761855625
732                      -46.37008420225828
733                      -46.3654156263594
734                      -46.36074703415889
735                      -46.35607842565652
736                      -46.35140980085218
737                      -46.346741159745676
738                      -46.34207250233699
739                      -46.33740382862598
740                      -46.332735138612406
741                      -46.328066432296154
742                      -46.32339770967718
743                      -46.31872897075528
744                      -46.31406021553036
745                      -46.30939144400214
746                      -46.30472265617082
747                      -46.300053852035894
748                      -46.295385031597455
749                      -46.290716194855264
750                      -46.28604734180924
751                      -46.2813784724592
752                      -46.27670958680505
753                      -46.272040684846665
754                      -46.26737176658381
755                      -46.26270283201651
756                      -46.258033881144556
757                      -46.25336491396778
758                      -46.24869593048603
759                      -46.24402693069931
760                      -46.239357914607275
761                      -46.234688882209994
762                      -46.23001983350714
763                      -46.22535076849884
764                      -46.220681687184644
765                      -46.21601258956472
766                      -46.21134347563863
767                      -46.20667434540654
768                      -46.20200519886805
769                      -46.197336036023266
770                      -46.19266685687184
771                      -46.188538183699634
772                      -46.184769846959696
773                      -46.18100149959868
774                      -46.17723314161656
775                      -46.17346477301314
776                      -46.16969639378844
777                      -46.1659280039424
778                      -46.16215960347487
779                      -46.15839119238574
780                      -46.15462277067511
781                      -46.150854338342725
782                      -46.14708589538874
783                      -46.14331744181284
784                      -46.139548977615085
785                      -46.135780502795335
786                      -46.13201201735374
787                      -46.12824352128987
788                      -46.1244750146039
789                      -46.12070649729571
790                      -46.11693796936518
791                      -46.11316943081228
792                      -46.10940088163697
793                      -46.10563232183917
794                      -46.101863751418726
795                      -46.098095170375586
796                      -46.09432657870974
797                      -46.09055797642125
798                      -46.08678936350965
799                      -46.0830207399753
800                      -46.07925210581788
801                      -46.075483461037365
802                      -46.071714805633675
803                      -46.067946139606796
804                      -46.064177462956565
805                      -46.060408775682994
806                      -46.05664007778602
807                      -46.052871369265524
808                      -46.04910265012147
809                      -46.04533392035373
810                      -46.04156517996225
811                      -46.037796428947054
812                      -46.03402766730795
813                      -46.0302588950449
814                      -46.026490112157894
815                      -46.022721318646774
816                      -46.018952514511504
817                      -46.01518369975201
818                      -46.01141487436827
819                      -46.00764603836015
820                      -46.00387719172759
821                      -46.000108334470575
822                      -45.99633946658889
823                      -45.99257058808268
824                      -45.98880169895167
825                      -45.98503279919595
826                      -45.9812638888153
827                      -45.97749496780977
828                      -45.973726036179215
829                      -45.96995709392361
830                      -45.96618814104289
831                      -45.96241917753695
832                      -45.958650203405746
833                      -45.95488121864916
834                      -45.95111222326719
835                      -45.94734321725961
836                      -45.943574200626635
837                      -45.93980517336795
838                      -45.936036135483484
839                      -45.932267086973354
840                      -45.92849802783732
841                      -45.92472895807542
842                      -45.92095987768752
843                      -45.91719078667356
844                      -45.91342168503342
845                      -45.909652572767136
846                      -45.9058834498745
847                      -45.90211431635563
848                      -45.898345172210284
849                      -45.894576017438425
850                      -45.89080685204005
851                      -45.88703767601506
852                      -45.883268489363395
853                      -45.87949929208488
854                      -45.87573008417964
855                      -45.87196086564737
856                      -45.86819163648821
857                      -45.86442239670193
858                      -45.860653146288584
859                      -45.85688388524803
860                      -45.853114613580225
861                      -45.84934533128498
862                      -45.84557603836245
863                      -45.841806734812444
864                      -45.83803742063485
865                      -45.834268095829565
866                      -45.83049876039671
867                      -45.82672941433607
868                      -45.82296005764752
869                      -45.819190690331155
870                      -45.815421312386775
871                      -45.811651923814374
872                      -45.80788252461386
873                      -45.80411311478512
874                      -45.80034369432818
875                      -45.79657426324287
876                      -45.79280482152914
877                      -45.78903536918699
878                      -45.78526590621623
879                      -45.781496432616976
880                      -45.77772694838891
881                      -45.77395745353218
882                      -45.77018794804655
883                      -45.76641843193212
884                      -45.76264890518867
885                      -45.758879367816185
886                      -45.75510981981459
887                      -45.751340261183884
888                      -45.74757069192388
889                      -45.74380111203449
890                      -45.740031521515746
891                      -45.736261920367575
892                      -45.732492308589855
893                      -45.72872268618253
894                      -45.72495305314552
895                      -45.72118340947881
896                      -45.71741375518225
897                      -45.71364409025581
898                      -45.709874414699364
899                      -45.70610472851294
900                      -45.70233503169633
901                      -45.69856532424966
902                      -45.694795606172676
903                      -45.69102587746543
904                      -45.687256138127836
905                      -45.68348638815966
906                      -45.67971662756104
907                      -45.67594685633175
908                      -45.672177074471925
909                      -45.66840728198125
910                      -45.664637478859795
911                      -45.66086766510752
912                      -45.657097840724155
913                      -45.65332800570986
914                      -45.649558160064494
915                      -45.64578830378789
916                      -45.642018436880086
917                      -45.638248559341015
918                      -45.63447867117044
919                      -45.63070877236858
920                      -45.626938862935106
921                      -45.623168942870045
922                      -45.61939901217333
923                      -45.61562907084492
924                      -45.611859118884674
925                      -45.608089156292564
926                      -45.60431918306848
927                      -45.60054919921244
928                      -45.5967792047243
929                      -45.59300919960396
930                      -45.58923918385138
931                      -45.58546915746651
932                      -45.581699120449315
933                      -45.5779290727997
934                      -45.57415901451745
935                      -45.57038894560265
936                      -45.5666188660553
937                      -45.56284877587515
938                      -45.55907867506223
939                      -45.55530856361642
940                      -45.551538441537694
941                      -45.5477683088259
942                      -45.543998165481085
943                      -45.54022801150312
944                      -45.536457846891935
945                      -45.53268767164737
946                      -45.528917485769526
947                      -45.52514728925823
948                      -45.5213770821134
949                      -45.51760686433506
950                      -45.51383663592302
951                      -45.510500336949
952                      -45.50745332367287
953                      -45.50440630345127
954                      -45.50135927628412
955                      -45.49831224217138
956                      -45.495265201112964
957                      -45.49221815310894
958                      -45.48917109815917
959                      -45.48612403626364
960                      -45.48307696742237
961                      -45.48002989163529
962                      -45.476982808902285
963                      -45.47393571922345
964                      -45.47088862259868
965                      -45.4678415190279
966                      -45.46479440851111
967                      -45.46174729104827
968                      -45.45870016663942
969                      -45.45565303528437
970                      -45.45260589698324
971                      -45.44955875173582
972                      -45.446511599542255
973                      -45.44346444040237
974                      -45.4404172743162
975                      -45.43737010128369
976                      -45.4343229213048
977                      -45.43127573437952
978                      -45.428228540507675
979                      -45.42518133968938
980                      -45.42213413192457
981                      -45.419086917213164
982                      -45.4160396955552
983                      -45.41299246695062
984                      -45.409945231399284
985                      -45.40689798890127
986                      -45.403850739456445
987                      -45.40080348306486
988                      -45.39775621972646
989                      -45.394708949441196
990                      -45.39166167220897
991                      -45.38861438802987
992                      -45.385567096903756
993                      -45.38251979883063
994                      -45.3794724938104
995                      -45.37642518184309
996                      -45.373377862928734
997                      -45.370330537067176
998                      -45.36728320425836
999                      -45.36423586450228
1000                     -45.36118851779895
1001                     -45.35814116414837
1002                     -45.35509380355041
1003                     -45.352046436004954
1004                     -45.34899906151221
1005                     -45.34595168007191
1006                     -45.342904291684064
1007                     -45.3398568963488
1008                     -45.336809494065776
1009                     -45.333762084835314
1010                     -45.33071466865712
1011                     -45.327667245531195
1012                     -45.32461981545758
1013                     -45.32157237843628
1014                     -45.318524934466964
1015                     -45.31547748355
1016                     -45.3124300256851
1017                     -45.30938256087221
1018                     -45.306335089111414
1019                     -45.3032876104027
1020                     -45.300240124745855
1021                     -45.29719263214095
1022                     -45.29414513258793
1023                     -45.29109762608685
1024                     -45.28805011263754
1025                     -45.28500259224002
1026                     -45.281955064894255
1027                     -45.278907530600115
1028                     -45.27585998935765
1029                     -45.27281244116696
1030                     -45.26976488602775
1031                     -45.26671732394011
1032                     -45.263669754903994
1033                     -45.26062217891938
1034                     -45.257574595986135
1035                     -45.25452700610437
1036                     -45.25147940927401
1037                     -45.248431805494945
1038                     -45.24538419476712
1039                     -45.242336577090605
1040                     -45.23928895246531
1041                     -45.23624132089118
1042                     -45.23319368236817
1043                     -45.230146036896336
1044                     -45.227098384475525
1045                     -45.22405072510577
1046                     -45.22100305878696
1047                     -45.21795538551915
1048                     -45.2149077053022
1049                     -45.211860018136214
1050                     -45.20881232402099
1051                     -45.2057646229567
1052                     -45.20271691494296
1053                     -45.199669199980164
1054                     -45.196621478068
1055                     -45.19357374920649
1056                     -45.190526013395576
1057                     -45.18747827063527
1058                     -45.18443052092546
1059                     -45.18138276426625
1060                     -45.178335000657405
1061                     -45.17528723009907
1062                     -45.17223945259104
1063                     -45.16919166813349
1064                     -45.1661438767262
1065                     -45.163096078369215
1066                     -45.16004827306239
1067                     -45.157000460805875
1068                     -45.15395264159943
1069                     -45.150904815443155
1070                     -45.14785698233703
1071                     -45.14480914228092
1072                     -45.14176129527485
1073                     -45.13871344131873
1074                     -45.135665580412564
1075                     -45.13261771255631
1076                     -45.12956983774992
1077                     -45.126521955993425
1078                     -45.1234740672866
1079                     -45.12042617162962
1080                     -45.11737826902234
1081                     -45.11433035946477
1082                     -45.11128244295678
1083                     -45.108234519498424
1084                     -45.10518658908965
1085                     -45.102138651730385
1086                     -45.09909070742067
1087                     -45.09604275616031
1088                     -45.092994797949466
1089                     -45.08994683278798
1090                     -45.08689886067582
1091                     -45.08385088161295
1092                     -45.08080289559944
1093                     -45.0777549026351
1094                     -45.07470690271997
1095                     -45.071658895853886
1096                     -45.06861088203708
1097                     -45.06556286126924
1098                     -45.06251483355045
1099                     -45.05946679888081
1100                     -45.05641875726004
1101                     -45.05337070868814
1102                     -45.05032265316519
1103                     -45.047274590691124
1104                     -45.04422652126589
1105                     -45.04117844488939
1106                     -45.03813036156162
1107                     -45.035082271282555
1108                     -45.032034174052264
1109                     -45.028986069870506
1110                     -45.025937958737366
1111                     -45.02288984065278
1112                     -45.01984171561673
1113                     -45.01679358362911
1114                     -45.013745444689974
1115                     -45.010697298799286
1116                     -45.0076491459569
1117                     -45.004600986162906
1118                     -45.00155281941714
1119                     -44.99850464571964
1120                     -44.995456465070376
1121                     -44.99240827746936
1122                     -44.98936008291633
1123                     -44.986311881411574
1124                     -44.98326367295484
1125                     -44.98021545754607
1126                     -44.97716723518537
1127                     -44.97411900587255
1128                     -44.97107076960774
1129                     -44.968022526390726
1130                     -44.964974276221575
1131                     -44.96206050446667
1132                     -44.95923836921889
1133                     -44.95641871021809
1134                     -44.953601527479975
1135                     -44.95078682102012
1136                     -44.94797459085415
1137                     -44.94516483699794
1138                     -44.94235755946687
1139                     -44.939552758276605
1140                     -44.93675043344285
1141                     -44.93395058498103
1142                     -44.93115321290684
1143                     -44.92835831723578
1144                     -44.925565897983326
1145                     -44.92277595516514
1146                     -44.919988488796676
1147                     -44.917203498893365
1148                     -44.91442098547086
1149                     -44.91164094854454
1150                     -44.90886338812974
1151                     -44.906088304242104
1152                     -44.903315696896975
1153                     -44.900545566109734
1154                     -44.897777911895915
1155                     -44.89501273427075
1156                     -44.89225003324972
1157                     -44.8894898088482
1158                     -44.88673206108145
1159                     -44.88397678996489
1160                     -44.88122399551378
1161                     -44.878473677743536
1162                     -44.875725836669346
1163                     -44.87298047230648
1164                     -44.87023758467022
1165                     -44.867497173775945
1166                     -44.86475923963874
1167                     -44.8620237822739
1168                     -44.85929080169657
1169                     -44.85656029792213
1170                     -44.85383227096551
1171                     -44.85110672084218
1172                     -44.84838364756699
1173                     -44.84566305115535
1174                     -44.84294493162214
1175                     -44.84022928898265
1176                     -44.837516123252016
1177                     -44.83480543444519
1178                     -44.83209722257728
1179                     -44.829391487663436
1180                     -44.82668822971859
1181                     -44.82398744875787
1182                     -44.82128914479634
1183                     -44.81859331784891
1184                     -44.815899967930484
1185                     -44.81320909505624
1186                     -44.810520699241025
1187                     -44.807834780499846
1188                     -44.805151338847544
1189                     -44.802470374299254
1190                     -44.79979188686969
1191                     -44.79711587657383
1192                     -44.794442343426525
1193                     -44.79177128744267
1194                     -44.78910270863716
1195                     -44.786436607024775
1196                     -44.78377298262036
1197                     -44.7811118354388
1198                     -44.778453165494724
1199                     -44.775796972803036
1200                     -44.77314325737857
1201                     -44.770492019236
1202                     -44.76784325839011
1203                     -44.76519697485562
1204                     -44.76255316864723
1205                     -44.75991183977965
1206                     -44.75727298826763
1207                     -44.75463661412576
1208                     -44.75200271736884
1209                     -44.74937129801135
1210                     -44.74674235606808
1211                     -44.74411589155357
1212                     -44.74149190448232
1213                     -44.73887039486923
1214                     -44.736251362728616
1215                     -44.733634808075195
1216                     -44.73102073092341
1217                     -44.72840913128787
1218                     -44.72580000918307
1219                     -44.723193364623604
1220                     -44.720589197623895
1221                     -44.71798750819843
1222                     -44.715388296361695
1223                     -44.71279156212819
1224                     -44.71019730551243
1225                     -44.70760552652853
1226                     -44.70501622519121
1227                     -44.70242940151482
1228                     -44.69984505551376
1229                     -44.69726318720225
1230                     -44.69468379659485
1231                     -44.692106883705804
1232                     -44.68953244854954
1233                     -44.686960491140226
1234                     -44.684391011492316
1235                     -44.68182400962001
1236                     -44.67925948553766
1237                     -44.676697439259456
1238                     -44.67413787079975
1239                     -44.67158078017269
1240                     -44.6690261673926
1241                     -44.6664740324736
1242                     -44.663924375429986
1243                     -44.661377196275765
1244                     -44.658832495025344
1245                     -44.65629027169266
1246                     -44.653750526292015
1247                     -44.65121325883748
1248                     -44.64867846934322
1249                     -44.646146157823196
1250                     -44.6436163242917
1251                     -44.64108896876271
1252                     -44.638564091250174
1253                     -44.636041691768355
1254                     -44.63352177033111
1255                     -44.63100432695257
1256                     -44.62848936164664
1257                     -44.62597687442745
1258                     -44.62346686530892
1259                     -44.620959334304956
1260                     -44.61845428142956
1261                     -44.61595170669668
1262                     -44.613451610120194
1263                     -44.610953991714084
1264                     -44.60845885149224
1265                     -44.605966189468475
1266                     -44.603476005656674
1267                     -44.60098830007072
1268                     -44.598503072724505
1269                     -44.59602032363181
1270                     -44.59354005280643
1271                     -44.59106226026218
1272                     -44.588586946012846
1273                     -44.5861141100722
1274                     -44.58364375245399
1275                     -44.581175873172036
1276                     -44.57871047224003
1277                     -44.57624754967158
1278                     -44.57378710548054
1279                     -44.57132913968061
1280                     -44.568873652285355
1281                     -44.56642064330845
1282                     -44.56397011276369
1283                     -44.56152206066454
1284                     -44.559076487024655
1285                     -44.55663339185775
1286                     -44.55419277517731
1287                     -44.551754636997
1288                     -44.54931897733034
1289                     -44.54688579619089
1290                     -44.54445509359217
1291                     -44.54202686954772
1292                     -44.539601124071034
1293                     -44.53717785717573
1294                     -44.53475706887513
1295                     -44.53233875918287
1296                     -44.52992292811214
1297                     -44.5275095756767
1298                     -44.525098701889796
1299                     -44.52269030676487
1300                     -44.520284390315446
1301                     -44.51788095255471
1302                     -44.5154799934962
1303                     -44.51308151315319
1304                     -44.51068551153899
1305                     -44.50829198866709
1306                     -44.50590094455069
1307                     -44.50351237920311
1308                     -44.501126292637736
1309                     -44.49874268486769
1310                     -44.49636155590634
1311                     -44.49395506794245
1312                     -44.49153208908807
1313                     -44.489111075109676
1314                     -44.48669202601821
1315                     -44.48427494182423
1316                     -44.48185982253843
1317                     -44.47944666817148
1318                     -44.47703547873394
1319                     -44.47462625423661
1320                     -44.47221899468997
1321                     -44.46981370010464
1322                     -44.467410370491386
1323                     -44.465009005860715
1324                     -44.46260960622315
1325                     -44.46021217158943
1326                     -44.457816701970025
1327                     -44.45542319737554
1328                     -44.45303165781651
1329                     -44.45064208330356
1330                     -44.448254473847236
1331                     -44.44586882945799
1332                     -44.44348515014635
1333                     -44.44110343592293
1334                     -44.43872368679815
1335                     -44.43634590278258
1336                     -44.43397008388664
1337                     -44.431596230120874
1338                     -44.4292243414957
1339                     -44.42685441802172
1340                     -44.42448645970919
1341                     -44.42212046656874
1342                     -44.41975643861064
1343                     -44.417394375845575
1344                     -44.415034278283684
1345                     -44.41267614593556
1346                     -44.41031997881158
1347                     -44.40796577692212
1348                     -44.40561354027757
1349                     -44.403263268888296
1350                     -44.40091496276472
1351                     -44.398568621917185
1352                     -44.39622424635594
1353                     -44.39388183609152
1354                     -44.39154139113414
1355                     -44.38920291149414
1356                     -44.386866397181905
1357                     -44.38453184820768
1358                     -44.38219926458183
1359                     -44.37986864631452
1360                     -44.37753999341625
1361                     -44.37521330589712
1362                     -44.37288858376747
1363                     -44.370565827037495
1364                     -44.36824503571755
1365                     -44.36592620981777
1366                     -44.36360934934849
1367                     -44.361294454319825
1368                     -44.35898152474212
1369                     -44.35667056062552
1370                     -44.35436156198022
1371                     -44.352054528816375
1372                     -44.34974946114427
1373                     -44.34744635897399
1374                     -44.34514522231568
1375                     -44.34284605117965
1376                     -44.34054884557583
1377                     -44.338253605514545
1378                     -44.33596033100583
1379                     -44.33366902205984
1380                     -44.331379678686694
1381                     -44.329092300896455
1382                     -44.32680688869927
1383                     -44.324523442105196
1384                     -44.322241961124284
1385                     -44.31996244576665
1386                     -44.31768489604235
1387                     -44.315409311961524
1388                     -44.313135693534015
1389                     -44.31086404076999
1390                     -44.308594353679425
1391                     -44.306326632272444
1392                     -44.30406087655901
1393                     -44.30179708654907
1394                     -44.29953526225262
1395                     -44.297275403679606
1396                     -44.295017510840104
1397                     -44.29276158374405
1398                     -44.29050762240142
1399                     -44.28825562682215
1400                     -44.28600559701612
1401                     -44.283757532993356
1402                     -44.281511434763694
1403                     -44.279267302337104
1404                     -44.2770251357235
1405                     -44.27478493493281
1406                     -44.272546699974804
1407                     -44.270310430859475
1408                     -44.2680761275966
1409                     -44.265843790196115
1410                     -44.263613418667894
1411                     -44.2613850130217
1412                     -44.2591585732674
1413                     -44.25693409941491
1414                     -44.25471159147393
1415                     -44.25249104945434
1416                     -44.25027247336592
1417                     -44.24805586321846
1418                     -44.245841219021735
1419                     -44.243628540785544
1420                     -44.24141782851966
1421                     -44.23920908223384
1422                     -44.23700230193786
1423                     -44.23479748764135
1424                     -44.23259463935415
1425                     -44.23039375708598
1426                     -44.22819484084651
1427                     -44.22599789064551
1428                     -44.22380290649262
1429                     -44.221609888397545
1430                     -44.219418836370004
1431                     -44.217229750419655
1432                     -44.21504263055606
1433                     -44.21285747678905
1434                     -44.210674289128235
1435                     -44.20849306758304
1436                     -44.206313812163366
1437                     -44.20413652287876
1438                     -44.201961199738754
1439                     -44.19978784275307
1440                     -44.197616451931175
1441                     -44.19544702728272
1442                     -44.19327956881727
1443                     -44.191114076544395
1444                     -44.18895055047371
1445                     -44.18678899061476
1446                     -44.18462939697699
1447                     -44.18247176957
1448                     -44.18031610840334
1449                     -44.17816241348654
1450                     -44.17601068482894
1451                     -44.17386092244027
1452                     -44.17171312632992
1453                     -44.16956729650738
1454                     -44.167423432982076
1455                     -44.16528153576358
1456                     -44.163141604861295
1457                     -44.1610036402846
1458                     -44.15886764204307
1459                     -44.15673361014601
1460                     -44.154601544602926
1461                     -44.15247144542318
1462                     -44.150343312616215
1463                     -44.1482171461914
1464                     -44.146092946158156
1465                     -44.14397071252589
1466                     -44.14185044530386
1467                     -44.139732144501544
1468                     -44.13761581012822
1469                     -44.13550144219327
1470                     -44.13338904070601
1471                     -44.13127860567576
1472                     -44.12917013711186
1473                     -44.127063635023674
1474                     -44.1249590994204
1475                     -44.12285653031146
1476                     -44.12075592770593
1477                     -44.11865729161333
1478                     -44.11656062204277
1479                     -44.11446591900352
1480                     -44.11237318250486
1481                     -44.11028241255608
1482                     -44.108193609166385
1483                     -44.10610677234489
1484                     -44.10402190210093
1485                     -44.10193899844377
1486                     -44.09985806138236
1487                     -44.09777909092616
1488                     -44.095702087084234
1489                     -44.09362704986568
1490                     -44.09155397927976
1491                     -44.08946445797079
1492                     -44.087364353049125
1493                     -44.08526587476076
1494                     -44.08316902311326
1495                     -44.0810737981144
1496                     -44.07898019977185
1497                     -44.076888228093225
1498                     -44.0747978830861
1499                     -44.07270916475824
1500                     -44.07062207311717
1501                     -44.06853660817056
1502                     -44.06645276992608
1503                     -44.06437055839125
1504                     -44.06228997357368
1505                     -44.06021101548103
1506                     -44.0581336841209
1507                     -44.05605797950077
1508                     -44.05398390162836
1509                     -44.051911450511184
1510                     -44.04984062615677
1511                     -44.04777142857277
1512                     -44.04570385776671
1513                     -44.04363791374609
1514                     -44.041573596518546
1515                     -44.03951090609159
1516                     -44.03744984247274
1517                     -44.03539040566954
1518                     -44.033332595689444
1519                     -44.031276412540116
1520                     -44.02922185622891
1521                     -44.02716892676342
1522                     -44.02511762415114
1523                     -44.02306794839957
1524                     -44.02101989951621
1525                     -44.01897347750846
1526                     -44.016928682383906
1527                     -44.01488551414996
1528                     -44.01284397281408
1529                     -44.01080405838375
1530                     -44.00876577086636
1531                     -44.00672911026948
1532                     -44.00469407660045
1533                     -44.00266066986669
1534                     -44.00062889007577
1535                     -43.99859873723498
1536                     -43.99657021135174
1537                     -43.99454331243355
1538                     -43.992518040487724
1539                     -43.990494395521736
1540                     -43.98847237754286
1541                     -43.98645198655872
1542                     -43.98443322257647
1543                     -43.98241608560359
1544                     -43.98040057564738
1545                     -43.978386692715254
1546                     -43.976374436814574
1547                     -43.97436380795269
1548                     -43.97235480613695
1549                     -43.970347431374734
1550                     -43.9683416836732
1551                     -43.966337563039836
1552                     -43.964335069482004
1553                     -43.96233420300695
1554                     -43.96033496362194
1555                     -43.958337351334364
1556                     -43.95634136615147
1557                     -43.954347008080575
1558                     -43.95235427712895
1559                     -43.95036317330389
1560                     -43.94837369661256
1561                     -43.946385847062466
1562                     -43.94439962466072
1563                     -43.94241502941456
1564                     -43.94043206133129
1565                     -43.938450720418174
1566                     -43.93647100668231
1567                     -43.93449292013121
1568                     -43.93251646077186
1569                     -43.930541628611536
1570                     -43.928568423657474
1571                     -43.926596845916904
1572                     -43.92462689539707
1573                     -43.922658572105085
1574                     -43.92069187604808
1575                     -43.91872680723337
1576                     -43.91676336566817
1577                     -43.91480155135955
1578                     -43.91284136431465
1579                     -43.91088280454084
1580                     -43.90892587204506
1581                     -43.90697056683445
1582                     -43.9050168889163
1583                     -43.90306483829771
1584                     -43.90111441498583
1585                     -43.89916561898765
1586                     -43.89721845031049
1587                     -43.895272908961346
1588                     -43.893328994947254
1589                     -43.89138670827547
1590                     -43.88944604895313
1591                     -43.88750701698717
1592                     -43.88556961238468
1593                     -43.8836338351528
1594                     -43.88169968529867
1595                     -43.87976716282927
1596                     -43.87783626775167
1597                     -43.875907000072985
1598                     -43.87397935980022
1599                     -43.8720533469404
1600                     -43.87012896150052
1601                     -43.868206203487745
1602                     -43.866285072909044
1603                     -43.86436556977142
1604                     -43.86244769408187
1605                     -43.860531445847414
1606                     -43.85861682507519
1607                     -43.85670383177198
1608                     -43.85479246594486
1609                     -43.8528827276009
1610                     -43.85097461674698
1611                     -43.84906813339009
1612                     -43.847163277537184
1613                     -43.84526004919527
1614                     -43.84335844837129
1615                     -43.84145847507222
1616                     -43.839560129304886
1617                     -43.83766341107639
1618                     -43.83576832039352
1619                     -43.83387485726337
1620                     -43.83198302169274
1621                     -43.83009281368851
1622                     -43.828204233257665
1623                     -43.82631728040707
1624                     -43.82443195514371
1625                     -43.82254825747432
1626                     -43.820666187405884
1627                     -43.81878574494525
1628                     -43.816906930099336
1629                     -43.815029742874984
1630                     -43.81315418327903
1631                     -43.81128025131838
1632                     -43.80940794699981
1633                     -43.8075372703302
1634                     -43.805668221316445
1635                     -43.803800799965266
1636                     -43.801935006283585
1637                     -43.8000708402782
1638                     -43.79820830195589
1639                     -43.79634739132345
1640                     -43.79448810838779
1641                     -43.79263045315556
1642                     -43.79077442563365
1643                     -43.78892002582885
1644                     -43.787067253747836
1645                     -43.78521610939752
1646                     -43.78336659278453
1647                     -43.781518703915744
1648                     -43.779672442797846
1649                     -43.7778278094376
1650                     -43.77598480384175
1651                     -43.77414342601699
1652                     -43.772303675970164
1653                     -43.77046555370796
1654                     -43.76862905923698
1655                     -43.766794192564085
1656                     -43.76496095369587
1657                     -43.76312934263912
1658                     -43.76129935940052
1659                     -43.75947100398671
1660                     -43.7576442764044
1661                     -43.7558191766602
1662                     -43.75399570476098
1663                     -43.75217386071316
1664                     -43.75035364452361
1665                     -43.7485350561988
1666                     -43.746718095745514
1667                     -43.74490276317037
1668                     -43.74308905847992
1669                     -43.7412769816809
1670                     -43.73946653277984
1671                     -43.73764128356752
1672                     -43.73580646749008
1673                     -43.733972976038984
1674                     -43.732140809219565
1675                     -43.73030996703745
1676                     -43.728480449498036
1677                     -43.726652256606656
1678                     -43.724825388368835
1679                     -43.72299984479002
1680                     -43.72117562587559
1681                     -43.719352731630956
1682                     -43.717531162061604
1683                     -43.71571091717296
1684                     -43.71389199697034
1685                     -43.712074401459326
1686                     -43.71025813064519
1687                     -43.70844318453334
1688                     -43.706629563129276
1689                     -43.704817266438276
1690                     -43.70300629446572
1691                     -43.70119664721713
1692                     -43.69938832469784
1693                     -43.697581326913145
1694                     -43.695775653868495
1695                     -43.69397130556924
1696                     -43.69216828202075
1697                     -43.69036658322838
1698                     -43.688566209197596
1699                     -43.68676715993356
1700                     -43.68496943544179
1701                     -43.683173035727464
1702                     -43.681377960796134
1703                     -43.67958421065303
1704                     -43.677791785303505
1705                     -43.676000684752836
1706                     -43.67421090900645
1707                     -43.672422458069555
1708                     -43.670635331947594
1709                     -43.66884953064587
1710                     -43.66706505416959
1711                     -43.66528190252421
1712                     -43.663500075714886
1713                     -43.661719573746936
1714                     -43.65994039662581
1715                     -43.6581625443566
1716                     -43.6563860169448
1717                     -43.65461081439553
1718                     -43.652836936714195
1719                     -43.65106438390602
1720                     -43.64929315597614
1721                     -43.64752325293005
1722                     -43.64575467477294
1723                     -43.64398742151007
1724                     -43.64222149314652
1725                     -43.640456889687876
1726                     -43.638693611139146
1727                     -43.63693165750566
1728                     -43.635171028792676
1729                     -43.63341172500536
1730                     -43.631653746149084
1731                     -43.629897092228866
1732                     -43.628141763250134
1733                     -43.62638775921804
1734                     -43.624635080137764
1735                     -43.622883726014564
1736                     -43.62113369685358
1737                     -43.619384992660116
1738                     -43.61763761343931
1739                     -43.61589155919648
1740                     -43.614146829936686
1741                     -43.61240342566514
1742                     -43.61066134638704
1743                     -43.60892059210761
1744                     -43.607181162831964
1745                     -43.60544305856537
1746                     -43.60370627931294
1747                     -43.60197082507986
1748                     -43.60023669587121
1749                     -43.59850389169228
1750                     -43.59677241254817
1751                     -43.59504225844399
1752                     -43.59331342938494
1753                     -43.59158592537618
1754                     -43.58985974642283
1755                     -43.588134892529986
1756                     -43.586411363702766
1757                     -43.58468915994644
1758                     -43.58296828126605
1759                     -43.58124872766661
1760                     -43.579530499153414
1761                     -43.577813595731484
1762                     -43.5760980174059
1763                     -43.57438376418184
1764                     -43.572670836064304
1765                     -43.570959233058524
1766                     -43.56924895516952
1767                     -43.5675400024024
1768                     -43.56583237476215
1769                     -43.564126072254055
1770                     -43.562421094883064
1771                     -43.56071744265424
1772                     -43.55901511557265
1773                     -43.55731411364341
1774                     -43.55561443687155
1775                     -43.553916085262166
1776                     -43.55221905882023
1777                     -43.550523357550865
1778                     -43.54882898145912
1779                     -43.54713593054998
1780                     -43.5454442048285
1781                     -43.54375380429975
1782                     -43.54206472896882
1783                     -43.54037697884056
1784                     -43.53869055392013
1785                     -43.53700545421253
1786                     -43.53532167972272
1787                     -43.53363923045573
1788                     -43.53195810641664
1789                     -43.53027830761033
1790                     -43.52859983404193
1791                     -43.52692268571634
1792                     -43.52524686263859
1793                     -43.52357236481361
1794                     -43.52189919224651
1795                     -43.52022734494213
1796                     -43.51855682290559
1797                     -43.516887626141724
1798                     -43.51521975465554
1799                     -43.51355320845203
1800                     -43.51188798753617
