# Supplementary material for: Numerical simulation research on thermal insulation performance of composite heat-insulation zone structure in hydrothermal high-temperature mine
Source: Sci Rep. 2024 Jun 18;14:14096. doi: 10.1038/s41598-024-64702-4 (PMC11189482; doi:10.1038/s41598-024-64702-4)
Supplement: Supplementary file 1 — Supplementary Information. [file 41598_2024_64702_MOESM1_ESM.zip › Heat flux scenario 2-3.txt]

% Model:              方案二3.mph
% Version:            COMSOL 5.6.0.280
% Date:               Sep 21 2022, 16:34
% Table:              表格: 表格 9 {tbl9} - 线积分: 线积分 1 {int1}
% 时间 (d)                 向内热通量 (W/m)
0                        -59.755471209555616
1                        -58.30258638224657
2                        -57.04536354206107
3                        -56.57649369811322
4                        -56.13731376142828
5                        -55.79030392427936
6                        -55.511096430308875
7                        -55.299734898263765
8                        -55.17478730639613
9                        -55.06125338968211
10                       -54.94770941845422
11                       -54.83415539055387
12                       -54.72059130382116
13                       -54.6070171560959
14                       -54.49343294521696
15                       -54.40061444225765
16                       -54.321640581936855
17                       -54.242661896518186
18                       -54.16367838529235
19                       -54.08469004754986
20                       -54.00569688258114
21                       -53.92669888967644
22                       -53.84769606812577
23                       -53.768688417219025
24                       -53.68967593624595
25                       -53.610658624496025
26                       -53.531636481258715
27                       -53.45260950582322
28                       -53.37357769747855
29                       -53.30070892505139
30                       -53.25250862467784
31                       -53.20430653672369
32                       -53.156102661030495
33                       -53.10789699743948
34                       -53.05968954579216
35                       -53.01148030592983
36                       -52.96326927769377
37                       -52.915056460925385
38                       -52.86684185546574
39                       -52.8186254611563
40                       -52.77040727783826
41                       -52.72218730535275
42                       -52.67396554354099
43                       -52.62574199224427
44                       -52.57751665130358
45                       -52.52928952056004
46                       -52.48106059985481
47                       -52.432829889029044
48                       -52.38459738792365
49                       -52.33636309637965
50                       -52.28812701423826
51                       -52.23988914134024
52                       -52.191649477526745
53                       -52.143408022638475
54                       -52.09516477651656
55                       -52.04691973900186
56                       -51.9986729099352
57                       -51.95042428915739
58                       -51.91030993561768
59                       -51.882398715413
60                       -51.85448689841139
61                       -51.826574484582416
62                       -51.7986614738958
63                       -51.77074786632116
64                       -51.74283366182803
65                       -51.71491886038616
66                       -51.68700346196504
67                       -51.65908746653437
68                       -51.63117087406369
69                       -51.603253684522706
70                       -51.57533589788091
71                       -51.547417514108005
72                       -51.519498533173596
73                       -51.49157895504713
74                       -51.46365877969839
75                       -51.43573800709687
76                       -51.407816637212186
77                       -51.37989467001394
78                       -51.35197210547171
79                       -51.32404894355507
80                       -51.2961251842336
81                       -51.2682008274769
82                       -51.240275873254504
83                       -51.212350321536064
84                       -51.184424172291074
85                       -51.15649742548915
86                       -51.128570081099774
87                       -51.1006421390927
88                       -51.07271359943731
89                       -51.04478446210328
90                       -51.01685472706005
91                       -50.98892439427734
92                       -50.9609934637245
93                       -50.93306193537122
94                       -50.90512980918702
95                       -50.87719708514139
96                       -50.849263763204036
97                       -50.82132984334434
98                       -50.793395325531854
99                       -50.76546020973615
100                      -50.737524495926735
101                      -50.70958818407321
102                      -50.681651274145004
103                      -50.653713766111686
104                      -50.62577565994285
105                      -50.59783695560793
106                      -50.5698976530764
107                      -50.541957752317956
108                      -50.51401725330189
109                      -50.48607615599789
110                      -50.45813446037542
111                      -50.43019216640383
112                      -50.402249274052885
113                      -50.37430578329191
114                      -50.34636169409046
115                      -50.318417006418045
116                      -50.3004709411157
117                      -50.28502445714085
118                      -50.269577790895745
119                      -50.25413094237516
120                      -50.238683911574014
121                      -50.22323669848726
122                      -50.20778930310978
123                      -50.19234172543639
124                      -50.17689396546208
125                      -50.16144602318173
126                      -50.1459978985903
127                      -50.13054959168249
128                      -50.115101102453394
129                      -50.099652430897834
130                      -50.084203577010705
131                      -50.06875454078691
132                      -50.05330532222138
133                      -50.03785592130885
134                      -50.02240633804441
135                      -50.006956572422865
136                      -49.9915066244391
137                      -49.97605649408813
138                      -49.96060618136473
139                      -49.94515568626379
140                      -49.92970500878024
141                      -49.91425414890897
142                      -49.89880310664484
143                      -49.8833518819828
144                      -49.86790047491768
145                      -49.85244888544447
146                      -49.83699711355797
147                      -49.82154515925314
148                      -49.80609302252487
149                      -49.79064070336794
150                      -49.775188201777326
151                      -49.75973551774788
152                      -49.744282651274574
153                      -49.72882960235226
154                      -49.71337637097584
155                      -49.69792295714011
156                      -49.68246936084011
157                      -49.66701558207065
158                      -49.65156162082657
159                      -49.63610747710283
160                      -49.620653150894334
161                      -49.60519864219598
162                      -49.58974395100253
163                      -49.57428907730902
164                      -49.55883402111019
165                      -49.543378782401135
166                      -49.52792336117656
167                      -49.51246775743144
168                      -49.497011971160624
169                      -49.48155600235901
170                      -49.46609985102154
171                      -49.450643517143014
172                      -49.43518700071837
173                      -49.41973030174247
174                      -49.40427342021022
175                      -49.38881635611652
176                      -49.37335910945621
177                      -49.35790168022419
178                      -49.34244406841536
179                      -49.32698627402458
180                      -49.31152829704681
181                      -49.2960701374768
182                      -49.28061179530959
183                      -49.26515327053992
184                      -49.249694563162805
185                      -49.23423567317307
186                      -49.2187766005656
187                      -49.20331734533521
188                      -49.18785790747688
189                      -49.17239828698539
190                      -49.15693848385576
191                      -49.14147849808284
192                      -49.12601832966145
193                      -49.11055797858646
194                      -49.09509744485276
195                      -49.079636728455355
196                      -49.06417582938897
197                      -49.04871474764861
198                      -49.03325348322906
199                      -49.01779203612515
200                      -49.00233040633195
201                      -48.98686859384424
202                      -48.971406598656785
203                      -48.955944420764624
204                      -48.94048206016265
205                      -48.925019516845644
206                      -48.909556790808516
207                      -48.89409388204612
208                      -48.87863079055335
209                      -48.86316751632521
210                      -48.847704059356346
211                      -48.83224041964189
212                      -48.81677659717646
213                      -48.80131259195506
214                      -48.785848403972615
215                      -48.77038403322392
216                      -48.75491947970396
217                      -48.73945474340745
218                      -48.723989824329365
219                      -48.708524722464595
220                      -48.69305943780803
221                      -48.677593970354366
222                      -48.66212832009877
223                      -48.646662487035876
224                      -48.63119647116069
225                      -48.61573027246802
226                      -48.60026389095279
227                      -48.58479732660981
228                      -48.569330579434045
229                      -48.553863649420215
230                      -48.53839653656339
231                      -48.526858813214595
232                      -48.51794071964495
233                      -48.50902256538096
234                      -48.500104350421694
235                      -48.49118607476608
236                      -48.48226773841323
237                      -48.473349341362045
238                      -48.46443088361162
239                      -48.45551236516099
240                      -48.44659378600918
241                      -48.437675146155215
242                      -48.42875644559807
243                      -48.419837684336734
244                      -48.41091886237033
245                      -48.401999979697855
246                      -48.393081036318236
247                      -48.3841620322307
248                      -48.37524296743399
249                      -48.366323841927354
250                      -48.35740465570975
251                      -48.348485408780185
252                      -48.339566101137656
253                      -48.33064673278119
254                      -48.32172730370987
255                      -48.31280781392266
256                      -48.30388826341854
257                      -48.294968652196665
258                      -48.28604898025594
259                      -48.277129247595425
260                      -48.26820945421413
261                      -48.259289600111096
262                      -48.250369685285314
263                      -48.241449709735875
264                      -48.23252967346165
265                      -48.22360957646189
266                      -48.21468941873537
267                      -48.20576920028133
268                      -48.19684892109863
269                      -48.187928581186384
270                      -48.17900818054357
271                      -48.17008771916913
272                      -48.16116719706225
273                      -48.152246614221895
274                      -48.143325970647034
275                      -48.13440526633674
276                      -48.125484501289954
277                      -48.11656367550581
278                      -48.10764278898322
279                      -48.09872184172128
280                      -48.089800833719
281                      -48.08087976497543
282                      -48.071958635489516
283                      -48.06303744526028
284                      -48.05411619428678
285                      -48.045194882568104
286                      -48.036273510103115
287                      -48.02735207689094
288                      -48.01843058293055
289                      -48.009509028221125
290                      -48.00058741276142
291                      -47.99166573655063
292                      -47.98274399958773
293                      -47.97382220187178
294                      -47.96490034340171
295                      -47.95597842417663
296                      -47.94705644419551
297                      -47.93813440345744
298                      -47.92921230196128
299                      -47.920290139706246
300                      -47.911367916691276
301                      -47.90244563291535
302                      -47.89352328837749
303                      -47.88460088307681
304                      -47.87567841701221
305                      -47.866755890182816
306                      -47.857833302587544
307                      -47.84891065422558
308                      -47.83998794509575
309                      -47.83106517519709
310                      -47.82214234452885
311                      -47.81321945308981
312                      -47.80429650087907
313                      -47.79537348789565
314                      -47.78645041413851
315                      -47.777527279606794
316                      -47.768604084299454
317                      -47.759680828215494
318                      -47.750757511353946
319                      -47.74183413371385
320                      -47.7329106952942
321                      -47.72398719609406
322                      -47.71506363611235
323                      -47.70614001534825
324                      -47.69721633380066
325                      -47.68829259146851
326                      -47.67936878835103
327                      -47.67044492444713
328                      -47.661520999755865
329                      -47.65259701427613
330                      -47.64367296800719
331                      -47.634748860947845
332                      -47.6258246930972
333                      -47.61690046445429
334                      -47.607976175018045
335                      -47.599051824787644
336                      -47.59012741376194
337                      -47.58120294194004
338                      -47.57227840932097
339                      -47.563353815903696
340                      -47.554429161687274
341                      -47.545504446670776
342                      -47.5365796708531
343                      -47.52765483423332
344                      -47.51872993681049
345                      -47.50980497858359
346                      -47.5008799595516
347                      -47.49195487971363
348                      -47.48302973906869
349                      -47.474104537615744
350                      -47.46517927535383
351                      -47.45625395228203
352                      -47.44732856839921
353                      -47.438403123704525
354                      -47.429477618196955
355                      -47.420552051875596
356                      -47.41162642473926
357                      -47.40270073678708
358                      -47.39377498801817
359                      -47.38484917843141
360                      -47.3759233080259
361                      -47.36699737680062
362                      -47.358071384754666
363                      -47.349145331886966
364                      -47.3402192181965
365                      -47.33129304368243
366                      -47.32236680834367
367                      -47.31344051217927
368                      -47.30451415518819
369                      -47.29558773736955
370                      -47.28666125872228
371                      -47.27773471924552
372                      -47.268808118938125
373                      -47.25988145779925
374                      -47.250954735827825
375                      -47.24202795302289
376                      -47.23310110938357
377                      -47.22417420490875
378                      -47.215247239597396
379                      -47.20632021344865
380                      -47.197393126461584
381                      -47.18846597863505
382                      -47.17953876996823
383                      -47.170611500459984
384                      -47.16168417010937
385                      -47.152756778915496
386                      -47.143829326877345
387                      -47.13490181399385
388                      -47.12597424026414
389                      -47.117046605687186
390                      -47.10811891026206
391                      -47.099191153987604
392                      -47.090263336862975
393                      -47.08133545888725
394                      -47.07240752005936
395                      -47.06347952037834
396                      -47.054551459843154
397                      -47.04562333845285
398                      -47.0366951562066
399                      -47.02776691310318
400                      -47.01883860914165
401                      -47.00991024432122
402                      -47.00098181864069
403                      -46.99205333209919
404                      -46.98312478469576
405                      -46.97419617642933
406                      -46.96526750729894
407                      -46.95633877730367
408                      -46.94740998644247
409                      -46.938481134714344
410                      -46.92955222211839
411                      -46.922374595686605
412                      -46.91636449971872
413                      -46.91035437618681
414                      -46.904344225090604
415                      -46.898334046429746
416                      -46.89232384020407
417                      -46.8863136064131
418                      -46.88030334505669
419                      -46.874293056134476
420                      -46.86828273964611
421                      -46.86227239559136
422                      -46.856262023969975
423                      -46.850251624781585
424                      -46.8442411980259
425                      -46.838230743702596
426                      -46.832220261811386
427                      -46.82620975235198
428                      -46.820199215324166
429                      -46.81418865072749
430                      -46.808178058561715
431                      -46.80216743882659
432                      -46.79615679152174
433                      -46.79014611664691
434                      -46.78413541420176
435                      -46.77812468418607
436                      -46.772113926599516
437                      -46.7661031414417
438                      -46.7600923287125
439                      -46.754081488411416
440                      -46.748070620538314
441                      -46.7420597250928
442                      -46.736048802074635
443                      -46.730037851483445
444                      -46.72402687331903
445                      -46.718015867581
446                      -46.71200483426905
447                      -46.70599377338297
448                      -46.69998268492242
449                      -46.69397156888708
450                      -46.68796042527668
451                      -46.68194925409085
452                      -46.67593805532937
453                      -46.66992682899193
454                      -46.66391557507823
455                      -46.6579042935879
456                      -46.65189298452074
457                      -46.645881647876436
458                      -46.63987028365464
459                      -46.633858891855056
460                      -46.62784747247744
461                      -46.621836025521354
462                      -46.61582455098666
463                      -46.60981304887303
464                      -46.603801519180074
465                      -46.59778996190756
466                      -46.59177837705521
467                      -46.58576676462266
468                      -46.57975512460964
469                      -46.573743457015894
470                      -46.567731761841046
471                      -46.56172003908485
472                      -46.555708288747
473                      -46.54969651082714
474                      -46.54368470532505
475                      -46.53767287224045
476                      -46.53166101157292
477                      -46.52564912332229
478                      -46.519637207488145
479                      -46.513625264070185
480                      -46.50761329306825
481                      -46.501601294481915
482                      -46.495589268310965
483                      -46.48957721455507
484                      -46.48356513321382
485                      -46.47755302428702
486                      -46.47154088777446
487                      -46.46552872367565
488                      -46.45951653199049
489                      -46.45350431271843
490                      -46.44749206585937
491                      -46.441479791412974
492                      -46.43546748937897
493                      -46.42945515975695
494                      -46.42344280254671
495                      -46.417430417747866
496                      -46.41141800536021
497                      -46.405405565383376
498                      -46.3993930978171
499                      -46.39338060266111
500                      -46.38736807991501
501                      -46.38135552957852
502                      -46.375342951651476
503                      -46.369330346133424
504                      -46.363317713024145
505                      -46.357305052323326
506                      -46.35129236403065
507                      -46.34527964814578
508                      -46.33926690466849
509                      -46.33325413359844
510                      -46.327241334935366
511                      -46.321228508678956
512                      -46.31521565482886
513                      -46.309202773384875
514                      -46.303189864346564
515                      -46.297176927713735
516                      -46.29116396348608
517                      -46.28515097166325
518                      -46.279137952244994
519                      -46.27312490523097
520                      -46.26711183062095
521                      -46.261098728414524
522                      -46.25508559861151
523                      -46.2490724412115
524                      -46.24305925621429
525                      -46.2370460436195
526                      -46.231032803426785
527                      -46.225019535636044
528                      -46.21900624024686
529                      -46.21299291725888
530                      -46.2069795666719
531                      -46.20096618848552
532                      -46.19495278269953
533                      -46.18893934931358
534                      -46.18292588832741
535                      -46.17691239974068
536                      -46.1708988835531
537                      -46.16488533976448
538                      -46.15887176837431
539                      -46.1528581693824
540                      -46.146844542788514
541                      -46.14083088859224
542                      -46.1348172067933
543                      -46.128803497391495
544                      -46.122789760386354
545                      -46.11677599577768
546                      -46.11076220356525
547                      -46.1047483837486
548                      -46.09873453632752
549                      -46.09272066130178
550                      -46.086706758670935
551                      -46.08069282843477
552                      -46.07467887059297
553                      -46.06866488514521
554                      -46.06265087209118
555                      -46.056636831430644
556                      -46.05062276316326
557                      -46.04460866728871
558                      -46.0385945438068
559                      -46.03258039271704
560                      -46.02656621401937
561                      -46.02055200771327
562                      -46.014537773798565
563                      -46.00852351227488
564                      -46.00250922314198
565                      -45.996494906399555
566                      -45.99048056204726
567                      -45.98446619008487
568                      -45.97845179051196
569                      -45.97243736332841
570                      -45.96642290853378
571                      -45.96040842612782
572                      -45.954393916110185
573                      -45.94837937848064
574                      -45.942364813238825
575                      -45.93635022038452
576                      -45.93033559991737
577                      -45.924320951837025
578                      -45.918306276143326
579                      -45.91229157283579
580                      -45.906276841914256
581                      -45.900262083378486
582                      -45.89424729722789
583                      -45.888232483462446
584                      -45.88221764208179
585                      -45.87620277308558
586                      -45.870187876473516
587                      -45.86417295224532
588                      -45.85815800040066
589                      -45.85214302093931
590                      -45.84612801386081
591                      -45.84105383501712
592                      -45.83660687581055
593                      -45.83215990151126
594                      -45.82771291211914
595                      -45.82326590763411
596                      -45.81881888805603
597                      -45.81437185338465
598                      -45.80992480361997
599                      -45.805477738762
600                      -45.80103065881035
601                      -45.7965835637651
602                      -45.792136453626036
603                      -45.78768932839308
604                      -45.78324218806603
605                      -45.778795032644865
606                      -45.774347862129424
607                      -45.76990067651957
608                      -45.7654534758152
609                      -45.76100626001618
610                      -45.75655902912241
611                      -45.752111783133756
612                      -45.74766452205008
613                      -45.74321724587124
614                      -45.738769954597245
615                      -45.734322648227874
616                      -45.72987532676294
617                      -45.725427990202434
618                      -45.72098063854618
619                      -45.71653327179403
620                      -45.71208588994603
621                      -45.70763849300183
622                      -45.70319108096143
623                      -45.6987436538247
624                      -45.69429621159152
625                      -45.68984875426173
626                      -45.68540128183524
627                      -45.680953794311975
628                      -45.67650629169173
629                      -45.67205877397437
630                      -45.667611241159875
631                      -45.66316369324811
632                      -45.658716130238865
633                      -45.65426855213206
634                      -45.64982095892762
635                      -45.64537335062529
636                      -45.64092572722517
637                      -45.63647808872692
638                      -45.6320304351305
639                      -45.627582766435935
640                      -45.62313508264284
641                      -45.6186873837513
642                      -45.614239669761055
643                      -45.60979194067207
644                      -45.60534419648422
645                      -45.60089643719729
646                      -45.59644866281135
647                      -45.592000873326036
648                      -45.58755306874144
649                      -45.58310524905729
650                      -45.5786574142736
651                      -45.57420956439009
652                      -45.569761699406804
653                      -45.56531381932349
654                      -45.560865924140096
655                      -45.5564180138565
656                      -45.55197008847247
657                      -45.5475221479881
658                      -45.543074192403076
659                      -45.53862622171733
660                      -45.534178235930845
661                      -45.52973023504335
662                      -45.52528221905469
663                      -45.52083418796494
664                      -45.51638614177394
665                      -45.51193808048143
666                      -45.50749000408736
667                      -45.503041912591605
668                      -45.49859380599415
669                      -45.49414568429465
670                      -45.48969754749317
671                      -45.48524939558948
672                      -45.48080122858357
673                      -45.4763530464753
674                      -45.47190484926442
675                      -45.46745663695088
676                      -45.463008409534616
677                      -45.45856016701543
678                      -45.45411190939327
679                      -45.44966363666799
680                      -45.445215348839426
681                      -45.44076704590747
682                      -45.43631872787203
683                      -45.431870394732975
684                      -45.4274220464902
685                      -45.422973683143525
686                      -45.41852530469295
687                      -45.41407691113818
688                      -45.40962850247924
689                      -45.40518007871586
690                      -45.40073163984813
691                      -45.396283185875745
692                      -45.39183471679871
693                      -45.38738623261675
694                      -45.3829377333299
695                      -45.378489218938064
696                      -45.37404068944092
697                      -45.36959214483847
698                      -45.36514358513058
699                      -45.36069501031715
700                      -45.35624642039803
701                      -45.35179781537317
702                      -45.34734919524226
703                      -45.3429005600054
704                      -45.33845190966233
705                      -45.334003244212994
706                      -45.329554563657275
707                      -45.32510586799505
708                      -45.32065715722605
709                      -45.31620843135037
710                      -45.311759690367694
711                      -45.30731093427813
712                      -45.30286216308139
713                      -45.29841337677733
714                      -45.29396457536592
715                      -45.289515758847074
716                      -45.28506692722052
717                      -45.28061808048629
718                      -45.27616921864412
719                      -45.27172034169403
720                      -45.26727144963586
721                      -45.26282254246938
722                      -45.25837362019457
723                      -45.253924682811295
724                      -45.24947573031942
725                      -45.24502676271885
726                      -45.24057778000945
727                      -45.23612878219106
728                      -45.231679769263536
729                      -45.22723074122689
730                      -45.22278169808088
731                      -45.218332639825505
732                      -45.21388356646054
733                      -45.209434477985795
734                      -45.20498537440132
735                      -45.200536255706915
736                      -45.196087121902416
737                      -45.191637972987806
738                      -45.18718880896286
739                      -45.18273962982752
740                      -45.17829043558164
741                      -45.17384122622503
742                      -45.169392001757785
743                      -45.164942762179514
744                      -45.16049350749026
745                      -45.156044237689855
746                      -45.151594952778154
747                      -45.14714565275518
748                      -45.1426963376206
749                      -45.13824700737438
750                      -45.13379766201648
751                      -45.1293483015466
752                      -45.124898925964814
753                      -45.12044953527092
754                      -45.11600012946475
755                      -45.11155070854622
756                      -45.10710127251521
757                      -45.10265182137167
758                      -45.09820235511528
759                      -45.093752873746205
760                      -45.089303377264
761                      -45.0848538656688
762                      -45.08040433896035
763                      -45.07595479713862
764                      -45.0715052402034
765                      -45.06705566815455
766                      -45.06260608099211
767                      -45.05815647871586
768                      -45.05370686132559
769                      -45.049257228821325
770                      -45.04480758120278
771                      -45.040872497057855
772                      -45.03728045440252
773                      -45.03368840189788
774                      -45.03009633954392
775                      -45.02650426734059
776                      -45.022912185287744
777                      -45.019320093385495
778                      -45.015727991633604
779                      -45.0121358800321
780                      -45.0085437585808
781                      -45.00495162727984
782                      -45.00135948612898
783                      -44.997767335128245
784                      -44.994175174277515
785                      -44.99058300357684
786                      -44.98699082302601
787                      -44.98339863262498
788                      -44.97980643237379
789                      -44.97621422227229
790                      -44.97262200232041
791                      -44.96902977251819
792                      -44.96543753286547
793                      -44.96184528336221
794                      -44.958253024008336
795                      -44.9546607548038
796                      -44.95106847574852
797                      -44.94747618684248
798                      -44.94388388808557
799                      -44.94029157947771
800                      -44.93669926101889
801                      -44.93310693270903
802                      -44.929514594547996
803                      -44.92592224653582
804                      -44.92232988867242
805                      -44.91873752095773
806                      -44.915145143391634
807                      -44.911552755974135
808                      -44.90796035870515
809                      -44.90436795158446
810                      -44.90077553461221
811                      -44.89718310778837
812                      -44.893590671112754
813                      -44.88999822458522
814                      -44.88640576820581
815                      -44.88281330197457
816                      -44.87922082589131
817                      -44.87562833995591
818                      -44.87203584416835
819                      -44.86844333852865
820                      -44.86485082303664
821                      -44.86125829769232
822                      -44.857665762495635
823                      -44.85407321744646
824                      -44.850480662544705
825                      -44.846888097790476
826                      -44.8432955231835
827                      -44.83970293872397
828                      -44.836110344411495
829                      -44.832517740246274
830                      -44.82892512622808
831                      -44.82533250235696
832                      -44.821739868632804
833                      -44.81814722505556
834                      -44.814554571625145
835                      -44.81096190834149
836                      -44.80736923520461
837                      -44.80377655221431
838                      -44.80018385937059
839                      -44.79659115667341
840                      -44.792998444122745
841                      -44.7894057217183
842                      -44.785812989460375
843                      -44.78222024734865
844                      -44.77862749538304
845                      -44.77503473356369
846                      -44.77144196189035
847                      -44.76784918036301
848                      -44.76425638898168
849                      -44.76066358774621
850                      -44.75707077665651
851                      -44.7534779557125
852                      -44.74988512491433
853                      -44.7462922842617
854                      -44.742699433754645
855                      -44.7391065733931
856                      -44.735513703176935
857                      -44.7319208231062
858                      -44.728327933180736
859                      -44.72473503340054
860                      -44.721142123765496
861                      -44.717549204275564
862                      -44.713956274930695
863                      -44.71036333573082
864                      -44.70677038667589
865                      -44.70317742776577
866                      -44.69958445900048
867                      -44.69599148037983
868                      -44.69239849190393
869                      -44.688805493572616
870                      -44.6852124853858
871                      -44.681619467343495
872                      -44.67802643944561
873                      -44.67443340169208
874                      -44.67084035408276
875                      -44.667247296617695
876                      -44.66365422929675
877                      -44.66006115211998
878                      -44.65646806508724
879                      -44.65287496819835
880                      -44.649281861453424
881                      -44.6456887448523
882                      -44.642095618395004
883                      -44.63850248208139
884                      -44.63490933591143
885                      -44.63131617988503
886                      -44.627723014002115
887                      -44.624129838262654
888                      -44.62053665266661
889                      -44.616943457213885
890                      -44.61335025190441
891                      -44.60975703673812
892                      -44.60616381171502
893                      -44.60257057683491
894                      -44.598977332097846
895                      -44.5953840775037
896                      -44.59179081305236
897                      -44.588197538743955
898                      -44.58460425457823
899                      -44.5810109605552
900                      -44.57741765667479
901                      -44.573824342936916
902                      -44.57023101934156
903                      -44.56663768588857
904                      -44.56304434257799
905                      -44.55945098940971
906                      -44.55585762638369
907                      -44.5522642534998
908                      -44.54867087075803
909                      -44.545077478158326
910                      -44.541484075700524
911                      -44.537890663384715
912                      -44.53429724121074
913                      -44.53070380917849
914                      -44.52711036728802
915                      -44.52351691553922
916                      -44.51992345393194
917                      -44.516329982466246
918                      -44.51273650114202
919                      -44.50914300995922
920                      -44.505549508917696
921                      -44.50195599801746
922                      -44.49836247725849
923                      -44.49476894664059
924                      -44.491175406163855
925                      -44.48758185582807
926                      -44.483988295633246
927                      -44.48039472557933
928                      -44.47680114566624
929                      -44.473207555893886
930                      -44.46961395626227
931                      -44.466020346771295
932                      -44.46242672742086
933                      -44.458833098210924
934                      -44.45523945914145
935                      -44.45164581021233
936                      -44.44805215142352
937                      -44.44445848277498
938                      -44.440864804266624
939                      -44.43727111589842
940                      -44.43367741767021
941                      -44.430083709582064
942                      -44.42648999163381
943                      -44.422896263825436
944                      -44.419302526156876
945                      -44.41570877862803
946                      -44.412115021238854
947                      -44.40852125398928
948                      -44.40492747687928
949                      -44.40133368990872
950                      -44.397739893077656
951                      -44.394559256288424
952                      -44.3916540589737
953                      -44.388748855214935
954                      -44.38584364501219
955                      -44.38293842836539
956                      -44.380033205274536
957                      -44.377127975739484
958                      -44.3742227397603
959                      -44.37131749733695
960                      -44.36841224846944
961                      -44.365506993157524
962                      -44.362601731401426
963                      -44.35969646320101
964                      -44.35679118855622
965                      -44.35388590746703
966                      -44.35098061993344
967                      -44.348075325955385
968                      -44.34517002553279
969                      -44.34226471866577
970                      -44.33935940535402
971                      -44.33645408559782
972                      -44.333548759397004
973                      -44.33064342675149
974                      -44.32773808766125
975                      -44.32483274212632
976                      -44.32192739014661
977                      -44.319022031722064
978                      -44.316116666852736
979                      -44.31321129553854
980                      -44.31030591777947
981                      -44.30740053357546
982                      -44.30449514292646
983                      -44.301589745832494
984                      -44.29868434229348
985                      -44.295778932309375
986                      -44.292873515880196
987                      -44.28996809300587
988                      -44.287062663686385
989                      -44.284157227921696
990                      -44.28125178571181
991                      -44.27834633705654
992                      -44.27544088195608
993                      -44.272535420410264
994                      -44.26962995241904
995                      -44.26672447798245
996                      -44.263818997100394
997                      -44.260913509772905
998                      -44.258008015999835
999                      -44.25510251578126
1000                     -44.25219700911719
1001                     -44.24929149600738
1002                     -44.24638597645204
1003                     -44.24348045045093
1004                     -44.24057491800418
1005                     -44.23766937911167
1006                     -44.234763833773336
1007                     -44.23185828198921
1008                     -44.228952723759306
1009                     -44.22604715908345
1010                     -44.22314158796173
1011                     -44.22023601039404
1012                     -44.217330426380336
1013                     -44.21442483592071
1014                     -44.21151923901497
1015                     -44.20861363566314
1016                     -44.205708025865235
1017                     -44.202802409621185
1018                     -44.19989678693098
1019                     -44.19699115779445
1020                     -44.19408552221169
1021                     -44.19117988018271
1022                     -44.18827423170738
1023                     -44.18536857678571
1024                     -44.1824629154176
1025                     -44.179557247603164
1026                     -44.17665157334221
1027                     -44.1737458926348
1028                     -44.170840205480815
1029                     -44.1679345118803
1030                     -44.16502881183322
1031                     -44.16212310533948
1032                     -44.159217392399135
1033                     -44.15631167301212
1034                     -44.15340594717826
1035                     -44.15050021489774
1036                     -44.147594476170426
1037                     -44.14468873099626
1038                     -44.14178297937525
1039                     -44.13887722130737
1040                     -44.135971456792454
1041                     -44.133065685830665
1042                     -44.13015990842193
1043                     -44.12725412456604
1044                     -44.124348334263196
1045                     -44.121442537513154
1046                     -44.11853673431603
1047                     -44.11563092467175
1048                     -44.112725108580264
1049                     -44.10981928604154
1050                     -44.10691345705557
1051                     -44.104007621622316
1052                     -44.10110177974164
1053                     -44.09819593141373
1054                     -44.095290076638335
1055                     -44.092384215415485
1056                     -44.08947834774526
1057                     -44.08657247362743
1058                     -44.08366659306214
1059                     -44.08076070604922
1060                     -44.0778548125887
1061                     -44.074948912680554
1062                     -44.07204300632474
1063                     -44.06913709352127
1064                     -44.06623117427
1065                     -44.06332524857094
1066                     -44.06041931642411
1067                     -44.05751337782946
1068                     -44.05460743278684
1069                     -44.05170148129643
1070                     -44.048795523357995
1071                     -44.045889558971645
1072                     -44.042983588137226
1073                     -44.04007761085482
1074                     -44.03717162712427
1075                     -44.03426563694565
1076                     -44.031359640318875
1077                     -44.02845363724387
1078                     -44.02554762772071
1079                     -44.022641611749336
1080                     -44.019735589329635
1081                     -44.01682956046162
1082                     -44.0139235251453
1083                     -44.01101748338053
1084                     -44.00811143516733
1085                     -44.00520538050572
1086                     -44.00229931939563
1087                     -43.999393251837056
1088                     -43.99648717782985
1089                     -43.993581097374125
1090                     -43.99067501046973
1091                     -43.98776891711668
1092                     -43.98486281731496
1093                     -43.981956711064555
1094                     -43.97905059836532
1095                     -43.97614447921738
1096                     -43.973238353620516
1097                     -43.97033222157488
1098                     -43.967426083080355
1099                     -43.96451993813687
1100                     -43.96161378674437
1101                     -43.95870762890296
1102                     -43.95580146461252
1103                     -43.95289529387301
1104                     -43.94998911668431
1105                     -43.947082933046616
1106                     -43.944176742959684
1107                     -43.941270546423645
1108                     -43.93836434343831
1109                     -43.935458134003724
1110                     -43.93255191811979
1111                     -43.929645695786604
1112                     -43.926739467004005
1113                     -43.923833231772065
1114                     -43.92092699009065
1115                     -43.918020741959744
1116                     -43.91511448737938
1117                     -43.91220822634938
1118                     -43.90930195886994
1119                     -43.90639568494087
1120                     -43.90348940456208
1121                     -43.90058311773374
1122                     -43.89767682445568
1123                     -43.89477052472781
1124                     -43.8918642185502
1125                     -43.88895790592281
1126                     -43.88605158684551
1127                     -43.883145261318425
1128                     -43.880238929341346
1129                     -43.877332590914364
1130                     -43.87442624603746
1131                     -43.8716479568089
1132                     -43.86895692750975
1133                     -43.866268256331864
1134                     -43.86358194328981
1135                     -43.860897988398186
1136                     -43.8582163916714
1137                     -43.85553715312399
1138                     -43.85286027277036
1139                     -43.850185750625116
1140                     -43.84751358670257
1141                     -43.8448437810173
1142                     -43.84217633358358
1143                     -43.83951124441593
1144                     -43.83684851352877
1145                     -43.83418814093639
1146                     -43.83153012665328
1147                     -43.828874470693734
1148                     -43.82622117307218
1149                     -43.823570233802855
1150                     -43.82092165290011
1151                     -43.818275430378286
1152                     -43.81563156625178
1153                     -43.812990060534624
1154                     -43.810350913241386
1155                     -43.80771412438612
1156                     -43.805079693983224
1157                     -43.8024476220468
1158                     -43.79981790859113
1159                     -43.797190553630436
1160                     -43.79456555717894
1161                     -43.7919429192508
1162                     -43.78932263986027
1163                     -43.78670471902141
1164                     -43.78408915674835
1165                     -43.781475953055306
1166                     -43.77886510795639
1167                     -43.77625662146568
1168                     -43.773650493597266
1169                     -43.771046724365355
1170                     -43.76844531378384
1171                     -43.76584626186688
1172                     -43.76324956862857
1173                     -43.76065523408281
1174                     -43.758063258243745
1175                     -43.75547364112536
1176                     -43.75288638274159
1177                     -43.7503014831065
1178                     -43.747718942234044
1179                     -43.745138760138104
1180                     -43.742560936832696
1181                     -43.73998547233173
1182                     -43.737412366649224
1183                     -43.73484161979904
1184                     -43.732273231794885
1185                     -43.7297072026509
1186                     -43.72714353238086
1187                     -43.72458222099855
1188                     -43.72202326851791
1189                     -43.719466674952734
1190                     -43.7169124403169
1191                     -43.714360564624116
1192                     -43.711811047888226
1193                     -43.7092638901231
1194                     -43.706719091342336
1195                     -43.704176651559884
1196                     -43.70163657078926
1197                     -43.69909884904436
1198                     -43.69656348633884
1199                     -43.69403048268644
1200                     -43.691499838100846
1201                     -43.68897155259578
1202                     -43.68644562618476
1203                     -43.683922058881606
1204                     -43.681400850699866
1205                     -43.67888200165321
1206                     -43.67636551175526
1207                     -43.67385138101965
1208                     -43.671339609459864
1209                     -43.668830197089555
1210                     -43.666323143922305
1211                     -43.66381844997162
1212                     -43.66131611525108
1213                     -43.658816139774146
1214                     -43.65631852355451
1215                     -43.65382326660548
1216                     -43.65133036894057
1217                     -43.64883983057334
1218                     -43.6463516515172
1219                     -43.64386583178567
1220                     -43.64138237139211
1221                     -43.638901270349976
1222                     -43.63642252867272
1223                     -43.63394614637364
1224                     -43.63147212346625
1225                     -43.62900045996389
1226                     -43.62653115587987
1227                     -43.62406421122754
1228                     -43.62159962602033
1229                     -43.61913740027146
1230                     -43.61667753399435
1231                     -43.61422002720218
1232                     -43.61176487990836
1233                     -43.609312092126025
1234                     -43.60686166386856
1235                     -43.604413595149154
1236                     -43.60196788598105
1237                     -43.599524536377466
1238                     -43.597083546351655
1239                     -43.59464491591682
1240                     -43.592208645086075
1241                     -43.58977473387265
1242                     -43.587343182289636
1243                     -43.58491399035027
1244                     -43.58248715806768
1245                     -43.58006268545495
1246                     -43.57764057252515
1247                     -43.57522081929145
1248                     -43.57280342576692
1249                     -43.570388391964585
1250                     -43.56797571789758
1251                     -43.5655654035789
1252                     -43.563157449021546
1253                     -43.56075185423862
1254                     -43.55834861924311
1255                     -43.555947744048
1256                     -43.55354922866624
1257                     -43.55115307311077
1258                     -43.54875927739463
1259                     -43.546367841530845
1260                     -43.54397876553213
1261                     -43.54159204941151
1262                     -43.539207693181964
1263                     -43.53682569685623
1264                     -43.534446060447415
1265                     -43.53206878396811
1266                     -43.52969386743134
1267                     -43.52732131084994
1268                     -43.524951114236735
1269                     -43.52258327760451
1270                     -43.52021780096606
1271                     -43.517854684334154
1272                     -43.515493927721735
1273                     -43.51313553114141
1274                     -43.51077949460591
1275                     -43.50842581812809
1276                     -43.50607450172064
1277                     -43.50372554539628
1278                     -43.50137894916775
1279                     -43.49903471304763
1280                     -43.49669283704865
1281                     -43.494353321183496
1282                     -43.4920161654648
1283                     -43.489681369905256
1284                     -43.48734893451733
1285                     -43.485018859313854
1286                     -43.48269114430732
1287                     -43.4803657895103
1288                     -43.478042794935426
1289                     -43.47572216059522
1290                     -43.47340388650225
1291                     -43.47108797266899
1292                     -43.46877441910807
1293                     -43.466463225831916
1294                     -43.46415439285311
1295                     -43.4618479201841
1296                     -43.45954380783733
1297                     -43.45724205582534
1298                     -43.454942664160455
1299                     -43.45264563285521
1300                     -43.45035096192209
1301                     -43.44805865137334
1302                     -43.44576870122139
1303                     -43.44348111147873
1304                     -43.441195882157615
1305                     -43.43891301327053
1306                     -43.436632504829745
1307                     -43.43435435684763
1308                     -43.43207856933646
1309                     -43.42980514230855
1310                     -43.42753407577623
1311                     -43.42523880299388
1312                     -43.42292778716123
1313                     -43.420618641360875
1314                     -43.41831136560264
1315                     -43.41600595989645
1316                     -43.41370242425222
1317                     -43.41140075867985
1318                     -43.40910096318903
1319                     -43.406803037789736
1320                     -43.40450698249193
1321                     -43.40221279730521
1322                     -43.399920482239615
1323                     -43.397630037304914
1324                     -43.3953414625109
1325                     -43.39305475786734
1326                     -43.39076992338409
1327                     -43.388486959071
1328                     -43.386205864937686
1329                     -43.38392664099407
1330                     -43.38164928724989
1331                     -43.3793738037149
1332                     -43.377100190398856
1333                     -43.37482844731149
1334                     -43.37255857446254
1335                     -43.37029057186171
1336                     -43.36802443951882
1337                     -43.365760177443455
1338                     -43.36349778564541
1339                     -43.36123726413441
1340                     -43.358978612919984
1341                     -43.35672183201199
1342                     -43.35446692141995
1343                     -43.352213881153745
1344                     -43.349962711222744
1345                     -43.347713411636875
1346                     -43.3454659824056
1347                     -43.34322042353863
1348                     -43.34097673504559
1349                     -43.33873491693602
1350                     -43.33649496921959
1351                     -43.33425689190588
1352                     -43.33202068500457
1353                     -43.32978634852512
1354                     -43.32755388247719
1355                     -43.32532328687031
1356                     -43.32309456171411
1357                     -43.320867707018
1358                     -43.31864272279174
1359                     -43.3164196090446
1360                     -43.31419836578637
1361                     -43.311978993026415
1362                     -43.3097614907743
1363                     -43.3075458590395
1364                     -43.305332097831574
1365                     -43.30312020715991
1366                     -43.30091018703411
1367                     -43.29870203746358
1368                     -43.29649575845779
1369                     -43.29429135002621
1370                     -43.29208881217831
1371                     -43.28988814492351
1372                     -43.28768934827117
1373                     -43.28549242223086
1374                     -43.283297366811986
1375                     -43.2811041820238
1376                     -43.27891286787581
1377                     -43.27672342437739
1378                     -43.27453585153807
1379                     -43.27235014936698
1380                     -43.27016631787365
1381                     -43.267984357067405
1382                     -43.26580426695758
1383                     -43.26362604755358
1384                     -43.261449698864695
1385                     -43.25927522090023
1386                     -43.257102613669545
1387                     -43.25493187718199
1388                     -43.25276301144681
1389                     -43.25059601647332
1390                     -43.24843089227082
1391                     -43.24626763884864
1392                     -43.244106256215936
1393                     -43.241946744382076
1394                     -43.239789103356365
1395                     -43.23763333314787
1396                     -43.23547943376596
1397                     -43.233327405219825
1398                     -43.23117724751879
1399                     -43.22902896067196
1400                     -43.22688254468859
1401                     -43.224737999577826
1402                     -43.22259532534901
1403                     -43.22045452201121
1404                     -43.2183155895736
1405                     -43.216178528045425
1406                     -43.21404333743577
1407                     -43.2119100177539
1408                     -43.209778569008805
1409                     -43.20764899120973
1410                     -43.20552128436576
1411                     -43.203395448486084
1412                     -43.20127148357975
1413                     -43.199149389655865
1414                     -43.19702916672361
1415                     -43.19491081479202
1416                     -43.192794333870125
1417                     -43.19067972396708
1418                     -43.18856698509192
1419                     -43.1864561172537
1420                     -43.18434712046152
1421                     -43.182239994724334
1422                     -43.18013474005121
1423                     -43.178031356451264
1424                     -43.175929843933424
1425                     -43.173830202506714
1426                     -43.171732432180114
1427                     -43.16963653296269
1428                     -43.167542504863434
1429                     -43.165450347891166
1430                     -43.163360062055055
1431                     -43.16127164736395
1432                     -43.15918510382685
1433                     -43.157100431452704
1434                     -43.15501763025041
1435                     -43.15293670022891
1436                     -43.150857641397195
1437                     -43.1487804537641
1438                     -43.146705137338614
1439                     -43.14463169212955
1440                     -43.14256011814582
1441                     -43.14049041539636
1442                     -43.13842258388998
1443                     -43.136356623635635
1444                     -43.13429253464204
1445                     -43.13223031691823
1446                     -43.13016997047288
1447                     -43.128111495314904
1448                     -43.12605489145312
1449                     -43.12400015889639
1450                     -43.12194729765354
1451                     -43.119896307733164
1452                     -43.117847189144335
1453                     -43.1157999418957
1454                     -43.11375456599601
1455                     -43.11171106145412
1456                     -43.109669428278785
1457                     -43.10762966647869
1458                     -43.10559177606268
1459                     -43.10355575703941
1460                     -43.10152160941766
1461                     -43.09948933320619
1462                     -43.09745892841357
1463                     -43.09543039504862
1464                     -43.09340373312006
1465                     -43.09137894263656
1466                     -43.089356023606705
1467                     -43.08733497603933
1468                     -43.08531579994306
1469                     -43.083298495326495
1470                     -43.08128306219824
1471                     -43.079269500567065
1472                     -43.07725781044158
1473                     -43.07524799183034
1474                     -43.07324004474206
1475                     -43.071233969185236
1476                     -43.0692297651686
1477                     -43.067227432700655
1478                     -43.065226971790096
1479                     -43.06322838244537
1480                     -43.06123166467511
1481                     -43.0592368184879
1482                     -43.057243843892266
1483                     -43.05525274089675
1484                     -43.053263509509925
1485                     -43.05127614974031
1486                     -43.049290661596416
1487                     -43.04730704508674
1488                     -43.04532530021989
1489                     -43.04334542700426
1490                     -43.04136742544832
1491                     -43.039373797170946
1492                     -43.03737011653172
1493                     -43.035367984519624
1494                     -43.03336740114195
1495                     -43.03136836640565
1496                     -43.029370880317956
1497                     -43.02737494288579
1498                     -43.025380554116424
1499                     -43.02338771401686
1500                     -43.021396422594115
1501                     -43.01940667985532
1502                     -43.017418485807504
1503                     -43.015431840457744
1504                     -43.01344674381312
1505                     -43.0114631958806
1506                     -43.009481196667316
1507                     -43.007500746180206
1508                     -43.00552184442643
1509                     -43.00354449141285
1510                     -43.00156868714659
1511                     -42.99959443163471
1512                     -42.99762172488401
1513                     -42.995650566901745
1514                     -42.993680957694814
1515                     -42.99171289727012
1516                     -42.98974638563474
1517                     -42.98778142279569
1518                     -42.98581800875988
1519                     -42.98385614353422
1520                     -42.981895827125825
1521                     -42.97993705954156
1522                     -42.9779798407883
1523                     -42.976024170873224
1524                     -42.97407004980309
1525                     -42.97211747758482
1526                     -42.97016645422549
1527                     -42.96821697973193
1528                     -42.96626905411101
1529                     -42.964322677369765
1530                     -42.96237784951497
1531                     -42.96043457055373
1532                     -42.95849284049273
1533                     -42.95655265933897
1534                     -42.954614027099346
1535                     -42.95267694378068
1536                     -42.950741409389906
1537                     -42.948807423933864
1538                     -42.946874987419434
1539                     -42.94494409985345
1540                     -42.94301476124281
1541                     -42.94108697159438
1542                     -42.9391607309149
1543                     -42.93723603921129
1544                     -42.935312896490366
1545                     -42.933391302758956
1546                     -42.93147125802386
1547                     -42.92955276229197
1548                     -42.92763581556998
1549                     -42.925720417864774
1550                     -42.92380656918318
1551                     -42.92189426953189
1552                     -42.919983518917775
1553                     -42.91807431734759
1554                     -42.91616666482811
1555                     -42.91426056136612
1556                     -42.91235600696841
1557                     -42.9104530016417
1558                     -42.90855154539275
1559                     -42.90665163822832
1560                     -42.90475328015518
1561                     -42.90285647118003
1562                     -42.90096121130963
1563                     -42.89906750055063
1564                     -42.8971753389099
1565                     -42.89528472639405
1566                     -42.893395663009876
1567                     -42.891508148763954
1568                     -42.889622183663136
1569                     -42.887737767714
1570                     -42.8858549009233
1571                     -42.88397358329773
1572                     -42.88209381484391
1573                     -42.8802155955685
1574                     -42.878338925478275
1575                     -42.8764638045798
1576                     -42.87459023287984
1577                     -42.87271821038495
1578                     -42.87084773710183
1579                     -42.868978813037025
1580                     -42.86711143819728
1581                     -42.86524561258919
1582                     -42.86338133621938
1583                     -42.8615186090945
1584                     -42.85965743122106
1585                     -42.85779780260575
1586                     -42.85593972325522
1587                     -42.854083193176024
1588                     -42.852228212374705
1589                     -42.850374780857884
1590                     -42.84852289863209
1591                     -42.84667256570398
1592                     -42.84482378208015
1593                     -42.84297654776711
1594                     -42.84113086277131
1595                     -42.83928672709952
1596                     -42.83744414075812
1597                     -42.835603103753755
1598                     -42.833763616092945
1599                     -42.83192567778216
1600                     -42.830089288827985
1601                     -42.82825444923689
1602                     -42.8264211590154
1603                     -42.82458941817012
1604                     -42.822759226707426
1605                     -42.82093058463392
1606                     -42.819103491956014
1607                     -42.81727794868019
1608                     -42.81545395481302
1609                     -42.81363151036093
1610                     -42.811810615330316
1611                     -42.80999126972781
1612                     -42.80817347355976
1613                     -42.80635722683262
1614                     -42.80454252955288
1615                     -42.802729381726955
1616                     -42.80091778336131
1617                     -42.799107734462346
1618                     -42.797299235036526
1619                     -42.79549228509029
1620                     -42.79368688462994
1621                     -42.79188303366201
1622                     -42.790080732192834
1623                     -42.7882799802289
1624                     -42.78648077777648
1625                     -42.78468312484208
1626                     -42.78288702143197
1627                     -42.781092467552604
1628                     -42.779299463210386
1629                     -42.777508008411594
1630                     -42.775718103162646
1631                     -42.77392974746984
1632                     -42.77214294133966
1633                     -42.77035768477832
1634                     -42.76857397779217
1635                     -42.766791820387624
1636                     -42.76501121257098
1637                     -42.76323215434852
1638                     -42.76145464572659
1639                     -42.75967868671149
1640                     -42.75790427730958
1641                     -42.7561314175271
1642                     -42.754360107370324
1643                     -42.75259034684565
1644                     -42.75082213595924
1645                     -42.749055474717466
1646                     -42.74729036312662
1647                     -42.74552680119285
1648                     -42.74376478892252
1649                     -42.74200432632182
1650                     -42.74024541339707
1651                     -42.73848805015445
1652                     -42.73673223660028
1653                     -42.734977972740715
1654                     -42.73322525858208
1655                     -42.73147409413048
1656                     -42.72972447939226
1657                     -42.72797641437352
1658                     -42.72622989908057
1659                     -42.7244849335195
1660                     -42.72274151769657
1661                     -42.720999651618044
1662                     -42.719259335290026
1663                     -42.71752056871866
1664                     -42.71578335191019
1665                     -42.71404768487083
1666                     -42.71231356760654
1667                     -42.71058100012373
1668                     -42.70884998242841
1669                     -42.70712051452676
1670                     -42.70539259642495
1671                     -42.70365062332087
1672                     -42.70189956635361
1673                     -42.70014977111636
1674                     -42.69840123761411
1675                     -42.696653965852036
1676                     -42.694907955835
1677                     -42.69316320756832
1678                     -42.69141972105679
1679                     -42.689677496305706
1680                     -42.68793653331988
1681                     -42.68619683210444
1682                     -42.684458392664396
1683                     -42.68272121500474
1684                     -42.68098529913065
1685                     -42.67925064504696
1686                     -42.6775172527588
1687                     -42.67578512227108
1688                     -42.674054253588956
1689                     -42.672324646717335
1690                     -42.670596301661234
1691                     -42.668869218425655
1692                     -42.66714339701555
1693                     -42.665418837435986
1694                     -42.66369553969195
1695                     -42.66197350378838
1696                     -42.66025272973016
1697                     -42.65853321752253
1698                     -42.65681496717023
1699                     -42.655097978678356
1700                     -42.65338225205177
1701                     -42.651667787295544
1702                     -42.649954584414566
1703                     -42.64824264341383
1704                     -42.64653196429817
1705                     -42.64482254707274
1706                     -42.643114391742266
1707                     -42.6414074983119
1708                     -42.63970186678649
1709                     -42.63799749717085
1710                     -42.636294389470024
1711                     -42.634592543688974
1712                     -42.63289195983259
1713                     -42.631192637905734
1714                     -42.629494577913334
1715                     -42.62779777986039
1716                     -42.62610224375167
1717                     -42.624407969592234
1718                     -42.62271495738689
1719                     -42.62102320714045
1720                     -42.61933271885805
1721                     -42.61764349254436
1722                     -42.615955528204324
1723                     -42.61426882584288
1724                     -42.61258338546483
1725                     -42.61089920707511
1726                     -42.60921629067865
1727                     -42.6075346362801
1728                     -42.60585424388451
1729                     -42.6041751134967
1730                     -42.602497245121484
1731                     -42.600820638763764
1732                     -42.59914529442839
1733                     -42.597471212120155
1734                     -42.595798391844006
1735                     -42.59412683360466
1736                     -42.59245653740698
1737                     -42.59078750325588
1738                     -42.58911973115609
1739                     -42.58745322111251
1740                     -42.58578797312989
1741                     -42.58412398721303
1742                     -42.58246126336684
1743                     -42.580799801596115
1744                     -42.5791396019056
1745                     -42.57748066430014
1746                     -42.5758229887845
1747                     -42.57416657536353
1748                     -42.57251142404192
1749                     -42.57085753482458
1750                     -42.56920490771621
1751                     -42.567553542721626
1752                     -42.56590343984561
1753                     -42.564254599092884
1754                     -42.56260702046828
1755                     -42.56096070397655
1756                     -42.55931564962243
1757                     -42.55767185741067
1758                     -42.556029327346074
1759                     -42.55438805943336
1760                     -42.55274805367734
1761                     -42.55110931008257
1762                     -42.54947182865399
1763                     -42.54783560939629
1764                     -42.5462006523142
1765                     -42.54456695741238
1766                     -42.54293452469561
1767                     -42.54130335416863
1768                     -42.53967344583614
1769                     -42.53804479970281
1770                     -42.536417415773435
1771                     -42.53479129405272
1772                     -42.533166434545244
1773                     -42.53154283725586
1774                     -42.52992050218921
1775                     -42.5282994293499
1776                     -42.526679618742705
1777                     -42.52506107037233
1778                     -42.52344378424342
1779                     -42.52182776036066
1780                     -42.52021299872876
1781                     -42.51859949935231
1782                     -42.516987262236064
1783                     -42.51537628738458
1784                     -42.513766574802695
1785                     -42.512158124494896
1786                     -42.510550936465904
1787                     -42.50894501072035
1788                     -42.50734034726294
1789                     -42.505736946098196
1790                     -42.5041348072309
1791                     -42.50253393066552
1792                     -42.50093431640684
1793                     -42.49933596445943
1794                     -42.49773887482795
1795                     -42.49614304751693
1796                     -42.49454848253104
1797                     -42.492955179874954
1798                     -42.49136313955316
1799                     -42.489772361570395
1800                     -42.4881828459311
