# Supplementary material for: Numerical simulation research on thermal insulation performance of composite heat-insulation zone structure in hydrothermal high-temperature mine
Source: Sci Rep. 2024 Jun 18;14:14096. doi: 10.1038/s41598-024-64702-4 (PMC11189482; doi:10.1038/s41598-024-64702-4)
Supplement: Supplementary file 1 — Supplementary Information. [file 41598_2024_64702_MOESM1_ESM.zip › Heat flux scenario 2-4.txt]

% Model:              方案二4.mph
% Version:            COMSOL 5.6.0.280
% Date:               Sep 21 2022, 16:43
% Table:              表格: 表格 8 {tbl8} - 线积分: 线积分 1 {int1}
% 时间 (d)                 向内热通量 (W/m)
0                        -58.544655092721605
1                        -57.00251291017323
2                        -55.66163593754105
3                        -55.13236716629327
4                        -54.638718476631965
5                        -54.25569267465501
6                        -53.9540507943043
7                        -53.73385051016633
8                        -53.61219517386495
9                        -53.502946286611234
10                       -53.39368787540204
11                       -53.28441993822071
12                       -53.17514247305007
13                       -53.06585547787212
14                       -52.95655895066834
15                       -52.86692555151168
16                       -52.79040165092907
17                       -52.71387312165003
18                       -52.63733996300041
19                       -52.56080217430601
20                       -52.484259754892456
21                       -52.40771270408524
22                       -52.3311610212097
23                       -52.25460470559091
24                       -52.178043756553954
25                       -52.10147817342371
26                       -52.024907955524775
27                       -51.948333102181714
28                       -51.87175361271886
29                       -51.80121102222756
30                       -51.754831705630565
31                       -51.70845069843652
32                       -51.66206800049791
33                       -51.615683611667286
34                       -51.56929753179716
35                       -51.52290976073985
36                       -51.4765202983478
37                       -51.43012914447366
38                       -51.383736298969595
39                       -51.33734176168804
40                       -51.29094553248133
41                       -51.244547611201895
42                       -51.19814799770197
43                       -51.1517466918339
44                       -51.105343693449875
45                       -51.058939002402276
46                       -51.012532618543176
47                       -50.966124541724895
48                       -50.919714771799676
49                       -50.873303308619555
50                       -50.82689015203686
51                       -50.780475301903536
52                       -50.73405875807173
53                       -50.68764052039365
54                       -50.64122058872115
55                       -50.59479896290661
56                       -50.548375642801695
57                       -50.50195062825868
58                       -50.46341149039533
59                       -50.43670281036438
60                       -50.4099935722156
61                       -50.38328377592133
62                       -50.35657342145368
63                       -50.32986250878496
64                       -50.30315103788731
65                       -50.276439008733064
66                       -50.249726421294355
67                       -50.22301327554346
68                       -50.19629957145261
69                       -50.169585308993966
70                       -50.142870488139806
71                       -50.11615510886226
72                       -50.08943917113368
73                       -50.062722674926086
74                       -50.036005620211824
75                       -50.009288006963054
76                       -49.982569835152
77                       -49.95585110475077
78                       -49.92913181573173
79                       -49.902411968066914
80                       -49.875691561728594
81                       -49.84897059668902
82                       -49.82224907292018
83                       -49.79552699039447
84                       -49.768804349084064
85                       -49.742081148960956
86                       -49.71535738999753
87                       -49.688633072165786
88                       -49.66190819543812
89                       -49.63518275978651
90                       -49.60845676518326
91                       -49.581730211600416
92                       -49.55500309901018
93                       -49.5282754273848
94                       -49.50154719669635
95                       -49.47481840691704
96                       -49.44808905801894
97                       -49.42135914997438
98                       -49.39462868275537
99                       -49.36789765633416
100                      -49.34116607068278
101                      -49.31443392577346
102                      -49.287701221578295
103                      -49.260967958069514
104                      -49.23423413521917
105                      -49.207499752999446
106                      -49.18076481138243
107                      -49.154029310340356
108                      -49.12729324984523
109                      -49.10055662986928
110                      -49.073819450384555
111                      -49.04708171136331
112                      -49.02034341277752
113                      -48.993604554599386
114                      -48.96686513680098
115                      -48.940125159354494
116                      -48.92298843350231
117                      -48.908252452045524
118                      -48.893516301191866
119                      -48.87877998093645
120                      -48.86404349127486
121                      -48.84930683220252
122                      -48.834570003714674
123                      -48.819833005806714
124                      -48.80509583847406
125                      -48.79035850171202
126                      -48.77562099551613
127                      -48.76088331988167
128                      -48.746145474803974
129                      -48.73140746027849
130                      -48.716669276300536
131                      -48.70193092286555
132                      -48.68719239996889
133                      -48.67245370760597
134                      -48.65771484577207
135                      -48.64297581446264
136                      -48.628236613673145
137                      -48.61349724339872
138                      -48.59875770363498
139                      -48.58401799437719
140                      -48.569278115620726
141                      -48.55453806736101
142                      -48.53979784959334
143                      -48.525057462313214
144                      -48.51031690551591
145                      -48.49557617919676
146                      -48.480835283351276
147                      -48.466094217974785
148                      -48.45135298306261
149                      -48.436611578610204
150                      -48.42187000461285
151                      -48.40712826106597
152                      -48.392386347964994
153                      -48.377644265305165
154                      -48.36290201308201
155                      -48.348159591290774
156                      -48.33341699992694
157                      -48.318674238985764
158                      -48.30393130846271
159                      -48.28918820835307
160                      -48.27444493865226
161                      -48.2597014993557
162                      -48.24495789045878
163                      -48.23021411195675
164                      -48.21547016384502
165                      -48.200726046118966
166                      -48.185981758774055
167                      -48.17123730180556
168                      -48.156492675208845
169                      -48.141747878979395
170                      -48.1270029131124
171                      -48.11225777760338
172                      -48.09751247244767
173                      -48.082766997640526
174                      -48.06802135317744
175                      -48.05327553905385
176                      -48.03852955526498
177                      -48.02378340180619
178                      -48.00903707867301
179                      -47.9942905858607
180                      -47.97954392336456
181                      -47.964797091180074
182                      -47.950050089302586
183                      -47.935302917727384
184                      -47.92055557644998
185                      -47.90580806546567
186                      -47.89106038476979
187                      -47.87631253435772
188                      -47.86156451422482
189                      -47.846816324366515
190                      -47.83206796477816
191                      -47.81731943545509
192                      -47.8025707363926
193                      -47.78782186758615
194                      -47.773072829031136
195                      -47.75832362072283
196                      -47.743574242656706
197                      -47.728824694828
198                      -47.71407497723223
199                      -47.69932508986458
200                      -47.68457503272053
201                      -47.66982480579544
202                      -47.6550744090847
203                      -47.64032384258359
204                      -47.62557310628747
205                      -47.610822200191805
206                      -47.59607112429193
207                      -47.581319878583145
208                      -47.56656846306084
209                      -47.55181687772046
210                      -47.537065122557216
211                      -47.5223131975666
212                      -47.50756110274385
213                      -47.49280883808448
214                      -47.47805640358375
215                      -47.46330379923703
216                      -47.44855102503968
217                      -47.433798080987124
218                      -47.41904496707467
219                      -47.40429168329766
220                      -47.38953822965149
221                      -47.37478460613151
222                      -47.360030812733136
223                      -47.34527684945164
224                      -47.33052271628239
225                      -47.31576841322081
226                      -47.301013940262195
227                      -47.28625929740193
228                      -47.27150448463537
229                      -47.256749501957884
230                      -47.24199434936485
231                      -47.23099383297389
232                      -47.22249644166903
233                      -47.21399899409977
234                      -47.20550149026514
235                      -47.19700393016437
236                      -47.18850631379646
237                      -47.18000864116054
238                      -47.17151091225579
239                      -47.16301312708137
240                      -47.154515285636315
241                      -47.14601738791973
242                      -47.13751943393073
243                      -47.1290214236685
244                      -47.12052335713216
245                      -47.11202523432075
246                      -47.1035270552334
247                      -47.09502881986936
248                      -47.08653052822754
249                      -47.0780321803072
250                      -47.06953377610739
251                      -47.06103531562728
252                      -47.05253679886596
253                      -47.044038225822604
254                      -47.0355395964962
255                      -47.02704091088587
256                      -47.01854216899095
257                      -47.010043370810386
258                      -47.00154451634328
259                      -46.993045605588776
260                      -46.984546638546
261                      -46.97604761521408
262                      -46.96754853559218
263                      -46.95904939967923
264                      -46.95055020747464
265                      -46.942050958977326
266                      -46.93355165418644
267                      -46.925052293101096
268                      -46.916552875720356
269                      -46.90805340204347
270                      -46.89955387206944
271                      -46.89105428579745
272                      -46.88255464322663
273                      -46.874054944356025
274                      -46.86555518918478
275                      -46.85705537771203
276                      -46.848555509936965
277                      -46.84005558585847
278                      -46.8315556054759
279                      -46.82305556878826
280                      -46.81455547579473
281                      -46.806055326494366
282                      -46.79755512088629
283                      -46.78905485896965
284                      -46.78055454074357
285                      -46.77205416620707
286                      -46.763553735359416
287                      -46.755053248199616
288                      -46.74655270472678
289                      -46.73805210494013
290                      -46.72955144883867
291                      -46.72105073642162
292                      -46.71254996768801
293                      -46.70404914263695
294                      -46.69554826126764
295                      -46.68704732357913
296                      -46.67854632957057
297                      -46.67004527924109
298                      -46.66154417258969
299                      -46.653043009615665
300                      -46.64454179031796
301                      -46.63604051469585
302                      -46.627539182748386
303                      -46.61903779447455
304                      -46.61053634987367
305                      -46.60203484894477
306                      -46.59353329168695
307                      -46.58503167809937
308                      -46.576530008181116
309                      -46.568028281931255
310                      -46.559526499348955
311                      -46.55102466043341
312                      -46.54252276518366
313                      -46.53402081359879
314                      -46.52551880567794
315                      -46.51701674142024
316                      -46.50851462082474
317                      -46.50001244389076
318                      -46.49151021061718
319                      -46.483007921003185
320                      -46.474505575048
321                      -46.46600317275056
322                      -46.45750071411013
323                      -46.44899819912569
324                      -46.440495627796594
325                      -46.43199300012166
326                      -46.423490316100164
327                      -46.414987575731274
328                      -46.40648477901399
329                      -46.39798192594745
330                      -46.38947901653084
331                      -46.38097605076319
332                      -46.372473028643675
333                      -46.36396995017131
334                      -46.35546681534537
335                      -46.346963624164864
336                      -46.33846037662897
337                      -46.32995707273672
338                      -46.321453712487255
339                      -46.31295029587974
340                      -46.30444682291329
341                      -46.29594329358691
342                      -46.287439707899914
343                      -46.278936065851255
344                      -46.27043236744009
345                      -46.261928612665535
346                      -46.25342480152672
347                      -46.24492093402265
348                      -46.23641701015268
349                      -46.22791302991572
350                      -46.21940899331098
351                      -46.210904900337496
352                      -46.202400750994464
353                      -46.193896545280936
354                      -46.18539228319612
355                      -46.176887964739
356                      -46.168383589908856
357                      -46.159879158704605
358                      -46.15137467112557
359                      -46.14287012717061
360                      -46.1343655268391
361                      -46.12586087013004
362                      -46.11735615704251
363                      -46.108851387575704
364                      -46.10034656172871
365                      -46.091841679500625
366                      -46.08333674089054
367                      -46.07483174589763
368                      -46.06632669452092
369                      -46.05782158675964
370                      -46.04931642261286
371                      -46.04081120207969
372                      -46.03230592515921
373                      -46.02380059185052
374                      -46.01529520215289
375                      -46.00678975606526
376                      -45.998284253586796
377                      -45.98977869471661
378                      -45.98127307945388
379                      -45.97276740779768
380                      -45.96426167974705
381                      -45.95575589530121
382                      -45.947250054459325
383                      -45.93874415722029
384                      -45.930238203583386
385                      -45.92173219354776
386                      -45.91322612711236
387                      -45.904720004276435
388                      -45.89621382503906
389                      -45.88770758939937
390                      -45.87920129735641
391                      -45.870694948909396
392                      -45.86218854405746
393                      -45.85368208279948
394                      -45.845175565134845
395                      -45.83666899106256
396                      -45.82816236058171
397                      -45.81965567369147
398                      -45.81114893039094
399                      -45.802642130679175
400                      -45.79413527455536
401                      -45.785628362018606
402                      -45.77712139306795
403                      -45.76861436770262
404                      -45.760107285921606
405                      -45.75160014772409
406                      -45.74309295310925
407                      -45.734585702076096
408                      -45.72607839462374
409                      -45.7175710307514
410                      -45.70906361045813
411                      -45.70222569288077
412                      -45.696500783015146
413                      -45.69077584761304
414                      -45.68505088667415
415                      -45.67932590019829
416                      -45.67360088818501
417                      -45.667875850634196
418                      -45.6621507875455
419                      -45.65642569891871
420                      -45.650700584753466
421                      -45.64497544504961
422                      -45.639250279806824
423                      -45.63352508902482
424                      -45.62779987270331
425                      -45.622074630842064
426                      -45.61634936344086
427                      -45.61062407049938
428                      -45.60489875201724
429                      -45.59917340799438
430                      -45.59344803843038
431                      -45.58772264332507
432                      -45.581997222678076
433                      -45.5762717764892
434                      -45.57054630475814
435                      -45.564820807484665
436                      -45.55909528466844
437                      -45.55336973630932
438                      -45.54764416240688
439                      -45.54191856296096
440                      -45.53619293797121
441                      -45.530467287437396
442                      -45.524741611359296
443                      -45.51901590973662
444                      -45.51329018256898
445                      -45.507564429856295
446                      -45.5018386515982
447                      -45.49611284779437
448                      -45.490387018444636
449                      -45.48466116354867
450                      -45.47893528310626
451                      -45.47320937711699
452                      -45.46748344558078
453                      -45.461757488497284
454                      -45.45603150586618
455                      -45.450305497687275
456                      -45.44457946396021
457                      -45.4388534046848
458                      -45.43312731986081
459                      -45.42740120948783
460                      -45.42167507356564
461                      -45.415948912094116
462                      -45.41022272507272
463                      -45.40449651250145
464                      -45.39877027437991
465                      -45.39304401070779
466                      -45.38731772148484
467                      -45.38159140671088
468                      -45.37586506638555
469                      -45.37013870050865
470                      -45.36441230907979
471                      -45.35868589209886
472                      -45.35295944956544
473                      -45.34723298147935
474                      -45.34150648784031
475                      -45.33577996864803
476                      -45.330053423902314
477                      -45.32432685360273
478                      -45.31860025774917
479                      -45.312873636341266
480                      -45.3071469893788
481                      -45.301420316861424
482                      -45.29569361878897
483                      -45.28996689516114
484                      -45.28424014597768
485                      -45.278513371238276
486                      -45.27278657094265
487                      -45.26705974509052
488                      -45.261332893681676
489                      -45.2556060167159
490                      -45.24987911419271
491                      -45.24415218611203
492                      -45.238425232473546
493                      -45.23269825327693
494                      -45.22697124852202
495                      -45.22124421820844
496                      -45.21551716233599
497                      -45.20979008090432
498                      -45.204062973913224
499                      -45.1983358413625
500                      -45.192608683251706
501                      -45.186881499580664
502                      -45.181154290349106
503                      -45.175427055556796
504                      -45.169699795203435
505                      -45.163972509288705
506                      -45.158245197812384
507                      -45.15251786077421
508                      -45.14679049817387
509                      -45.14106311001114
510                      -45.13533569628574
511                      -45.129608256997365
512                      -45.123880792145776
513                      -45.118153301730715
514                      -45.112425785751896
515                      -45.10669824420905
516                      -45.10097067710181
517                      -45.095243084430116
518                      -45.08951546619355
519                      -45.083787822391905
520                      -45.078060153024865
521                      -45.07233245809211
522                      -45.0666047375935
523                      -45.06087699152872
524                      -45.05514921989742
525                      -45.04942142269938
526                      -45.04369359993438
527                      -45.03796575160212
528                      -45.0322378777023
529                      -45.026509978234685
530                      -45.02078205319893
531                      -45.01505410259488
532                      -45.009326126422195
533                      -45.00359812468063
534                      -44.997870097369855
535                      -44.99214204448977
536                      -44.98641396603988
537                      -44.980685862020025
538                      -44.97495773242999
539                      -44.96922957726934
540                      -44.963501396537985
541                      -44.95777319023554
542                      -44.95204495836175
543                      -44.94631670091645
544                      -44.94058841789923
545                      -44.93486010930991
546                      -44.92913177514813
547                      -44.923403415413745
548                      -44.91767503010638
549                      -44.911946619225844
550                      -44.906218182771774
551                      -44.900489720743906
552                      -44.894761233142106
553                      -44.88903271996597
554                      -44.88330418121524
555                      -44.87757561688972
556                      -44.87184702698916
557                      -44.8661184115131
558                      -44.860389770461445
559                      -44.85466110383388
560                      -44.848932411630116
561                      -44.84320369384989
562                      -44.837474950492975
563                      -44.83174618155905
564                      -44.82601738704783
565                      -44.82028856695908
566                      -44.81455972129252
567                      -44.80883085004787
568                      -44.80310195322487
569                      -44.79737303082327
570                      -44.79164408284277
571                      -44.78591510928316
572                      -44.78018611014409
573                      -44.774457085425276
574                      -44.76872803512655
575                      -44.762998959247575
576                      -44.757269857788025
577                      -44.751540730747806
578                      -44.74581157812644
579                      -44.74008239992374
580                      -44.734353196139566
581                      -44.728623966773455
582                      -44.72289471182518
583                      -44.71716543129455
584                      -44.71143612518117
585                      -44.70570679348496
586                      -44.699977436205465
587                      -44.6942480533425
588                      -44.68851864489581
589                      -44.68278921086504
590                      -44.677059751249956
591                      -44.67222622463019
592                      -44.6679899874259
593                      -44.66375373623741
594                      -44.65951747106456
595                      -44.65528119190726
596                      -44.65104489876537
597                      -44.6468085916388
598                      -44.6425722705274
599                      -44.63833593543116
600                      -44.63409958634981
601                      -44.629863223283415
602                      -44.62562684623176
603                      -44.6213904551948
604                      -44.61715405017239
605                      -44.61291763116439
606                      -44.608681198170736
607                      -44.60444475119136
608                      -44.600208290226
609                      -44.5959718152747
610                      -44.591735326337265
611                      -44.587498823413654
612                      -44.58326230650373
613                      -44.579025775607306
614                      -44.57478923072444
615                      -44.570552671854855
616                      -44.566316098998485
617                      -44.56207951215531
618                      -44.557842911325075
619                      -44.553606296507816
620                      -44.549369667703395
621                      -44.54513302491158
622                      -44.54089636813239
623                      -44.536659697365714
624                      -44.53242301261135
625                      -44.528186313869206
626                      -44.52394960113931
627                      -44.51971287442135
628                      -44.51547613371542
629                      -44.511239379021205
630                      -44.50700261033877
631                      -44.50276582766793
632                      -44.498529031008545
633                      -44.494292220360606
634                      -44.490055395723914
635                      -44.48581855709833
636                      -44.48158170448383
637                      -44.47734483788032
638                      -44.47310795728761
639                      -44.4688710627056
640                      -44.464634154134274
641                      -44.460397231573396
642                      -44.456160295022976
643                      -44.4519233444828
644                      -44.44768637995278
645                      -44.44344940143293
646                      -44.43921240892295
647                      -44.434975402422836
648                      -44.43073838193246
649                      -44.42650134745171
650                      -44.422264298980544
651                      -44.418027236518746
652                      -44.41379016006626
653                      -44.409553069622945
654                      -44.40531596518875
655                      -44.401078846763625
656                      -44.3968417143472
657                      -44.39260456793966
658                      -44.38836740754063
659                      -44.38413023315028
660                      -44.37989304476829
661                      -44.3756558423946
662                      -44.37141862602921
663                      -44.367181395671885
664                      -44.362944151322445
665                      -44.35870689298105
666                      -44.354469620647336
667                      -44.35023233432132
668                      -44.34599503400281
669                      -44.34175771969182
670                      -44.337520391388175
671                      -44.33328304909166
672                      -44.32904569280238
673                      -44.32480832252004
674                      -44.320570938244586
675                      -44.316333539975965
676                      -44.31209612771406
677                      -44.30785870145865
678                      -44.303621261209734
679                      -44.29938380696717
680                      -44.2951463387308
681                      -44.29090885650065
682                      -44.28667136027646
683                      -44.282433850058226
684                      -44.278196325845784
685                      -44.27395878763906
686                      -44.26972123543788
687                      -44.2654836692422
688                      -44.26124608905192
689                      -44.25700849486688
690                      -44.252770886686974
691                      -44.24853326451212
692                      -44.24429562834216
693                      -44.240057978177106
694                      -44.2358203140167
695                      -44.231582635860896
696                      -44.22734494370962
697                      -44.22310723756266
698                      -44.21886951742004
699                      -44.21463178328157
700                      -44.21039403514716
701                      -44.20615627301675
702                      -44.201918496890066
703                      -44.19768070676719
704                      -44.19344290264787
705                      -44.18920508453215
706                      -44.184967252419796
707                      -44.180729406310704
708                      -44.17649154620481
709                      -44.17225367210199
710                      -44.16801578400212
711                      -44.16377788190511
712                      -44.15953996581084
713                      -44.15530203571919
714                      -44.1510640916301
715                      -44.14682613354341
716                      -44.142588161459024
717                      -44.138350175376836
718                      -44.13411217529674
719                      -44.12987416121866
720                      -44.12563613314243
721                      -44.12139809106787
722                      -44.11716003499503
723                      -44.11292196492372
724                      -44.108683880853874
725                      -44.10444578278529
726                      -44.10020767071799
727                      -44.09596954465172
728                      -44.09173140458647
729                      -44.08749325052214
730                      -44.08325508245852
731                      -44.07901690039558
732                      -44.07477870433326
733                      -44.07054049427131
734                      -44.06630227020975
735                      -44.06206403214838
736                      -44.057825780087164
737                      -44.05358751402594
738                      -44.049349233964584
739                      -44.0451109399031
740                      -44.040872631841204
741                      -44.03663430977893
742                      -44.03239597371609
743                      -44.02815762365263
744                      -44.0239192595884
745                      -44.01968088152329
746                      -44.015442489457186
747                      -44.011204083390076
748                      -44.006965663321665
749                      -44.00272722925204
750                      -43.99848878118095
751                      -43.99425031910835
752                      -43.99001184303414
753                      -43.985773352958134
754                      -43.98153484888034
755                      -43.97729633080049
756                      -43.973057798718635
757                      -43.96881925263461
758                      -43.964580692548296
759                      -43.96034211845958
760                      -43.95610353036832
761                      -43.95186492827447
762                      -43.947626312177874
763                      -43.943387682078495
764                      -43.93914903797608
765                      -43.9349103798707
766                      -43.93067170776213
767                      -43.92643302165016
768                      -43.92219432153499
769                      -43.91795560741622
770                      -43.91371687929385
771                      -43.90996791502008
772                      -43.90654545921054
773                      -43.90312299427179
774                      -43.899700520203865
775                      -43.89627803700665
776                      -43.89285554468016
777                      -43.889433043224265
778                      -43.886010532638956
779                      -43.88258801292418
780                      -43.87916548407981
781                      -43.87574294610584
782                      -43.87232039900223
783                      -43.86889784276884
784                      -43.865475277405785
785                      -43.862052702912834
786                      -43.85863011929
787                      -43.85520752653722
788                      -43.851784924654375
789                      -43.84836231364152
790                      -43.84493969349857
791                      -43.84151706422535
792                      -43.83809442582192
793                      -43.83467177828824
794                      -43.831249121624175
795                      -43.82782645582969
796                      -43.82440378090477
797                      -43.820981096849316
798                      -43.81755840366326
799                      -43.81413570134658
800                      -43.81071298989921
801                      -43.80729026932101
802                      -43.80386753961209
803                      -43.800444800772226
804                      -43.797022052801495
805                      -43.79359929569976
806                      -43.7901765294669
807                      -43.78675375410302
808                      -43.78333096960799
809                      -43.77990817598164
810                      -43.77648537322411
811                      -43.773062561335216
812                      -43.76963974031494
813                      -43.76621691016322
814                      -43.76279407087999
815                      -43.75937122246521
816                      -43.75594836491875
817                      -43.75252549824063
818                      -43.74910262243078
819                      -43.74567973748913
820                      -43.742256843415646
821                      -43.73883394021031
822                      -43.73541102787297
823                      -43.731988106403485
824                      -43.72856517580204
825                      -43.725142236068415
826                      -43.721719287202646
827                      -43.71829632920454
828                      -43.714873362074194
829                      -43.7114503858114
830                      -43.70802740041624
831                      -43.704604405888574
832                      -43.70118140222841
833                      -43.69775838943556
834                      -43.694335367510014
835                      -43.690912336451866
836                      -43.68748929626086
837                      -43.68406624693708
838                      -43.68064318848043
839                      -43.67722012089074
840                      -43.67379704416817
841                      -43.670373958312396
842                      -43.666950863323564
843                      -43.66352775920162
844                      -43.66010464594631
845                      -43.656681523557836
846                      -43.65325839203593
847                      -43.64983525138062
848                      -43.64641210159188
849                      -43.64298894266958
850                      -43.6395657746137
851                      -43.6361425974242
852                      -43.63271941110098
853                      -43.629296215644004
854                      -43.62587301105325
855                      -43.622449797328606
856                      -43.619026574470055
857                      -43.61560334247746
858                      -43.61218010135089
859                      -43.608756851090156
860                      -43.605333591695256
861                      -43.60191032316627
862                      -43.59848704550287
863                      -43.59506375870518
864                      -43.59164046277312
865                      -43.58821715770655
866                      -43.58479384350557
867                      -43.581370520169976
868                      -43.577947187699785
869                      -43.574523846094884
870                      -43.57110049535527
871                      -43.5676771354808
872                      -43.56425376647156
873                      -43.56083038832743
874                      -43.557407001048276
875                      -43.553983604634084
876                      -43.55056019908485
877                      -43.547136784400436
878                      -43.54371336058087
879                      -43.54028992762602
880                      -43.53686648553587
881                      -43.533443034310395
882                      -43.53001957394946
883                      -43.52659610445296
884                      -43.523172625821026
885                      -43.51974913805343
886                      -43.51632564115016
887                      -43.51290213511124
888                      -43.50947861993648
889                      -43.50605509562596
890                      -43.50263156217951
891                      -43.49920801959717
892                      -43.49578446787876
893                      -43.49236090702424
894                      -43.48893733703367
895                      -43.48551375790694
896                      -43.48209016964394
897                      -43.478666572244656
898                      -43.47524296570903
899                      -43.47181935003698
900                      -43.46839572522847
901                      -43.4649720912834
902                      -43.46154844820181
903                      -43.45812479598356
904                      -43.45470113462864
905                      -43.45127746413689
906                      -43.44785378450839
907                      -43.44443009574294
908                      -43.44100639784069
909                      -43.43758269080135
910                      -43.43415897462502
911                      -43.43073524931157
912                      -43.427311514860925
913                      -43.42388777127313
914                      -43.42046401854807
915                      -43.4170402566856
916                      -43.4136164856858
917                      -43.41019270554854
918                      -43.40676891627375
919                      -43.40334511786144
920                      -43.39992131031151
921                      -43.39649749362387
922                      -43.39307366779846
923                      -43.38964983283536
924                      -43.38622598873434
925                      -43.38280213549543
926                      -43.37937827311852
927                      -43.375954401603664
928                      -43.37253052095066
929                      -43.369106631159504
930                      -43.36568273223019
931                      -43.362258824162616
932                      -43.35883490695676
933                      -43.35541098061248
934                      -43.35198704512976
935                      -43.348563100508606
936                      -43.34513914674888
937                      -43.34171518385054
938                      -43.3382912118136
939                      -43.33486723063792
940                      -43.33144324032344
941                      -43.328019240870134
942                      -43.324595232277936
943                      -43.321171214546794
944                      -43.31774718767663
945                      -43.31432315166742
946                      -43.3108991065191
947                      -43.30747505223161
948                      -43.30405098880487
949                      -43.30062691623883
950                      -43.29720283453342
951                      -43.29417202037704
952                      -43.29140338407142
953                      -43.28863474179044
954                      -43.28586609353396
955                      -43.28309743930223
956                      -43.280328779094916
957                      -43.27756011291208
958                      -43.27479144075376
959                      -43.27202276261989
960                      -43.26925407851041
961                      -43.266485388425274
962                      -43.2637166923645
963                      -43.26094799032805
964                      -43.25817928231594
965                      -43.255410568328045
966                      -43.25264184836438
967                      -43.2498731224249
968                      -43.24710439050962
969                      -43.24433565261849
970                      -43.24156690875138
971                      -43.23879815890838
972                      -43.23602940308943
973                      -43.233260641294514
974                      -43.23049187352358
975                      -43.22772309977658
976                      -43.22495432005347
977                      -43.22218553435425
978                      -43.21941674267901
979                      -43.2166479450275
980                      -43.21387914139982
981                      -43.21111033179588
982                      -43.20834151621567
983                      -43.20557269465919
984                      -43.20280386712638
985                      -43.20003503361725
986                      -43.197266194131714
987                      -43.19449734866966
988                      -43.19172849723132
989                      -43.18895963981643
990                      -43.186190776425065
991                      -43.183421907057195
992                      -43.180653031712666
993                      -43.17788415039153
994                      -43.175115263093865
995                      -43.172346369819486
996                      -43.16957747056842
997                      -43.16680856534071
998                      -43.16403965413615
999                      -43.16127073695482
1000                     -43.15850181379673
1001                     -43.15573288466173
1002                     -43.1529639495499
1003                     -43.15019500846117
1004                     -43.14742606139551
1005                     -43.14465710835288
1006                     -43.141888149333276
1007                     -43.13911918433658
1008                     -43.13635021336285
1009                     -43.13358123641212
1010                     -43.13081225348419
1011                     -43.128043264579105
1012                     -43.12527426969686
1013                     -43.1225052688375
1014                     -43.11973626200078
1015                     -43.11696724918682
1016                     -43.1141982303956
1017                     -43.111429205627
1018                     -43.10866017488105
1019                     -43.10589113815775
1020                     -43.10312209545697
1021                     -43.1003530467788
1022                     -43.09758399212309
1023                     -43.09481493148986
1024                     -43.09204586487912
1025                     -43.0892767922908
1026                     -43.08650771372492
1027                     -43.08373862918134
1028                     -43.080969538660106
1029                     -43.07820044216116
1030                     -43.075431339684556
1031                     -43.07266223123015
1032                     -43.06989311679794
1033                     -43.0671239963879
1034                     -43.0643548700001
1035                     -43.06158573763429
1036                     -43.058816599290644
1037                     -43.05604745496906
1038                     -43.053278304669526
1039                     -43.05050914839192
1040                     -43.04773998613635
1041                     -43.04497081790269
1042                     -43.04220164369091
1043                     -43.03943246350105
1044                     -43.036663277333005
1045                     -43.033894085186816
1046                     -43.03112488706236
1047                     -43.02835568295966
1048                     -43.025586472878715
1049                     -43.02281725681944
1050                     -43.02004803478186
1051                     -43.017278806765866
1052                     -43.014509572771495
1053                     -43.01174033279871
1054                     -43.00897108684743
1055                     -43.00620183491768
1056                     -43.003432577009434
1057                     -43.00066331312261
1058                     -42.9978940432572
1059                     -42.99512476741321
1060                     -42.992355485590565
1061                     -42.98958619778923
1062                     -42.986816904009146
1063                     -42.98404760425039
1064                     -42.98127829851284
1065                     -42.97850898679648
1066                     -42.97573966910132
1067                     -42.97297034542733
1068                     -42.97020101577443
1069                     -42.96743168014255
1070                     -42.96466233853178
1071                     -42.96189299094206
1072                     -42.959123637373324
1073                     -42.95635427782552
1074                     -42.95358491229865
1075                     -42.95081554079265
1076                     -42.94804616330753
1077                     -42.945276779843276
1078                     -42.9425073903998
1079                     -42.939737994977136
1080                     -42.9369685935752
1081                     -42.93419918619399
1082                     -42.93142977283341
1083                     -42.92866035349357
1084                     -42.92589092817426
1085                     -42.923121496875595
1086                     -42.920352059597505
1087                     -42.917582616339985
1088                     -42.9148131671029
1089                     -42.91204371188626
1090                     -42.90927425069018
1091                     -42.90650478351439
1092                     -42.903735310359
1093                     -42.900965831223985
1094                     -42.89819634610928
1095                     -42.89542685501484
1096                     -42.89265735794072
1097                     -42.88988785488679
1098                     -42.88711834585303
1099                     -42.88434883083944
1100                     -42.88157930984602
1101                     -42.8788097828727
1102                     -42.87604024991944
1103                     -42.87327071098621
1104                     -42.87050116607301
1105                     -42.867731615179785
1106                     -42.86496205830653
1107                     -42.86219249545317
1108                     -42.859422926619715
1109                     -42.85665335180608
1110                     -42.85388377101233
1111                     -42.85111418423842
1112                     -42.848344591484185
1113                     -42.84557499274974
1114                     -42.84280538803497
1115                     -42.84003577733992
1116                     -42.83726616066448
1117                     -42.83449653800866
1118                     -42.83172690937247
1119                     -42.828957274755744
1120                     -42.82618763415857
1121                     -42.823417987580925
1122                     -42.82064833502274
1123                     -42.81787867648399
1124                     -42.81510901196457
1125                     -42.81233934146461
1126                     -42.80956966498393
1127                     -42.806799982522605
1128                     -42.80403029408056
1129                     -42.80126059965774
1130                     -42.798490899254126
1131                     -42.795843095347806
1132                     -42.793278354421815
1133                     -42.790715858329676
1134                     -42.78815560708485
1135                     -42.78559760070079
1136                     -42.78304183919094
1137                     -42.780488322568736
1138                     -42.77793705084759
1139                     -42.77538802404081
1140                     -42.77284124216195
1141                     -42.770296705224254
1142                     -42.767754413241136
1143                     -42.76521436622592
1144                     -42.762676564192006
1145                     -42.760141007152676
1146                     -42.75760769512131
1147                     -42.755076628111105
1148                     -42.752547806135446
1149                     -42.750021229207604
1150                     -42.74749689734085
1151                     -42.744974810548385
1152                     -42.742454968843596
1153                     -42.73993737223957
1154                     -42.73742202074962
1155                     -42.734908914386885
1156                     -42.732398053164644
1157                     -42.72988943709606
1158                     -42.7273830661943
1159                     -42.72487894047248
1160                     -42.72237705994388
1161                     -42.71987742462155
1162                     -42.71738003451866
1163                     -42.71488488964827
1164                     -42.712391990023626
1165                     -42.709901335657634
1166                     -42.70741292656357
1167                     -42.70492676275431
1168                     -42.702442844243045
1169                     -42.699961171042894
1170                     -42.69748174316668
1171                     -42.6950045606276
1172                     -42.69252962343858
1173                     -42.69005693161271
1174                     -42.687586485162804
1175                     -42.685118284102096
1176                     -42.68265232844333
1177                     -42.68018861819962
1178                     -42.67772715338378
1179                     -42.675267934008836
1180                     -42.67281096008767
1181                     -42.670356231633214
1182                     -42.66790374865826
1183                     -42.665453511175905
1184                     -42.66300551919878
1185                     -42.66055977273992
1186                     -42.65811627181207
1187                     -42.655675016428184
1188                     -42.65323600660097
1189                     -42.65079924234327
1190                     -42.64836472366794
1191                     -42.64593245058775
1192                     -42.64350242311545
1193                     -42.64107464126382
1194                     -42.638649105045616
1195                     -42.636225814473576
1196                     -42.63380476956046
1197                     -42.63138597031903
1198                     -42.628969416761834
1199                     -42.62655510890175
1200                     -42.62414304675131
1201                     -42.62173323032333
1202                     -42.619325659630405
1203                     -42.616920334685105
1204                     -42.61451725550024
1205                     -42.612116422088306
1206                     -42.60971783446194
1207                     -42.60732149263378
1208                     -42.60492739661639
1209                     -42.60253554642239
1210                     -42.60014594206429
1211                     -42.597758583554665
1212                     -42.59537347090607
1213                     -42.592990604131046
1214                     -42.59060998324216
1215                     -42.5882316082518
1216                     -42.58585547917256
1217                     -42.58348159601686
1218                     -42.581109958797164
1219                     -42.578740567526054
1220                     -42.57637342221597
1221                     -42.574008522879225
1222                     -42.57164586952825
1223                     -42.56928546217563
1224                     -42.566927300833555
1225                     -42.56457138551456
1226                     -42.56221771623098
1227                     -42.55986629299514
1228                     -42.55751711581951
1229                     -42.55517018471637
1230                     -42.55282549969801
1231                     -42.55048306077684
1232                     -42.54814286796509
1233                     -42.545804921275135
1234                     -42.54346922071916
1235                     -42.54113576630953
1236                     -42.538804558058445
1237                     -42.53647559597824
1238                     -42.53414888008106
1239                     -42.53182441037921
1240                     -42.52950218688483
1241                     -42.5271822096102
1242                     -42.524864478567444
1243                     -42.522548993768766
1244                     -42.52023575522635
1245                     -42.51792476295237
1246                     -42.515616016958916
1247                     -42.513309517258214
1248                     -42.51100526386223
1249                     -42.5087032567832
1250                     -42.50640349603324
1251                     -42.50410598162436
1252                     -42.5018107135686
1253                     -42.49951769187817
1254                     -42.49722691656502
1255                     -42.49493838764114
1256                     -42.49265210511869
1257                     -42.49036806900966
1258                     -42.48808627932589
1259                     -42.48580673607958
1260                     -42.483529439282606
1261                     -42.481254388947
1262                     -42.47898158508458
1263                     -42.47671102770743
1264                     -42.4744427168275
1265                     -42.4721766524566
1266                     -42.46991283460672
1267                     -42.467651263289746
1268                     -42.46539193851743
1269                     -42.46313486030195
1270                     -42.460880028654856
1271                     -42.45862744358822
1272                     -42.45637710511368
1273                     -42.454129013243325
1274                     -42.451883167988754
1275                     -42.44963956936179
1276                     -42.44739821737436
1277                     -42.44515911203812
1278                     -42.44292225336489
1279                     -42.44068764136638
1280                     -42.43845527605443
1281                     -42.43622515744071
1282                     -42.433997285536925
1283                     -42.43177166035483
1284                     -42.42954828190611
1285                     -42.427327150202416
1286                     -42.42510826525545
1287                     -42.42289162707695
1288                     -42.42067723567843
1289                     -42.41846509107164
1290                     -42.41625519326811
1291                     -42.41404754227957
1292                     -42.41184213811753
1293                     -42.40963898079359
1294                     -42.40743807031941
1295                     -42.40523940670651
1296                     -42.40304298996641
1297                     -42.4008488201107
1298                     -42.398656897150964
1299                     -42.396467221098625
1300                     -42.39427979196522
1301                     -42.39209460976228
1302                     -42.38991167450126
1303                     -42.387730986193645
1304                     -42.385552544850945
1305                     -42.38337635048457
1306                     -42.38120240310594
1307                     -42.379030702726475
1308                     -42.37686124935763
1309                     -42.37469404301087
1310                     -42.372529083697415
1311                     -42.370341023366166
1312                     -42.368137936987736
1313                     -42.36593662968146
1314                     -42.36373710145635
1315                     -42.36153935232182
1316                     -42.35934338228661
1317                     -42.357149191360264
1318                     -42.354956779551635
1319                     -42.35276614687009
1320                     -42.35057729332452
1321                     -42.34839021892419
1322                     -42.346204923678194
1323                     -42.34402140759554
1324                     -42.341839670685395
1325                     -42.33965971295683
1326                     -42.33748153441889
1327                     -42.33530513508067
1328                     -42.333130514951186
1329                     -42.330957674039595
1330                     -42.328786612354854
1331                     -42.32661732990599
1332                     -42.32444982670213
1333                     -42.322284102752214
1334                     -42.32012015806528
1335                     -42.31795799265033
1336                     -42.31579760651638
1337                     -42.31363899967244
1338                     -42.311482172127484
1339                     -42.30932712389052
1340                     -42.307173854970365
1341                     -42.30502236537624
1342                     -42.302872655116865
1343                     -42.300724724201366
1344                     -42.2985785726386
1345                     -42.2964342004375
1346                     -42.29429160760698
1347                     -42.29215079415606
1348                     -42.29001176009356
1349                     -42.28787450542845
1350                     -42.28573903016954
1351                     -42.28360533432582
1352                     -42.28147341790608
1353                     -42.27934328091922
1354                     -42.27721492337423
1355                     -42.275088345279805
1356                     -42.27296354664492
1357                     -42.27084052747832
1358                     -42.268719287789004
1359                     -42.26659982758556
1360                     -42.26448214687703
1361                     -42.26236624567212
1362                     -42.26025212397969
1363                     -42.258139781808524
1364                     -42.25602921916742
1365                     -42.25392043606515
1366                     -42.2518134325106
1367                     -42.249708208512345
1368                     -42.24760476407929
1369                     -42.24550309922016
1370                     -42.243403213943786
1371                     -42.24130510825877
1372                     -42.23920878217394
1373                     -42.23711423569797
1374                     -42.23502146883966
1375                     -42.232930481607696
1376                     -42.23084127401075
1377                     -42.22875384605749
1378                     -42.22666819775668
1379                     -42.22458432911703
1380                     -42.222502240147165
1381                     -42.22042193085574
1382                     -42.218343401251374
1383                     -42.21626665134293
1384                     -42.21419168113881
1385                     -42.212118490647775
1386                     -42.210047079878485
1387                     -42.20797744883952
1388                     -42.20590959753947
1389                     -42.203843525987004
1390                     -42.201779234190745
1391                     -42.19971672215917
1392                     -42.19765598990098
1393                     -42.19559703742472
1394                     -42.19353986473894
1395                     -42.19148447185225
1396                     -42.18943085877324
1397                     -42.18737902551032
1398                     -42.18532897207226
1399                     -42.18328069846742
1400                     -42.181234204704346
1401                     -42.1791894907916
1402                     -42.1771465567377
1403                     -42.17510540255114
1404                     -42.17306602824048
1405                     -42.1710284338141
1406                     -42.168992619280566
1407                     -42.16695858464827
1408                     -42.16492632992582
1409                     -42.16289585512167
1410                     -42.16086716024416
1411                     -42.15884024530179
1412                     -42.15681511030302
1413                     -42.15479175525623
1414                     -42.15277018016995
1415                     -42.15075038505252
1416                     -42.148732369912345
1417                     -42.14671613475784
1418                     -42.1447016795975
1419                     -42.14268900443955
1420                     -42.14067810929257
1421                     -42.13866899416473
1422                     -42.13666165906449
1423                     -42.1346561040002
1424                     -42.13265232898025
1425                     -42.130650334013005
1426                     -42.128650119106695
1427                     -42.12665168426976
1428                     -42.12465502951043
1429                     -42.1226601548371
1430                     -42.12066706025804
1431                     -42.11867574578156
1432                     -42.11668621141596
1433                     -42.11469845716953
1434                     -42.11271248305052
1435                     -42.11072828906725
1436                     -42.10874587522797
1437                     -42.10676524154087
1438                     -42.104786388014276
1439                     -42.1028093146564
1440                     -42.10083402147552
1441                     -42.09886050847975
1442                     -42.096888775677506
1443                     -42.094918823076824
1444                     -42.09295065068599
1445                     -42.09098425851322
1446                     -42.08901964656659
1447                     -42.087056814854385
1448                     -42.08509576338477
1449                     -42.08313649216592
1450                     -42.08117900120593
1451                     -42.07922329051307
1452                     -42.077269360095364
1453                     -42.07531720996103
1454                     -42.073366840118176
1455                     -42.07141825057491
1456                     -42.069471441339374
1457                     -42.06752641241969
1458                     -42.065583163823895
1459                     -42.06364169556017
1460                     -42.06170200763654
1461                     -42.05976410006113
1462                     -42.057827972841956
1463                     -42.05589362598713
1464                     -42.05396105950468
1465                     -42.0520302734027
1466                     -42.050101267689236
1467                     -42.04817404237224
1468                     -42.046248597459815
1469                     -42.04432493295998
1470                     -42.04240304888068
1471                     -42.04048294523001
1472                     -42.038564622015926
1473                     -42.036648079246426
1474                     -42.03473331692939
1475                     -42.032820335073055
1476                     -42.03090913368518
1477                     -42.02899971277375
1478                     -42.02709207234675
1479                     -42.02518621241215
1480                     -42.023282132977876
1481                     -42.02137983405185
1482                     -42.01947931564204
1483                     -42.01758057775623
1484                     -42.0156836204024
1485                     -42.01378844358859
1486                     -42.01189504732249
1487                     -42.01000343161212
1488                     -42.008113596465286
1489                     -42.00622554188989
1490                     -42.004339267893826
1491                     -42.00243815075007
1492                     -42.000527486186186
1493                     -41.99861829531748
1494                     -41.99671057815062
1495                     -41.99480433469208
1496                     -41.99289956494844
1497                     -41.990996268926295
1498                     -41.989094446632215
1499                     -41.98719409807281
1500                     -41.98529522325451
1501                     -41.98339782218398
1502                     -41.98150189486775
1503                     -41.97960744131228
1504                     -41.977714461524116
1505                     -41.975822955509834
1506                     -41.97393292327602
1507                     -41.972044364829074
1508                     -41.97015728017552
1509                     -41.968271669321936
1510                     -41.96638753227475
1511                     -41.964504869040525
1512                     -41.962623679625715
1513                     -41.960743964036816
1514                     -41.95886572228031
1515                     -41.95698895436267
1516                     -41.9551136602904
1517                     -41.95323984006998
1518                     -41.951367493707735
1519                     -41.949496621210315
1520                     -41.94762722258403
1521                     -41.94575929783539
1522                     -41.94389284697082
1523                     -41.942027869996785
1524                     -41.94016436691968
1525                     -41.938302337745974
1526                     -41.936441782482
1527                     -41.93458270113426
1528                     -41.93272509370919
1529                     -41.930868960213154
1530                     -41.929014300652476
1531                     -41.92716111503371
1532                     -41.9253094033631
1533                     -41.92345916564708
1534                     -41.92161040189214
1535                     -41.91976311210449
1536                     -41.917917296290646
1537                     -41.91607295445685
1538                     -41.91423008660956
1539                     -41.91238869275502
1540                     -41.91054877289975
1541                     -41.90871032704994
1542                     -41.90687335521199
1543                     -41.905037857392216
1544                     -41.90320383359706
1545                     -41.90137128383268
1546                     -41.89954020810553
1547                     -41.89771060642182
1548                     -41.89588247878793
1549                     -41.894055825210195
1550                     -41.892230645694816
1551                     -41.89040694024814
1552                     -41.888584708876486
1553                     -41.886763951586026
1554                     -41.884944668383234
1555                     -41.88312685927423
1556                     -41.881310524265324
1557                     -41.8794956633628
1558                     -41.87768227657291
1559                     -41.87587036390194
1560                     -41.87405992535608
1561                     -41.87225096094161
1562                     -41.870443470664775
1563                     -41.868637454531736
1564                     -41.86683291254879
1565                     -41.86502984472216
1566                     -41.86322825105808
1567                     -41.8614281315628
1568                     -41.859629486242405
1569                     -41.857832315103174
1570                     -41.85603661815133
1571                     -41.85424239539305
1572                     -41.8524496468345
1573                     -41.85065837248186
1574                     -41.84886857234137
1575                     -41.84708024641909
1576                     -41.8452933947213
1577                     -41.84350801725418
1578                     -41.84172411402375
1579                     -41.83994168503629
1580                     -41.83816073029788
1581                     -41.83638124981471
1582                     -41.834603243592845
1583                     -41.83282671163857
1584                     -41.83105165395785
1585                     -41.82927807055689
1586                     -41.82750596144178
1587                     -41.82573532661865
1588                     -41.82396616609363
1589                     -41.82219847987274
1590                     -41.82043226796221
1591                     -41.81866753036801
1592                     -41.8169042670963
1593                     -41.81514247815316
1594                     -41.81338216354465
1595                     -41.81162332327671
1596                     -41.80986595735571
1597                     -41.808110065787446
1598                     -41.806355648578155
1599                     -41.80460270573369
1600                     -41.802851237260306
1601                     -41.80110124316391
1602                     -41.79935272345061
1603                     -41.79760567812638
1604                     -41.795860107197285
1605                     -41.79411601066942
1606                     -41.79237338854863
1607                     -41.790632240841056
1608                     -41.78889256755263
1609                     -41.78715436868945
1610                     -41.78541764425744
1611                     -41.7836823942626
1612                     -41.781948618710956
1613                     -41.780216317608414
1614                     -41.778485490961
1615                     -41.77675613877474
1616                     -41.775028261055525
1617                     -41.77330185780928
1618                     -41.77157692904205
1619                     -41.769853474759756
1620                     -41.76813149496832
1621                     -41.76641098967371
1622                     -41.764691958881876
1623                     -41.76297440259868
1624                     -41.761258320830144
1625                     -41.75954371358214
1626                     -41.757830580860606
1627                     -41.75611892267139
1628                     -41.754408739020434
1629                     -41.75270002991366
1630                     -41.75099279535695
1631                     -41.74928703535621
1632                     -41.747582749917264
1633                     -41.74587993904606
1634                     -41.74417860274851
1635                     -41.74247874103031
1636                     -41.74078035389748
1637                     -41.73908344135587
1638                     -41.73738800341131
1639                     -41.735694040069646
1640                     -41.73400155133667
1641                     -41.732310537218325
1642                     -41.730620997720344
1643                     -41.72893293284866
1644                     -41.72724634260901
1645                     -41.72556122700729
1646                     -41.72387758604925
1647                     -41.722195419740665
1648                     -41.72051472808748
1649                     -41.71883551109538
1650                     -41.717157768770186
1651                     -41.715481501117715
1652                     -41.713806708143665
1653                     -41.71213338985392
1654                     -41.710461546254244
1655                     -41.70879117735032
1656                     -41.70712228314801
1657                     -41.70545486365297
1658                     -41.703788918871126
1659                     -41.70212444880798
1660                     -41.70046145346945
1661                     -41.69879993286128
1662                     -41.69713988698912
1663                     -41.69548131585873
1664                     -41.693824219475836
1665                     -41.69216859784618
1666                     -41.69051445097539
1667                     -41.6888617788693
1668                     -41.6872105815336
1669                     -41.68556085897385
1670                     -41.683912611195844
1671                     -41.682251019670765
1672                     -41.6805808050599
1673                     -41.678911791677145
1674                     -41.67724397952716
1675                     -41.67557736861468
1676                     -41.67391195894434
1677                     -41.67224775052086
1678                     -41.670584743348954
1679                     -41.66892293743316
1680                     -41.66726233277838
1681                     -41.665602929389046
1682                     -41.66394472726988
1683                     -41.66228772642559
1684                     -41.6606319268609
1685                     -41.658977328580406
1686                     -41.65732393158869
1687                     -41.655671735890394
1688                     -41.65402074149028
1689                     -41.65237094839296
1690                     -41.65072235660299
1691                     -41.64907496612506
1692                     -41.647428776963814
1693                     -41.64578378912386
1694                     -41.64414000260987
1695                     -41.642497417426355
1696                     -41.640856033578004
1697                     -41.639215851069494
1698                     -41.63757686990527
1699                     -41.63593909009015
1700                     -41.634302511628555
1701                     -41.632667134525136
1702                     -41.63103295878453
1703                     -41.6293999844113
1704                     -41.62776821141004
1705                     -41.626137639785405
1706                     -41.62450826954193
1707                     -41.6228801006841
1708                     -41.621253133216584
1709                     -41.61962736714401
1710                     -41.618002802470876
1711                     -41.61637943920172
1712                     -41.61475727734118
1713                     -41.613136316893716
1714                     -41.611516557863986
1715                     -41.609898000256585
1716                     -41.60828064407597
1717                     -41.60666448932664
1718                     -41.60504953601319
1719                     -41.60343578414024
1720                     -41.60182323371222
1721                     -41.600211884733746
1722                     -41.598601737209265
1723                     -41.59699279114336
1724                     -41.59538504654055
1725                     -41.59377850340534
1726                     -41.592173161742195
1727                     -41.59056902155581
1728                     -41.5889660828505
1729                     -41.58736434563085
1730                     -41.58576380990135
1731                     -41.58416447566649
1732                     -41.58256634293078
1733                     -41.58096941169875
1734                     -41.57937368197484
1735                     -41.57777915376353
1736                     -41.57618582706936
1737                     -41.57459370189673
1738                     -41.573002778250206
1739                     -41.57141305613423
1740                     -41.56982453555319
1741                     -41.56823721651162
1742                     -41.56665109901403
1743                     -41.565066183064886
1744                     -41.56348246866851
1745                     -41.56189995582945
1746                     -41.56031864455214
1747                     -41.55873853484101
1748                     -41.557159626700525
1749                     -41.55558192013514
1750                     -41.554005415149234
1751                     -41.5524301117473
1752                     -41.55085600993379
1753                     -41.54928310971299
1754                     -41.547711411089445
1755                     -41.54614091406756
1756                     -41.54457161865174
1757                     -41.543003524846334
1758                     -41.5414366326559
1759                     -41.53987094208467
1760                     -41.538306453137174
1761                     -41.536743165817796
1762                     -41.535181080130855
1763                     -41.53362019608078
1764                     -41.53206051367199
1765                     -41.530502032908856
1766                     -41.52894475379579
1767                     -41.52738867633705
1768                     -41.52583380053717
1769                     -41.52428012640043
1770                     -41.522727653931206
1771                     -41.52117638313393
1772                     -41.519626314012825
1773                     -41.51807744657236
1774                     -41.51652978081688
1775                     -41.51498331675068
1776                     -41.51343805437814
1777                     -41.51189399370367
1778                     -41.51035113473159
1779                     -41.508809477466144
1780                     -41.5072690219117
1781                     -41.505729768072705
1782                     -41.50419171595335
1783                     -41.502654865558
1784                     -41.501119216891
1785                     -41.49958476995666
1786                     -41.49805152475928
1787                     -41.49651948130318
1788                     -41.49498863959266
1789                     -41.49345899963203
1790                     -41.49193056142561
1791                     -41.49040332497768
1792                     -41.48887729029251
1793                     -41.487352457374456
1794                     -41.485828826227774
1795                     -41.4843063968567
1796                     -41.482785169265604
1797                     -41.48126514345873
1798                     -41.479746319440274
1799                     -41.478228697214625
1800                     -41.47671227678604
