# Supplementary material for: Numerical simulation research on thermal insulation performance of composite heat-insulation zone structure in hydrothermal high-temperature mine
Source: Sci Rep. 2024 Jun 18;14:14096. doi: 10.1038/s41598-024-64702-4 (PMC11189482; doi:10.1038/s41598-024-64702-4)
Supplement: Supplementary file 1 — Supplementary Information. [file 41598_2024_64702_MOESM1_ESM.zip › Heat flux scenario 3.txt]

% Model:              方案三.mph
% Version:            COMSOL 5.6.0.280
% Date:               Sep 21 2022, 17:11
% Table:              表格: 表格 10 {tbl10} - 线积分: 线积分 1 {int1}
% grdr (W/(m*K))         t (d)                    向内热通量 (W/m)
0.1                      0                        -58.543277412042755
0.1                      1                        -56.26874135688373
0.1                      2                        -54.287360782306195
0.1                      3                        -53.49283357548502
0.1                      4                        -52.75862521047528
0.1                      5                        -52.21205113930168
0.1                      6                        -51.80356100414921
0.1                      7                        -51.53328710190433
0.1                      8                        -51.416493084975336
0.1                      9                        -51.31731886680465
0.1                      10                       -51.21813674411957
0.1                      11                       -51.1189467153813
0.1                      12                       -51.01974877905083
0.1                      13                       -50.92054293358844
0.1                      14                       -50.82132917745406
0.1                      15                       -50.737853703152965
0.1                      16                       -50.664870734321134
0.1                      17                       -50.59188354667774
0.1                      18                       -50.51889213963481
0.1                      19                       -50.445896512604456
0.1                      20                       -50.37289666499826
0.1                      21                       -50.29989259622821
0.1                      22                       -50.226884305705624
0.1                      23                       -50.153871792842
0.1                      24                       -50.08085505704868
0.1                      25                       -50.00783409773679
0.1                      26                       -49.934808914317415
0.1                      27                       -49.86177950620139
0.1                      28                       -49.788745872799474
0.1                      29                       -49.721561890311065
0.1                      30                       -49.67779081981102
0.1                      31                       -49.634018241428684
0.1                      32                       -49.590244155039734
0.1                      33                       -49.54646856051968
0.1                      34                       -49.50269145774414
0.1                      35                       -49.45891284658852
0.1                      36                       -49.41513272692846
0.1                      37                       -49.37135109863943
0.1                      38                       -49.327567961596834
0.1                      39                       -49.28378331567621
0.1                      40                       -49.23999716075306
0.1                      41                       -49.19620949670268
0.1                      42                       -49.152420323400634
0.1                      43                       -49.108629640722214
0.1                      44                       -49.06483744854287
0.1                      45                       -49.02104374673794
0.1                      46                       -48.9772485351829
0.1                      47                       -48.93345181375286
0.1                      48                       -48.88965358232326
0.1                      49                       -48.84585384076947
0.1                      50                       -48.80205258896664
0.1                      51                       -48.75824982679016
0.1                      52                       -48.71444555411523
0.1                      53                       -48.670639770817104
0.1                      54                       -48.62683247677098
0.1                      55                       -48.58302367185212
0.1                      56                       -48.53921335593562
0.1                      57                       -48.495401528896764
0.1                      58                       -48.45912283929809
0.1                      59                       -48.4341453273139
0.1                      60                       -48.40916732670769
0.1                      61                       -48.38418883745675
0.1                      62                       -48.359209859538254
0.1                      63                       -48.33423039292957
0.1                      64                       -48.30925043760778
0.1                      65                       -48.284269993550154
0.1                      66                       -48.25928906073399
0.1                      67                       -48.23430763913641
0.1                      68                       -48.20932572873466
0.1                      69                       -48.184343329505964
0.1                      70                       -48.159360441427616
0.1                      71                       -48.13437706447671
0.1                      72                       -48.10939319863054
0.1                      73                       -48.084408843866306
0.1                      74                       -48.059424000161215
0.1                      75                       -48.03443866749243
0.1                      76                       -48.009452845837195
0.1                      77                       -47.984466535172764
0.1                      78                       -47.959479735476236
0.1                      79                       -47.93449244672489
0.1                      80                       -47.909504668895934
0.1                      81                       -47.88451640196658
0.1                      82                       -47.85952764591392
0.1                      83                       -47.834538400715196
0.1                      84                       -47.809548666347716
0.1                      85                       -47.78455844278859
0.1                      86                       -47.75956773001489
0.1                      87                       -47.73457652800399
0.1                      88                       -47.70958483673301
0.1                      89                       -47.68459265617913
0.1                      90                       -47.65959998631948
0.1                      91                       -47.6346068271313
0.1                      92                       -47.609613178591864
0.1                      93                       -47.5846190406782
0.1                      94                       -47.559624413367516
0.1                      95                       -47.534629296637036
0.1                      96                       -47.5096336904639
0.1                      97                       -47.48463759482525
0.1                      98                       -47.459641009698316
0.1                      99                       -47.434643935060265
0.1                      100                      -47.40964637088826
0.1                      101                      -47.38464831715946
0.1                      102                      -47.35964977385102
0.1                      103                      -47.33465074094012
0.1                      104                      -47.30965121840388
0.1                      105                      -47.284651206219415
0.1                      106                      -47.25965070436402
0.1                      107                      -47.234649712814694
0.1                      108                      -47.20964823154877
0.1                      109                      -47.18464626054334
0.1                      110                      -47.15964379977546
0.1                      111                      -47.134640849222336
0.1                      112                      -47.10963740886117
0.1                      113                      -47.084633478669005
0.1                      114                      -47.05962905862308
0.1                      115                      -47.034624148700445
0.1                      116                      -47.01864313396006
0.1                      117                      -47.0049180341401
0.1                      118                      -46.991192787250924
0.1                      119                      -46.977467393288826
0.1                      120                      -46.96374185225009
0.1                      121                      -46.950016164130936
0.1                      122                      -46.93629032892762
0.1                      123                      -46.922564346636435
0.1                      124                      -46.90883821725362
0.1                      125                      -46.895111940775436
0.1                      126                      -46.881385517198154
0.1                      127                      -46.86765894651798
0.1                      128                      -46.853932228731225
0.1                      129                      -46.84020536383421
0.1                      130                      -46.826478351823106
0.1                      131                      -46.81275119269412
0.1                      132                      -46.7990238864436
0.1                      133                      -46.78529643306785
0.1                      134                      -46.77156883256301
0.1                      135                      -46.75784108492541
0.1                      136                      -46.74411319015139
0.1                      137                      -46.73038514823698
0.1                      138                      -46.71665695917861
0.1                      139                      -46.7029286229725
0.1                      140                      -46.68920013961491
0.1                      141                      -46.67547150910208
0.1                      142                      -46.66174273143033
0.1                      143                      -46.64801380659582
0.1                      144                      -46.634284734594914
0.1                      145                      -46.62055551542372
0.1                      146                      -46.60682614907864
0.1                      147                      -46.59309663555587
0.1                      148                      -46.57936697485162
0.1                      149                      -46.565637166962276
0.1                      150                      -46.551907211884
0.1                      151                      -46.538177109613
0.1                      152                      -46.524446860145716
0.1                      153                      -46.51071646347823
0.1                      154                      -46.4969859196068
0.1                      155                      -46.48325522852778
0.1                      156                      -46.46952439023742
0.1                      157                      -46.455793404731835
0.1                      158                      -46.44206227200743
0.1                      159                      -46.428330992060424
0.1                      160                      -46.41459956488711
0.1                      161                      -46.40086799048356
0.1                      162                      -46.38713626884621
0.1                      163                      -46.37340439997134
0.1                      164                      -46.359672383855
0.1                      165                      -46.345940220493645
0.1                      166                      -46.332207909883465
0.1                      167                      -46.318475452020664
0.1                      168                      -46.30474284690157
0.1                      169                      -46.29101009452241
0.1                      170                      -46.27727719487942
0.1                      171                      -46.26354414796886
0.1                      172                      -46.249810953786984
0.1                      173                      -46.23607761232999
0.1                      174                      -46.222344123594254
0.1                      175                      -46.208610487575946
0.1                      176                      -46.194876704271316
0.1                      177                      -46.181142773676655
0.1                      178                      -46.16740869578817
0.1                      179                      -46.15367447060213
0.1                      180                      -46.139940098114856
0.1                      181                      -46.12620557832245
0.1                      182                      -46.11247091122131
0.1                      183                      -46.09873609680759
0.1                      184                      -46.085001135077626
0.1                      185                      -46.071266026027615
0.1                      186                      -46.05753076965376
0.1                      187                      -46.04379536595241
0.1                      188                      -46.03005981491973
0.1                      189                      -46.01632411655211
0.1                      190                      -46.00258827084566
0.1                      191                      -45.988852277796646
0.1                      192                      -45.97511613740137
0.1                      193                      -45.96137984965598
0.1                      194                      -45.94764341455679
0.1                      195                      -45.933906832100206
0.1                      196                      -45.92017010228226
0.1                      197                      -45.90643322509929
0.1                      198                      -45.892696200547476
0.1                      199                      -45.878959028623186
0.1                      200                      -45.865221709322576
0.1                      201                      -45.851484242641945
0.1                      202                      -45.83774662857745
0.1                      203                      -45.824008867125485
0.1                      204                      -45.81027095828217
0.1                      205                      -45.79653290204384
0.1                      206                      -45.78279469840661
0.1                      207                      -45.76905634736694
0.1                      208                      -45.75531784892092
0.1                      209                      -45.74157920306486
0.1                      210                      -45.72784040979494
0.1                      211                      -45.714101469107455
0.1                      212                      -45.7003623809987
0.1                      213                      -45.68662314546482
0.1                      214                      -45.67288376250216
0.1                      215                      -45.659144232106904
0.1                      216                      -45.645404554275295
0.1                      217                      -45.63166472900363
0.1                      218                      -45.617924756288105
0.1                      219                      -45.60418463612499
0.1                      220                      -45.59044436851058
0.1                      221                      -45.57670395344091
0.1                      222                      -45.5629633909125
0.1                      223                      -45.54922268092142
0.1                      224                      -45.53548182346407
0.1                      225                      -45.52174081853653
0.1                      226                      -45.507999666135134
0.1                      227                      -45.494258366256034
0.1                      228                      -45.4805169188956
0.1                      229                      -45.46677532405005
0.1                      230                      -45.453033581715545
0.1                      231                      -45.44279273287822
0.1                      232                      -45.434885842871424
0.1                      233                      -45.426978904117455
0.1                      234                      -45.41907191661581
0.1                      235                      -45.41116488036556
0.1                      236                      -45.40325779536616
0.1                      237                      -45.39535066161693
0.1                      238                      -45.38744347911697
0.1                      239                      -45.37953624786577
0.1                      240                      -45.37162896786248
0.1                      241                      -45.36372163910643
0.1                      242                      -45.35581426159695
0.1                      243                      -45.347906835333205
0.1                      244                      -45.339999360314614
0.1                      245                      -45.33209183654039
0.1                      246                      -45.32418426400989
0.1                      247                      -45.31627664272234
0.1                      248                      -45.3083689726771
0.1                      249                      -45.300461253873316
0.1                      250                      -45.292553486310446
0.1                      251                      -45.284645669987654
0.1                      252                      -45.27673780490426
0.1                      253                      -45.268829891059575
0.1                      254                      -45.260921928452916
0.1                      255                      -45.253013917083585
0.1                      256                      -45.245105856950666
0.1                      257                      -45.23719774805367
0.1                      258                      -45.22928959039184
0.1                      259                      -45.2213813839644
0.1                      260                      -45.21347312877064
0.1                      261                      -45.20556482480989
0.1                      262                      -45.19765647208143
0.1                      263                      -45.18974807058457
0.1                      264                      -45.181839620318655
0.1                      265                      -45.1739311212828
0.1                      266                      -45.16602257347637
0.1                      267                      -45.15811397689871
0.1                      268                      -45.15020533154907
0.1                      269                      -45.142296637426725
0.1                      270                      -45.13438789453093
0.1                      271                      -45.12647910286104
0.1                      272                      -45.118570262416256
0.1                      273                      -45.11066137319603
0.1                      274                      -45.10275243519953
0.1                      275                      -45.09484344842602
0.1                      276                      -45.086934412874825
0.1                      277                      -45.07902532854527
0.1                      278                      -45.07111619543659
0.1                      279                      -45.06320701354808
0.1                      280                      -45.05529778287903
0.1                      281                      -45.04738850342869
0.1                      282                      -45.03947917519647
0.1                      283                      -45.03156979818156
0.1                      284                      -45.02366037238329
0.1                      285                      -45.01575089780088
0.1                      286                      -45.00784137443369
0.1                      287                      -44.99993180228092
0.1                      288                      -44.99202218134195
0.1                      289                      -44.98411251161608
0.1                      290                      -44.976202793102495
0.1                      291                      -44.968293025800534
0.1                      292                      -44.96038320970954
0.1                      293                      -44.952473344828704
0.1                      294                      -44.94456343115738
0.1                      295                      -44.93665346869481
0.1                      296                      -44.928743457440305
0.1                      297                      -44.92083339739314
0.1                      298                      -44.91292328855264
0.1                      299                      -44.90501313091804
0.1                      300                      -44.89710292448872
0.1                      301                      -44.88919266926376
0.1                      302                      -44.88128236524271
0.1                      303                      -44.873372012424674
0.1                      304                      -44.865461610809035
0.1                      305                      -44.857551160395
0.1                      306                      -44.84964066118194
0.1                      307                      -44.84173011316914
0.1                      308                      -44.83381951635574
0.1                      309                      -44.82590887074126
0.1                      310                      -44.817998176324785
0.1                      311                      -44.81008743310564
0.1                      312                      -44.80217664108323
0.1                      313                      -44.79426580025673
0.1                      314                      -44.786354910625505
0.1                      315                      -44.77844397218876
0.1                      316                      -44.77053298494579
0.1                      317                      -44.76262194889595
0.1                      318                      -44.75471086403848
0.1                      319                      -44.74679973037267
0.1                      320                      -44.73888854789785
0.1                      321                      -44.730977316613235
0.1                      322                      -44.7230660365181
0.1                      323                      -44.71515470761183
0.1                      324                      -44.70724332989369
0.1                      325                      -44.69933190336288
0.1                      326                      -44.69142042801884
0.1                      327                      -44.68350890386065
0.1                      328                      -44.67559733088773
0.1                      329                      -44.667685709099324
0.1                      330                      -44.65977403849476
0.1                      331                      -44.65186231907329
0.1                      332                      -44.64395055083423
0.1                      333                      -44.63603873377685
0.1                      334                      -44.62812686790044
0.1                      335                      -44.62021495320428
0.1                      336                      -44.612302989687684
0.1                      337                      -44.604390977349915
0.1                      338                      -44.596478916190144
0.1                      339                      -44.58856680620788
0.1                      340                      -44.5806546474023
0.1                      341                      -44.57274243977265
0.1                      342                      -44.56483018331826
0.1                      343                      -44.55691787803844
0.1                      344                      -44.54900552393246
0.1                      345                      -44.54109312099955
0.1                      346                      -44.53318066923909
0.1                      347                      -44.525268168650264
0.1                      348                      -44.517355619232454
0.1                      349                      -44.50944302098488
0.1                      350                      -44.5015303739069
0.1                      351                      -44.493617677997726
0.1                      352                      -44.48570493325668
0.1                      353                      -44.477792139683096
0.1                      354                      -44.46987929727608
0.1                      355                      -44.46196640603514
0.1                      356                      -44.45405346595949
0.1                      357                      -44.44614047704829
0.1                      358                      -44.438227439301016
0.1                      359                      -44.430314352716834
0.1                      360                      -44.42240121729505
0.1                      361                      -44.414488033035
0.1                      362                      -44.40657479993593
0.1                      363                      -44.398661517997105
0.1                      364                      -44.39074818721782
0.1                      365                      -44.38283480759742
0.1                      366                      -44.37492137913509
0.1                      367                      -44.36700790183025
0.1                      368                      -44.359094375682034
0.1                      369                      -44.35118080068991
0.1                      370                      -44.34326717685295
0.1                      371                      -44.335353504170556
0.1                      372                      -44.32743978264203
0.1                      373                      -44.319526012266685
0.1                      374                      -44.31161219304369
0.1                      375                      -44.303698324972466
0.1                      376                      -44.295784408052164
0.1                      377                      -44.287870442282134
0.1                      378                      -44.27995642766174
0.1                      379                      -44.27204236419008
0.1                      380                      -44.26412825186662
0.1                      381                      -44.25621409069061
0.1                      382                      -44.248299880661236
0.1                      383                      -44.24038562177787
0.1                      384                      -44.232471314039756
0.1                      385                      -44.22455695744627
0.1                      386                      -44.21664255199659
0.1                      387                      -44.20872809769003
0.1                      388                      -44.20081359452592
0.1                      389                      -44.19289904250345
0.1                      390                      -44.18498444162205
0.1                      391                      -44.17706979188088
0.1                      392                      -44.169155093279244
0.1                      393                      -44.16124034581652
0.1                      394                      -44.153325549491896
0.1                      395                      -44.14541070430469
0.1                      396                      -44.13749581025409
0.1                      397                      -44.12958086733966
0.1                      398                      -44.121665875560446
0.1                      399                      -44.113750834915734
0.1                      400                      -44.1058357454049
0.1                      401                      -44.09792060702714
0.1                      402                      -44.09000541978186
0.1                      403                      -44.08209018366826
0.1                      404                      -44.07417489868566
0.1                      405                      -44.066259564833345
0.1                      406                      -44.05834418211053
0.1                      407                      -44.050428750516645
0.1                      408                      -44.04251327005078
0.1                      409                      -44.03459774071239
0.1                      410                      -44.0266821625007
0.1                      411                      -44.020318894364365
0.1                      412                      -44.01499050471232
0.1                      413                      -44.00966209292654
0.1                      414                      -44.00433365900674
0.1                      415                      -43.99900520295256
0.1                      416                      -43.99367672476397
0.1                      417                      -43.98834822444072
0.1                      418                      -43.98301970198254
0.1                      419                      -43.97769115738926
0.1                      420                      -43.972362590660545
0.1                      421                      -43.96703400179628
0.1                      422                      -43.96170539079624
0.1                      423                      -43.95637675766025
0.1                      424                      -43.951048102387986
0.1                      425                      -43.945719424979224
0.1                      426                      -43.94039072543392
0.1                      427                      -43.9350620037517
0.1                      428                      -43.929733259932334
0.1                      429                      -43.924404493975736
0.1                      430                      -43.91907570588157
0.1                      431                      -43.9137468956497
0.1                      432                      -43.90841806327984
0.1                      433                      -43.90308920877181
0.1                      434                      -43.89776033212533
0.1                      435                      -43.892431433340306
0.1                      436                      -43.88710251241645
0.1                      437                      -43.88177356935345
0.1                      438                      -43.876444604151295
0.1                      439                      -43.87111561680956
0.1                      440                      -43.86578660732818
0.1                      441                      -43.86045757570686
0.1                      442                      -43.85512852194541
0.1                      443                      -43.84979944604362
0.1                      444                      -43.84447034800121
0.1                      445                      -43.83914122781804
0.1                      446                      -43.833812085493896
0.1                      447                      -43.82848292102842
0.1                      448                      -43.823153734421574
0.1                      449                      -43.81782452567301
0.1                      450                      -43.81249529478266
0.1                      451                      -43.8071660417501
0.1                      452                      -43.80183676657532
0.1                      453                      -43.796507469257946
0.1                      454                      -43.79117814979785
0.1                      455                      -43.785848808194736
0.1                      456                      -43.780519444448494
0.1                      457                      -43.77519005855881
0.1                      458                      -43.76986065052553
0.1                      459                      -43.76453122034839
0.1                      460                      -43.75920176802721
0.1                      461                      -43.75387229356174
0.1                      462                      -43.748542796951746
0.1                      463                      -43.74321327819713
0.1                      464                      -43.73788373729749
0.1                      465                      -43.73255417425271
0.1                      466                      -43.72722458906264
0.1                      467                      -43.72189498172698
0.1                      468                      -43.7165653522454
0.1                      469                      -43.711235700617884
0.1                      470                      -43.70590602684412
0.1                      471                      -43.700576330923866
0.1                      472                      -43.69524661285703
0.1                      473                      -43.68991687264326
0.1                      474                      -43.68458711028235
0.1                      475                      -43.679257325774174
0.1                      476                      -43.67392751911846
0.1                      477                      -43.66859769031489
0.1                      478                      -43.66326783936338
0.1                      479                      -43.65793796626373
0.1                      480                      -43.65260807101558
0.1                      481                      -43.647278153618856
0.1                      482                      -43.64194821407324
0.1                      483                      -43.63661825237859
0.1                      484                      -43.63128826853466
0.1                      485                      -43.6259582625412
0.1                      486                      -43.620628234398076
0.1                      487                      -43.61529818410496
0.1                      488                      -43.609968111661665
0.1                      489                      -43.604638017068076
0.1                      490                      -43.5993079003238
0.1                      491                      -43.59397776142878
0.1                      492                      -43.58864760038265
0.1                      493                      -43.583317417185405
0.1                      494                      -43.57798721183657
0.1                      495                      -43.57265698433608
0.1                      496                      -43.56732673468377
0.1                      497                      -43.561996462879186
0.1                      498                      -43.55666616892242
0.1                      499                      -43.551335852812976
0.1                      500                      -43.546005514550885
0.1                      501                      -43.54067515413564
0.1                      502                      -43.53534477156738
0.1                      503                      -43.530014366845535
0.1                      504                      -43.52468393997012
0.1                      505                      -43.519353490940816
0.1                      506                      -43.514023019757474
0.1                      507                      -43.508692526419765
0.1                      508                      -43.503362010927674
0.1                      509                      -43.4980314732807
0.1                      510                      -43.49270091347883
0.1                      511                      -43.487370331521795
0.1                      512                      -43.482039727409386
0.1                      513                      -43.476709101141324
0.1                      514                      -43.47137845271754
0.1                      515                      -43.466047782137586
0.1                      516                      -43.46071708940145
0.1                      517                      -43.45538637450883
0.1                      518                      -43.45005563745946
0.1                      519                      -43.444724878253254
0.1                      520                      -43.439394096889885
0.1                      521                      -43.43406329336913
0.1                      522                      -43.42873246769084
0.1                      523                      -43.4234016198548
0.1                      524                      -43.41807074986066
0.1                      525                      -43.412739857708374
0.1                      526                      -43.40740894339768
0.1                      527                      -43.402078006928235
0.1                      528                      -43.39674704829995
0.1                      529                      -43.39141606751264
0.1                      530                      -43.386085064565926
0.1                      531                      -43.38075403945973
0.1                      532                      -43.375422992193805
0.1                      533                      -43.37009192276784
0.1                      534                      -43.36476083118174
0.1                      535                      -43.35942971743522
0.1                      536                      -43.35409858152814
0.1                      537                      -43.34876742346018
0.1                      538                      -43.34343624323118
0.1                      539                      -43.338105040840844
0.1                      540                      -43.33277381628904
0.1                      541                      -43.327442569575574
0.1                      542                      -43.32211130070018
0.1                      543                      -43.316780009662594
0.1                      544                      -43.31144869646264
0.1                      545                      -43.30611736110015
0.1                      546                      -43.300786003574814
0.1                      547                      -43.295454623886506
0.1                      548                      -43.29012322203495
0.1                      549                      -43.2847917980199
0.1                      550                      -43.279460351841244
0.1                      551                      -43.274128883498626
0.1                      552                      -43.26879739299196
0.1                      553                      -43.263465880320894
0.1                      554                      -43.258134345485324
0.1                      555                      -43.25280278848503
0.1                      556                      -43.24747120931973
0.1                      557                      -43.2421396079892
0.1                      558                      -43.23680798449326
0.1                      559                      -43.23147633883172
0.1                      560                      -43.226144671004334
0.1                      561                      -43.22081298101075
0.1                      562                      -43.21548126885105
0.1                      563                      -43.210149534524724
0.1                      564                      -43.20481777803174
0.1                      565                      -43.199485999371795
0.1                      566                      -43.19415419854469
0.1                      567                      -43.188822375550146
0.1                      568                      -43.18349053038807
0.1                      569                      -43.1781586630582
0.1                      570                      -43.17282677356021
0.1                      571                      -43.167494861894035
0.1                      572                      -43.16216292805938
0.1                      573                      -43.15683097205599
0.1                      574                      -43.15149899388371
0.1                      575                      -43.14616699354234
0.1                      576                      -43.140834971031595
0.1                      577                      -43.13550292635127
0.1                      578                      -43.130170859501234
0.1                      579                      -43.12483877048119
0.1                      580                      -43.11950665929085
0.1                      581                      -43.11417452593018
0.1                      582                      -43.10884237039872
0.1                      583                      -43.103510192696504
0.1                      584                      -43.09817799282312
0.1                      585                      -43.092845770778524
0.1                      586                      -43.087513526562326
0.1                      587                      -43.082181260174444
0.1                      588                      -43.076848971614545
0.1                      589                      -43.07151666088249
0.1                      590                      -43.06618432797806
0.1                      591                      -43.061598593715374
0.1                      592                      -43.0575105918041
0.1                      593                      -43.05342257686332
0.1                      594                      -43.049334548892816
0.1                      595                      -43.045246507892486
0.1                      596                      -43.04115845386234
0.1                      597                      -43.03707038680217
0.1                      598                      -43.032982306711915
0.1                      599                      -43.028894213591485
0.1                      600                      -43.02480610744082
0.1                      601                      -43.02071798825971
0.1                      602                      -43.01662985604825
0.1                      603                      -43.01254171080606
0.1                      604                      -43.008453552533275
0.1                      605                      -43.00436538122969
0.1                      606                      -43.00027719689532
0.1                      607                      -42.99618899952996
0.1                      608                      -42.99210078913352
0.1                      609                      -42.9880125657059
0.1                      610                      -42.98392432924705
0.1                      611                      -42.97983607975681
0.1                      612                      -42.97574781723513
0.1                      613                      -42.97165954168192
0.1                      614                      -42.96757125309698
0.1                      615                      -42.963482951480295
0.1                      616                      -42.959394636831874
0.1                      617                      -42.95530630915138
0.1                      618                      -42.95121796843893
0.1                      619                      -42.9471296146943
0.1                      620                      -42.943041247917414
0.1                      621                      -42.9389528681082
0.1                      622                      -42.93486447526655
0.1                      623                      -42.93077606939232
0.1                      624                      -42.92668765048552
0.1                      625                      -42.92259921854598
0.1                      626                      -42.918510773573566
0.1                      627                      -42.91442231556826
0.1                      628                      -42.91033384452987
0.1                      629                      -42.906245360458406
0.1                      630                      -42.90215686335371
0.1                      631                      -42.89806835321567
0.1                      632                      -42.89397983004422
0.1                      633                      -42.889891293839284
0.1                      634                      -42.88580274460065
0.1                      635                      -42.88171418232835
0.1                      636                      -42.87762560702216
0.1                      637                      -42.873537018682214
0.1                      638                      -42.86944841730812
0.1                      639                      -42.86535980289995
0.1                      640                      -42.861271175457574
0.1                      641                      -42.85718253498087
0.1                      642                      -42.85309388146977
0.1                      643                      -42.849005214924176
0.1                      644                      -42.844916535344
0.1                      645                      -42.840827842729105
0.1                      646                      -42.83673913707939
0.1                      647                      -42.832650418394806
0.1                      648                      -42.82856168667521
0.1                      649                      -42.82447294192052
0.1                      650                      -42.82038418413064
0.1                      651                      -42.816295413305475
0.1                      652                      -42.81220662944492
0.1                      653                      -42.80811783254891
0.1                      654                      -42.80402902261724
0.1                      655                      -42.79994019964989
0.1                      656                      -42.79585136364684
0.1                      657                      -42.791762514607846
0.1                      658                      -42.78767365253291
0.1                      659                      -42.78358477742189
0.1                      660                      -42.77949588927471
0.1                      661                      -42.77540698809117
0.1                      662                      -42.77131807387129
0.1                      663                      -42.76722914661498
0.1                      664                      -42.76314020632207
0.1                      665                      -42.7590512529925
0.1                      666                      -42.75496228662617
0.1                      667                      -42.75087330722298
0.1                      668                      -42.74678431478284
0.1                      669                      -42.7426953093056
0.1                      670                      -42.738606290791175
0.1                      671                      -42.734517259239595
0.1                      672                      -42.730428214650594
0.1                      673                      -42.72633915702409
0.1                      674                      -42.72225008636013
0.1                      675                      -42.718161002658455
0.1                      676                      -42.71407190591908
0.1                      677                      -42.70998279614184
0.1                      678                      -42.70589367332655
0.1                      679                      -42.70180453747335
0.1                      680                      -42.697715388581976
0.1                      681                      -42.693626226652334
0.1                      682                      -42.68953705168438
0.1                      683                      -42.68544786367795
0.1                      684                      -42.68135866263299
0.1                      685                      -42.677269448549445
0.1                      686                      -42.673180221427096
0.1                      687                      -42.66909098126593
0.1                      688                      -42.66500172806585
0.1                      689                      -42.66091246182673
0.1                      690                      -42.65682318254852
0.1                      691                      -42.65273389023109
0.1                      692                      -42.6486445848743
0.1                      693                      -42.64455526647808
0.1                      694                      -42.64046593504235
0.1                      695                      -42.63637659056702
0.1                      696                      -42.63228723305191
0.1                      697                      -42.62819786249703
0.1                      698                      -42.62410847890226
0.1                      699                      -42.62001908226745
0.1                      700                      -42.61592967259253
0.1                      701                      -42.611840249877424
0.1                      702                      -42.607750814121985
0.1                      703                      -42.60366136532608
0.1                      704                      -42.599571903489746
0.1                      705                      -42.59548242861282
0.1                      706                      -42.59139294069516
0.1                      707                      -42.587303439736665
0.1                      708                      -42.58321392573734
0.1                      709                      -42.57912439869698
0.1                      710                      -42.57503485861553
0.1                      711                      -42.57094530549292
0.1                      712                      -42.56685573932903
0.1                      713                      -42.56276616012362
0.1                      714                      -42.55867656787685
0.1                      715                      -42.55458696258846
0.1                      716                      -42.550497344258346
0.1                      717                      -42.546407712886506
0.1                      718                      -42.54231806847273
0.1                      719                      -42.53822841101698
0.1                      720                      -42.53413874051924
0.1                      721                      -42.53004905697919
0.1                      722                      -42.52595936039697
0.1                      723                      -42.52186965077233
0.1                      724                      -42.51777992810519
0.1                      725                      -42.513690192395536
0.1                      726                      -42.50960044364313
0.1                      727                      -42.505510681847994
0.1                      728                      -42.50142090701005
0.1                      729                      -42.49733111912908
0.1                      730                      -42.493241318205065
0.1                      731                      -42.48915150423786
0.1                      732                      -42.48506167722743
0.1                      733                      -42.480971837173655
0.1                      734                      -42.47688198407635
0.1                      735                      -42.47279211793554
0.1                      736                      -42.46870223875106
0.1                      737                      -42.46461234652281
0.1                      738                      -42.460522441250745
0.1                      739                      -42.45643252293473
0.1                      740                      -42.452342591574684
0.1                      741                      -42.44825264717039
0.1                      742                      -42.44416268972201
0.1                      743                      -42.44007271922917
0.1                      744                      -42.435982735691915
0.1                      745                      -42.43189273911014
0.1                      746                      -42.42780272948372
0.1                      747                      -42.42371270681253
0.1                      748                      -42.41962267109653
0.1                      749                      -42.41553262233556
0.1                      750                      -42.411442560529636
0.1                      751                      -42.40735248567848
0.1                      752                      -42.403262397782214
0.1                      753                      -42.39917229684049
0.1                      754                      -42.395082182853436
0.1                      755                      -42.3909920558208
0.1                      756                      -42.386901915742584
0.1                      757                      -42.3828117626186
0.1                      758                      -42.378721596448855
0.1                      759                      -42.37463141723315
0.1                      760                      -42.37054122497146
0.1                      761                      -42.36645101966356
0.1                      762                      -42.36236080130956
0.1                      763                      -42.35827056990918
0.1                      764                      -42.3541803254624
0.1                      765                      -42.350090067969134
0.1                      766                      -42.34599979742923
0.1                      767                      -42.34190951384269
0.1                      768                      -42.33781921720922
0.1                      769                      -42.33372890752897
0.1                      770                      -42.32963858480163
0.1                      771                      -42.32611081619702
0.1                      772                      -42.32295808356229
0.1                      773                      -42.319805343176796
0.1                      774                      -42.31665259504046
0.1                      775                      -42.31349983915322
0.1                      776                      -42.31034707551503
0.1                      777                      -42.307194304125986
0.1                      778                      -42.30404152498591
0.1                      779                      -42.30088873809472
0.1                      780                      -42.297735943452444
0.1                      781                      -42.294583141059036
0.1                      782                      -42.29143033091447
0.1                      783                      -42.2882775130186
0.1                      784                      -42.28512468737154
0.1                      785                      -42.28197185397315
0.1                      786                      -42.278819012823305
0.1                      787                      -42.275666163922125
0.1                      788                      -42.272513307269456
0.1                      789                      -42.26936044286529
0.1                      790                      -42.26620757070957
0.1                      791                      -42.26305469080223
0.1                      792                      -42.25990180314329
0.1                      793                      -42.25674890773267
0.1                      794                      -42.25359600457032
0.1                      795                      -42.25044309365614
0.1                      796                      -42.24729017499016
0.1                      797                      -42.244137248572414
0.1                      798                      -42.24098431440268
0.1                      799                      -42.23783137248094
0.1                      800                      -42.23467842280728
0.1                      801                      -42.23152546538154
0.1                      802                      -42.228372500203655
0.1                      803                      -42.22521952727372
0.1                      804                      -42.22206654659159
0.1                      805                      -42.218913558157254
0.1                      806                      -42.21576056197057
0.1                      807                      -42.21260755803164
0.1                      808                      -42.20945454634033
0.1                      809                      -42.20630152689658
0.1                      810                      -42.20314849970046
0.1                      811                      -42.19999546475175
0.1                      812                      -42.19684242205057
0.1                      813                      -42.19368937159682
0.1                      814                      -42.19053631339033
0.1                      815                      -42.18738324743122
0.1                      816                      -42.18423017371945
0.1                      817                      -42.18107709225488
0.1                      818                      -42.177924003037475
0.1                      819                      -42.17477090606719
0.1                      820                      -42.171617801344006
0.1                      821                      -42.168464688867964
0.1                      822                      -42.165311568638835
0.1                      823                      -42.1621584406567
0.1                      824                      -42.15900530492143
0.1                      825                      -42.155852161433124
0.1                      826                      -42.152699010191576
0.1                      827                      -42.14954585119684
0.1                      828                      -42.146392684448884
0.1                      829                      -42.14323950994754
0.1                      830                      -42.1400863276929
0.1                      831                      -42.13693313768481
0.1                      832                      -42.13377993992337
0.1                      833                      -42.13062673440833
0.1                      834                      -42.127473521139855
0.1                      835                      -42.124320300117716
0.1                      836                      -42.12116707134203
0.1                      837                      -42.11801383481261
0.1                      838                      -42.114860590529474
0.1                      839                      -42.11170733849261
0.1                      840                      -42.10855407870194
0.1                      841                      -42.10540081115741
0.1                      842                      -42.10224753585899
0.1                      843                      -42.09909425280662
0.1                      844                      -42.095940962000306
0.1                      845                      -42.092787663439935
0.1                      846                      -42.08963435712547
0.1                      847                      -42.086481043056864
0.1                      848                      -42.08332772123418
0.1                      849                      -42.08017439165718
0.1                      850                      -42.07702105432599
0.1                      851                      -42.07386770924054
0.1                      852                      -42.07071435640069
0.1                      853                      -42.06756099580645
0.1                      854                      -42.06440762745777
0.1                      855                      -42.061254251354626
0.1                      856                      -42.058100867496975
0.1                      857                      -42.054947475884674
0.1                      858                      -42.051794076517844
0.1                      859                      -42.048640669396285
0.1                      860                      -42.04548725452008
0.1                      861                      -42.04233383188907
0.1                      862                      -42.03918040150329
0.1                      863                      -42.03602696336268
0.1                      864                      -42.03287351746715
0.1                      865                      -42.029720063816725
0.1                      866                      -42.02656660241126
0.1                      867                      -42.02341313325082
0.1                      868                      -42.02025965633532
0.1                      869                      -42.0171061716647
0.1                      870                      -42.01395267923888
0.1                      871                      -42.0107991790579
0.1                      872                      -42.00764567112171
0.1                      873                      -42.00449215543019
0.1                      874                      -42.0013386319833
0.1                      875                      -41.99818510078103
0.1                      876                      -41.99503156182332
0.1                      877                      -41.9918780151102
0.1                      878                      -41.98872446064147
0.1                      879                      -41.985570898417265
0.1                      880                      -41.98241732843743
0.1                      881                      -41.979263750701975
0.1                      882                      -41.97611016521076
0.1                      883                      -41.97295657196383
0.1                      884                      -41.969802970961055
0.1                      885                      -41.966649362202496
0.1                      886                      -41.963495745688014
0.1                      887                      -41.96034212141768
0.1                      888                      -41.957188489391314
0.1                      889                      -41.95403484960893
0.1                      890                      -41.95088120207053
0.1                      891                      -41.94772754677598
0.1                      892                      -41.944573883725326
0.1                      893                      -41.94142021291843
0.1                      894                      -41.938266534355314
0.1                      895                      -41.93511284803592
0.1                      896                      -41.93195915396018
0.1                      897                      -41.928805452128074
0.1                      898                      -41.92565174253956
0.1                      899                      -41.92249802519451
0.1                      900                      -41.91934430009306
0.1                      901                      -41.916190567235
0.1                      902                      -41.91303682662029
0.1                      903                      -41.90988307824897
0.1                      904                      -41.90672932212098
0.1                      905                      -41.9035755582362
0.1                      906                      -41.9004217865947
0.1                      907                      -41.89726800719632
0.1                      908                      -41.89411422004108
0.1                      909                      -41.89096042512894
0.1                      910                      -41.88780662245979
0.1                      911                      -41.88465281203367
0.1                      912                      -41.88149899385047
0.1                      913                      -41.87834516791019
0.1                      914                      -41.87519133421282
0.1                      915                      -41.87203749275818
0.1                      916                      -41.8688836435463
0.1                      917                      -41.865729786577205
0.1                      918                      -41.86257592185074
0.1                      919                      -41.85942204936691
0.1                      920                      -41.85626816912571
0.1                      921                      -41.853114281127006
0.1                      922                      -41.849960385370814
0.1                      923                      -41.84680648185708
0.1                      924                      -41.84365257058571
0.1                      925                      -41.840498651556665
0.1                      926                      -41.83734472477009
0.1                      927                      -41.83419079022565
0.1                      928                      -41.83103684792345
0.1                      929                      -41.827882897863454
0.1                      930                      -41.824728940045595
0.1                      931                      -41.821574974469826
0.1                      932                      -41.81842100113607
0.1                      933                      -41.81526702004434
0.1                      934                      -41.81211303119454
0.1                      935                      -41.80895903458668
0.1                      936                      -41.80580503022066
0.1                      937                      -41.80265101809645
0.1                      938                      -41.79949699821401
0.1                      939                      -41.79634297057338
0.1                      940                      -41.79318893517434
0.1                      941                      -41.79003489201695
0.1                      942                      -41.78688084110112
0.1                      943                      -41.78372678242691
0.1                      944                      -41.780572715994154
0.1                      945                      -41.777418641802896
0.1                      946                      -41.77426455985297
0.1                      947                      -41.77111047014449
0.1                      948                      -41.767956372677304
0.1                      949                      -41.76480226745138
0.1                      950                      -41.761648154466684
0.1                      951                      -41.758659734361835
0.1                      952                      -41.755784221304005
0.1                      953                      -41.75291176014682
0.1                      954                      -41.75004235091092
0.1                      955                      -41.74717599361676
0.1                      956                      -41.744312688284744
0.1                      957                      -41.74145243493546
0.1                      958                      -41.73859523358917
0.1                      959                      -41.735741084266394
0.1                      960                      -41.73288998698759
0.1                      961                      -41.73004194177302
0.1                      962                      -41.727196948643034
0.1                      963                      -41.724355007617966
0.1                      964                      -41.72151611871818
0.1                      965                      -41.71868028196382
0.1                      966                      -41.71584749737528
0.1                      967                      -41.71301776497274
0.1                      968                      -41.710191084776426
0.1                      969                      -41.707367456806544
0.1                      970                      -41.7045468810832
0.1                      971                      -41.70172935762666
0.1                      972                      -41.698914886457004
0.1                      973                      -41.69610346759432
0.1                      974                      -41.693295101058645
0.1                      975                      -41.69048978687018
0.1                      976                      -41.687687525048794
0.1                      977                      -41.684888315614664
0.1                      978                      -41.68209215858773
0.1                      979                      -41.67929905398792
0.1                      980                      -41.67650900183523
0.1                      981                      -41.67372200214968
0.1                      982                      -41.67093805495105
0.1                      983                      -41.668157160259206
0.1                      984                      -41.6653793180942
0.1                      985                      -41.66260452847572
0.1                      986                      -41.659832791423604
0.1                      987                      -41.65706410695781
0.1                      988                      -41.65429847509793
0.1                      989                      -41.651535895863816
0.1                      990                      -41.648776369275126
0.1                      991                      -41.64601989535167
0.1                      992                      -41.64326647411314
0.1                      993                      -41.64051610557916
0.1                      994                      -41.6377687897694
0.1                      995                      -41.63502452670351
0.1                      996                      -41.632283316401086
0.1                      997                      -41.6295451588817
0.1                      998                      -41.626810054164935
0.1                      999                      -41.6240780022703
0.1                      1000                     -41.62134900321736
0.1                      1001                     -41.618623057025594
0.1                      1002                     -41.615900163714436
0.1                      1003                     -41.613180323303524
0.1                      1004                     -41.61046353581205
0.1                      1005                     -41.60774980125949
0.1                      1006                     -41.60503911966536
0.1                      1007                     -41.602331491048986
0.1                      1008                     -41.599626915429596
0.1                      1009                     -41.59692539282668
0.1                      1010                     -41.594226923259434
0.1                      1011                     -41.591531506747124
0.1                      1012                     -41.58883914330907
0.1                      1013                     -41.58614983296454
0.1                      1014                     -41.58346357573268
0.1                      1015                     -41.580780371632706
0.1                      1016                     -41.57810022068381
0.1                      1017                     -41.575423122905164
0.1                      1018                     -41.57274907831582
0.1                      1019                     -41.57007808693498
0.1                      1020                     -41.5674101487817
0.1                      1021                     -41.564745263875
0.1                      1022                     -41.56208343223396
0.1                      1023                     -41.55942465387757
0.1                      1024                     -41.5567689288249
0.1                      1025                     -41.5541162570949
0.1                      1026                     -41.55146663870648
0.1                      1027                     -41.548820073678606
0.1                      1028                     -41.54617656203018
0.1                      1029                     -41.54353610378025
0.1                      1030                     -41.540898698947395
0.1                      1031                     -41.53826434755067
0.1                      1032                     -41.535633049608826
0.1                      1033                     -41.53300480514072
0.1                      1034                     -41.530379614165106
0.1                      1035                     -41.52775747670066
0.1                      1036                     -41.52513839276628
0.1                      1037                     -41.5225223623806
0.1                      1038                     -41.5199093855623
0.1                      1039                     -41.51729946233009
0.1                      1040                     -41.51469259270264
0.1                      1041                     -41.51208877669845
0.1                      1042                     -41.50948801433633
0.1                      1043                     -41.506890305634755
0.1                      1044                     -41.504295650612285
0.1                      1045                     -41.50170404928749
0.1                      1046                     -41.499115501678865
0.1                      1047                     -41.496530007804935
0.1                      1048                     -41.493947567684216
0.1                      1049                     -41.491368181335105
0.1                      1050                     -41.48879184877599
0.1                      1051                     -41.4862185700255
0.1                      1052                     -41.483648345101784
0.1                      1053                     -41.48108117402328
0.1                      1054                     -41.47851705680842
0.1                      1055                     -41.475955993475445
0.1                      1056                     -41.47339798404269
0.1                      1057                     -41.470843028528485
0.1                      1058                     -41.46829112695099
0.1                      1059                     -41.465742279328474
0.1                      1060                     -41.463196485679234
0.1                      1061                     -41.46065374602143
0.1                      1062                     -41.458114060373155
0.1                      1063                     -41.45557742875264
0.1                      1064                     -41.45304385117802
0.1                      1065                     -41.45051332766739
0.1                      1066                     -41.447985858238816
0.1                      1067                     -41.445461442910414
0.1                      1068                     -41.442940081700165
0.1                      1069                     -41.44042177462607
0.1                      1070                     -41.437906521706296
0.1                      1071                     -41.43539432295866
0.1                      1072                     -41.43288517840109
0.1                      1073                     -41.43037908805168
0.1                      1074                     -41.42787605192822
0.1                      1075                     -41.425376070048664
0.1                      1076                     -41.422879142430915
0.1                      1077                     -41.42038526909264
0.1                      1078                     -41.41789445005192
0.1                      1079                     -41.41540668532639
0.1                      1080                     -41.412921974933894
0.1                      1081                     -41.41044031889211
0.1                      1082                     -41.40796171721891
0.1                      1083                     -41.40548616993187
0.1                      1084                     -41.40301367704885
0.1                      1085                     -41.40054423858738
0.1                      1086                     -41.3980778545652
0.1                      1087                     -41.395614524999885
0.1                      1088                     -41.39315424990906
0.1                      1089                     -41.390697029310324
0.1                      1090                     -41.388242863221194
0.1                      1091                     -41.385791751659355
0.1                      1092                     -41.38334369464219
0.1                      1093                     -41.38089869218722
0.1                      1094                     -41.37845674431199
0.1                      1095                     -41.37601785103387
0.1                      1096                     -41.37358201237034
0.1                      1097                     -41.371149228338865
0.1                      1098                     -41.36871949895675
0.1                      1099                     -41.36629282424137
0.1                      1100                     -41.36386920421011
0.1                      1101                     -41.36144863888036
0.1                      1102                     -41.3590311282693
0.1                      1103                     -41.35661667239423
0.1                      1104                     -41.35420527127248
0.1                      1105                     -41.351796924921175
0.1                      1106                     -41.34939163335768
0.1                      1107                     -41.34698939659914
0.1                      1108                     -41.34459021466271
0.1                      1109                     -41.34219408756554
0.1                      1110                     -41.3398010153247
0.1                      1111                     -41.33741099795745
0.1                      1112                     -41.33502403548073
0.1                      1113                     -41.33264012791167
0.1                      1114                     -41.33025927526731
0.1                      1115                     -41.32788147756469
0.1                      1116                     -41.32550673482081
0.1                      1117                     -41.32313504705256
0.1                      1118                     -41.32076641427701
0.1                      1119                     -41.31840083651102
0.1                      1120                     -41.316038313771564
0.1                      1121                     -41.31367884607543
0.1                      1122                     -41.31132243343965
0.1                      1123                     -41.30896907588091
0.1                      1124                     -41.30661877341613
0.1                      1125                     -41.30427152606214
0.1                      1126                     -41.30192733383556
0.1                      1127                     -41.299586196753296
0.1                      1128                     -41.29724811483207
0.1                      1129                     -41.29491308808861
0.1                      1130                     -41.29258111653957
0.1                      1131                     -41.29020623181345
0.1                      1132                     -41.2878030777451
0.1                      1133                     -41.28540213019522
0.1                      1134                     -41.283003389176
0.1                      1135                     -41.28060685470001
0.1                      1136                     -41.27821252677953
0.1                      1137                     -41.27582040542702
0.1                      1138                     -41.27343049065479
0.1                      1139                     -41.27104278247518
0.1                      1140                     -41.26865728090045
0.1                      1141                     -41.26627398594307
0.1                      1142                     -41.26389289761523
0.1                      1143                     -41.26151401592931
0.1                      1144                     -41.259137340897546
0.1                      1145                     -41.25676287253217
0.1                      1146                     -41.254390610845576
0.1                      1147                     -41.25202055584995
0.1                      1148                     -41.249652707557566
0.1                      1149                     -41.247287065980544
0.1                      1150                     -41.244923631131215
0.1                      1151                     -41.24256240302182
0.1                      1152                     -41.24020338166443
0.1                      1153                     -41.237846567071266
0.1                      1154                     -41.23549195925461
0.1                      1155                     -41.23313955822647
0.1                      1156                     -41.230789363999136
0.1                      1157                     -41.22844137658463
0.1                      1158                     -41.22609559599519
0.1                      1159                     -41.22375202224287
0.1                      1160                     -41.221410655339746
0.1                      1161                     -41.21907149529806
0.1                      1162                     -41.21673454212969
0.1                      1163                     -41.21439979584688
0.1                      1164                     -41.212067256461616
0.1                      1165                     -41.2097369239859
0.1                      1166                     -41.207408798431864
0.1                      1167                     -41.20508287981152
0.1                      1168                     -41.20275916813686
0.1                      1169                     -41.200437663419784
0.1                      1170                     -41.19811836567251
0.1                      1171                     -41.19580127490688
0.1                      1172                     -41.19348639113486
0.1                      1173                     -41.19117371436843
0.1                      1174                     -41.188863244619554
0.1                      1175                     -41.18655498190021
0.1                      1176                     -41.184248926222175
0.1                      1177                     -41.18194507759754
0.1                      1178                     -41.179643436038084
0.1                      1179                     -41.177344001555774
0.1                      1180                     -41.17504677416243
0.1                      1181                     -41.172751753869946
0.1                      1182                     -41.17045894069022
0.1                      1183                     -41.168168334635006
0.1                      1184                     -41.16587993571619
0.1                      1185                     -41.16359374394563
0.1                      1186                     -41.161309759335055
0.1                      1187                     -41.15902798189636
0.1                      1188                     -41.1567484116413
0.1                      1189                     -41.154471048581605
0.1                      1190                     -41.15219589272909
0.1                      1191                     -41.14992294409548
0.1                      1192                     -41.147652202692555
0.1                      1193                     -41.14538366853201
0.1                      1194                     -41.14311734162561
0.1                      1195                     -41.14085322198503
0.1                      1196                     -41.13859130962195
0.1                      1197                     -41.13633160454813
0.1                      1198                     -41.13407410677515
0.1                      1199                     -41.13181881631477
0.1                      1200                     -41.12956573317855
0.1                      1201                     -41.1273148573782
0.1                      1202                     -41.125066188925324
0.1                      1203                     -41.12281972783159
0.1                      1204                     -41.120575474108506
0.1                      1205                     -41.118333427767766
0.1                      1206                     -41.116093588820874
0.1                      1207                     -41.11385595727947
0.1                      1208                     -41.11162053315505
0.1                      1209                     -41.10938731645922
0.1                      1210                     -41.10715630720354
0.1                      1211                     -41.10492750539944
0.1                      1212                     -41.10270091105854
0.1                      1213                     -41.100476524192295
0.1                      1214                     -41.098254344812204
0.1                      1215                     -41.09603437292974
0.1                      1216                     -41.093816608556395
0.1                      1217                     -41.091601051703634
0.1                      1218                     -41.089387702382844
0.1                      1219                     -41.08717656060554
0.1                      1220                     -41.08496762638313
0.1                      1221                     -41.082760899726985
0.1                      1222                     -41.08055638064859
0.1                      1223                     -41.07835406915924
0.1                      1224                     -41.07615396527033
0.1                      1225                     -41.0739560689933
0.1                      1226                     -41.07176038033949
0.1                      1227                     -41.06956689932023
0.1                      1228                     -41.06737562594684
0.1                      1229                     -41.06518656023059
0.1                      1230                     -41.06299970218295
0.1                      1231                     -41.06081505181506
0.1                      1232                     -41.058632609138314
0.1                      1233                     -41.05645237416394
0.1                      1234                     -41.05427434690322
0.1                      1235                     -41.05209852736735
0.1                      1236                     -41.04992491556771
0.1                      1237                     -41.04775351151542
0.1                      1238                     -41.04558431522173
0.1                      1239                     -41.04341732669786
0.1                      1240                     -41.04125254595501
0.1                      1241                     -41.03908997300442
0.1                      1242                     -41.03692960785712
0.1                      1243                     -41.03477145052438
0.1                      1244                     -41.03261550101733
0.1                      1245                     -41.03046175934714
0.1                      1246                     -41.028310225524926
0.1                      1247                     -41.02616089956178
0.1                      1248                     -41.024013781468874
0.1                      1249                     -41.0218688712572
0.1                      1250                     -41.01972616893787
0.1                      1251                     -41.01758567452208
0.1                      1252                     -41.01544738802077
0.1                      1253                     -41.013311309445015
0.1                      1254                     -41.01117743880588
0.1                      1255                     -41.00904577611434
0.1                      1256                     -41.00691632138149
0.1                      1257                     -41.004789074618266
0.1                      1258                     -41.00266403583571
0.1                      1259                     -41.00054120504477
0.1                      1260                     -40.998420582256436
0.1                      1261                     -40.996302167481694
0.1                      1262                     -40.994185960731386
0.1                      1263                     -40.992071962016624
0.1                      1264                     -40.9899601713482
0.1                      1265                     -40.98785058873704
0.1                      1266                     -40.985743214194116
0.1                      1267                     -40.98363804773025
0.1                      1268                     -40.981535089356356
0.1                      1269                     -40.97943433908332
0.1                      1270                     -40.97733579692193
0.1                      1271                     -40.9752394628831
0.1                      1272                     -40.97314533697768
0.1                      1273                     -40.9710534192164
0.1                      1274                     -40.968963709610144
0.1                      1275                     -40.96687620816971
0.1                      1276                     -40.964790914905926
0.1                      1277                     -40.96270782982947
0.1                      1278                     -40.96062695295116
0.1                      1279                     -40.95854828428178
0.1                      1280                     -40.95647182383201
0.1                      1281                     -40.954397571612596
0.1                      1282                     -40.95232552763438
0.1                      1283                     -40.95025569190793
0.1                      1284                     -40.94818806444395
0.1                      1285                     -40.94612264525324
0.1                      1286                     -40.94405943434636
0.1                      1287                     -40.94199843173397
0.1                      1288                     -40.93993963742679
0.1                      1289                     -40.93788305143549
0.1                      1290                     -40.9358286737707
0.1                      1291                     -40.93377650444292
0.1                      1292                     -40.93172654346285
0.1                      1293                     -40.929678790840995
0.1                      1294                     -40.92763324658813
0.1                      1295                     -40.925589910714606
0.1                      1296                     -40.923548783231176
0.1                      1297                     -40.92150986414823
0.1                      1298                     -40.919473153476424
0.1                      1299                     -40.91743865122619
0.1                      1300                     -40.915406357408195
0.1                      1301                     -40.91337627203278
0.1                      1302                     -40.91134839511056
0.1                      1303                     -40.90932272665193
0.1                      1304                     -40.90729926666742
0.1                      1305                     -40.905278015167376
0.1                      1306                     -40.903258972162426
0.1                      1307                     -40.90124213766291
0.1                      1308                     -40.89922751167924
0.1                      1309                     -40.897215094221885
0.1                      1310                     -40.8952048853012
0.1                      1311                     -40.89317183551315
0.1                      1312                     -40.89112392469713
0.1                      1313                     -40.889077759977646
0.1                      1314                     -40.88703334136296
0.1                      1315                     -40.884990668861406
0.1                      1316                     -40.88294974248148
0.1                      1317                     -40.88091056223137
0.1                      1318                     -40.8788731281195
0.1                      1319                     -40.87683744015413
0.1                      1320                     -40.874803498343624
0.1                      1321                     -40.87277130269624
0.1                      1322                     -40.87074085322045
0.1                      1323                     -40.868712149924335
0.1                      1324                     -40.86668519281643
0.1                      1325                     -40.8646599819047
0.1                      1326                     -40.86263651719771
0.1                      1327                     -40.86061479870362
0.1                      1328                     -40.8585948264307
0.1                      1329                     -40.85657660038722
0.1                      1330                     -40.85456012058139
0.1                      1331                     -40.85254538702147
0.1                      1332                     -40.85053239971577
0.1                      1333                     -40.84852115867247
0.1                      1334                     -40.84651166389969
0.1                      1335                     -40.84450391540582
0.1                      1336                     -40.842497913198955
0.1                      1337                     -40.84049365728731
0.1                      1338                     -40.83849114767914
0.1                      1339                     -40.83649038438252
0.1                      1340                     -40.83449136740575
0.1                      1341                     -40.83249409675693
0.1                      1342                     -40.83049857244418
0.1                      1343                     -40.828504794475755
0.1                      1344                     -40.82651276285981
0.1                      1345                     -40.824522477604425
0.1                      1346                     -40.82253393871775
0.1                      1347                     -40.820547146207936
0.1                      1348                     -40.818562100083135
0.1                      1349                     -40.81657880035133
0.1                      1350                     -40.81459724702081
0.1                      1351                     -40.81261744009949
0.1                      1352                     -40.81063937959565
0.1                      1353                     -40.80866306551723
0.1                      1354                     -40.8066884978724
0.1                      1355                     -40.80471567666923
0.1                      1356                     -40.8027446019157
0.1                      1357                     -40.80077527361994
0.1                      1358                     -40.79880769178997
0.1                      1359                     -40.796841856433886
0.1                      1360                     -40.794877767559676
0.1                      1361                     -40.79291542517535
0.1                      1362                     -40.79095482928905
0.1                      1363                     -40.78899597990863
0.1                      1364                     -40.78703887704222
0.1                      1365                     -40.78508352069777
0.1                      1366                     -40.783129910883275
0.1                      1367                     -40.78117804760673
0.1                      1368                     -40.77922793087609
0.1                      1369                     -40.777279560699384
0.1                      1370                     -40.77533293708456
0.1                      1371                     -40.773388060039586
0.1                      1372                     -40.7714449295723
0.1                      1373                     -40.76950354569082
0.1                      1374                     -40.76756390840296
0.1                      1375                     -40.7656260177167
0.1                      1376                     -40.763689873639976
0.1                      1377                     -40.76175547618068
0.1                      1378                     -40.759822825346724
0.1                      1379                     -40.757891921146005
0.1                      1380                     -40.755962763586425
0.1                      1381                     -40.75403535267589
0.1                      1382                     -40.7521096884222
0.1                      1383                     -40.75018577083337
0.1                      1384                     -40.74826359991719
0.1                      1385                     -40.74634317568148
0.1                      1386                     -40.74442449813415
0.1                      1387                     -40.74250756728303
0.1                      1388                     -40.74059238313595
0.1                      1389                     -40.738678945700705
0.1                      1390                     -40.73676725498523
0.1                      1391                     -40.734857310997235
0.1                      1392                     -40.73294911374453
0.1                      1393                     -40.731042663234994
0.1                      1394                     -40.729137959476425
0.1                      1395                     -40.72723500247649
0.1                      1396                     -40.72533379224312
0.1                      1397                     -40.72343432878396
0.1                      1398                     -40.72153661210682
0.1                      1399                     -40.71964064221955
0.1                      1400                     -40.71774641912977
0.1                      1401                     -40.7158539428453
0.1                      1402                     -40.713963213373894
0.1                      1403                     -40.71207423072322
0.1                      1404                     -40.71018699490102
0.1                      1405                     -40.70830150591503
0.1                      1406                     -40.70641776377298
0.1                      1407                     -40.70453576848248
0.1                      1408                     -40.70265552005139
0.1                      1409                     -40.70077701848726
0.1                      1410                     -40.698900263797825
0.1                      1411                     -40.69702525599071
0.1                      1412                     -40.69515199507372
0.1                      1413                     -40.69328048105427
0.1                      1414                     -40.69141071394031
0.1                      1415                     -40.68954269373928
0.1                      1416                     -40.68767642045888
0.1                      1417                     -40.68581189410665
0.1                      1418                     -40.68394911469044
0.1                      1419                     -40.68208808221766
0.1                      1420                     -40.680228796695985
0.1                      1421                     -40.67837125813301
0.1                      1422                     -40.6765154665364
0.1                      1423                     -40.67466142191371
0.1                      1424                     -40.67280912427244
0.1                      1425                     -40.67095857362023
0.1                      1426                     -40.669109769964656
0.1                      1427                     -40.66726271331329
0.1                      1428                     -40.66541740367369
0.1                      1429                     -40.6635738410533
0.1                      1430                     -40.66173202545977
0.1                      1431                     -40.65989195690061
0.1                      1432                     -40.65805363538333
0.1                      1433                     -40.65621706091541
0.1                      1434                     -40.65438223350445
0.1                      1435                     -40.652549153157885
0.1                      1436                     -40.65071781988326
0.1                      1437                     -40.648888233687984
0.1                      1438                     -40.647060394579654
0.1                      1439                     -40.64523430256563
0.1                      1440                     -40.64340995765348
0.1                      1441                     -40.641587359850604
0.1                      1442                     -40.63976650916447
0.1                      1443                     -40.637947405602524
0.1                      1444                     -40.6361300491722
0.1                      1445                     -40.63431443988095
0.1                      1446                     -40.632500577736174
0.1                      1447                     -40.63068846274533
0.1                      1448                     -40.62887809491579
0.1                      1449                     -40.62706947425498
0.1                      1450                     -40.62526260077027
0.1                      1451                     -40.6234574744691
0.1                      1452                     -40.621654095358835
0.1                      1453                     -40.61985246344677
0.1                      1454                     -40.61805257874041
0.1                      1455                     -40.61625444124703
0.1                      1456                     -40.61445805097399
0.1                      1457                     -40.612663407928636
0.1                      1458                     -40.61087051211835
0.1                      1459                     -40.60907936355048
0.1                      1460                     -40.60728996223227
0.1                      1461                     -40.60550230817097
0.1                      1462                     -40.60371640137414
0.1                      1463                     -40.60193224184896
0.1                      1464                     -40.600149829602664
0.1                      1465                     -40.59836916464257
0.1                      1466                     -40.596590246975985
0.1                      1467                     -40.59481307661015
0.1                      1468                     -40.59303765355243
0.1                      1469                     -40.59126397780994
0.1                      1470                     -40.58949204939016
0.1                      1471                     -40.58772186830009
0.1                      1472                     -40.5859534345471
0.1                      1473                     -40.58418674813837
0.1                      1474                     -40.58242180908123
0.1                      1475                     -40.58065861738275
0.1                      1476                     -40.57889717305022
0.1                      1477                     -40.57713747609086
0.1                      1478                     -40.57537952651189
0.1                      1479                     -40.5736233243204
0.1                      1480                     -40.57186886952362
0.1                      1481                     -40.57011616212877
0.1                      1482                     -40.56836520214297
0.1                      1483                     -40.566615989573435
0.1                      1484                     -40.56486852442726
0.1                      1485                     -40.56312280671163
0.1                      1486                     -40.56137883643366
0.1                      1487                     -40.55963661360057
0.1                      1488                     -40.557896138219306
0.1                      1489                     -40.55615741029715
0.1                      1490                     -40.554420429841194
0.1                      1491                     -40.55266628177193
0.1                      1492                     -40.55090099176363
0.1                      1493                     -40.54913710003947
0.1                      1494                     -40.547374606605246
0.1                      1495                     -40.54561351146664
0.1                      1496                     -40.54385381462955
0.1                      1497                     -40.54209551609967
0.1                      1498                     -40.54033861588271
0.1                      1499                     -40.5385831139845
0.1                      1500                     -40.53682901041071
0.1                      1501                     -40.53507630516719
0.1                      1502                     -40.533324998259545
0.1                      1503                     -40.53157508969359
0.1                      1504                     -40.52982657947503
0.1                      1505                     -40.5280794676096
0.1                      1506                     -40.52633375410302
0.1                      1507                     -40.52458943896103
0.1                      1508                     -40.52284652218924
0.1                      1509                     -40.52110500379348
0.1                      1510                     -40.51936488377938
0.1                      1511                     -40.51762616215269
0.1                      1512                     -40.51588883891905
0.1                      1513                     -40.51415291408407
0.1                      1514                     -40.51241838765363
0.1                      1515                     -40.510685259633235
0.1                      1516                     -40.508953530028684
0.1                      1517                     -40.50722319884556
0.1                      1518                     -40.50549426608953
0.1                      1519                     -40.50376673176631
0.1                      1520                     -40.50204059588153
0.1                      1521                     -40.500315858440814
0.1                      1522                     -40.498592519449836
0.1                      1523                     -40.49687057891425
0.1                      1524                     -40.49515003683966
0.1                      1525                     -40.49343089323172
0.1                      1526                     -40.49171314809604
0.1                      1527                     -40.48999680143826
0.1                      1528                     -40.48828185326399
0.1                      1529                     -40.48656830357887
0.1                      1530                     -40.48485615238843
0.1                      1531                     -40.48314539969841
0.1                      1532                     -40.481436045514286
0.1                      1533                     -40.479728089841714
0.1                      1534                     -40.47802153268633
0.1                      1535                     -40.476316374053575
0.1                      1536                     -40.474612613949176
0.1                      1537                     -40.47291025237864
0.1                      1538                     -40.47120928934755
0.1                      1539                     -40.469509724861524
0.1                      1540                     -40.46781155892601
0.1                      1541                     -40.466114791546715
0.1                      1542                     -40.464419422729115
0.1                      1543                     -40.46272545247872
0.1                      1544                     -40.46103288080115
0.1                      1545                     -40.4593417077019
0.1                      1546                     -40.45765193318653
0.1                      1547                     -40.45596355726055
0.1                      1548                     -40.45427657992958
0.1                      1549                     -40.452591001199
0.1                      1550                     -40.45090682107443
0.1                      1551                     -40.44922403956134
0.1                      1552                     -40.44754265666521
0.1                      1553                     -40.445862672391655
0.1                      1554                     -40.44418408674611
0.1                      1555                     -40.442506899734035
0.1                      1556                     -40.44083111136092
0.1                      1557                     -40.43915672163236
0.1                      1558                     -40.437483730553694
0.1                      1559                     -40.43581213813056
0.1                      1560                     -40.434141944368285
0.1                      1561                     -40.43247314927233
0.1                      1562                     -40.43080575284828
0.1                      1563                     -40.42913975510153
0.1                      1564                     -40.427475156037524
0.1                      1565                     -40.425811955661814
0.1                      1566                     -40.42415015397967
0.1                      1567                     -40.42248975099665
0.1                      1568                     -40.420830746718174
0.1                      1569                     -40.41917314114964
0.1                      1570                     -40.417516934296515
0.1                      1571                     -40.41586212616417
0.1                      1572                     -40.41420871675812
0.1                      1573                     -40.41255670608371
0.1                      1574                     -40.41090609414634
0.1                      1575                     -40.4092568809514
0.1                      1576                     -40.40760906650436
0.1                      1577                     -40.405962650810636
0.1                      1578                     -40.40431763387545
0.1                      1579                     -40.40267401570434
0.1                      1580                     -40.40103179630267
0.1                      1581                     -40.39939097567575
0.1                      1582                     -40.397751553829046
0.1                      1583                     -40.39611353076785
0.1                      1584                     -40.39447690649754
0.1                      1585                     -40.39284168102351
0.1                      1586                     -40.39120785435108
0.1                      1587                     -40.38957542648566
0.1                      1588                     -40.38794439743249
0.1                      1589                     -40.38631476719701
0.1                      1590                     -40.384686535784496
0.1                      1591                     -40.383059703200274
0.1                      1592                     -40.38143426944972
0.1                      1593                     -40.379810234538084
0.1                      1594                     -40.37818759847077
0.1                      1595                     -40.37656636125308
0.1                      1596                     -40.374946522890276
0.1                      1597                     -40.37332808338766
0.1                      1598                     -40.371711042750576
0.1                      1599                     -40.37009540098428
0.1                      1600                     -40.36848115809409
0.1                      1601                     -40.36686831408529
0.1                      1602                     -40.36525686896317
0.1                      1603                     -40.363646822732925
0.1                      1604                     -40.36203817539996
0.1                      1605                     -40.36043092696945
0.1                      1606                     -40.35882507744664
0.1                      1607                     -40.35722062683687
0.1                      1608                     -40.355617575145374
0.1                      1609                     -40.35401592237732
0.1                      1610                     -40.35241566853809
0.1                      1611                     -40.35081681363286
0.1                      1612                     -40.349219357666776
0.1                      1613                     -40.3476233006452
0.1                      1614                     -40.3460286425733
0.1                      1615                     -40.34443538345633
0.1                      1616                     -40.34284352329947
0.1                      1617                     -40.34125306210789
0.1                      1618                     -40.339663999886945
0.1                      1619                     -40.3380763366417
0.1                      1620                     -40.33649007237743
0.1                      1621                     -40.33490520709929
0.1                      1622                     -40.33332174081246
0.1                      1623                     -40.33173967352215
0.1                      1624                     -40.33015900523357
0.1                      1625                     -40.32857973595183
0.1                      1626                     -40.32700186568218
0.1                      1627                     -40.32542539442974
0.1                      1628                     -40.323850322199625
0.1                      1629                     -40.32227664899714
0.1                      1630                     -40.32070437482726
0.1                      1631                     -40.31913349969526
0.1                      1632                     -40.31756402360627
0.1                      1633                     -40.31599594656537
0.1                      1634                     -40.3144292685777
0.1                      1635                     -40.31286398964848
0.1                      1636                     -40.311300109782714
0.1                      1637                     -40.309737628985594
0.1                      1638                     -40.30817654726234
0.1                      1639                     -40.30661686461783
0.1                      1640                     -40.3050585810573
0.1                      1641                     -40.303501696585926
0.1                      1642                     -40.30194621120872
0.1                      1643                     -40.30039212493076
0.1                      1644                     -40.29883943775712
0.1                      1645                     -40.297288149692946
0.1                      1646                     -40.295738260743335
0.1                      1647                     -40.29418977091327
0.1                      1648                     -40.292642680207976
0.1                      1649                     -40.29109698863235
0.1                      1650                     -40.28955269619155
0.1                      1651                     -40.288009802890585
0.1                      1652                     -40.28646830873454
0.1                      1653                     -40.28492821372853
0.1                      1654                     -40.28338951787745
0.1                      1655                     -40.28185222118648
0.1                      1656                     -40.28031632366053
0.1                      1657                     -40.27878182530474
0.1                      1658                     -40.277248726124114
0.1                      1659                     -40.2757170261236
0.1                      1660                     -40.27418672530823
0.1                      1661                     -40.27265782368309
0.1                      1662                     -40.27113032125317
0.1                      1663                     -40.26960421802336
0.1                      1664                     -40.26807951399882
0.1                      1665                     -40.26655620918448
0.1                      1666                     -40.26503430358533
0.1                      1667                     -40.263513797206315
0.1                      1668                     -40.26199469005241
0.1                      1669                     -40.26047698212872
0.1                      1670                     -40.25896067343997
0.1                      1671                     -40.25742965440986
0.1                      1672                     -40.25588905698471
0.1                      1673                     -40.25434956140984
0.1                      1674                     -40.252811167689316
0.1                      1675                     -40.251273875827025
0.1                      1676                     -40.24973768582696
0.1                      1677                     -40.248202597693144
0.1                      1678                     -40.24666861142944
0.1                      1679                     -40.24513572703991
0.1                      1680                     -40.24360394452837
0.1                      1681                     -40.24207326389894
0.1                      1682                     -40.24054368515542
0.1                      1683                     -40.23901520830185
0.1                      1684                     -40.237487833342165
0.1                      1685                     -40.23596156028023
0.1                      1686                     -40.23443638912001
0.1                      1687                     -40.2329123198655
0.1                      1688                     -40.23138935252057
0.1                      1689                     -40.22986748708918
0.1                      1690                     -40.22834672357534
0.1                      1691                     -40.226827061982746
0.1                      1692                     -40.225308502315514
0.1                      1693                     -40.2237910445774
0.1                      1694                     -40.222274688772536
0.1                      1695                     -40.22075943490469
0.1                      1696                     -40.2192452829778
0.1                      1697                     -40.21773223299572
0.1                      1698                     -40.21622028496247
0.1                      1699                     -40.21470943888181
0.1                      1700                     -40.21319969475776
0.1                      1701                     -40.21169105259409
0.1                      1702                     -40.210183512394806
0.1                      1703                     -40.20867707416374
0.1                      1704                     -40.20717173790484
0.1                      1705                     -40.20566750362192
0.1                      1706                     -40.204164371318875
0.1                      1707                     -40.202662340999595
0.1                      1708                     -40.20116141266794
0.1                      1709                     -40.19966158632777
0.1                      1710                     -40.198162861983036
0.1                      1711                     -40.196665239637476
0.1                      1712                     -40.1951687192951
0.1                      1713                     -40.19367330095965
0.1                      1714                     -40.192178984635035
0.1                      1715                     -40.19068577032503
0.1                      1716                     -40.18919365803367
0.1                      1717                     -40.18770264776462
0.1                      1718                     -40.18621273952183
0.1                      1719                     -40.18472393330907
0.1                      1720                     -40.18323622913022
0.1                      1721                     -40.18174962698917
0.1                      1722                     -40.180264126889654
0.1                      1723                     -40.17877972883559
0.1                      1724                     -40.17729643283076
0.1                      1725                     -40.175814238878985
0.1                      1726                     -40.174333146984125
0.1                      1727                     -40.172853157149994
0.1                      1728                     -40.17137426938039
0.1                      1729                     -40.16989648367913
0.1                      1730                     -40.16841980005006
0.1                      1731                     -40.16694421849694
0.1                      1732                     -40.165469739023564
0.1                      1733                     -40.16399636163382
0.1                      1734                     -40.16252408633142
0.1                      1735                     -40.16105291312029
0.1                      1736                     -40.159582842004056
0.1                      1737                     -40.15811387298658
0.1                      1738                     -40.15664600607177
0.1                      1739                     -40.15517924126323
0.1                      1740                     -40.15371357856481
0.1                      1741                     -40.152249017980324
0.1                      1742                     -40.15078555951353
0.1                      1743                     -40.14932320316822
0.1                      1744                     -40.14786194894813
0.1                      1745                     -40.146401796857056
0.1                      1746                     -40.1449427468988
0.1                      1747                     -40.143484799077015
0.1                      1748                     -40.14202795339559
0.1                      1749                     -40.14057220985822
0.1                      1750                     -40.13911756846869
0.1                      1751                     -40.13766402923066
0.1                      1752                     -40.136211592147994
0.1                      1753                     -40.13476025722437
0.1                      1754                     -40.13331002446355
0.1                      1755                     -40.13186089386934
0.1                      1756                     -40.1304128654454
0.1                      1757                     -40.12896593919549
0.1                      1758                     -40.12752011512336
0.1                      1759                     -40.12607539323267
0.1                      1760                     -40.12463177352723
0.1                      1761                     -40.12318925601079
0.1                      1762                     -40.12174784068692
0.1                      1763                     -40.12030752755949
0.1                      1764                     -40.11886831663217
0.1                      1765                     -40.117430207908654
0.1                      1766                     -40.11599320139264
0.1                      1767                     -40.11455729708789
0.1                      1768                     -40.11312249499808
0.1                      1769                     -40.111688795126895
0.1                      1770                     -40.11025619747806
0.1                      1771                     -40.108824702055266
0.1                      1772                     -40.10739430886217
0.1                      1773                     -40.10596501790255
0.1                      1774                     -40.10453682917998
0.1                      1775                     -40.103109742698265
0.1                      1776                     -40.10168375846099
0.1                      1777                     -40.10025887647189
0.1                      1778                     -40.098835096734575
0.1                      1779                     -40.09741241925278
0.1                      1780                     -40.09599084403019
0.1                      1781                     -40.0945703710704
0.1                      1782                     -40.093151000377205
0.1                      1783                     -40.09173273195411
0.1                      1784                     -40.090315565804794
0.1                      1785                     -40.08889950193313
0.1                      1786                     -40.08748454034245
0.1                      1787                     -40.086070681036574
0.1                      1788                     -40.08465792401919
0.1                      1789                     -40.083246269293895
0.1                      1790                     -40.081835716864326
0.1                      1791                     -40.08042626673415
0.1                      1792                     -40.07901791890684
0.1                      1793                     -40.07761067338642
0.1                      1794                     -40.076204530176085
0.1                      1795                     -40.07479948927965
0.1                      1796                     -40.07339555070077
0.1                      1797                     -40.07199271444305
0.1                      1798                     -40.07059098051009
0.1                      1799                     -40.069190348905515
0.1                      1800                     -40.067790819632975
0.2                      0                        -58.5437432788898
0.2                      1                        -56.61192837645984
0.2                      2                        -54.932713005202984
0.2                      3                        -54.27417128893551
0.2                      4                        -53.6637603106081
0.2                      5                        -53.20293479170331
0.2                      6                        -52.852175081687655
0.2                      7                        -52.61157177662383
0.2                      8                        -52.49396455474726
0.2                      9                        -52.39056771742676
0.2                      10                       -52.28716231619334
0.2                      11                       -52.183748349318876
0.2                      12                       -52.08032581507469
0.2                      13                       -51.97689471173146
0.2                      14                       -51.8734550375594
0.2                      15                       -51.78726417862781
0.2                      16                       -51.71257299897915
0.2                      17                       -51.637877404731235
0.2                      18                       -51.5631773952553
0.2                      19                       -51.488472969922725
0.2                      20                       -51.41376412810439
0.2                      21                       -51.33905086917125
0.2                      22                       -51.2643331924941
0.2                      23                       -51.189611097443425
0.2                      24                       -51.11488458338985
0.2                      25                       -51.04015364970357
0.2                      26                       -50.965418295754866
0.2                      27                       -50.8906785209137
0.2                      28                       -50.81593432455004
0.2                      29                       -50.7471262645243
0.2                      30                       -50.70207771178982
0.2                      31                       -50.65702756285664
0.2                      32                       -50.61197581758927
0.2                      33                       -50.56692247585242
0.2                      34                       -50.52186753751051
0.2                      35                       -50.476811002428086
0.2                      36                       -50.43175287046971
0.2                      37                       -50.38669314149978
0.2                      38                       -50.341631815382826
0.2                      39                       -50.29656889198331
0.2                      40                       -50.25150437116563
0.2                      41                       -50.20643825279423
0.2                      42                       -50.16137053673352
0.2                      43                       -50.11630122284788
0.2                      44                       -50.07123031100158
0.2                      45                       -50.0261578010591
0.2                      46                       -49.98108369288464
0.2                      47                       -49.9360079863426
0.2                      48                       -49.89093068129719
0.2                      49                       -49.84585177761277
0.2                      50                       -49.8007712751535
0.2                      51                       -49.75568917378362
0.2                      52                       -49.71060547336748
0.2                      53                       -49.665520173769096
0.2                      54                       -49.62043327485277
0.2                      55                       -49.57534477648259
0.2                      56                       -49.53025467852264
0.2                      57                       -49.48516298083718
0.2                      58                       -49.44777705804734
0.2                      59                       -49.4219513519413
0.2                      60                       -49.39612512371256
0.2                      61                       -49.370298373336105
0.2                      62                       -49.34447110078671
0.2                      63                       -49.31864330603931
0.2                      64                       -49.29281498906872
0.2                      65                       -49.266986149849835
0.2                      66                       -49.24115678835747
0.2                      67                       -49.21532690456651
0.2                      68                       -49.18949649845172
0.2                      69                       -49.16366556998812
0.2                      70                       -49.13783411915035
0.2                      71                       -49.11200214591335
0.2                      72                       -49.08616965025206
0.2                      73                       -49.060336632141166
0.2                      74                       -49.034503091555514
0.2                      75                       -49.008669028470024
0.2                      76                       -48.982834442859584
0.2                      77                       -48.95699933469882
0.2                      78                       -48.93116370396269
0.2                      79                       -48.90532755062604
0.2                      80                       -48.87949087466366
0.2                      81                       -48.853653676050385
0.2                      82                       -48.827815954761064
0.2                      83                       -48.80197771077043
0.2                      84                       -48.776138944053386
0.2                      85                       -48.75029965458475
0.2                      86                       -48.72445984233921
0.2                      87                       -48.698619507291745
0.2                      88                       -48.67277864941712
0.2                      89                       -48.64693726869014
0.2                      90                       -48.62109536508555
0.2                      91                       -48.59525293857819
0.2                      92                       -48.569409989142855
0.2                      93                       -48.54356651675449
0.2                      94                       -48.5177225213876
0.2                      95                       -48.4918780030173
0.2                      96                       -48.46603296161812
0.2                      97                       -48.44018739716501
0.2                      98                       -48.41434130963273
0.2                      99                       -48.38849469899612
0.2                      100                      -48.3626475652298
0.2                      101                      -48.336799908308734
0.2                      102                      -48.310951728207634
0.2                      103                      -48.285103024901275
0.2                      104                      -48.25925379836446
0.2                      105                      -48.233404048571956
0.2                      106                      -48.20755377549854
0.2                      107                      -48.18170297911898
0.2                      108                      -48.15585165940806
0.2                      109                      -48.12999981634053
0.2                      110                      -48.10414744989117
0.2                      111                      -48.07829456003479
0.2                      112                      -48.05244114674608
0.2                      113                      -48.02658720999984
0.2                      114                      -48.00073274977083
0.2                      115                      -47.974877766033835
0.2                      116                      -47.95833095997653
0.2                      117                      -47.94411113484815
0.2                      118                      -47.92989115191598
0.2                      119                      -47.91567101117587
0.2                      120                      -47.901450712623635
0.2                      121                      -47.887230256255165
0.2                      122                      -47.87300964206622
0.2                      123                      -47.85878887005277
0.2                      124                      -47.84456794021047
0.2                      125                      -47.83034685253535
0.2                      126                      -47.8161256070232
0.2                      127                      -47.80190420366987
0.2                      128                      -47.78768264247117
0.2                      129                      -47.77346092342295
0.2                      130                      -47.759239046521074
0.2                      131                      -47.74501701176135
0.2                      132                      -47.73079481913966
0.2                      133                      -47.716572468651826
0.2                      134                      -47.70234996029368
0.2                      135                      -47.6881272940611
0.2                      136                      -47.67390446994982
0.2                      137                      -47.65968148795584
0.2                      138                      -47.645458348074946
0.2                      139                      -47.631235050302934
0.2                      140                      -47.61701159463576
0.2                      141                      -47.60278798106915
0.2                      142                      -47.58856420959893
0.2                      143                      -47.57434028022101
0.2                      144                      -47.560116192931225
0.2                      145                      -47.54589194772537
0.2                      146                      -47.53166754459936
0.2                      147                      -47.51744298354901
0.2                      148                      -47.50321826457006
0.2                      149                      -47.4889933876585
0.2                      150                      -47.47476835281013
0.2                      151                      -47.460543160020755
0.2                      152                      -47.446317809286164
0.2                      153                      -47.43209230060226
0.2                      154                      -47.417866633964884
0.2                      155                      -47.40364080936988
0.2                      156                      -47.389414826813095
0.2                      157                      -47.37518868629035
0.2                      158                      -47.36096238779749
0.2                      159                      -47.34673593133037
0.2                      160                      -47.33250931688471
0.2                      161                      -47.31828254445652
0.2                      162                      -47.304055614041495
0.2                      163                      -47.28982852563562
0.2                      164                      -47.275601279234614
0.2                      165                      -47.26137387483431
0.2                      166                      -47.24714631243068
0.2                      167                      -47.2329185920194
0.2                      168                      -47.21869071359639
0.2                      169                      -47.20446267715747
0.2                      170                      -47.19023448269843
0.2                      171                      -47.17600613021522
0.2                      172                      -47.16177761970358
0.2                      173                      -47.14754895115941
0.2                      174                      -47.1333201245785
0.2                      175                      -47.119091139956694
0.2                      176                      -47.10486199728981
0.2                      177                      -47.09063269657371
0.2                      178                      -47.076403237804215
0.2                      179                      -47.06217362097723
0.2                      180                      -47.047943846088494
0.2                      181                      -47.03371391313387
0.2                      182                      -47.01948382210918
0.2                      183                      -47.00525357301027
0.2                      184                      -46.99102316583304
0.2                      185                      -46.97679260057326
0.2                      186                      -46.962561877226726
0.2                      187                      -46.94833099578935
0.2                      188                      -46.93409995625688
0.2                      189                      -46.919868758625256
0.2                      190                      -46.90563740289018
0.2                      191                      -46.89140588904765
0.2                      192                      -46.87717421709338
0.2                      193                      -46.86294238702318
0.2                      194                      -46.848710398833035
0.2                      195                      -46.83447825251855
0.2                      196                      -46.8202459480758
0.2                      197                      -46.80601348550041
0.2                      198                      -46.791780864788365
0.2                      199                      -46.777548085935386
0.2                      200                      -46.763315148937394
0.2                      201                      -46.74908205379014
0.2                      202                      -46.734848800489466
0.2                      203                      -46.72061538903124
0.2                      204                      -46.706381819411384
0.2                      205                      -46.69214809162551
0.2                      206                      -46.6779142056696
0.2                      207                      -46.66368016153945
0.2                      208                      -46.649445959230874
0.2                      209                      -46.63521159873976
0.2                      210                      -46.62097708006184
0.2                      211                      -46.60674240319304
0.2                      212                      -46.59250756812916
0.2                      213                      -46.57827257486599
0.2                      214                      -46.564037423399355
0.2                      215                      -46.54980211372513
0.2                      216                      -46.53556664583914
0.2                      217                      -46.52133101973722
0.2                      218                      -46.50709523541515
0.2                      219                      -46.492859292868786
0.2                      220                      -46.478623192093956
0.2                      221                      -46.46438693308648
0.2                      222                      -46.4501505158422
0.2                      223                      -46.435913940356954
0.2                      224                      -46.42167720662654
0.2                      225                      -46.407440314646834
0.2                      226                      -46.393203264413586
0.2                      227                      -46.37896605592263
0.2                      228                      -46.3647286891699
0.2                      229                      -46.350491164151094
0.2                      230                      -46.33625348086215
0.2                      231                      -46.325640970222544
0.2                      232                      -46.31744527332508
0.2                      233                      -46.30924952407049
0.2                      234                      -46.301053722457986
0.2                      235                      -46.29285786848678
0.2                      236                      -46.28466196215605
0.2                      237                      -46.27646600346508
0.2                      238                      -46.26826999241298
0.2                      239                      -46.260073928999006
0.2                      240                      -46.251877813222386
0.2                      241                      -46.24368164508232
0.2                      242                      -46.235485424577945
0.2                      243                      -46.2272891517086
0.2                      244                      -46.21909282647341
0.2                      245                      -46.21089644887157
0.2                      246                      -46.202700018902334
0.2                      247                      -46.194503536564824
0.2                      248                      -46.186307001858374
0.2                      249                      -46.17811041478208
0.2                      250                      -46.16991377533518
0.2                      251                      -46.161717083516926
0.2                      252                      -46.15352033932648
0.2                      253                      -46.1453235427631
0.2                      254                      -46.13712669382602
0.2                      255                      -46.12892979251426
0.2                      256                      -46.12073283882726
0.2                      257                      -46.11253583276402
0.2                      258                      -46.10433877432391
0.2                      259                      -46.09614166350605
0.2                      260                      -46.08794450030972
0.2                      261                      -46.07974728473407
0.2                      262                      -46.07155001677826
0.2                      263                      -46.063352696441655
0.2                      264                      -46.055155323723284
0.2                      265                      -46.046957898622466
0.2                      266                      -46.03876042113837
0.2                      267                      -46.03056289127025
0.2                      268                      -46.02236530901721
0.2                      269                      -46.014167674378534
0.2                      270                      -46.00596998735342
0.2                      271                      -45.997772247941086
0.2                      272                      -45.98957445614076
0.2                      273                      -45.98137661195151
0.2                      274                      -45.97317871537275
0.2                      275                      -45.96498076640351
0.2                      276                      -45.95678276504311
0.2                      277                      -45.948584711290714
0.2                      278                      -45.94038660514549
0.2                      279                      -45.93218844660674
0.2                      280                      -45.923990235673614
0.2                      281                      -45.91579197234529
0.2                      282                      -45.90759365662105
0.2                      283                      -45.89939528850003
0.2                      284                      -45.89119686798147
0.2                      285                      -45.88299839506459
0.2                      286                      -45.87479986974853
0.2                      287                      -45.86660129203259
0.2                      288                      -45.858402661915925
0.2                      289                      -45.85020397939777
0.2                      290                      -45.842005244477285
0.2                      291                      -45.833806457153756
0.2                      292                      -45.82560761742627
0.2                      293                      -45.81740872529414
0.2                      294                      -45.80920978075655
0.2                      295                      -45.80101078381267
0.2                      296                      -45.79281173446171
0.2                      297                      -45.78461263270286
0.2                      298                      -45.7764134785354
0.2                      299                      -45.76821427195853
0.2                      300                      -45.76001501297139
0.2                      301                      -45.75181570157326
0.2                      302                      -45.74361633776326
0.2                      303                      -45.7354169215407
0.2                      304                      -45.727217452904654
0.2                      305                      -45.71901793185445
0.2                      306                      -45.710818358389304
0.2                      307                      -45.70261873250827
0.2                      308                      -45.69441905421073
0.2                      309                      -45.68621932349577
0.2                      310                      -45.67801954036267
0.2                      311                      -45.66981970481052
0.2                      312                      -45.66161981683873
0.2                      313                      -45.6534198764464
0.2                      314                      -45.6452198836326
0.2                      315                      -45.637019838396704
0.2                      316                      -45.628819740737946
0.2                      317                      -45.62061959065538
0.2                      318                      -45.612419388148375
0.2                      319                      -45.60421913321597
0.2                      320                      -45.59601882585754
0.2                      321                      -45.5878184660722
0.2                      322                      -45.57961805385908
0.2                      323                      -45.57141758921749
0.2                      324                      -45.56321707214669
0.2                      325                      -45.55501650264579
0.2                      326                      -45.54681588071402
0.2                      327                      -45.538615206350556
0.2                      328                      -45.53041447955468
0.2                      329                      -45.52221370032554
0.2                      330                      -45.51401286866231
0.2                      331                      -45.505811984564275
0.2                      332                      -45.49761104803061
0.2                      333                      -45.48941005906056
0.2                      334                      -45.48120901765323
0.2                      335                      -45.473007923807884
0.2                      336                      -45.46480677752377
0.2                      337                      -45.45660557880001
0.2                      338                      -45.44840432763589
0.2                      339                      -45.44020302403056
0.2                      340                      -45.43200166798321
0.2                      341                      -45.42380025949312
0.2                      342                      -45.41559879855945
0.2                      343                      -45.40739728518148
0.2                      344                      -45.39919571935824
0.2                      345                      -45.3909941010891
0.2                      346                      -45.38279243037321
0.2                      347                      -45.374590707209734
0.2                      348                      -45.36638893159791
0.2                      349                      -45.35818710353699
0.2                      350                      -45.34998522302616
0.2                      351                      -45.341783290064626
0.2                      352                      -45.33358130465155
0.2                      353                      -45.325379266786115
0.2                      354                      -45.317177176467595
0.2                      355                      -45.30897503369518
0.2                      356                      -45.30077283846811
0.2                      357                      -45.292570590785516
0.2                      358                      -45.28436829064663
0.2                      359                      -45.27616593805072
0.2                      360                      -45.267963532996916
0.2                      361                      -45.259761075484406
0.2                      362                      -45.25155856551242
0.2                      363                      -45.243356003080216
0.2                      364                      -45.23515338818698
0.2                      365                      -45.22695072083188
0.2                      366                      -45.21874800101411
0.2                      367                      -45.21054522873299
0.2                      368                      -45.20234240398757
0.2                      369                      -45.19413952677715
0.2                      370                      -45.18593659710091
0.2                      371                      -45.17773361495808
0.2                      372                      -45.16953058034782
0.2                      373                      -45.161327493269326
0.2                      374                      -45.153124353721886
0.2                      375                      -45.14492116170465
0.2                      376                      -45.13671791721676
0.2                      377                      -45.128514620257604
0.2                      378                      -45.12031127082618
0.2                      379                      -45.112107868921846
0.2                      380                      -45.1039044145437
0.2                      381                      -45.09570090769101
0.2                      382                      -45.08749734836291
0.2                      383                      -45.079293736558746
0.2                      384                      -45.07109007227762
0.2                      385                      -45.0628863555187
0.2                      386                      -45.054682586281345
0.2                      387                      -45.04647876456457
0.2                      388                      -45.0382748903677
0.2                      389                      -45.03007096368989
0.2                      390                      -45.0218669845304
0.2                      391                      -45.01366295288834
0.2                      392                      -45.00545886876304
0.2                      393                      -44.99725473215357
0.2                      394                      -44.98905054305926
0.2                      395                      -44.98084630147921
0.2                      396                      -44.972642007412716
0.2                      397                      -44.96443766085892
0.2                      398                      -44.9562332618171
0.2                      399                      -44.948028810286345
0.2                      400                      -44.93982430626594
0.2                      401                      -44.93161974975507
0.2                      402                      -44.92341514075291
0.2                      403                      -44.915210479258775
0.2                      404                      -44.90700576527174
0.2                      405                      -44.898800998791046
0.2                      406                      -44.89059617981595
0.2                      407                      -44.882391308345625
0.2                      408                      -44.87418638437923
0.2                      409                      -44.865981407916024
0.2                      410                      -44.85777637895522
0.2                      411                      -44.851180982141386
0.2                      412                      -44.84565867891075
0.2                      413                      -44.840136351912435
0.2                      414                      -44.83461400114619
0.2                      415                      -44.82909162661173
0.2                      416                      -44.82356922830896
0.2                      417                      -44.81804680623751
0.2                      418                      -44.81252436039711
0.2                      419                      -44.80700189078765
0.2                      420                      -44.801479397408755
0.2                      421                      -44.79595688026027
0.2                      422                      -44.79043433934193
0.2                      423                      -44.784911774653466
0.2                      424                      -44.77938918619468
0.2                      425                      -44.773866573965286
0.2                      426                      -44.76834393796513
0.2                      427                      -44.762821278193805
0.2                      428                      -44.75729859465116
0.2                      429                      -44.75177588733701
0.2                      430                      -44.74625315625103
0.2                      431                      -44.74073040139311
0.2                      432                      -44.73520762276279
0.2                      433                      -44.729684820360035
0.2                      434                      -44.72416199418446
0.2                      435                      -44.7186391442359
0.2                      436                      -44.71311627051404
0.2                      437                      -44.70759337301874
0.2                      438                      -44.70207045174967
0.2                      439                      -44.69654750670668
0.2                      440                      -44.691024537889405
0.2                      441                      -44.68550154529768
0.2                      442                      -44.67997852893123
0.2                      443                      -44.67445548878992
0.2                      444                      -44.668932424873354
0.2                      445                      -44.66340933718143
0.2                      446                      -44.65788622571369
0.2                      447                      -44.652363090470146
0.2                      448                      -44.6468399314504
0.2                      449                      -44.641316748654255
0.2                      450                      -44.63579354208153
0.2                      451                      -44.630270311731856
0.2                      452                      -44.62474705760504
0.2                      453                      -44.61922377970093
0.2                      454                      -44.613700478019155
0.2                      455                      -44.608177152559506
0.2                      456                      -44.60265380332177
0.2                      457                      -44.597130430305754
0.2                      458                      -44.591607033511075
0.2                      459                      -44.58608361293761
0.2                      460                      -44.580560168585116
0.2                      461                      -44.57503670045327
0.2                      462                      -44.56951320854192
0.2                      463                      -44.56398969285069
0.2                      464                      -44.55846615337955
0.2                      465                      -44.552942590128
0.2                      466                      -44.547419003096046
0.2                      467                      -44.541895392283294
0.2                      468                      -44.53637175768947
0.2                      469                      -44.5308480993145
0.2                      470                      -44.52532441715798
0.2                      471                      -44.51980071121977
0.2                      472                      -44.51427698149953
0.2                      473                      -44.50875322799709
0.2                      474                      -44.50322945071224
0.2                      475                      -44.49770564964464
0.2                      476                      -44.49218182479409
0.2                      477                      -44.486657976160394
0.2                      478                      -44.481134103743315
0.2                      479                      -44.47561020754249
0.2                      480                      -44.47008628755776
0.2                      481                      -44.46456234378893
0.2                      482                      -44.45903837623563
0.2                      483                      -44.45351438489774
0.2                      484                      -44.44799036977495
0.2                      485                      -44.442466330867035
0.2                      486                      -44.43694226817374
0.2                      487                      -44.431418181694866
0.2                      488                      -44.42589407143016
0.2                      489                      -44.4203699373793
0.2                      490                      -44.41484577954208
0.2                      491                      -44.40932159791837
0.2                      492                      -44.403797392507855
0.2                      493                      -44.39827316331018
0.2                      494                      -44.3927489103253
0.2                      495                      -44.38722463355276
0.2                      496                      -44.38170033299249
0.2                      497                      -44.37617600864417
0.2                      498                      -44.370651660507605
0.2                      499                      -44.365127288582535
0.2                      500                      -44.35960289286864
0.2                      501                      -44.35407847336582
0.2                      502                      -44.34855403007369
0.2                      503                      -44.3430295629921
0.2                      504                      -44.33750507212075
0.2                      505                      -44.33198055745948
0.2                      506                      -44.32645601900798
0.2                      507                      -44.32093145676601
0.2                      508                      -44.31540687073329
0.2                      509                      -44.309882260909696
0.2                      510                      -44.30435762729494
0.2                      511                      -44.29883296988869
0.2                      512                      -44.293308288690774
0.2                      513                      -44.28778358370103
0.2                      514                      -44.28225885491903
0.2                      515                      -44.276734102344655
0.2                      516                      -44.27120932597768
0.2                      517                      -44.26568452581778
0.2                      518                      -44.260159701864765
0.2                      519                      -44.2546348541184
0.2                      520                      -44.24910998257842
0.2                      521                      -44.24358508724456
0.2                      522                      -44.23806016811667
0.2                      523                      -44.23253522519436
0.2                      524                      -44.22701025847752
0.2                      525                      -44.22148526796586
0.2                      526                      -44.21596025365913
0.2                      527                      -44.21043521555709
0.2                      528                      -44.20491015365947
0.2                      529                      -44.19938506796606
0.2                      530                      -44.19385995847664
0.2                      531                      -44.18833482519094
0.2                      532                      -44.18280966810877
0.2                      533                      -44.177284487229706
0.2                      534                      -44.17175928255376
0.2                      535                      -44.16623405408046
0.2                      536                      -44.16070880180975
0.2                      537                      -44.15518352574131
0.2                      538                      -44.14965822587488
0.2                      539                      -44.1441329022102
0.2                      540                      -44.138607554747075
0.2                      541                      -44.13308218348522
0.2                      542                      -44.12755678842448
0.2                      543                      -44.12203136956453
0.2                      544                      -44.116505926905084
0.2                      545                      -44.11098046044602
0.2                      546                      -44.10545497018707
0.2                      547                      -44.0999294561279
0.2                      548                      -44.094403918268355
0.2                      549                      -44.088878356608134
0.2                      550                      -44.08335277114704
0.2                      551                      -44.077827161884805
0.2                      552                      -44.072301528821235
0.2                      553                      -44.06677587195603
0.2                      554                      -44.06125019128899
0.2                      555                      -44.05572448681981
0.2                      556                      -44.05019875854832
0.2                      557                      -44.044673006474234
0.2                      558                      -44.039147230597315
0.2                      559                      -44.03362143091729
0.2                      560                      -44.028095607434004
0.2                      561                      -44.02256976014716
0.2                      562                      -44.01704388905648
0.2                      563                      -44.01151799416181
0.2                      564                      -44.00599207546282
0.2                      565                      -44.00046613295928
0.2                      566                      -43.99494016665098
0.2                      567                      -43.989414176537636
0.2                      568                      -43.983888162619095
0.2                      569                      -43.978362124895035
0.2                      570                      -43.972836063365236
0.2                      571                      -43.967309978029476
0.2                      572                      -43.96178386888741
0.2                      573                      -43.95625773593897
0.2                      574                      -43.950731579183795
0.2                      575                      -43.94520539862165
0.2                      576                      -43.93967919425228
0.2                      577                      -43.93415296607552
0.2                      578                      -43.92862671409103
0.2                      579                      -43.92310043829862
0.2                      580                      -43.917574138698015
0.2                      581                      -43.91204781528909
0.2                      582                      -43.90652146807141
0.2                      583                      -43.90099509704488
0.2                      584                      -43.895468702209236
0.2                      585                      -43.8899422835642
0.2                      586                      -43.8844158411095
0.2                      587                      -43.87888937484497
0.2                      588                      -43.87336288477031
0.2                      589                      -43.86783637088532
0.2                      590                      -43.862309833189656
0.2                      591                      -43.85764665054123
0.2                      592                      -43.85355903861711
0.2                      593                      -43.849471413669384
0.2                      594                      -43.845383775697954
0.2                      595                      -43.84129612470277
0.2                      596                      -43.83720846068366
0.2                      597                      -43.83312078364066
0.2                      598                      -43.82903309357353
0.2                      599                      -43.82494539048218
0.2                      600                      -43.82085767436664
0.2                      601                      -43.81676994522667
0.2                      602                      -43.81268220306228
0.2                      603                      -43.808594447873226
0.2                      604                      -43.80450667965959
0.2                      605                      -43.80041889842114
0.2                      606                      -43.796331104157886
0.2                      607                      -43.79224329686962
0.2                      608                      -43.78815547655626
0.2                      609                      -43.784067643217774
0.2                      610                      -43.77997979685408
0.2                      611                      -43.77589193746497
0.2                      612                      -43.771804065050425
0.2                      613                      -43.76771617961031
0.2                      614                      -43.76362828114459
0.2                      615                      -43.75954036965315
0.2                      616                      -43.75545244513575
0.2                      617                      -43.751364507592534
0.2                      618                      -43.74727655702317
0.2                      619                      -43.74318859342776
0.2                      620                      -43.73910061680603
0.2                      621                      -43.73501262715803
0.2                      622                      -43.730924624483514
0.2                      623                      -43.726836608782534
0.2                      624                      -43.722748580054905
0.2                      625                      -43.718660538300526
0.2                      626                      -43.71457248351932
0.2                      627                      -43.710484415711186
0.2                      628                      -43.706396334876
0.2                      629                      -43.70230824101374
0.2                      630                      -43.69822013412426
0.2                      631                      -43.69413201420743
0.2                      632                      -43.69004388126317
0.2                      633                      -43.68595573529147
0.2                      634                      -43.68186757629213
0.2                      635                      -43.67777940426504
0.2                      636                      -43.67369121921016
0.2                      637                      -43.669603021127315
0.2                      638                      -43.66551481001649
0.2                      639                      -43.6614265858776
0.2                      640                      -43.65733834871052
0.2                      641                      -43.65325009851509
0.2                      642                      -43.649161835291295
0.2                      643                      -43.64507355903897
0.2                      644                      -43.64098526975804
0.2                      645                      -43.63689696744843
0.2                      646                      -43.63280865211005
0.2                      647                      -43.628720323742684
0.2                      648                      -43.62463198234642
0.2                      649                      -43.620543627921144
0.2                      650                      -43.61645526046656
0.2                      651                      -43.6123668799827
0.2                      652                      -43.6082784864695
0.2                      653                      -43.60419007992679
0.2                      654                      -43.60010166035449
0.2                      655                      -43.59601322775252
0.2                      656                      -43.59192478212081
0.2                      657                      -43.58783632345924
0.2                      658                      -43.58374785176761
0.2                      659                      -43.579659367045956
0.2                      660                      -43.575570869294104
0.2                      661                      -43.57148235851205
0.2                      662                      -43.56739383469962
0.2                      663                      -43.56330529785666
0.2                      664                      -43.559216747983164
0.2                      665                      -43.55512818507906
0.2                      666                      -43.55103960914413
0.2                      667                      -43.54695102017837
0.2                      668                      -43.542862418181706
0.2                      669                      -43.53877380315389
0.2                      670                      -43.53468517509504
0.2                      671                      -43.53059653400484
0.2                      672                      -43.526507879883304
0.2                      673                      -43.52241921273038
0.2                      674                      -43.51833053254584
0.2                      675                      -43.51424183932967
0.2                      676                      -43.5101531330818
0.2                      677                      -43.506064413802065
0.2                      678                      -43.50197568149041
0.2                      679                      -43.49788693614667
0.2                      680                      -43.49379817777086
0.2                      681                      -43.489709406362806
0.2                      682                      -43.4856206219224
0.2                      683                      -43.481531824449554
0.2                      684                      -43.47744301394419
0.2                      685                      -43.47335419040622
0.2                      686                      -43.46926535383552
0.2                      687                      -43.465176504232005
0.2                      688                      -43.4610876415955
0.2                      689                      -43.45699876592599
0.2                      690                      -43.4529098772234
0.2                      691                      -43.4488209754876
0.2                      692                      -43.444732060718486
0.2                      693                      -43.440643132915945
0.2                      694                      -43.43655419207994
0.2                      695                      -43.43246523821029
0.2                      696                      -43.428376271306895
0.2                      697                      -43.42428729136971
0.2                      698                      -43.420198298398624
0.2                      699                      -43.41610929239358
0.2                      700                      -43.41202027335442
0.2                      701                      -43.407931241281034
0.2                      702                      -43.40384219617338
0.2                      703                      -43.39975313803131
0.2                      704                      -43.39566406685472
0.2                      705                      -43.3915749826436
0.2                      706                      -43.3874858853977
0.2                      707                      -43.383396775117106
0.2                      708                      -43.3793076518016
0.2                      709                      -43.37521851545108
0.2                      710                      -43.371129366065446
0.2                      711                      -43.36704020364469
0.2                      712                      -43.36295102818866
0.2                      713                      -43.358861839697234
0.2                      714                      -43.35477263817034
0.2                      715                      -43.35068342360779
0.2                      716                      -43.346594196009626
0.2                      717                      -43.34250495537573
0.2                      718                      -43.338415701705955
0.2                      719                      -43.33432643500015
0.2                      720                      -43.3302371552583
0.2                      721                      -43.326147862480305
0.2                      722                      -43.32205855666605
0.2                      723                      -43.31796923781539
0.2                      724                      -43.313879905928324
0.2                      725                      -43.30979056100471
0.2                      726                      -43.30570120304432
0.2                      727                      -43.301611832047314
0.2                      728                      -43.297522448013396
0.2                      729                      -43.2934330509425
0.2                      730                      -43.2893436408346
0.2                      731                      -43.28525421768955
0.2                      732                      -43.28116478150719
0.2                      733                      -43.277075332287524
0.2                      734                      -43.27298587003039
0.2                      735                      -43.26889639473579
0.2                      736                      -43.26480690640342
0.2                      737                      -43.26071740503342
0.2                      738                      -43.25662789062557
0.2                      739                      -43.252538363179816
0.2                      740                      -43.24844882269598
0.2                      741                      -43.24435926917397
0.2                      742                      -43.24026970261377
0.2                      743                      -43.23618012301523
0.2                      744                      -43.23209053037825
0.2                      745                      -43.228000924702776
0.2                      746                      -43.22391130598869
0.2                      747                      -43.21982167423584
0.2                      748                      -43.215732029444226
0.2                      749                      -43.211642371613614
0.2                      750                      -43.20755270074399
0.2                      751                      -43.203463016835286
0.2                      752                      -43.19937331988737
0.2                      753                      -43.19528360990015
0.2                      754                      -43.191193886873464
0.2                      755                      -43.18710415080731
0.2                      756                      -43.183014401701584
0.2                      757                      -43.17892463955611
0.2                      758                      -43.1748348643708
0.2                      759                      -43.17074507614562
0.2                      760                      -43.166655274880455
0.2                      761                      -43.16256546057519
0.2                      762                      -43.15847563322966
0.2                      763                      -43.15438579284383
0.2                      764                      -43.15029593941771
0.2                      765                      -43.14620607295103
0.2                      766                      -43.14211619344377
0.2                      767                      -43.138026300895845
0.2                      768                      -43.133936395307074
0.2                      769                      -43.129846476677464
0.2                      770                      -43.12575654500683
0.2                      771                      -43.12213847392846
0.2                      772                      -43.11883497585793
0.2                      773                      -43.11553146927974
0.2                      774                      -43.11222795419386
0.2                      775                      -43.10892443060018
0.2                      776                      -43.10562089849872
0.2                      777                      -43.102317357889426
0.2                      778                      -43.099013808772135
0.2                      779                      -43.09571025114699
0.2                      780                      -43.092406685013735
0.2                      781                      -43.08910311037237
0.2                      782                      -43.08579952722299
0.2                      783                      -43.082495935565404
0.2                      784                      -43.07919233539954
0.2                      785                      -43.07588872672545
0.2                      786                      -43.07258510954297
0.2                      787                      -43.06928148385215
0.2                      788                      -43.06597784965288
0.2                      789                      -43.06267420694519
0.2                      790                      -43.059370555728854
0.2                      791                      -43.05606689600401
0.2                      792                      -43.052763227770484
0.2                      793                      -43.04945955102826
0.2                      794                      -43.04615586577733
0.2                      795                      -43.04285217201755
0.2                      796                      -43.03954846974894
0.2                      797                      -43.03624475897143
0.2                      798                      -43.03294103968495
0.2                      799                      -43.029637311889495
0.2                      800                      -43.02633357558494
0.2                      801                      -43.02302983077134
0.2                      802                      -43.019726077448595
0.2                      803                      -43.01642231561653
0.2                      804                      -43.013118545275255
0.2                      805                      -43.00981476642466
0.2                      806                      -43.006510979064714
0.2                      807                      -43.00320718319534
0.2                      808                      -42.9999033788165
0.2                      809                      -42.99659956592812
0.2                      810                      -42.993295744530144
0.2                      811                      -42.98999191462258
0.2                      812                      -42.98668807620532
0.2                      813                      -42.9833842292783
0.2                      814                      -42.98008037384156
0.2                      815                      -42.97677650989495
0.2                      816                      -42.97347263743845
0.2                      817                      -42.97016875647205
0.2                      818                      -42.966864866995586
0.2                      819                      -42.96356096900912
0.2                      820                      -42.96025706251263
0.2                      821                      -42.956953147505885
0.2                      822                      -42.95364922398896
0.2                      823                      -42.95034529196181
0.2                      824                      -42.94704135142431
0.2                      825                      -42.943737402376534
0.2                      826                      -42.94043344481833
0.2                      827                      -42.93712947874958
0.2                      828                      -42.93382550417044
0.2                      829                      -42.9305215210807
0.2                      830                      -42.92721752948028
0.2                      831                      -42.9239135293693
0.2                      832                      -42.920609520747576
0.2                      833                      -42.917305503615054
0.2                      834                      -42.914001477971745
0.2                      835                      -42.91069744381751
0.2                      836                      -42.907393401152376
0.2                      837                      -42.90408934997627
0.2                      838                      -42.90078529028918
0.2                      839                      -42.89748122209093
0.2                      840                      -42.89417714538159
0.2                      841                      -42.890873060161056
0.2                      842                      -42.88756896642927
0.2                      843                      -42.88426486418622
0.2                      844                      -42.88096075343183
0.2                      845                      -42.87765663416608
0.2                      846                      -42.87435250638886
0.2                      847                      -42.871048370100155
0.2                      848                      -42.867744225299845
0.2                      849                      -42.864440071988
0.2                      850                      -42.861135910164464
0.2                      851                      -42.85783173982924
0.2                      852                      -42.85452756098228
0.2                      853                      -42.85122337362349
0.2                      854                      -42.847919177752864
0.2                      855                      -42.844614973370284
0.2                      856                      -42.84131076047577
0.2                      857                      -42.83800653906925
0.2                      858                      -42.83470230915061
0.2                      859                      -42.83139807071993
0.2                      860                      -42.828093823777046
0.2                      861                      -42.82478956832191
0.2                      862                      -42.8214853043546
0.2                      863                      -42.81818103187485
0.2                      864                      -42.81487675088278
0.2                      865                      -42.811572461378255
0.2                      866                      -42.80826816336129
0.2                      867                      -42.80496385683172
0.2                      868                      -42.801659541789654
0.2                      869                      -42.7983552182349
0.2                      870                      -42.79505088616746
0.2                      871                      -42.7917465455873
0.2                      872                      -42.78844219649432
0.2                      873                      -42.78513783888849
0.2                      874                      -42.78183347276982
0.2                      875                      -42.77852909813819
0.2                      876                      -42.775224714993506
0.2                      877                      -42.77192032333583
0.2                      878                      -42.76861592316504
0.2                      879                      -42.765311514481056
0.2                      880                      -42.762007097283856
0.2                      881                      -42.7587026715734
0.2                      882                      -42.755398237349695
0.2                      883                      -42.752093794612584
0.2                      884                      -42.748789343362034
0.2                      885                      -42.745484883598046
0.2                      886                      -42.742180415320504
0.2                      887                      -42.73887593852946
0.2                      888                      -42.73557145322476
0.2                      889                      -42.732266959406374
0.2                      890                      -42.728962457074275
0.2                      891                      -42.72565794622843
0.2                      892                      -42.72235342686869
0.2                      893                      -42.719048898995105
0.2                      894                      -42.71574436260758
0.2                      895                      -42.7124398177061
0.2                      896                      -42.709135264290474
0.2                      897                      -42.70583070236083
0.2                      898                      -42.70252613191708
0.2                      899                      -42.69922155295909
0.2                      900                      -42.69591696548686
0.2                      901                      -42.69261236950034
0.2                      902                      -42.68930776499946
0.2                      903                      -42.686003151984195
0.2                      904                      -42.682698530454424
0.2                      905                      -42.67939390041025
0.2                      906                      -42.676089261851466
0.2                      907                      -42.67278461477802
0.2                      908                      -42.66947995919001
0.2                      909                      -42.66617529508727
0.2                      910                      -42.66287062246968
0.2                      911                      -42.659565941337334
0.2                      912                      -42.65626125169011
0.2                      913                      -42.65295655352798
0.2                      914                      -42.64965184685086
0.2                      915                      -42.64634713165875
0.2                      916                      -42.64304240795149
0.2                      917                      -42.6397376757291
0.2                      918                      -42.63643293499163
0.2                      919                      -42.63312818573883
0.2                      920                      -42.62982342797083
0.2                      921                      -42.62651866168742
0.2                      922                      -42.623213886888685
0.2                      923                      -42.6199091035745
0.2                      924                      -42.61660431174482
0.2                      925                      -42.61329951139954
0.2                      926                      -42.60999470253872
0.2                      927                      -42.60668988516222
0.2                      928                      -42.603385059270096
0.2                      929                      -42.600080224862126
0.2                      930                      -42.59677538193842
0.2                      931                      -42.593470530498834
0.2                      932                      -42.59016567054334
0.2                      933                      -42.58686080207188
0.2                      934                      -42.58355592508437
0.2                      935                      -42.58025103958086
0.2                      936                      -42.57694614556123
0.2                      937                      -42.5736412430254
0.2                      938                      -42.5703363319733
0.2                      939                      -42.56703141240507
0.2                      940                      -42.56372648432051
0.2                      941                      -42.56042154771944
0.2                      942                      -42.55711660260204
0.2                      943                      -42.55381164896809
0.2                      944                      -42.55050668681773
0.2                      945                      -42.5472017161507
0.2                      946                      -42.543896736967056
0.2                      947                      -42.54059174926674
0.2                      948                      -42.53728675304965
0.2                      949                      -42.533981748315746
0.2                      950                      -42.530676735065114
0.2                      951                      -42.5277508289895
0.2                      952                      -42.52507766054787
0.2                      953                      -42.52240448653452
0.2                      954                      -42.51973130694938
0.2                      955                      -42.51705812179249
0.2                      956                      -42.51438493106384
0.2                      957                      -42.51171173476321
0.2                      958                      -42.50903853289078
0.2                      959                      -42.50636532544648
0.2                      960                      -42.50369211243027
0.2                      961                      -42.501018893842115
0.2                      962                      -42.49834566968193
0.2                      963                      -42.49567243994976
0.2                      964                      -42.49299920464557
0.2                      965                      -42.490325963769315
0.2                      966                      -42.48765271732102
0.2                      967                      -42.484979465300576
0.2                      968                      -42.48230620770798
0.2                      969                      -42.479632944543226
0.2                      970                      -42.476959675806256
0.2                      971                      -42.47428640149709
0.2                      972                      -42.47161312161563
0.2                      973                      -42.46893983616198
0.2                      974                      -42.46626654513596
0.2                      975                      -42.46359324853762
0.2                      976                      -42.46091994636693
0.2                      977                      -42.458246638623805
0.2                      978                      -42.45557332530827
0.2                      979                      -42.45290000642039
0.2                      980                      -42.45022668195996
0.2                      981                      -42.44755335192705
0.2                      982                      -42.4448800163216
0.2                      983                      -42.442206675143574
0.2                      984                      -42.43953332839302
0.2                      985                      -42.4368599760698
0.2                      986                      -42.43418661817404
0.2                      987                      -42.43151325470552
0.2                      988                      -42.42883988566439
0.2                      989                      -42.42616651105045
0.2                      990                      -42.42349313086386
0.2                      991                      -42.42081974510442
0.2                      992                      -42.418146353772265
0.2                      993                      -42.41547295686723
0.2                      994                      -42.41279955438934
0.2                      995                      -42.410126146338534
0.2                      996                      -42.40745273271485
0.2                      997                      -42.404779313518226
0.2                      998                      -42.40210588874864
0.2                      999                      -42.39943245840609
0.2                      1000                     -42.39675902249046
0.2                      1001                     -42.39408558100181
0.2                      1002                     -42.391412133940065
0.2                      1003                     -42.388738681305284
0.2                      1004                     -42.38606522309738
0.2                      1005                     -42.38339175931622
0.2                      1006                     -42.3807182899619
0.2                      1007                     -42.37804481503441
0.2                      1008                     -42.37537133453365
0.2                      1009                     -42.372697848459644
0.2                      1010                     -42.370024356812266
0.2                      1011                     -42.36735085959167
0.2                      1012                     -42.36467735679773
0.2                      1013                     -42.362003848430305
0.2                      1014                     -42.35933033448953
0.2                      1015                     -42.35665681497535
0.2                      1016                     -42.35398328988769
0.2                      1017                     -42.35130975922657
0.2                      1018                     -42.348636222991864
0.2                      1019                     -42.34596268118371
0.2                      1020                     -42.34328913380191
0.2                      1021                     -42.34061558084653
0.2                      1022                     -42.33794202231751
0.2                      1023                     -42.33526845821483
0.2                      1024                     -42.33259488853851
0.2                      1025                     -42.329921313288516
0.2                      1026                     -42.32724773246471
0.2                      1027                     -42.3245741460672
0.2                      1028                     -42.32190055409586
0.2                      1029                     -42.31922695655074
0.2                      1030                     -42.31655335343172
0.2                      1031                     -42.31387974473891
0.2                      1032                     -42.31120613047208
0.2                      1033                     -42.308532510631395
0.2                      1034                     -42.305858885216736
0.2                      1035                     -42.303185254228175
0.2                      1036                     -42.30051161766557
0.2                      1037                     -42.297837975528815
0.2                      1038                     -42.295164327818114
0.2                      1039                     -42.29249067453327
0.2                      1040                     -42.28981701567432
0.2                      1041                     -42.28714335124122
0.2                      1042                     -42.28446968123395
0.2                      1043                     -42.28179600565247
0.2                      1044                     -42.279122324496754
0.2                      1045                     -42.27644863776681
0.2                      1046                     -42.273774945462556
0.2                      1047                     -42.27110124758398
0.2                      1048                     -42.26842754413108
0.2                      1049                     -42.2657538351038
0.2                      1050                     -42.26308012050219
0.2                      1051                     -42.26040640032604
0.2                      1052                     -42.25773267457554
0.2                      1053                     -42.2550589432505
0.2                      1054                     -42.252385206351015
0.2                      1055                     -42.24971146387693
0.2                      1056                     -42.24703771582835
0.2                      1057                     -42.24436396220517
0.2                      1058                     -42.24169020300731
0.2                      1059                     -42.23901643823488
0.2                      1060                     -42.23634266788773
0.2                      1061                     -42.233668891965934
0.2                      1062                     -42.230995110469365
0.2                      1063                     -42.22832132339802
0.2                      1064                     -42.22564753075196
0.2                      1065                     -42.222973732531095
0.2                      1066                     -42.22029992873536
0.2                      1067                     -42.21762611936475
0.2                      1068                     -42.21495230441926
0.2                      1069                     -42.2122784838989
0.2                      1070                     -42.209604657803574
0.2                      1071                     -42.20693082613326
0.2                      1072                     -42.20425698888797
0.2                      1073                     -42.201583146067634
0.2                      1074                     -42.19890929767222
0.2                      1075                     -42.196235443701745
0.2                      1076                     -42.193561584156136
0.2                      1077                     -42.19088771903541
0.2                      1078                     -42.18821384833952
0.2                      1079                     -42.18553997206848
0.2                      1080                     -42.18286609022214
0.2                      1081                     -42.18019220280063
0.2                      1082                     -42.17751830980381
0.2                      1083                     -42.17484441123166
0.2                      1084                     -42.1721705070842
0.2                      1085                     -42.16949659736138
0.2                      1086                     -42.16682268206319
0.2                      1087                     -42.16414876118955
0.2                      1088                     -42.161474834740545
0.2                      1089                     -42.15880090271593
0.2                      1090                     -42.156126965115966
0.2                      1091                     -42.15345302194043
0.2                      1092                     -42.1507790731893
0.2                      1093                     -42.148105118862674
0.2                      1094                     -42.14543115896035
0.2                      1095                     -42.14275719348248
0.2                      1096                     -42.140083222428956
0.2                      1097                     -42.137409245799695
0.2                      1098                     -42.1347352635947
0.2                      1099                     -42.132061275814
0.2                      1100                     -42.129387282457536
0.2                      1101                     -42.12671328352524
0.2                      1102                     -42.124039279017154
0.2                      1103                     -42.12136526893318
0.2                      1104                     -42.118691253273376
0.2                      1105                     -42.116017232037606
0.2                      1106                     -42.11334320522592
0.2                      1107                     -42.11066917283829
0.2                      1108                     -42.10799513487464
0.2                      1109                     -42.105321091334986
0.2                      1110                     -42.10264704221925
0.2                      1111                     -42.09997298752753
0.2                      1112                     -42.097298927259615
0.2                      1113                     -42.09462486141563
0.2                      1114                     -42.0919507899955
0.2                      1115                     -42.089276712999116
0.2                      1116                     -42.08660263042662
0.2                      1117                     -42.083928542277825
0.2                      1118                     -42.081254448552784
0.2                      1119                     -42.078580349251475
0.2                      1120                     -42.075906244373755
0.2                      1121                     -42.073232133919774
0.2                      1122                     -42.070558017889354
0.2                      1123                     -42.06788389628257
0.2                      1124                     -42.06520976909935
0.2                      1125                     -42.062535636339724
0.2                      1126                     -42.05986149800351
0.2                      1127                     -42.05718735409086
0.2                      1128                     -42.054513204601584
0.2                      1129                     -42.051839049535836
0.2                      1130                     -42.049164888893465
0.2                      1131                     -42.046608286573736
0.2                      1132                     -42.04413179114437
0.2                      1133                     -42.04165746081683
0.2                      1134                     -42.039185295603666
0.2                      1135                     -42.03671529551746
0.2                      1136                     -42.03424746057066
0.2                      1137                     -42.03178179077578
0.2                      1138                     -42.02931828614533
0.2                      1139                     -42.026856946691844
0.2                      1140                     -42.024397772427626
0.2                      1141                     -42.021940763365365
0.2                      1142                     -42.019485919517344
0.2                      1143                     -42.017033240896026
0.2                      1144                     -42.01458272751393
0.2                      1145                     -42.01213437938341
0.2                      1146                     -42.00968819651684
0.2                      1147                     -42.00724417892666
0.2                      1148                     -42.00480232662525
0.2                      1149                     -42.00236263962499
0.2                      1150                     -41.999925117938204
0.2                      1151                     -41.997489761577334
0.2                      1152                     -41.99505657055462
0.2                      1153                     -41.992625544882365
0.2                      1154                     -41.990196684573085
0.2                      1155                     -41.987769989638835
0.2                      1156                     -41.98534546009209
0.2                      1157                     -41.982923095945104
0.2                      1158                     -41.98050289721008
0.2                      1159                     -41.97808486389934
0.2                      1160                     -41.9756689960252
0.2                      1161                     -41.973255293599806
0.2                      1162                     -41.97084375663538
0.2                      1163                     -41.96843438514422
0.2                      1164                     -41.966027179138436
0.2                      1165                     -41.96362213863032
0.2                      1166                     -41.961219263632074
0.2                      1167                     -41.95881855415579
0.2                      1168                     -41.95642001021372
0.2                      1169                     -41.95402363181794
0.2                      1170                     -41.95162941898062
0.2                      1171                     -41.94923737171389
0.2                      1172                     -41.946847490029974
0.2                      1173                     -41.94445977394081
0.2                      1174                     -41.942074223458576
0.2                      1175                     -41.939690838595375
0.2                      1176                     -41.93730961936334
0.2                      1177                     -41.93493056577449
0.2                      1178                     -41.9325536778408
0.2                      1179                     -41.93017895557446
0.2                      1180                     -41.92780639898737
0.2                      1181                     -41.92543600809167
0.2                      1182                     -41.92306778289932
0.2                      1183                     -41.920701723422326
0.2                      1184                     -41.91833782967263
0.2                      1185                     -41.915976101662366
0.2                      1186                     -41.913616539403336
0.2                      1187                     -41.911259142907554
0.2                      1188                     -41.90890391218697
0.2                      1189                     -41.90655084725359
0.2                      1190                     -41.904199948119235
0.2                      1191                     -41.90185121479588
0.2                      1192                     -41.899504647295416
0.2                      1193                     -41.89716024562971
0.2                      1194                     -41.8948180098107
0.2                      1195                     -41.892477939850245
0.2                      1196                     -41.890140035760176
0.2                      1197                     -41.88780429755238
0.2                      1198                     -41.88547072523859
0.2                      1199                     -41.883139318830814
0.2                      1200                     -41.88081007834075
0.2                      1201                     -41.87848300378021
0.2                      1202                     -41.87615809516101
0.2                      1203                     -41.873835352494915
0.2                      1204                     -41.871514775793734
0.2                      1205                     -41.8691963650692
0.2                      1206                     -41.86688012033308
0.2                      1207                     -41.864566041597115
0.2                      1208                     -41.86225412887301
0.2                      1209                     -41.8599443821725
0.2                      1210                     -41.85763680150726
0.2                      1211                     -41.855331386889105
0.2                      1212                     -41.853028138329606
0.2                      1213                     -41.85072705584048
0.2                      1214                     -41.84842813943331
0.2                      1215                     -41.84613138911991
0.2                      1216                     -41.843836804911824
0.2                      1217                     -41.84154438682064
0.2                      1218                     -41.83925413485807
0.2                      1219                     -41.83696604903566
0.2                      1220                     -41.8346801293651
0.2                      1221                     -41.83239637585781
0.2                      1222                     -41.830114788525535
0.2                      1223                     -41.82783536737977
0.2                      1224                     -41.82555811243206
0.2                      1225                     -41.823283023693975
0.2                      1226                     -41.821010101177016
0.2                      1227                     -41.81873934489271
0.2                      1228                     -41.81647075485261
0.2                      1229                     -41.81420433106823
0.2                      1230                     -41.81194007355093
0.2                      1231                     -41.80967798231233
0.2                      1232                     -41.80741805736382
0.2                      1233                     -41.80516029871692
0.2                      1234                     -41.802904706383
0.2                      1235                     -41.800651280373565
0.2                      1236                     -41.79840002070003
0.2                      1237                     -41.79615092737373
0.2                      1238                     -41.79390400040619
0.2                      1239                     -41.7916592398086
0.2                      1240                     -41.78941664559259
0.2                      1241                     -41.78717621776939
0.2                      1242                     -41.78493795635036
0.2                      1243                     -41.78270186134687
0.2                      1244                     -41.780467932770264
0.2                      1245                     -41.77823617063185
0.2                      1246                     -41.776006574942905
0.2                      1247                     -41.773779145714855
0.2                      1248                     -41.771553882958884
0.2                      1249                     -41.769330786686275
0.2                      1250                     -41.76710985690836
0.2                      1251                     -41.76489109363637
0.2                      1252                     -41.76267449688153
0.2                      1253                     -41.7604600666551
0.2                      1254                     -41.75824780296836
0.2                      1255                     -41.756037705832405
0.2                      1256                     -41.75382977525851
0.2                      1257                     -41.751624011257874
0.2                      1258                     -41.749420413841726
0.2                      1259                     -41.74721898302113
0.2                      1260                     -41.74501971880732
0.2                      1261                     -41.74282262121143
0.2                      1262                     -41.74062769024457
0.2                      1263                     -41.73843492591794
0.2                      1264                     -41.736244328242584
0.2                      1265                     -41.73405589722966
0.2                      1266                     -41.73186963289021
0.2                      1267                     -41.72968553523539
0.2                      1268                     -41.72750360427628
0.2                      1269                     -41.72532384002378
0.2                      1270                     -41.72314624248917
0.2                      1271                     -41.72097081168334
0.2                      1272                     -41.71879754761734
0.2                      1273                     -41.716626450302236
0.2                      1274                     -41.71445751974903
0.2                      1275                     -41.71229075596867
0.2                      1276                     -41.710126158972166
0.2                      1277                     -41.70796372877056
0.2                      1278                     -41.705803465374714
0.2                      1279                     -41.70364536879556
0.2                      1280                     -41.70148943904426
0.2                      1281                     -41.69933567613144
0.2                      1282                     -41.6971840800683
0.2                      1283                     -41.69503465086561
0.2                      1284                     -41.69288738853416
0.2                      1285                     -41.690742293085044
0.2                      1286                     -41.68859936452905
0.2                      1287                     -41.68645860287705
0.2                      1288                     -41.68432000813989
0.2                      1289                     -41.68218358032845
0.2                      1290                     -41.680049319453495
0.2                      1291                     -41.6779172255259
0.2                      1292                     -41.67578729855649
0.2                      1293                     -41.67365953855604
0.2                      1294                     -41.67153394553533
0.2                      1295                     -41.66941051950511
0.2                      1296                     -41.66728926047621
0.2                      1297                     -41.66517016845938
0.2                      1298                     -41.66305324346537
0.2                      1299                     -41.66093848550488
0.2                      1300                     -41.658825894588574
0.2                      1301                     -41.65671547072727
0.2                      1302                     -41.65460721393168
0.2                      1303                     -41.65250112421242
0.2                      1304                     -41.65039720158023
0.2                      1305                     -41.64829544604572
0.2                      1306                     -41.6461958576196
0.2                      1307                     -41.64409843631248
0.2                      1308                     -41.64200318213504
0.2                      1309                     -41.639910095097896
0.2                      1310                     -41.63781917521159
0.2                      1311                     -41.6357058648019
0.2                      1312                     -41.63357798705748
0.2                      1313                     -41.63145182309764
0.2                      1314                     -41.62932737293093
0.2                      1315                     -41.627204636565935
0.2                      1316                     -41.62508361401109
0.2                      1317                     -41.62296430527488
0.2                      1318                     -41.62084671036592
0.2                      1319                     -41.618730829292616
0.2                      1320                     -41.616616662063514
0.2                      1321                     -41.614504208687116
0.2                      1322                     -41.61239346917174
0.2                      1323                     -41.61028444352602
0.2                      1324                     -41.60817713175833
0.2                      1325                     -41.60607153387716
0.2                      1326                     -41.60396764989095
0.2                      1327                     -41.60186547980817
0.2                      1328                     -41.59976502363717
0.2                      1329                     -41.59766628138639
0.2                      1330                     -41.595569253064355
0.2                      1331                     -41.59347393867936
0.2                      1332                     -41.59138033823983
0.2                      1333                     -41.589288451754214
0.2                      1334                     -41.58719827923086
0.2                      1335                     -41.58510982067819
0.2                      1336                     -41.583023076104524
0.2                      1337                     -41.5809380455183
0.2                      1338                     -41.57885472892787
0.2                      1339                     -41.576773126341536
0.2                      1340                     -41.574693237767704
0.2                      1341                     -41.57261506321468
0.2                      1342                     -41.57053860269083
0.2                      1343                     -41.5684638562045
0.2                      1344                     -41.566390823763946
0.2                      1345                     -41.56431950537754
0.2                      1346                     -41.56224990105355
0.2                      1347                     -41.56018201080032
0.2                      1348                     -41.55811583462616
0.2                      1349                     -41.556051372539315
0.2                      1350                     -41.553988624548076
0.2                      1351                     -41.551927590660746
0.2                      1352                     -41.54986827088551
0.2                      1353                     -41.54781066523075
0.2                      1354                     -41.54575477370463
0.2                      1355                     -41.543700596315425
0.2                      1356                     -41.541648133071455
0.2                      1357                     -41.539597383980805
0.2                      1358                     -41.5375483490518
0.2                      1359                     -41.535501028292636
0.2                      1360                     -41.53345542171147
0.2                      1361                     -41.53141152931665
0.2                      1362                     -41.52936935111628
0.2                      1363                     -41.52732888711856
0.2                      1364                     -41.52529013733167
0.2                      1365                     -41.523253101763764
0.2                      1366                     -41.52121778042318
0.2                      1367                     -41.51918417331786
0.2                      1368                     -41.5171522804561
0.2                      1369                     -41.51512210184594
0.2                      1370                     -41.51309363749567
0.2                      1371                     -41.5110668874133
0.2                      1372                     -41.50904185160705
0.2                      1373                     -41.507018530085006
0.2                      1374                     -41.504996922855284
0.2                      1375                     -41.50297702992605
0.2                      1376                     -41.500958851305334
0.2                      1377                     -41.498942387001236
0.2                      1378                     -41.49692763702191
0.2                      1379                     -41.49491460137538
0.2                      1380                     -41.49290328006973
0.2                      1381                     -41.49089367311305
0.2                      1382                     -41.488885780513414
0.2                      1383                     -41.48687960227884
0.2                      1384                     -41.48487513841741
0.2                      1385                     -41.48287238893714
0.2                      1386                     -41.480871353846105
0.2                      1387                     -41.47887203315234
0.2                      1388                     -41.47687442686375
0.2                      1389                     -41.474878534988505
0.2                      1390                     -41.47288435753456
0.2                      1391                     -41.470891894509855
0.2                      1392                     -41.46890114592244
0.2                      1393                     -41.466912111780324
0.2                      1394                     -41.46492479209145
0.2                      1395                     -41.4629391868638
0.2                      1396                     -41.460955296105354
0.2                      1397                     -41.45897311982401
0.2                      1398                     -41.456992658027765
0.2                      1399                     -41.45501391072465
0.2                      1400                     -41.45303687792245
0.2                      1401                     -41.451061559629224
0.2                      1402                     -41.449087955852804
0.2                      1403                     -41.44711606660125
0.2                      1404                     -41.44514589188229
0.2                      1405                     -41.443177431703944
0.2                      1406                     -41.44121068607409
0.2                      1407                     -41.43924565500066
0.2                      1408                     -41.437282338491464
0.2                      1409                     -41.4353207365544
0.2                      1410                     -41.43336084919739
0.2                      1411                     -41.431402676428206
0.2                      1412                     -41.42944621825478
0.2                      1413                     -41.427491474684935
0.2                      1414                     -41.425538445726524
0.2                      1415                     -41.4235871313874
0.2                      1416                     -41.42163753167542
0.2                      1417                     -41.4196896465983
0.2                      1418                     -41.41774347616392
0.2                      1419                     -41.41579902038015
0.2                      1420                     -41.413856279254695
0.2                      1421                     -41.41191525279539
0.2                      1422                     -41.40997594100999
0.2                      1423                     -41.40803834390635
0.2                      1424                     -41.40610246149222
0.2                      1425                     -41.404168293775356
0.2                      1426                     -41.402235840763474
0.2                      1427                     -41.40030510246446
0.2                      1428                     -41.39837607888588
0.2                      1429                     -41.39644877003559
0.2                      1430                     -41.39452317592136
0.2                      1431                     -41.39259929655088
0.2                      1432                     -41.390677131931824
0.2                      1433                     -41.38875668207188
0.2                      1434                     -41.38683794697886
0.2                      1435                     -41.38492092666043
0.2                      1436                     -41.383005621124255
0.2                      1437                     -41.381092030378035
0.2                      1438                     -41.3791801544294
0.2                      1439                     -41.377269993286205
0.2                      1440                     -41.37536154695591
0.2                      1441                     -41.37345481544625
0.2                      1442                     -41.37154979876488
0.2                      1443                     -41.36964649691941
0.2                      1444                     -41.36774490991751
0.2                      1445                     -41.36584503776685
0.2                      1446                     -41.36394688047504
0.2                      1447                     -41.36205043804963
0.2                      1448                     -41.36015571049833
0.2                      1449                     -41.358262697828614
0.2                      1450                     -41.3563714000482
0.2                      1451                     -41.35448181716465
0.2                      1452                     -41.35259394918549
0.2                      1453                     -41.350707796118364
0.2                      1454                     -41.34882335797078
0.2                      1455                     -41.34694063475038
0.2                      1456                     -41.34505962646471
0.2                      1457                     -41.34318033312122
0.2                      1458                     -41.34130275472754
0.2                      1459                     -41.339426891291204
0.2                      1460                     -41.337552742819675
0.2                      1461                     -41.33568030932058
0.2                      1462                     -41.33380959080136
0.2                      1463                     -41.33194058726957
0.2                      1464                     -41.33007329873267
0.2                      1465                     -41.328207725198126
0.2                      1466                     -41.326343866673525
0.2                      1467                     -41.324481723166244
0.2                      1468                     -41.322621294683785
0.2                      1469                     -41.3207625812337
0.2                      1470                     -41.31890558282334
0.2                      1471                     -41.317050299460206
0.2                      1472                     -41.315196731151744
0.2                      1473                     -41.3133448779054
0.2                      1474                     -41.311494739728566
0.2                      1475                     -41.309646316628765
0.2                      1476                     -41.30779960861329
0.2                      1477                     -41.305954615689615
0.2                      1478                     -41.304111337865145
0.2                      1479                     -41.3022697751473
0.2                      1480                     -41.300429927543476
0.2                      1481                     -41.29859179506098
0.2                      1482                     -41.29675537770724
0.2                      1483                     -41.29492067548964
0.2                      1484                     -41.293087688415525
0.2                      1485                     -41.291256416492274
0.2                      1486                     -41.28942685972728
0.2                      1487                     -41.2875990181278
0.2                      1488                     -41.28577289170114
0.2                      1489                     -41.28394848045475
0.2                      1490                     -41.28212578439588
0.2                      1491                     -41.28028884831781
0.2                      1492                     -41.27844275498322
0.2                      1493                     -41.276598082295344
0.2                      1494                     -41.27475483026034
0.2                      1495                     -41.27291299888436
0.2                      1496                     -41.27107258817339
0.2                      1497                     -41.26923359813374
0.2                      1498                     -41.26739602877141
0.2                      1499                     -41.26555988009252
0.2                      1500                     -41.2637251521032
0.2                      1501                     -41.26189184480959
0.2                      1502                     -41.260059958217724
0.2                      1503                     -41.2582294923337
0.2                      1504                     -41.25640044716362
0.2                      1505                     -41.25457282271351
0.2                      1506                     -41.25274661898959
0.2                      1507                     -41.25092183599781
0.2                      1508                     -41.24909847374417
0.2                      1509                     -41.24727653223494
0.2                      1510                     -41.24545601147608
0.2                      1511                     -41.24363691147359
0.2                      1512                     -41.24181923223358
0.2                      1513                     -41.2400029737621
0.2                      1514                     -41.238188136065155
0.2                      1515                     -41.236374719148756
0.2                      1516                     -41.23456272301901
0.2                      1517                     -41.232752147681865
0.2                      1518                     -41.230942993143366
0.2                      1519                     -41.229135259409595
0.2                      1520                     -41.22732894648654
0.2                      1521                     -41.225524054380145
0.2                      1522                     -41.22372058309641
0.2                      1523                     -41.22191853264144
0.2                      1524                     -41.220117903021055
0.2                      1525                     -41.218318694241425
0.2                      1526                     -41.21652090630843
0.2                      1527                     -41.214724539228115
0.2                      1528                     -41.21292959300638
0.2                      1529                     -41.21113606764922
0.2                      1530                     -41.209343963162546
0.2                      1531                     -41.20755327955249
0.2                      1532                     -41.20576401682481
0.2                      1533                     -41.20397617498559
0.2                      1534                     -41.20218975404071
0.2                      1535                     -41.20040475399607
0.2                      1536                     -41.19862117485774
0.2                      1537                     -41.19683901663158
0.2                      1538                     -41.19505827932347
0.2                      1539                     -41.19327896293936
0.2                      1540                     -41.19150106748521
0.2                      1541                     -41.189724592966925
0.2                      1542                     -41.18794953939033
0.2                      1543                     -41.18617590676145
0.2                      1544                     -41.1844036950861
0.2                      1545                     -41.182632904370145
0.2                      1546                     -41.18086353461962
0.2                      1547                     -41.179095585840265
0.2                      1548                     -41.17732905803804
0.2                      1549                     -41.17556395121874
0.2                      1550                     -41.173800265388365
0.2                      1551                     -41.17203800055267
0.2                      1552                     -41.170277156717496
0.2                      1553                     -41.16851773388881
0.2                      1554                     -41.166759732072364
0.2                      1555                     -41.16500315127413
0.2                      1556                     -41.16324799149976
0.2                      1557                     -41.16149425275528
0.2                      1558                     -41.15974193504641
0.2                      1559                     -41.15799103837906
0.2                      1560                     -41.15624156275893
0.2                      1561                     -41.154493508191926
0.2                      1562                     -41.15274687468385
0.2                      1563                     -41.15100166224051
0.2                      1564                     -41.149257870867714
0.2                      1565                     -41.147515500571274
0.2                      1566                     -41.14577455135697
0.2                      1567                     -41.144035023230586
0.2                      1568                     -41.1422969161979
0.2                      1569                     -41.14056023026475
0.2                      1570                     -41.13882496543679
0.2                      1571                     -41.13709112171988
0.2                      1572                     -41.13535869911982
0.2                      1573                     -41.13362769764229
0.2                      1574                     -41.13189811729311
0.2                      1575                     -41.13016995807804
0.2                      1576                     -41.12844322000279
0.2                      1577                     -41.126717903073086
0.2                      1578                     -41.1249940072947
0.2                      1579                     -41.123271532673336
0.2                      1580                     -41.1215504792147
0.2                      1581                     -41.11983084692466
0.2                      1582                     -41.11811263580881
0.2                      1583                     -41.116395845872844
0.2                      1584                     -41.114680477122604
0.2                      1585                     -41.11296652956367
0.2                      1586                     -41.11125400320177
0.2                      1587                     -41.10954289804263
0.2                      1588                     -41.10783321409194
0.2                      1589                     -41.10612495135538
0.2                      1590                     -41.10441810983856
0.2                      1591                     -41.10271268954726
0.2                      1592                     -41.10100869048711
0.2                      1593                     -41.099306112663825
0.2                      1594                     -41.09760495608299
0.2                      1595                     -41.09590522075038
0.2                      1596                     -41.094206906671445
0.2                      1597                     -41.09251001385204
0.2                      1598                     -41.090814542297764
0.2                      1599                     -41.08912049201412
0.2                      1600                     -41.08742786300693
0.2                      1601                     -41.085736655281714
0.2                      1602                     -41.08404686884411
0.2                      1603                     -41.08235850369973
0.2                      1604                     -41.08067155985424
0.2                      1605                     -41.078986037313264
0.2                      1606                     -41.07730193608234
0.2                      1607                     -41.07561925616711
0.2                      1608                     -41.07393799757314
0.2                      1609                     -41.07225816030603
0.2                      1610                     -41.07057974437143
0.2                      1611                     -41.068902749774864
0.2                      1612                     -41.06722717652188
0.2                      1613                     -41.065553024618104
0.2                      1614                     -41.06388029406918
0.2                      1615                     -41.06220898488046
0.2                      1616                     -41.06053909705778
0.2                      1617                     -41.058870630606414
0.2                      1618                     -41.05720358553213
0.2                      1619                     -41.05553796184032
0.2                      1620                     -41.053873759536636
0.2                      1621                     -41.05221097862657
0.2                      1622                     -41.050549619115635
0.2                      1623                     -41.04888968100943
0.2                      1624                     -41.047231164313345
0.2                      1625                     -41.04557406903305
0.2                      1626                     -41.043918395173954
0.2                      1627                     -41.04226414274158
0.2                      1628                     -41.04061131174145
0.2                      1629                     -41.038959902179116
0.2                      1630                     -41.03730991406
0.2                      1631                     -41.035661347389556
0.2                      1632                     -41.03401420217335
0.2                      1633                     -41.032368478416835
0.2                      1634                     -41.030724176125496
0.2                      1635                     -41.029081295304735
0.2                      1636                     -41.027439835960166
0.2                      1637                     -41.025799798097076
0.2                      1638                     -41.024161181721055
0.2                      1639                     -41.02252398683747
0.2                      1640                     -41.02088821345176
0.2                      1641                     -41.01925386156948
0.2                      1642                     -41.01762093119596
0.2                      1643                     -41.0159894223367
0.2                      1644                     -41.01435933499701
0.2                      1645                     -41.012730669182496
0.2                      1646                     -41.0111034248984
0.2                      1647                     -41.00947760215029
0.2                      1648                     -41.007853200943416
0.2                      1649                     -41.00623022128331
0.2                      1650                     -41.00460866317529
0.2                      1651                     -41.00298852662486
0.2                      1652                     -41.0013698116373
0.2                      1653                     -40.999752518218045
0.2                      1654                     -40.998136646372444
0.2                      1655                     -40.99652219610585
0.2                      1656                     -40.99490916742376
0.2                      1657                     -40.993297560331385
0.2                      1658                     -40.99168737483424
0.2                      1659                     -40.99007861093752
0.2                      1660                     -40.98847126864674
0.2                      1661                     -40.98686534796711
0.2                      1662                     -40.98526084890406
0.2                      1663                     -40.983657771462866
0.2                      1664                     -40.98205611564894
0.2                      1665                     -40.98045588146751
0.2                      1666                     -40.978857068924
0.2                      1667                     -40.9772596780237
0.2                      1668                     -40.975663708771876
0.2                      1669                     -40.97406916117387
0.2                      1670                     -40.97247603523505
0.2                      1671                     -40.970870113178925
0.2                      1672                     -40.96925592428982
0.2                      1673                     -40.96764289459783
0.2                      1674                     -40.96603102410744
0.2                      1675                     -40.96442031282287
0.2                      1676                     -40.96281076074862
0.2                      1677                     -40.961202367888916
0.2                      1678                     -40.9595951342483
0.2                      1679                     -40.957989059830936
0.2                      1680                     -40.9563841446414
0.2                      1681                     -40.954780388683865
0.2                      1682                     -40.9531777919628
0.2                      1683                     -40.95157635448245
0.2                      1684                     -40.94997607624724
0.2                      1685                     -40.94837695726147
0.2                      1686                     -40.94677899752949
0.2                      1687                     -40.94518219705568
0.2                      1688                     -40.94358655584432
0.2                      1689                     -40.94199207389973
0.2                      1690                     -40.94039875122629
0.2                      1691                     -40.938806587828275
0.2                      1692                     -40.93721558371
0.2                      1693                     -40.93562573887586
0.2                      1694                     -40.93403705333006
0.2                      1695                     -40.93244952707699
0.2                      1696                     -40.93086316012092
0.2                      1697                     -40.92927795246614
0.2                      1698                     -40.927693904117014
0.2                      1699                     -40.92611101507781
0.2                      1700                     -40.92452928535277
0.2                      1701                     -40.9229487149463
0.2                      1702                     -40.92136930386254
0.2                      1703                     -40.919791052105886
0.2                      1704                     -40.918213959680614
0.2                      1705                     -40.91663802659096
0.2                      1706                     -40.91506325284123
0.2                      1707                     -40.91348963843566
0.2                      1708                     -40.91191718337859
0.2                      1709                     -40.9103458876742
0.2                      1710                     -40.908775751326836
0.2                      1711                     -40.9072067743407
0.2                      1712                     -40.90563895672005
0.2                      1713                     -40.90407229846923
0.2                      1714                     -40.90250679959238
0.2                      1715                     -40.90094246009376
0.2                      1716                     -40.89937927997767
0.2                      1717                     -40.89781725924826
0.2                      1718                     -40.896256397909966
0.2                      1719                     -40.89469669596681
0.2                      1720                     -40.89313815342312
0.2                      1721                     -40.89158077028307
0.2                      1722                     -40.89002454655101
0.2                      1723                     -40.88846948223101
0.2                      1724                     -40.886915577327414
0.2                      1725                     -40.88536283184435
0.2                      1726                     -40.88381124578605
0.2                      1727                     -40.88226081915679
0.2                      1728                     -40.88071155196067
0.2                      1729                     -40.87916344420203
0.2                      1730                     -40.87761649588488
0.2                      1731                     -40.8760707070136
0.2                      1732                     -40.874526077592385
0.2                      1733                     -40.872982607625275
0.2                      1734                     -40.87144029711656
0.2                      1735                     -40.869899146070416
0.2                      1736                     -40.86835915449095
0.2                      1737                     -40.86682032238249
0.2                      1738                     -40.86528264974911
0.2                      1739                     -40.86374613659495
0.2                      1740                     -40.8622107829243
0.2                      1741                     -40.86067658874122
0.2                      1742                     -40.85914355404989
0.2                      1743                     -40.85761167885455
0.2                      1744                     -40.856080963159265
0.2                      1745                     -40.85455140696821
0.2                      1746                     -40.853023010285554
0.2                      1747                     -40.851495773115474
0.2                      1748                     -40.84996969546207
0.2                      1749                     -40.848444777329426
0.2                      1750                     -40.846921018721865
0.2                      1751                     -40.84539841964334
0.2                      1752                     -40.84387698009809
0.2                      1753                     -40.84235670009013
0.2                      1754                     -40.84083757962367
0.2                      1755                     -40.839319618702895
0.2                      1756                     -40.83780281733176
0.2                      1757                     -40.83628717551449
0.2                      1758                     -40.83477269325523
0.2                      1759                     -40.83325937055804
0.2                      1760                     -40.83174720742695
0.2                      1761                     -40.83023620386622
0.2                      1762                     -40.82872635987981
0.2                      1763                     -40.82721767547193
0.2                      1764                     -40.8257101506466
0.2                      1765                     -40.82420378540794
0.2                      1766                     -40.822698579760036
0.2                      1767                     -40.82119453370694
0.2                      1768                     -40.81969164725285
0.2                      1769                     -40.81818992040168
0.2                      1770                     -40.816689353157635
0.2                      1771                     -40.81518994552473
0.2                      1772                     -40.81369169750696
0.2                      1773                     -40.81219460910855
0.2                      1774                     -40.81069868033345
0.2                      1775                     -40.80920391118581
0.2                      1776                     -40.80771030166964
0.2                      1777                     -40.80621785178894
0.2                      1778                     -40.80472656154784
0.2                      1779                     -40.803236430950314
0.2                      1780                     -40.80174746000044
0.2                      1781                     -40.800259648702344
0.2                      1782                     -40.7987729970599
0.2                      1783                     -40.79728750507724
0.2                      1784                     -40.79580317275846
0.2                      1785                     -40.794320000107454
0.2                      1786                     -40.7928379871283
0.2                      1787                     -40.791357133825045
0.2                      1788                     -40.789877440201764
0.2                      1789                     -40.788398906262294
0.2                      1790                     -40.78692153201078
0.2                      1791                     -40.785445317451206
0.2                      1792                     -40.78397026258755
0.2                      1793                     -40.78249636742393
0.2                      1794                     -40.78102363196421
0.2                      1795                     -40.77955205621245
0.2                      1796                     -40.77808164017261
0.2                      1797                     -40.77661238384873
0.2                      1798                     -40.77514428724475
0.2                      1799                     -40.773677350364665
0.2                      1800                     -40.77221157321252
0.30000000000000004      0                        -58.54420462775339
0.30000000000000004      1                        -56.83981664510926
0.30000000000000004      2                        -55.358774719945494
0.30000000000000004      3                        -54.779116665298886
0.30000000000000004      4                        -54.240068565435976
0.30000000000000004      5                        -53.827173375747115
0.30000000000000004      6                        -53.50709333720327
0.30000000000000004      7                        -53.279898205944136
0.30000000000000004      8                        -53.16019933592252
0.30000000000000004      9                        -53.053427698581714
0.30000000000000004      10                       -52.94664694953214
0.30000000000000004      11                       -52.839857086882716
0.30000000000000004      12                       -52.73305810874176
0.30000000000000004      13                       -52.62625001321686
0.30000000000000004      14                       -52.519432798415096
0.30000000000000004      15                       -52.43123587316832
0.30000000000000004      16                       -52.35545309775425
0.30000000000000004      17                       -52.27966578063874
0.30000000000000004      18                       -52.20387392116619
0.30000000000000004      19                       -52.12807751868105
0.30000000000000004      20                       -52.05227657252742
0.30000000000000004      21                       -51.97647108204926
0.30000000000000004      22                       -51.90066104659049
0.30000000000000004      23                       -51.82484646549483
0.30000000000000004      24                       -51.74902733810587
0.30000000000000004      25                       -51.67320366376694
0.30000000000000004      26                       -51.59737544182125
0.30000000000000004      27                       -51.52154267161207
0.30000000000000004      28                       -51.44570535248227
0.30000000000000004      29                       -51.37586410320708
0.30000000000000004      30                       -51.3300225204293
0.30000000000000004      31                       -51.284179285473975
0.30000000000000004      32                       -51.238334398198646
0.30000000000000004      33                       -51.19248785846069
0.30000000000000004      34                       -51.146639666117565
0.30000000000000004      35                       -51.100789821026645
0.30000000000000004      36                       -51.05493832304538
0.30000000000000004      37                       -51.00908517203107
0.30000000000000004      38                       -50.96323036784111
0.30000000000000004      39                       -50.91737391033276
0.30000000000000004      40                       -50.87151579936335
0.30000000000000004      41                       -50.82565603479022
0.30000000000000004      42                       -50.77979461647063
0.30000000000000004      43                       -50.7339315442618
0.30000000000000004      44                       -50.68806681802084
0.30000000000000004      45                       -50.64220043760517
0.30000000000000004      46                       -50.59633240287185
0.30000000000000004      47                       -50.550462713678115
0.30000000000000004      48                       -50.50459136988105
0.30000000000000004      49                       -50.45871837133784
0.30000000000000004      50                       -50.412843717905496
0.30000000000000004      51                       -50.36696740944122
0.30000000000000004      52                       -50.32108944580208
0.30000000000000004      53                       -50.275209826845135
0.30000000000000004      54                       -50.2293285524273
0.30000000000000004      55                       -50.183445622405664
0.30000000000000004      56                       -50.137561036637244
0.30000000000000004      57                       -50.091674794978985
0.30000000000000004      58                       -50.05360179881726
0.30000000000000004      59                       -50.02725027773505
0.30000000000000004      60                       -50.00089821322878
0.30000000000000004      61                       -49.9745456052719
0.30000000000000004      62                       -49.948192453837606
0.30000000000000004      63                       -49.921838758899256
0.30000000000000004      64                       -49.895484520430195
0.30000000000000004      65                       -49.86912973840369
0.30000000000000004      66                       -49.842774412793034
0.30000000000000004      67                       -49.81641854357159
0.30000000000000004      68                       -49.79006213071251
0.30000000000000004      69                       -49.76370517418936
0.30000000000000004      70                       -49.73734767397517
0.30000000000000004      71                       -49.710989630043386
0.30000000000000004      72                       -49.684631042367286
0.30000000000000004      73                       -49.658271910920185
0.30000000000000004      74                       -49.631912235675266
0.30000000000000004      75                       -49.605552016605905
0.30000000000000004      76                       -49.5791912536854
0.30000000000000004      77                       -49.55282994688698
0.30000000000000004      78                       -49.52646809618394
0.30000000000000004      79                       -49.50010570154954
0.30000000000000004      80                       -49.47374276295721
0.30000000000000004      81                       -49.447379280380005
0.30000000000000004      82                       -49.42101525379131
0.30000000000000004      83                       -49.39465068316441
0.30000000000000004      84                       -49.36828556847251
0.30000000000000004      85                       -49.34191990968899
0.30000000000000004      86                       -49.315553706786964
0.30000000000000004      87                       -49.289186959739816
0.30000000000000004      88                       -49.26281966852078
0.30000000000000004      89                       -49.236451833103075
0.30000000000000004      90                       -49.210083453459994
0.30000000000000004      91                       -49.183714529564746
0.30000000000000004      92                       -49.15734506139068
0.30000000000000004      93                       -49.13097504891099
0.30000000000000004      94                       -49.10460449209888
0.30000000000000004      95                       -49.07823339092765
0.30000000000000004      96                       -49.05186174537053
0.30000000000000004      97                       -49.025489555400775
0.30000000000000004      98                       -48.99911682099165
0.30000000000000004      99                       -48.97274354211629
0.30000000000000004      100                      -48.94636971874802
0.30000000000000004      101                      -48.9199953508601
0.30000000000000004      102                      -48.89362043842569
0.30000000000000004      103                      -48.867244981418104
0.30000000000000004      104                      -48.840868979810416
0.30000000000000004      105                      -48.814492433576035
0.30000000000000004      106                      -48.78811534268808
0.30000000000000004      107                      -48.761737707119785
0.30000000000000004      108                      -48.73535952684435
0.30000000000000004      109                      -48.708980801835075
0.30000000000000004      110                      -48.68260153206506
0.30000000000000004      111                      -48.656221717507584
0.30000000000000004      112                      -48.62984135813593
0.30000000000000004      113                      -48.603460453923155
0.30000000000000004      114                      -48.57707900484257
0.30000000000000004      115                      -48.550697010867374
0.30000000000000004      116                      -48.533799132864715
0.30000000000000004      117                      -48.519272217408016
0.30000000000000004      118                      -48.50474513729801
0.30000000000000004      119                      -48.490217892530275
0.30000000000000004      120                      -48.47569048310031
0.30000000000000004      121                      -48.46116290900374
0.30000000000000004      122                      -48.44663517023608
0.30000000000000004      123                      -48.432107266793054
0.30000000000000004      124                      -48.41757919867004
0.30000000000000004      125                      -48.40305096586262
0.30000000000000004      126                      -48.38852256836652
0.30000000000000004      127                      -48.37399400617725
0.30000000000000004      128                      -48.359465279290326
0.30000000000000004      129                      -48.34493638770137
0.30000000000000004      130                      -48.3304073314059
0.30000000000000004      131                      -48.31587811039961
0.30000000000000004      132                      -48.30134872467788
0.30000000000000004      133                      -48.28681917423645
0.30000000000000004      134                      -48.272289459070834
0.30000000000000004      135                      -48.25775957917651
0.30000000000000004      136                      -48.24322953454927
0.30000000000000004      137                      -48.228699325184394
0.30000000000000004      138                      -48.21416895107764
0.30000000000000004      139                      -48.199638412224566
0.30000000000000004      140                      -48.185107708620734
0.30000000000000004      141                      -48.17057684026162
0.30000000000000004      142                      -48.15604580714292
0.30000000000000004      143                      -48.141514609260106
0.30000000000000004      144                      -48.12698324660882
0.30000000000000004      145                      -48.11245171918462
0.30000000000000004      146                      -48.09792002698291
0.30000000000000004      147                      -48.08338816999961
0.30000000000000004      148                      -48.068856148229905
0.30000000000000004      149                      -48.05432396166961
0.30000000000000004      150                      -48.03979161031414
0.30000000000000004      151                      -48.025259094159225
0.30000000000000004      152                      -48.01072641320032
0.30000000000000004      153                      -47.996193567433
0.30000000000000004      154                      -47.98166055685279
0.30000000000000004      155                      -47.96712738145538
0.30000000000000004      156                      -47.95259404123624
0.30000000000000004      157                      -47.93806053619099
0.30000000000000004      158                      -47.92352686631512
0.30000000000000004      159                      -47.90899303160431
0.30000000000000004      160                      -47.894459032054016
0.30000000000000004      161                      -47.87992486765984
0.30000000000000004      162                      -47.86539053841735
0.30000000000000004      163                      -47.8508560443221
0.30000000000000004      164                      -47.836321385369686
0.30000000000000004      165                      -47.821786561555626
0.30000000000000004      166                      -47.80725157287561
0.30000000000000004      167                      -47.792716419325004
0.30000000000000004      168                      -47.778181100899445
0.30000000000000004      169                      -47.763645617594584
0.30000000000000004      170                      -47.74910996940592
0.30000000000000004      171                      -47.734574156329
0.30000000000000004      172                      -47.72003817835943
0.30000000000000004      173                      -47.70550203549273
0.30000000000000004      174                      -47.69096572772449
0.30000000000000004      175                      -47.67642925505026
0.30000000000000004      176                      -47.66189261746552
0.30000000000000004      177                      -47.64735581496599
0.30000000000000004      178                      -47.63281884754717
0.30000000000000004      179                      -47.61828171520461
0.30000000000000004      180                      -47.60374441793385
0.30000000000000004      181                      -47.589206955730475
0.30000000000000004      182                      -47.57466932859005
0.30000000000000004      183                      -47.5601315365081
0.30000000000000004      184                      -47.545593579480254
0.30000000000000004      185                      -47.53105545750205
0.30000000000000004      186                      -47.516517170569
0.30000000000000004      187                      -47.50197871867664
0.30000000000000004      188                      -47.48744010182066
0.30000000000000004      189                      -47.472901319996495
0.30000000000000004      190                      -47.45836237319978
0.30000000000000004      191                      -47.44382326142609
0.30000000000000004      192                      -47.429283984670874
0.30000000000000004      193                      -47.414744542929796
0.30000000000000004      194                      -47.40020493619838
0.30000000000000004      195                      -47.38566516447212
0.30000000000000004      196                      -47.371125227746674
0.30000000000000004      197                      -47.356585126017585
0.30000000000000004      198                      -47.34204485928041
0.30000000000000004      199                      -47.32750442753065
0.30000000000000004      200                      -47.31296383076384
0.30000000000000004      201                      -47.2984230689757
0.30000000000000004      202                      -47.28388214216163
0.30000000000000004      203                      -47.26934105031728
0.30000000000000004      204                      -47.25479979343812
0.30000000000000004      205                      -47.240258371519765
0.30000000000000004      206                      -47.22571678455773
0.30000000000000004      207                      -47.211175032547644
0.30000000000000004      208                      -47.196633115484985
0.30000000000000004      209                      -47.182091033365396
0.30000000000000004      210                      -47.16754878618433
0.30000000000000004      211                      -47.15300637393741
0.30000000000000004      212                      -47.13846379662019
0.30000000000000004      213                      -47.12392105422821
0.30000000000000004      214                      -47.109378146757024
0.30000000000000004      215                      -47.094835074202145
0.30000000000000004      216                      -47.08029183655919
0.30000000000000004      217                      -47.06574843382374
0.30000000000000004      218                      -47.05120486599127
0.30000000000000004      219                      -47.036661133057294
0.30000000000000004      220                      -47.02211723501752
0.30000000000000004      221                      -47.0075731718674
0.30000000000000004      222                      -46.99302894360251
0.30000000000000004      223                      -46.97848455021842
0.30000000000000004      224                      -46.96393999171065
0.30000000000000004      225                      -46.94939526807476
0.30000000000000004      226                      -46.93485037930632
0.30000000000000004      227                      -46.92030532540088
0.30000000000000004      228                      -46.90576010635385
0.30000000000000004      229                      -46.89121472216109
0.30000000000000004      230                      -46.87666917281796
0.30000000000000004      231                      -46.865825875812185
0.30000000000000004      232                      -46.85745078037271
0.30000000000000004      233                      -46.84907563026938
0.30000000000000004      234                      -46.840700425501424
0.30000000000000004      235                      -46.83232516606786
0.30000000000000004      236                      -46.82394985196787
0.30000000000000004      237                      -46.815574483200706
0.30000000000000004      238                      -46.80719905976548
0.30000000000000004      239                      -46.79882358166128
0.30000000000000004      240                      -46.79044804888736
0.30000000000000004      241                      -46.78207246144281
0.30000000000000004      242                      -46.7736968193268
0.30000000000000004      243                      -46.76532112253849
0.30000000000000004      244                      -46.75694537107698
0.30000000000000004      245                      -46.74856956494159
0.30000000000000004      246                      -46.7401937041313
0.30000000000000004      247                      -46.7318177886453
0.30000000000000004      248                      -46.723441818482804
0.30000000000000004      249                      -46.71506579364291
0.30000000000000004      250                      -46.706689714124764
0.30000000000000004      251                      -46.698313579927614
0.30000000000000004      252                      -46.689937391050584
0.30000000000000004      253                      -46.68156114749272
0.30000000000000004      254                      -46.67318484925329
0.30000000000000004      255                      -46.66480849633144
0.30000000000000004      256                      -46.65643208872629
0.30000000000000004      257                      -46.64805562643696
0.30000000000000004      258                      -46.63967910946275
0.30000000000000004      259                      -46.631302537802526
0.30000000000000004      260                      -46.6229259114558
0.30000000000000004      261                      -46.61454923042148
0.30000000000000004      262                      -46.60617249469884
0.30000000000000004      263                      -46.59779570428695
0.30000000000000004      264                      -46.58941885918503
0.30000000000000004      265                      -46.58104195939216
0.30000000000000004      266                      -46.57266500490758
0.30000000000000004      267                      -46.5642879957304
0.30000000000000004      268                      -46.555910931859856
0.30000000000000004      269                      -46.54753381329497
0.30000000000000004      270                      -46.53915664003489
0.30000000000000004      271                      -46.53077941207894
0.30000000000000004      272                      -46.52240212942612
0.30000000000000004      273                      -46.51402479207562
0.30000000000000004      274                      -46.505647400026675
0.30000000000000004      275                      -46.49726995327831
0.30000000000000004      276                      -46.4888924518298
0.30000000000000004      277                      -46.480514895680166
0.30000000000000004      278                      -46.47213728482865
0.30000000000000004      279                      -46.46375961927437
0.30000000000000004      280                      -46.4553818990166
0.30000000000000004      281                      -46.44700412405433
0.30000000000000004      282                      -46.43862629438682
0.30000000000000004      283                      -46.430248410013164
0.30000000000000004      284                      -46.42187047093255
0.30000000000000004      285                      -46.4134924771441
0.30000000000000004      286                      -46.40511442864697
0.30000000000000004      287                      -46.39673632544033
0.30000000000000004      288                      -46.38835816752344
0.30000000000000004      289                      -46.37997995489523
0.30000000000000004      290                      -46.37160168755505
0.30000000000000004      291                      -46.36322336550191
0.30000000000000004      292                      -46.3548449887351
0.30000000000000004      293                      -46.34646655725363
0.30000000000000004      294                      -46.33808807105672
0.30000000000000004      295                      -46.32970953014361
0.30000000000000004      296                      -46.321330934513355
0.30000000000000004      297                      -46.31295228416514
0.30000000000000004      298                      -46.304573579098076
0.30000000000000004      299                      -46.29619481931138
0.30000000000000004      300                      -46.28781600480416
0.30000000000000004      301                      -46.27943713557563
0.30000000000000004      302                      -46.2710582116248
0.30000000000000004      303                      -46.262679232950994
0.30000000000000004      304                      -46.25430019955326
0.30000000000000004      305                      -46.24592111143084
0.30000000000000004      306                      -46.23754196858279
0.30000000000000004      307                      -46.229162771008355
0.30000000000000004      308                      -46.22078351870654
0.30000000000000004      309                      -46.212404211676684
0.30000000000000004      310                      -46.204024849917815
0.30000000000000004      311                      -46.19564543342909
0.30000000000000004      312                      -46.18726596220978
0.30000000000000004      313                      -46.17888643625899
0.30000000000000004      314                      -46.17050685557579
0.30000000000000004      315                      -46.16212722015931
0.30000000000000004      316                      -46.15374753000891
0.30000000000000004      317                      -46.145367785123554
0.30000000000000004      318                      -46.13698798550237
0.30000000000000004      319                      -46.12860813114471
0.30000000000000004      320                      -46.12022822204958
0.30000000000000004      321                      -46.11184825821613
0.30000000000000004      322                      -46.10346823964355
0.30000000000000004      323                      -46.09508816633103
0.30000000000000004      324                      -46.086708038277706
0.30000000000000004      325                      -46.07832785548271
0.30000000000000004      326                      -46.06994761794512
0.30000000000000004      327                      -46.06156732566417
0.30000000000000004      328                      -46.053186978639054
0.30000000000000004      329                      -46.04480657686887
0.30000000000000004      330                      -46.03642612035285
0.30000000000000004      331                      -46.02804560908994
0.30000000000000004      332                      -46.01966504307945
0.30000000000000004      333                      -46.011284422320564
0.30000000000000004      334                      -46.002903746812414
0.30000000000000004      335                      -45.994523016554034
0.30000000000000004      336                      -45.986142231544704
0.30000000000000004      337                      -45.97776139178357
0.30000000000000004      338                      -45.96938049726971
0.30000000000000004      339                      -45.96099954800229
0.30000000000000004      340                      -45.952618543980584
0.30000000000000004      341                      -45.94423748520364
0.30000000000000004      342                      -45.93585637167059
0.30000000000000004      343                      -45.92747520338062
0.30000000000000004      344                      -45.919093980332896
0.30000000000000004      345                      -45.91071270252658
0.30000000000000004      346                      -45.90233136996073
0.30000000000000004      347                      -45.893949982634595
0.30000000000000004      348                      -45.885568540547325
0.30000000000000004      349                      -45.8771870436981
0.30000000000000004      350                      -45.868805492085926
0.30000000000000004      351                      -45.86042388571013
0.30000000000000004      352                      -45.852042224569814
0.30000000000000004      353                      -45.843660508664065
0.30000000000000004      354                      -45.83527873799206
0.30000000000000004      355                      -45.82689691255297
0.30000000000000004      356                      -45.818515032346035
0.30000000000000004      357                      -45.81013309737018
0.30000000000000004      358                      -45.80175110762479
0.30000000000000004      359                      -45.793369063108884
0.30000000000000004      360                      -45.784986963821645
0.30000000000000004      361                      -45.77660480976228
0.30000000000000004      362                      -45.768222600929946
0.30000000000000004      363                      -45.75984033732365
0.30000000000000004      364                      -45.751458018942614
0.30000000000000004      365                      -45.74307564578611
0.30000000000000004      366                      -45.73469321785313
0.30000000000000004      367                      -45.72631073514296
0.30000000000000004      368                      -45.717928197654636
0.30000000000000004      369                      -45.70954560538736
0.30000000000000004      370                      -45.70116295834025
0.30000000000000004      371                      -45.69278025651257
0.30000000000000004      372                      -45.68439749990336
0.30000000000000004      373                      -45.676014688511785
0.30000000000000004      374                      -45.66763182233708
0.30000000000000004      375                      -45.659248901378255
0.30000000000000004      376                      -45.65086592563461
0.30000000000000004      377                      -45.642482895105225
0.30000000000000004      378                      -45.63409980978925
0.30000000000000004      379                      -45.62571666968572
0.30000000000000004      380                      -45.61733347479409
0.30000000000000004      381                      -45.60895022511325
0.30000000000000004      382                      -45.600566920642486
0.30000000000000004      383                      -45.592183561380835
0.30000000000000004      384                      -45.58380014732752
0.30000000000000004      385                      -45.57541667848174
0.30000000000000004      386                      -45.567033154842605
0.30000000000000004      387                      -45.55864957640914
0.30000000000000004      388                      -45.550265943180754
0.30000000000000004      389                      -45.54188225515639
0.30000000000000004      390                      -45.53349851233524
0.30000000000000004      391                      -45.52511471471649
0.30000000000000004      392                      -45.516730862299326
0.30000000000000004      393                      -45.50834695508281
0.30000000000000004      394                      -45.49996299306618
0.30000000000000004      395                      -45.491578976248576
0.30000000000000004      396                      -45.48319490462913
0.30000000000000004      397                      -45.47481077820691
0.30000000000000004      398                      -45.466426596981144
0.30000000000000004      399                      -45.45804236095102
0.30000000000000004      400                      -45.44965807011564
0.30000000000000004      401                      -45.44127372447417
0.30000000000000004      402                      -45.43288932402581
0.30000000000000004      403                      -45.42450486876965
0.30000000000000004      404                      -45.41612035870479
0.30000000000000004      405                      -45.40773579383052
0.30000000000000004      406                      -45.39935117414587
0.30000000000000004      407                      -45.39096649965004
0.30000000000000004      408                      -45.38258177034221
0.30000000000000004      409                      -45.374196986221534
0.30000000000000004      410                      -45.36581214728706
0.30000000000000004      411                      -45.359072553333895
0.30000000000000004      412                      -45.35342979509924
0.30000000000000004      413                      -45.347787012052805
0.30000000000000004      414                      -45.34214420419439
0.30000000000000004      415                      -45.33650137152376
0.30000000000000004      416                      -45.33085851404067
0.30000000000000004      417                      -45.32521563174486
0.30000000000000004      418                      -45.31957272463605
0.30000000000000004      419                      -45.31392979271396
0.30000000000000004      420                      -45.30828683597836
0.30000000000000004      421                      -45.30264385442903
0.30000000000000004      422                      -45.29700084806568
0.30000000000000004      423                      -45.29135781688798
0.30000000000000004      424                      -45.285714760895765
0.30000000000000004      425                      -45.280071680088746
0.30000000000000004      426                      -45.274428574466626
0.30000000000000004      427                      -45.268785444029255
0.30000000000000004      428                      -45.26314228877631
0.30000000000000004      429                      -45.2574991087075
0.30000000000000004      430                      -45.25185590382255
0.30000000000000004      431                      -45.24621267412125
0.30000000000000004      432                      -45.24056941960345
0.30000000000000004      433                      -45.234926140268705
0.30000000000000004      434                      -45.22928283611679
0.30000000000000004      435                      -45.22363950714755
0.30000000000000004      436                      -45.217996153360616
0.30000000000000004      437                      -45.21235277475585
0.30000000000000004      438                      -45.20670937133284
0.30000000000000004      439                      -45.20106594309152
0.30000000000000004      440                      -45.195422490031426
0.30000000000000004      441                      -45.189779012152414
0.30000000000000004      442                      -45.184135509454215
0.30000000000000004      443                      -45.178491981936574
0.30000000000000004      444                      -45.17284842959921
0.30000000000000004      445                      -45.167204852441884
0.30000000000000004      446                      -45.16156125046434
0.30000000000000004      447                      -45.15591762366628
0.30000000000000004      448                      -45.15027397204749
0.30000000000000004      449                      -45.144630295607755
0.30000000000000004      450                      -45.13898659434668
0.30000000000000004      451                      -45.133342868264066
0.30000000000000004      452                      -45.12769911735977
0.30000000000000004      453                      -45.122055341633384
0.30000000000000004      454                      -45.11641154108466
0.30000000000000004      455                      -45.11076771571341
0.30000000000000004      456                      -45.10512386551942
0.30000000000000004      457                      -45.09947999050227
0.30000000000000004      458                      -45.09383609066181
0.30000000000000004      459                      -45.08819216599779
0.30000000000000004      460                      -45.082548216509885
0.30000000000000004      461                      -45.076904242197955
0.30000000000000004      462                      -45.071260243061616
0.30000000000000004      463                      -45.065616219100605
0.30000000000000004      464                      -45.059972170314815
0.30000000000000004      465                      -45.05432809670378
0.30000000000000004      466                      -45.048683998267435
0.30000000000000004      467                      -45.0430398750054
0.30000000000000004      468                      -45.03739572691749
0.30000000000000004      469                      -45.03175155400336
0.30000000000000004      470                      -45.0261073562628
0.30000000000000004      471                      -45.0204631336956
0.30000000000000004      472                      -45.014818886301406
0.30000000000000004      473                      -45.009174614080024
0.30000000000000004      474                      -45.00353031703122
0.30000000000000004      475                      -44.99788599515463
0.30000000000000004      476                      -44.99224164845008
0.30000000000000004      477                      -44.98659727691728
0.30000000000000004      478                      -44.980952880555996
0.30000000000000004      479                      -44.975308459365955
0.30000000000000004      480                      -44.96966401334694
0.30000000000000004      481                      -44.964019542498605
0.30000000000000004      482                      -44.958375046820706
0.30000000000000004      483                      -44.95273052631303
0.30000000000000004      484                      -44.94708598097538
0.30000000000000004      485                      -44.941441410807336
0.30000000000000004      486                      -44.935796815808764
0.30000000000000004      487                      -44.930152195979396
0.30000000000000004      488                      -44.92450755131895
0.30000000000000004      489                      -44.91886288182711
0.30000000000000004      490                      -44.91321818750368
0.30000000000000004      491                      -44.90757346834838
0.30000000000000004      492                      -44.90192872436099
0.30000000000000004      493                      -44.89628395554123
0.30000000000000004      494                      -44.89063916188885
0.30000000000000004      495                      -44.88499434340358
0.30000000000000004      496                      -44.879349500085084
0.30000000000000004      497                      -44.873704631933236
0.30000000000000004      498                      -44.86805973894776
0.30000000000000004      499                      -44.862414821128276
0.30000000000000004      500                      -44.856769878474644
0.30000000000000004      501                      -44.85112491098652
0.30000000000000004      502                      -44.845479918663834
0.30000000000000004      503                      -44.839834901506066
0.30000000000000004      504                      -44.83418985951311
0.30000000000000004      505                      -44.82854479268467
0.30000000000000004      506                      -44.82289970102045
0.30000000000000004      507                      -44.817254584520335
0.30000000000000004      508                      -44.81160944318388
0.30000000000000004      509                      -44.8059642770109
0.30000000000000004      510                      -44.80031908600122
0.30000000000000004      511                      -44.79467387015447
0.30000000000000004      512                      -44.78902862947046
0.30000000000000004      513                      -44.78338336394887
0.30000000000000004      514                      -44.77773807358949
0.30000000000000004      515                      -44.77209275839206
0.30000000000000004      516                      -44.76644741835628
0.30000000000000004      517                      -44.76080205348186
0.30000000000000004      518                      -44.75515666376874
0.30000000000000004      519                      -44.74951124921642
0.30000000000000004      520                      -44.743865809824804
0.30000000000000004      521                      -44.738220345593554
0.30000000000000004      522                      -44.73257485652238
0.30000000000000004      523                      -44.72692934261112
0.30000000000000004      524                      -44.721283803859464
0.30000000000000004      525                      -44.71563824026714
0.30000000000000004      526                      -44.70999265183387
0.30000000000000004      527                      -44.70434703855953
0.30000000000000004      528                      -44.6987014004437
0.30000000000000004      529                      -44.69305573748617
0.30000000000000004      530                      -44.687410049686726
0.30000000000000004      531                      -44.681764337045074
0.30000000000000004      532                      -44.676118599560944
0.30000000000000004      533                      -44.67047283723411
0.30000000000000004      534                      -44.66482705006427
0.30000000000000004      535                      -44.659181238051254
0.30000000000000004      536                      -44.65353540119468
0.30000000000000004      537                      -44.64788953949437
0.30000000000000004      538                      -44.64224365295005
0.30000000000000004      539                      -44.63659774156139
0.30000000000000004      540                      -44.63095180532829
0.30000000000000004      541                      -44.625305844250335
0.30000000000000004      542                      -44.61965985832741
0.30000000000000004      543                      -44.61401384755915
0.30000000000000004      544                      -44.608367811945286
0.30000000000000004      545                      -44.602721751485646
0.30000000000000004      546                      -44.59707566617985
0.30000000000000004      547                      -44.59142955602774
0.30000000000000004      548                      -44.58578342102903
0.30000000000000004      549                      -44.58013726118351
0.30000000000000004      550                      -44.574491076490794
0.30000000000000004      551                      -44.568844866950705
0.30000000000000004      552                      -44.563198632563015
0.30000000000000004      553                      -44.55755237332741
0.30000000000000004      554                      -44.551906089243694
0.30000000000000004      555                      -44.5462597803115
0.30000000000000004      556                      -44.54061344653064
0.30000000000000004      557                      -44.53496708790088
0.30000000000000004      558                      -44.529320704422
0.30000000000000004      559                      -44.52367429609355
0.30000000000000004      560                      -44.51802786291541
0.30000000000000004      561                      -44.51238140488735
0.30000000000000004      562                      -44.506734922009024
0.30000000000000004      563                      -44.50108841428022
0.30000000000000004      564                      -44.495441881700685
0.30000000000000004      565                      -44.48979532427019
0.30000000000000004      566                      -44.48414874198836
0.30000000000000004      567                      -44.478502134855034
0.30000000000000004      568                      -44.472855502869976
0.30000000000000004      569                      -44.4672088460328
0.30000000000000004      570                      -44.46156216434338
0.30000000000000004      571                      -44.455915457801375
0.30000000000000004      572                      -44.450268726406584
0.30000000000000004      573                      -44.444621970158686
0.30000000000000004      574                      -44.438975189057444
0.30000000000000004      575                      -44.4333283831027
0.30000000000000004      576                      -44.427681552294054
0.30000000000000004      577                      -44.422034696631265
0.30000000000000004      578                      -44.41638781611415
0.30000000000000004      579                      -44.41074091074242
0.30000000000000004      580                      -44.40509398051575
0.30000000000000004      581                      -44.399447025433965
0.30000000000000004      582                      -44.393800045496754
0.30000000000000004      583                      -44.388153040703884
0.30000000000000004      584                      -44.38250601105518
0.30000000000000004      585                      -44.37685895655023
0.30000000000000004      586                      -44.37121187718882
0.30000000000000004      587                      -44.36556477297077
0.30000000000000004      588                      -44.35991764389568
0.30000000000000004      589                      -44.35427048996347
0.30000000000000004      590                      -44.34862331117372
0.30000000000000004      591                      -44.34385885633396
0.30000000000000004      592                      -44.33968288485528
0.30000000000000004      593                      -44.33550689978603
0.30000000000000004      594                      -44.331330901126016
0.30000000000000004      595                      -44.327154888875235
0.30000000000000004      596                      -44.32297886303351
0.30000000000000004      597                      -44.318802823600734
0.30000000000000004      598                      -44.31462677057684
0.30000000000000004      599                      -44.3104507039617
0.30000000000000004      600                      -44.306274623755165
0.30000000000000004      601                      -44.30209852995728
0.30000000000000004      602                      -44.29792242256779
0.30000000000000004      603                      -44.293746301586594
0.30000000000000004      604                      -44.28957016701368
0.30000000000000004      605                      -44.285394018848876
0.30000000000000004      606                      -44.281217857092074
0.30000000000000004      607                      -44.27704168174325
0.30000000000000004      608                      -44.272865492802175
0.30000000000000004      609                      -44.26868929026889
0.30000000000000004      610                      -44.264513074143146
0.30000000000000004      611                      -44.260336844424934
0.30000000000000004      612                      -44.25616060111412
0.30000000000000004      613                      -44.25198434421063
0.30000000000000004      614                      -44.247808073714246
0.30000000000000004      615                      -44.243631789625
0.30000000000000004      616                      -44.23945549194272
0.30000000000000004      617                      -44.235279180667256
0.30000000000000004      618                      -44.231102855798625
0.30000000000000004      619                      -44.22692651733672
0.30000000000000004      620                      -44.22275016528121
0.30000000000000004      621                      -44.21857379963225
0.30000000000000004      622                      -44.214397420389666
0.30000000000000004      623                      -44.21022102755333
0.30000000000000004      624                      -44.20604462112307
0.30000000000000004      625                      -44.20186820109891
0.30000000000000004      626                      -44.19769176748063
0.30000000000000004      627                      -44.193515320268226
0.30000000000000004      628                      -44.18933885946149
0.30000000000000004      629                      -44.18516238506035
0.30000000000000004      630                      -44.18098589706481
0.30000000000000004      631                      -44.17680939547457
0.30000000000000004      632                      -44.17263288028972
0.30000000000000004      633                      -44.16845635151004
0.30000000000000004      634                      -44.16427980913552
0.30000000000000004      635                      -44.16010325316587
0.30000000000000004      636                      -44.15592668360115
0.30000000000000004      637                      -44.15175010044124
0.30000000000000004      638                      -44.147573503685976
0.30000000000000004      639                      -44.143396893335265
0.30000000000000004      640                      -44.139220269389085
0.30000000000000004      641                      -44.13504363184721
0.30000000000000004      642                      -44.13086698070961
0.30000000000000004      643                      -44.12669031597611
0.30000000000000004      644                      -44.12251363764668
0.30000000000000004      645                      -44.11833694572122
0.30000000000000004      646                      -44.11416024019961
0.30000000000000004      647                      -44.10998352108168
0.30000000000000004      648                      -44.10580678836742
0.30000000000000004      649                      -44.101630042056684
0.30000000000000004      650                      -44.09745328214931
0.30000000000000004      651                      -44.09327650864531
0.30000000000000004      652                      -44.08909972154449
0.30000000000000004      653                      -44.08492292084678
0.30000000000000004      654                      -44.08074610655211
0.30000000000000004      655                      -44.0765692786602
0.30000000000000004      656                      -44.07239243717124
0.30000000000000004      657                      -44.0682155820849
0.30000000000000004      658                      -44.064038713401146
0.30000000000000004      659                      -44.05986183111982
0.30000000000000004      660                      -44.055684935240855
0.30000000000000004      661                      -44.05150802576425
0.30000000000000004      662                      -44.047331102689796
0.30000000000000004      663                      -44.04315416601733
0.30000000000000004      664                      -44.03897721574682
0.30000000000000004      665                      -44.03480025187815
0.30000000000000004      666                      -44.03062327441125
0.30000000000000004      667                      -44.02644628334603
0.30000000000000004      668                      -44.02226927868226
0.30000000000000004      669                      -44.01809226041997
0.30000000000000004      670                      -44.01391522855902
0.30000000000000004      671                      -44.009738183099216
0.30000000000000004      672                      -44.0055611240406
0.30000000000000004      673                      -44.00138405138294
0.30000000000000004      674                      -43.99720696512619
0.30000000000000004      675                      -43.99302986527028
0.30000000000000004      676                      -43.98885275181504
0.30000000000000004      677                      -43.98467562476037
0.30000000000000004      678                      -43.980498484106185
0.30000000000000004      679                      -43.97632132985238
0.30000000000000004      680                      -43.97214416199886
0.30000000000000004      681                      -43.967966980545505
0.30000000000000004      682                      -43.963789785492274
0.30000000000000004      683                      -43.95961257683894
0.30000000000000004      684                      -43.955435354585426
0.30000000000000004      685                      -43.951258118731694
0.30000000000000004      686                      -43.94708086927764
0.30000000000000004      687                      -43.942903606223126
0.30000000000000004      688                      -43.938726329568006
0.30000000000000004      689                      -43.934549039312245
0.30000000000000004      690                      -43.93037173545572
0.30000000000000004      691                      -43.92619441799833
0.30000000000000004      692                      -43.922017086939974
0.30000000000000004      693                      -43.91783974228044
0.30000000000000004      694                      -43.913662384019815
0.30000000000000004      695                      -43.90948501215784
0.30000000000000004      696                      -43.90530762669447
0.30000000000000004      697                      -43.90113022762957
0.30000000000000004      698                      -43.896952814963086
0.30000000000000004      699                      -43.89277538869488
0.30000000000000004      700                      -43.888597948824845
0.30000000000000004      701                      -43.884420495352884
0.30000000000000004      702                      -43.88024302827892
0.30000000000000004      703                      -43.876065547602835
0.30000000000000004      704                      -43.871888053324454
0.30000000000000004      705                      -43.86771054544375
0.30000000000000004      706                      -43.86353302396059
0.30000000000000004      707                      -43.8593554888749
0.30000000000000004      708                      -43.85517794018649
0.30000000000000004      709                      -43.85100037789537
0.30000000000000004      710                      -43.84682280200143
0.30000000000000004      711                      -43.84264521250439
0.30000000000000004      712                      -43.83846760940433
0.30000000000000004      713                      -43.83428999270109
0.30000000000000004      714                      -43.830112362394594
0.30000000000000004      715                      -43.82593471848466
0.30000000000000004      716                      -43.82175706097128
0.30000000000000004      717                      -43.81757938985422
0.30000000000000004      718                      -43.81340170513357
0.30000000000000004      719                      -43.809224006808996
0.30000000000000004      720                      -43.80504629488047
0.30000000000000004      721                      -43.800868569348054
0.30000000000000004      722                      -43.79669083021143
0.30000000000000004      723                      -43.79251307747062
0.30000000000000004      724                      -43.78833531112541
0.30000000000000004      725                      -43.78415753117583
0.30000000000000004      726                      -43.77997973762167
0.30000000000000004      727                      -43.775801930462855
0.30000000000000004      728                      -43.77162410969927
0.30000000000000004      729                      -43.76744627533084
0.30000000000000004      730                      -43.76326842735745
0.30000000000000004      731                      -43.759090565778955
0.30000000000000004      732                      -43.7549126905954
0.30000000000000004      733                      -43.75073480180642
0.30000000000000004      734                      -43.746556899412155
0.30000000000000004      735                      -43.742378983412365
0.30000000000000004      736                      -43.73820105380691
0.30000000000000004      737                      -43.73402311059587
0.30000000000000004      738                      -43.729845153778975
0.30000000000000004      739                      -43.72566718335618
0.30000000000000004      740                      -43.72148919932733
0.30000000000000004      741                      -43.7173112016924
0.30000000000000004      742                      -43.71313319045126
0.30000000000000004      743                      -43.708955165603776
0.30000000000000004      744                      -43.70477712714984
0.30000000000000004      745                      -43.700599075089386
0.30000000000000004      746                      -43.69642100942229
0.30000000000000004      747                      -43.69224293014844
0.30000000000000004      748                      -43.68806483726776
0.30000000000000004      749                      -43.68388673078011
0.30000000000000004      750                      -43.67970861068541
0.30000000000000004      751                      -43.675530476983454
0.30000000000000004      752                      -43.6713523296743
0.30000000000000004      753                      -43.66717416875775
0.30000000000000004      754                      -43.66299599423374
0.30000000000000004      755                      -43.65881780610213
0.30000000000000004      756                      -43.65463960436281
0.30000000000000004      757                      -43.65046138901577
0.30000000000000004      758                      -43.64628316006076
0.30000000000000004      759                      -43.64210491749775
0.30000000000000004      760                      -43.63792666132665
0.30000000000000004      761                      -43.63374839154732
0.30000000000000004      762                      -43.62957010815966
0.30000000000000004      763                      -43.625391811163574
0.30000000000000004      764                      -43.62121350055897
0.30000000000000004      765                      -43.617035176345716
0.30000000000000004      766                      -43.61285683852372
0.30000000000000004      767                      -43.60867848709288
0.30000000000000004      768                      -43.604500122053125
0.30000000000000004      769                      -43.60032174340427
0.30000000000000004      770                      -43.59614335114625
0.30000000000000004      771                      -43.59244746038319
0.30000000000000004      772                      -43.58907323653474
0.30000000000000004      773                      -43.58569900381178
0.30000000000000004      774                      -43.582324762214256
0.30000000000000004      775                      -43.5789505117421
0.30000000000000004      776                      -43.57557625239518
0.30000000000000004      777                      -43.57220198417362
0.30000000000000004      778                      -43.56882770707713
0.30000000000000004      779                      -43.56545342110583
0.30000000000000004      780                      -43.562079126259626
0.30000000000000004      781                      -43.5587048225384
0.30000000000000004      782                      -43.55533050994222
0.30000000000000004      783                      -43.55195618847085
0.30000000000000004      784                      -43.54858185812442
0.30000000000000004      785                      -43.545207518902814
0.30000000000000004      786                      -43.54183317080595
0.30000000000000004      787                      -43.53845881383375
0.30000000000000004      788                      -43.53508444798617
0.30000000000000004      789                      -43.5317100732632
0.30000000000000004      790                      -43.52833568966482
0.30000000000000004      791                      -43.52496129719079
0.30000000000000004      792                      -43.521586895841295
0.30000000000000004      793                      -43.51821248561609
0.30000000000000004      794                      -43.514838066515225
0.30000000000000004      795                      -43.511463638538615
0.30000000000000004      796                      -43.50808920168617
0.30000000000000004      797                      -43.50471475595795
0.30000000000000004      798                      -43.501340301353736
0.30000000000000004      799                      -43.49796583787358
0.30000000000000004      800                      -43.49459136551741
0.30000000000000004      801                      -43.49121688428513
0.30000000000000004      802                      -43.48784239417674
0.30000000000000004      803                      -43.48446789519221
0.30000000000000004      804                      -43.48109338733138
0.30000000000000004      805                      -43.47771887059424
0.30000000000000004      806                      -43.47434434498077
0.30000000000000004      807                      -43.47096981049091
0.30000000000000004      808                      -43.467595267124565
0.30000000000000004      809                      -43.4642207148817
0.30000000000000004      810                      -43.460846153762226
0.30000000000000004      811                      -43.457471583766136
0.30000000000000004      812                      -43.45409700489341
0.30000000000000004      813                      -43.45072241714391
0.30000000000000004      814                      -43.44734782051764
0.30000000000000004      815                      -43.44397321501447
0.30000000000000004      816                      -43.44059860063444
0.30000000000000004      817                      -43.43722397737746
0.30000000000000004      818                      -43.433849345243395
0.30000000000000004      819                      -43.43047470423228
0.30000000000000004      820                      -43.427100054344066
0.30000000000000004      821                      -43.42372539557864
0.30000000000000004      822                      -43.42035072793599
0.30000000000000004      823                      -43.41697605141605
0.30000000000000004      824                      -43.41360136601876
0.30000000000000004      825                      -43.410226671744056
0.30000000000000004      826                      -43.40685196859191
0.30000000000000004      827                      -43.40347725656225
0.30000000000000004      828                      -43.40010253565497
0.30000000000000004      829                      -43.39672780587008
0.30000000000000004      830                      -43.39335306720755
0.30000000000000004      831                      -43.38997831966728
0.30000000000000004      832                      -43.386603563249196
0.30000000000000004      833                      -43.38322879795328
0.30000000000000004      834                      -43.37985402377952
0.30000000000000004      835                      -43.376479240727676
0.30000000000000004      836                      -43.37310444879793
0.30000000000000004      837                      -43.36972964799005
0.30000000000000004      838                      -43.36635483830409
0.30000000000000004      839                      -43.36298001973995
0.30000000000000004      840                      -43.35960519229753
0.30000000000000004      841                      -43.35623035597685
0.30000000000000004      842                      -43.352855510777836
0.30000000000000004      843                      -43.34948065670043
0.30000000000000004      844                      -43.34610579374453
0.30000000000000004      845                      -43.34273092191019
0.30000000000000004      846                      -43.33935604119719
0.30000000000000004      847                      -43.33598115160571
0.30000000000000004      848                      -43.33260625313544
0.30000000000000004      849                      -43.32923134578647
0.30000000000000004      850                      -43.32585642955871
0.30000000000000004      851                      -43.32248150445208
0.30000000000000004      852                      -43.319106570466616
0.30000000000000004      853                      -43.31573162760215
0.30000000000000004      854                      -43.312356675858695
0.30000000000000004      855                      -43.3089817152362
0.30000000000000004      856                      -43.30560674573458
0.30000000000000004      857                      -43.30223176735378
0.30000000000000004      858                      -43.29885678009376
0.30000000000000004      859                      -43.295481783954436
0.30000000000000004      860                      -43.29210677893578
0.30000000000000004      861                      -43.288731765037724
0.30000000000000004      862                      -43.28535674226021
0.30000000000000004      863                      -43.28198171060324
0.30000000000000004      864                      -43.278606670066715
0.30000000000000004      865                      -43.27523162065046
0.30000000000000004      866                      -43.271856562354664
0.30000000000000004      867                      -43.26848149517912
0.30000000000000004      868                      -43.26510641912378
0.30000000000000004      869                      -43.26173133418855
0.30000000000000004      870                      -43.25835624037351
0.30000000000000004      871                      -43.25498113767849
0.30000000000000004      872                      -43.251606026103445
0.30000000000000004      873                      -43.24823090564838
0.30000000000000004      874                      -43.24485577631318
0.30000000000000004      875                      -43.24148063809781
0.30000000000000004      876                      -43.23810549100223
0.30000000000000004      877                      -43.234730335026384
0.30000000000000004      878                      -43.231355170170175
0.30000000000000004      879                      -43.227979996433575
0.30000000000000004      880                      -43.224604813816526
0.30000000000000004      881                      -43.22122962231903
0.30000000000000004      882                      -43.21785442194095
0.30000000000000004      883                      -43.21447921268224
0.30000000000000004      884                      -43.21110399454294
0.30000000000000004      885                      -43.20772876752285
0.30000000000000004      886                      -43.204353531622004
0.30000000000000004      887                      -43.20097828684031
0.30000000000000004      888                      -43.19760303317774
0.30000000000000004      889                      -43.19422777063425
0.30000000000000004      890                      -43.19085249920973
0.30000000000000004      891                      -43.187477218904164
0.30000000000000004      892                      -43.18410192971753
0.30000000000000004      893                      -43.1807266316497
0.30000000000000004      894                      -43.17735132470066
0.30000000000000004      895                      -43.17397600887033
0.30000000000000004      896                      -43.17060068415872
0.30000000000000004      897                      -43.167225350565666
0.30000000000000004      898                      -43.16385000809116
0.30000000000000004      899                      -43.160474656735225
0.30000000000000004      900                      -43.157099296497705
0.30000000000000004      901                      -43.15372392737857
0.30000000000000004      902                      -43.15034854937776
0.30000000000000004      903                      -43.146973162495286
0.30000000000000004      904                      -43.14359776673098
0.30000000000000004      905                      -43.1402223620849
0.30000000000000004      906                      -43.13684694855694
0.30000000000000004      907                      -43.133471526147005
0.30000000000000004      908                      -43.13009609485512
0.30000000000000004      909                      -43.12672065468115
0.30000000000000004      910                      -43.12334520562511
0.30000000000000004      911                      -43.11996974768688
0.30000000000000004      912                      -43.11659428086649
0.30000000000000004      913                      -43.11321880516378
0.30000000000000004      914                      -43.10984332057872
0.30000000000000004      915                      -43.10646782711136
0.30000000000000004      916                      -43.1030923247615
0.30000000000000004      917                      -43.099716813529234
0.30000000000000004      918                      -43.09634129341435
0.30000000000000004      919                      -43.09296576441687
0.30000000000000004      920                      -43.08959022653675
0.30000000000000004      921                      -43.08621467977392
0.30000000000000004      922                      -43.082839124128284
0.30000000000000004      923                      -43.07946355959987
0.30000000000000004      924                      -43.07608798618858
0.30000000000000004      925                      -43.072712403894336
0.30000000000000004      926                      -43.06933681271713
0.30000000000000004      927                      -43.065961212656795
0.30000000000000004      928                      -43.062585603713444
0.30000000000000004      929                      -43.059209985886966
0.30000000000000004      930                      -43.055834359177226
0.30000000000000004      931                      -43.052458723584266
0.30000000000000004      932                      -43.049083079107916
0.30000000000000004      933                      -43.04570742574824
0.30000000000000004      934                      -43.042331763505146
0.30000000000000004      935                      -43.038956092378534
0.30000000000000004      936                      -43.03558041236838
0.30000000000000004      937                      -43.03220472347464
0.30000000000000004      938                      -43.02882902569721
0.30000000000000004      939                      -43.02545331903617
0.30000000000000004      940                      -43.022077603491226
0.30000000000000004      941                      -43.018701879062604
0.30000000000000004      942                      -43.01532614575004
0.30000000000000004      943                      -43.011950403553584
0.30000000000000004      944                      -43.00857465247312
0.30000000000000004      945                      -43.00519889250864
0.30000000000000004      946                      -43.00182312365998
0.30000000000000004      947                      -42.998447345927296
0.30000000000000004      948                      -42.99507155931033
0.30000000000000004      949                      -42.99169576380917
0.30000000000000004      950                      -42.9883199594236
0.30000000000000004      951                      -42.98533168010803
0.30000000000000004      952                      -42.98260175033713
0.30000000000000004      953                      -42.97987181475624
0.30000000000000004      954                      -42.977141873365284
0.30000000000000004      955                      -42.97441192616421
0.30000000000000004      956                      -42.97168197315301
0.30000000000000004      957                      -42.968952014331755
0.30000000000000004      958                      -42.96622204970024
0.30000000000000004      959                      -42.96349207925853
0.30000000000000004      960                      -42.960762103006594
0.30000000000000004      961                      -42.95803212094446
0.30000000000000004      962                      -42.95530213307191
0.30000000000000004      963                      -42.952572139389176
0.30000000000000004      964                      -42.94984213989602
0.30000000000000004      965                      -42.947112134592466
0.30000000000000004      966                      -42.94438212347856
0.30000000000000004      967                      -42.94165210655415
0.30000000000000004      968                      -42.93892208381935
0.30000000000000004      969                      -42.936192055274006
0.30000000000000004      970                      -42.93346202091815
0.30000000000000004      971                      -42.93073198075171
0.30000000000000004      972                      -42.928001934774734
0.30000000000000004      973                      -42.925271882987126
0.30000000000000004      974                      -42.922541825388926
0.30000000000000004      975                      -42.91981176197998
0.30000000000000004      976                      -42.917081692760384
0.30000000000000004      977                      -42.91435161773
0.30000000000000004      978                      -42.911621536888894
0.30000000000000004      979                      -42.90889145023697
0.30000000000000004      980                      -42.90616135777428
0.30000000000000004      981                      -42.903431259500714
0.30000000000000004      982                      -42.900701155416286
0.30000000000000004      983                      -42.89797104552097
0.30000000000000004      984                      -42.895240929814705
0.30000000000000004      985                      -42.89251080829741
0.30000000000000004      986                      -42.889780680969174
0.30000000000000004      987                      -42.887050547829894
0.30000000000000004      988                      -42.88432040887957
0.30000000000000004      989                      -42.881590264118195
0.30000000000000004      990                      -42.878860113545684
0.30000000000000004      991                      -42.87612995716207
0.30000000000000004      992                      -42.87339979496726
0.30000000000000004      993                      -42.87066962696127
0.30000000000000004      994                      -42.867939453144004
0.30000000000000004      995                      -42.86520927351549
0.30000000000000004      996                      -42.862479088075766
0.30000000000000004      997                      -42.85974889682465
0.30000000000000004      998                      -42.85701869976222
0.30000000000000004      999                      -42.85428849688839
0.30000000000000004      1000                     -42.8515582882032
0.30000000000000004      1001                     -42.84882807370656
0.30000000000000004      1002                     -42.84609785339845
0.30000000000000004      1003                     -42.84336762727889
0.30000000000000004      1004                     -42.84063739534773
0.30000000000000004      1005                     -42.83790715760506
0.30000000000000004      1006                     -42.83517691405079
0.30000000000000004      1007                     -42.83244666468499
0.30000000000000004      1008                     -42.82971640950751
0.30000000000000004      1009                     -42.826986148518316
0.30000000000000004      1010                     -42.82425588171747
0.30000000000000004      1011                     -42.82152560910489
0.30000000000000004      1012                     -42.81879533068058
0.30000000000000004      1013                     -42.81606504644443
0.30000000000000004      1014                     -42.81333475639658
0.30000000000000004      1015                     -42.81060446053674
0.30000000000000004      1016                     -42.80787415886509
0.30000000000000004      1017                     -42.805143851381544
0.30000000000000004      1018                     -42.80241353808612
0.30000000000000004      1019                     -42.799683218978664
0.30000000000000004      1020                     -42.796952894059245
0.30000000000000004      1021                     -42.79422256332781
0.30000000000000004      1022                     -42.79149222678431
0.30000000000000004      1023                     -42.788761884428794
0.30000000000000004      1024                     -42.78603153626112
0.30000000000000004      1025                     -42.78330118228132
0.30000000000000004      1026                     -42.78057082248938
0.30000000000000004      1027                     -42.77784045688521
0.30000000000000004      1028                     -42.77511008546882
0.30000000000000004      1029                     -42.772379708240194
0.30000000000000004      1030                     -42.76964932519929
0.30000000000000004      1031                     -42.76691893634608
0.30000000000000004      1032                     -42.76418854168048
0.30000000000000004      1033                     -42.761458141202525
0.30000000000000004      1034                     -42.758727734912256
0.30000000000000004      1035                     -42.75599732280944
0.30000000000000004      1036                     -42.75326690489425
0.30000000000000004      1037                     -42.75053648116659
0.30000000000000004      1038                     -42.74780605162636
0.30000000000000004      1039                     -42.745075616273574
0.30000000000000004      1040                     -42.74234517510827
0.30000000000000004      1041                     -42.73961472813032
0.30000000000000004      1042                     -42.73688427533976
0.30000000000000004      1043                     -42.73415381673652
0.30000000000000004      1044                     -42.73142335232057
0.30000000000000004      1045                     -42.72869288209196
0.30000000000000004      1046                     -42.725962406050535
0.30000000000000004      1047                     -42.7232319241964
0.30000000000000004      1048                     -42.72050143652944
0.30000000000000004      1049                     -42.71777094304962
0.30000000000000004      1050                     -42.71504044375688
0.30000000000000004      1051                     -42.712309938651316
0.30000000000000004      1052                     -42.70957942773282
0.30000000000000004      1053                     -42.706848911001345
0.30000000000000004      1054                     -42.7041183884569
0.30000000000000004      1055                     -42.70138786009948
0.30000000000000004      1056                     -42.69865732592898
0.30000000000000004      1057                     -42.69592678594539
0.30000000000000004      1058                     -42.69319624014873
0.30000000000000004      1059                     -42.69046568853888
0.30000000000000004      1060                     -42.687735131116
0.30000000000000004      1061                     -42.68500456787983
0.30000000000000004      1062                     -42.68227399883044
0.30000000000000004      1063                     -42.67954342396783
0.30000000000000004      1064                     -42.67681284329193
0.30000000000000004      1065                     -42.67408225680277
0.30000000000000004      1066                     -42.671351664500186
0.30000000000000004      1067                     -42.66862106638428
0.30000000000000004      1068                     -42.665890462454975
0.30000000000000004      1069                     -42.663159852712276
0.30000000000000004      1070                     -42.66042923715612
0.30000000000000004      1071                     -42.657698615786465
0.30000000000000004      1072                     -42.65496798860332
0.30000000000000004      1073                     -42.65223735560666
0.30000000000000004      1074                     -42.64950671679636
0.30000000000000004      1075                     -42.64677607217247
0.30000000000000004      1076                     -42.64404542173498
0.30000000000000004      1077                     -42.641314765483806
0.30000000000000004      1078                     -42.63858410341899
0.30000000000000004      1079                     -42.63585343554043
0.30000000000000004      1080                     -42.633122761848114
0.30000000000000004      1081                     -42.630392082342055
0.30000000000000004      1082                     -42.62766139702215
0.30000000000000004      1083                     -42.624930705888424
0.30000000000000004      1084                     -42.62220000894087
0.30000000000000004      1085                     -42.61946930617945
0.30000000000000004      1086                     -42.61673859760405
0.30000000000000004      1087                     -42.61400788321467
0.30000000000000004      1088                     -42.611277163011344
0.30000000000000004      1089                     -42.608546436994
0.30000000000000004      1090                     -42.60581570516267
0.30000000000000004      1091                     -42.60308496751725
0.30000000000000004      1092                     -42.60035422405767
0.30000000000000004      1093                     -42.597623474784044
0.30000000000000004      1094                     -42.594892719696226
0.30000000000000004      1095                     -42.59216195879426
0.30000000000000004      1096                     -42.58943119207803
0.30000000000000004      1097                     -42.58670041954756
0.30000000000000004      1098                     -42.58396964120283
0.30000000000000004      1099                     -42.58123885704383
0.30000000000000004      1100                     -42.578508067070494
0.30000000000000004      1101                     -42.57577727128275
0.30000000000000004      1102                     -42.57304646968063
0.30000000000000004      1103                     -42.5703156622641
0.30000000000000004      1104                     -42.56758484903311
0.30000000000000004      1105                     -42.56485402998769
0.30000000000000004      1106                     -42.56212320512769
0.30000000000000004      1107                     -42.55939237445321
0.30000000000000004      1108                     -42.556661537964146
0.30000000000000004      1109                     -42.55393069566045
0.30000000000000004      1110                     -42.551199847542215
0.30000000000000004      1111                     -42.54846899360926
0.30000000000000004      1112                     -42.54573813386167
0.30000000000000004      1113                     -42.543007268299306
0.30000000000000004      1114                     -42.54027639692223
0.30000000000000004      1115                     -42.53754551973042
0.30000000000000004      1116                     -42.53481463672375
0.30000000000000004      1117                     -42.53208374790229
0.30000000000000004      1118                     -42.529352853266005
0.30000000000000004      1119                     -42.52662195281476
0.30000000000000004      1120                     -42.52389104654863
0.30000000000000004      1121                     -42.52116013446761
0.30000000000000004      1122                     -42.51842921657151
0.30000000000000004      1123                     -42.51569829286045
0.30000000000000004      1124                     -42.51296736333434
0.30000000000000004      1125                     -42.51023642799319
0.30000000000000004      1126                     -42.507505486836926
0.30000000000000004      1127                     -42.50477453986557
0.30000000000000004      1128                     -42.502043587079015
0.30000000000000004      1129                     -42.49931262847735
0.30000000000000004      1130                     -42.49658166406043
0.30000000000000004      1131                     -42.493970837196755
0.30000000000000004      1132                     -42.49144187474598
0.30000000000000004      1133                     -42.48891512480249
0.30000000000000004      1134                     -42.486390587379454
0.30000000000000004      1135                     -42.483868262489935
0.30000000000000004      1136                     -42.48134815014697
0.30000000000000004      1137                     -42.47883025036365
0.30000000000000004      1138                     -42.476314563152954
0.30000000000000004      1139                     -42.47380108852796
0.30000000000000004      1140                     -42.47128982650155
0.30000000000000004      1141                     -42.46878077708692
0.30000000000000004      1142                     -42.46627394029696
0.30000000000000004      1143                     -42.46376931614466
0.30000000000000004      1144                     -42.46126690464297
0.30000000000000004      1145                     -42.45876670580487
0.30000000000000004      1146                     -42.456268719643326
0.30000000000000004      1147                     -42.45377294617121
0.30000000000000004      1148                     -42.45127938540152
0.30000000000000004      1149                     -42.44878803734706
0.30000000000000004      1150                     -42.44629890202086
0.30000000000000004      1151                     -42.44381197943573
0.30000000000000004      1152                     -42.44132726960448
0.30000000000000004      1153                     -42.43884477254014
0.30000000000000004      1154                     -42.43636448825542
0.30000000000000004      1155                     -42.43388641676327
0.30000000000000004      1156                     -42.431410558076486
0.30000000000000004      1157                     -42.4289369122078
0.30000000000000004      1158                     -42.426465479170176
0.30000000000000004      1159                     -42.423996258976274
0.30000000000000004      1160                     -42.42152925163897
0.30000000000000004      1161                     -42.41906445717097
0.30000000000000004      1162                     -42.41660187558511
0.30000000000000004      1163                     -42.41414150689407
0.30000000000000004      1164                     -42.41168335111058
0.30000000000000004      1165                     -42.40922740824752
0.30000000000000004      1166                     -42.40677367831746
0.30000000000000004      1167                     -42.404322161333084
0.30000000000000004      1168                     -42.40187285730718
0.30000000000000004      1169                     -42.39942576625243
0.30000000000000004      1170                     -42.3969808881814
0.30000000000000004      1171                     -42.39453822310689
0.30000000000000004      1172                     -42.39209777104144
0.30000000000000004      1173                     -42.38965953199777
0.30000000000000004      1174                     -42.38722350598844
0.30000000000000004      1175                     -42.38478969302603
0.30000000000000004      1176                     -42.382358093123315
0.30000000000000004      1177                     -42.37992870629273
0.30000000000000004      1178                     -42.37750153254686
0.30000000000000004      1179                     -42.37507657189832
0.30000000000000004      1180                     -42.37265382435971
0.30000000000000004      1181                     -42.3702332899435
0.30000000000000004      1182                     -42.36781496866229
0.30000000000000004      1183                     -42.3653988605285
0.30000000000000004      1184                     -42.36298496555473
0.30000000000000004      1185                     -42.36057328375346
0.30000000000000004      1186                     -42.358163815137225
0.30000000000000004      1187                     -42.355756559718415
0.30000000000000004      1188                     -42.35335151750954
0.30000000000000004      1189                     -42.35094868852307
0.30000000000000004      1190                     -42.348548072771386
0.30000000000000004      1191                     -42.34614967026705
0.30000000000000004      1192                     -42.343753481022304
0.30000000000000004      1193                     -42.34135950504967
0.30000000000000004      1194                     -42.33896774236161
0.30000000000000004      1195                     -42.33657819297039
0.30000000000000004      1196                     -42.33419085688838
0.30000000000000004      1197                     -42.331805734128025
0.30000000000000004      1198                     -42.32942282470163
0.30000000000000004      1199                     -42.32704212862154
0.30000000000000004      1200                     -42.32466364590008
0.30000000000000004      1201                     -42.32228737654962
0.30000000000000004      1202                     -42.319913320582366
0.30000000000000004      1203                     -42.317541478010774
0.30000000000000004      1204                     -42.315171848846965
0.30000000000000004      1205                     -42.31280443310327
0.30000000000000004      1206                     -42.31043923079198
0.30000000000000004      1207                     -42.30807624192528
0.30000000000000004      1208                     -42.30571546651548
0.30000000000000004      1209                     -42.303356904574784
0.30000000000000004      1210                     -42.301000556115405
0.30000000000000004      1211                     -42.29864642114949
0.30000000000000004      1212                     -42.29629449968933
0.30000000000000004      1213                     -42.293944791747045
0.30000000000000004      1214                     -42.29159729733482
0.30000000000000004      1215                     -42.289252016464815
0.30000000000000004      1216                     -42.286908949149144
0.30000000000000004      1217                     -42.284568095400004
0.30000000000000004      1218                     -42.282229455229505
0.30000000000000004      1219                     -42.27989302864972
0.30000000000000004      1220                     -42.27755881567279
0.30000000000000004      1221                     -42.27522681631077
0.30000000000000004      1222                     -42.272897030575805
0.30000000000000004      1223                     -42.27056945847986
0.30000000000000004      1224                     -42.26824410003506
0.30000000000000004      1225                     -42.26592095525347
0.30000000000000004      1226                     -42.26360002414709
0.30000000000000004      1227                     -42.261281306727895
0.30000000000000004      1228                     -42.25896480300799
0.30000000000000004      1229                     -42.256650512999286
0.30000000000000004      1230                     -42.25433843671389
0.30000000000000004      1231                     -42.252028574163624
0.30000000000000004      1232                     -42.249720925360506
0.30000000000000004      1233                     -42.247415490316584
0.30000000000000004      1234                     -42.245112269043666
0.30000000000000004      1235                     -42.24281126155379
0.30000000000000004      1236                     -42.240512467858814
0.30000000000000004      1237                     -42.23821588797071
0.30000000000000004      1238                     -42.235921521901226
0.30000000000000004      1239                     -42.23362936966235
0.30000000000000004      1240                     -42.23133943126605
0.30000000000000004      1241                     -42.229051706723986
0.30000000000000004      1242                     -42.22676619604809
0.30000000000000004      1243                     -42.22448289925031
0.30000000000000004      1244                     -42.2222018163424
0.30000000000000004      1245                     -42.21992294733608
0.30000000000000004      1246                     -42.21764629224332
0.30000000000000004      1247                     -42.21537185107577
0.30000000000000004      1248                     -42.21309962384528
0.30000000000000004      1249                     -42.21082961056361
0.30000000000000004      1250                     -42.208561811242554
0.30000000000000004      1251                     -42.20629622589381
0.30000000000000004      1252                     -42.20403285452913
0.30000000000000004      1253                     -42.201771697160275
0.30000000000000004      1254                     -42.19951275379887
0.30000000000000004      1255                     -42.19725602445669
0.30000000000000004      1256                     -42.1950015091454
0.30000000000000004      1257                     -42.1927492078767
0.30000000000000004      1258                     -42.19049912066225
0.30000000000000004      1259                     -42.188251247513755
0.30000000000000004      1260                     -42.186005588442725
0.30000000000000004      1261                     -42.18376214346089
0.30000000000000004      1262                     -42.18152091257988
0.30000000000000004      1263                     -42.179281895811286
0.30000000000000004      1264                     -42.177045093166704
0.30000000000000004      1265                     -42.174810504657714
0.30000000000000004      1266                     -42.17257813029584
0.30000000000000004      1267                     -42.17034797009281
0.30000000000000004      1268                     -42.16812002406007
0.30000000000000004      1269                     -42.16589429220912
0.30000000000000004      1270                     -42.163670774551576
0.30000000000000004      1271                     -42.16144947109891
0.30000000000000004      1272                     -42.15923038186261
0.30000000000000004      1273                     -42.15701350685421
0.30000000000000004      1274                     -42.15479884608523
0.30000000000000004      1275                     -42.1525863995671
0.30000000000000004      1276                     -42.15037616731125
0.30000000000000004      1277                     -42.14816814932918
0.30000000000000004      1278                     -42.14596234563235
0.30000000000000004      1279                     -42.1437587562321
0.30000000000000004      1280                     -42.14155738113996
0.30000000000000004      1281                     -42.13935822036722
0.30000000000000004      1282                     -42.13716127392537
0.30000000000000004      1283                     -42.13496654182574
0.30000000000000004      1284                     -42.13277402407971
0.30000000000000004      1285                     -42.130583720698624
0.30000000000000004      1286                     -42.128395631693856
0.30000000000000004      1287                     -42.126209757076765
0.30000000000000004      1288                     -42.12402609685864
0.30000000000000004      1289                     -42.1218446510508
0.30000000000000004      1290                     -42.11966541966454
0.30000000000000004      1291                     -42.11748840271117
0.30000000000000004      1292                     -42.115313600202
0.30000000000000004      1293                     -42.1131410121482
0.30000000000000004      1294                     -42.1109706385611
0.30000000000000004      1295                     -42.108802479451874
0.30000000000000004      1296                     -42.10663653483188
0.30000000000000004      1297                     -42.10447280471232
0.30000000000000004      1298                     -42.102311289104264
0.30000000000000004      1299                     -42.100151988019114
0.30000000000000004      1300                     -42.09799490146785
0.30000000000000004      1301                     -42.0958400294618
0.30000000000000004      1302                     -42.093687372012056
0.30000000000000004      1303                     -42.09153692912977
0.30000000000000004      1304                     -42.08938870082618
0.30000000000000004      1305                     -42.08724268711227
0.30000000000000004      1306                     -42.08509888799933
0.30000000000000004      1307                     -42.082957303498304
0.30000000000000004      1308                     -42.08081793362034
0.30000000000000004      1309                     -42.07868077837661
0.30000000000000004      1310                     -42.076545837778085
0.30000000000000004      1311                     -42.07438808279672
0.30000000000000004      1312                     -42.072215486775455
0.30000000000000004      1313                     -42.070044643329155
0.30000000000000004      1314                     -42.06787555246684
0.30000000000000004      1315                     -42.06570821419733
0.30000000000000004      1316                     -42.06354262852948
0.30000000000000004      1317                     -42.06137879547222
0.30000000000000004      1318                     -42.05921671503442
0.30000000000000004      1319                     -42.057056387224954
0.30000000000000004      1320                     -42.05489781205265
0.30000000000000004      1321                     -42.052740989526406
0.30000000000000004      1322                     -42.05058591965507
0.30000000000000004      1323                     -42.04843260244742
0.30000000000000004      1324                     -42.04628103791233
0.30000000000000004      1325                     -42.04413122605866
0.30000000000000004      1326                     -42.04198316689516
0.30000000000000004      1327                     -42.039836860430604
0.30000000000000004      1328                     -42.037692306673996
0.30000000000000004      1329                     -42.035549505633874
0.30000000000000004      1330                     -42.03340845731918
0.30000000000000004      1331                     -42.03126916173872
0.30000000000000004      1332                     -42.029131618901204
0.30000000000000004      1333                     -42.02699582881543
0.30000000000000004      1334                     -42.02486179149006
0.30000000000000004      1335                     -42.02272950693398
0.30000000000000004      1336                     -42.02059897515587
0.30000000000000004      1337                     -42.01847019616447
0.30000000000000004      1338                     -42.01634316996852
0.30000000000000004      1339                     -42.01421789657676
0.30000000000000004      1340                     -42.01209437599793
0.30000000000000004      1341                     -42.009972608240666
0.30000000000000004      1342                     -42.00785259331373
0.30000000000000004      1343                     -42.00573433122579
0.30000000000000004      1344                     -42.00361782198558
0.30000000000000004      1345                     -42.001503065601696
0.30000000000000004      1346                     -41.99939006208282
0.30000000000000004      1347                     -41.99727881143776
0.30000000000000004      1348                     -41.995169313675035
0.30000000000000004      1349                     -41.99306156880336
0.30000000000000004      1350                     -41.99095557683133
0.30000000000000004      1351                     -41.9888513377676
0.30000000000000004      1352                     -41.9867488516209
0.30000000000000004      1353                     -41.98464811839967
0.30000000000000004      1354                     -41.982549138112695
0.30000000000000004      1355                     -41.980451910768515
0.30000000000000004      1356                     -41.97835643637576
0.30000000000000004      1357                     -41.976262714943
0.30000000000000004      1358                     -41.974170746478784
0.30000000000000004      1359                     -41.97208053099179
0.30000000000000004      1360                     -41.96999206849049
0.30000000000000004      1361                     -41.96790535898353
0.30000000000000004      1362                     -41.96582040247945
0.30000000000000004      1363                     -41.963737198986806
0.30000000000000004      1364                     -41.96165574851406
0.30000000000000004      1365                     -41.959576051069924
0.30000000000000004      1366                     -41.95749810666278
0.30000000000000004      1367                     -41.95542191530123
0.30000000000000004      1368                     -41.95334747699373
0.30000000000000004      1369                     -41.951274791748816
0.30000000000000004      1370                     -41.949203859575
0.30000000000000004      1371                     -41.947134680480865
0.30000000000000004      1372                     -41.9450672544747
0.30000000000000004      1373                     -41.943001581565134
0.30000000000000004      1374                     -41.940937661760664
0.30000000000000004      1375                     -41.93887549506959
0.30000000000000004      1376                     -41.936815081500576
0.30000000000000004      1377                     -41.93475642106188
0.30000000000000004      1378                     -41.93269951376216
0.30000000000000004      1379                     -41.93064435960969
0.30000000000000004      1380                     -41.92859095861294
0.30000000000000004      1381                     -41.926539310780356
0.30000000000000004      1382                     -41.92448941612036
0.30000000000000004      1383                     -41.92244127464134
0.30000000000000004      1384                     -41.920394886351716
0.30000000000000004      1385                     -41.91835025125988
0.30000000000000004      1386                     -41.91630736937418
0.30000000000000004      1387                     -41.914266240703064
0.30000000000000004      1388                     -41.91222686525491
0.30000000000000004      1389                     -41.91018924303798
0.30000000000000004      1390                     -41.90815337406076
0.30000000000000004      1391                     -41.90611925833145
0.30000000000000004      1392                     -41.90408689585861
0.30000000000000004      1393                     -41.90205628665041
0.30000000000000004      1394                     -41.90002743071524
0.30000000000000004      1395                     -41.898000328061386
0.30000000000000004      1396                     -41.89597497869723
0.30000000000000004      1397                     -41.893951382631045
0.30000000000000004      1398                     -41.89192953987109
0.30000000000000004      1399                     -41.8899094504258
0.30000000000000004      1400                     -41.88789111430327
0.30000000000000004      1401                     -41.88587453151194
0.30000000000000004      1402                     -41.88385970205999
0.30000000000000004      1403                     -41.88184662595579
0.30000000000000004      1404                     -41.879835303207464
0.30000000000000004      1405                     -41.877825733823336
0.30000000000000004      1406                     -41.87581791781168
0.30000000000000004      1407                     -41.87381185518069
0.30000000000000004      1408                     -41.87180754593859
0.30000000000000004      1409                     -41.86980499009363
0.30000000000000004      1410                     -41.86780418765406
0.30000000000000004      1411                     -41.86580513862796
0.30000000000000004      1412                     -41.863807843023686
0.30000000000000004      1413                     -41.86181230084932
0.30000000000000004      1414                     -41.85981851211317
0.30000000000000004      1415                     -41.857826476823284
0.30000000000000004      1416                     -41.85583619498793
0.30000000000000004      1417                     -41.85384766661524
0.30000000000000004      1418                     -41.85186089171333
0.30000000000000004      1419                     -41.849875870290425
0.30000000000000004      1420                     -41.84789260235461
0.30000000000000004      1421                     -41.845911087914125
0.30000000000000004      1422                     -41.843931326977
0.30000000000000004      1423                     -41.84195331955137
0.30000000000000004      1424                     -41.839977065645385
0.30000000000000004      1425                     -41.838002565267146
0.30000000000000004      1426                     -41.83602981842471
0.30000000000000004      1427                     -41.834058825126334
0.30000000000000004      1428                     -41.8320895853798
0.30000000000000004      1429                     -41.83012209919353
0.30000000000000004      1430                     -41.82815636657537
0.30000000000000004      1431                     -41.82619238753346
0.30000000000000004      1432                     -41.82423016207586
0.30000000000000004      1433                     -41.8222696902106
0.30000000000000004      1434                     -41.82031097194572
0.30000000000000004      1435                     -41.818354007289344
0.30000000000000004      1436                     -41.816398796249395
0.30000000000000004      1437                     -41.81444533883395
0.30000000000000004      1438                     -41.812493635051
0.30000000000000004      1439                     -41.81054368490862
0.30000000000000004      1440                     -41.80859548841471
0.30000000000000004      1441                     -41.80664904557732
0.30000000000000004      1442                     -41.804704356404386
0.30000000000000004      1443                     -41.802761420904
0.30000000000000004      1444                     -41.800820239084096
0.30000000000000004      1445                     -41.798880810952575
0.30000000000000004      1446                     -41.79694313651742
0.30000000000000004      1447                     -41.79500721578661
0.30000000000000004      1448                     -41.79307304876808
0.30000000000000004      1449                     -41.79114063546974
0.30000000000000004      1450                     -41.789209975899574
0.30000000000000004      1451                     -41.787281070065454
0.30000000000000004      1452                     -41.78535391797533
0.30000000000000004      1453                     -41.783428519637106
0.30000000000000004      1454                     -41.781504875058666
0.30000000000000004      1455                     -41.77958298424791
0.30000000000000004      1456                     -41.77766284721276
0.30000000000000004      1457                     -41.77574446396104
0.30000000000000004      1458                     -41.77382783450067
0.30000000000000004      1459                     -41.771912958839536
0.30000000000000004      1460                     -41.76999983698535
0.30000000000000004      1461                     -41.768088468946075
0.30000000000000004      1462                     -41.76617885472955
0.30000000000000004      1463                     -41.76427099434365
0.30000000000000004      1464                     -41.76236488779613
0.30000000000000004      1465                     -41.760460535094914
0.30000000000000004      1466                     -41.75855793624773
0.30000000000000004      1467                     -41.75665709126241
0.30000000000000004      1468                     -41.75475800014669
0.30000000000000004      1469                     -41.75286066290849
0.30000000000000004      1470                     -41.750965079555534
0.30000000000000004      1471                     -41.74907125009556
0.30000000000000004      1472                     -41.74717917453643
0.30000000000000004      1473                     -41.745288852885814
0.30000000000000004      1474                     -41.74340028515153
0.30000000000000004      1475                     -41.74151347134129
0.30000000000000004      1476                     -41.739628411462924
0.30000000000000004      1477                     -41.73774510552414
0.30000000000000004      1478                     -41.73586355353255
0.30000000000000004      1479                     -41.733983755496
0.30000000000000004      1480                     -41.73210571142215
0.30000000000000004      1481                     -41.73022942131875
0.30000000000000004      1482                     -41.72835488519341
0.30000000000000004      1483                     -41.72648210305396
0.30000000000000004      1484                     -41.724611074908005
0.30000000000000004      1485                     -41.72274180076326
0.30000000000000004      1486                     -41.72087428062735
0.30000000000000004      1487                     -41.719008514507934
0.30000000000000004      1488                     -41.71714450241274
0.30000000000000004      1489                     -41.71528224434937
0.30000000000000004      1490                     -41.7134217403255
0.30000000000000004      1491                     -41.71154663861375
0.30000000000000004      1492                     -41.70966214829307
0.30000000000000004      1493                     -41.70777911014985
0.30000000000000004      1494                     -41.705897524190526
0.30000000000000004      1495                     -41.704017390421434
0.30000000000000004      1496                     -41.70213870884901
0.30000000000000004      1497                     -41.700261479479636
0.30000000000000004      1498                     -41.69838570231969
0.30000000000000004      1499                     -41.696511377375586
0.30000000000000004      1500                     -41.69463850465365
0.30000000000000004      1501                     -41.692767084160245
0.30000000000000004      1502                     -41.69089711590172
0.30000000000000004      1503                     -41.689028599884395
0.30000000000000004      1504                     -41.68716153611479
0.30000000000000004      1505                     -41.68529592459904
0.30000000000000004      1506                     -41.68343176534362
0.30000000000000004      1507                     -41.681569058354796
0.30000000000000004      1508                     -41.67970780363895
0.30000000000000004      1509                     -41.67784800120236
0.30000000000000004      1510                     -41.67598965105142
0.30000000000000004      1511                     -41.67413275319239
0.30000000000000004      1512                     -41.67227730763155
0.30000000000000004      1513                     -41.670423314375256
0.30000000000000004      1514                     -41.66857077342979
0.30000000000000004      1515                     -41.666719684801485
0.30000000000000004      1516                     -41.66487004849665
0.30000000000000004      1517                     -41.66302186452146
0.30000000000000004      1518                     -41.66117513288232
0.30000000000000004      1519                     -41.659329853585355
0.30000000000000004      1520                     -41.65748602663703
0.30000000000000004      1521                     -41.655643652043466
0.30000000000000004      1522                     -41.65380272981093
0.30000000000000004      1523                     -41.65196325994577
0.30000000000000004      1524                     -41.65012524245415
0.30000000000000004      1525                     -41.648288677342435
0.30000000000000004      1526                     -41.64645356461671
0.30000000000000004      1527                     -41.64461990428339
0.30000000000000004      1528                     -41.64278769634852
0.30000000000000004      1529                     -41.640956940818455
0.30000000000000004      1530                     -41.63912763769935
0.30000000000000004      1531                     -41.637299786997474
0.30000000000000004      1532                     -41.63547338871902
0.30000000000000004      1533                     -41.63364844287018
0.30000000000000004      1534                     -41.63182494945718
0.30000000000000004      1535                     -41.63000290848622
0.30000000000000004      1536                     -41.628182319963486
0.30000000000000004      1537                     -41.626363183895094
0.30000000000000004      1538                     -41.62454550028738
0.30000000000000004      1539                     -41.62272926914639
0.30000000000000004      1540                     -41.620914490478405
0.30000000000000004      1541                     -41.61910116428947
0.30000000000000004      1542                     -41.617289290585795
0.30000000000000004      1543                     -41.61547886937363
0.30000000000000004      1544                     -41.61366990065901
0.30000000000000004      1545                     -41.61186238444815
0.30000000000000004      1546                     -41.61005632074722
0.30000000000000004      1547                     -41.60825170956226
0.30000000000000004      1548                     -41.60644855089941
0.30000000000000004      1549                     -41.60464684476492
0.30000000000000004      1550                     -41.602846591164784
0.30000000000000004      1551                     -41.601047790105255
0.30000000000000004      1552                     -41.5992504415923
0.30000000000000004      1553                     -41.59745454563216
0.30000000000000004      1554                     -41.59566010223089
0.30000000000000004      1555                     -41.5938671113945
0.30000000000000004      1556                     -41.59207557312918
0.30000000000000004      1557                     -41.59028548744103
0.30000000000000004      1558                     -41.5884968543361
0.30000000000000004      1559                     -41.5867096738205
0.30000000000000004      1560                     -41.584923945900265
0.30000000000000004      1561                     -41.5831396705815
0.30000000000000004      1562                     -41.58135684787026
0.30000000000000004      1563                     -41.57957547777252
0.30000000000000004      1564                     -41.57779556029454
0.30000000000000004      1565                     -41.57601709544214
0.30000000000000004      1566                     -41.57424008322156
0.30000000000000004      1567                     -41.57246452363871
0.30000000000000004      1568                     -41.57069041669969
0.30000000000000004      1569                     -41.56891776241051
0.30000000000000004      1570                     -41.56714656077716
0.30000000000000004      1571                     -41.5653768118058
0.30000000000000004      1572                     -41.563608515502196
0.30000000000000004      1573                     -41.561841671872614
0.30000000000000004      1574                     -41.56007628092288
0.30000000000000004      1575                     -41.55831234265921
0.30000000000000004      1576                     -41.55654985708733
0.30000000000000004      1577                     -41.55478882421339
0.30000000000000004      1578                     -41.553029244043344
0.30000000000000004      1579                     -41.55127111658318
0.30000000000000004      1580                     -41.549514441838895
0.30000000000000004      1581                     -41.54775921981641
0.30000000000000004      1582                     -41.54600545052178
0.30000000000000004      1583                     -41.54425313396087
0.30000000000000004      1584                     -41.542502270139664
0.30000000000000004      1585                     -41.540752859064135
0.30000000000000004      1586                     -41.53900490074026
0.30000000000000004      1587                     -41.5372583951739
0.30000000000000004      1588                     -41.53551334237108
0.30000000000000004      1589                     -41.53376974233765
0.30000000000000004      1590                     -41.5320275950796
0.30000000000000004      1591                     -41.53028690060278
0.30000000000000004      1592                     -41.5285476589132
0.30000000000000004      1593                     -41.52680987001672
0.30000000000000004      1594                     -41.52507353391929
0.30000000000000004      1595                     -41.52333865062671
0.30000000000000004      1596                     -41.52160522014501
0.30000000000000004      1597                     -41.51987324248
0.30000000000000004      1598                     -41.518142717637666
0.30000000000000004      1599                     -41.51641364562373
0.30000000000000004      1600                     -41.514686026444174
0.30000000000000004      1601                     -41.51295986010487
0.30000000000000004      1602                     -41.511235146611654
0.30000000000000004      1603                     -41.50951188597044
0.30000000000000004      1604                     -41.50779007818703
0.30000000000000004      1605                     -41.50606972326734
0.30000000000000004      1606                     -41.504350821217166
0.30000000000000004      1607                     -41.50263337204235
0.30000000000000004      1608                     -41.50091737574877
0.30000000000000004      1609                     -41.49920283234222
0.30000000000000004      1610                     -41.49748974182854
0.30000000000000004      1611                     -41.495778104213606
0.30000000000000004      1612                     -41.49406791950314
0.30000000000000004      1613                     -41.49235918770305
0.30000000000000004      1614                     -41.49065190881913
0.30000000000000004      1615                     -41.488946082857154
0.30000000000000004      1616                     -41.487241709822904
0.30000000000000004      1617                     -41.48553878972216
0.30000000000000004      1618                     -41.48383732256086
0.30000000000000004      1619                     -41.482137308344605
0.30000000000000004      1620                     -41.48043874707929
0.30000000000000004      1621                     -41.478741638770664
0.30000000000000004      1622                     -41.47704598342444
0.30000000000000004      1623                     -41.47535178104646
0.30000000000000004      1624                     -41.473659031642484
0.30000000000000004      1625                     -41.471967735218136
0.30000000000000004      1626                     -41.470277891779375
0.30000000000000004      1627                     -41.468589501331785
0.30000000000000004      1628                     -41.46690256388117
0.30000000000000004      1629                     -41.46521707943331
0.30000000000000004      1630                     -41.46353304799385
0.30000000000000004      1631                     -41.46185046956851
0.30000000000000004      1632                     -41.46016934416312
0.30000000000000004      1633                     -41.458489671783276
0.30000000000000004      1634                     -41.456811452434756
0.30000000000000004      1635                     -41.45513468612326
0.30000000000000004      1636                     -41.453459372854546
0.30000000000000004      1637                     -41.45178551263415
0.30000000000000004      1638                     -41.45011310546789
0.30000000000000004      1639                     -41.44844215136145
0.30000000000000004      1640                     -41.44677265032044
0.30000000000000004      1641                     -41.44510460235063
0.30000000000000004      1642                     -41.44343800745754
0.30000000000000004      1643                     -41.44177286564707
0.30000000000000004      1644                     -41.440109176924665
0.30000000000000004      1645                     -41.438446941296064
0.30000000000000004      1646                     -41.43678615876696
0.30000000000000004      1647                     -41.435126829343005
0.30000000000000004      1648                     -41.43346895302977
0.30000000000000004      1649                     -41.431812529832925
0.30000000000000004      1650                     -41.43015755975806
0.30000000000000004      1651                     -41.428504042810886
0.30000000000000004      1652                     -41.42685197899701
0.30000000000000004      1653                     -41.425201368322
0.30000000000000004      1654                     -41.42355221079149
0.30000000000000004      1655                     -41.421904506411
0.30000000000000004      1656                     -41.42025825518642
0.30000000000000004      1657                     -41.41861345712303
0.30000000000000004      1658                     -41.416970112226565
0.30000000000000004      1659                     -41.41532822050252
0.30000000000000004      1660                     -41.41368778195664
0.30000000000000004      1661                     -41.412048796594384
0.30000000000000004      1662                     -41.410411264421356
0.30000000000000004      1663                     -41.40877518544315
0.30000000000000004      1664                     -41.40714055966529
0.30000000000000004      1665                     -41.405507387093316
0.30000000000000004      1666                     -41.40387566773286
0.30000000000000004      1667                     -41.40224540158944
0.30000000000000004      1668                     -41.400616588668534
0.30000000000000004      1669                     -41.39898922897576
0.30000000000000004      1670                     -41.39736332251667
0.30000000000000004      1671                     -41.39572429525564
0.30000000000000004      1672                     -41.39407678996779
0.30000000000000004      1673                     -41.39243046887403
0.30000000000000004      1674                     -41.39078533197889
0.30000000000000004      1675                     -41.38914137928697
0.30000000000000004      1676                     -41.38749861080282
0.30000000000000004      1677                     -41.385857026530985
0.30000000000000004      1678                     -41.384216626476
0.30000000000000004      1679                     -41.382577410642476
0.30000000000000004      1680                     -41.38093937903488
0.30000000000000004      1681                     -41.37930253165776
0.30000000000000004      1682                     -41.37766686851576
0.30000000000000004      1683                     -41.37603238961322
0.30000000000000004      1684                     -41.37439909495488
0.30000000000000004      1685                     -41.37276698454505
0.30000000000000004      1686                     -41.37113605838838
0.30000000000000004      1687                     -41.36950631648946
0.30000000000000004      1688                     -41.36787775885262
0.30000000000000004      1689                     -41.36625038548256
0.30000000000000004      1690                     -41.36462419638373
0.30000000000000004      1691                     -41.3629991915605
0.30000000000000004      1692                     -41.36137537101754
0.30000000000000004      1693                     -41.35975273475936
0.30000000000000004      1694                     -41.35813128279028
0.30000000000000004      1695                     -41.356511015115
0.30000000000000004      1696                     -41.354891931737896
0.30000000000000004      1697                     -41.35327403266348
0.30000000000000004      1698                     -41.35165731789621
0.30000000000000004      1699                     -41.35004178744061
0.30000000000000004      1700                     -41.348427441301126
0.30000000000000004      1701                     -41.34681427948226
0.30000000000000004      1702                     -41.345202301988465
0.30000000000000004      1703                     -41.34359150882418
0.30000000000000004      1704                     -41.341981899993954
0.30000000000000004      1705                     -41.34037347550217
0.30000000000000004      1706                     -41.33876623535335
0.30000000000000004      1707                     -41.33716017955186
0.30000000000000004      1708                     -41.33555530810222
0.30000000000000004      1709                     -41.33395162100883
0.30000000000000004      1710                     -41.332349118276184
0.30000000000000004      1711                     -41.33074779990871
0.30000000000000004      1712                     -41.32914766591086
0.30000000000000004      1713                     -41.32754871628704
0.30000000000000004      1714                     -41.32595095104164
0.30000000000000004      1715                     -41.324354370179215
0.30000000000000004      1716                     -41.32275897370411
0.30000000000000004      1717                     -41.32116476162072
0.30000000000000004      1718                     -41.319571733933515
0.30000000000000004      1719                     -41.31797989064692
0.30000000000000004      1720                     -41.31638923176518
0.30000000000000004      1721                     -41.31479975729298
0.30000000000000004      1722                     -41.313211467234545
0.30000000000000004      1723                     -41.31162436159433
0.30000000000000004      1724                     -41.31003844037671
0.30000000000000004      1725                     -41.3084537035861
0.30000000000000004      1726                     -41.30687015122697
0.30000000000000004      1727                     -41.305287783303484
0.30000000000000004      1728                     -41.30370659982026
0.30000000000000004      1729                     -41.30212660078156
0.30000000000000004      1730                     -41.30054778619178
0.30000000000000004      1731                     -41.2989701560554
0.30000000000000004      1732                     -41.29739371037656
0.30000000000000004      1733                     -41.29581844915993
0.30000000000000004      1734                     -41.294244372409636
0.30000000000000004      1735                     -41.29267148013011
0.30000000000000004      1736                     -41.291099772325765
0.30000000000000004      1737                     -41.289529249000985
0.30000000000000004      1738                     -41.28795991015992
0.30000000000000004      1739                     -41.286391755807145
0.30000000000000004      1740                     -41.28482478594688
0.30000000000000004      1741                     -41.28325900058357
0.30000000000000004      1742                     -41.28169439972143
0.30000000000000004      1743                     -41.28013098336488
0.30000000000000004      1744                     -41.278568751518264
0.30000000000000004      1745                     -41.277007704185905
0.30000000000000004      1746                     -41.27544784137205
0.30000000000000004      1747                     -41.27388916308111
0.30000000000000004      1748                     -41.27233166931739
0.30000000000000004      1749                     -41.27077536008515
0.30000000000000004      1750                     -41.269220235388794
0.30000000000000004      1751                     -41.26766629523258
0.30000000000000004      1752                     -41.26611353962082
0.30000000000000004      1753                     -41.26456196855779
0.30000000000000004      1754                     -41.263011582047845
0.30000000000000004      1755                     -41.261462380095274
0.30000000000000004      1756                     -41.259914362704386
0.30000000000000004      1757                     -41.2583675298794
0.30000000000000004      1758                     -41.25682188162464
0.30000000000000004      1759                     -41.25527741794445
0.30000000000000004      1760                     -41.25373413884298
0.30000000000000004      1761                     -41.25219204432468
0.30000000000000004      1762                     -41.25065113439367
0.30000000000000004      1763                     -41.24911140905434
0.30000000000000004      1764                     -41.24757286831084
0.30000000000000004      1765                     -41.24603551216756
0.30000000000000004      1766                     -41.24449934062864
0.30000000000000004      1767                     -41.242964353698454
0.30000000000000004      1768                     -41.241430551381164
0.30000000000000004      1769                     -41.239897933681114
0.30000000000000004      1770                     -41.238366500602446
0.30000000000000004      1771                     -41.236836252149445
0.30000000000000004      1772                     -41.235307188326395
0.30000000000000004      1773                     -41.23377930913753
0.30000000000000004      1774                     -41.232252614587054
0.30000000000000004      1775                     -41.23072710467917
0.30000000000000004      1776                     -41.22920277941817
0.30000000000000004      1777                     -41.22767963880823
0.30000000000000004      1778                     -41.22615768285364
0.30000000000000004      1779                     -41.22463691155856
0.30000000000000004      1780                     -41.22311732492724
0.30000000000000004      1781                     -41.22159892296387
0.30000000000000004      1782                     -41.220081705672634
0.30000000000000004      1783                     -41.21856567305775
0.30000000000000004      1784                     -41.21705082512349
0.30000000000000004      1785                     -41.215537161873975
0.30000000000000004      1786                     -41.21402468331346
0.30000000000000004      1787                     -41.21251338944614
0.30000000000000004      1788                     -41.21100328027608
0.30000000000000004      1789                     -41.20949435580757
0.30000000000000004      1790                     -41.207986616044856
0.30000000000000004      1791                     -41.206480060991964
0.30000000000000004      1792                     -41.20497469065317
0.30000000000000004      1793                     -41.20347050503266
0.30000000000000004      1794                     -41.20196750413458
0.30000000000000004      1795                     -41.20046568796306
0.30000000000000004      1796                     -41.19896505652236
0.30000000000000004      1797                     -41.197465609816426
0.30000000000000004      1798                     -41.1959673478497
0.30000000000000004      1799                     -41.194470270626134
0.30000000000000004      1800                     -41.19297437815003
0.4                      0                        -58.544655092721584
0.4                      1                        -57.00251290859512
0.4                      2                        -55.66163593499434
0.4                      3                        -55.13236716523057
0.4                      4                        -54.63871847681928
0.4                      5                        -54.25569267536656
0.4                      6                        -53.95405079500593
0.4                      7                        -53.73385051032335
0.4                      8                        -53.61219517382337
0.4                      9                        -53.50294628653764
0.4                      10                       -53.39368787529649
0.4                      11                       -53.284419938083126
0.4                      12                       -53.17514247288049
0.4                      13                       -53.06585547767052
0.4                      14                       -52.95655895043474
0.4                      15                       -52.86692555126757
0.4                      16                       -52.79040165068877
0.4                      17                       -52.71387312141349
0.4                      18                       -52.63733996276764
0.4                      19                       -52.560802174077004
0.4                      20                       -52.48425975466725
0.4                      21                       -52.40771270386383
0.4                      22                       -52.33116102099202
0.4                      23                       -52.254604705377055
0.4                      24                       -52.178043756343875
0.4                      25                       -52.1014781732174
0.4                      26                       -52.02490795532221
0.4                      27                       -51.948333101982946
0.4                      28                       -51.87175361252393
0.4                      29                       -51.8012110220398
0.4                      30                       -51.75483170546332
0.4                      31                       -51.70845069828983
0.4                      32                       -51.662068000371725
0.4                      33                       -51.61568361156159
0.4                      34                       -51.569297531711975
0.4                      35                       -51.52290976067521
0.4                      36                       -51.47652029830375
0.4                      37                       -51.43012914445005
0.4                      38                       -51.38373629896655
0.4                      39                       -51.3373417617055
0.4                      40                       -51.290945532519366
0.4                      41                       -51.24454761126046
0.4                      42                       -51.19814799778113
0.4                      43                       -51.1517466919335
0.4                      44                       -51.10534369357005
0.4                      45                       -51.05893900254296
0.4                      46                       -51.01253261870443
0.4                      47                       -50.9661245419067
0.4                      48                       -50.91971477200203
0.4                      49                       -50.87330330884249
0.4                      50                       -50.82689015228027
0.4                      51                       -50.78047530216751
0.4                      52                       -50.73405875835627
0.4                      53                       -50.687640520698714
0.4                      54                       -50.64122058904689
0.4                      55                       -50.59479896325274
0.4                      56                       -50.54837564316849
0.4                      57                       -50.50195062864599
0.4                      58                       -50.46341149084641
0.4                      59                       -50.43670281094416
0.4                      60                       -50.40999357292409
0.4                      61                       -50.383283776758425
0.4                      62                       -50.356573422419444
0.4                      63                       -50.32986250987941
0.4                      64                       -50.30315103911046
0.4                      65                       -50.276439010084836
0.4                      66                       -50.249726422774906
0.4                      67                       -50.2230132771527
0.4                      68                       -50.1962995731905
0.4                      69                       -50.16958531086058
0.4                      70                       -50.142870490135145
0.4                      71                       -50.1161551109863
0.4                      72                       -50.08943917338643
0.4                      73                       -50.06272267730757
0.4                      74                       -50.03600562272203
0.4                      75                       -50.00928800960203
0.4                      76                       -49.98256983791969
0.4                      77                       -49.955851107647284
0.4                      78                       -49.92913181875698
0.4                      79                       -49.90241197122091
0.4                      80                       -49.87569156501139
0.4                      81                       -49.84897060010049
0.4                      82                       -49.822249076460565
0.4                      83                       -49.79552699406357
0.4                      84                       -49.76880435288188
0.4                      85                       -49.74208115288762
0.4                      86                       -49.71535739405298
0.4                      87                       -49.68863307635008
0.4                      88                       -49.66190819975116
0.4                      89                       -49.6351827642284
0.4                      90                       -49.60845676975391
0.4                      91                       -49.581730216299874
0.4                      92                       -49.555003103838516
0.4                      93                       -49.528275432341886
0.4                      94                       -49.50154720178233
0.4                      95                       -49.47481841213182
0.4                      96                       -49.44808906336269
0.4                      97                       -49.42135915544692
0.4                      98                       -49.39462868835681
0.4                      99                       -49.36789766206441
0.4                      100                      -49.341166076541924
0.4                      101                      -49.31443393176146
0.4                      102                      -49.28770122769519
0.4                      103                      -49.26096796431524
0.4                      104                      -49.23423414159378
0.4                      105                      -49.20749975950293
0.4                      106                      -49.18076481801487
0.4                      107                      -49.15402931710169
0.4                      108                      -49.12729325673549
0.4                      109                      -49.100556636888435
0.4                      110                      -49.07381945753271
0.4                      111                      -49.04708171864034
0.4                      112                      -49.02034342018347
0.4                      113                      -48.993604562134216
0.4                      114                      -48.966865144464755
0.4                      115                      -48.940125167147244
0.4                      116                      -48.922988441596765
0.4                      117                      -48.90825246048488
0.4                      118                      -48.89351630997604
0.4                      119                      -48.87877999006564
0.4                      120                      -48.86404350074897
0.4                      121                      -48.8493068420215
0.4                      122                      -48.834570013878576
0.4                      123                      -48.81983301631556
0.4                      124                      -48.805095849327756
0.4                      125                      -48.79035851291078
0.4                      126                      -48.77562100705975
0.4                      127                      -48.760883331770245
0.4                      128                      -48.74614548703754
0.4                      129                      -48.73140747285702
0.4                      130                      -48.71666928922407
0.4                      131                      -48.70193093613409
0.4                      132                      -48.68719241358242
0.4                      133                      -48.67245372156454
0.4                      134                      -48.65771486007564
0.4                      135                      -48.6429758291113
0.4                      136                      -48.628236628666734
0.4                      137                      -48.61349725873743
0.4                      138                      -48.598757719318684
0.4                      139                      -48.58401801040595
0.4                      140                      -48.56927813199457
0.4                      141                      -48.55453808407988
0.4                      142                      -48.539797866657345
0.4                      143                      -48.525057479722236
0.4                      144                      -48.51031692327008
0.4                      145                      -48.49557619729606
0.4                      146                      -48.48083530179569
0.4                      147                      -48.46609423676427
0.4                      148                      -48.45135300219724
0.4                      149                      -48.436611598089925
0.4                      150                      -48.42187002443773
0.4                      151                      -48.40712828123603
0.4                      152                      -48.39238636848015
0.4                      153                      -48.377644286165534
0.4                      154                      -48.36290203428747
0.4                      155                      -48.34815961284149
0.4                      156                      -48.33341702182282
0.4                      157                      -48.31867426122682
0.4                      158                      -48.30393133104899
0.4                      159                      -48.289188231284555
0.4                      160                      -48.27444496192901
0.4                      161                      -48.25970152297769
0.4                      162                      -48.24495791442596
0.4                      163                      -48.23021413626913
0.4                      164                      -48.21547018850271
0.4                      165                      -48.20072607112197
0.4                      166                      -48.18598178412229
0.4                      167                      -48.17123732749904
0.4                      168                      -48.15649270124764
0.4                      169                      -48.14174790536343
0.4                      170                      -48.127002939841695
0.4                      171                      -48.11225780467795
0.4                      172                      -48.09751249986752
0.4                      173                      -48.08276702540577
0.4                      174                      -48.06802138128804
0.4                      175                      -48.05327556750972
0.4                      176                      -48.038529584066204
0.4                      177                      -48.02378343095283
0.4                      178                      -48.00903710816495
0.4                      179                      -47.994290615697984
0.4                      180                      -47.97954395354722
0.4                      181                      -47.964797121708116
0.4                      182                      -47.950050120176
0.4                      183                      -47.93530294894628
0.4                      184                      -47.920555608014254
0.4                      185                      -47.905808097375356
0.4                      186                      -47.89106041702488
0.4                      187                      -47.87631256695825
0.4                      188                      -47.86156454717081
0.4                      189                      -47.84681635765796
0.4                      190                      -47.83206799841499
0.4                      191                      -47.817319469437365
0.4                      192                      -47.80257077072035
0.4                      193                      -47.787821902259424
0.4                      194                      -47.773072864049915
0.4                      195                      -47.75832365608706
0.4                      196                      -47.7435742783665
0.4                      197                      -47.72882473088324
0.4                      198                      -47.71407501363294
0.4                      199                      -47.69932512661081
0.4                      200                      -47.6845750698124
0.4                      201                      -47.669824843232746
0.4                      202                      -47.655074446867566
0.4                      203                      -47.640323880712
0.4                      204                      -47.62557314476153
0.4                      205                      -47.61082223901131
0.4                      206                      -47.596071163457054
0.4                      207                      -47.58131991809383
0.4                      208                      -47.56656850291714
0.4                      209                      -47.551816917922295
0.4                      210                      -47.5370651631047
0.4                      211                      -47.52231323845966
0.4                      212                      -47.50756114398257
0.4                      213                      -47.492808879668814
0.4                      214                      -47.47805644551368
0.4                      215                      -47.46330384151268
0.4                      216                      -47.44855106766102
0.4                      217                      -47.43379812395415
0.4                      218                      -47.4190450103873
0.4                      219                      -47.40429172695597
0.4                      220                      -47.389538273655525
0.4                      221                      -47.374784650481196
0.4                      222                      -47.36003085742849
0.4                      223                      -47.34527689449265
0.4                      224                      -47.330522761669194
0.4                      225                      -47.315768458953286
0.4                      226                      -47.301013986340436
0.4                      227                      -47.28625934382587
0.4                      228                      -47.271504531405114
0.4                      229                      -47.256749549073355
0.4                      230                      -47.2419943968261
0.4                      231                      -47.23099388089831
0.4                      232                      -47.22249649013488
0.4                      233                      -47.213999043107044
0.4                      234                      -47.20550153981387
0.4                      235                      -47.197003980254514
0.4                      236                      -47.188506364428044
0.4                      237                      -47.18000869233369
0.4                      238                      -47.17151096397039
0.4                      239                      -47.16301317933745
0.4                      240                      -47.15451533843383
0.4                      241                      -47.14601744125876
0.4                      242                      -47.13751948781133
0.4                      243                      -47.12902147809059
0.4                      244                      -47.12052341209576
0.4                      245                      -47.11202528982588
0.4                      246                      -47.1035271112801
0.4                      247                      -47.09502887645753
0.4                      248                      -47.086530585357295
0.4                      249                      -47.078032237978455
0.4                      250                      -47.06953383432031
0.4                      251                      -47.06103537438173
0.4                      252                      -47.05253685816205
0.4                      253                      -47.044038285660115
0.4                      254                      -47.03553965687537
0.4                      255                      -47.02704097180673
0.4                      256                      -47.018542230453356
0.4                      257                      -47.01004343281438
0.4                      258                      -47.00154457888888
0.4                      259                      -46.99304566867602
0.4                      260                      -46.984546702174924
0.4                      261                      -46.97604767938464
0.4                      262                      -46.96754860030436
0.4                      263                      -46.95904946493311
0.4                      264                      -46.950550273270146
0.4                      265                      -46.94205102531443
0.4                      266                      -46.93355172106523
0.4                      267                      -46.925052360521576
0.4                      268                      -46.916552943682575
0.4                      269                      -46.90805347054736
0.4                      270                      -46.899553941115066
0.4                      271                      -46.8910543553848
0.4                      272                      -46.88255471335567
0.4                      273                      -46.874055015026755
0.4                      274                      -46.86555526039726
0.4                      275                      -46.85705544946623
0.4                      276                      -46.84855558223292
0.4                      277                      -46.84005565869624
0.4                      278                      -46.83155567885537
0.4                      279                      -46.82305564270951
0.4                      280                      -46.814555550257694
0.4                      281                      -46.80605540149917
0.4                      282                      -46.797555196432896
0.4                      283                      -46.78905493505807
0.4                      284                      -46.78055461737377
0.4                      285                      -46.772054243379095
0.4                      286                      -46.76355381307324
0.4                      287                      -46.75505332645524
0.4                      288                      -46.74655278352426
0.4                      289                      -46.73805218427941
0.4                      290                      -46.72955152871983
0.4                      291                      -46.72105081684467
0.4                      292                      -46.71255004865289
0.4                      293                      -46.70404922414371
0.4                      294                      -46.695548343316275
0.4                      295                      -46.68704740616965
0.4                      296                      -46.678546412702936
0.4                      297                      -46.670045362915346
0.4                      298                      -46.661544256805875
0.4                      299                      -46.65304309437379
0.4                      300                      -46.644541875617946
0.4                      301                      -46.63604060053773
0.4                      302                      -46.62753926913221
0.4                      303                      -46.61903788140033
0.4                      304                      -46.610536437341494
0.4                      305                      -46.60203493695447
0.4                      306                      -46.593533380238604
0.4                      307                      -46.585031767192966
0.4                      308                      -46.5765300978167
0.4                      309                      -46.568028372108834
0.4                      310                      -46.559526590068565
0.4                      311                      -46.551024751694996
0.4                      312                      -46.54252285698722
0.4                      313                      -46.53402090594434
0.4                      314                      -46.52551889856553
0.4                      315                      -46.51701683484987
0.4                      316                      -46.508514714796476
0.4                      317                      -46.50001253840438
0.4                      318                      -46.491510305672875
0.4                      319                      -46.48300801660098
0.4                      320                      -46.474505671187835
0.4                      321                      -46.466003269432484
0.4                      322                      -46.45750081133406
0.4                      323                      -46.44899829689183
0.4                      324                      -46.44049572610468
0.4                      325                      -46.431993098971866
0.4                      326                      -46.42349041549252
0.4                      327                      -46.41498767566571
0.4                      328                      -46.40648487949058
0.4                      329                      -46.397982026966055
0.4                      330                      -46.38947911809162
0.4                      331                      -46.38097615286612
0.4                      332                      -46.372473131288736
0.4                      333                      -46.363970053358585
0.4                      334                      -46.35546691907475
0.4                      335                      -46.34696372843641
0.4                      336                      -46.338460481442674
0.4                      337                      -46.329957178092634
0.4                      338                      -46.32145381838534
0.4                      339                      -46.31295040232004
0.4                      340                      -46.304446929895775
0.4                      341                      -46.29594340111165
0.4                      342                      -46.28743981596682
0.4                      343                      -46.278936174460384
0.4                      344                      -46.27043247659147
0.4                      345                      -46.26192872235907
0.4                      346                      -46.253424911762515
0.4                      347                      -46.24492104480079
0.4                      348                      -46.236417121472996
0.4                      349                      -46.227913141778316
0.4                      350                      -46.21940910571585
0.4                      351                      -46.21090501328463
0.4                      352                      -46.20240086448394
0.4                      353                      -46.193896659312735
0.4                      354                      -46.18539239777018
0.4                      355                      -46.17688807985536
0.4                      356                      -46.1683837055675
0.4                      357                      -46.15987927490558
0.4                      358                      -46.151374787868804
0.4                      359                      -46.14287024445628
0.4                      360                      -46.134365644667106
0.4                      361                      -46.12586098850034
0.4                      362                      -46.11735627595521
0.4                      363                      -46.108851507030785
0.4                      364                      -46.10034668172615
0.4                      365                      -46.09184180004038
0.4                      366                      -46.08333686197271
0.4                      367                      -46.074831867522185
0.4                      368                      -46.06632681668793
0.4                      369                      -46.05782170946904
0.4                      370                      -46.049316545864635
0.4                      371                      -46.040811325873875
0.4                      372                      -46.032306049495816
[truncated: 98,826 more chars]
