# Supplementary material for: Numerical simulation research on thermal insulation performance of composite heat-insulation zone structure in hydrothermal high-temperature mine
Source: Sci Rep. 2024 Jun 18;14:14096. doi: 10.1038/s41598-024-64702-4 (PMC11189482; doi:10.1038/s41598-024-64702-4)
Supplement: Supplementary file 1 — Supplementary Information. [file 41598_2024_64702_MOESM1_ESM.zip › Heat flux scenario 4-1.txt]

% Model:              方案四-1.mph
% Version:            COMSOL 5.6.0.280
% Date:               Sep 23 2022, 21:00
% Table:              表格: 表格 19 {tbl19} - 线积分: 线积分 1 {int1}
% 时间 (d)                 向内热通量 (W/m)
0                        -58.543277370588115
1                        -56.2507966734392
2                        -54.24900064850617
3                        -53.42438576011262
4                        -52.659840257608984
5                        -52.08224823948241
6                        -51.64224144229012
7                        -51.33996203047371
8                        -51.20291472005985
9                        -51.08649463208554
10                       -50.97006347976249
11                       -50.853621260491785
12                       -50.73716797167349
13                       -50.62070361070675
14                       -50.50422817498966
15                       -50.41038251100839
16                       -50.33162459816441
17                       -50.252861769002074
18                       -50.174094022781176
19                       -50.09532135876159
20                       -50.0165437762027
21                       -49.93776127436397
22                       -49.85897385250462
23                       -49.78018150988361
24                       -49.701384245759805
25                       -49.62258205939183
26                       -49.54377495003817
27                       -49.46496291695711
28                       -49.38614595940685
29                       -49.31416119046801
30                       -49.2695219675441
31                       -49.22488117950156
32                       -49.18023882620924
33                       -49.13559490753601
34                       -49.09094942335073
35                       -49.046302373522174
36                       -49.00165375791909
37                       -48.957003576410315
38                       -48.91235182886462
39                       -48.867698515150806
40                       -48.82304363513746
41                       -48.778387188693394
42                       -48.73372917568727
43                       -48.689069595987746
44                       -48.6444084494635
45                       -48.599745735983184
46                       -48.555081455415376
47                       -48.510415607628694
48                       -48.46574819249175
49                       -48.421079209873135
50                       -48.376408659641385
51                       -48.331736541665016
52                       -48.287062855812536
53                       -48.24238760195241
54                       -48.19771077995323
55                       -48.15303238968341
56                       -48.10835243101133
57                       -48.06367090380552
58                       -48.02702329045105
59                       -48.002428099025906
60                       -47.97783243440496
61                       -47.95323629656661
62                       -47.928639685489046
63                       -47.90404260115075
64                       -47.87944504353003
65                       -47.85484701260517
66                       -47.83024850835459
67                       -47.80564953075656
68                       -47.78105007978951
69                       -47.75645015543165
70                       -47.73184975766137
71                       -47.70724888645701
72                       -47.68264754179696
73                       -47.658045723659434
74                       -47.63344343202285
75                       -47.60884066686547
76                       -47.584237428165636
77                       -47.55963371590174
78                       -47.53502953005197
79                       -47.510424870594726
80                       -47.48581973750836
81                       -47.461214130771104
82                       -47.43660805036132
83                       -47.412001496257325
84                       -47.387394468437414
85                       -47.36278696687988
86                       -47.33817899156309
87                       -47.3135705424653
88                       -47.288961619564844
89                       -47.26435222284001
90                       -47.23974235226913
91                       -47.21513200783047
92                       -47.19052118950224
93                       -47.165909897262935
94                       -47.141298131090736
95                       -47.116685890963915
96                       -47.09207317686079
97                       -47.067459988759715
98                       -47.042846326638845
99                       -47.01823219047664
100                      -46.993617580251275
101                      -46.96900249594098
102                      -46.94438693752421
103                      -46.919770904979075
104                      -46.89515439828397
105                      -46.87053741741718
106                      -46.8459199623569
107                      -46.821302033081395
108                      -46.79668362956903
109                      -46.77206475179804
110                      -46.74744539974666
111                      -46.72282557339319
112                      -46.698205272715896
113                      -46.67358449769304
114                      -46.64896324830287
115                      -46.62434152452373
116                      -46.60875877483326
117                      -46.595435715135764
118                      -46.58211251689089
119                      -46.56878918009499
120                      -46.555465704744854
121                      -46.54214209083687
122                      -46.528818338367785
123                      -46.515494447334106
124                      -46.50217041773243
125                      -46.488846249559344
126                      -46.47552194281138
127                      -46.462197497485185
128                      -46.448872913577354
129                      -46.43554819108436
130                      -46.42222333000291
131                      -46.40889833032952
132                      -46.39557319206078
133                      -46.382247915193304
134                      -46.368922499723574
135                      -46.35559694564828
136                      -46.34227125296393
137                      -46.32894542166719
138                      -46.31561945175453
139                      -46.3022933432226
140                      -46.288967096067985
141                      -46.275640710287234
142                      -46.26231418587695
143                      -46.248987522833666
144                      -46.23566072115406
145                      -46.22233378083459
146                      -46.209006701871964
147                      -46.19567948426257
148                      -46.18235212800323
149                      -46.16902463309037
150                      -46.15569699952057
151                      -46.1423692272904
152                      -46.12904131639657
153                      -46.115713266835506
154                      -46.10238507860388
155                      -46.089056751698216
156                      -46.0757282861151
157                      -46.06239968185118
158                      -46.04907093890291
159                      -46.035742057266916
160                      -46.02241303693987
161                      -46.009083877918215
162                      -45.9957545801986
163                      -45.98242514377755
164                      -45.969095568651674
165                      -45.955765854817685
166                      -45.94243600227191
167                      -45.92910601101107
168                      -45.91577588103166
169                      -45.90244561233041
170                      -45.88911520490375
171                      -45.87578465874828
172                      -45.8624539738606
173                      -45.84912315023733
174                      -45.835792187874944
175                      -45.822461086770105
176                      -45.80912984691937
177                      -45.795798468319255
178                      -45.782466950966416
179                      -45.76913529485737
180                      -45.75580349998872
181                      -45.74247156635711
182                      -45.72913949395891
183                      -45.71580728279092
184                      -45.70247493284961
185                      -45.68914244413148
186                      -45.67580981663324
187                      -45.66247705035143
188                      -45.64914414528258
189                      -45.63581110142325
190                      -45.62247791877008
191                      -45.609144597319656
192                      -45.59581113706848
193                      -45.582477538013144
194                      -45.56914380015024
195                      -45.555809923476296
196                      -45.54247590798795
197                      -45.52914175368176
198                      -45.51580746055426
199                      -45.50247302860205
200                      -45.489138457821696
201                      -45.47580374820975
202                      -45.46246889976286
203                      -45.449133912477485
204                      -45.4357987863503
205                      -45.422463521377786
206                      -45.40912811755657
207                      -45.395792574883245
208                      -45.38245689335431
209                      -45.36912107296638
210                      -45.35578511371604
211                      -45.34244901559983
212                      -45.32911277861433
213                      -45.31577640275612
214                      -45.30243988802176
215                      -45.28910323440782
216                      -45.275766441910896
217                      -45.26242951052743
218                      -45.249092440254216
219                      -45.23575523108766
220                      -45.22241788302435
221                      -45.20908039606097
222                      -45.195742770193895
223                      -45.18240500541988
224                      -45.16906710173527
225                      -45.155729059136945
226                      -45.14239087762118
227                      -45.12905255718477
228                      -45.115714097824046
229                      -45.10237549953581
230                      -45.08903676231658
231                      -45.07910639045195
232                      -45.07144829040428
233                      -45.06379014462025
234                      -45.056131953099126
235                      -45.04847371584039
236                      -45.04081543284329
237                      -45.03315710410721
238                      -45.02549872963154
239                      -45.01784030941563
240                      -45.01018184345878
241                      -45.00252333176037
242                      -44.994864774319744
243                      -44.987206171136236
244                      -44.97954752220934
245                      -44.97188882753821
246                      -44.96423008712234
247                      -44.9565713009609
248                      -44.94891246905355
249                      -44.94125359139933
250                      -44.93359466799778
251                      -44.92593569884823
252                      -44.91827668394998
253                      -44.9106176233024
254                      -44.90295851690487
255                      -44.89529936475671
256                      -44.887640166857224
257                      -44.87998092320592
258                      -44.872321633802024
259                      -44.864662298644895
260                      -44.857002917733915
261                      -44.84934349106845
262                      -44.84168401864782
263                      -44.83402450047142
264                      -44.826364936538546
265                      -44.818705326848615
266                      -44.8110456714009
267                      -44.80338597019483
268                      -44.79572622322969
269                      -44.78806643050495
270                      -44.780406592019766
271                      -44.77274670777366
272                      -44.76508677776596
273                      -44.75742680199592
274                      -44.74976678046308
275                      -44.74210671316656
276                      -44.734446600105855
277                      -44.72678644128032
278                      -44.719126236689235
279                      -44.711465986332
280                      -44.70380569020797
281                      -44.69614534831649
282                      -44.688484960656915
283                      -44.680824527228644
284                      -44.67316404803087
285                      -44.66550352306313
286                      -44.65784295232466
287                      -44.65018233581484
288                      -44.642521673533075
289                      -44.634860965478644
290                      -44.62720021165095
291                      -44.619539412049306
292                      -44.61187856667315
293                      -44.60421767552168
294                      -44.596556738594366
295                      -44.58889575589054
296                      -44.58123472740951
297                      -44.57357365315071
298                      -44.56591253311344
299                      -44.55825136729709
300                      -44.550590155700945
301                      -44.54292889832438
302                      -44.535267595166744
303                      -44.5276062462274
304                      -44.51994485150576
305                      -44.51228341100114
306                      -44.50462192471279
307                      -44.49696039264024
308                      -44.48929881478264
309                      -44.481637191139434
310                      -44.47397552171003
311                      -44.466313806493766
312                      -44.45865204548995
313                      -44.45099023869793
314                      -44.44332838611713
315                      -44.43566648774683
316                      -44.4280045435864
317                      -44.420342553635145
318                      -44.412680517892504
319                      -44.40501843635778
320                      -44.397356309030286
321                      -44.38969413590955
322                      -44.38203191699474
323                      -44.37436965228523
324                      -44.36670734178036
325                      -44.359044985479606
326                      -44.35138258338224
327                      -44.343720135487565
328                      -44.336057641794994
329                      -44.32839510230387
330                      -44.32073251701357
331                      -44.3130698859234
332                      -44.305407209032744
333                      -44.297744486340946
334                      -44.290081717847414
335                      -44.28241890355124
336                      -44.27475604345207
337                      -44.2670931375492
338                      -44.2594301858419
339                      -44.25176718832957
340                      -44.244104145011555
341                      -44.2364410558872
342                      -44.22877792095584
343                      -44.22111474021685
344                      -44.21345151366963
345                      -44.20578824131343
346                      -44.19812492314764
347                      -44.1904615591716
348                      -44.18279814938476
349                      -44.17513469378637
350                      -44.167471192375714
351                      -44.15980764515237
352                      -44.15214405211546
353                      -44.14448041326452
354                      -44.13681672859868
355                      -44.12915299811754
356                      -44.1214892218203
357                      -44.11382539970632
358                      -44.10616153177499
359                      -44.09849761802561
360                      -44.09083365845764
361                      -44.08316965307025
362                      -44.07550560186298
363                      -44.067841504835116
364                      -44.060177361985986
365                      -44.05251317331492
366                      -44.04484893882133
367                      -44.037184658504515
368                      -44.02952033236386
369                      -44.02185596039871
370                      -44.0141915426084
371                      -44.00652707899226
372                      -43.998862569549686
373                      -43.991198014280016
374                      -43.98353341318263
375                      -43.97586876625685
376                      -43.96820407350203
377                      -43.96053933491743
378                      -43.95287455050258
379                      -43.945209720256685
380                      -43.93754484417917
381                      -43.92987992226935
382                      -43.92221495452667
383                      -43.914549940950344
384                      -43.90688488153975
385                      -43.89921977629427
386                      -43.8915546252133
387                      -43.88388942829616
388                      -43.87622418554214
389                      -43.8685588969506
390                      -43.86089356252098
391                      -43.853228182252636
392                      -43.845562756144766
393                      -43.83789728419687
394                      -43.83023176640824
395                      -43.82256620277818
396                      -43.81490059330614
397                      -43.80723493799143
398                      -43.79956923683338
399                      -43.791903489831306
400                      -43.784237696984704
401                      -43.77657185829273
402                      -43.76890597375493
403                      -43.761240043370464
404                      -43.75357406713886
405                      -43.74590804505927
406                      -43.73824197713124
407                      -43.730575863354055
408                      -43.72290970372701
409                      -43.715243498249485
410                      -43.70757724692089
411                      -43.70140955921442
412                      -43.69624091865464
413                      -43.69107225726283
414                      -43.68590357503867
415                      -43.68073487198218
416                      -43.675566148092905
417                      -43.67039740337078
418                      -43.66522863781566
419                      -43.6600598514272
420                      -43.65489104420532
421                      -43.649722216149776
422                      -43.64455336726036
423                      -43.63938449753687
424                      -43.634215606979176
425                      -43.629046695587014
426                      -43.62387776336015
427                      -43.6187088102985
428                      -43.61353983640178
429                      -43.60837084166978
430                      -43.60320182610231
431                      -43.59803278969929
432                      -43.592863732460316
433                      -43.58769465438538
434                      -43.58252555547413
435                      -43.577356435726486
436                      -43.57218729514219
437                      -43.56701813372101
438                      -43.56184895146283
439                      -43.55667974836744
440                      -43.55151052443456
441                      -43.54634127966407
442                      -43.54117201405577
443                      -43.53600272760936
444                      -43.53083342032474
445                      -43.52566409220176
446                      -43.52049474324011
447                      -43.515325373439595
448                      -43.5101559828001
449                      -43.50498657132133
450                      -43.49981713900316
451                      -43.494647685845415
452                      -43.48947821184774
453                      -43.48430871701014
454                      -43.479139201332195
455                      -43.47396966481398
456                      -43.46880010745507
457                      -43.463630529255326
458                      -43.45846093021456
459                      -43.453291310332666
460                      -43.44812166960927
461                      -43.44295200804427
462                      -43.43778232563752
463                      -43.432612622388696
464                      -43.42744289829768
465                      -43.42227315336423
466                      -43.41710338758817
467                      -43.411933600969384
468                      -43.406763793507515
469                      -43.401593965202444
470                      -43.39642411605398
471                      -43.39125424606192
472                      -43.386084355226096
473                      -43.3809144435462
474                      -43.37574451102212
475                      -43.370574557653654
476                      -43.365404583440565
477                      -43.36023458838274
478                      -43.35506457247992
479                      -43.34989453573181
480                      -43.34472447813839
481                      -43.33955439969936
482                      -43.33438430041455
483                      -43.329214180283714
484                      -43.32404403930671
485                      -43.318873877483334
486                      -43.31370369481334
487                      -43.30853349129655
488                      -43.303363266932756
489                      -43.29819302172186
490                      -43.29302275566355
491                      -43.28785246875766
492                      -43.28268216100393
493                      -43.27751183240227
494                      -43.272341482952456
495                      -43.26717111265417
496                      -43.262000721507384
497                      -43.25683030951177
498                      -43.251659876667205
499                      -43.24648942297351
500                      -43.241318948430404
501                      -43.23614845303774
502                      -43.23097793679529
503                      -43.225807399702866
504                      -43.220636841760246
505                      -43.21546626296734
506                      -43.21029566332377
507                      -43.20512504282947
508                      -43.19995440148421
509                      -43.194783739287764
510                      -43.18961305623997
511                      -43.18444235234064
512                      -43.17927162758956
513                      -43.1741008819865
514                      -43.1689301155312
515                      -43.16375932822363
516                      -43.15858852006344
517                      -43.153417691050585
518                      -43.14824684118471
519                      -43.143075970465674
520                      -43.13790507889331
521                      -43.132734166467365
522                      -43.12756323318761
523                      -43.122392279054075
524                      -43.117221304066256
525                      -43.1120503082241
526                      -43.10687929152744
527                      -43.101708253976
528                      -43.09653719556962
529                      -43.091366116308095
530                      -43.08619501619119
531                      -43.081023895218756
532                      -43.075852753390585
533                      -43.07068159070653
534                      -43.06551040716627
535                      -43.06033920276962
536                      -43.055167977516525
537                      -43.04999673140664
538                      -43.04482546443984
539                      -43.03965417661585
540                      -43.03448286793459
541                      -43.029311538395746
542                      -43.024140187999244
543                      -43.018968816744675
544                      -43.01379742463204
545                      -43.008626011661136
546                      -43.00345457783162
547                      -42.99828312314342
548                      -42.99311164759625
549                      -42.987940151189946
550                      -42.982768633924366
551                      -42.97759709579921
552                      -42.972425536814356
553                      -42.96725395696952
554                      -42.96208235626468
555                      -42.95691073469939
556                      -42.95173909227361
557                      -42.946567428987144
558                      -42.94139574483973
559                      -42.93622403983118
560                      -42.931052313961345
561                      -42.92588056722999
562                      -42.92070879963683
563                      -42.91553701118182
564                      -42.91036520186468
565                      -42.905193371685314
566                      -42.90002152064327
567                      -42.89484964873862
568                      -42.88967775597103
569                      -42.88450584234034
570                      -42.8793339078463
571                      -42.874161952488784
572                      -42.86898997626746
573                      -42.86381797918239
574                      -42.858645961233094
575                      -42.853473922419525
576                      -42.848301862741465
577                      -42.843129782198666
578                      -42.83795768079101
579                      -42.83278555851817
580                      -42.827613415380085
581                      -42.822441251376425
582                      -42.817269066507144
583                      -42.812096860771874
584                      -42.806924634170585
585                      -42.80175238670297
586                      -42.79658011836885
587                      -42.791407829168044
588                      -42.786235519100295
589                      -42.781063188165476
590                      -42.775890836363395
591                      -42.771520790383335
592                      -42.76768561551313
593                      -42.76385042917239
594                      -42.76001523136099
595                      -42.75618002207895
596                      -42.75234480132614
597                      -42.74850956910239
598                      -42.74467432540774
599                      -42.74083907024206
600                      -42.73700380360527
601                      -42.73316852549729
602                      -42.729333235918034
603                      -42.72549793486743
604                      -42.721662622345406
605                      -42.71782729835186
606                      -42.713991962886695
607                      -42.710156615949934
608                      -42.70632125754133
609                      -42.70248588766091
610                      -42.69865050630859
611                      -42.69481511348425
612                      -42.69097970918782
613                      -42.68714429341926
614                      -42.68330886617843
615                      -42.67947342746526
616                      -42.6756379772797
617                      -42.671802515621685
618                      -42.66796704249102
619                      -42.664131557887764
620                      -42.660296061811735
621                      -42.65646055426297
622                      -42.652625035241236
623                      -42.64878950474653
624                      -42.6449539627788
625                      -42.64111840933795
626                      -42.63728284442386
627                      -42.63344726803641
628                      -42.62961168017567
629                      -42.62577608084139
630                      -42.621940470033564
631                      -42.61810484775218
632                      -42.614269213997055
633                      -42.610433568768165
634                      -42.606597912065375
635                      -42.60276224388862
636                      -42.59892656423785
637                      -42.59509087311298
638                      -42.59125517051391
639                      -42.5874194564406
640                      -42.58358373089287
641                      -42.57974799387075
642                      -42.57591224537407
643                      -42.57207648540281
644                      -42.56824071395688
645                      -42.56440493103617
646                      -42.560569136640645
647                      -42.5567333307701
648                      -42.55289751342463
649                      -42.549061684604126
650                      -42.545225844308355
651                      -42.54138999253734
652                      -42.53755412929104
653                      -42.5337182545693
654                      -42.52988236837208
655                      -42.52604647069927
656                      -42.522210561550814
657                      -42.51837464092658
658                      -42.51453870882661
659                      -42.51070276525069
660                      -42.506866810198765
661                      -42.503030843670786
662                      -42.49919486566673
663                      -42.49535887618631
664                      -42.491522875229705
665                      -42.48768686279669
666                      -42.48385083888721
667                      -42.48001480350111
668                      -42.476178756638454
669                      -42.47234269829908
670                      -42.46850662848289
671                      -42.46467054718979
672                      -42.46083445441976
673                      -42.456998350172725
674                      -42.45316223444854
675                      -42.449326107247146
676                      -42.4454899685685
677                      -42.44165381841249
678                      -42.43781765677902
679                      -42.43398148366802
680                      -42.430145299079435
681                      -42.42630910301309
682                      -42.42247289546906
683                      -42.41863667644712
684                      -42.4148004459473
685                      -42.4109642039694
686                      -42.40712795051346
687                      -42.40329168557932
688                      -42.39945540916694
689                      -42.39561912127624
690                      -42.391782821907114
691                      -42.38794651105942
692                      -42.38411018873323
693                      -42.380273854928305
694                      -42.37643750964469
695                      -42.3726011528822
696                      -42.36876478464083
697                      -42.36492840492044
698                      -42.36109201372103
699                      -42.357255611042454
700                      -42.353419196884616
701                      -42.349582771247505
702                      -42.34574633413096
703                      -42.34190988553495
704                      -42.33807342545937
705                      -42.3342369539042
706                      -42.33040047086922
707                      -42.3265639763545
708                      -42.32272747035995
709                      -42.31889095288536
710                      -42.315054423930704
711                      -42.311217883496
712                      -42.30738133158103
713                      -42.303544768185795
714                      -42.29970819331015
715                      -42.2958716069541
716                      -42.29203500911747
717                      -42.28819839980029
718                      -42.284361779002374
719                      -42.280525146723654
720                      -42.27668850296412
721                      -42.272851847723615
722                      -42.26901518100209
723                      -42.2651785027995
724                      -42.261341813115685
725                      -42.257505111950636
726                      -42.253668399304175
727                      -42.2498316751764
728                      -42.245994939567
729                      -42.24215819247605
730                      -42.238321433903415
731                      -42.234484663849045
732                      -42.230647882312894
733                      -42.22681108929478
734                      -42.22297428479461
735                      -42.21913746881242
736                      -42.2153006413481
737                      -42.21146380240154
738                      -42.20762695197253
739                      -42.203790090061275
740                      -42.199953216667375
741                      -42.19611633179101
742                      -42.192279435432035
743                      -42.188442527590276
744                      -42.184605608265656
745                      -42.18076867745824
746                      -42.1769317351678
747                      -42.17309478139436
748                      -42.16925781613768
749                      -42.16542083939782
750                      -42.161583851174704
751                      -42.157746851468204
752                      -42.15390984027819
753                      -42.150072817604695
754                      -42.14623578344754
755                      -42.14239873780667
756                      -42.13856168068198
757                      -42.13472461207352
758                      -42.13088753198103
759                      -42.12705044040455
760                      -42.12321333734396
761                      -42.1193762227991
762                      -42.11553909677012
763                      -42.11170195925668
764                      -42.10786481025879
765                      -42.10402764977639
766                      -42.100190477809385
767                      -42.09635329435773
768                      -42.09251609942128
769                      -42.08867889299999
770                      -42.08484167509383
771                      -42.08144326025528
772                      -42.07833738013574
773                      -42.075231492492335
774                      -42.07212559732506
775                      -42.069019694633845
776                      -42.0659137844187
777                      -42.062807866679485
778                      -42.05970194141621
779                      -42.05659600862877
780                      -42.05349006831727
781                      -42.050384120481446
782                      -42.04727816512146
783                      -42.04417220223725
784                      -42.0410662318286
785                      -42.03796025389562
786                      -42.0348542684383
787                      -42.031748275456465
788                      -42.028642274950116
789                      -42.0255362669192
790                      -42.02243025136377
791                      -42.019324228283615
792                      -42.0162181976789
793                      -42.013112159549394
794                      -42.01000611389514
795                      -42.00690006071607
796                      -42.003794000012185
797                      -42.000687931783474
798                      -41.99758185602977
799                      -41.99447577275106
800                      -41.99136968194735
801                      -41.988263583618576
802                      -41.985157477764716
803                      -41.98205136438571
804                      -41.97894524348153
805                      -41.975839115052125
806                      -41.9727329790974
807                      -41.969626835617355
808                      -41.96652068461197
809                      -41.96341452608118
810                      -41.96030836002496
811                      -41.95720218644318
812                      -41.95409600533592
813                      -41.95098981670304
814                      -41.947883620544644
815                      -41.94477741686052
816                      -41.9416712056506
817                      -41.93856498691499
818                      -41.93545876065363
819                      -41.932352526866396
820                      -41.929246285553276
821                      -41.926140036714294
822                      -41.92303378034932
823                      -41.91992751645833
824                      -41.91682124504121
825                      -41.91371496609807
826                      -41.91060867962874
827                      -41.90750238563331
828                      -41.904396084111625
829                      -41.901289775063645
830                      -41.898183458489385
831                      -41.89507713438871
832                      -41.89197080276168
833                      -41.88886446360824
834                      -41.88575811692828
835                      -41.88265176272182
836                      -41.87954540098874
837                      -41.87643903172907
838                      -41.873332654942736
839                      -41.87022627062969
840                      -41.86711987878995
841                      -41.8640134794234
842                      -41.860907072530026
843                      -41.857800658109774
844                      -41.85469423616257
845                      -41.85158780668841
846                      -41.848481369687285
847                      -41.84537492515914
848                      -41.84226847310385
849                      -41.8391620135214
850                      -41.83605554641183
851                      -41.83294907177507
852                      -41.82984258961097
853                      -41.82673609991963
854                      -41.823629602700926
855                      -41.82052309795485
856                      -41.8174165856813
857                      -41.81431006588028
858                      -41.81120353855179
859                      -41.80809700369565
860                      -41.80499046131195
861                      -41.8018839114006
862                      -41.79877735396157
863                      -41.79567078899478
864                      -41.79256421650022
865                      -41.78945763647784
866                      -41.78635104892759
867                      -41.78324445384941
868                      -41.78013785124332
869                      -41.77703124110922
870                      -41.77392462344704
871                      -41.77081799825684
872                      -41.76771136553848
873                      -41.76460472529194
874                      -41.761498077517295
875                      -41.75839142221426
876                      -41.755284759382974
877                      -41.75217808902337
878                      -41.749071411135304
879                      -41.7459647257189
880                      -41.742858032774016
881                      -41.739751332300585
882                      -41.73664462429865
883                      -41.733537908768064
884                      -41.73043118570886
885                      -41.72732445512097
886                      -41.724217717004265
887                      -41.72111097135893
888                      -41.718004218184646
889                      -41.71489745748163
890                      -41.71179068924963
891                      -41.708683913488784
892                      -41.70557713019878
893                      -41.702470339379865
894                      -41.69936354103183
895                      -41.69625673515469
896                      -41.693149921748436
897                      -41.6900431008129
898                      -41.686936272348156
899                      -41.68382943635412
900                      -41.68072259283078
901                      -41.677615741778
902                      -41.674508883195834
903                      -41.67140201708418
904                      -41.66829514344306
905                      -41.665188262272345
906                      -41.6620813735721
907                      -41.65897447734217
908                      -41.65586757358254
909                      -41.65276066229325
910                      -41.64965374347414
911                      -41.646546817125255
912                      -41.643439883246465
913                      -41.64033294183786
914                      -41.637225992899296
915                      -41.63411903643073
916                      -41.63101207243216
917                      -41.627905100903476
918                      -41.624798121844705
919                      -41.621691135255816
920                      -41.61858414113669
921                      -41.615477139487304
922                      -41.612370130307724
923                      -41.60926311359772
924                      -41.60615608935744
925                      -41.60304905758661
926                      -41.59994201828539
927                      -41.59683497145372
928                      -41.593727917091414
929                      -41.590620855198615
930                      -41.58751378577511
931                      -41.58440670882099
932                      -41.581299624336154
933                      -41.578192532320536
934                      -41.575085432774145
935                      -41.571978325696854
936                      -41.568871211088634
937                      -41.56576408894959
938                      -41.56265695927953
939                      -41.55954982207845
940                      -41.556442677346325
941                      -41.55333552508305
942                      -41.55022836528868
943                      -41.547121197963094
944                      -41.544014023106264
945                      -41.54090684071814
946                      -41.53779965079873
947                      -41.534692453347965
948                      -41.53158524836581
949                      -41.52847803585217
950                      -41.52537081580701
951                      -41.52261682290091
952                      -41.52009831431061
953                      -41.51757980077241
954                      -41.515061282286204
955                      -41.512542758852206
956                      -41.51002423047014
957                      -41.50750569714009
958                      -41.50498715886199
959                      -41.502468615635934
960                      -41.499950067461754
961                      -41.497431514339475
962                      -41.49491295626913
963                      -41.49239439325064
964                      -41.48987582528407
965                      -41.48735725236924
966                      -41.48483867450628
967                      -41.482320091694966
968                      -41.479801503935526
969                      -41.47728291122783
970                      -41.474764313571704
971                      -41.47224571096736
972                      -41.469727103414705
973                      -41.46720849091367
974                      -41.464689873464174
975                      -41.462171251066444
976                      -41.4596526237201
977                      -41.457133991425444
978                      -41.45461535418219
979                      -41.452096711990514
980                      -41.449578064850286
981                      -41.44705941276152
982                      -41.44454075572421
983                      -41.44202209373832
984                      -41.43950342680381
985                      -41.43698475492062
986                      -41.434466078088775
987                      -41.43194739630825
988                      -41.42942870957908
989                      -41.426910017901086
990                      -41.424391321274435
991                      -41.42187261969898
992                      -41.41935391317471
993                      -41.41683520170162
994                      -41.41431648527971
995                      -41.411797763908886
996                      -41.40927903758923
997                      -41.40676030632064
998                      -41.40424157010308
999                      -41.40172282893662
1000                     -41.399204082821164
1001                     -41.39668533175667
1002                     -41.39416657574317
1003                     -41.39164781478059
1004                     -41.38912904886896
1005                     -41.38661027800826
1006                     -41.384091502198416
1007                     -41.38157272143943
1008                     -41.379053935731235
1009                     -41.376535145073944
1010                     -41.3740163494674
1011                     -41.371497548911606
1012                     -41.368978743406544
1013                     -41.36645993295222
1014                     -41.363941117548606
1015                     -41.36142229719562
1016                     -41.35890347189335
1017                     -41.35638464164168
1018                     -41.35386580644062
1019                     -41.35134696629012
1020                     -41.3488281211902
1021                     -41.34630927114079
1022                     -41.34379041614188
1023                     -41.341271556193504
1024                     -41.338752691295525
1025                     -41.336233821448076
1026                     -41.333714946650964
1027                     -41.3311960669043
1028                     -41.32867718220803
1029                     -41.326158292562084
1030                     -41.32363939796649
1031                     -41.321120498421216
1032                     -41.31860159392612
1033                     -41.31608268448136
1034                     -41.31356377008682
1035                     -41.31104485074251
1036                     -41.3085259264484
1037                     -41.306006997204406
1038                     -41.30348806301059
1039                     -41.30096912386691
1040                     -41.298450179773276
1041                     -41.295931230729764
1042                     -41.29341227673628
1043                     -41.290893317792786
1044                     -41.28837435389937
1045                     -41.2858553850559
1046                     -41.28333641126247
1047                     -41.28081743251887
1048                     -41.278298448825254
1049                     -41.275779460181454
1050                     -41.273260466587615
1051                     -41.27074146804348
1052                     -41.26822246454931
1053                     -41.26570345610488
1054                     -41.26318444271028
1055                     -41.26066542436533
1056                     -41.25814640107016
1057                     -41.25562737282472
1058                     -41.253108339628945
1059                     -41.250589301482826
1060                     -41.24807025838635
1061                     -41.245551210339514
1062                     -41.243032157342164
1063                     -41.240513099394455
1064                     -41.23799403649634
1065                     -41.23547496864769
1066                     -41.23295589584856
1067                     -41.23043681809884
1068                     -41.22791773539873
1069                     -41.225398647747916
1070                     -41.222879555146505
1071                     -41.220360457594595
1072                     -41.21784135509195
1073                     -41.215322247638625
1074                     -41.21280313523465
1075                     -41.21028401787998
1076                     -41.20776489557453
1077                     -41.20524576831836
1078                     -41.20272663611143
1079                     -41.20020749895374
1080                     -41.197688356845134
1081                     -41.19516920978573
1082                     -41.19265005777547
1083                     -41.19013090081427
1084                     -41.18761173890221
1085                     -41.185092572039174
1086                     -41.182573400225124
1087                     -41.180054223460196
1088                     -41.17753504174419
1089                     -41.175015855077206
1090                     -41.17249666345911
1091                     -41.16997746688999
1092                     -41.16745826536977
1093                     -41.16493905889838
1094                     -41.16241984747589
1095                     -41.15990063110221
1096                     -41.15738140977732
1097                     -41.154862183501216
1098                     -41.152342952273926
1099                     -41.149823716095355
1100                     -41.147304474965466
1101                     -41.14478522888432
1102                     -41.142265977851785
1103                     -41.139746721867944
1104                     -41.13722746093272
1105                     -41.13470819504608
1106                     -41.13218892420804
1107                     -41.12966964841855
1108                     -41.127150367677615
1109                     -41.12463108198514
1110                     -41.12211179134118
1111                     -41.1195924957456
1112                     -41.11707319519857
1113                     -41.114553889699955
1114                     -41.11203457924971
1115                     -41.109515263847804
1116                     -41.10699594349432
1117                     -41.10447661818906
1118                     -41.10195728793214
1119                     -41.09943795272351
1120                     -41.09691861256315
1121                     -41.094399267451024
1122                     -41.09187991738708
1123                     -41.089360562371354
1124                     -41.08684120240374
1125                     -41.08432183748431
1126                     -41.08180246761298
1127                     -41.07928309278975
1128                     -41.07676371301463
1129                     -41.07424432828749
1130                     -41.071724938608405
1131                     -41.06931526114405
1132                     -41.06698034410194
1133                     -41.06464744786292
1134                     -41.06231657243807
1135                     -41.05998771783836
1136                     -41.057660884074856
1137                     -41.05533607115854
1138                     -41.05301327910047
1139                     -41.05069250791153
1140                     -41.048373757602775
1141                     -41.046057028185146
1142                     -41.04374231966966
1143                     -41.041429632067164
1144                     -41.03911896538873
1145                     -41.03681031964521
1146                     -41.03450369484755
1147                     -41.03219909100664
1148                     -41.02989650813349
1149                     -41.02759594623881
1150                     -41.02529740533362
1151                     -41.02300088542876
1152                     -41.020706386535075
1153                     -41.01841390866349
1154                     -41.016123451824825
1155                     -41.013835016029816
1156                     -41.01154860128949
1157                     -41.009264207614464
1158                     -41.0069818350157
1159                     -41.00470148350391
1160                     -41.002423153089886
1161                     -41.00014684378447
1162                     -40.997872555598406
1163                     -40.995600288542384
1164                     -40.99333004262728
1165                     -40.99106181786382
1166                     -40.98879561426262
1167                     -40.986531431834536
1168                     -40.98426927059022
1169                     -40.98200913054039
1170                     -40.979751011695676
1171                     -40.97749491406685
1172                     -40.97524083766455
1173                     -40.972988782499534
1174                     -40.970738748582285
1175                     -40.96849073592359
1176                     -40.966244744534016
1177                     -40.964000774424285
1178                     -40.9617588256049
1179                     -40.95951889808655
1180                     -40.95728099187976
1181                     -40.95504510699523
1182                     -40.952811243443435
1183                     -40.950579401235025
1184                     -40.948349580380516
1185                     -40.94612178089047
1186                     -40.94389600277546
1187                     -40.94167224604597
1188                     -40.93945051071256
1189                     -40.9372307967857
1190                     -40.935013104275974
1191                     -40.9327974331938
1192                     -40.9305837835497
1193                     -40.92837215535416
1194                     -40.92616254861763
1195                     -40.92395496335061
1196                     -40.9217493995635
1197                     -40.9195458572667
1198                     -40.91734433647073
1199                     -40.91514483718598
1200                     -40.91294735942282
1201                     -40.910751903191695
1202                     -40.90855846850295
1203                     -40.90636705536699
1204                     -40.904177663794265
1205                     -40.90199029379495
1206                     -40.89980494537961
1207                     -40.89762161855845
1208                     -40.89544031334187
1209                     -40.89326102974018
1210                     -40.89108376776363
1211                     -40.88890852742265
1212                     -40.886735308727374
1213                     -40.88456411168823
1214                     -40.882394936315464
1215                     -40.8802277826193
1216                     -40.87806265061
1217                     -40.87589954029786
1218                     -40.873738451693114
1219                     -40.87157938480593
1220                     -40.86942233964656
1221                     -40.86726731622522
1222                     -40.86511431455213
1223                     -40.86296333463746
1224                     -40.860814376491376
1225                     -40.85866744012407
1226                     -40.85652252554567
1227                     -40.8543796327664
1228                     -40.85223876179639
1229                     -40.85009991264571
1230                     -40.84796308532451
1231                     -40.84582827984297
1232                     -40.84369549621105
1233                     -40.84156473443894
1234                     -40.83943599453679
1235                     -40.83730927651456
1236                     -40.835184580382354
1237                     -40.83306190615031
1238                     -40.830941253828406
1239                     -40.82882262342662
1240                     -40.826706014955064
1241                     -40.824591428423744
1242                     -40.82247886384267
1243                     -40.82036832122183
1244                     -40.81825980057125
1245                     -40.81615330190081
1246                     -40.81404882522061
1247                     -40.81194637054053
1248                     -40.80984593787054
1249                     -40.80774752722063
1250                     -40.80565113860062
1251                     -40.80355677202059
1252                     -40.80146442749029
1253                     -40.79937410501982
1254                     -40.79728580461888
1255                     -40.79519952629747
1256                     -40.793115270065464
1257                     -40.79103303593263
1258                     -40.78895282390898
1259                     -40.786874634004235
1260                     -40.78479846622828
1261                     -40.78272432059095
1262                     -40.78065219710202
1263                     -40.77858209577137
1264                     -40.776514016608786
1265                     -40.774447959624055
1266                     -40.77238392482687
1267                     -40.77032191222711
1268                     -40.7682619218345
1269                     -40.76620395365875
1270                     -40.76414800770971
1271                     -40.76209408399703
1272                     -40.76004218253046
1273                     -40.75799230331967
1274                     -40.75594444637445
1275                     -40.75389861170447
1276                     -40.751854799319375
1277                     -40.74981300922887
1278                     -40.74777324144257
1279                     -40.74573549597019
1280                     -40.743699772821365
1281                     -40.74166607200573
1282                     -40.73963439353295
1283                     -40.73760473741257
1284                     -40.73557710365425
1285                     -40.73355149226759
1286                     -40.73152790326219
1287                     -40.72950633664755
1288                     -40.72748679243334
1289                     -40.72546927062906
1290                     -40.723453771244316
1291                     -40.72144029428858
1292                     -40.71942883977152
1293                     -40.71741940770246
1294                     -40.71541199809107
1295                     -40.71340661094679
1296                     -40.71140324627914
1297                     -40.709401904097554
1298                     -40.70740258441159
1299                     -40.705405287230626
1300                     -40.70341001256422
1301                     -40.70141676042174
1302                     -40.6994255308127
1303                     -40.69743632374641
1304                     -40.69544913923239
1305                     -40.693463977280004
1306                     -40.69148083789867
1307                     -40.68949972109784
1308                     -40.687520626886695
1309                     -40.68554355527482
1310                     -40.68356850627145
1311                     -40.681572617271065
1312                     -40.67956317147932
1313                     -40.67755532622847
1314                     -40.675549081526015
1315                     -40.673544437379576
1316                     -40.6715413937966
1317                     -40.66953995078452
1318                     -40.667540108350956
1319                     -40.6655418665033
1320                     -40.66354522524917
1321                     -40.661550184595924
1322                     -40.65955674455109
1323                     -40.657564905122136
1324                     -40.65557466631649
1325                     -40.65358602814172
1326                     -40.651598990605166
1327                     -40.64961355371432
1328                     -40.647629717476626
1329                     -40.64564748189951
1330                     -40.6436668469904
1331                     -40.641687812756714
1332                     -40.639710379205894
1333                     -40.63773454634535
1334                     -40.635760314182434
1335                     -40.63378768272466
1336                     -40.6318166519793
1337                     -40.62984722195373
1338                     -40.627879392655494
1339                     -40.62591316409181
1340                     -40.623948536270106
1341                     -40.62198550919774
1342                     -40.620024082882054
1343                     -40.618064257330545
1344                     -40.61610603255025
1345                     -40.61414940854876
1346                     -40.612194385333375
1347                     -40.61024096291136
1348                     -40.60828914129002
1349                     -40.606338920476766
1350                     -40.60439030047885
1351                     -40.60244328130359
1352                     -40.600497862958264
1353                     -40.5985540454502
1354                     -40.59661182878661
1355                     -40.59467121297485
1356                     -40.59273219802215
1357                     -40.59079478393582
1358                     -40.588858970723116
1359                     -40.58692475839123
1360                     -40.58499214694746
1361                     -40.58306113639906
1362                     -40.58113172675328
1363                     -40.579203918017306
1364                     -40.57727771019837
1365                     -40.575353103303755
1366                     -40.57343009734064
1367                     -40.571508692316165
1368                     -40.569588888237654
1369                     -40.567670685112255
1370                     -40.565754082947024
1371                     -40.56383908174934
1372                     -40.56192568152636
1373                     -40.56001388228511
1374                     -40.558103684032915
1375                     -40.55619508677688
1376                     -40.5542880905241
1377                     -40.552382695281835
1378                     -40.55047890105709
1379                     -40.54857670785715
1380                     -40.54667611568907
1381                     -40.54477712455996
1382                     -40.542879734476934
1383                     -40.540983945447124
1384                     -40.53908975747766
1385                     -40.537197170575695
1386                     -40.535306184748215
1387                     -40.53341680000229
1388                     -40.531529016345125
1389                     -40.529642833783676
1390                     -40.52775825232509
1391                     -40.525875271976425
1392                     -40.523993892744784
1393                     -40.522114114637084
1394                     -40.52023593766049
1395                     -40.518359361822
1396                     -40.51648438712864
1397                     -40.51461101358745
1398                     -40.51273924120549
1399                     -40.510869069989745
1400                     -40.5090004999472
1401                     -40.507133531084875
1402                     -40.5052681634098
1403                     -40.503404396928936
1404                     -40.50154223164931
1405                     -40.49968166757786
1406                     -40.497822704721614
1407                     -40.49596534308746
1408                     -40.4941095826824
1409                     -40.492255423513406
1410                     -40.49040286558745
1411                     -40.488551908911475
1412                     -40.486702553492385
1413                     -40.48485479933704
1414                     -40.483008646452504
1415                     -40.48116409484566
1416                     -40.47932114452337
1417                     -40.47747979549264
1418                     -40.47564004776022
1419                     -40.47380190133316
1420                     -40.471965356218355
1421                     -40.47013041242256
1422                     -40.46829706995277
1423                     -40.46646532881584
1424                     -40.46463518901853
1425                     -40.46280665056783
1426                     -40.46097971347054
1427                     -40.45915437773354
1428                     -40.45733064336362
1429                     -40.455508510367686
1430                     -40.45368797875251
1431                     -40.45186904852502
1432                     -40.45005171969184
1433                     -40.44823599225998
1434                     -40.44642186623618
1435                     -40.44460934162719
1436                     -40.44279841843987
1437                     -40.440989096681
1438                     -40.43918137635738
1439                     -40.43737525747574
1440                     -40.435570740042834
1441                     -40.433767824065534
1442                     -40.43196650955048
1443                     -40.43016679650449
1444                     -40.42836868493435
1445                     -40.4265721748467
1446                     -40.424777266248384
1447                     -40.42298395914602
1448                     -40.421192253546444
1449                     -40.4194021494563
1450                     -40.41761364688236
1451                     -40.41582674583127
1452                     -40.414041446309774
1453                     -40.412257748324535
1454                     -40.41047565188219
1455                     -40.40869515698954
1456                     -40.40691626365321
1457                     -40.405138971879886
1458                     -40.403363281676164
1459                     -40.401589193048764
1460                     -40.399816706004344
1461                     -40.39804582054953
1462                     -40.396276536690955
1463                     -40.3945088544353
1464                     -40.39274277378911
1465                     -40.39097829475909
1466                     -40.38921541735179
1467                     -40.38745414157385
1468                     -40.38569446743191
1469                     -40.3839363949325
1470                     -40.382179924082315
1471                     -40.380425054887795
1472                     -40.37867178735567
1473                     -40.376920121492354
1474                     -40.37517005730459
1475                     -40.37342159479886
1476                     -40.37167473398166
1477                     -40.36992947485963
1478                     -40.3681858174393
1479                     -40.36644376172714
1480                     -40.36470330772979
1481                     -40.36296445545368
1482                     -40.36122720490543
1483                     -40.359491556091484
1484                     -40.35775750901833
1485                     -40.35602506369255
1486                     -40.35429422012057
1487                     -40.35256497830891
1488                     -40.350837338264114
1489                     -40.34911129999248
1490                     -40.3473868635007
1491                     -40.34564932787978
1492                     -40.343903376320185
1493                     -40.342158755157456
1494                     -40.34041546439705
1495                     -40.338673504044465
1496                     -40.336932874105074
1497                     -40.33519357458434
1498                     -40.33345560548753
1499                     -40.331718966820226
1500                     -40.329983658587764
1501                     -40.32824968079553
1502                     -40.326517033449
1503                     -40.32478571655351
1504                     -40.3230557301145
1505                     -40.3213270741373
1506                     -40.31959974862734
1507                     -40.317873753590014
1508                     -40.31614908903067
1509                     -40.314425754954634
1510                     -40.31270375136736
1511                     -40.310983078274226
1512                     -40.30926373568049
1513                     -40.30754572359155
1514                     -40.30582904201275
1515                     -40.30411369094958
1516                     -40.302399670407205
1517                     -40.30068698039099
1518                     -40.29897562090633
1519                     -40.2972655919586
1520                     -40.295556893552956
1521                     -40.29384952569489
1522                     -40.29214348838956
1523                     -40.29043878164249
1524                     -40.28873540545876
1525                     -40.287033359843925
1526                     -40.28533264480311
1527                     -40.28363326034166
1528                     -40.28193520646484
1529                     -40.28023848317804
1530                     -40.27854309048643
1531                     -40.27684902839535
1532                     -40.27515629691005
1533                     -40.27346489603583
1534                     -40.271774825777975
1535                     -40.2700860861417
1536                     -40.2683986771323
1537                     -40.266712598755014
1538                     -40.265027851015134
1539                     -40.26334443391791
1540                     -40.261662347468494
1541                     -40.25998159167223
1542                     -40.25830216653429
1543                     -40.256624072060006
1544                     -40.25494730825446
1545                     -40.253271875123005
1546                     -40.25159777267075
1547                     -40.24992500090302
1548                     -40.248253559824924
1549                     -40.24658344944181
1550                     -40.24491466975865
1551                     -40.24324722078091
1552                     -40.24158110251361
1553                     -40.23991631496201
1554                     -40.23825285813125
1555                     -40.23659073202659
1556                     -40.23492993665315
1557                     -40.23327047201604
1558                     -40.231612338120605
1559                     -40.229955534971914
1560                     -40.228300062575094
1561                     -40.22664592093537
1562                     -40.22499311005779
1563                     -40.22334162994764
1564                     -40.22169148061002
1565                     -40.220042662050076
1566                     -40.218395174272864
1567                     -40.21674901728354
1568                     -40.21510419108738
1569                     -40.21346069568936
1570                     -40.211818531094664
1571                     -40.21017769730833
1572                     -40.208538194335574
1573                     -40.206900022181486
1574                     -40.205263180851084
1575                     -40.203627670349555
1576                     -40.201993490681964
1577                     -40.20036064185343
1578                     -40.19872912386901
1579                     -40.1970989367338
1580                     -40.19547008045291
1581                     -40.19384255503133
1582                     -40.19221636047419
1583                     -40.19059149678663
1584                     -40.18896796397357
1585                     -40.18734576204011
1586                     -40.1857248909914
1587                     -40.18410535083234
1588                     -40.182487141568096
1589                     -40.18087026320367
1590                     -40.179254715744165
1591                     -40.177640499194446
1592                     -40.176027613559725
1593                     -40.17441605884493
1594                     -40.17280583505513
1595                     -40.17119694219531
1596                     -40.16958938027047
1597                     -40.16798314928568
1598                     -40.16637824924594
1599                     -40.164774680156135
1600                     -40.16317244202139
1601                     -40.16157153484663
1602                     -40.15997195863693
1603                     -40.15837371339713
1604                     -40.15677679913237
1605                     -40.15518121584749
1606                     -40.15358696354755
1607                     -40.1519940422375
1608                     -40.15040245192228
1609                     -40.14881219260689
1610                     -40.14722326429628
1611                     -40.14563566699537
1612                     -40.14404940070909
1613                     -40.142464465442416
1614                     -40.14088086120033
1615                     -40.13929858798771
1616                     -40.13771764580947
1617                     -40.136138034670594
1618                     -40.13455975457596
1619                     -40.13298280553052
1620                     -40.131407187539224
1621                     -40.129832900606836
1622                     -40.12825994473843
1623                     -40.12668831993876
1624                     -40.12511802621291
1625                     -40.12354906356556
1626                     -40.12198143200179
1627                     -40.12041513152636
1628                     -40.11885016214415
1629                     -40.11728652386014
1630                     -40.11572421667913
1631                     -40.11416324060601
1632                     -40.11260359564561
1633                     -40.11104528180286
1634                     -40.10948829908255
1635                     -40.10793264748954
1636                     -40.10637832702871
1637                     -40.104825337704874
1638                     -40.1032736795229
1639                     -40.1017233524876
1640                     -40.100174356603844
1641                     -40.09862669187643
1642                     -40.097080358310144
1643                     -40.09553535590991
1644                     -40.09399168468041
1645                     -40.092449344626594
1646                     -40.09090833575316
1647                     -40.08936865806494
1648                     -40.08783031156679
1649                     -40.08629329626342
1650                     -40.084757612159635
1651                     -40.083223259260336
1652                     -40.08169023757014
1653                     -40.0801585470939
1654                     -40.07862818783642
1655                     -40.07709915980241
1656                     -40.0755714629967
1657                     -40.07404509742404
1658                     -40.072520063089065
1659                     -40.07099635999673
1660                     -40.06947398815161
1661                     -40.067952947558595
1662                     -40.06643323822228
1663                     -40.064914860147525
1664                     -40.06339781333897
1665                     -40.061882097801444
1666                     -40.06036771353958
1667                     -40.05885466055805
1668                     -40.05734293886177
1669                     -40.05583254845535
1670                     -40.054323489343375
1671                     -40.05280261959852
1672                     -40.0512741257793
1673                     -40.04974672065529
1674                     -40.04822040423036
1675                     -40.046695176508514
1676                     -40.04517103749352
1677                     -40.04364798718932
1678                     -40.04212602559974
1679                     -40.040605152728745
1680                     -40.039085368580196
1681                     -40.037566673157905
1682                     -40.036049066465814
1683                     -40.03453254850772
1684                     -40.033017119287514
1685                     -40.03150277880912
1686                     -40.02998952707629
1687                     -40.028477364093
1688                     -40.02696628986305
1689                     -40.02545630439026
1690                     -40.0239474076785
1691                     -40.022439599731676
1692                     -40.020932880553566
1693                     -40.01942725014807
1694                     -40.01792270851888
1695                     -40.01641925566999
1696                     -40.01491689160517
1697                     -40.01341561632826
1698                     -40.01191542984313
1699                     -40.01041633215351
1700                     -40.00891832326329
1701                     -40.00742140317622
1702                     -40.005925571896185
1703                     -40.00443082942702
1704                     -40.00293717577251
1705                     -40.001444610936424
1706                     -39.999953134922556
1707                     -39.99846274773476
1708                     -39.99697344937684
1709                     -39.99548523985256
1710                     -39.993998119165724
1711                     -39.99251208732014
1712                     -39.991027144319546
1713                     -39.989543290167795
1714                     -39.98806052486868
1715                     -39.98657884842587
1716                     -39.98509826084328
1717                     -39.98361876212457
1718                     -39.98214035227355
1719                     -39.98066303129406
1720                     -39.97918679918975
1721                     -39.97771165596445
1722                     -39.97623760162188
1723                     -39.974764636165894
1724                     -39.973292759600156
1725                     -39.97182197192841
1726                     -39.970352273154475
1727                     -39.96888366328204
1728                     -39.967416142314924
1729                     -39.96594971025676
1730                     -39.964484367111375
1731                     -39.96302011288243
1732                     -39.96155694757378
1733                     -39.96009487118901
1734                     -39.95863388373195
1735                     -39.957173985206275
1736                     -39.955715175615765
1737                     -39.954257454964015
1738                     -39.95280082325489
1739                     -39.95134528049196
1740                     -39.949890826679166
1741                     -39.94843746181991
1742                     -39.94698518591816
1743                     -39.945533998977446
1744                     -39.94408390100152
1745                     -39.9426348919941
1746                     -39.94118697195889
1747                     -39.9397401408996
1748                     -39.938294398819835
1749                     -39.93684974572331
1750                     -39.93540618161377
1751                     -39.93396370649486
1752                     -39.93252232037025
1753                     -39.93108202324355
1754                     -39.929642815118584
1755                     -39.92820469599892
1756                     -39.926767665888235
1757                     -39.925331724790134
1758                     -39.92389687270844
1759                     -39.922463109646664
1760                     -39.92103043560853
1761                     -39.919598850597694
1762                     -39.918168354617784
1763                     -39.91673894767245
1764                     -39.915310629765266
1765                     -39.91388340090003
1766                     -39.91245726108024
1767                     -39.91103221030963
1768                     -39.90960824859178
1769                     -39.9081853759303
1770                     -39.906763592328886
1771                     -39.905342897791115
1772                     -39.903923292320634
1773                     -39.90250477592108
1774                     -39.90108734859597
1775                     -39.89967101034906
1776                     -39.89825576118385
1777                     -39.89684160110401
1778                     -39.89542853011309
1779                     -39.8940165482148
1780                     -39.89260565541263
1781                     -39.89119585171019
1782                     -39.88978713711117
1783                     -39.88837951161908
1784                     -39.88697297523749
1785                     -39.88556752797
1786                     -39.88416316982024
1787                     -39.882759900791825
1788                     -39.8813577208882
1789                     -39.879956630113064
1790                     -39.87855662846994
1791                     -39.87715771596234
1792                     -39.87575989259393
1793                     -39.87436315836822
1794                     -39.87296751328885
1795                     -39.871572957359234
1796                     -39.870179490583055
1797                     -39.86878711296382
1798                     -39.86739582450508
1799                     -39.86600562521036
1800                     -39.86461651508326
