# Supplementary material for: Numerical simulation research on thermal insulation performance of composite heat-insulation zone structure in hydrothermal high-temperature mine
Source: Sci Rep. 2024 Jun 18;14:14096. doi: 10.1038/s41598-024-64702-4 (PMC11189482; doi:10.1038/s41598-024-64702-4)
Supplement: Supplementary file 1 — Supplementary Information. [file 41598_2024_64702_MOESM1_ESM.zip › Heat flux scenario 4-2.txt]

% Model:              方案四-2.mph
% Version:            COMSOL 5.6.0.280
% Date:               Sep 23 2022, 21:04
% Table:              表格: 表格 19 {tbl19} - 线积分: 线积分 1 {int1}
% 时间 (d)                 向内热通量 (W/m)
0                        -58.51572420945572
1                        -56.20643760972033
2                        -54.184913191293546
3                        -53.32908219467955
4                        -52.53301444631941
5                        -51.92304871150627
6                        -51.45004371164301
7                        -51.114151745964456
8                        -50.95611522375746
9                        -50.821949524438644
10                       -50.687769159892504
11                       -50.55357412617378
12                       -50.41936441933595
13                       -50.28514003543021
14                       -50.15090097050651
15                       -50.035185135060615
16                       -49.931818154602226
17                       -49.82844265106632
18                       -49.725058622749856
19                       -49.621666067949086
20                       -49.51826498495994
21                       -49.41485537207757
22                       -49.32656539437503
23                       -49.260962728913306
24                       -49.19535666572181
25                       -49.12974720437818
26                       -49.064134344459646
27                       -48.99851808554361
28                       -48.932898427207306
29                       -48.867275369027915
30                       -48.80164891058246
31                       -48.73601905144787
32                       -48.670385791201134
33                       -48.60474912941907
34                       -48.53910906567835
35                       -48.473465599555624
36                       -48.407818730627504
37                       -48.369088300720804
38                       -48.33035669348587
39                       -48.2916239088372
40                       -48.2528899466894
41                       -48.214154806957055
42                       -48.17541848955482
43                       -48.13668099439723
44                       -48.09794232139879
45                       -48.05920247047406
46                       -48.02046144153764
47                       -47.981719234504
48                       -47.94297584928776
49                       -47.9042312858032
50                       -47.86548554396511
51                       -47.826738623687845
52                       -47.787990524885835
53                       -47.749241247473606
54                       -47.710490791365665
55                       -47.671739156476406
56                       -47.63298634272024
57                       -47.594232350011644
58                       -47.55547717826509
59                       -47.51672082739488
60                       -47.477963297315455
61                       -47.439204587941255
62                       -47.400444699186615
63                       -47.36168363096593
64                       -47.32292138319361
65                       -47.287484207928316
66                       -47.26535133940931
67                       -47.243218087618224
68                       -47.22108445253936
69                       -47.19895043415686
70                       -47.17681603245512
71                       -47.154681247418154
72                       -47.132546079030405
73                       -47.11041052727588
74                       -47.08827459213888
75                       -47.06613827360368
76                       -47.04400157165438
77                       -47.02186448627527
78                       -46.99972701745059
79                       -46.977589165164424
80                       -46.95545092940113
81                       -46.933312310144856
82                       -46.91117330737975
83                       -46.88903392109013
84                       -46.86689415126009
85                       -46.84475399787395
86                       -46.82261346091577
87                       -46.800472540369974
88                       -46.778331236220495
89                       -46.75618954845176
90                       -46.73404747704784
91                       -46.711905021993026
92                       -46.6897621832714
93                       -46.667618960867266
94                       -46.645475354764756
95                       -46.62333136494811
96                       -46.60118699140139
97                       -46.57904223410904
98                       -46.55689709305502
99                       -46.53475156822371
100                      -46.51260565959915
101                      -46.49045936716551
102                      -46.4683126909071
103                      -46.44616563080807
104                      -46.42401818685257
105                      -46.40187035902476
106                      -46.3797221473089
107                      -46.357573551689235
108                      -46.33542457214978
109                      -46.31327520867479
110                      -46.29112546124833
111                      -46.26897532985486
112                      -46.24682481447831
113                      -46.22467391510292
114                      -46.20252263171298
115                      -46.180370964292464
116                      -46.15821891282566
117                      -46.13606647729676
118                      -46.113913657689885
119                      -46.091760453989195
120                      -46.06960686617896
121                      -46.04745289424322
122                      -46.025298538166176
123                      -46.009047151338315
124                      -45.99673116184112
125                      -45.98441505387437
126                      -45.972098827435325
127                      -45.95978248252131
128                      -45.94746601912968
129                      -45.9351494372576
130                      -45.92283273690248
131                      -45.91051591806145
132                      -45.89819898073202
133                      -45.8858819249114
134                      -45.87356475059682
135                      -45.86124745778569
136                      -45.84893004647521
137                      -45.836612516662775
138                      -45.82429486834549
139                      -45.81197710152091
140                      -45.79965921618615
141                      -45.78734121233854
142                      -45.77502308997543
143                      -45.7627048490941
144                      -45.750386489691785
145                      -45.738068011765854
146                      -45.72574941531355
147                      -45.713430700332175
148                      -45.70111186681903
149                      -45.68879291477142
150                      -45.676473844186674
151                      -45.664154655062035
152                      -45.651835347394744
153                      -45.63951592118229
154                      -45.62719637642172
155                      -45.61487671311054
156                      -45.60255693124594
157                      -45.59023703082521
158                      -45.57791701184563
159                      -45.565596874304546
160                      -45.55327661819927
161                      -45.540956243527035
162                      -45.528635750285126
163                      -45.51631513847093
164                      -45.503994408081674
165                      -45.49167355911457
166                      -45.4793525915671
167                      -45.46703150543638
168                      -45.45471030071983
169                      -45.442388977414645
170                      -45.43006753551819
171                      -45.417745975027785
172                      -45.40542429594064
173                      -45.393102498254066
174                      -45.38078058196531
175                      -45.36845854707177
176                      -45.356136393570715
177                      -45.34381412145935
178                      -45.33149173073511
179                      -45.31916922139515
180                      -45.30684659343683
181                      -45.294523846857444
182                      -45.282200981654235
183                      -45.26987799782461
184                      -45.25755489536572
185                      -45.245231674274926
186                      -45.23290833454952
187                      -45.220584876186784
188                      -45.208261299183974
189                      -45.195937603538496
190                      -45.183613789247474
191                      -45.17128985630829
192                      -45.15896580471826
193                      -45.14664163447468
194                      -45.134317345574786
195                      -45.121992938015865
196                      -45.109668411795205
197                      -45.09734376691021
198                      -45.08501900335804
199                      -45.072694121136
200                      -45.060369120241425
201                      -45.04804400067164
202                      -45.03571876242376
203                      -45.02339340549528
204                      -45.01106792988345
205                      -44.998742335585455
206                      -44.986416622598675
207                      -44.97409079092035
208                      -44.96176484054777
209                      -44.94943877147828
210                      -44.93711258370907
211                      -44.924786277237594
212                      -44.912459852061026
213                      -44.90013330817657
214                      -44.88780664558172
215                      -44.8754798642736
216                      -44.863152964249615
217                      -44.850825945506934
218                      -44.8384988080429
219                      -44.82617155185482
220                      -44.81384417693999
221                      -44.80151668329562
222                      -44.78918907091912
223                      -44.776861339807695
224                      -44.764533489958595
225                      -44.75220552136925
226                      -44.739877434036806
227                      -44.72754922795864
228                      -44.71522090313198
229                      -44.702892459554114
230                      -44.69056389722237
231                      -44.67823521613401
232                      -44.66590641628642
233                      -44.65357749767665
234                      -44.6412484603022
235                      -44.62891930416032
236                      -44.61659002924821
237                      -44.604260635563264
238                      -44.593978894553274
239                      -44.586768746685514
240                      -44.57955855824494
241                      -44.57234832923101
242                      -44.56513805964315
243                      -44.557927749480925
244                      -44.55071739874359
245                      -44.54350700743088
246                      -44.53629657554206
247                      -44.52908610307663
248                      -44.521875590034
249                      -44.514665036413774
250                      -44.50745444221528
251                      -44.50024380743806
252                      -44.49303313208152
253                      -44.48582241614514
254                      -44.47861165962834
255                      -44.471400862530594
256                      -44.464190024851405
257                      -44.45697914659021
258                      -44.449768227746496
259                      -44.442557268319696
260                      -44.43534626830922
261                      -44.42813522771454
262                      -44.420924146535185
263                      -44.41371302477056
264                      -44.4065018624202
265                      -44.39929065948341
266                      -44.39207941595974
267                      -44.38486813184868
268                      -44.377656807149656
269                      -44.37044544186215
270                      -44.36323403598559
271                      -44.35602258951942
272                      -44.34881110246318
273                      -44.341599574816215
274                      -44.334388006578045
275                      -44.32717639774813
276                      -44.31996474832595
277                      -44.312753058310896
278                      -44.30554132770253
279                      -44.29832955650017
280                      -44.29111774470334
281                      -44.28390589231161
282                      -44.27669399932426
283                      -44.26948206574088
284                      -44.26227009156086
285                      -44.25505807678366
286                      -44.24784602140877
287                      -44.24063392543563
288                      -44.23342178886376
289                      -44.226209611692475
290                      -44.21899739392132
291                      -44.211785135549746
292                      -44.204572836577306
293                      -44.19736049700328
294                      -44.19014811682726
295                      -44.182935696048695
296                      -44.175723234666954
297                      -44.16851073268157
298                      -44.16129819009201
299                      -44.15408560689767
300                      -44.146872983098106
301                      -44.1396603186926
302                      -44.1324476136808
303                      -44.1252348680621
304                      -44.118022081835946
305                      -44.110809255001776
306                      -44.1035963875591
307                      -44.09638347950728
308                      -44.08917053084585
309                      -44.08195754157439
310                      -44.07474451169209
311                      -44.06753144119859
312                      -44.06031833009334
313                      -44.053105178375745
314                      -44.0458919860453
315                      -44.03867875310136
316                      -44.031465479543556
317                      -44.02425216537123
318                      -44.01703881058389
319                      -44.00982541518098
320                      -44.002611979161934
321                      -43.99539850252616
322                      -43.9881849852733
323                      -43.98097142740261
324                      -43.97375782891369
325                      -43.966544189805916
326                      -43.95933051007879
327                      -43.952116789731754
328                      -43.944903028764244
329                      -43.93768922717574
330                      -43.930475384965696
331                      -43.92326150213362
332                      -43.916047578678956
333                      -43.908833614601
334                      -43.90161960989944
335                      -43.89440556457365
336                      -43.887191478623
337                      -43.879977352047035
338                      -43.87276318484525
339                      -43.86554897701703
340                      -43.85833472856179
341                      -43.85112043947912
342                      -43.84390610976839
343                      -43.83669173942909
344                      -43.8294773284607
345                      -43.822262876862574
346                      -43.81504838463431
347                      -43.80783385177524
348                      -43.8006192782849
349                      -43.793404664162765
350                      -43.7861900094082
351                      -43.778975314020705
352                      -43.771760577999785
353                      -43.7645458013449
354                      -43.75733098405541
355                      -43.75011612613088
356                      -43.742901227570684
357                      -43.735686288374325
358                      -43.728471308541295
359                      -43.72125628807094
360                      -43.714041226962834
361                      -43.70682612521641
362                      -43.69961098283104
363                      -43.69239579980631
364                      -43.685180576141605
365                      -43.67796531183637
366                      -43.670750006890074
367                      -43.66353466130223
368                      -43.6563192750722
369                      -43.6491038481995
370                      -43.64188838068363
371                      -43.63467287252393
372                      -43.62745732371999
373                      -43.62024173427123
374                      -43.61302610417695
375                      -43.605810433436865
376                      -43.59859472205026
377                      -43.59137897001662
378                      -43.58416317733546
379                      -43.576947344006186
380                      -43.56973147002823
381                      -43.56251555540118
382                      -43.55529960012429
383                      -43.54808360419722
384                      -43.54086756761934
385                      -43.53365149039003
386                      -43.526435372508836
387                      -43.51921921397523
388                      -43.5120030147887
389                      -43.50478677494854
390                      -43.49757049445438
391                      -43.490354173305604
392                      -43.483137811501635
393                      -43.47592140904201
394                      -43.46870496592614
395                      -43.46148848215346
396                      -43.45427195772346
397                      -43.44705539263567
398                      -43.43983878688935
399                      -43.43262214048416
400                      -43.4254054534195
401                      -43.41818872569478
402                      -43.41097195730942
403                      -43.403755148262995
404                      -43.39653829855494
405                      -43.38932140818458
406                      -43.382104477151515
407                      -43.37488750545518
408                      -43.36767049309498
409                      -43.36045344007046
410                      -43.353236346380974
411                      -43.34601921202606
412                      -43.33880203700503
413                      -43.33158482131756
414                      -43.32436756496295
415                      -43.31715026794075
416                      -43.30993293025037
417                      -43.30271555189125
418                      -43.29641746706754
419                      -43.29149835813196
420                      -43.28657923031326
421                      -43.28166008361129
422                      -43.276740918025894
423                      -43.271821733556784
424                      -43.26690253020404
425                      -43.26198330796721
426                      -43.25706406684627
427                      -43.25214480684109
428                      -43.24722552795133
429                      -43.24230623017701
430                      -43.237386913517774
431                      -43.232467577973665
432                      -43.22754822354433
433                      -43.22262885022969
434                      -43.21770945802947
435                      -43.21279004694364
436                      -43.20787061697193
437                      -43.20295116811421
438                      -43.19803170037025
439                      -43.19311221374
440                      -43.18819270822313
441                      -43.18327318381962
442                      -43.17835364052918
443                      -43.17343407835173
444                      -43.16851449728708
445                      -43.16359489733496
446                      -43.158675278495245
447                      -43.153755640767905
448                      -43.14883598415258
449                      -43.14391630864922
450                      -43.13899661425757
451                      -43.134076900977526
452                      -43.12915716880884
453                      -43.124237417751395
454                      -43.11931764780505
455                      -43.11439785896956
456                      -43.109478051244785
457                      -43.10455822463054
458                      -43.09963837912668
459                      -43.09471851473304
460                      -43.0897986314494
461                      -43.084878729275616
462                      -43.079958808211565
463                      -43.075038868257
464                      -43.070118909411725
465                      -43.06519893167568
466                      -43.06027893504862
467                      -43.05535891953041
468                      -43.050438885120776
469                      -43.045518831819756
470                      -43.04059875962689
471                      -43.035678668542275
472                      -43.03075855856561
473                      -43.02583842969673
474                      -43.020918281935444
475                      -43.015998115281654
476                      -43.01107792973511
477                      -43.00615772529569
478                      -43.00123750196322
479                      -42.99631725973746
480                      -42.99139699861842
481                      -42.98647671860563
482                      -42.981556419699245
483                      -42.97663610189885
484                      -42.9717157652044
485                      -42.96679540961567
486                      -42.96187503513248
487                      -42.95695464175474
488                      -42.95203422948213
489                      -42.94711379831467
490                      -42.94219334825201
491                      -42.937272879294106
492                      -42.9323523914407
493                      -42.927431884691686
494                      -42.92251135904684
495                      -42.91759081450595
496                      -42.912670251069
497                      -42.90774966873567
498                      -42.90282906750587
499                      -42.89790844737941
500                      -42.89298780835609
501                      -42.88806715043574
502                      -42.883146473618204
503                      -42.87822577790333
504                      -42.873305063290886
505                      -42.868384329780795
506                      -42.863463577372855
507                      -42.85854280606679
508                      -42.85362201586254
509                      -42.848701206759905
510                      -42.843780378758666
511                      -42.83885953185873
512                      -42.833938666059936
513                      -42.82901778136202
514                      -42.82409687776484
515                      -42.8191759552683
516                      -42.81425501387203
517                      -42.80933405357613
518                      -42.80441307438029
519                      -42.79949207628426
520                      -42.794571059288046
521                      -42.78965002339131
522                      -42.784728968593974
523                      -42.77980789489591
524                      -42.77488680229677
525                      -42.76996569079653
526                      -42.765044560395005
527                      -42.760123411091946
528                      -42.75520224288728
529                      -42.750281055780775
530                      -42.745359849772335
531                      -42.74043862486158
532                      -42.73551738104863
533                      -42.73059611833304
534                      -42.72567483671485
535                      -42.72075353619375
536                      -42.71583221676969
537                      -42.71091087844235
538                      -42.70598952121169
539                      -42.7010681450775
540                      -42.69614675003952
541                      -42.69122533609769
542                      -42.686303903251805
543                      -42.68138245150169
544                      -42.67646098084717
545                      -42.671539491288044
546                      -42.66661798282416
547                      -42.66169645545542
548                      -42.65677490918153
549                      -42.651853344002376
550                      -42.64693175991782
551                      -42.64201015692765
552                      -42.637088535031715
553                      -42.6321668942298
554                      -42.627245234521745
555                      -42.62232355590742
556                      -42.617401858386636
557                      -42.61248014195921
558                      -42.607558406624925
559                      -42.60263665238372
560                      -42.59771487923534
561                      -42.592793087179594
562                      -42.58787127621636
563                      -42.582949446345474
564                      -42.57802759756671
565                      -42.57310572987999
566                      -42.56818384328503
567                      -42.56326193778173
568                      -42.558340013369886
569                      -42.55341807004936
570                      -42.54849610781998
571                      -42.543574126681456
572                      -42.5386521266338
573                      -42.5337301076767
574                      -42.52880806981015
575                      -42.52388601303373
576                      -42.51896393734743
577                      -42.51404184275112
578                      -42.50911972924449
579                      -42.50419759682741
580                      -42.49927544549981
581                      -42.49435327526136
582                      -42.48943108611205
583                      -42.48450887805159
584                      -42.47958665107986
585                      -42.474664405196656
586                      -42.46974214040186
587                      -42.464819856695236
588                      -42.45989755407666
589                      -42.454975232545856
590                      -42.45005289210284
591                      -42.44513053274731
592                      -42.440208154479116
593                      -42.435285757298075
594                      -42.43036334120404
595                      -42.4254409061968
596                      -42.420518452276255
597                      -42.41559597944217
598                      -42.411172322668264
599                      -42.40749690530154
600                      -42.40382147739265
601                      -42.40014603894135
602                      -42.39647058994769
603                      -42.392795130411564
604                      -42.38911966033293
605                      -42.38544417971165
606                      -42.3817686885477
607                      -42.378093186841
608                      -42.37441767459151
609                      -42.37074215179903
610                      -42.36706661846366
611                      -42.363391074585266
612                      -42.35971552016378
613                      -42.35603995519906
614                      -42.35236437969106
615                      -42.34868879363976
616                      -42.34501319704508
617                      -42.34133758990693
618                      -42.3376619722253
619                      -42.33398634399998
620                      -42.33031070523098
621                      -42.32663505591829
622                      -42.322959396061705
623                      -42.31928372566122
624                      -42.31560804471683
625                      -42.31193235322841
626                      -42.30825665119579
627                      -42.304580938619054
628                      -42.30090521549805
629                      -42.297229481832716
630                      -42.293553737622936
631                      -42.28987798286875
632                      -42.286202217570064
633                      -42.28252644172666
634                      -42.278850655338594
635                      -42.27517485840574
636                      -42.271499050928185
637                      -42.267823232905656
638                      -42.26414740433817
639                      -42.26047156522564
640                      -42.256795715568
641                      -42.25311985536516
642                      -42.24944398461703
643                      -42.24576810332365
644                      -42.24209221148482
645                      -42.23841630910047
646                      -42.23474039617066
647                      -42.23106447269523
648                      -42.22738853867413
649                      -42.22371259410717
650                      -42.22003663899448
651                      -42.21636067333582
652                      -42.21268469713123
653                      -42.2090087103806
654                      -42.20533271308385
655                      -42.20165670524087
656                      -42.19798068685168
657                      -42.194304657916135
658                      -42.19062861843416
659                      -42.18695256840576
660                      -42.1832765078308
661                      -42.17960043670918
662                      -42.175924355040934
663                      -42.17224826282591
664                      -42.168572160063995
665                      -42.164896046755274
666                      -42.16121992289951
667                      -42.15754378849669
668                      -42.15386764354683
669                      -42.150191488049686
670                      -42.14651532200536
671                      -42.142839145413625
672                      -42.139162958274575
673                      -42.135486760587945
674                      -42.13181055235378
675                      -42.128134333572056
676                      -42.1244581042426
677                      -42.12078186436538
678                      -42.11710561394035
679                      -42.113429352967344
680                      -42.1097530814464
681                      -42.1060767993775
682                      -42.10240050676036
683                      -42.09872420359511
684                      -42.09504788988151
685                      -42.09137156561959
686                      -42.087695230809295
687                      -42.08401888545055
688                      -42.08034252954318
689                      -42.07666616308722
690                      -42.07298978608254
691                      -42.06931339852909
692                      -42.06563700042685
693                      -42.0619605917757
694                      -42.05828417257551
695                      -42.05460774282626
696                      -42.050931302527964
697                      -42.04725485168043
698                      -42.04357839028363
699                      -42.039901918337485
700                      -42.03622543584191
701                      -42.03254894279686
702                      -42.02887243920225
703                      -42.02519592505809
704                      -42.02151940036415
705                      -42.017842865120436
706                      -42.014166319326904
707                      -42.01048976298343
708                      -42.00681319609003
709                      -42.00313661864663
710                      -41.999460030652926
711                      -41.995783432109114
712                      -41.992106823015064
713                      -41.9884302033706
714                      -41.984753573175794
715                      -41.98107693243045
716                      -41.97740028113453
717                      -41.973723619287966
718                      -41.97004694689079
719                      -41.966370263942764
720                      -41.96269357044393
721                      -41.95901686639421
722                      -41.95534015179345
723                      -41.951663426641645
724                      -41.947986690938684
725                      -41.94430994468459
726                      -41.940633187879136
727                      -41.93695642052236
728                      -41.93327964261419
729                      -41.92960285415455
730                      -41.92592605514326
731                      -41.922249245580396
732                      -41.918572425465854
733                      -41.91489559479949
734                      -41.911218753581295
735                      -41.90754190181116
736                      -41.9038650394891
737                      -41.9001881666149
738                      -41.896511283188566
739                      -41.892834389210066
740                      -41.88915748467925
741                      -41.885480569596126
742                      -41.881803643960566
743                      -41.878126707772495
744                      -41.874449761031876
745                      -41.870772803738596
746                      -41.86709583589265
747                      -41.863418857493905
748                      -41.85974186854228
749                      -41.85606486903774
750                      -41.85238785898023
751                      -41.848710838369584
752                      -41.845033807205866
753                      -41.84135676548887
754                      -41.83767971321873
755                      -41.834002650395114
756                      -41.83032557701815
757                      -41.82664849308762
758                      -41.822971398603535
759                      -41.81929429356585
760                      -41.81561717797441
761                      -41.81194005182921
762                      -41.80826291513011
763                      -41.80458576787718
764                      -41.800908610070124
765                      -41.79723144170906
766                      -41.79355426279387
767                      -41.78987707332445
768                      -41.78619987330071
769                      -41.78252266272264
770                      -41.77884544159019
771                      -41.775168209903185
772                      -41.77149096766156
773                      -41.76781371486542
774                      -41.764136451514474
775                      -41.7604591776087
776                      -41.75678189314818
777                      -41.75310459813267
778                      -41.74970261932338
779                      -41.7467136226085
780                      -41.743724618920666
781                      -41.74073560825979
782                      -41.737746590625925
783                      -41.734757566019006
784                      -41.73176853443892
785                      -41.72877949588577
786                      -41.7257904503594
787                      -41.72280139785988
788                      -41.719812338387015
789                      -41.7168232719409
790                      -41.71383419852142
791                      -41.71084511812864
792                      -41.707856030762386
793                      -41.70486693642275
794                      -41.70187783510954
795                      -41.69888872682283
796                      -41.695899611562574
797                      -41.69291048932871
798                      -41.68992136012124
799                      -41.68693222394003
800                      -41.68394308078519
801                      -41.680953930656464
802                      -41.677964773554045
803                      -41.67497560947772
804                      -41.67198643842758
805                      -41.66899726040353
806                      -41.66600807540549
807                      -41.6630188834335
808                      -41.66002968448751
809                      -41.65704047856737
810                      -41.65405126567318
811                      -41.651062045804885
812                      -41.648072818962326
813                      -41.645083585145585
814                      -41.64209434435462
815                      -41.639105096589304
816                      -41.63611584184971
817                      -41.6331265801357
818                      -41.63013731144734
819                      -41.62714803578445
820                      -41.62415875314711
821                      -41.6211694635352
822                      -41.6181801669488
823                      -41.615190863387745
824                      -41.61220155285205
825                      -41.60921223534171
826                      -41.60622291085664
827                      -41.60323357939677
828                      -41.600244240962205
829                      -41.597254895552695
830                      -41.59426554316833
831                      -41.591276183809114
832                      -41.58828681747489
833                      -41.58529744416571
834                      -41.582308063881435
835                      -41.57931867662218
836                      -41.576329282387796
837                      -41.57333988117827
838                      -41.57035047299352
839                      -41.567361057833544
840                      -41.56437163569843
841                      -41.56138220658792
842                      -41.5583927705021
843                      -41.55540332744088
844                      -41.55241387740428
845                      -41.54942442039218
846                      -41.54643495640463
847                      -41.54344548544155
848                      -41.5404560075029
849                      -41.53746652258867
850                      -41.53447703069875
851                      -41.531487531833136
852                      -41.5284980259919
853                      -41.52550851317485
854                      -41.522518993381986
855                      -41.51952946661327
856                      -41.5165399328687
857                      -41.513550392148225
858                      -41.51056084445179
859                      -41.50757128977935
860                      -41.50458172813094
861                      -41.50159215950639
862                      -41.498602583905765
863                      -41.495613001328955
864                      -41.49262341177605
865                      -41.489633815246826
866                      -41.486644211741364
867                      -41.48365460125966
868                      -41.48066498380159
869                      -41.47767535936716
870                      -41.47468572795629
871                      -41.47169608956895
872                      -41.468706444205154
873                      -41.465716791864764
874                      -41.4627271325479
875                      -41.459737466254396
876                      -41.45674779298422
877                      -41.453758112737354
878                      -41.45076842551383
879                      -41.447778731313505
880                      -41.44478903013639
881                      -41.4417993219824
882                      -41.43880960685156
883                      -41.43581988474381
884                      -41.43283015565908
885                      -41.42984041959738
886                      -41.42685067655864
887                      -41.42386092654282
888                      -41.42087116954994
889                      -41.41788140557991
890                      -41.41489163463258
891                      -41.41190185670816
892                      -41.408912071806405
893                      -41.40592227992741
894                      -41.40293248107102
895                      -41.399942675237284
896                      -41.39695286242606
897                      -41.39396304263746
898                      -41.390973215871355
899                      -41.387983382127736
900                      -41.38499354140655
901                      -41.3820036937077
902                      -41.37901383903122
903                      -41.37602397737706
904                      -41.37303410874514
905                      -41.37004423313555
906                      -41.36705435054807
907                      -41.364064460982775
908                      -41.36107456443958
909                      -41.35808466091852
910                      -41.355094750419504
911                      -41.35210483294248
912                      -41.34911490848738
913                      -41.3461249770543
914                      -41.343135038643
915                      -41.34014509325357
916                      -41.337155140886
917                      -41.33416518154017
918                      -41.331175215216106
919                      -41.328185241913744
920                      -41.32519526163302
921                      -41.32220527437392
922                      -41.31921528013643
923                      -41.31622527892045
924                      -41.31323527072592
925                      -41.310245255552935
926                      -41.307255233401385
927                      -41.30426520427116
928                      -41.301275168162334
929                      -41.298285125074834
930                      -41.295295075008525
931                      -41.29230501796352
932                      -41.28931495393968
933                      -41.28632488293704
934                      -41.28333480495551
935                      -41.28034471999501
936                      -41.27735462805561
937                      -41.27436452913716
938                      -41.27137442323967
939                      -41.2683843103632
940                      -41.26539419050753
941                      -41.26240406367272
942                      -41.259413929858724
943                      -41.256423789065515
944                      -41.25343364129306
945                      -41.25044348654125
946                      -41.24745332481012
947                      -41.24446315609956
948                      -41.24147298040966
949                      -41.23848279774028
950                      -41.235492608091356
951                      -41.23250241146297
952                      -41.22951220785496
953                      -41.22652199726734
954                      -41.22353177970004
955                      -41.22054155515307
956                      -41.21755132362641
957                      -41.21456108511994
958                      -41.21179362280805
959                      -41.209360329928494
960                      -41.206927032427195
961                      -41.2044937303041
962                      -41.20206042355926
963                      -41.19962711219258
964                      -41.19719379620409
965                      -41.194760475593725
966                      -41.1923271503615
967                      -41.18989382050731
968                      -41.187460486031256
969                      -41.18502714693327
970                      -41.1825938032133
971                      -41.180160454871434
972                      -41.1777271019075
973                      -41.1752937443215
974                      -41.172860382113534
975                      -41.1704270152835
976                      -41.167993643831295
977                      -41.165560267757094
978                      -41.163126887060706
979                      -41.16069350174223
980                      -41.1582601118015
981                      -41.15582671723863
982                      -41.153393318053546
983                      -41.15095991424625
984                      -41.1485265058167
985                      -41.1460930927648
986                      -41.143659675090746
987                      -41.1412262527943
988                      -41.13879282587553
989                      -41.13635939433442
990                      -41.13392595817091
991                      -41.131492517385006
992                      -41.129059071976734
993                      -41.126625621945976
994                      -41.12419216729279
995                      -41.121758708017055
996                      -41.11932524411892
997                      -41.11689177559821
998                      -41.114458302454985
999                      -41.11202482468914
1000                     -41.10959134230079
1001                     -41.10715785528979
1002                     -41.104724363656224
1003                     -41.1022908673999
1004                     -41.099857366521
1005                     -41.09742386101937
1006                     -41.0949903508951
1007                     -41.09255683614799
1008                     -41.090123316778225
1009                     -41.08768979278569
1010                     -41.08525626417034
1011                     -41.08282273093217
1012                     -41.08038919307115
1013                     -41.07795565058728
1014                     -41.07552210348055
1015                     -41.073088551750985
1016                     -41.070654995398456
1017                     -41.06822143442301
1018                     -41.06578786882455
1019                     -41.06335429860314
1020                     -41.06092072375875
1021                     -41.05848714429137
1022                     -41.0560535602009
1023                     -41.053619971487365
1024                     -41.05118637815077
1025                     -41.04875278019109
1026                     -41.04631917760825
1027                     -41.04388557040232
1028                     -41.041451958573134
1029                     -41.03901834212076
1030                     -41.03658472104532
1031                     -41.03415109534656
1032                     -41.03171746502454
1033                     -41.02928383007929
1034                     -41.02685019051069
1035                     -41.02441654631887
1036                     -41.02198289750372
1037                     -41.01954924406511
1038                     -41.017115586003236
1039                     -41.01468192331786
1040                     -41.012248256009165
1041                     -41.00981458407701
1042                     -41.00738090752136
1043                     -41.004947226342296
1044                     -41.00251354053969
1045                     -41.000079850113565
1046                     -40.99764615506394
1047                     -40.99521245539074
1048                     -40.99277875109392
1049                     -40.990345042173544
1050                     -40.98791132862954
1051                     -40.98547761046191
1052                     -40.98304388767055
1053                     -40.98061016025555
1054                     -40.9781764282169
1055                     -40.975742691554416
1056                     -40.973308950268226
1057                     -40.97087520435834
1058                     -40.96844145382458
1059                     -40.966007698667035
1060                     -40.96357393888568
1061                     -40.96114017448047
1062                     -40.95870640545137
1063                     -40.95627263179838
1064                     -40.953838853521496
1065                     -40.95140507062064
1066                     -40.948971283095844
1067                     -40.946537490947144
1068                     -40.94410369417433
1069                     -40.941669892777604
1070                     -40.939236086756715
1071                     -40.93680227611188
1072                     -40.9343684608429
1073                     -40.93193464094988
1074                     -40.92950081643273
1075                     -40.92706698729145
1076                     -40.924633153525924
1077                     -40.922199315136275
1078                     -40.91976547212242
1079                     -40.917331624484326
1080                     -40.91489777222198
1081                     -40.912463915335366
1082                     -40.91003005382451
1083                     -40.90759618768933
1084                     -40.90516231692979
1085                     -40.90272844154591
1086                     -40.90029456153767
1087                     -40.89786067690502
1088                     -40.895426787647914
1089                     -40.89299289376646
1090                     -40.8905589952606
1091                     -40.88812509213021
1092                     -40.88569118437531
1093                     -40.88325727199585
1094                     -40.88082335499188
1095                     -40.878389433363374
1096                     -40.87595550711031
1097                     -40.8735215762326
1098                     -40.87108764073031
1099                     -40.8686537006033
1100                     -40.866219755851716
1101                     -40.863785806475434
1102                     -40.86135185247442
1103                     -40.8589178938487
1104                     -40.85648393059824
1105                     -40.85404996272302
1106                     -40.851615990223024
1107                     -40.849182013098186
1108                     -40.84674803134849
1109                     -40.84431404497403
1110                     -40.84188005397463
1111                     -40.839446058350354
1112                     -40.83701205810122
1113                     -40.834578053227084
1114                     -40.83214404372805
1115                     -40.829710029604016
1116                     -40.827276010854966
1117                     -40.82484198748095
1118                     -40.822407959481886
1119                     -40.81997392685773
1120                     -40.81753988960856
1121                     -40.81510584773421
1122                     -40.81267180123478
1123                     -40.810237750110254
1124                     -40.80780369436049
1125                     -40.8053696339856
1126                     -40.80293556898549
1127                     -40.80050149936014
1128                     -40.798067425109544
1129                     -40.79563334623372
1130                     -40.79319926273256
1131                     -40.79076517460616
1132                     -40.78833108185436
1133                     -40.78589698447724
1134                     -40.783462882474815
1135                     -40.78102877584692
1136                     -40.77859466459361
1137                     -40.776160548714934
1138                     -40.77379583147968
1139                     -40.77153656148554
1140                     -40.76927921110721
1141                     -40.76702378035487
1142                     -40.764770269238724
1143                     -40.7625186777688
1144                     -40.760269005955266
1145                     -40.75802125380829
1146                     -40.755775421337844
1147                     -40.75353150855417
1148                     -40.75128951546729
1149                     -40.749049442087355
1150                     -40.74681128842439
1151                     -40.74457505448848
1152                     -40.74234074028966
1153                     -40.74010834583795
1154                     -40.73787787114348
1155                     -40.735649316216175
1156                     -40.73342268106615
1157                     -40.73119796570334
1158                     -40.728975170137915
1159                     -40.726754294379646
1160                     -40.724535338438656
1161                     -40.72231830232496
1162                     -40.72010318604845
1163                     -40.71788998961906
1164                     -40.71567871304686
1165                     -40.713469356341704
1166                     -40.71126191951353
1167                     -40.709056402572365
1168                     -40.70685280552802
1169                     -40.70465112839048
1170                     -40.70245137116959
1171                     -40.7002535338753
1172                     -40.69805761651745
1173                     -40.695863619105914
1174                     -40.69367154165062
1175                     -40.691481384161406
1176                     -40.68929314664807
1177                     -40.68710682912056
1178                     -40.68492243158857
1179                     -40.68273995406205
1180                     -40.680559396550805
1181                     -40.67838075906459
1182                     -40.676204041613154
1183                     -40.67402924420637
1184                     -40.671856366854094
1185                     -40.66968540956595
1186                     -40.66751637235179
1187                     -40.665349255221415
1188                     -40.66318405818443
1189                     -40.66102078125068
1190                     -40.65885942442993
1191                     -40.65669998773176
1192                     -40.65454247116605
1193                     -40.65238687474239
1194                     -40.650233198470524
1195                     -40.64808144236008
1196                     -40.64593160642088
1197                     -40.643783690662396
1198                     -40.64163769509456
1199                     -40.63949361972677
1200                     -40.637351464568745
1201                     -40.635211229630166
1202                     -40.63307291492065
1203                     -40.63093652044982
1204                     -40.62880204622726
1205                     -40.62666949226257
1206                     -40.624538858565394
1207                     -40.62241014514526
1208                     -40.620283352011796
1209                     -40.618158479174575
1210                     -40.61603552664309
1211                     -40.61391449442697
1212                     -40.61179538253556
1213                     -40.60967819097869
1214                     -40.60756291976579
1215                     -40.60544956890628
1216                     -40.60333813840967
1217                     -40.60122862828551
1218                     -40.59912103854335
1219                     -40.59701536919263
1220                     -40.594911620242776
1221                     -40.592809791703225
1222                     -40.59070988358355
1223                     -40.58861189589317
1224                     -40.58651582864142
1225                     -40.58442168183779
1226                     -40.58232945549186
1227                     -40.58023914961281
1228                     -40.57815076421014
1229                     -40.57606429929323
1230                     -40.57397975487151
1231                     -40.5718971309543
1232                     -40.569816427551046
1233                     -40.56773764467105
1234                     -40.56566078232365
1235                     -40.563585840518265
1236                     -40.56151281926413
1237                     -40.55944171857066
1238                     -40.55737253844717
1239                     -40.55530527890289
1240                     -40.553239939947225
1241                     -40.55117652158936
1242                     -40.54911502383867
1243                     -40.54705544670445
1244                     -40.54499779019579
1245                     -40.54294205432218
1246                     -40.54088823909273
1247                     -40.53883634451673
1248                     -40.53678637060339
1249                     -40.53473831736193
1250                     -40.53269218480162
1251                     -40.53064797293156
1252                     -40.528605681761036
1253                     -40.526565311299215
1254                     -40.524526861555316
1255                     -40.522490332538446
1256                     -40.52045572425777
1257                     -40.518423036722496
1258                     -40.516392269941726
1259                     -40.51436342392467
1260                     -40.5123364986804
1261                     -40.51031149421796
1262                     -40.50828841054662
1263                     -40.50626724767542
1264                     -40.50424800561337
1265                     -40.502230684369636
1266                     -40.50021528395333
1267                     -40.4982018043735
1268                     -40.49619024563913
1269                     -40.494180607759354
1270                     -40.49217289074316
1271                     -40.49016709459967
1272                     -40.4881632193378
1273                     -40.48616126496668
1274                     -40.484161231495236
1275                     -40.482163118932476
1276                     -40.48016692728745
1277                     -40.47817265656903
1278                     -40.476180306786304
1279                     -40.47418987794819
1280                     -40.4722013700637
1281                     -40.47021478314164
1282                     -40.46823011719106
1283                     -40.466247372220906
1284                     -40.46426654824006
1285                     -40.46228764525744
1286                     -40.460310663281966
1287                     -40.458335602322556
1288                     -40.45636246238796
1289                     -40.45439124348725
1290                     -40.45242194562923
1291                     -40.450454568822714
1292                     -40.44848911307658
1293                     -40.446525578399694
1294                     -40.44456396480091
1295                     -40.44260427228899
1296                     -40.440646500872745
1297                     -40.438690650561085
1298                     -40.43673672136273
1299                     -40.43478471328654
1300                     -40.43283462634125
1301                     -40.43088646053564
1302                     -40.42894021587854
1303                     -40.42699589237861
1304                     -40.42505349004461
1305                     -40.42311300888532
1306                     -40.421174448909554
1307                     -40.41923781012585
1308                     -40.41730309254305
1309                     -40.41537029616989
1310                     -40.41343942101503
1311                     -40.4115104670871
1312                     -40.40958343439481
1313                     -40.40765832294693
1314                     -40.405735132751964
1315                     -40.403813863818726
1316                     -40.401894516155764
1317                     -40.39997708977174
1318                     -40.39804746919879
1319                     -40.3960983227735
1320                     -40.39415070631752
1321                     -40.39220461983791
1322                     -40.390260063341636
1323                     -40.38831703683562
1324                     -40.38637554032685
1325                     -40.38443557382238
1326                     -40.382497137329
1327                     -40.380560230853774
1328                     -40.378624854403625
1329                     -40.376691007985436
1330                     -40.37475869160624
1331                     -40.372827905272835
1332                     -40.37089864899231
1333                     -40.368970922771396
1334                     -40.367044726617166
1335                     -40.36512006053644
1336                     -40.36319692453612
1337                     -40.3612753186231
1338                     -40.359355242804305
1339                     -40.35743669708659
1340                     -40.355519681476835
1341                     -40.35360419598194
1342                     -40.35169024060867
1343                     -40.349777815364014
1344                     -40.34786692025479
1345                     -40.34595755528787
1346                     -40.344049720470025
1347                     -40.342143415808124
1348                     -40.340238641309035
1349                     -40.338335396979595
1350                     -40.33643368282654
1351                     -40.334533498856786
1352                     -40.332634845077095
1353                     -40.33073772149431
1354                     -40.328842128115184
1355                     -40.326948064946556
1356                     -40.32505553199516
1357                     -40.3231645292679
1358                     -40.32127505677146
1359                     -40.319387114512516
1360                     -40.31750070249807
1361                     -40.31561582073477
1362                     -40.3137324692293
1363                     -40.31185064798858
1364                     -40.30997035701917
1365                     -40.308091596327934
1366                     -40.30621436592159
1367                     -40.304338665806874
1368                     -40.30246449599042
1369                     -40.30059185647912
1370                     -40.298720747279475
1371                     -40.29685116839842
1372                     -40.294983119842485
1373                     -40.29311660161844
1374                     -40.291251613732975
1375                     -40.28938815619282
1376                     -40.28752622900448
1377                     -40.28566583217486
1378                     -40.28380696571051
1379                     -40.28194962961808
1380                     -40.280093823904316
1381                     -40.27823954857575
1382                     -40.27638680363916
1383                     -40.27453558910109
1384                     -40.272685904968206
1385                     -40.27083775124719
1386                     -40.26899112794464
1387                     -40.26714603506716
1388                     -40.26530247262129
1389                     -40.263460440613834
1390                     -40.26161993905127
1391                     -40.2597809679402
1392                     -40.257943527287274
1393                     -40.25610761709892
1394                     -40.254273237381945
1395                     -40.25244038814279
1396                     -40.25060906938811
1397                     -40.24877928112432
1398                     -40.24695102335815
1399                     -40.24512429609606
1400                     -40.24329909934464
1401                     -40.24147543311044
1402                     -40.239653297399975
1403                     -40.2378326922198
1404                     -40.23601361757642
1405                     -40.2341960734764
1406                     -40.232380059926136
1407                     -40.23056557693235
1408                     -40.22875262450139
1409                     -40.22694120263975
1410                     -40.225131311354055
1411                     -40.223322950650676
1412                     -40.22151612053616
1413                     -40.21971082101689
1414                     -40.217907052099434
1415                     -40.21610481379029
1416                     -40.21430410609584
1417                     -40.21250492902258
1418                     -40.21070728257694
1419                     -40.208911166765404
1420                     -40.207116581594356
1421                     -40.205323527070284
1422                     -40.20353200319958
1423                     -40.2017420099887
1424                     -40.1999535474441
1425                     -40.1981666155721
1426                     -40.19638121437915
1427                     -40.194597343871685
1428                     -40.19281500405599
1429                     -40.19103419493863
1430                     -40.189254916525925
1431                     -40.18747716882414
1432                     -40.18570095183978
1433                     -40.183926265579174
1434                     -40.182153110048716
1435                     -40.18038148525475
1436                     -40.17861139120361
1437                     -40.176842827901595
1438                     -40.17507579535517
1439                     -40.17331029357061
1440                     -40.17154632255428
1441                     -40.169783882312366
1442                     -40.168022972851375
1443                     -40.166263594177494
1444                     -40.16450574629719
1445                     -40.16274942921654
1446                     -40.160994642942
1447                     -40.15924138747981
1448                     -40.157489662836284
1449                     -40.15573946901771
1450                     -40.15399080603037
1451                     -40.15224367388047
1452                     -40.15049807257433
1453                     -40.14875400211821
1454                     -40.147011462518385
1455                     -40.14527045378103
1456                     -40.14353097591245
1457                     -40.141793028918904
1458                     -40.14005661280651
1459                     -40.13832172758168
1460                     -40.1365883732505
1461                     -40.134856549819226
1462                     -40.133126257294
1463                     -40.13139749568117
1464                     -40.129670264986814
1465                     -40.12794456521718
1466                     -40.12622039637842
1467                     -40.12449775847685
1468                     -40.12277665151846
1469                     -40.12105707550955
1470                     -40.11933903045622
1471                     -40.117622516364705
1472                     -40.11590753324103
1473                     -40.114194081091505
1474                     -40.11248215992217
1475                     -40.11077176973918
1476                     -40.10906291054874
1477                     -40.10735558235693
1478                     -40.10564978516988
1479                     -40.10394551899364
1480                     -40.102242783834434
1481                     -40.10054157969829
1482                     -40.09884190659134
1483                     -40.09714376451971
1484                     -40.095447153489395
1485                     -40.09375207350657
1486                     -40.09205852457731
1487                     -40.090366506707745
1488                     -40.08867601990378
1489                     -40.0869870641716
1490                     -40.08529963951719
1491                     -40.083613745946685
1492                     -40.081929383466075
1493                     -40.080246552081434
1494                     -40.07856525179883
1495                     -40.07688548262419
1496                     -40.0752072445636
1497                     -40.073530537623064
1498                     -40.07184619976701
1499                     -40.07014947218242
1500                     -40.06845402173772
1501                     -40.06675984843797
1502                     -40.065066952288284
1503                     -40.06337533329373
1504                     -40.06168499145934
1505                     -40.05999592679021
1506                     -40.0583081392913
1507                     -40.05662162896781
1508                     -40.05493639582465
1509                     -40.05325243986695
1510                     -40.05156976109973
1511                     -40.049888359528
1512                     -40.04820823515679
1513                     -40.04652938799119
1514                     -40.04485181803617
1515                     -40.043175525296725
1516                     -40.04150050977786
1517                     -40.039826771484684
1518                     -40.038154310422186
1519                     -40.03648312659532
1520                     -40.03481322000909
1521                     -40.03314459066851
1522                     -40.03147723857856
1523                     -40.02981116374431
1524                     -40.02814636617059
1525                     -40.02648284586252
1526                     -40.02482060282501
1527                     -40.023159637063095
1528                     -40.02149994858164
1529                     -40.01984153738568
1530                     -40.01818440348021
1531                     -40.016528546870184
1532                     -40.014873967560426
1533                     -40.013220665556055
1534                     -40.011568640861974
1535                     -40.00991789348308
1536                     -40.00826842342432
1537                     -40.0066202306907
1538                     -40.00497331528703
1539                     -40.00332767721836
1540                     -40.001683316489576
1541                     -40.00004023310559
1542                     -39.99839842707124
1543                     -39.99675789839159
1544                     -39.99511864707148
1545                     -39.9934806731158
1546                     -39.99184397652942
1547                     -39.99020855731733
1548                     -39.98857441548438
1549                     -39.98694155103546
1550                     -39.985309963975446
1551                     -39.98367965430926
1552                     -39.982050622041704
1553                     -39.98042286717775
1554                     -39.97879638972219
1555                     -39.97717118967994
1556                     -39.97554726705583
1557                     -39.97392462185473
1558                     -39.97230325408153
1559                     -39.97068316374106
1560                     -39.96906435083813
1561                     -39.967446815377635
1562                     -39.96583055736444
1563                     -39.964215576803326
1564                     -39.96260187369915
1565                     -39.96098944805671
1566                     -39.95937829988087
1567                     -39.95776842917647
1568                     -39.95615983594826
1569                     -39.95455252020115
1570                     -39.95294648193985
1571                     -39.951341721169236
1572                     -39.949738237894074
1573                     -39.94813603211918
1574                     -39.94653510384936
1575                     -39.94493545308938
1576                     -39.94333707984403
1577                     -39.94173998411812
1578                     -39.94014416591638
1579                     -39.93854962524369
1580                     -39.936956362104695
1581                     -39.935364376504246
1582                     -39.93377366844708
1583                     -39.93218423793794
1584                     -39.93059608498166
1585                     -39.929009209582915
1586                     -39.92742361174647
1587                     -39.925839291477104
1588                     -39.92425624877948
1589                     -39.922674483658454
1590                     -39.92109399611871
1591                     -39.91951478616494
1592                     -39.9179368538019
1593                     -39.91636019903428
1594                     -39.91478482186688
1595                     -39.91321072230434
1596                     -39.9116379003514
1597                     -39.91006635601276
1598                     -39.90849608929321
1599                     -39.90692710019726
1600                     -39.905359388729835
1601                     -39.90379295489541
1602                     -39.9022277986988
1603                     -39.90066392014471
1604                     -39.89910131923773
1605                     -39.897539995982584
1606                     -39.89597995038393
1607                     -39.894421182446536
1608                     -39.892863692174885
1609                     -39.89130747957378
1610                     -39.88975254464787
1611                     -39.88819888740178
1612                     -39.88664650784014
1613                     -39.88509540596758
1614                     -39.88354558178878
1615                     -39.881997035308416
1616                     -39.88044976653106
1617                     -39.87890377546139
1618                     -39.87735906210399
1619                     -39.87581562646354
1620                     -39.874273468544644
1621                     -39.87273258835186
1622                     -39.87119298588981
1623                     -39.86965466116324
1624                     -39.8681176141766
1625                     -39.86658184493457
1626                     -39.865047353441625
1627                     -39.86351413970253
1628                     -39.86198220372178
1629                     -39.86045154550397
1630                     -39.858922165053706
1631                     -39.857394062375555
1632                     -39.85586723747407
1633                     -39.85434169035388
1634                     -39.85281742101952
1635                     -39.851294429475494
1636                     -39.849772715726445
1637                     -39.848252279776844
1638                     -39.8467331216314
1639                     -39.84521524129446
1640                     -39.84369863877073
1641                     -39.8421833140646
1642                     -39.84066926718076
1643                     -39.83915649812361
1644                     -39.837645006897816
1645                     -39.836134793507796
1646                     -39.83462585795814
1647                     -39.83311820025327
1648                     -39.831611820397804
1649                     -39.83010671839617
1650                     -39.82860289425297
1651                     -39.82710034797256
1652                     -39.82559907955959
1653                     -39.82409908901843
1654                     -39.822600376353726
1655                     -39.82110294156979
1656                     -39.81960678467124
1657                     -39.81811190566243
1658                     -39.81661830454798
1659                     -39.81512598133225
1660                     -39.813634936019724
1661                     -39.81214516861487
1662                     -39.81065667912224
1663                     -39.809169467546205
1664                     -39.807683533891165
1665                     -39.806198878161695
1666                     -39.80471550036212
1667                     -39.80323340049696
1668                     -39.80175257857063
1669                     -39.800273034587576
1670                     -39.79879476855222
1671                     -39.79731778046898
1672                     -39.79584207034224
1673                     -39.79436763817652
1674                     -39.79289448397611
1675                     -39.791422607745545
1676                     -39.7899520094891
1677                     -39.78848268921134
1678                     -39.78700635061626
1679                     -39.785518684565325
1680                     -39.78403206651564
1681                     -39.78254649647086
1682                     -39.781061974434756
1683                     -39.779578500410764
1684                     -39.7780960744027
1685                     -39.77661469641412
1686                     -39.77513436644864
1687                     -39.77365508450999
1688                     -39.77217685060173
1689                     -39.77069966472755
1690                     -39.76922352689099
1691                     -39.76774843709572
1692                     -39.76627439534535
1693                     -39.76480140164355
1694                     -39.763329455993905
1695                     -39.761858558399965
1696                     -39.76038870886541
1697                     -39.758919907393896
1698                     -39.75745215398892
1699                     -39.75598544865417
1700                     -39.75451979139323
1701                     -39.753055182209664
1702                     -39.75159162110709
1703                     -39.75012910808912
1704                     -39.74866764315927
1705                     -39.74720722632122
1706                     -39.74574785757851
1707                     -39.74428953693475
1708                     -39.74283226439354
1709                     -39.741376039958425
1710                     -39.73992086363295
1711                     -39.738466735420715
1712                     -39.737013655325306
1713                     -39.735561623350236
1714                     -39.73411063949914
1715                     -39.7326607037756
1716                     -39.73121181618309
1717                     -39.72976397672526
1718                     -39.72831718540553
1719                     -39.72687144222757
1720                     -39.725426747194945
1721                     -39.7239831003111
1722                     -39.722540501579665
1723                     -39.72109895100413
1724                     -39.71965844858811
1725                     -39.71821899433504
1726                     -39.716780588248504
1727                     -39.715343230332124
1728                     -39.71390692058923
1729                     -39.71247165902349
1730                     -39.71103744563847
1731                     -39.70960428043759
1732                     -39.708172163424386
1733                     -39.70674109460238
1734                     -39.705311073975096
1735                     -39.70388210154606
1736                     -39.70245417731876
1737                     -39.701027301296705
1738                     -39.69960147348339
1739                     -39.698176693882395
1740                     -39.69675296249711
1741                     -39.69533027933109
1742                     -39.69390864438781
1743                     -39.69248805767075
1744                     -39.691068519183474
1745                     -39.68965002892937
1746                     -39.68823258691192
1747                     -39.68681619313468
1748                     -39.685400847601095
1749                     -39.683986550314685
1750                     -39.68257330127882
1751                     -39.68116110049706
1752                     -39.67974994797287
1753                     -39.67833984370961
1754                     -39.676930787710894
1755                     -39.67552277998006
1756                     -39.67411582052064
1757                     -39.67270990933601
1758                     -39.67130504642977
1759                     -39.66990123180524
1760                     -39.6684984654659
1761                     -39.667096747415194
1762                     -39.66569607765664
1763                     -39.664296456193505
1764                     -39.66289788302937
1765                     -39.66150035816768
1766                     -39.66010388161178
1767                     -39.658708453365136
1768                     -39.657314073431145
1769                     -39.655920741813304
1770                     -39.654528458515
1771                     -39.6531372235396
1772                     -39.65174703689069
1773                     -39.650357898571386
1774                     -39.64896980858537
1775                     -39.647582766935955
1776                     -39.64619677362655
1777                     -39.644811828660586
1778                     -39.643427932041405
1779                     -39.64204508377243
1780                     -39.64066328385705
1781                     -39.63928253229876
1782                     -39.63790282910079
1783                     -39.63652417426658
1784                     -39.6351465677996
1785                     -39.63377000970314
1786                     -39.632394499980634
1787                     -39.631020038635455
1788                     -39.629646625670915
1789                     -39.62827426109046
1790                     -39.62690294489747
1791                     -39.6255326770953
1792                     -39.62416345768724
1793                     -39.622795286676656
1794                     -39.62142816406704
1795                     -39.6200620898617
1796                     -39.618697064063966
1797                     -39.6173330866771
1798                     -39.61597015770459
1799                     -39.61460827714978
1800                     -39.613247445015915
