# Supplementary material for: Numerical simulation research on thermal insulation performance of composite heat-insulation zone structure in hydrothermal high-temperature mine
Source: Sci Rep. 2024 Jun 18;14:14096. doi: 10.1038/s41598-024-64702-4 (PMC11189482; doi:10.1038/s41598-024-64702-4)
Supplement: Supplementary file 1 — Supplementary Information. [file 41598_2024_64702_MOESM1_ESM.zip › Heat flux scenario 4-3.txt]

% Model:              方案四-3.mph
% Version:            COMSOL 5.6.0.280
% Date:               Sep 23 2022, 21:09
% Table:              表格: 表格 22 {tbl22} - 线积分: 线积分 1 {int1}
% 时间 (d)                 向内热通量 (W/m)
0                        -58.54326122165171
1                        -56.21949952893771
2                        -54.18208079336622
3                        -53.304840107273506
4                        -52.48718687084657
5                        -51.855153616937244
6                        -51.35972765967723
7                        -51.001067853557856
8                        -50.82755200163119
9                        -50.67977786506787
10                       -50.53198625827786
11                       -50.38417717625298
12                       -50.23635061398265
13                       -50.08850656645412
14                       -49.94064502865228
15                       -49.81474811269413
16                       -49.70349459378158
17                       -49.592231262832684
18                       -49.48095811776278
19                       -49.36967515648646
20                       -49.25838237691757
21                       -49.147079776969306
22                       -49.05269855777047
23                       -48.98370856905314
24                       -48.914714826702586
25                       -48.845717330229014
26                       -48.776716079142396
27                       -48.7077110729528
28                       -48.638702311169844
29                       -48.569689793303375
30                       -48.500673518862904
31                       -48.431653487357934
32                       -48.36262969829802
33                       -48.293602151192275
34                       -48.224570845550105
35                       -48.15553578088047
36                       -48.086496956692365
37                       -48.046923077741866
38                       -48.00734796870352
39                       -47.96777162948616
40                       -47.928194059998255
41                       -47.8886152601486
42                       -47.8490352298457
43                       -47.8094539689983
44                       -47.76987147751489
45                       -47.73028775530419
46                       -47.69070280227467
47                       -47.65111661833507
48                       -47.61152920339382
49                       -47.57194055735953
50                       -47.5323506801408
51                       -47.49275957164605
52                       -47.453167231783944
53                       -47.413573660462944
54                       -47.37397885759151
55                       -47.33438282307816
56                       -47.29478555683138
57                       -47.25518705875966
58                       -47.21558732877145
59                       -47.17598636677526
60                       -47.13638417267945
61                       -47.09678074639249
62                       -47.05717608782275
63                       -47.01757019687873
64                       -46.97796307346875
65                       -46.941865660284705
66                       -46.919811296716595
67                       -46.89775655234866
68                       -46.87570142716529
69                       -46.853645921150694
70                       -46.83159003428943
71                       -46.8095337665657
72                       -46.787477117963924
73                       -46.76542008846841
74                       -46.74336267806354
75                       -46.721304886733684
76                       -46.6992467144631
77                       -46.677188161236195
78                       -46.65512922703727
79                       -46.63306991185068
80                       -46.61101021566084
81                       -46.588950138451956
82                       -46.566889680208526
83                       -46.54482884091484
84                       -46.522767620555115
85                       -46.50070601911374
86                       -46.47864403657519
87                       -46.45658167292359
88                       -46.43451892814342
89                       -46.41245580221895
90                       -46.39039229513451
91                       -46.36832840687445
92                       -46.346264137423184
93                       -46.32419948676488
94                       -46.302134454883976
95                       -46.280069041764705
96                       -46.2580032473915
97                       -46.235937071748616
98                       -46.213870514820414
99                       -46.191803576591134
100                      -46.169736257045194
101                      -46.14766855616693
102                      -46.12560047394054
103                      -46.103532010350385
104                      -46.08146316538083
105                      -46.059393939016296
106                      -46.037324331240804
107                      -46.01525434203888
108                      -45.9931839713948
109                      -45.97111321929287
110                      -45.94904208571733
111                      -45.926970570652664
112                      -45.90489867408302
113                      -45.88282639599281
114                      -45.86075373636622
115                      -45.838680695187634
116                      -45.81660727244135
117                      -45.79453346811173
118                      -45.77245928218296
119                      -45.750384714639395
120                      -45.72830976546532
121                      -45.7062344346451
122                      -45.68415872216295
123                      -45.668072250446905
124                      -45.655978692632644
125                      -45.64388502057816
126                      -45.631791234280946
127                      -45.61969733373854
128                      -45.60760331894825
129                      -45.59550918990762
130                      -45.58341494661391
131                      -45.571320589064705
132                      -45.55922611725746
133                      -45.54713153118956
134                      -45.53503683085838
135                      -45.5229420162615
136                      -45.51084708739632
137                      -45.49875204426027
138                      -45.4866568868507
139                      -45.474561615165086
140                      -45.46246622920099
141                      -45.45037072895566
142                      -45.43827511442669
143                      -45.426179385611356
144                      -45.41408354250727
145                      -45.401987585111826
146                      -45.38989151342245
147                      -45.377795327436466
148                      -45.36569902715143
149                      -45.35360261256478
150                      -45.341506083673934
151                      -45.32940944047631
152                      -45.31731268296935
153                      -45.30521581115046
154                      -45.29311882501726
155                      -45.281021724566905
156                      -45.268924509796946
157                      -45.25682718070493
158                      -45.24472973728817
159                      -45.232632179544176
160                      -45.22053450747028
161                      -45.208436721064004
162                      -45.196338820322794
163                      -45.18424080524403
164                      -45.17214267582521
165                      -45.160044432063636
166                      -45.14794607395691
167                      -45.13584760150243
168                      -45.1237490146975
169                      -45.111650313539776
170                      -45.0995514980265
171                      -45.08745256815521
172                      -45.07535352392329
173                      -45.06325436532821
174                      -45.05115509236741
175                      -45.03905570503824
176                      -45.02695620333828
177                      -45.014856587264795
178                      -45.00275685681539
179                      -44.990657011987395
180                      -44.97855705277822
181                      -44.966456979185445
182                      -44.95435679120629
183                      -44.942256488838396
184                      -44.93015607207902
185                      -44.918055540925806
186                      -44.90595489537594
187                      -44.89385413542707
188                      -44.881753261076476
189                      -44.8696522723217
190                      -44.857551169160104
191                      -44.84544995158919
192                      -44.833348619606326
193                      -44.82124717320896
194                      -44.809145612394516
195                      -44.79704393716053
196                      -44.784942147504225
197                      -44.77284024342329
198                      -44.76073822491491
199                      -44.748636091976685
200                      -44.73653384460599
201                      -44.72443148280024
202                      -44.71232900655695
203                      -44.70022641587348
204                      -44.688123710747305
205                      -44.67602089117579
206                      -44.66391795715635
207                      -44.651814908686546
208                      -44.63971174576373
209                      -44.627608468385326
210                      -44.61550507654874
211                      -44.603401570251485
212                      -44.59129794949096
213                      -44.57919421426457
214                      -44.567090364569765
215                      -44.554986400403955
216                      -44.54288232176458
217                      -44.530778128649146
218                      -44.51867382105497
219                      -44.50656939897958
220                      -44.494464862420315
221                      -44.482360211374655
222                      -44.47025544584002
223                      -44.45815056581385
224                      -44.44604557129359
225                      -44.43394046227666
226                      -44.42183523876047
227                      -44.40972990074243
228                      -44.397624448220064
229                      -44.38551888119067
230                      -44.3734131996518
231                      -44.3613074036008
232                      -44.349201493035125
233                      -44.337095467952274
234                      -44.32498932834956
235                      -44.3128830742244
236                      -44.300776705574464
237                      -44.288670222396846
238                      -44.27858893317112
239                      -44.27154554521257
240                      -44.26450211854449
241                      -44.25745865316644
242                      -44.250415149077924
243                      -44.2433716062784
244                      -44.23632802476744
245                      -44.22928440454443
246                      -44.222240745608886
247                      -44.215197047960416
248                      -44.20815331159842
249                      -44.20110953652244
250                      -44.19406572273185
251                      -44.18702187022629
252                      -44.17997797900523
253                      -44.17293404906816
254                      -44.16589008041452
255                      -44.15884607304387
256                      -44.151802026955686
257                      -44.14475794214939
258                      -44.137713818624626
259                      -44.130669656380746
260                      -44.12362545541733
261                      -44.116581215733866
262                      -44.10953693732985
263                      -44.10249262020475
264                      -44.09544826435807
265                      -44.08840386978932
266                      -44.081359436497934
267                      -44.07431496448353
268                      -44.06727045374552
269                      -44.060225904283406
270                      -44.053181316096726
271                      -44.04613668918488
272                      -44.03909202354743
273                      -44.032047319183896
274                      -44.02500257609379
275                      -44.017957794276455
276                      -44.01091297373158
277                      -44.00386811445855
278                      -43.99682321645689
279                      -43.989778279726075
280                      -43.982733304265636
281                      -43.97568829007503
282                      -43.96864323715374
283                      -43.96159814550137
284                      -43.954553015117334
285                      -43.94750784600107
286                      -43.94046263815216
287                      -43.93341739157005
288                      -43.92637210625425
289                      -43.91932678220436
290                      -43.91228141941973
291                      -43.90523601789991
292                      -43.89819057764438
293                      -43.89114509865262
294                      -43.88409958092419
295                      -43.87705402445856
296                      -43.87000842925516
297                      -43.86296279531362
298                      -43.85591712263327
299                      -43.84887141121375
300                      -43.841825661054436
301                      -43.834779872154904
302                      -43.82773404451468
303                      -43.82068817813316
304                      -43.81364227300989
305                      -43.80659632914434
306                      -43.79955034653608
307                      -43.7925043251845
308                      -43.78545826508919
309                      -43.7784121662496
310                      -43.77136602866517
311                      -43.76431985233553
312                      -43.757273637260134
313                      -43.75022738343828
314                      -43.74318109086977
315                      -43.73613475955388
316                      -43.72908838949019
317                      -43.722041980678256
318                      -43.71499553311743
319                      -43.7079490468072
320                      -43.700902521747295
321                      -43.693855957936975
322                      -43.686809355375864
323                      -43.679762714063344
324                      -43.67271603399906
325                      -43.66566931518232
326                      -43.65862255761273
327                      -43.65157576128987
328                      -43.64452892621309
329                      -43.63748205238193
330                      -43.63043513979591
331                      -43.62338818845446
332                      -43.6163411983571
333                      -43.60929416950338
334                      -43.602247101892786
335                      -43.59519999552479
336                      -43.58815285039886
337                      -43.581105666514574
338                      -43.57405844387131
339                      -43.56701118246865
340                      -43.559963882306
341                      -43.55291654338296
342                      -43.54586916569899
343                      -43.53882174925358
344                      -43.53177429404618
345                      -43.52472680007629
346                      -43.51767926734355
347                      -43.51063169584725
348                      -43.503584085587015
349                      -43.49653643656231
350                      -43.489488748772665
351                      -43.48244102221748
352                      -43.47539325689631
353                      -43.46834545280869
354                      -43.46129760995397
355                      -43.45424972833183
356                      -43.44720180794165
357                      -43.440153848783
358                      -43.433105850855284
359                      -43.426057814158035
360                      -43.41900973869071
361                      -43.41196162445293
362                      -43.404913471444054
363                      -43.39786527966364
364                      -43.39081704911117
365                      -43.383768779786124
366                      -43.376720471688095
367                      -43.36967212481641
368                      -43.36262373917065
369                      -43.35557531475032
370                      -43.34852685155495
371                      -43.34147834958388
372                      -43.3344298088368
373                      -43.327381229313126
374                      -43.32033261101236
375                      -43.3132839539339
376                      -43.30623525807738
377                      -43.29918652344225
378                      -43.29213775002796
379                      -43.28508893783405
380                      -43.27804008685996
381                      -43.2709911971052
382                      -43.26394226856938
383                      -43.25689330125183
384                      -43.24984429515217
385                      -43.24279525026983
386                      -43.2357461666043
387                      -43.22869704415504
388                      -43.22164788292164
389                      -43.21459868290362
390                      -43.20754944410034
391                      -43.200500166511326
392                      -43.19345085013618
393                      -43.18640149497426
394                      -43.179352101025145
395                      -43.172302668288275
396                      -43.16525319676325
397                      -43.158203686449404
398                      -43.15115413734639
399                      -43.1441045494536
400                      -43.13705492277053
401                      -43.130005257296716
402                      -43.122955553031666
403                      -43.11590580997485
404                      -43.10885602812569
405                      -43.10180620748385
406                      -43.09475634804867
407                      -43.08770644981966
408                      -43.08065651279637
409                      -43.07360653697827
410                      -43.06655652236492
411                      -43.05950646895571
412                      -43.05245637675019
413                      -43.04540624574783
414                      -43.03835607594812
415                      -43.0313058673506
416                      -43.024255619954715
417                      -43.01720533376
418                      -43.011054271326415
419                      -43.00625207850063
420                      -43.00144986768488
421                      -42.99664763887872
422                      -42.99184539208231
423                      -42.98704312729528
424                      -42.982240844517584
425                      -42.977438543749024
426                      -42.9726362249894
427                      -42.96783388823861
428                      -42.963031533496476
429                      -42.9582291607628
430                      -42.953426770037474
431                      -42.948624361320356
432                      -42.94382193461122
433                      -42.93901948990997
434                      -42.93421702721634
435                      -42.929414546530346
436                      -42.92461204785162
437                      -42.919809531180164
438                      -42.91500699651582
439                      -42.91020444385831
440                      -42.90540187320755
441                      -42.900599284563384
442                      -42.89579667792558
443                      -42.8909940532941
444                      -42.88619141066866
445                      -42.881388750049254
446                      -42.87658607143554
447                      -42.871783374827416
448                      -42.86698066022484
449                      -42.86217792762751
450                      -42.857375177035344
451                      -42.852572408448154
452                      -42.84776962186578
453                      -42.84296681728811
454                      -42.83816399471488
455                      -42.83336115414604
456                      -42.82855829558139
457                      -42.82375541902069
458                      -42.81895252446393
459                      -42.81414961191084
460                      -42.809346681361305
461                      -42.8045437328152
462                      -42.79974076627221
463                      -42.794937781732365
464                      -42.79013477919539
465                      -42.78533175866116
466                      -42.78052872012958
467                      -42.77572566360036
468                      -42.770922589073415
469                      -42.766119496548605
470                      -42.76131638602577
471                      -42.756513257504636
472                      -42.75171011098522
473                      -42.746906946467206
474                      -42.74210376395048
475                      -42.737300563434985
476                      -42.73249734492038
477                      -42.72769410840668
478                      -42.72289085389363
479                      -42.71808758138111
480                      -42.71328429086897
481                      -42.70848098235697
482                      -42.70367765584495
483                      -42.69887431133291
484                      -42.69407094882053
485                      -42.68926756830774
486                      -42.684464169794246
487                      -42.67966075328008
488                      -42.674857318764886
489                      -42.670053866248686
490                      -42.66525039573123
491                      -42.660446907212396
492                      -42.65564340069192
493                      -42.65083987616979
494                      -42.64603633364576
495                      -42.641232773119654
496                      -42.63642919459137
497                      -42.63162559806067
498                      -42.626821983527485
499                      -42.622018350991645
500                      -42.61721470045293
501                      -42.61241103191119
502                      -42.60760734536633
503                      -42.60280364081813
504                      -42.597999918266424
505                      -42.593196177711114
506                      -42.58839241915199
507                      -42.5835886425889
508                      -42.578784848021655
509                      -42.573981035450124
510                      -42.569177204874215
511                      -42.5643733562937
512                      -42.55956948970836
513                      -42.55476560511819
514                      -42.54996170252285
515                      -42.54515778192227
516                      -42.54035384331638
517                      -42.535549886704906
518                      -42.53074591208761
519                      -42.525941919464536
520                      -42.5211379088354
521                      -42.516333880200015
522                      -42.511529833558356
523                      -42.50672576891012
524                      -42.50192168625523
525                      -42.49711758559347
526                      -42.49231346692473
527                      -42.48750933024881
528                      -42.482705175565634
529                      -42.47790100287492
530                      -42.473096812176635
531                      -42.46829260347048
532                      -42.46348837675637
533                      -42.458684132034215
534                      -42.453879869303684
535                      -42.44907558856479
536                      -42.44427128981726
537                      -42.439466973061
538                      -42.43466263829579
539                      -42.42985828552158
540                      -42.425053914738065
541                      -42.42024952594519
542                      -42.4154451191427
543                      -42.410640694330496
544                      -42.40583625150853
545                      -42.40103179067644
546                      -42.396227311834195
547                      -42.39142281498153
548                      -42.3866183001184
549                      -42.38181376724458
550                      -42.37700921635992
551                      -42.37220464746434
552                      -42.367400060557465
553                      -42.36259545563946
554                      -42.357790832709796
555                      -42.35298619176858
556                      -42.34818153281558
557                      -42.34337685585059
558                      -42.33857216087354
559                      -42.333767447884185
560                      -42.32896271688238
561                      -42.324157967868004
562                      -42.3193532008409
563                      -42.314548415800814
564                      -42.309743612747724
565                      -42.30493879168138
566                      -42.30013395260156
567                      -42.29532909550831
568                      -42.290524220401295
569                      -42.28571932728042
570                      -42.280914416145514
571                      -42.27610948699639
572                      -42.271304539832954
573                      -42.266499574654965
574                      -42.26169459146231
575                      -42.256889590254794
576                      -42.252084571032405
577                      -42.2472795337948
578                      -42.2424744785418
579                      -42.237669405273415
580                      -42.23286431398939
581                      -42.22805920468958
582                      -42.22325407737382
583                      -42.218448932041866
584                      -42.213643768693764
585                      -42.20883858732912
586                      -42.20403338794795
587                      -42.199228170550036
588                      -42.194422935135144
589                      -42.18961768170328
590                      -42.18481241025415
591                      -42.18000712078759
592                      -42.175201813303524
593                      -42.17039648780172
594                      -42.16559114428206
595                      -42.16078578274431
596                      -42.15598040318839
597                      -42.1511750056142
598                      -42.14685553294766
599                      -42.14326496222492
600                      -42.13967438144502
601                      -42.13608379060796
602                      -42.1324931897136
603                      -42.12890257876183
604                      -42.12531195775273
605                      -42.121721326686114
606                      -42.11813068556207
607                      -42.11454003438034
608                      -42.110949373140876
609                      -42.10735870184374
610                      -42.10376802048879
611                      -42.100177329076026
612                      -42.09658662760529
613                      -42.09299591607644
614                      -42.0894051944896
615                      -42.08581446284455
616                      -42.08222372114141
617                      -42.07863296937994
618                      -42.075042207560124
619                      -42.07145143568194
620                      -42.06786065374523
621                      -42.06426986174996
622                      -42.06067905969615
623                      -42.057088247583664
624                      -42.0534974254124
625                      -42.04990659318235
626                      -42.04631575089345
627                      -42.04272489854556
628                      -42.03913403613864
629                      -42.0355431636727
630                      -42.03195228114764
631                      -42.02836138856327
632                      -42.02477048591974
633                      -42.021179573216784
634                      -42.0175886504545
635                      -42.013997717632726
636                      -42.01040677475129
637                      -42.00681582181037
638                      -42.00322485880975
639                      -41.99963388574946
640                      -41.996042902629185
641                      -41.99245190944914
642                      -41.988860906209204
643                      -41.98526989290915
644                      -41.9816788695491
645                      -41.978087836128914
646                      -41.974496792648466
647                      -41.970905739107806
648                      -41.96731467550674
649                      -41.963723601845295
650                      -41.96013251812338
651                      -41.95654142434092
652                      -41.95295032049783
653                      -41.94935920659409
654                      -41.945768082629634
655                      -41.94217694860432
656                      -41.93858580451814
657                      -41.93499465037103
658                      -41.931403486162914
659                      -41.92781231189368
660                      -41.92422112756337
661                      -41.92062993317181
662                      -41.91703872871901
663                      -41.913447514204854
664                      -41.909856289629204
665                      -41.90626505499222
666                      -41.90267381029363
667                      -41.89908255553336
668                      -41.89549129071151
669                      -41.89190001582784
670                      -41.88830873088244
671                      -41.88471743587516
672                      -41.88112613080589
673                      -41.877534815674636
674                      -41.873943490481345
675                      -41.87035215522586
676                      -41.86676080990812
677                      -41.86316945452813
678                      -41.85957808908585
679                      -41.85598671358113
680                      -41.852395328013905
681                      -41.84880393238417
682                      -41.84521252669181
683                      -41.84162111093678
684                      -41.838029685119025
685                      -41.834438249238424
686                      -41.83084680329498
687                      -41.82725534728858
688                      -41.82366388121916
689                      -41.82007240508668
690                      -41.81648091889106
691                      -41.81288942263218
692                      -41.80929791631006
693                      -41.805706399924546
694                      -41.802114873475716
695                      -41.79852333696333
696                      -41.794931790387466
697                      -41.791340233747924
698                      -41.78774866704471
699                      -41.78415709027776
700                      -41.78056550344708
701                      -41.77697390655242
702                      -41.77338229959383
703                      -41.76979068257127
704                      -41.766199055484556
705                      -41.762607418333765
706                      -41.75901577111871
707                      -41.75542411383943
708                      -41.751832446495776
709                      -41.74824076908776
710                      -41.744649081615194
711                      -41.74105738407809
712                      -41.73746567647637
713                      -41.73387395881005
714                      -41.73028223107888
715                      -41.72669049328297
716                      -41.72309874542217
717                      -41.719506987496395
718                      -41.71591521950559
719                      -41.71232344144975
720                      -41.70873165332872
721                      -41.70513985514249
722                      -41.70154804689101
723                      -41.69795622857416
724                      -41.694364400191866
725                      -41.690772561744154
726                      -41.68718071323084
727                      -41.68358885465197
728                      -41.67999698600738
729                      -41.676405107297036
730                      -41.67281321852092
731                      -41.66922131967888
732                      -41.66562941077086
733                      -41.662037491796895
734                      -41.658445562756846
735                      -41.65485362365058
736                      -41.651261674478164
737                      -41.64766971523946
738                      -41.644077745934375
739                      -41.640485766562875
740                      -41.63689377712489
741                      -41.6333017776204
742                      -41.62970976804927
743                      -41.626117748411396
744                      -41.62252571870694
745                      -41.618933678935505
746                      -41.61534162909729
747                      -41.611749569192014
748                      -41.608157499219836
749                      -41.60456541918052
750                      -41.60097332907402
751                      -41.597381228900346
752                      -41.59378911865936
753                      -41.59019699835109
754                      -41.586604867975375
755                      -41.58301272753211
756                      -41.57942057702131
757                      -41.57582841644294
758                      -41.572236245796915
759                      -41.56864406508307
760                      -41.56505187430143
761                      -41.56145967345189
762                      -41.55786746253446
763                      -41.55427524154894
764                      -41.55068301049537
765                      -41.54709076937364
766                      -41.5434985181837
767                      -41.539906256925455
768                      -41.53631398559889
769                      -41.532721704203844
770                      -41.529129412740325
771                      -41.525537111208344
772                      -41.52194479960765
773                      -41.51835247793829
774                      -41.51476014620014
775                      -41.51116780439321
776                      -41.5075754525174
777                      -41.50398309057267
778                      -41.50065860545422
779                      -41.49773594299337
780                      -41.49481327386844
781                      -41.491890598079465
782                      -41.48896791562641
783                      -41.48604522650915
784                      -41.48312253072776
785                      -41.480199828282146
786                      -41.47727711917224
787                      -41.474354403398124
788                      -41.471431680959626
789                      -41.468508951856776
790                      -41.46558621608955
791                      -41.46266347365788
792                      -41.459740724561684
793                      -41.456817968801055
794                      -41.45389520637586
795                      -41.450972437286126
796                      -41.44804966153181
797                      -41.445126879112735
798                      -41.4422040900291
799                      -41.43928129428069
800                      -41.43635849186749
801                      -41.43343568278947
802                      -41.43051286704674
803                      -41.42759004463906
804                      -41.42466721556651
805                      -41.42174437982909
806                      -41.41882153742664
807                      -41.41589868835915
808                      -41.41297583262663
809                      -41.41005297022905
810                      -41.407130101166366
811                      -41.40420722543852
812                      -41.40128434304547
813                      -41.39836145398723
814                      -41.39543855826377
815                      -41.39251565587496
816                      -41.3895927468208
817                      -41.38666983110131
818                      -41.383746908716404
819                      -41.38082397966609
820                      -41.37790104395025
821                      -41.37497810156892
822                      -41.3720551525221
823                      -41.36913219680961
824                      -41.36620923443154
825                      -41.363286265387806
826                      -41.36036328967838
827                      -41.35744030730324
828                      -41.35451731826232
829                      -41.3515943225556
830                      -41.348671320183115
831                      -41.34574831114467
832                      -41.342825295440385
833                      -41.339902273070116
834                      -41.336979244033884
835                      -41.33405620833162
836                      -41.33113316596335
837                      -41.32821011692895
838                      -41.32528706122842
839                      -41.32236399886175
840                      -41.31944092982895
841                      -41.31651785412985
842                      -41.3135947717645
843                      -41.310671682732846
844                      -41.307748587034865
845                      -41.30482548467049
846                      -41.3019023756397
847                      -41.29897925994249
848                      -41.2960561375788
849                      -41.29313300854859
850                      -41.2902098728518
851                      -41.28728673048844
852                      -41.28436358145843
853                      -41.28144042576181
854                      -41.278517263398456
855                      -41.275594094368415
856                      -41.27267091867156
857                      -41.26974773630788
858                      -41.266824547277366
859                      -41.263901351579996
860                      -41.26097814921575
861                      -41.25805494018449
862                      -41.255131724486276
863                      -41.25220850212102
864                      -41.24928527308871
865                      -41.24636203738933
866                      -41.24343879502276
867                      -41.240515545989126
868                      -41.23759229028821
869                      -41.23466902792009
870                      -41.23174575888469
871                      -41.228822483181986
872                      -41.22589920081193
873                      -41.22297591177448
874                      -41.22005261606966
875                      -41.21712931369733
876                      -41.214206004657505
877                      -41.211282688950234
878                      -41.20835936657534
879                      -41.205436037532834
880                      -41.20251270182274
881                      -41.199589359444985
882                      -41.19666601039947
883                      -41.193742654686204
884                      -41.1908192923052
885                      -41.18789592325641
886                      -41.18497254753968
887                      -41.18204916515513
888                      -41.17912577610269
889                      -41.176202380382286
890                      -41.173278977993874
891                      -41.170355568937374
892                      -41.16743215321287
893                      -41.164508730820216
894                      -41.16158530175944
895                      -41.15866186603052
896                      -41.15573842363336
897                      -41.152814974568
898                      -41.14989151883433
899                      -41.14696805643232
900                      -41.14404458736204
901                      -41.141121111623335
902                      -41.13819762921616
903                      -41.135274140140474
904                      -41.1323506443964
905                      -41.129427141983804
906                      -41.1265036329025
907                      -41.12358011715269
908                      -41.12065659473425
909                      -41.117733065647116
910                      -41.11480952989125
911                      -41.11188598746666
912                      -41.10896243837327
913                      -41.10603888261105
914                      -41.10311532017999
915                      -41.10019175107998
916                      -41.097268175311115
917                      -41.09434459287328
918                      -41.09142100376641
919                      -41.08849740799054
920                      -41.08557380554553
921                      -41.08265019643148
922                      -41.07972658064824
923                      -41.076802958195856
924                      -41.073879329074245
925                      -41.070955693283395
926                      -41.068032050823206
927                      -41.065108401693685
928                      -41.06218474589483
929                      -41.059261083426634
930                      -41.05633741428894
931                      -41.05341373848175
932                      -41.05049005600512
933                      -41.04756636685893
934                      -41.04464267104317
935                      -41.04171896855778
936                      -41.03879525940272
937                      -41.03587154357799
938                      -41.03294782108354
939                      -41.03002409191933
940                      -41.02710035608535
941                      -41.024176613581524
942                      -41.02125286440785
943                      -41.01832910856422
944                      -41.015405346050734
945                      -41.01248157686719
946                      -41.00955780101372
947                      -41.00663401849009
948                      -41.00371022929652
949                      -41.000786433432744
950                      -40.9978626308988
951                      -40.99493882169475
952                      -40.99201500582037
953                      -40.98909118327579
954                      -40.986167354060946
955                      -40.98324351817567
956                      -40.98031967562006
957                      -40.97739582639411
958                      -40.9746887830959
959                      -40.97230695359544
960                      -40.96992511966868
961                      -40.967543281315535
962                      -40.96516143853608
963                      -40.96277959133021
964                      -40.96039773969795
965                      -40.958015883639284
966                      -40.955634023154175
967                      -40.953252158242584
968                      -40.950870288904504
969                      -40.94848841513996
970                      -40.94610653694889
971                      -40.943724654331305
972                      -40.94134276728712
973                      -40.93896087581642
974                      -40.93657897991903
975                      -40.93419707959507
976                      -40.93181517484453
977                      -40.92943326566722
978                      -40.92705135206334
979                      -40.924669434032715
980                      -40.92228751157538
981                      -40.919905584691364
982                      -40.91752365338054
983                      -40.91514171764301
984                      -40.912759777478605
985                      -40.91037783288742
986                      -40.90799588386942
987                      -40.905613930424586
988                      -40.9032319725528
989                      -40.900850010254224
990                      -40.89846804352872
991                      -40.89608607237627
992                      -40.893704096796846
993                      -40.891322116790526
994                      -40.888940132357185
995                      -40.88655814349682
996                      -40.88417615020945
997                      -40.88179415249502
998                      -40.87941215035354
999                      -40.87703014378503
1000                     -40.87464813278934
1001                     -40.87226611736653
1002                     -40.86988409751664
1003                     -40.86750207323952
1004                     -40.86512004453525
1005                     -40.86273801140378
1006                     -40.8603559738451
1007                     -40.85797393185918
1008                     -40.85559188544602
1009                     -40.853209834605586
1010                     -40.850827779337806
1011                     -40.84844571964271
1012                     -40.84606365552033
1013                     -40.84368158697059
1014                     -40.84129951399344
1015                     -40.83891743658886
1016                     -40.83653535475698
1017                     -40.83415326849755
1018                     -40.83177117781077
1019                     -40.82938908269645
1020                     -40.827006983154654
1021                     -40.82462487918536
1022                     -40.82224277078851
1023                     -40.81986065796414
1024                     -40.81747854071218
1025                     -40.81509641903263
1026                     -40.81271429292548
1027                     -40.81033216239069
1028                     -40.80795002742828
1029                     -40.80556788803816
1030                     -40.803185744220386
1031                     -40.800803595974905
1032                     -40.7984214433017
1033                     -40.79603928620075
1034                     -40.79365712467199
1035                     -40.79127495871548
1036                     -40.78889278833121
1037                     -40.78651061351906
1038                     -40.78412843427915
1039                     -40.78174625061131
1040                     -40.77936406251557
1041                     -40.77698186999195
1042                     -40.77459967304039
1043                     -40.772217471660966
1044                     -40.76983526585349
1045                     -40.767453055618056
1046                     -40.76507084095469
1047                     -40.76268862186325
1048                     -40.76030639834377
1049                     -40.757924170396244
1050                     -40.755541938020656
1051                     -40.753159701217
1052                     -40.750777459985166
1053                     -40.748395214325235
1054                     -40.74601296423715
1055                     -40.74363070972089
1056                     -40.74124845077642
1057                     -40.73886618740372
1058                     -40.73648391960281
1059                     -40.73410164737364
1060                     -40.73171937071627
1061                     -40.729337089630555
1062                     -40.72695480411654
1063                     -40.72457251417414
1064                     -40.72219021980344
1065                     -40.71980792100438
1066                     -40.717425617776954
1067                     -40.71504331012105
1068                     -40.712660998036746
1069                     -40.710278681524045
1070                     -40.7078963605828
1071                     -40.705514035213156
1072                     -40.7031317054149
1073                     -40.700749371188216
1074                     -40.69836703253295
1075                     -40.69598468944913
1076                     -40.6936023419367
1077                     -40.691219989995716
1078                     -40.68883763362606
1079                     -40.68645527282781
1080                     -40.684072907600864
1081                     -40.68169053794525
1082                     -40.67930816386097
1083                     -40.676925785347926
1084                     -40.674543402406165
1085                     -40.672161015035655
1086                     -40.66977862323635
1087                     -40.66739622700822
1088                     -40.66501382635129
1089                     -40.662631421265566
1090                     -40.66024901175092
1091                     -40.65786659780749
1092                     -40.655484179435085
1093                     -40.65310175663382
1094                     -40.65071932940358
1095                     -40.64833689774441
1096                     -40.64595446165628
1097                     -40.64357202113913
1098                     -40.64118957619296
1099                     -40.63880712681778
1100                     -40.63642467301355
1101                     -40.63404221478024
1102                     -40.63165975211789
1103                     -40.62927728502642
1104                     -40.62689481350576
1105                     -40.624512337555984
1106                     -40.62212985717708
1107                     -40.61974737236892
1108                     -40.61736488313158
1109                     -40.61498238946502
1110                     -40.612599891369214
1111                     -40.61021738884414
1112                     -40.60783488188978
1113                     -40.605452370506136
1114                     -40.60306985469318
1115                     -40.600687334450804
1116                     -40.59830480977919
1117                     -40.59592228067808
1118                     -40.593539747147624
1119                     -40.5911572091877
1120                     -40.58877466679844
1121                     -40.586392119979664
1122                     -40.58400956873139
1123                     -40.581627013053605
1124                     -40.57924445294633
1125                     -40.57686188840953
1126                     -40.57447931944316
1127                     -40.572096746047166
1128                     -40.5697141682217
1129                     -40.56733158596645
1130                     -40.56494899928169
1131                     -40.56256640816722
1132                     -40.56018381262314
1133                     -40.5578012126493
1134                     -40.55541860824576
1135                     -40.553035999412536
1136                     -40.55065338614951
1137                     -40.54827076845668
1138                     -40.54595571161593
1139                     -40.54374330955063
1140                     -40.541532776324175
1141                     -40.53932411194639
1142                     -40.537117316426766
1143                     -40.53491238977508
1144                     -40.532709332000955
1145                     -40.53050814311403
1146                     -40.52830882312384
1147                     -40.52611137204015
1148                     -40.52391578987254
1149                     -40.52172207663062
1150                     -40.51953023232399
1151                     -40.51734025696218
1152                     -40.51515215055485
1153                     -40.512965913111486
1154                     -40.51078154464191
1155                     -40.508599045155364
1156                     -40.50641841466161
1157                     -40.504239653170075
1158                     -40.5020627606903
1159                     -40.49988773723196
1160                     -40.497714582804406
1161                     -40.49554329741723
1162                     -40.49337388107987
1163                     -40.49120633380191
1164                     -40.4890406555928
1165                     -40.486876846462046
1166                     -40.4847149064191
1167                     -40.48255483547339
1168                     -40.480396633634356
1169                     -40.47824030091151
1170                     -40.476085837314294
1171                     -40.47393324285213
1172                     -40.471782517534386
1173                     -40.469633661370565
1174                     -40.467486674369994
1175                     -40.465341556542114
1176                     -40.46319830789627
1177                     -40.46105692844191
1178                     -40.45891741818831
1179                     -40.456779777144995
1180                     -40.45464400532118
1181                     -40.452510102726265
1182                     -40.45037806936956
1183                     -40.44824790526049
1184                     -40.446119610408246
1185                     -40.44399318482223
1186                     -40.441868628511735
1187                     -40.43974594148611
1188                     -40.43762512375454
1189                     -40.43550617532644
1190                     -40.43338909621094
1191                     -40.431273886417394
1192                     -40.42916054595507
1193                     -40.427049074833235
1194                     -40.424939473061
1195                     -40.42283174064777
1196                     -40.4207258776027
1197                     -40.41862188393496
1198                     -40.41651975965387
1199                     -40.414419504768546
1200                     -40.4123211192882
1201                     -40.410224603222005
1202                     -40.408129956579195
1203                     -40.406037179368916
1204                     -40.4039462716003
1205                     -40.40185723328254
1206                     -40.39977006442475
1207                     -40.39768476503606
1208                     -40.39560133512563
1209                     -40.39351977470263
1210                     -40.39144008377602
1211                     -40.389362262355085
1212                     -40.387286310448765
1213                     -40.38521222806625
1214                     -40.38314001521656
1215                     -40.381069671908854
1216                     -40.379001198152146
1217                     -40.3769345939554
1218                     -40.37486985932784
1219                     -40.372806994278335
1220                     -40.37074599881606
1221                     -40.368686872949944
1222                     -40.366629616689046
1223                     -40.36457423004238
1224                     -40.36252071301892
1225                     -40.36046906562763
1226                     -40.35841928787753
1227                     -40.35637137977763
1228                     -40.35432534133682
1229                     -40.3522811725641
1230                     -40.35023887346842
1231                     -40.348198444058724
1232                     -40.34615988434393
1233                     -40.34412319433299
1234                     -40.342088374034795
1235                     -40.34005542345824
1236                     -40.338024342612286
1237                     -40.33599513150578
1238                     -40.33396779014761
1239                     -40.33194231854662
1240                     -40.3299187167118
1241                     -40.32789698465186
1242                     -40.32587712237575
1243                     -40.3238591298923
1244                     -40.32184300721024
1245                     -40.31982875433856
1246                     -40.31781637128598
1247                     -40.31580585806136
1248                     -40.313797214673514
1249                     -40.31179044113121
1250                     -40.30978553744316
1251                     -40.3077825036183
1252                     -40.305781339665174
1253                     -40.3037820455928
1254                     -40.30178462140981
1255                     -40.29978906712493
1256                     -40.29779538274699
1257                     -40.295803568284526
1258                     -40.29381362374648
1259                     -40.291825549141464
1260                     -40.28983934447817
1261                     -40.28785500976538
1262                     -40.28587254501168
1263                     -40.28389195022577
1264                     -40.281913225416396
1265                     -40.279936370592104
1266                     -40.27796138576171
1267                     -40.275988270933716
1268                     -40.274017026116844
1269                     -40.27204765131963
1270                     -40.270080146550875
1271                     -40.26811451181904
1272                     -40.26615074713278
1273                     -40.264188852500666
1274                     -40.26222882793135
1275                     -40.26027067343339
1276                     -40.25831438901537
1277                     -40.25635997468583
1278                     -40.25440743045327
1279                     -40.25245675632638
1280                     -40.25050795231362
1281                     -40.24856101842355
1282                     -40.2466159546647
1283                     -40.24467276104549
1284                     -40.24273143757459
1285                     -40.24079198426037
1286                     -40.23885440111146
1287                     -40.23691868813614
1288                     -40.23498484534307
1289                     -40.23305287274069
1290                     -40.23112277033736
1291                     -40.22919453814164
1292                     -40.22726817616187
1293                     -40.22534368440666
1294                     -40.22342106288425
1295                     -40.221500311603144
1296                     -40.21958143057182
1297                     -40.217664419798524
1298                     -40.21574927929181
1299                     -40.21383600905992
1300                     -40.211924609111364
1301                     -40.210015079454415
1302                     -40.20810742009749
1303                     -40.206201631048884
1304                     -40.204297712317036
1305                     -40.20239566391026
1306                     -40.20049548583678
1307                     -40.19859717810506
1308                     -40.19670074072336
1309                     -40.194806173699966
1310                     -40.192913477043156
1311                     -40.1910226507613
1312                     -40.18913369486266
1313                     -40.187246609355356
1314                     -40.1853613942479
1315                     -40.183478049548384
1316                     -40.18159657526509
1317                     -40.17971697140627
1318                     -40.177825518344434
1319                     -40.17591509001942
1320                     -40.174006151784454
1321                     -40.17209870364621
1322                     -40.17019274561138
1323                     -40.16828827768655
1324                     -40.166385299878435
1325                     -40.1644838121935
1326                     -40.162583814638694
1327                     -40.16068530722043
1328                     -40.158788289945335
1329                     -40.156892762820085
1330                     -40.15499872585125
1331                     -40.15310617904549
1332                     -40.15121512240942
1333                     -40.14932555594955
1334                     -40.147437479672575
1335                     -40.14555089358506
1336                     -40.14366579769352
1337                     -40.14178219200465
1338                     -40.13990007652486
1339                     -40.138019451260945
1340                     -40.13614031621928
1341                     -40.13426267140649
1342                     -40.13238651682912
1343                     -40.130511852493754
1344                     -40.12863867840688
1345                     -40.12676699457505
1346                     -40.124896801004816
1347                     -40.12302809770269
1348                     -40.12116088467521
1349                     -40.11929516192889
1350                     -40.11743092947017
1351                     -40.115568187305676
1352                     -40.11370693544185
1353                     -40.11184717388518
1354                     -40.109988902642165
1355                     -40.10813212171934
1356                     -40.10627683112303
1357                     -40.10442303085991
1358                     -40.10257072093637
1359                     -40.10071990135878
1360                     -40.09887057213377
1361                     -40.09702273326765
1362                     -40.09517638476701
1363                     -40.093331526638124
1364                     -40.091488158887614
1365                     -40.08964628152172
1366                     -40.08780589454705
1367                     -40.085966997969955
1368                     -40.08412959179676
1369                     -40.082293676034006
1370                     -40.08045925068808
1371                     -40.07862631576537
1372                     -40.07679487127228
1373                     -40.07496491721516
1374                     -40.07313645360044
1375                     -40.07130948043453
1376                     -40.06948399772374
1377                     -40.067660005474465
1378                     -40.06583750369308
1379                     -40.064016492385996
1380                     -40.06219697155941
1381                     -40.060378941219874
1382                     -40.058562401373656
1383                     -40.056747352027
1384                     -40.054933793186365
1385                     -40.053121724858116
1386                     -40.05131114704838
1387                     -40.04950205976365
1388                     -40.047694463010195
1389                     -40.04588835679428
1390                     -40.044083741122265
1391                     -40.042280616000525
1392                     -40.04047898143509
1393                     -40.0386788374326
1394                     -40.03688018399906
1395                     -40.03508302114087
1396                     -40.03328734886428
1397                     -40.0314931671756
1398                     -40.02970047608102
1399                     -40.02790927558686
1400                     -40.02611956569931
1401                     -40.02433134642468
1402                     -40.02254461776916
1403                     -40.020759379739005
1404                     -40.01897563234051
1405                     -40.01719337557979
1406                     -40.0154126094631
1407                     -40.01363333399677
1408                     -40.01185554918693
1409                     -40.010079255039706
1410                     -40.00830445156133
1411                     -40.006531138758135
1412                     -40.00475931663611
1413                     -40.00298898520165
1414                     -40.001220144460774
1415                     -39.999452794419724
1416                     -39.99768693508464
1417                     -39.99592256646176
1418                     -39.99415968855715
1419                     -39.992398301376994
1420                     -39.99063840492747
1421                     -39.988879999214674
1422                     -39.98712308424477
1423                     -39.98536766002396
1424                     -39.98361372655824
1425                     -39.9818612838538
1426                     -39.98011033191682
1427                     -39.978360870753285
1428                     -39.976612900369425
1429                     -39.9748664207712
1430                     -39.97312143196488
1431                     -39.97137793395639
1432                     -39.969635926751934
1433                     -39.96789541035755
1434                     -39.966156384779374
1435                     -39.96441885002336
1436                     -39.962682806095735
1437                     -39.960948253002336
1438                     -39.95921519074939
1439                     -39.95748361934291
1440                     -39.95575353878894
1441                     -39.95402494909349
1442                     -39.9522978502626
1443                     -39.950572242302435
1444                     -39.94884812521878
1445                     -39.947125499017865
1446                     -39.94540436370556
1447                     -39.94368471928795
1448                     -39.941966565771004
1449                     -39.940249903160804
1450                     -39.93853473146318
1451                     -39.93682105068427
1452                     -39.93510886082999
1453                     -39.93339816190636
1454                     -39.931688953919355
1455                     -39.9299812368748
1456                     -39.92827501077883
1457                     -39.92657027563733
1458                     -39.92486703145634
1459                     -39.92316527824169
1460                     -39.92146501599931
1461                     -39.91976624473526
1462                     -39.918068964455344
1463                     -39.91637317516558
1464                     -39.91467887687184
1465                     -39.91298606958001
1466                     -39.91129475329612
1467                     -39.90960492802596
1468                     -39.90791659377551
1469                     -39.90622975055061
1470                     -39.90454439835716
1471                     -39.902860537201
1472                     -39.90117816708812
1473                     -39.89949728802432
1474                     -39.89781790001546
1475                     -39.89614000306741
1476                     -39.89446359718611
1477                     -39.89278868237728
1478                     -39.89111525864688
1479                     -39.88944332600073
1480                     -39.88777288444458
1481                     -39.88610393398435
1482                     -39.88443647462587
1483                     -39.88277050637492
1484                     -39.881106029237344
1485                     -39.87944304321891
1486                     -39.877781548325515
1487                     -39.8761215445629
1488                     -39.874463031936905
1489                     -39.87280601045323
1490                     -39.871150480117706
1491                     -39.869496440936125
1492                     -39.867843892914294
1493                     -39.866192836057884
1494                     -39.864543270372806
1495                     -39.86289519586473
1496                     -39.86124861253941
1497                     -39.8596035204026
1498                     -39.85795105131857
1499                     -39.85628659912826
1500                     -39.85462339229432
1501                     -39.852961430821715
1502                     -39.85130071471533
1503                     -39.849641243979875
1504                     -39.847983018620276
1505                     -39.846326038641365
1506                     -39.84467030404798
1507                     -39.84301581484489
1508                     -39.841362571037
1509                     -39.83971057262906
1510                     -39.83805981962591
1511                     -39.83641031203241
1512                     -39.8347620498533
1513                     -39.833115033093485
1514                     -39.83146926175768
1515                     -39.829824735850686
1516                     -39.82818145537737
1517                     -39.82653942034246
1518                     -39.82489863075082
1519                     -39.823259086607116
1520                     -39.821620787916224
1521                     -39.81998373468289
1522                     -39.818347926911855
1523                     -39.81671336460798
1524                     -39.81508004777595
1525                     -39.81344797642059
1526                     -39.81181715054669
1527                     -39.810187570158874
1528                     -39.80855923526197
1529                     -39.8069321458607
1530                     -39.80530630195992
1531                     -39.80368170356425
1532                     -39.80205835067845
1533                     -39.8004362433073
1534                     -39.79881538145553
1535                     -39.797195765127825
1536                     -39.79557739432887
1537                     -39.79396026906349
1538                     -39.792344389336364
1539                     -39.79072975515214
1540                     -39.78911636651565
1541                     -39.78750422343151
1542                     -39.78589332590446
1543                     -39.78428367393917
1544                     -39.782675267540355
1545                     -39.78106810671272
1546                     -39.77946219146088
1547                     -39.777857521789585
1548                     -39.77625409770358
1549                     -39.774651919207464
1550                     -39.77305098630581
1551                     -39.77145129900351
1552                     -39.76985285730499
1553                     -39.76825566121514
1554                     -39.76665971073845
1555                     -39.76506500587968
1556                     -39.763471546643444
1557                     -39.76187933303433
1558                     -39.76028836505713
1559                     -39.7586986427163
1560                     -39.757110166016616
1561                     -39.75552293496272
1562                     -39.7539369495591
1563                     -39.75235220981059
1564                     -39.750768715721556
1565                     -39.749186467296916
1566                     -39.74760546454097
1567                     -39.74602570745857
1568                     -39.74444719605415
1569                     -39.742869930332546
1570                     -39.74129391029813
1571                     -39.73971913595567
1572                     -39.73814560730963
1573                     -39.73657332436461
1574                     -39.73500228712525
1575                     -39.73343249559617
1576                     -39.7318639497819
1577                     -39.73029664968696
1578                     -39.72873059531596
1579                     -39.727165786673524
1580                     -39.72560222376417
1581                     -39.72403990659251
1582                     -39.722478835163045
1583                     -39.72091900948028
1584                     -39.719360429548885
1585                     -39.717803095373355
1586                     -39.7162470069582
1587                     -39.71469216430796
1588                     -39.71313856742726
1589                     -39.71158621632055
1590                     -39.7100351109924
1591                     -39.70848525144734
1592                     -39.70693663768981
1593                     -39.70538926972438
1594                     -39.70384314755557
1595                     -39.70229827118791
1596                     -39.70075464062585
1597                     -39.69921225587399
1598                     -39.69767111693674
1599                     -39.696131223818625
1600                     -39.69459257652419
1601                     -39.69305517505782
1602                     -39.69151901942408
1603                     -39.689984109627375
1604                     -39.68845044567225
1605                     -39.68691802756321
1606                     -39.68538685530465
1607                     -39.68385692890107
1608                     -39.682328248356875
1609                     -39.68080081367666
1610                     -39.67927462486474
1611                     -39.677749681925675
1612                     -39.67622598486384
1613                     -39.674703533683726
1614                     -39.67318232838971
1615                     -39.67166236898631
1616                     -39.670143655477965
1617                     -39.66862618786899
1618                     -39.667109966163956
1619                     -39.66559499036724
1620                     -39.66408126048311
1621                     -39.662568776516224
1622                     -39.661057538470864
1623                     -39.65954754635147
1624                     -39.65803880016242
1625                     -39.65653129990818
1626                     -39.65502504559302
1627                     -39.653520037221476
1628                     -39.65201627479788
1629                     -39.650513758326625
1630                     -39.649012487812065
1631                     -39.64751246325865
1632                     -39.64601368467069
1633                     -39.64451615205259
1634                     -39.643019865408604
1635                     -39.64152482474334
1636                     -39.64003103006098
1637                     -39.638538481365956
1638                     -39.637047178662534
1639                     -39.635557121955166
1640                     -39.63406831124813
1641                     -39.63258074654579
1642                     -39.63109442785252
1643                     -39.629609355172626
1644                     -39.628125528510445
1645                     -39.626642947870295
1646                     -39.62516161325657
1647                     -39.623681524673444
1648                     -39.622202682125426
1649                     -39.62072508561667
1650                     -39.61924873515159
1651                     -39.61777363073443
1652                     -39.616299772369466
1653                     -39.61482716006118
1654                     -39.61335579381367
1655                     -39.61188567363129
1656                     -39.61041679951836
1657                     -39.608949171479104
1658                     -39.60748278951787
1659                     -39.60601765363893
1660                     -39.60455376384652
1661                     -39.60309112014498
1662                     -39.6016297225385
1663                     -39.60016957103135
1664                     -39.59871066562783
1665                     -39.597253006332146
1666                     -39.595796593148656
1667                     -39.59434142608149
1668                     -39.592887505135
1669                     -39.591434830313325
1670                     -39.5899834016208
1671                     -39.58853321906155
1672                     -39.58708428263997
1673                     -39.58563659236012
1674                     -39.584190148226284
1675                     -39.5827449502427
1676                     -39.5813009984136
1677                     -39.57985829274315
1678                     -39.57840879809503
1679                     -39.576948340978646
1680                     -39.57548890728392
1681                     -39.57403049701417
1682                     -39.57257311017297
1683                     -39.57111674676389
1684                     -39.56966140679024
1685                     -39.56820709025567
1686                     -39.56675379716359
1687                     -39.56530152751749
1688                     -39.563850281320875
1689                     -39.56240005857723
1690                     -39.56095085929
1691                     -39.55950268346263
1692                     -39.55805553109869
1693                     -39.55660940220151
1694                     -39.555164296774656
1695                     -39.55372021482159
1696                     -39.552277156345745
1697                     -39.550835121350545
1698                     -39.54939410983957
1699                     -39.547954121816126
1700                     -39.54651515728375
1701                     -39.545077216245886
1702                     -39.54364029870597
1703                     -39.5422044046674
1704                     -39.540769534133666
1705                     -39.539335687108206
1706                     -39.53790286359445
1707                     -39.536471063595855
1708                     -39.535040287115784
1709                     -39.533610534157745
1710                     -39.53218180472512
1711                     -39.530754098821376
1712                     -39.52932741644986
1713                     -39.527901757614046
1714                     -39.526477122317345
1715                     -39.52505351056317
1716                     -39.52363092235496
1717                     -39.52220935769609
1718                     -39.52078881658993
1719                     -39.51936929903996
1720                     -39.51795080504952
1721                     -39.51653333462203
1722                     -39.515116887760925
1723                     -39.51370146446959
1724                     -39.512287064751426
1725                     -39.51087368860978
1726                     -39.509461336047956
1727                     -39.50805000706956
1728                     -39.506639701677784
1729                     -39.505230419876135
1730                     -39.50382216166797
1731                     -39.50241492705659
1732                     -39.501008716045355
1733                     -39.499603528637756
1734                     -39.49819936483705
1735                     -39.4967962246467
1736                     -39.49539410806995
1737                     -39.493993015110284
1738                     -39.492592945770966
1739                     -39.49119390005544
1740                     -39.489795877966955
1741                     -39.48839887950897
1742                     -39.48700290468478
1743                     -39.485607953497684
1744                     -39.48421402595106
1745                     -39.4828211220483
1746                     -39.481429241792746
1747                     -39.480038385187626
1748                     -39.47864855223634
1749                     -39.477259742942294
1750                     -39.47587195730868
1751                     -39.474485195338964
1752                     -39.47309945703633
1753                     -39.471714742404174
1754                     -39.47033105144583
1755                     -39.46894838416453
1756                     -39.46756674056372
1757                     -39.46618612064664
1758                     -39.46480652441656
1759                     -39.46342795187681
1760                     -39.46205040303078
1761                     -39.46067387788167
1762                     -39.4592983764328
1763                     -39.45792389868756
1764                     -39.45655044464912
1765                     -39.455178014320815
1766                     -39.453806607705914
1767                     -39.45243622480774
1768                     -39.45106686562961
1769                     -39.44969853017474
1770                     -39.448331218446455
1771                     -39.44696493044797
1772                     -39.44559966618262
1773                     -39.444235425653666
1774                     -39.442872208864344
1775                     -39.44151001581805
1776                     -39.440148846517886
1777                     -39.43878870096718
1778                     -39.4374295791692
1779                     -39.43607148112716
1780                     -39.43471440684438
1781                     -39.43335835632407
1782                     -39.432003329569554
1783                     -39.430649326583975
1784                     -39.42929634737062
1785                     -39.427944391932776
1786                     -39.4265934602736
1787                     -39.425243552396424
1788                     -39.42389466830442
1789                     -39.42254680800083
1790                     -39.421199971488925
1791                     -39.41985415877187
1792                     -39.418509369852934
1793                     -39.41716560473535
1794                     -39.41582286342231
1795                     -39.41448114591708
1796                     -39.41314045222276
1797                     -39.41180078234271
1798                     -39.41046213628003
1799                     -39.409124514038055
1800                     -39.40778791561989
