# Supplementary material for: Numerical simulation research on thermal insulation performance of composite heat-insulation zone structure in hydrothermal high-temperature mine
Source: Sci Rep. 2024 Jun 18;14:14096. doi: 10.1038/s41598-024-64702-4 (PMC11189482; doi:10.1038/s41598-024-64702-4)
Supplement: Supplementary file 1 — Supplementary Information. [file 41598_2024_64702_MOESM1_ESM.zip › Heat flux scenario 4-4.txt]

% Model:              方案四-4.mph
% Version:            COMSOL 5.6.0.280
% Date:               Sep 23 2022, 21:14
% Table:              表格: 表格 25 {tbl25} - 线积分: 线积分 1 {int1}
% 时间 (d)                 向内热通量 (W/m)
0                        -58.54326752304393
1                        -56.215462903771176
2                        -54.17341037936034
3                        -53.28921629445607
4                        -52.46436390758061
5                        -51.824390791225646
6                        -51.32048004331018
7                        -50.95279247580203
8                        -50.77132693368861
9                        -50.6159523723135
10                       -50.46055872760648
11                       -50.305145993939135
12                       -50.149714165680685
13                       -49.994263237197565
14                       -49.83879320285341
15                       -49.71993549380325
16                       -49.62548930947337
17                       -49.53103611116938
18                       -49.43657589764583
19                       -49.342108667656916
20                       -49.24763441995652
21                       -49.15315315329796
22                       -49.058664866434476
23                       -48.964169558118776
24                       -48.8696672271034
25                       -48.77515787214027
26                       -48.68064149198128
27                       -48.58611808537756
28                       -48.491587651080216
29                       -48.40623037173022
30                       -48.3575899021091
31                       -48.30894757577176
32                       -48.26030339254906
33                       -48.21165735227186
34                       -48.16300945477073
35                       -48.11435969987673
36                       -48.06570808742056
37                       -48.017054617232795
38                       -47.96839928914433
39                       -47.91974210298563
40                       -47.87108305858748
41                       -47.82242215578048
42                       -47.77375939439528
43                       -47.725094774262466
44                       -47.676428295212474
45                       -47.62775995707594
46                       -47.57908975968333
47                       -47.53041770286516
48                       -47.481743786451865
49                       -47.43306801027383
50                       -47.38439037416156
51                       -47.33571087794537
52                       -47.28702952145561
53                       -47.23834630452267
54                       -47.18966122697685
55                       -47.140974288648344
56                       -47.09228548936757
57                       -47.0435948289646
58                       -47.00452418572538
59                       -46.979885468879104
60                       -46.95524627647854
61                       -46.93060660850185
62                       -46.905966464927225
63                       -46.881325845732604
64                       -46.856684750896434
65                       -46.83204318039658
66                       -46.80740113421132
67                       -46.782758612318716
68                       -46.758115614697005
69                       -46.73347214132417
70                       -46.708828192178544
71                       -46.684183767238
72                       -46.659538866480844
73                       -46.634893489885215
74                       -46.610247637429076
75                       -46.585601309090684
76                       -46.56095450484812
77                       -46.53630722467951
78                       -46.511659468562954
79                       -46.48701123647658
80                       -46.462362528398444
81                       -46.43771334430675
82                       -46.41306368417955
83                       -46.388413547994915
84                       -46.36376293573109
85                       -46.339111847366105
86                       -46.314460282878045
87                       -46.28980824224492
88                       -46.265155725445055
89                       -46.24050273245627
90                       -46.21584926325697
91                       -46.19119531782508
92                       -46.16654089613865
93                       -46.14188599817584
94                       -46.1172306239148
95                       -46.09257477333346
96                       -46.067918446410005
97                       -46.043261643122605
98                       -46.01860436344922
99                       -45.993946607367924
100                      -45.96928837485687
101                      -45.944629665894084
102                      -45.919970480457735
103                      -45.8953108185258
104                      -45.87065068007636
105                      -45.84599006508751
106                      -45.821328973537355
107                      -45.79666740540402
108                      -45.7720053606654
109                      -45.747342839299705
110                      -45.72267984128483
111                      -45.69801636659908
112                      -45.67335241522034
113                      -45.648687987126735
114                      -45.624023082296354
115                      -45.59935770070717
116                      -45.58426705952054
117                      -45.57157006154668
118                      -45.55887293756562
119                      -45.546175687574326
120                      -45.533478311569816
121                      -45.52078080954914
122                      -45.50808318150932
123                      -45.495385427447424
124                      -45.482687547360385
125                      -45.46998954124535
126                      -45.457291409099284
127                      -45.44459315091922
128                      -45.431894766702165
129                      -45.41919625644526
130                      -45.406497620145394
131                      -45.393798857799716
132                      -45.38109996940512
133                      -45.36840095495873
134                      -45.35570181445759
135                      -45.34300254789869
136                      -45.33030315527904
137                      -45.31760363659569
138                      -45.304903991845684
139                      -45.2922042210261
140                      -45.27950432413382
141                      -45.266804301166
142                      -45.254104152119574
143                      -45.24140387699168
144                      -45.228703475779206
145                      -45.21600294847935
146                      -45.20330229508901
147                      -45.19060151560525
148                      -45.17790061002508
149                      -45.16519957834558
150                      -45.15249842056371
151                      -45.139797136676606
152                      -45.12709572668113
153                      -45.11439419057446
154                      -45.10169252835356
155                      -45.08899074001544
156                      -45.07628882555718
157                      -45.063586784975676
158                      -45.050884618268185
159                      -45.03818232543155
160                      -45.02547990646279
161                      -45.012777361359035
162                      -45.00007469011728
163                      -44.98737189273447
164                      -44.97466896920774
165                      -44.96196591953408
166                      -44.94926274371047
167                      -44.936559441734026
168                      -44.92385601360162
169                      -44.911152459310465
170                      -44.898448778857464
171                      -44.88574497223967
172                      -44.87304103945417
173                      -44.860336980497905
174                      -44.847632795367836
175                      -44.83492848406116
176                      -44.82222404657481
177                      -44.80951948290583
178                      -44.79681479305122
179                      -44.784109977007965
180                      -44.77140503477315
181                      -44.758699966343926
182                      -44.74599477171705
183                      -44.733289450889686
184                      -44.720584003858875
185                      -44.70787843062158
186                      -44.69517273117494
187                      -44.682466905515774
188                      -44.6697609536413
189                      -44.657054875548425
190                      -44.644348671234255
191                      -44.63164234069571
192                      -44.61893588392991
193                      -44.606229300933876
194                      -44.59352259170457
195                      -44.58081575623905
196                      -44.56810879453432
197                      -44.55540170658742
198                      -44.54269449239532
199                      -44.52998715195514
200                      -44.5172796852638
201                      -44.504572092318384
202                      -44.49186437311587
203                      -44.47915652765336
204                      -44.46644855592777
205                      -44.453740457936185
206                      -44.441032233675685
207                      -44.42832388314311
208                      -44.415615406335625
209                      -44.402906803250225
210                      -44.39019807388392
211                      -44.37748921823373
212                      -44.36478023629668
213                      -44.35207112806984
214                      -44.339361893550056
215                      -44.32665253273456
216                      -44.31394304562026
217                      -44.30123343220418
218                      -44.28852369248336
219                      -44.27581382645484
220                      -44.26310383411558
221                      -44.25039371546269
222                      -44.237683470493096
223                      -44.22497309920384
224                      -44.21226260159195
225                      -44.1995519776545
226                      -44.186841227388456
227                      -44.17413035079083
228                      -44.16141934785857
229                      -44.1487082185889
230                      -44.13599696297869
231                      -44.12661132054501
232                      -44.11944278043492
233                      -44.112274200214884
234                      -44.105105579884416
235                      -44.09793691944296
236                      -44.090768218890034
237                      -44.08359947822502
238                      -44.076430697447435
239                      -44.0692618765567
240                      -44.06209301555234
241                      -44.054924114433824
242                      -44.04775517320063
243                      -44.04058619185216
244                      -44.0334171703879
245                      -44.02624810880743
246                      -44.01907900711002
247                      -44.01190986529538
248                      -44.004740683362776
249                      -43.99757146131172
250                      -43.990402199141705
251                      -43.98323289685219
252                      -43.976063554442625
253                      -43.968894171912574
254                      -43.961724749261464
255                      -43.95455528648861
256                      -43.947385783593674
257                      -43.94021624057603
258                      -43.933046657435206
259                      -43.92587703417061
260                      -43.918707370781725
261                      -43.91153766726801
262                      -43.90436792362902
263                      -43.897198139864095
264                      -43.89002831597276
265                      -43.882858451954455
266                      -43.875688547808714
267                      -43.86851860353494
268                      -43.86134861913266
269                      -43.85417859460128
270                      -43.84700852994033
271                      -43.8398384251492
272                      -43.8326682802274
273                      -43.82549809517441
274                      -43.81832786998979
275                      -43.811157604672786
276                      -43.80398729922295
277                      -43.796816953639876
278                      -43.78964656792298
279                      -43.78247614207156
280                      -43.77530567608524
281                      -43.76813516996349
282                      -43.76096462370575
283                      -43.75379403731155
284                      -43.746623410780195
285                      -43.73945274411125
286                      -43.732282037304245
287                      -43.725111290358534
288                      -43.7179405032736
289                      -43.71076967604905
290                      -43.70359880868417
291                      -43.69642790117854
292                      -43.689256953531626
293                      -43.68208596574278
294                      -43.67491493781157
295                      -43.66774386973751
296                      -43.66057276151995
297                      -43.65340161315844
298                      -43.646230424652366
299                      -43.63905919600131
300                      -43.631887927204644
301                      -43.6247166182619
302                      -43.61754526917245
303                      -43.61037387993583
304                      -43.60320245055155
305                      -43.59603098101905
306                      -43.58885947133768
307                      -43.58168792150707
308                      -43.57451633152663
309                      -43.56734470139573
310                      -43.56017303111403
311                      -43.55300132068091
312                      -43.54582957009574
313                      -43.538657779358076
314                      -43.5314859484674
315                      -43.52431407742307
316                      -43.517142166224815
317                      -43.5099702148718
318                      -43.50279822336364
319                      -43.49562619169975
320                      -43.48845411987974
321                      -43.48128200790289
322                      -43.47410985576873
323                      -43.46693766347674
324                      -43.45976543102637
325                      -43.45259315841712
326                      -43.44542084564851
327                      -43.43824849271988
328                      -43.43107609963072
329                      -43.423903666380546
330                      -43.416731192968854
331                      -43.40955867939503
332                      -43.402386125658566
333                      -43.395213531759005
334                      -43.38804089769574
335                      -43.38086822346824
336                      -43.37369550907595
337                      -43.36652275451834
338                      -43.35934995979495
339                      -43.35217712490516
340                      -43.34500424984855
341                      -43.337831334624475
342                      -43.3306583792324
343                      -43.32348538367194
344                      -43.31631234794238
345                      -43.30913927204328
346                      -43.301966155974085
347                      -43.294792999734284
348                      -43.28761980332334
349                      -43.280446566740686
350                      -43.273273289985774
351                      -43.266099973058154
352                      -43.25892661595722
353                      -43.25175321868248
354                      -43.24457978123342
355                      -43.23740630360941
356                      -43.230232785809996
357                      -43.223059227834604
358                      -43.2158856296828
359                      -43.2087119913539
360                      -43.20153831284746
361                      -43.19436459416295
362                      -43.18719083529979
363                      -43.180017036257496
364                      -43.17284319703553
365                      -43.16566931763331
366                      -43.15849539805032
367                      -43.1513214382861
368                      -43.14414743834004
369                      -43.13697339821163
370                      -43.12979931790026
371                      -43.12262519740555
372                      -43.11545103672686
373                      -43.10827683586368
374                      -43.10110259481546
375                      -43.09392831358176
376                      -43.08675399216191
377                      -43.07957963055539
378                      -43.07240522876179
379                      -43.0652307867805
380                      -43.05805630461097
381                      -43.05088178225267
382                      -43.04370721970506
383                      -43.03653261696767
384                      -43.02935797403991
385                      -43.02218329092126
386                      -43.015008567611204
387                      -43.00783380410914
388                      -43.000659000414615
389                      -42.99348415652708
390                      -42.98630927244593
391                      -42.97913434817075
392                      -42.97195938370092
393                      -42.964784379035954
394                      -42.95760933417531
395                      -42.95043424911838
396                      -42.943259123864706
397                      -42.93608395841375
398                      -42.92890875276495
399                      -42.9217335069178
400                      -42.91455822087177
401                      -42.90738289462624
402                      -42.90020752818085
403                      -42.89303212153491
404                      -42.88585667468794
405                      -42.87868118763944
406                      -42.8715056603888
407                      -42.864330092935525
408                      -42.85715448527911
409                      -42.84997883741901
410                      -42.84280314935464
411                      -42.837037862419
412                      -42.83221284713362
413                      -42.82738781368444
414                      -42.82256276207125
415                      -42.81773769229384
416                      -42.81291260435217
417                      -42.80808749824595
418                      -42.80326237397507
419                      -42.79843723153939
420                      -42.793612070938714
421                      -42.788786892172915
422                      -42.783961695241764
423                      -42.77913648014514
424                      -42.77431124688293
425                      -42.76948599545486
426                      -42.764660725860864
427                      -42.75983543810078
428                      -42.75501013217443
429                      -42.75018480808158
430                      -42.74535946582213
431                      -42.74053410539596
432                      -42.73570872680281
433                      -42.73088333004265
434                      -42.726057915115156
435                      -42.721232482020255
436                      -42.716407030757814
437                      -42.711581561327684
438                      -42.70675607372954
439                      -42.70193056796341
440                      -42.697105044028994
441                      -42.69227950192629
442                      -42.68745394165492
443                      -42.682628363214924
444                      -42.67780276660604
445                      -42.6729771518281
446                      -42.668151518881
447                      -42.66332586776451
448                      -42.65850019847858
449                      -42.653674511022864
450                      -42.64884880539735
451                      -42.64402308160182
452                      -42.639197339636105
453                      -42.634371579500154
454                      -42.629545801193586
455                      -42.62472000471644
456                      -42.61989419006844
457                      -42.615068357249505
458                      -42.610242506259375
459                      -42.605416637098024
460                      -42.60059074976514
461                      -42.595764844260664
462                      -42.59093892058435
463                      -42.58611297873615
464                      -42.58128701871581
465                      -42.57646104052323
466                      -42.57163504415816
467                      -42.56680902962049
468                      -42.5619829969101
469                      -42.55715694602679
470                      -42.55233087697033
471                      -42.54750478974074
472                      -42.54267868433769
473                      -42.53785256076103
474                      -42.53302641901067
475                      -42.52820025908633
476                      -42.52337408098806
477                      -42.51854788471555
478                      -42.513721670268616
479                      -42.508895437647176
480                      -42.50406918685101
481                      -42.49924291787997
482                      -42.49441663073392
483                      -42.48959032541262
484                      -42.48476400191603
485                      -42.47993766024396
486                      -42.47511130039618
487                      -42.47028492237254
488                      -42.46545852617286
489                      -42.46063211179707
490                      -42.45580567924493
491                      -42.45097922851634
492                      -42.446152759611124
493                      -42.44132627252901
494                      -42.43649976727
495                      -42.431673243833764
496                      -42.426846702220296
497                      -42.422020142429346
498                      -42.41719356446084
499                      -42.41236696831448
500                      -42.407540353990186
501                      -42.40271372148779
502                      -42.39788707080715
503                      -42.393060401948006
504                      -42.38823371491027
505                      -42.38340700969384
506                      -42.37858028629851
507                      -42.37375354472401
508                      -42.3689267849703
509                      -42.36410000703723
510                      -42.35927321092456
511                      -42.35444639663212
512                      -42.34961956415985
513                      -42.34479271350752
514                      -42.33996584467494
515                      -42.33513895766206
516                      -42.33031205246853
517                      -42.325485129094396
518                      -42.320658187539244
519                      -42.31583122780322
520                      -42.31100424988596
521                      -42.306177253787304
522                      -42.30135023950721
523                      -42.2965232070454
524                      -42.29169615640172
525                      -42.2868690875761
526                      -42.282042000568275
527                      -42.277214895378144
528                      -42.27238777200555
529                      -42.267560630450284
530                      -42.26273347071222
531                      -42.257906292791134
532                      -42.253079096686974
533                      -42.24825188239946
534                      -42.24342464992852
535                      -42.238597399273964
536                      -42.233770130435666
537                      -42.22894284341335
538                      -42.224115538206966
539                      -42.219288214816295
540                      -42.21446087324114
541                      -42.209633513481435
542                      -42.20480613553696
543                      -42.199978739407605
544                      -42.19515132509313
545                      -42.19032389259344
546                      -42.18549644190835
547                      -42.180668973037655
548                      -42.17584148598124
549                      -42.171013980738934
550                      -42.16618645731059
551                      -42.16135891569603
552                      -42.156531355895055
553                      -42.151703777907535
554                      -42.14687618173335
555                      -42.14204856737233
556                      -42.137220934824164
557                      -42.13239328408893
558                      -42.12756561516628
559                      -42.12273792805612
560                      -42.11791022275827
561                      -42.113082499272636
562                      -42.108254757598914
563                      -42.103426997737095
564                      -42.098599219686896
565                      -42.093771423448274
566                      -42.08894360902097
567                      -42.08411577640482
568                      -42.07928792559977
569                      -42.07446005660556
570                      -42.06963216942203
571                      -42.064804264049044
572                      -42.05997634048641
573                      -42.05514839873399
574                      -42.050320438791616
575                      -42.04549246065917
576                      -42.04066446433646
577                      -42.03583644982324
578                      -42.031008417119494
579                      -42.02618036622495
580                      -42.02135229713946
581                      -42.01652420986292
582                      -42.01169610439516
583                      -42.00686798073596
584                      -42.002039838885175
585                      -41.99721167884263
586                      -41.992383500608234
587                      -41.98755530418176
588                      -41.982727089563056
589                      -41.97789885675206
590                      -41.97307060574843
591                      -41.968987462726275
592                      -41.96540105882108
593                      -41.961814644881564
594                      -41.95822822090773
595                      -41.9546417868995
596                      -41.95105534285676
597                      -41.94746888877951
598                      -41.94388242466769
599                      -41.94029595052118
600                      -41.93670946633993
601                      -41.93312297212385
602                      -41.92953646787296
603                      -41.92594995358715
604                      -41.92236342926626
605                      -41.91877689491035
606                      -41.915190350519296
607                      -41.91160379609304
608                      -41.90801723163157
609                      -41.904430657134675
610                      -41.90084407260243
611                      -41.89725747803476
612                      -41.893670873431496
613                      -41.890084258792676
614                      -41.886497634118186
615                      -41.8829109994079
616                      -41.87932435466185
617                      -41.875737699879956
618                      -41.87215103506212
619                      -41.86856436020833
620                      -41.86497767531846
621                      -41.8613909803924
622                      -41.85780427543014
623                      -41.854217560431714
624                      -41.85063083539689
625                      -41.84704410032568
626                      -41.84345735521802
627                      -41.83987060007382
628                      -41.83628383489302
629                      -41.832697059675574
630                      -41.82911027442137
631                      -41.825523479130425
632                      -41.82193667380255
633                      -41.81834985843778
634                      -41.814763033036
635                      -41.81117619759723
636                      -41.80758935212125
637                      -41.804002496608106
638                      -41.80041563105769
639                      -41.79682875547
640                      -41.79324186984485
641                      -41.78965497418223
642                      -41.786068068482145
643                      -41.782481152744445
644                      -41.77889422696907
645                      -41.775307291156004
646                      -41.77172034530504
647                      -41.768133389416406
648                      -41.76454642348973
649                      -41.760959447525046
650                      -41.75737246152231
651                      -41.75378546548148
652                      -41.75019845940245
653                      -41.746611443285204
654                      -41.74302441712954
655                      -41.7394373809356
656                      -41.73585033470306
657                      -41.73226327843211
658                      -41.72867621212252
659                      -41.7250891357743
660                      -41.72150204938737
661                      -41.71791495296163
662                      -41.71432784649699
663                      -41.71074072999348
664                      -41.70715360345094
665                      -41.703566466869404
666                      -41.699979320248694
667                      -41.696392163588825
668                      -41.69280499688969
669                      -41.68921782015124
670                      -41.685630633373385
671                      -41.682043436556086
672                      -41.678456229699236
673                      -41.67486901280284
674                      -41.671281785866796
675                      -41.66769454889103
676                      -41.66410730187543
677                      -41.66052004482
678                      -41.656932777724634
679                      -41.65334550058935
680                      -41.649758213413904
681                      -41.6461709161984
682                      -41.6425836089427
683                      -41.63899629164678
684                      -41.635408964310486
685                      -41.631821626933856
686                      -41.62823427951676
687                      -41.62464692205912
688                      -41.62105955456093
689                      -41.61747217702209
690                      -41.61388478944252
691                      -41.610297391822115
692                      -41.60670998416088
693                      -41.60312256645875
694                      -41.59953513871561
695                      -41.59594770093148
696                      -41.592360253106136
697                      -41.58877279523973
698                      -41.58518532733203
699                      -41.58159784938296
700                      -41.57801036139255
701                      -41.57442286336064
702                      -41.57083535528727
703                      -41.56724783717226
704                      -41.563660309015624
705                      -41.560072770817285
706                      -41.55648522257721
707                      -41.552897664295216
708                      -41.54931009597133
709                      -41.545722517605434
710                      -41.542134929197516
711                      -41.53854733074744
712                      -41.53495972225527
713                      -41.531372103720784
714                      -41.527784475143946
715                      -41.524196836524816
716                      -41.52060918786323
717                      -41.51702152915907
718                      -41.5134338604124
719                      -41.50984618162297
720                      -41.50625849279092
721                      -41.502670793916074
722                      -41.49908308499834
723                      -41.495495366037744
724                      -41.49190763703417
725                      -41.48831989798751
726                      -41.48473214889774
727                      -41.4811443897648
728                      -41.477556620588565
729                      -41.4739688413691
730                      -41.47038105210625
731                      -41.46679325279987
732                      -41.46320544345003
733                      -41.45961762405666
734                      -41.45602979461956
735                      -41.45244195513878
736                      -41.44885410561421
737                      -41.44526624604579
738                      -41.44167837643348
739                      -41.43809049677715
740                      -41.434502607076844
741                      -41.43091470733236
742                      -41.427326797543735
743                      -41.423738877710896
744                      -41.4201509478337
745                      -41.41656300791212
746                      -41.412975057946035
747                      -41.409387097935536
748                      -41.40579912788047
749                      -41.40221114778072
750                      -41.398623157636216
751                      -41.39503515744701
752                      -41.39144714721289
753                      -41.38785912693389
754                      -41.38427109660993
755                      -41.38068305624092
756                      -41.3770950058268
757                      -41.373506945367474
758                      -41.3699188748629
759                      -41.36633079431309
760                      -41.36274270371783
761                      -41.359154603077116
762                      -41.35556649239096
763                      -41.35197837165919
764                      -41.34839024088179
765                      -41.34480210005864
766                      -41.34121394918975
767                      -41.337625788274984
768                      -41.334037617314365
769                      -41.33044943630771
770                      -41.32686124525508
771                      -41.323678952722936
772                      -41.32076725860128
773                      -41.317855557865514
774                      -41.31494385051555
775                      -41.312032136551345
776                      -41.30912041597289
777                      -41.3062086887801
778                      -41.30329695497302
779                      -41.300385214551525
780                      -41.297473467515694
781                      -41.294561713865306
782                      -41.29164995360051
783                      -41.2887381867212
784                      -41.28582641322732
785                      -41.28291463311886
786                      -41.28000284639578
787                      -41.277091053058044
788                      -41.274179253105586
789                      -41.27126744653848
790                      -41.268355633356556
791                      -41.26544381355981
792                      -41.262531987148236
793                      -41.25962015412185
794                      -41.2567083144805
795                      -41.25379646822422
796                      -41.25088461535297
797                      -41.247972755866684
798                      -41.24506088976542
799                      -41.24214901704898
800                      -41.2392371377175
801                      -41.23632525177082
802                      -41.233413359208996
803                      -41.23050146003194
804                      -41.22758955423955
805                      -41.22467764183194
806                      -41.22176572280894
807                      -41.218853797170624
808                      -41.21594186491685
809                      -41.21302992604767
810                      -41.21011798056299
811                      -41.20720602846283
812                      -41.20429406974714
813                      -41.20138210441584
814                      -41.19847013246889
815                      -41.19555815390637
816                      -41.192646168728096
817                      -41.18973417693412
818                      -41.18682217852441
819                      -41.183910173498845
820                      -41.18099816185751
821                      -41.17808614360025
822                      -41.17517411872713
823                      -41.17226208723804
824                      -41.16935004913296
825                      -41.16643800441193
826                      -41.16352595307478
827                      -41.16061389512166
828                      -41.157701830552355
829                      -41.15478975936692
830                      -41.15187768156533
831                      -41.14896559714749
832                      -41.14605350611339
833                      -41.14314140846293
834                      -41.14022930419621
835                      -41.13731719331312
836                      -41.13440507581359
837                      -41.1314929516977
838                      -41.12858082096531
839                      -41.125668683616404
840                      -41.12275653965095
841                      -41.11984438906892
842                      -41.116932231870294
843                      -41.11402006805499
844                      -41.11110789762301
845                      -41.10819572057431
846                      -41.10528353690887
847                      -41.10237134662668
848                      -41.09945914972755
849                      -41.09654694621164
850                      -41.0936347360788
851                      -41.09072251932905
852                      -41.08781029596229
853                      -41.084898065978585
854                      -41.08198582937777
855                      -41.07907358615996
856                      -41.07616133632501
857                      -41.073249079872866
858                      -41.07033681680363
859                      -41.06742454711712
860                      -41.06451227081334
861                      -41.06159998789229
862                      -41.058687698353864
863                      -41.055775402198144
864                      -41.052863099425
865                      -41.04995079003444
866                      -41.04703847402639
867                      -41.04412615140088
868                      -41.0412138221578
869                      -41.03830148629715
870                      -41.03538914381884
871                      -41.032476794722946
872                      -41.02956443900938
873                      -41.02665207667812
874                      -41.02373970772904
875                      -41.02082733216221
876                      -41.01791494997755
877                      -41.01500256117504
878                      -41.01209016575458
879                      -41.00917776371626
880                      -41.00626535505996
881                      -41.003352939785636
882                      -41.00044051789326
883                      -40.997528089382854
884                      -40.99461565425433
885                      -40.991703212507595
886                      -40.98879076414276
887                      -40.98587830915969
888                      -40.982965847558404
889                      -40.980053379338784
890                      -40.977140904500835
891                      -40.97422842304454
892                      -40.97131593496988
893                      -40.96840344027679
894                      -40.96549093896519
895                      -40.96257843103516
896                      -40.959665916486564
897                      -40.95675339531935
898                      -40.95384086753359
899                      -40.95092833312916
900                      -40.94801579210607
901                      -40.945103244464285
902                      -40.94219069020369
903                      -40.939278129324315
904                      -40.93636556182616
905                      -40.933452987709146
906                      -40.93054040697323
907                      -40.92762781961839
908                      -40.924715225644576
909                      -40.92180262505177
910                      -40.91889001783994
911                      -40.91597740400903
912                      -40.913064783559044
913                      -40.910152156489865
914                      -40.907239522801554
915                      -40.904326882494026
916                      -40.90141423556721
917                      -40.8985015820212
918                      -40.895588921855826
919                      -40.892676255071066
920                      -40.88976358166689
921                      -40.886850901643406
922                      -40.88393821500035
923                      -40.88102552173786
924                      -40.87811282185581
925                      -40.87520011535421
926                      -40.872287402232985
927                      -40.86937468249213
928                      -40.86646195613162
929                      -40.86354922315135
930                      -40.86063648355135
931                      -40.85772373733161
932                      -40.85481098449205
933                      -40.85189822503263
934                      -40.848985458953265
935                      -40.846072686254026
936                      -40.84315990693483
937                      -40.84024712099562
938                      -40.8373343284364
939                      -40.834421529257156
940                      -40.83150872345774
941                      -40.82859591103822
942                      -40.82568309199848
943                      -40.82277026633861
944                      -40.81985743405841
945                      -40.81694459515801
946                      -40.81403174963725
947                      -40.81111889749612
948                      -40.80820603873463
949                      -40.80529317335275
950                      -40.80238030135036
951                      -40.799794337548256
952                      -40.797426312135876
953                      -40.79505828234838
954                      -40.79269024818583
955                      -40.790322209648174
956                      -40.787954166735396
957                      -40.785586119447466
958                      -40.78321806778437
959                      -40.780850011746104
960                      -40.77848195133262
961                      -40.77611388654389
962                      -40.77374581737995
963                      -40.771377743840766
964                      -40.769009665926255
965                      -40.766641583636435
966                      -40.76427349697137
967                      -40.76190540593093
968                      -40.759537310515086
969                      -40.75716921072394
970                      -40.754801106557395
971                      -40.75243299801542
972                      -40.75006488509798
973                      -40.74769676780508
974                      -40.74532864613675
975                      -40.7429605200929
976                      -40.74059238967361
977                      -40.73822425487876
978                      -40.73585611570831
979                      -40.733487972162315
980                      -40.73111982424074
981                      -40.728751671943584
982                      -40.726383515270754
983                      -40.72401535422231
984                      -40.72164718879824
985                      -40.719279018998435
986                      -40.716910844822955
987                      -40.714542666271726
988                      -40.71217448334479
989                      -40.709806296042075
990                      -40.707438104363604
991                      -40.705069908309305
992                      -40.70270170787923
993                      -40.70033350307331
994                      -40.697965293891485
995                      -40.69559708033387
996                      -40.69322886240028
997                      -40.690860640090825
998                      -40.68849241340549
999                      -40.6861241823441
1000                     -40.68375594690682
1001                     -40.68138770709351
1002                     -40.6790194629042
1003                     -40.67665121433887
1004                     -40.67428296139746
1005                     -40.67191470408007
1006                     -40.66954644238655
1007                     -40.6671781763169
1008                     -40.664809905871216
1009                     -40.66244163104931
1010                     -40.66007335185123
1011                     -40.657705068276975
1012                     -40.655336780326586
1013                     -40.652968487999935
1014                     -40.65060019129705
1015                     -40.64823189021792
1016                     -40.64586358476253
1017                     -40.64349527493083
1018                     -40.64112696072279
1019                     -40.638758642138434
1020                     -40.636390319177735
1021                     -40.63402199184068
1022                     -40.63165366012716
1023                     -40.62928532403735
1024                     -40.62691698357105
1025                     -40.62454863872828
1026                     -40.62218028950905
1027                     -40.619811935913376
1028                     -40.617443577941174
1029                     -40.61507521559249
1030                     -40.6127068488672
1031                     -40.61033847776536
1032                     -40.60797010228696
1033                     -40.605601722431906
1034                     -40.60323333820031
1035                     -40.60086494959203
1036                     -40.59849655660715
1037                     -40.59612815924552
1038                     -40.59375975750716
1039                     -40.591391351392225
1040                     -40.58902294090044
1041                     -40.58665452603192
1042                     -40.58428610678667
1043                     -40.581917683164555
1044                     -40.57954925516572
1045                     -40.577180822790034
1046                     -40.57481238603743
1047                     -40.572443944908
1048                     -40.57007549940173
1049                     -40.567707049518454
1050                     -40.56533859525835
1051                     -40.56297013662129
1052                     -40.5606016736072
1053                     -40.55823320621617
1054                     -40.555864734448136
1055                     -40.55349625830306
1056                     -40.55112777778096
1057                     -40.54875929288179
1058                     -40.54639080360558
1059                     -40.54402230995225
1060                     -40.541653811921776
1061                     -40.539285309514185
1062                     -40.53691680272944
1063                     -40.53454829156751
1064                     -40.532179776028414
1065                     -40.52981125611212
1066                     -40.52744273181851
1067                     -40.525074203147724
1068                     -40.5227056700996
1069                     -40.52033713267424
1070                     -40.51796859087157
1071                     -40.5156000446916
1072                     -40.513231494134246
1073                     -40.51086293919952
1074                     -40.50849437988739
1075                     -40.506125816197915
1076                     -40.50375724813096
1077                     -40.50138867568658
1078                     -40.49902009886472
1079                     -40.49665151766544
1080                     -40.49428293208864
1081                     -40.49191434213428
1082                     -40.489545747802374
1083                     -40.487177149092986
1084                     -40.48480854600598
1085                     -40.482439938541376
1086                     -40.48007132669917
1087                     -40.477702710479356
1088                     -40.47533408988176
1089                     -40.47296546490659
1090                     -40.470596835553756
1091                     -40.46822820182314
1092                     -40.46585956371485
1093                     -40.46349092122881
1094                     -40.46112227436499
1095                     -40.458753623123336
1096                     -40.45638496750393
1097                     -40.45401630750666
1098                     -40.4516476431316
1099                     -40.44927897437868
1100                     -40.44691030124778
1101                     -40.44454162373909
1102                     -40.44217294185244
1103                     -40.43980425558781
1104                     -40.43743556494525
1105                     -40.435066869924725
1106                     -40.43269817052619
1107                     -40.430329466749626
1108                     -40.42796075859507
1109                     -40.4255920460624
1110                     -40.42322332915161
1111                     -40.42085460786286
1112                     -40.41848588219591
1113                     -40.41611715215086
1114                     -40.41374841772764
1115                     -40.41137967892625
1116                     -40.40901093574672
1117                     -40.406642188188975
1118                     -40.404273436252964
1119                     -40.40190467993867
1120                     -40.39953591924615
1121                     -40.39716715417533
1122                     -40.39479838472625
1123                     -40.39242961089881
1124                     -40.390060832693095
1125                     -40.387692050108896
1126                     -40.385323263146354
1127                     -40.38295447180546
1128                     -40.380585676086106
1129                     -40.37821687598835
1130                     -40.375848071512124
1131                     -40.37358088757709
1132                     -40.37138295024807
1133                     -40.369186884846485
1134                     -40.36699269138199
1135                     -40.364800369864206
1136                     -40.362609920302745
1137                     -40.3604213427072
1138                     -40.35823463708712
1139                     -40.356049803452265
1140                     -40.35386684181199
1141                     -40.35168575217599
1142                     -40.349506534553825
1143                     -40.34732918895498
1144                     -40.34515371538908
1145                     -40.34298011386559
1146                     -40.34080838439411
1147                     -40.33863852698415
1148                     -40.33647054164523
1149                     -40.334304428386766
1150                     -40.33214018721834
1151                     -40.32997781814942
1152                     -40.327817321189535
1153                     -40.32565869634801
1154                     -40.32350194363451
1155                     -40.32134706305833
1156                     -40.31919405462899
1157                     -40.31704291835594
1158                     -40.31489365424857
1159                     -40.31274626231631
1160                     -40.310600742568575
1161                     -40.30845709501487
1162                     -40.306315319664435
1163                     -40.30417541652679
1164                     -40.30203738561126
1165                     -40.29990122692722
1166                     -40.29776694048395
1167                     -40.295634526290954
1168                     -40.2935039843575
1169                     -40.29137531469303
1170                     -40.28924851730674
1171                     -40.287123592208005
1172                     -40.28500053940622
1173                     -40.28287935891062
1174                     -40.28076005073047
1175                     -40.278642614875146
1176                     -40.276527051353824
1177                     -40.27441336017595
1178                     -40.272301541350636
1179                     -40.270191594887216
1180                     -40.26808352079492
1181                     -40.26597731908301
1182                     -40.26387298976067
1183                     -40.26177053283722
1184                     -40.25966994832176
1185                     -40.257571236223626
1186                     -40.25547439655193
1187                     -40.25337942931591
1188                     -40.25128633452473
1189                     -40.24919511218757
1190                     -40.247105762313616
1191                     -40.245018284912035
1192                     -40.24293267999197
1193                     -40.24084894756252
1194                     -40.23876708763295
1195                     -40.23668710021221
1196                     -40.23460898530959
1197                     -40.232532742934126
1198                     -40.230458373094855
1199                     -40.22838587580102
1200                     -40.226315251061585
1201                     -40.2242464988857
1202                     -40.22217961928239
1203                     -40.220114612260815
1204                     -40.2180514778299
1205                     -40.21599021599878
1206                     -40.2139308267765
1207                     -40.211873310171995
1208                     -40.20981766619443
1209                     -40.20776389485261
1210                     -40.20571199615571
1211                     -40.20366197011282
1212                     -40.201613816732646
1213                     -40.199567536024404
1214                     -40.197523127997
1215                     -40.19548059265937
1216                     -40.19343993002049
1217                     -40.19140114008934
1218                     -40.189364222874794
1219                     -40.187329178385795
1220                     -40.18529600663132
1221                     -40.18326470762033
1222                     -40.18123528136158
1223                     -40.17920772786406
1224                     -40.177182047136704
1225                     -40.17515823918832
1226                     -40.17313630402785
1227                     -40.17111624166407
1228                     -40.16909805210589
1229                     -40.167081735362196
1230                     -40.165067291441815
1231                     -40.1630547203535
1232                     -40.16104402210623
1233                     -40.159035196708665
1234                     -40.15702824416969
1235                     -40.15502316449812
1236                     -40.153019957702696
1237                     -40.15101862379234
1238                     -40.14901916277564
1239                     -40.14702157466153
1240                     -40.14502585945863
1241                     -40.14303201717581
1242                     -40.14104004782174
1243                     -40.13904995140517
1244                     -40.137061727934814
1245                     -40.13507537741946
1246                     -40.133090899867796
1247                     -40.13110829528846
1248                     -40.129127563690226
1249                     -40.127148705081744
1250                     -40.1251717194717
1251                     -40.12319660686879
1252                     -40.12122336728158
1253                     -40.119252000718845
1254                     -40.11728250718912
1255                     -40.115314886701185
1256                     -40.113349139263605
1257                     -40.1113852648849
1258                     -40.109423263573866
1259                     -40.10746313533897
1260                     -40.10550488018889
1261                     -40.103548498132106
1262                     -40.10159398917733
1263                     -40.09964135333307
1264                     -40.09769059060791
1265                     -40.095741701010375
1266                     -40.093794684549
1267                     -40.091849541232406
1268                     -40.08990627106907
1269                     -40.087964874067524
1270                     -40.08602535023631
1271                     -40.084087699583804
1272                     -40.0821519221187
1273                     -40.080218017849404
1274                     -40.07828598678433
1275                     -40.076355828932066
1276                     -40.07442754430103
1277                     -40.07250113289967
1278                     -40.07057659473641
1279                     -40.068653929819725
1280                     -40.066733138158085
1281                     -40.06481421975989
1282                     -40.06289717463357
1283                     -40.06098200278743
1284                     -40.05906870423004
1285                     -40.05715727896967
1286                     -40.055247727014724
1287                     -40.05334004837357
1288                     -40.051434243054665
1289                     -40.04953031106627
1290                     -40.04762825241671
1291                     -40.045728067114474
1292                     -40.043829755167785
1293                     -40.04193331658501
1294                     -40.04003875137446
1295                     -40.03814605954438
1296                     -40.03625524110322
1297                     -40.03436629605918
1298                     -40.032479224420484
1299                     -40.03059402619557
1300                     -40.02871070139256
1301                     -40.02682925001977
1302                     -40.0249496720855
1303                     -40.02307196759797
1304                     -40.02119613656533
1305                     -40.019322178995914
1306                     -40.01745009489793
1307                     -40.01557988427957
1308                     -40.013711547149015
1309                     -40.011845083514444
1310                     -40.009980493384134
1311                     -40.00809667829284
1312                     -40.00620035945873
1313                     -40.00430552463388
1314                     -40.00241217382496
1315                     -40.00052030703851
1316                     -39.9986299242811
1317                     -39.996741025559245
1318                     -39.99485361087967
1319                     -39.99296768024884
1320                     -39.99108323367324
1321                     -39.989200271159504
1322                     -39.9873187927142
1323                     -39.98543879834376
1324                     -39.98356028805483
1325                     -39.98168326185389
1326                     -39.97980771974748
1327                     -39.977933661742114
1328                     -39.97606108784423
1329                     -39.97418999806045
1330                     -39.972320392397236
1331                     -39.97045227086111
1332                     -39.96858563345846
1333                     -39.96672048019586
1334                     -39.964856811079855
1335                     -39.96299462611679
1336                     -39.96113392531326
1337                     -39.959274708675636
1338                     -39.957416976210396
1339                     -39.95556072792402
1340                     -39.95370596382304
1341                     -39.95185268391375
1342                     -39.950000888202624
1343                     -39.94815057669618
1344                     -39.94630174940083
1345                     -39.94445440632295
1346                     -39.94260854746902
1347                     -39.94076417284537
1348                     -39.9389212824585
1349                     -39.93707987631473
1350                     -39.93523995442058
1351                     -39.93340151678231
1352                     -39.93156456340642
1353                     -39.92972909429925
1354                     -39.927895109467165
1355                     -39.926062608916595
1356                     -39.924231592653854
1357                     -39.9224020606853
1358                     -39.92057401301731
1359                     -39.918747449656294
1360                     -39.91692237060851
1361                     -39.91509877588039
1362                     -39.91327666547822
1363                     -39.911456039408264
1364                     -39.909636897677
1365                     -39.907819240290664
1366                     -39.90600306725561
1367                     -39.90418837857808
1368                     -39.90237517426445
1369                     -39.90056345432106
1370                     -39.89875321875411
1371                     -39.89694446756998
1372                     -39.89513720077484
1373                     -39.8933314183751
1374                     -39.891527120376985
1375                     -39.88972430678679
1376                     -39.88792297761071
1377                     -39.88612313285509
1378                     -39.8843247725261
1379                     -39.882527896630094
1380                     -39.88073250517327
1381                     -39.878938598161845
1382                     -39.87714617560211
1383                     -39.87535523750024
1384                     -39.873565783862475
1385                     -39.87177781469507
1386                     -39.86999133000416
1387                     -39.86820632979609
1388                     -39.86642281407695
1389                     -39.86464078285306
1390                     -39.86286023613039
1391                     -39.86108117391539
1392                     -39.859303596214076
1393                     -39.85752750303273
1394                     -39.85575289437742
1395                     -39.853979770254355
1396                     -39.85220813066975
1397                     -39.85043797562974
1398                     -39.848669305140476
1399                     -39.84690211920809
1400                     -39.84513641783871
1401                     -39.843372201038534
1402                     -39.84160946881362
1403                     -39.83984822117015
1404                     -39.83808845811433
1405                     -39.836330179652116
1406                     -39.834573385789646
1407                     -39.8328180765331
1408                     -39.831064251888556
1409                     -39.82931191186207
1410                     -39.827561056459835
1411                     -39.825811685687846
1412                     -39.824063799552235
1413                     -39.82231739805897
1414                     -39.820572481214306
1415                     -39.818829049024174
1416                     -39.8170871014947
1417                     -39.81534663863192
1418                     -39.8136076604418
1419                     -39.811870166930504
1420                     -39.81013415810405
1421                     -39.80839963396848
1422                     -39.80666659452975
1423                     -39.804935039794024
1424                     -39.803204969767165
1425                     -39.80147638445524
1426                     -39.799749283864344
1427                     -39.798023668000376
1428                     -39.796299536869405
1429                     -39.79457689047737
1430                     -39.792855728830304
1431                     -39.79113605193414
1432                     -39.78941785979496
1433                     -39.78770115241859
1434                     -39.7859859298111
1435                     -39.784272191978495
1436                     -39.782559938926624
1437                     -39.780849170661476
1438                     -39.779139887189004
1439                     -39.77743208851518
1440                     -39.77572577464592
1441                     -39.77402094558715
1442                     -39.77231760134481
1443                     -39.77061574192479
1444                     -39.768915367333086
1445                     -39.76721647757555
1446                     -39.76551907265806
1447                     -39.763823152586596
1448                     -39.76212871736697
1449                     -39.76043576700516
1450                     -39.75874430150698
1451                     -39.7570543208783
1452                     -39.75536582512514
1453                     -39.75367881425327
1454                     -39.751993288268444
1455                     -39.750309247176716
1456                     -39.748626690983805
1457                     -39.74694561969566
1458                     -39.745266033318075
1459                     -39.743587931856894
1460                     -39.74191131531793
1461                     -39.740236183707125
1462                     -39.73856253703016
1463                     -39.736890375292916
1464                     -39.73521969850118
1465                     -39.73355050666084
1466                     -39.731882799777594
1467                     -39.7302165778573
1468                     -39.7285518409058
1469                     -39.72688858892875
1470                     -39.725226821932054
1471                     -39.72356653992148
1472                     -39.72190774290276
1473                     -39.720250430881556
1474                     -39.71859460386387
1475                     -39.71694026185531
1476                     -39.715287404861634
1477                     -39.71363603288861
1478                     -39.711986145942035
1479                     -39.71033774402753
1480                     -39.70869082715087
1481                     -39.70704539531784
1482                     -39.70540144853412
1483                     -39.70375898680545
1484                     -39.702118010137525
1485                     -39.70047851853599
1486                     -39.69884051200666
1487                     -39.69720399055517
1488                     -39.69556895418718
1489                     -39.69393540290843
1490                     -39.69230333672458
1491                     -39.69065934744777
1492                     -39.689007706455605
1493                     -39.68735730304209
1494                     -39.68570813721201
1495                     -39.68406020897019
1496                     -39.68241351832138
1497                     -39.68076806527037
1498                     -39.67912384982189
1499                     -39.677480871980684
1500                     -39.67583913175159
1501                     -39.67419862913943
1502                     -39.67255936414872
1503                     -39.670921336784396
1504                     -39.669284547051234
1505                     -39.66764899495388
1506                     -39.66601468049703
1507                     -39.664381603685555
1508                     -39.662749764524065
1509                     -39.661119163017425
1510                     -39.659489799170316
1511                     -39.65786167298739
1512                     -39.65623478447333
1513                     -39.65460913363304
1514                     -39.65298472047112
1515                     -39.65136154499217
1516                     -39.64973960720106
1517                     -39.64811890710245
1518                     -39.64649944470104
1519                     -39.644881220001466
1520                     -39.64326423300842
1521                     -39.64164848372673
1522                     -39.64003397216095
1523                     -39.638420698315784
1524                     -39.63680866219589
1525                     -39.635197863805935
1526                     -39.63358830315067
1527                     -39.63197998023469
1528                     -39.63037289506266
1529                     -39.628767047639215
1530                     -39.627162437969105
1531                     -39.625559066056915
1532                     -39.62395693190726
1533                     -39.62235603552484
1534                     -39.620756376914336
1535                     -39.619157956080166
1536                     -39.61756077302728
1537                     -39.61596482776005
1538                     -39.61437012028328
1539                     -39.61277665060148
1540                     -39.61118441871934
1541                     -39.60959342464138
1542                     -39.60800366837233
1543                     -39.60641514991666
1544                     -39.60482786927916
1545                     -39.60324182646425
1546                     -39.601657021476626
1547                     -39.60007345432082
1548                     -39.59849112500147
1549                     -39.59691003352323
1550                     -39.59533017989048
1551                     -39.59375156410807
1552                     -39.59217418618035
1553                     -39.59059804611202
1554                     -39.58902314390755
1555                     -39.5874494795716
1556                     -39.585877053108675
1557                     -39.58430586452332
1558                     -39.58273591382014
1559                     -39.58116720100368
1560                     -39.57959972607846
1561                     -39.578033489049076
1562                     -39.57646848991996
1563                     -39.57490472869577
1564                     -39.57334220538092
1565                     -39.571780919980064
1566                     -39.57022087249766
1567                     -39.56866206293823
1568                     -39.56710449130631
1569                     -39.565548157606436
1570                     -39.563993061843014
1571                     -39.562439204020684
1572                     -39.56088658414388
1573                     -39.55933520221712
1574                     -39.557785058244896
1575                     -39.55623615223173
1576                     -39.554688484182066
1577                     -39.55314205410041
1578                     -39.55159686199127
1579                     -39.55005290785911
1580                     -39.54851019170837
1581                     -39.54696871354359
1582                     -39.54542847336916
1583                     -39.543889471189594
1584                     -39.542351707009345
1585                     -39.540815180832865
1586                     -39.539279892664645
1587                     -39.53774584250906
1588                     -39.53621303037066
1589                     -39.534681456253765
1590                     -39.53315112016295
1591                     -39.53162202210255
1592                     -39.53009416207703
1593                     -39.52856754009081
1594                     -39.527042156148354
1595                     -39.525518010254075
1596                     -39.52399510241232
1597                     -39.52247343262755
1598                     -39.52095300090422
1599                     -39.51943380724669
1600                     -39.51791585165934
1601                     -39.51639913414667
1602                     -39.514883654712996
1603                     -39.51336941336274
1604                     -39.51185641010027
1605                     -39.51034464492997
1606                     -39.508834117856296
1607                     -39.5073248288835
1608                     -39.50581677801601
1609                     -39.50430996525829
1610                     -39.50280439061455
1611                     -39.501300054089334
1612                     -39.499796955686804
1613                     -39.49829509541151
1614                     -39.49679447326769
1615                     -39.49529508925972
1616                     -39.49379694339196
1617                     -39.4923000356687
1618                     -39.490804366094366
1619                     -39.48930993467324
1620                     -39.48781674140964
1621                     -39.48632478630795
1622                     -39.48483406937242
1623                     -39.483344590607516
1624                     -39.48185635001741
1625                     -39.480369347606484
1626                     -39.478883583378966
1627                     -39.47739905733932
1628                     -39.47591576949168
1629                     -39.47443371984045
1630                     -39.47295290838991
1631                     -39.471473335144346
1632                     -39.46999500010809
1633                     -39.4685179032853
1634                     -39.46704204468042
1635                     -39.4655674242976
1636                     -39.46409404214121
1637                     -39.46262189821553
1638                     -39.461150992524686
1639                     -39.459681325073056
1640                     -39.45821289586493
1641                     -39.45674570490447
1642                     -39.45527975219602
1643                     -39.45381503774377
1644                     -39.452351561551986
1645                     -39.45088932362492
1646                     -39.44942832396674
1647                     -39.447968562581806
1648                     -39.44651003947431
1649                     -39.4450527546484
1650                     -39.443596708108444
1651                     -39.44214189985851
1652                     -39.4406883299029
1653                     -39.439235998245856
1654                     -39.437784904891515
1655                     -39.43633504984411
1656                     -39.434886433107856
1657                     -39.43343905468698
1658                     -39.43199291458564
1659                     -39.43054801280807
1660                     -39.42910434935839
1661                     -39.42766192424078
1662                     -39.42622073745952
1663                     -39.42478078901878
1664                     -39.42334207892262
1665                     -39.42190460717534
1666                     -39.420468373781034
1667                     -39.41903337874383
1668                     -39.417599622068046
1669                     -39.41616710375772
1670                     -39.41473582381694
1671                     -39.41329377926635
1672                     -39.41184479383732
1673                     -39.410396825205545
1674                     -39.408949873374475
1675                     -39.407503938347595
1676                     -39.40605902012835
1677                     -39.40461511872016
1678                     -39.40317223412649
1679                     -39.40173036635074
1680                     -39.40028951539637
1681                     -39.39884968126674
1682                     -39.39741086396539
1683                     -39.39597306349574
1684                     -39.394536279861086
1685                     -39.39310051306495
1686                     -39.39166576311079
1687                     -39.39023203000189
1688                     -39.388799313741806
1689                     -39.38736761433381
1690                     -39.38593693178141
1691                     -39.384507266088015
1692                     -39.38307861725696
1693                     -39.38165098529168
1694                     -39.38022437019561
1695                     -39.378798771972136
1696                     -39.377374190624565
1697                     -39.37595062615643
1698                     -39.37452807857101
1699                     -39.37310654787174
1700                     -39.37168603406202
1701                     -39.37026653714519
1702                     -39.36884805712468
1703                     -39.3674305940038
1704                     -39.36601414778594
1705                     -39.36459871847454
1706                     -39.3631843060729
1707                     -39.36177091058443
1708                     -39.3603585320125
1709                     -39.358947170360395
1710                     -39.357536825631556
1711                     -39.356127497829306
1712                     -39.354719186957055
1713                     -39.35331189301809
1714                     -39.35190561601577
1715                     -39.35050035595349
1716                     -39.34909611283456
1717                     -39.347692886662365
1718                     -39.34629067744017
1719                     -39.34488948517136
1720                     -39.34348930985927
1721                     -39.342090151507286
1722                     -39.3406920101186
1723                     -39.33929488569667
1724                     -39.33789877824479
1725                     -39.33650368776624
1726                     -39.335109614264425
1727                     -39.333716557742584
1728                     -39.332324518204125
1729                     -39.330933495652225
1730                     -39.3295434900903
1731                     -39.32815450152165
1732                     -39.3267665299496
1733                     -39.32537957537741
1734                     -39.3239936378084
1735                     -39.32260871724582
1736                     -39.32122481369307
1737                     -39.31984192715337
1738                     -39.31846005763006
1739                     -39.31707920512638
1740                     -39.315699369645685
1741                     -39.314320551191216
1742                     -39.312942749766194
1743                     -39.31156596537404
1744                     -39.310190198017985
1745                     -39.3088154477012
1746                     -39.30744171442709
1747                     -39.306068998198874
1748                     -39.3046972990198
1749                     -39.303326616893166
1750                     -39.301956951822234
1751                     -39.30058830381029
1752                     -39.29922067286051
1753                     -39.297854058976235
1754                     -39.296488462160696
1755                     -39.29512388241711
1756                     -39.29376031974882
1757                     -39.292397774158935
1758                     -39.29103624565083
1759                     -39.289675734227636
1760                     -39.28831623989271
1761                     -39.28695776264918
1762                     -39.28560030250033
1763                     -39.28424385944944
1764                     -39.28288843349969
1765                     -39.281534024654256
1766                     -39.28018063291647
1767                     -39.27882825828948
1768                     -39.27747690077654
1769                     -39.27612656038084
1770                     -39.274777237105646
1771                     -39.27342893095412
1772                     -39.27208164192952
1773                     -39.270735370034984
1774                     -39.2693901152738
1775                     -39.268045877649115
1776                     -39.266702657164174
1777                     -39.265360453822126
1778                     -39.26401926762621
1779                     -39.2626790985796
1780                     -39.26133994668548
1781                     -39.26000181194704
1782                     -39.258664694367525
1783                     -39.25732859395006
1784                     -39.255993510697834
1785                     -39.25465944461402
1786                     -39.253326395701826
1787                     -39.25199436396438
1788                     -39.25066334940492
1789                     -39.24933335202658
1790                     -39.24800437183249
1791                     -39.246676408825884
1792                     -39.24534946300991
1793                     -39.24402353438769
1794                     -39.24269862296243
1795                     -39.24137472873721
1796                     -39.240051851715265
1797                     -39.23872999189969
1798                     -39.237409149293676
1799                     -39.23608932390035
1800                     -39.23477051572286
