# Supplementary material for: Numerical simulation research on thermal insulation performance of composite heat-insulation zone structure in hydrothermal high-temperature mine
Source: Sci Rep. 2024 Jun 18;14:14096. doi: 10.1038/s41598-024-64702-4 (PMC11189482; doi:10.1038/s41598-024-64702-4)
Supplement: Supplementary file 1 — Supplementary Information. [file 41598_2024_64702_MOESM1_ESM.zip › Heat flux scenario 5-1.txt]

% Model:              方案五-1.mph
% Version:            COMSOL 5.6.0.280
% Date:               Sep 23 2022, 21:18
% Table:              表格: 表格 23 {tbl23} - 线积分: 线积分 1 {int1}
% 时间 (d)                 向内热通量 (W/m)
0                        -58.543265094613226
1                        -56.214905206040015
2                        -54.17212097195552
3                        -53.2864954892248
4                        -52.45991649178617
5                        -51.81730801713638
6                        -51.31009282340658
7                        -50.9384319801829
8                        -50.74687930053662
9                        -50.57998678957629
10                       -50.41307229929362
11                       -50.24613582274867
12                       -50.07917735299795
13                       -49.91219688309462
14                       -49.74519440608818
15                       -49.613229750148335
16                       -49.50462651701196
17                       -49.39601403580921
18                       -49.28739230466275
19                       -49.17876132169422
20                       -49.07012108502505
21                       -48.961471592775865
22                       -48.85281284306669
23                       -48.744144834017035
24                       -48.63546756374567
25                       -48.526781030370906
26                       -48.41808523201024
27                       -48.30938016678084
28                       -48.20066583279918
29                       -48.10206370816267
30                       -48.04394220980453
31                       -47.98581806966728
32                       -47.92769128746528
33                       -47.869561862913194
34                       -47.81142979572543
35                       -47.753295085616244
36                       -47.69515773230013
37                       -47.63701773549121
38                       -47.57887509490388
39                       -47.520729810252206
40                       -47.46258188125037
41                       -47.404431307612434
42                       -47.34627808905253
43                       -47.28812222528449
44                       -47.229963716022404
45                       -47.17180256098002
46                       -47.1136387598714
47                       -47.055472312410174
48                       -46.99730321831002
49                       -46.939131477284775
50                       -46.880957089048124
51                       -46.822780053313515
52                       -46.76460036979461
53                       -46.706418038204845
54                       -46.648233058257695
55                       -46.590045429666624
56                       -46.53185515214488
57                       -46.473662225405825
58                       -46.42744135460433
59                       -46.399181310204945
60                       -46.37092064168895
61                       -46.342659349023556
62                       -46.31439743217616
63                       -46.28613489111398
64                       -46.25787172580421
65                       -46.22960793621418
66                       -46.201343522311106
67                       -46.173078484062295
68                       -46.14481282143496
69                       -46.116546534396356
70                       -46.08827962291367
71                       -46.06001208695423
72                       -46.03174392648526
73                       -46.0034751414739
74                       -45.97520573188749
75                       -45.946935697693284
76                       -45.91866503885839
77                       -45.890393755350104
78                       -45.86212184713566
79                       -45.83384931418226
80                       -45.805576156457114
81                       -45.77730237392744
82                       -45.749027966560476
83                       -45.720752934323386
84                       -45.69247727718342
85                       -45.66420099510776
86                       -45.63592408806362
87                       -45.60764655601808
88                       -45.579368398938556
89                       -45.55108961679209
90                       -45.52281020954586
91                       -45.494530177167185
92                       -45.466249519623176
93                       -45.43796823688094
94                       -45.409686328907696
95                       -45.381403795670685
96                       -45.35312063713709
97                       -45.324836853273936
98                       -45.29655244404855
99                       -45.268267409428056
100                      -45.23998174937951
101                      -45.21169546387024
102                      -45.18340855286728
103                      -45.15512101633786
104                      -45.12683285424909
105                      -45.09854406656812
106                      -45.070254653262076
107                      -45.04196461429813
108                      -45.013673949643525
109                      -44.98538265926517
110                      -44.957090743130394
111                      -44.928798201206185
112                      -44.9005050334598
113                      -44.87221123985835
114                      -44.843916820368946
115                      -44.81562177495862
116                      -44.79930766640637
117                      -44.785988761231366
118                      -44.77266971746521
119                      -44.75935053510461
120                      -44.74603121414599
121                      -44.73271175458617
122                      -44.719392156421435
123                      -44.706072419648606
124                      -44.692752544264124
125                      -44.67943253026466
126                      -44.666112377646684
127                      -44.652792086406855
128                      -44.63947165654174
129                      -44.62615108804786
130                      -44.61283038092189
131                      -44.59950953516027
132                      -44.58618855075971
133                      -44.57286742771672
134                      -44.559546166027864
135                      -44.5462247656898
136                      -44.53290322669898
137                      -44.519581549052056
138                      -44.506259732745626
139                      -44.492937777776206
140                      -44.479615684140356
141                      -44.466293451834765
142                      -44.452971080855946
143                      -44.4396485712004
144                      -44.42632592286477
145                      -44.41300313584565
146                      -44.399680210139586
147                      -44.38635714574313
148                      -44.37303394265293
149                      -44.3597106008655
150                      -44.34638712037744
151                      -44.33306350118529
152                      -44.319739743285616
153                      -44.30641584667507
154                      -44.29309181135013
155                      -44.27976763730748
156                      -44.26644332454356
157                      -44.25311887305501
158                      -44.239794282838524
159                      -44.226469553890425
160                      -44.21314468620745
161                      -44.199819679786174
162                      -44.18649453462307
163                      -44.17316925071482
164                      -44.1598438280579
165                      -44.14651826664896
166                      -44.13319256648457
167                      -44.11986672756126
168                      -44.10654074987559
169                      -44.09321463342417
170                      -44.079888378203556
171                      -44.06656198421034
172                      -44.053235451441076
173                      -44.03990877989232
174                      -44.026581969560645
175                      -44.01325502044264
176                      -43.99992793253493
177                      -43.98660070583396
178                      -43.9732733403364
179                      -43.95994583603869
180                      -43.94661819293761
181                      -43.9332904110296
182                      -43.919962490311185
183                      -43.90663443077903
184                      -43.89330623242966
185                      -43.8799778952597
186                      -43.86664941926559
187                      -43.85332080444408
188                      -43.83999205079151
189                      -43.82666315830467
190                      -43.813334126980045
191                      -43.800004956814135
192                      -43.78667564780363
193                      -43.77334619994505
194                      -43.76001661323489
195                      -43.746686887669796
196                      -43.73335702324633
197                      -43.72002701996106
198                      -43.706696877810515
199                      -43.69336659679132
200                      -43.68003617689996
201                      -43.66670561813309
202                      -43.653374920487266
203                      -43.640044083959
204                      -43.626713108544905
205                      -43.61338199424151
206                      -43.600050741045415
207                      -43.586719348953174
208                      -43.57338781796133
209                      -43.560056148066536
210                      -43.54672433926522
211                      -43.53339239155406
212                      -43.52006030492961
213                      -43.50672807938834
214                      -43.49339571492694
215                      -43.480063211541925
216                      -43.466730569229846
217                      -43.45339778798723
218                      -43.44006486781076
219                      -43.426731808696914
220                      -43.41339861064226
221                      -43.400065273643314
222                      -43.3867317976968
223                      -43.37339818279915
224                      -43.36006442894696
225                      -43.34673053613685
226                      -43.333396504365254
227                      -43.32006233362881
228                      -43.30672802392413
229                      -43.29339357524767
230                      -43.280058987596135
231                      -43.270509748057265
232                      -43.263484107947804
233                      -43.25645842929342
234                      -43.24943271209354
235                      -43.2424069563479
236                      -43.2353811620558
237                      -43.228355329216896
238                      -43.22132945783058
239                      -43.214303547896336
240                      -43.20727759941376
241                      -43.2002516123823
242                      -43.19322558680134
243                      -43.186199522670584
244                      -43.17917341998941
245                      -43.17214727875737
246                      -43.16512109897389
247                      -43.15809488063852
248                      -43.151068623750774
249                      -43.144042328310114
250                      -43.13701599431602
251                      -43.129989621768054
252                      -43.12296321066561
253                      -43.11593676100833
254                      -43.108910272795654
255                      -43.10188374602703
256                      -43.09485718070206
257                      -43.08783057682013
258                      -43.08080393438075
259                      -43.073777253383454
260                      -43.06675053382776
261                      -43.0597237757132
262                      -43.05269697903916
263                      -43.04567014380522
264                      -43.038643270010816
265                      -43.03161635765549
266                      -43.02458940673882
267                      -43.01756241726013
268                      -43.010535389219086
269                      -43.00350832261503
270                      -42.9964812174476
271                      -42.98945407371623
272                      -42.98242689142038
273                      -42.975399670559604
274                      -42.968372411133394
275                      -42.96134511314119
276                      -42.954317776582684
277                      -42.9472904014571
278                      -42.94026298776413
279                      -42.933235535503194
280                      -42.92620804467381
281                      -42.91918051527546
282                      -42.912152947307646
283                      -42.9051253407699
284                      -42.898097695661676
285                      -42.89107001198245
286                      -42.8840422897318
287                      -42.87701452890926
288                      -42.86998672951417
289                      -42.86295889154614
290                      -42.85593101500463
291                      -42.84890309988914
292                      -42.841875146199236
293                      -42.834847153934284
294                      -42.8278191230939
295                      -42.82079105367754
296                      -42.81376294568464
297                      -42.8067347991148
298                      -42.79970661396748
299                      -42.792678390242145
300                      -42.785650127938375
301                      -42.77862182705557
302                      -42.7715934875933
303                      -42.764565109551015
304                      -42.75753669292821
305                      -42.75050823772448
306                      -42.74347974393916
307                      -42.73645121157189
308                      -42.7294226406221
309                      -42.72239403108932
310                      -42.715365382973005
311                      -42.70833669627268
312                      -42.70130797098789
313                      -42.694279207117994
314                      -42.68725040466267
315                      -42.680221563621274
316                      -42.673192683993435
317                      -42.6661637657785
318                      -42.65913480897597
319                      -42.652105813585564
320                      -42.64507677960658
321                      -42.63804770703852
322                      -42.63101859588097
323                      -42.62398944613331
324                      -42.61696025779517
325                      -42.609931030866
326                      -42.602901765345294
327                      -42.59587246123251
328                      -42.58884311852717
329                      -42.58181373722879
330                      -42.57478431733685
331                      -42.56775485885083
332                      -42.56072536177029
333                      -42.55369582609469
334                      -42.54666625182356
335                      -42.53963663895628
336                      -42.53260698749256
337                      -42.525577297431674
338                      -42.51854756877321
339                      -42.51151780151673
340                      -42.504487995661655
341                      -42.49745815120748
342                      -42.49042826815375
343                      -42.48339834649993
344                      -42.47636838624552
345                      -42.46933838739009
346                      -42.46230834993295
347                      -42.455278273873766
348                      -42.448248159212035
349                      -42.4412180059471
350                      -42.43418781407865
351                      -42.42715758360608
352                      -42.42012731452893
353                      -42.41309700684661
354                      -42.406066660558764
355                      -42.39903627566473
356                      -42.39200585216412
357                      -42.38497539005641
358                      -42.37794488934101
359                      -42.370914350017514
360                      -42.36388377208541
361                      -42.35685315554422
362                      -42.34982250039328
363                      -42.34279180663232
364                      -42.33576107426063
365                      -42.328730303277915
366                      -42.32169949368348
367                      -42.31466864547694
368                      -42.307637758657684
369                      -42.30060683322534
370                      -42.293575869179385
371                      -42.286544866519236
372                      -42.279513825244386
373                      -42.27248274535441
374                      -42.26545162684878
375                      -42.25842046972696
376                      -42.251389273988444
377                      -42.244358039632864
378                      -42.237326766659514
379                      -42.230295455068
380                      -42.22326410485786
381                      -42.216232716028486
382                      -42.209201288579465
383                      -42.20216982251025
384                      -42.195138317820295
385                      -42.18810677450921
386                      -42.181075192576365
387                      -42.17404357202139
388                      -42.167011912843684
389                      -42.15998021504275
390                      -42.15294847861815
391                      -42.14591670356932
392                      -42.13888488989576
393                      -42.13185303759701
394                      -42.12482114667249
395                      -42.11778921712183
396                      -42.110757248944346
397                      -42.103725242139745
398                      -42.096693196707356
399                      -42.089661112646716
400                      -42.0826289899574
401                      -42.075596828638766
402                      -42.068564628690446
403                      -42.06153239011189
404                      -42.054500112902524
405                      -42.04746779706192
406                      -42.040435442589576
407                      -42.03340304948498
408                      -42.02637061774761
409                      -42.019338147377
410                      -42.01230563837254
411                      -42.006738402226794
412                      -42.002148019522934
413                      -41.997557620369086
414                      -41.992967204765286
415                      -41.98837677271137
416                      -41.983786324207166
417                      -41.979195859252464
418                      -41.97460537784725
419                      -41.97001487999133
420                      -41.96542436568451
421                      -41.96083383492676
422                      -41.95624328771787
423                      -41.95165272405774
424                      -41.947062143946155
425                      -41.94247154738303
426                      -41.937880934368245
427                      -41.933290304901625
428                      -41.92869965898304
429                      -41.92410899661236
430                      -41.919518317789425
431                      -41.9149276225141
432                      -41.91033691078628
433                      -41.905746182605725
434                      -41.90115543797247
435                      -41.89656467688621
436                      -41.8919738993469
437                      -41.88738310535435
438                      -41.882792294908405
439                      -41.87820146800907
440                      -41.87361062465598
441                      -41.86901976484917
442                      -41.864428888588435
443                      -41.85983799587362
444                      -41.85524708670463
445                      -41.850656161081275
446                      -41.84606521900345
447                      -41.84147426047104
448                      -41.83688328548386
449                      -41.83229229404167
450                      -41.827701286144574
451                      -41.823110261792266
452                      -41.81851922098467
453                      -41.813928163721584
454                      -41.80933709000288
455                      -41.80474599982844
456                      -41.80015489319819
457                      -41.7955637701119
458                      -41.790972630569414
459                      -41.78638147457069
460                      -41.78179030211542
461                      -41.77719911320371
462                      -41.77260790783528
463                      -41.768016686009865
464                      -41.76342544772758
465                      -41.75883419298813
466                      -41.75424292179142
467                      -41.74965163413727
468                      -41.745060330025574
469                      -41.7404690094562
470                      -41.73587767242894
471                      -41.73128631894373
472                      -41.72669494900049
473                      -41.72210356259892
474                      -41.71751215973897
475                      -41.71292074042048
476                      -41.70832930464337
477                      -41.70373785240738
478                      -41.69914638371251
479                      -41.694554898558465
480                      -41.68996339694527
481                      -41.685371878872665
482                      -41.680780344340505
483                      -41.67618879334886
484                      -41.67159722589727
485                      -41.667005641985845
486                      -41.66241404161429
487                      -41.657822424782545
488                      -41.653230791490444
489                      -41.6486391417379
490                      -41.64404747552469
491                      -41.63945579285075
492                      -41.63486409371583
493                      -41.63027237811989
494                      -41.62568064606279
495                      -41.62108889754435
496                      -41.61649713256448
497                      -41.611905351122914
498                      -41.607313553219676
499                      -41.60272173885458
500                      -41.598129908027396
501                      -41.59353806073804
502                      -41.588946196986456
503                      -41.58435431677236
504                      -41.579762420095726
505                      -41.57517050695633
506                      -41.57057857735405
507                      -41.565986631288844
508                      -41.56139466876043
509                      -41.55680268976872
510                      -41.552210694313644
511                      -41.54761868239499
512                      -41.54302665401268
513                      -41.53843460916642
514                      -41.53384254785621
515                      -41.52925047008189
516                      -41.52465837584327
517                      -41.52006626514034
518                      -41.51547413797287
519                      -41.51088199434063
520                      -41.506289834243624
521                      -41.50169765768161
522                      -41.49710546465448
523                      -41.492513255162216
524                      -41.48792102920451
525                      -41.4833287867813
526                      -41.47873652789243
527                      -41.47414425253766
528                      -41.469551960717055
529                      -41.46495965243038
530                      -41.460367327677446
531                      -41.45577498645821
532                      -41.451182628772386
533                      -41.44659025461996
534                      -41.44199786400074
535                      -41.43740545691461
536                      -41.43281303336146
537                      -41.42822059334107
538                      -41.4236281368533
539                      -41.41903566389815
540                      -41.4144431744753
541                      -41.409850668584745
542                      -41.40525814622624
543                      -41.400665607399716
544                      -41.39607305210504
545                      -41.391480480342075
546                      -41.386887892110536
547                      -41.38229528741049
548                      -41.37770266624169
549                      -41.373110028604
550                      -41.36851737449734
551                      -41.36392470392145
552                      -41.35933201687628
553                      -41.35473931336175
554                      -41.35014659337755
555                      -41.34555385692366
556                      -41.34096110399993
557                      -41.33636833460624
558                      -41.33177554874235
559                      -41.32718274640817
560                      -41.3225899276036
561                      -41.31799709232849
562                      -41.313404240582614
563                      -41.308811372365994
564                      -41.30421848767838
565                      -41.29962558651961
566                      -41.29503266888965
567                      -41.2904397347882
568                      -41.28584678421533
569                      -41.28125381717073
570                      -41.27666083365428
571                      -41.272067833665865
572                      -41.26747481720542
573                      -41.26288178427272
574                      -41.25828873486761
575                      -41.25369566899
576                      -41.24910258663972
577                      -41.24450948781667
578                      -41.23991637252071
579                      -41.235323240751626
580                      -41.230730092509354
581                      -41.22613692779369
582                      -41.221543746604596
583                      -41.216950548941796
584                      -41.212357334805276
585                      -41.207764104194816
586                      -41.203170857110294
587                      -41.19857759355163
588                      -41.19398431351858
589                      -41.18939101701103
590                      -41.18479770402894
591                      -41.18093646868182
592                      -41.177563285674665
593                      -41.1741900937864
594                      -41.170816893016955
595                      -41.16744368336626
596                      -41.16407046483427
597                      -41.16069723742089
598                      -41.15732400112609
599                      -41.15395075594984
600                      -41.150577501892144
601                      -41.14720423895279
602                      -41.14383096713184
603                      -41.140457686429116
604                      -41.13708439684478
605                      -41.1337110983786
606                      -41.13033779103049
607                      -41.126964474800545
608                      -41.12359114968862
609                      -41.12021781569467
610                      -41.116844472818656
611                      -41.11347112106046
612                      -41.110097760420146
613                      -41.10672439089754
614                      -41.103351012492645
615                      -41.09997762520542
616                      -41.09660422903579
617                      -41.09323082398367
618                      -41.089857410049035
619                      -41.0864839872319
620                      -41.08311055553203
621                      -41.0797371149495
622                      -41.07636366548421
623                      -41.07299020713612
624                      -41.06961673990532
625                      -41.06624326379148
626                      -41.06286977879471
627                      -41.05949628491488
628                      -41.05612278215201
629                      -41.05274927050606
630                      -41.04937574997689
631                      -41.046002220564446
632                      -41.042628682268784
633                      -41.03925513508967
634                      -41.03588157902719
635                      -41.032508014081294
636                      -41.029134440251866
637                      -41.025760857538806
638                      -41.02238726594221
639                      -41.01901366546182
640                      -41.0156400560978
641                      -41.01226643784997
642                      -41.00889281071824
643                      -41.00551917470266
644                      -41.00214552980307
645                      -40.99877187601948
646                      -40.99539821335184
647                      -40.99202454180006
648                      -40.98865086136409
649                      -40.98527717204391
650                      -40.981903473839395
651                      -40.97852976675062
652                      -40.975156050777365
653                      -40.971782325919676
654                      -40.96840859217752
655                      -40.9650348495507
656                      -40.96166109803931
657                      -40.95828733764325
658                      -40.95491356836244
659                      -40.95153979019686
660                      -40.94816600314634
661                      -40.944792207211044
662                      -40.94141840239071
663                      -40.9380445886854
664                      -40.93467076609506
665                      -40.93129693461953
666                      -40.92792309425883
667                      -40.924549245012955
668                      -40.92117538688176
669                      -40.917801519865144
670                      -40.91442764396326
671                      -40.91105375917582
672                      -40.90767986550289
673                      -40.90430596294444
674                      -40.90093205150035
675                      -40.89755813117057
676                      -40.89418420195504
677                      -40.89081026385373
678                      -40.88743631686661
679                      -40.88406236099361
680                      -40.880688396234596
681                      -40.87731442258959
682                      -40.87394044005849
683                      -40.87056644864133
684                      -40.86719244833797
685                      -40.86381843914835
686                      -40.860444421072515
687                      -40.85707039411026
688                      -40.853696358261686
689                      -40.85032231352659
690                      -40.846948259905034
691                      -40.843574197396876
692                      -40.84020012600216
693                      -40.83682604572071
694                      -40.833451956552544
695                      -40.83007785849762
696                      -40.82670375155585
697                      -40.8233296357271
698                      -40.819955511011464
699                      -40.81658137740888
700                      -40.81320723491911
701                      -40.80983308354229
702                      -40.80645892327836
703                      -40.8030847541271
704                      -40.79971057608861
705                      -40.79633638916278
706                      -40.792962193349545
707                      -40.78958798864885
708                      -40.786213775060624
709                      -40.78283955258486
710                      -40.77946532122152
711                      -40.7760910809705
712                      -40.772716831831694
713                      -40.76934257380513
714                      -40.76596830689078
715                      -40.76259403108847
716                      -40.75921974639819
717                      -40.755845452819976
718                      -40.752471150353685
719                      -40.74909683899928
720                      -40.745722518756736
721                      -40.742348189625844
722                      -40.73897385160677
723                      -40.73559950469935
724                      -40.73222514890355
725                      -40.728850784219304
726                      -40.725476410646536
727                      -40.72210202818519
728                      -40.718727636835276
729                      -40.715353236596634
730                      -40.711978827469274
731                      -40.708604409453145
732                      -40.70522998254821
733                      -40.70185554675435
734                      -40.69848110207157
735                      -40.69510664849978
736                      -40.69173218603893
737                      -40.688357714688976
738                      -40.684983234449795
739                      -40.68160874532144
740                      -40.67823424730385
741                      -40.67485974039686
742                      -40.671485224600495
743                      -40.66811069991467
744                      -40.66473616633939
745                      -40.66136162387453
746                      -40.65798707252
747                      -40.654612512275854
748                      -40.651237943142014
749                      -40.64786336511833
750                      -40.64448877820487
751                      -40.64111418240149
752                      -40.63773957770815
753                      -40.63436496412485
754                      -40.630990341651454
755                      -40.62761571028799
756                      -40.62424107003434
757                      -40.62086642089051
758                      -40.61749176285631
759                      -40.614117095931825
760                      -40.61074242011699
761                      -40.60736773541162
762                      -40.60399304181581
763                      -40.60061833932946
764                      -40.59724362795249
765                      -40.59386890768483
766                      -40.59049417852647
767                      -40.58711944047735
768                      -40.583744693537355
769                      -40.58036993770649
770                      -40.57699517298468
771                      -40.574052223676155
772                      -40.57139715105752
773                      -40.568742072937006
774                      -40.56608698931463
775                      -40.563431900190245
776                      -40.560776805564025
777                      -40.55812170543576
778                      -40.55546659980554
779                      -40.55281148867331
780                      -40.55015637203897
781                      -40.54750124990258
782                      -40.54484612226412
783                      -40.54219098912352
784                      -40.539535850480746
785                      -40.53688070633575
786                      -40.534225556688554
787                      -40.53157040153916
788                      -40.5289152408875
789                      -40.526260074733514
790                      -40.523604903077214
791                      -40.52094972591861
792                      -40.51829454325758
793                      -40.51563935509418
794                      -40.51298416142834
795                      -40.510328962260026
796                      -40.50767375758926
797                      -40.50501854741597
798                      -40.50236333174018
799                      -40.49970811056181
800                      -40.49705288388082
801                      -40.494397651697206
802                      -40.491742414010986
803                      -40.48908717082209
804                      -40.48643192213049
805                      -40.4837766679362
806                      -40.48112140823907
807                      -40.478466143039206
808                      -40.47581087233657
809                      -40.47315559613107
810                      -40.47050031442274
811                      -40.46784502721149
812                      -40.46518973449732
813                      -40.462534436280166
814                      -40.45987913256014
815                      -40.45722382333707
816                      -40.45456850861101
817                      -40.45191318838185
818                      -40.449257862649674
819                      -40.446602531414335
820                      -40.4439471946759
821                      -40.441291852434304
822                      -40.43863650468955
823                      -40.43598115144153
824                      -40.4333257926903
825                      -40.43067042843579
826                      -40.42801505867802
827                      -40.42535968341689
828                      -40.4227043026525
829                      -40.42004891638462
830                      -40.41739352461342
831                      -40.41473812733878
832                      -40.41208272456065
833                      -40.40942731627907
834                      -40.40677190249404
835                      -40.404116483205364
836                      -40.40146105841321
837                      -40.3988056281174
838                      -40.396150192318
839                      -40.39349475101494
840                      -40.39083930420827
841                      -40.38818385189789
842                      -40.385528394083764
843                      -40.38287293076584
844                      -40.38021746194419
845                      -40.377561987618726
846                      -40.37490650778941
847                      -40.37225102245632
848                      -40.36959553161923
849                      -40.366940035278326
850                      -40.36428453343345
851                      -40.361629026084536
852                      -40.358973513231746
853                      -40.35631799487481
854                      -40.353662471013976
855                      -40.35100694164892
856                      -40.348351406779805
857                      -40.34569586640657
858                      -40.34304032052924
859                      -40.34038476914767
860                      -40.337729212261905
861                      -40.33507364987184
862                      -40.33241808197763
863                      -40.329762508579016
864                      -40.32710692967615
865                      -40.324451345268955
866                      -40.32179575535735
867                      -40.319140159941306
868                      -40.316484559020886
869                      -40.31382895259605
870                      -40.311173340666635
871                      -40.308517723232775
872                      -40.30586210029437
873                      -40.30320647185142
874                      -40.300550837903856
875                      -40.29789519845174
876                      -40.29523955349491
877                      -40.29258390303341
878                      -40.28992824706725
879                      -40.28727258559635
880                      -40.28461691862069
881                      -40.28196124614031
882                      -40.27930556815508
883                      -40.27664988466501
884                      -40.273994195670134
885                      -40.27133850117035
886                      -40.26868280116562
887                      -40.26602709565594
888                      -40.26337138464131
889                      -40.260715668121655
890                      -40.258059946097056
891                      -40.25540421856742
892                      -40.25274848553265
893                      -40.250092746992834
894                      -40.24743700294784
895                      -40.24478125339768
896                      -40.24212549834233
897                      -40.23946973778182
898                      -40.236813971716074
899                      -40.234158200145075
900                      -40.231502423068704
901                      -40.22884664048708
902                      -40.226190852400116
903                      -40.22353505880775
904                      -40.22087925971001
905                      -40.218223455106816
906                      -40.21556764499822
907                      -40.2129118293841
908                      -40.21025600826447
909                      -40.20760018163933
910                      -40.204944349508615
911                      -40.20228851187234
912                      -40.19963266873044
913                      -40.19697682008287
914                      -40.19432096592965
915                      -40.19166510627076
916                      -40.18900924110609
917                      -40.18635337043571
918                      -40.183697494259505
919                      -40.181041612577566
920                      -40.178385725389774
921                      -40.17572983269613
922                      -40.173073934496585
923                      -40.170418030791126
924                      -40.16776212157971
925                      -40.165106206862376
926                      -40.162450286639
927                      -40.159794360909665
928                      -40.157138429674205
929                      -40.15448249293275
930                      -40.151826550685165
931                      -40.14917060293144
932                      -40.14651464967154
933                      -40.14385869090546
934                      -40.14120272663324
935                      -40.13854675685475
936                      -40.135890781569955
937                      -40.13323480077893
938                      -40.13057881448152
939                      -40.12792282267778
940                      -40.1252668253677
941                      -40.12261082255125
942                      -40.11995481422832
943                      -40.11729880039895
944                      -40.114642781063125
945                      -40.11198675622077
946                      -40.10933072587191
947                      -40.106674690016455
948                      -40.104018648654424
949                      -40.10136260178579
950                      -40.09870654941051
951                      -40.09630480523585
952                      -40.09407259932031
953                      -40.09184038951587
954                      -40.08960817582253
955                      -40.087375958240216
956                      -40.085143736769076
957                      -40.082911511408824
958                      -40.080679282159686
959                      -40.07844704902151
960                      -40.076214811994355
961                      -40.07398257107808
962                      -40.07175032627287
963                      -40.069518077578586
964                      -40.06728582499516
965                      -40.065053568522714
966                      -40.06282130816112
967                      -40.06058904391043
968                      -40.05835677577058
969                      -40.05612450374152
970                      -40.053892227823376
971                      -40.05165994801603
972                      -40.04942766431943
973                      -40.04719537673364
974                      -40.04496308525859
975                      -40.04273078989435
976                      -40.04049849064083
977                      -40.03826618749797
978                      -40.03603388046584
979                      -40.033801569544345
980                      -40.031569254733604
981                      -40.029336936033474
982                      -40.02710461344397
983                      -40.024872286965106
984                      -40.02263995659683
985                      -40.02040762233918
986                      -40.01817528419205
987                      -40.01594294215549
988                      -40.013710596229465
989                      -40.011478246414
990                      -40.00924589270901
991                      -40.00701353511451
992                      -40.00478117363048
993                      -40.00254880825694
994                      -40.00031643899383
995                      -39.9980840658411
996                      -39.99585168879882
997                      -39.99361930786694
998                      -39.991386923045454
999                      -39.98915453433429
1000                     -39.986922141733515
1001                     -39.98468974524307
1002                     -39.982457344862894
1003                     -39.98022494059305
1004                     -39.97799253243346
1005                     -39.97576012038414
1006                     -39.973527704445104
1007                     -39.97129528461631
1008                     -39.969062860897694
1009                     -39.966830433289296
1010                     -39.96459800179112
1011                     -39.96236556640305
1012                     -39.96013312712519
1013                     -39.957900683957426
1014                     -39.955668236899776
1015                     -39.953435785952244
1016                     -39.951203331114804
1017                     -39.94897087238751
1018                     -39.94673840977016
1019                     -39.94450594326293
1020                     -39.942273472865736
1021                     -39.9400409985785
1022                     -39.937808520401255
1023                     -39.935576038334055
1024                     -39.93334355237677
1025                     -39.93111106252937
1026                     -39.92887856879197
1027                     -39.92664607116449
1028                     -39.92441356964684
1029                     -39.9221810642392
1030                     -39.91994855494129
1031                     -39.91771604175328
1032                     -39.91548352467514
1033                     -39.91325100370678
1034                     -39.91101847884823
1035                     -39.90878595009946
1036                     -39.90655341746045
1037                     -39.90432088093124
1038                     -39.90208834051171
1039                     -39.899855796201905
1040                     -39.897623248001835
1041                     -39.89539069591146
1042                     -39.89315813993077
1043                     -39.89092558005969
1044                     -39.88869301629823
1045                     -39.88646044864646
1046                     -39.88422787710428
1047                     -39.881995301671665
1048                     -39.879762722348666
1049                     -39.87753013913518
1050                     -39.87529755203132
1051                     -39.87306496103693
1052                     -39.870832366152065
1053                     -39.868599767376665
1054                     -39.866367164710745
1055                     -39.86413455815432
1056                     -39.861901947707324
1057                     -39.85966933336979
1058                     -39.85743671514172
1059                     -39.85520409302295
1060                     -39.85297146701356
1061                     -39.8507388371136
1062                     -39.84850620332302
1063                     -39.84627356564165
1064                     -39.84404092406973
1065                     -39.841808278607054
1066                     -39.8395756292537
1067                     -39.83734297600959
1068                     -39.835110318874676
1069                     -39.832877657849075
1070                     -39.83064499293272
1071                     -39.82841232412552
1072                     -39.826179651427516
1073                     -39.82394697483868
1074                     -39.821714294359055
1075                     -39.81948160998853
1076                     -39.81724892172718
1077                     -39.815016229574866
1078                     -39.81278353353171
1079                     -39.810550833597595
1080                     -39.80831812977255
1081                     -39.8060854220566
1082                     -39.80385271044961
1083                     -39.80161999495166
1084                     -39.799387275562744
1085                     -39.797154552282755
1086                     -39.794921825111786
1087                     -39.79268909404973
1088                     -39.79045635909661
1089                     -39.78822362025242
1090                     -39.785990877517115
1091                     -39.78375813089074
1092                     -39.781525380373196
1093                     -39.77929262596453
1094                     -39.77705986766471
1095                     -39.774827105473655
1096                     -39.77259433939147
1097                     -39.77036156941806
1098                     -39.76812879555342
1099                     -39.765896017797516
1100                     -39.76366323615036
1101                     -39.76143045061197
1102                     -39.75919766118224
1103                     -39.75696486786122
1104                     -39.75473207064894
1105                     -39.752499269545204
1106                     -39.75026646455016
1107                     -39.74803365566378
1108                     -39.74580084288601
1109                     -39.74356802621681
1110                     -39.74133520565621
1111                     -39.739102381204184
1112                     -39.73686955286069
1113                     -39.73463672062569
1114                     -39.7324038844993
1115                     -39.73017104448134
1116                     -39.727938200571884
1117                     -39.725705352770895
1118                     -39.72347250107837
1119                     -39.72123964549429
1120                     -39.71900678601862
1121                     -39.71677392265137
1122                     -39.71454105539251
1123                     -39.71230818424198
1124                     -39.710075309199844
1125                     -39.70784243026605
1126                     -39.705609547440545
1127                     -39.70337666072335
1128                     -39.701143770114484
1129                     -39.698910875613855
1130                     -39.69667797722157
1131                     -39.694659162554025
1132                     -39.69278306998821
1133                     -39.69090697467529
1134                     -39.68903087661524
1135                     -39.68715477580803
1136                     -39.68527867225364
1137                     -39.68340256595211
1138                     -39.6815264569034
1139                     -39.67965034510749
1140                     -39.67777423056441
1141                     -39.675898113274094
1142                     -39.674021993236565
1143                     -39.672145870451814
1144                     -39.67026974491988
1145                     -39.6683936166406
1146                     -39.666517485614186
1147                     -39.66464135184041
1148                     -39.66276521531944
1149                     -39.66088907605111
1150                     -39.65901293403558
1151                     -39.65713678927263
1152                     -39.65526064176254
1153                     -39.653384491504966
1154                     -39.651508338500186
1155                     -39.649632182748
1156                     -39.64775602424848
1157                     -39.645879863001575
1158                     -39.64400369900736
1159                     -39.64212753226573
1160                     -39.64025136277669
1161                     -39.63837519054028
1162                     -39.63649901555654
1163                     -39.6346228378253
1164                     -39.63274665734666
1165                     -39.63087047412059
1166                     -39.62899428814707
1167                     -39.62711809942612
1168                     -39.62524190795764
1169                     -39.62336571374176
1170                     -39.62148951677838
1171                     -39.61961331706753
1172                     -39.617737114609106
1173                     -39.615860909403175
1174                     -39.61398470144982
1175                     -39.61210849074891
1176                     -39.61023227730043
1177                     -39.608356061104374
1178                     -39.60647984216083
1179                     -39.60460362046973
1180                     -39.60272739603095
1181                     -39.600851168844606
1182                     -39.598974938910736
1183                     -39.597098706229254
1184                     -39.595222470800145
1185                     -39.59334623262337
1186                     -39.59146999169906
1187                     -39.58959374802701
1188                     -39.587717501607294
1189                     -39.58584125243998
1190                     -39.58396500052497
1191                     -39.58208874586228
1192                     -39.58021248845193
1193                     -39.57833622829382
1194                     -39.57645996538806
1195                     -39.57458369973453
1196                     -39.572707431333335
1197                     -39.57083116018438
1198                     -39.568954886287614
1199                     -39.56707860964316
1200                     -39.56520233025089
1201                     -39.5633260481109
1202                     -39.56144976322309
1203                     -39.559573475587506
1204                     -39.55769718520407
1205                     -39.55582089207283
1206                     -39.553944596193816
1207                     -39.552068297566954
1208                     -39.55019199619225
1209                     -39.54831569206964
1210                     -39.546439385199236
1211                     -39.54456307558093
1212                     -39.54268676321473
1213                     -39.54081044810066
1214                     -39.53893413023866
1215                     -39.537057809628784
1216                     -39.53518148627099
1217                     -39.533305160165256
1218                     -39.5314288313116
1219                     -39.52955249970998
1220                     -39.527676165360376
1221                     -39.525799828262876
1222                     -39.52392348841732
1223                     -39.5220471458238
1224                     -39.520170800482326
1225                     -39.51829445239282
1226                     -39.51641810155525
1227                     -39.51454174796975
1228                     -39.51266539163616
1229                     -39.51078903255455
1230                     -39.50891267072489
1231                     -39.50703630614711
1232                     -39.50515993882131
1233                     -39.50328356874742
1234                     -39.50140719592549
1235                     -39.49953082035541
1236                     -39.497654442037174
1237                     -39.49577806097093
1238                     -39.49390167715649
1239                     -39.492025290593915
1240                     -39.49014890128317
1241                     -39.48827250922433
1242                     -39.48639611441725
1243                     -39.48451971686206
1244                     -39.482643316558615
1245                     -39.480766913507026
1246                     -39.47889050770726
1247                     -39.477014099159206
1248                     -39.475137687862976
1249                     -39.47326127381851
1250                     -39.471384857025775
1251                     -39.469508437484805
1252                     -39.467632015195576
1253                     -39.46575559015809
1254                     -39.4638791623723
1255                     -39.462002731838226
1256                     -39.46012629855584
1257                     -39.45824986252516
1258                     -39.456373423746165
1259                     -39.4544969822188
1260                     -39.45262053794315
1261                     -39.450744090919116
1262                     -39.44886764114671
1263                     -39.446991188626
1264                     -39.44511473335686
1265                     -39.44323827533935
1266                     -39.44136181457351
1267                     -39.43948535105912
1268                     -39.43760888479644
1269                     -39.43573241578531
1270                     -39.43385594402572
1271                     -39.43197946951771
1272                     -39.43010299226124
1273                     -39.42822651225628
1274                     -39.426350029502856
1275                     -39.42447354400099
1276                     -39.42259705575063
1277                     -39.42072056475173
1278                     -39.41884407100435
1279                     -39.41696757450846
1280                     -39.415091075263994
1281                     -39.41321457327103
1282                     -39.41133806852951
1283                     -39.40946156103943
1284                     -39.407585050800805
1285                     -39.40570853781353
1286                     -39.40383202207775
1287                     -39.401955503593356
1288                     -39.40007898236038
1289                     -39.398202458378776
1290                     -39.39632593164845
1291                     -39.39444940216957
1292                     -39.39257286994207
1293                     -39.39069633496587
1294                     -39.38881979724107
1295                     -39.38694325676756
1296                     -39.385066713545335
1297                     -39.383190167574455
1298                     -39.38131361885488
1299                     -39.379437067386576
1300                     -39.377560513169634
1301                     -39.37568395620387
1302                     -39.37380739648939
1303                     -39.37193083402614
1304                     -39.370054268814165
1305                     -39.36817770085337
1306                     -39.36630113014387
1307                     -39.36442455668558
1308                     -39.362547980478425
1309                     -39.36067140152254
1310                     -39.35879481981785
1311                     -39.35698712549631
1312                     -39.35522637264688
1313                     -39.35346688888571
1314                     -39.351708674218244
1315                     -39.34995172864957
1316                     -39.34819605218493
1317                     -39.34644164482957
1318                     -39.34468850658867
1319                     -39.342936637467616
1320                     -39.34118603747131
1321                     -39.33943670660518
1322                     -39.337688644874426
1323                     -39.33594185228414
1324                     -39.33419632883958
1325                     -39.33245207454591
1326                     -39.330709089408316
1327                     -39.32896737343203
1328                     -39.32722692662214
1329                     -39.32548774898389
1330                     -39.32374984052248
1331                     -39.322013201243024
1332                     -39.32027783115067
1333                     -39.3185437302506
1334                     -39.31681089854797
1335                     -39.31507933604795
1336                     -39.31334904275566
1337                     -39.311620018676294
1338                     -39.30989226381495
1339                     -39.308165778176765
1340                     -39.30644056176685
1341                     -39.304716614590376
1342                     -39.302993936652456
1343                     -39.301272527958275
1344                     -39.29955238851282
1345                     -39.29783351832131
1346                     -39.29611591738883
1347                     -39.29439958572048
1348                     -39.29268452332137
1349                     -39.290970730196655
1350                     -39.28925820635123
1351                     -39.28754695179043
1352                     -39.28583696651923
1353                     -39.28412825054272
1354                     -39.282420803865996
1355                     -39.28071462649409
1356                     -39.27900971843217
1357                     -39.277306079685225
1358                     -39.27560371025833
1359                     -39.273902610156604
1360                     -39.272202779385
1361                     -39.270504217948705
1362                     -39.26880692585268
1363                     -39.267110903101994
1364                     -39.26541614970163
1365                     -39.26372266565675
1366                     -39.26203045097234
1367                     -39.26033950565335
1368                     -39.25864982970491
1369                     -39.25696142313205
1370                     -39.255274285939734
1371                     -39.25358841813303
1372                     -39.25190381971694
1373                     -39.25022049069634
1374                     -39.248538431076405
1375                     -39.246857640862096
1376                     -39.24517812005839
1377                     -39.243499868670305
1378                     -39.24182288670284
1379                     -39.240147174160924
1380                     -39.23847273104957
1381                     -39.23679955737379
1382                     -39.235127653138505
1383                     -39.233457018348716
1384                     -39.23178765300938
1385                     -39.230119557125526
1386                     -39.22845273070197
1387                     -39.226787173743794
1388                     -39.22512288625589
1389                     -39.22345986824336
1390                     -39.22179811971091
1391                     -39.22013764066358
1392                     -39.21847843110638
1393                     -39.21682049104421
1394                     -39.21516382048192
1395                     -39.21350841942451
1396                     -39.21185428787687
1397                     -39.21020142584397
1398                     -39.20854983333064
1399                     -39.206899510341856
1400                     -39.2052504568826
1401                     -39.20360267295763
1402                     -39.20195615857186
1403                     -39.20031091373029
1404                     -39.198666938437796
1405                     -39.197024232699164
1406                     -39.195382796519326
1407                     -39.19374262990322
1408                     -39.19210373285572
1409                     -39.19046610538162
1410                     -39.188829747485826
1411                     -39.187194659173215
1412                     -39.18556084044868
1413                     -39.18392829131708
1414                     -39.18229701178319
1415                     -39.180667001851916
1416                     -39.17903826152807
1417                     -39.17741079081654
1418                     -39.175784589722184
1419                     -39.17415965824983
1420                     -39.17253599640424
1421                     -39.17091360419033
1422                     -39.169292481612885
1423                     -39.16767262867667
1424                     -39.1660540453866
1425                     -39.16443673174749
1426                     -39.162820687764075
1427                     -39.16120591344123
1428                     -39.159592408783645
1429                     -39.157980173796226
1430                     -39.156369208483774
1431                     -39.15475951285104
1432                     -39.15315108690281
1433                     -39.151543930643875
1434                     -39.14993804407903
1435                     -39.14833342721302
1436                     -39.14673008005067
1437                     -39.14512800259669
1438                     -39.14352719485585
1439                     -39.14192765683301
1440                     -39.14032938853275
1441                     -39.138732389959976
1442                     -39.13713666111933
1443                     -39.135542202015685
1444                     -39.13394901265368
1445                     -39.13235709303807
1446                     -39.13076644317365
1447                     -39.12917706306506
1448                     -39.127588952717055
1449                     -39.12600211213445
1450                     -39.124416541321835
1451                     -39.122832240284
1452                     -39.12124920902558
1453                     -39.11966744755142
1454                     -39.11808695586615
1455                     -39.11650773397445
1456                     -39.114929781881024
1457                     -39.113353099590604
1458                     -39.11177768710781
1459                     -39.11020354443741
1460                     -39.108630671583995
1461                     -39.10705906855236
1462                     -39.105488735347066
1463                     -39.10391967197289
1464                     -39.10235187843443
1465                     -39.10078535473634
1466                     -39.099220100883265
1467                     -39.09765611687995
1468                     -39.096093402730986
1469                     -39.09453195844104
1470                     -39.09297178401472
1471                     -39.09141287945675
1472                     -39.08985524477157
1473                     -39.088298879964086
1474                     -39.086743785038784
1475                     -39.08518996000023
1476                     -39.08363740485319
1477                     -39.082086119602174
1478                     -39.08053610425188
1479                     -39.078987358806785
1480                     -39.07743988327161
1481                     -39.07589367765094
1482                     -39.07434874194937
1483                     -39.07280507617148
1484                     -39.07126268032185
1485                     -39.069721554405184
1486                     -39.06818169842585
1487                     -39.06664311238856
1488                     -39.06510579629798
1489                     -39.063569750158486
1490                     -39.06203497397478
1491                     -39.06049044729148
1492                     -39.05893968084058
1493                     -39.057389980909555
1494                     -39.055841347502245
1495                     -39.05429378062242
1496                     -39.05274728027415
1497                     -39.05120184646118
1498                     -39.04965747918732
1499                     -39.048114178456515
1500                     -39.04657194427255
1501                     -39.04503077663939
1502                     -39.04349067556083
1503                     -39.041951641040626
1504                     -39.040413673082774
1505                     -39.038876771690994
1506                     -39.03734093686917
1507                     -39.03580616862121
1508                     -39.034272466950846
1509                     -39.03273983186197
1510                     -39.03120826335832
1511                     -39.02967776144384
1512                     -39.02814832612234
1513                     -39.02661995739757
1514                     -39.0250926552734
1515                     -39.023566419753585
1516                     -39.02204125084209
1517                     -39.02051714854256
1518                     -39.01899411285886
1519                     -39.0174721437948
1520                     -39.01595124135426
1521                     -39.01443140554089
1522                     -39.012912636358536
1523                     -39.011394933811125
1524                     -39.00987829790225
1525                     -39.00836272863586
1526                     -39.006848226015585
1527                     -39.00533479004534
1528                     -39.003822420728895
1529                     -39.002311118069976
1530                     -39.000800882072426
1531                     -38.999291712739925
1532                     -38.997783610076304
1533                     -38.99627657408532
1534                     -38.99477060477077
1535                     -38.99326570213638
1536                     -38.99176186618592
1537                     -38.99025909692312
1538                     -38.988757394351815
1539                     -38.98725675847566
1540                     -38.98575718929848
1541                     -38.98425868682396
1542                     -38.98276125105584
1543                     -38.98126488199794
1544                     -38.97976957965402
1545                     -38.97827534402775
1546                     -38.976782175122715
1547                     -38.9752900729429
1548                     -38.9737990374919
1549                     -38.972309068773534
1550                     -38.97082016679137
1551                     -38.96933233154928
1552                     -38.96784556305091
1553                     -38.96635986130002
1554                     -38.964875226300244
1555                     -38.96339165805534
1556                     -38.96190915656904
1557                     -38.960427721845
1558                     -38.95894735388696
1559                     -38.957468052698616
1560                     -38.95598981828364
1561                     -38.95451265064574
1562                     -38.95303654978856
1563                     -38.95156151571588
1564                     -38.950087548431334
1565                     -38.94861464793859
1566                     -38.9471428142414
1567                     -38.94567204734336
1568                     -38.94420234724816
1569                     -38.942733713959555
1570                     -38.94126614748111
1571                     -38.93979964781652
1572                     -38.93833421496945
1573                     -38.936869848943566
1574                     -38.93540654974263
1575                     -38.933944317370106
1576                     -38.93248315182979
1577                     -38.93102305312521
1578                     -38.929564021260155
1579                     -38.92810605623826
1580                     -38.92664915806307
1581                     -38.92519332673828
1582                     -38.92373856226749
1583                     -38.92228486465442
1584                     -38.920832233902665
1585                     -38.91938067001574
1586                     -38.91793017299745
1587                     -38.916480742851356
1588                     -38.915032379581
1589                     -38.91358508319013
1590                     -38.91213885368226
1591                     -38.91069369106108
1592                     -38.909249595330174
1593                     -38.90780656649309
1594                     -38.90636460455356
1595                     -38.90492370951503
1596                     -38.90348388138124
1597                     -38.902045120155805
1598                     -38.90060742584213
1599                     -38.899170798444
1600                     -38.89773523796492
1601                     -38.8963007444084
1602                     -38.894867317778264
1603                     -38.8934349580779
1604                     -38.892003665310895
1605                     -38.89057343948092
1606                     -38.88914428059142
1607                     -38.8877161886461
1608                     -38.88628916364843
1609                     -38.88486320560205
1610                     -38.88343831451048
1611                     -38.88201449037726
1612                     -38.88059173320607
1613                     -38.879170043000336
1614                     -38.8777494197636
1615                     -38.876329863499464
1616                     -38.874911374211514
1617                     -38.87349395190328
1618                     -38.872077596578215
1619                     -38.87066230823998
1620                     -38.86924808689206
1621                     -38.86783493253797
1622                     -38.866422845181226
1623                     -38.865011824825444
1624                     -38.86360187147403
1625                     -38.86219298513063
1626                     -38.86078516579862
1627                     -38.85937841348169
1628                     -38.85797272818323
1629                     -38.85656810990684
1630                     -38.85516455865593
1631                     -38.85376207443412
1632                     -38.85236065724486
1633                     -38.850960307091576
1634                     -38.84956102397792
1635                     -38.84816280790727
1636                     -38.84676565888316
1637                     -38.84536957690914
1638                     -38.84397456198855
1639                     -38.842580614125055
1640                     -38.84118773332202
1641                     -38.83979591958291
1642                     -38.838405172911386
1643                     -38.83701549331074
1644                     -38.83562688078442
1645                     -38.83423933533603
1646                     -38.832852856969
1647                     -38.83146744568675
1648                     -38.8300831014928
1649                     -38.828699824390526
1650                     -38.82731761438346
1651                     -38.82593647147502
1652                     -38.824556395668715
1653                     -38.82317738696792
1654                     -38.82179944537612
1655                     -38.82042257089681
1656                     -38.81904676353333
1657                     -38.81767202328913
1658                     -38.81629835016771
1659                     -38.81492574417248
1660                     -38.813554205306865
1661                     -38.8121837335743
1662                     -38.810814328978196
1663                     -38.80944599152194
1664                     -38.80807872120903
1665                     -38.80671251804287
1666                     -38.805347382026795
1667                     -38.80398331316429
1668                     -38.80262031145876
1669                     -38.801258376913594
1670                     -38.79989750953224
1671                     -38.79852988108793
1672                     -38.79715798538331
1673                     -38.79578701233868
1674                     -38.794416961957054
1675                     -38.79304783424143
1676                     -38.79167962919464
1677                     -38.790312346819846
1678                     -38.78894598711979
1679                     -38.787580550097545
1680                     -38.786216035756006
1681                     -38.78485244409819
1682                     -38.78348977512702
1683                     -38.78212802884533
1684                     -38.78076720525624
1685                     -38.77940730436261
1686                     -38.77804832616731
1687                     -38.77669027067341
1688                     -38.775333137883756
1689                     -38.7739769278013
1690                     -38.77262164042896
1691                     -38.77126727576975
1692                     -38.76991383382646
1693                     -38.768561314602124
1694                     -38.76720971809959
1695                     -38.76585904432188
1696                     -38.76450929327182
1697                     -38.763160464952335
1698                     -38.761812559366355
1699                     -38.76046557651677
1700                     -38.759119516406614
1701                     -38.75777437903866
1702                     -38.75643016441585
1703                     -38.75508687254111
1704                     -38.7537445034173
1705                     -38.752403057047395
1706                     -38.751062533434194
1707                     -38.749722932580724
1708                     -38.74838425448974
1709                     -38.74704649916427
1710                     -38.74570966660711
1711                     -38.74437375682117
1712                     -38.74303876980936
1713                     -38.74170470557455
1714                     -38.740371564119556
1715                     -38.73903934544739
1716                     -38.73770804956093
1717                     -38.7363776764629
1718                     -38.73504822615629
1719                     -38.73371969864391
1720                     -38.73239209392876
1721                     -38.73106541201355
1722                     -38.72973965290127
1723                     -38.72841481659473
1724                     -38.72709090309677
1725                     -38.72576791241033
1726                     -38.724445844538174
1727                     -38.72312469948322
1728                     -38.721804477248284
1729                     -38.7204851778363
1730                     -38.719166801249976
1731                     -38.717849347492354
1732                     -38.71653281656611
1733                     -38.71521720847421
1734                     -38.71390252321937
1735                     -38.71258876080457
1736                     -38.711275921232534
1737                     -38.709964004506226
1738                     -38.70865301062835
1739                     -38.7073429396018
1740                     -38.70603379142942
1741                     -38.704725566114
1742                     -38.703418263658406
1743                     -38.70211188406548
1744                     -38.70080642733799
1745                     -38.699501893478754
1746                     -38.69819828249063
1747                     -38.69689559437646
1748                     -38.695593829139014
1749                     -38.694292986781115
1750                     -38.69299306730556
1751                     -38.69169407071522
1752                     -38.690395997012814
1753                     -38.689098846201254
1754                     -38.68780261828323
1755                     -38.68650731326157
1756                     -38.685212931139155
1757                     -38.68391947191871
1758                     -38.68262693560301
1759                     -38.68133532219493
1760                     -38.680044631697236
1761                     -38.67875486411273
1762                     -38.6774660194441
1763                     -38.676178097694226
1764                     -38.67489109886587
1765                     -38.67360502296188
1766                     -38.67231986998487
1767                     -38.67103563993777
1768                     -38.669752332823286
1769                     -38.66846994864422
1770                     -38.66718848740331
1771                     -38.66590794910341
1772                     -38.66462833374713
1773                     -38.66334964133742
1774                     -38.662071871876904
1775                     -38.66079502536845
1776                     -38.65951910181474
1777                     -38.65824410121856
1778                     -38.65697002358264
1779                     -38.6556968689098
1780                     -38.654424637202744
1781                     -38.65315332846417
1782                     -38.65188294269694
1783                     -38.65061347990371
1784                     -38.649344940087296
1785                     -38.6480773232504
1786                     -38.64681062939575
1787                     -38.645544858526094
1788                     -38.64428001064414
1789                     -38.643016085752734
1790                     -38.64175308385451
1791                     -38.64049100495218
1792                     -38.6392298490485
1793                     -38.637969616146236
1794                     -38.63671030624807
1795                     -38.63545191935678
1796                     -38.63419445547499
1797                     -38.63293791460546
1798                     -38.631682296750995
1799                     -38.63042760191415
1800                     -38.62917383009778
