# Supplementary material for: Numerical simulation research on thermal insulation performance of composite heat-insulation zone structure in hydrothermal high-temperature mine
Source: Sci Rep. 2024 Jun 18;14:14096. doi: 10.1038/s41598-024-64702-4 (PMC11189482; doi:10.1038/s41598-024-64702-4)
Supplement: Supplementary file 1 — Supplementary Information. [file 41598_2024_64702_MOESM1_ESM.zip › Heat flux scenario 5-2.txt]

% Model:              方案五-2.mph
% Version:            COMSOL 5.6.0.280
% Date:               Sep 23 2022, 21:23
% Table:              表格: 表格 25 {tbl25} - 线积分: 线积分 1 {int1}
% 时间 (d)                 向内热通量 (W/m)
0                        -58.54326489446244
1                        -56.2146626500298
2                        -54.17159882308283
3                        -53.28554762405455
4                        -52.45852501731263
5                        -51.815418933422556
6                        -51.30766638577347
7                        -50.93542856691897
8                        -50.74290762113661
9                        -50.57495469725399
10                       -50.406979514321755
11                       -50.238982065267386
12                       -50.070962343014585
13                       -49.90292034048336
14                       -49.734856050590345
15                       -49.60075069127746
16                       -49.48928723444961
17                       -49.37781404088739
18                       -49.26633110856412
19                       -49.15483843545229
20                       -49.043336019523814
21                       -48.93182385874984
22                       -48.82030195110092
23                       -48.708770294547016
24                       -48.597228887057305
25                       -48.485677726600315
26                       -48.37411681114396
27                       -48.2625461386553
28                       -48.15096570710109
29                       -48.04921041121625
30                       -47.986788971305415
31                       -47.92436448751155
32                       -47.86193695948226
33                       -47.79950638686487
34                       -47.73707276930686
35                       -47.67463610645553
36                       -47.612196397958
37                       -47.54975364346173
38                       -47.48730784261366
39                       -47.42485899506082
40                       -47.36240710045039
41                       -47.29995215842911
42                       -47.23749416864394
43                       -47.17503313074163
44                       -47.11256904436903
45                       -47.05010190917272
46                       -46.98763172479932
47                       -46.92515849089542
48                       -46.86268220710746
49                       -46.800202873081794
50                       -46.737720488464944
51                       -46.67523505290304
52                       -46.61274656604236
53                       -46.55025502752909
54                       -46.48776043700925
55                       -46.425262794128976
56                       -46.36276209853416
57                       -46.30025834987065
58                       -46.250123169811275
59                       -46.21854396195484
60                       -46.18696397584197
61                       -46.15538321142717
62                       -46.12380166866498
63                       -46.09221934750992
64                       -46.06063624791653
65                       -46.02905236983925
66                       -45.99746771323271
67                       -45.96588227805128
68                       -45.93429606424945
69                       -45.90270907178176
70                       -45.87112130060271
71                       -45.8395327506667
72                       -45.80794342192834
73                       -45.77635331434196
74                       -45.74476242786215
75                       -45.7131707624433
76                       -45.68157831803993
77                       -45.64998509460639
78                       -45.618391092097234
79                       -45.58679631046683
80                       -45.555200749669694
81                       -45.523604409660244
82                       -45.49200729039288
83                       -45.46040939182206
84                       -45.42881071390225
85                       -45.39721125658779
86                       -45.3656110198332
87                       -45.334010003592724
88                       -45.30240820782099
89                       -45.27080563247221
90                       -45.2392022775009
91                       -45.20759814286146
92                       -45.17599322850823
93                       -45.144387534395584
94                       -45.112781060478
95                       -45.08117380670973
96                       -45.04956577304531
97                       -45.01795695943889
98                       -44.986347365845084
99                       -44.95473699221809
100                      -44.923125838512384
101                      -44.891513904682135
102                      -44.85990119068192
103                      -44.828287696465935
104                      -44.79667342198856
105                      -44.76505836720414
106                      -44.73344253206702
107                      -44.70182591653158
108                      -44.67020852055193
109                      -44.63859034408265
110                      -44.606971387077934
111                      -44.57535164949215
112                      -44.5437311312795
113                      -44.5121098323944
114                      -44.480487752791106
115                      -44.4488648924239
116                      -44.43078656121412
117                      -44.41609432778717
118                      -44.401401925882695
119                      -44.38670935549589
120                      -44.37201661662239
121                      -44.3573237092575
122                      -44.34263063339662
123                      -44.327937389035306
124                      -44.31324397616877
125                      -44.29855039479262
126                      -44.28385664490215
127                      -44.269162726492816
128                      -44.25446863956012
129                      -44.23977438409939
130                      -44.22507996010603
131                      -44.21038536757554
132                      -44.19569060650328
133                      -44.180995676884635
134                      -44.16630057871512
135                      -44.15160531199006
136                      -44.13690987670495
137                      -44.12221427285518
138                      -44.107518500436186
139                      -44.09282255944332
140                      -44.07812644987204
141                      -44.06343017171781
142                      -44.04873372497591
143                      -44.034037109641936
144                      -44.01934032571113
145                      -44.00464337317912
146                      -43.98994625204108
147                      -43.97524896229257
148                      -43.96055150392893
149                      -43.945853876945655
150                      -43.93115608133819
151                      -43.91645811710181
152                      -43.90175998423203
153                      -43.887061682724244
154                      -43.872363212573845
155                      -43.85766457377628
156                      -43.84296576632697
157                      -43.82826679022126
158                      -43.81356764545465
159                      -43.79886833202249
160                      -43.78416884992015
161                      -43.769469199143224
162                      -43.75476937968695
163                      -43.74006939154674
164                      -43.72536923471816
165                      -43.7106689091965
166                      -43.69596841497722
167                      -43.681267752055646
168                      -43.666566920427336
169                      -43.65186592008755
170                      -43.63716475103183
171                      -43.62246341325548
172                      -43.60776190675401
173                      -43.59306023152272
174                      -43.57835838755712
175                      -43.56365637485259
176                      -43.548954193404505
177                      -43.53425184320823
178                      -43.51954932425933
179                      -43.504846636553125
180                      -43.49014378008498
181                      -43.47544075485043
182                      -43.46073756084472
183                      -43.44603419806339
184                      -43.43133066650177
185                      -43.416626966155306
186                      -43.40192309701943
187                      -43.38721905908949
188                      -43.37251485236091
189                      -43.357810476829115
190                      -43.34310593248955
191                      -43.32840121933756
192                      -43.31369633736859
193                      -43.298991286577994
194                      -43.28428606696119
195                      -43.26958067851364
196                      -43.25487512123068
197                      -43.24016939510776
198                      -43.22546350014037
199                      -43.21075743632374
200                      -43.19605120365338
201                      -43.18134480212464
202                      -43.166638231732996
203                      -43.1519314924738
204                      -43.13722458434251
205                      -43.12251750733445
206                      -43.10781026144507
207                      -43.093102846669765
208                      -43.07839526300397
209                      -43.06368751044301
210                      -43.048979588982384
211                      -43.03427149861746
212                      -43.0195632393436
213                      -43.00485481115626
214                      -42.990146214050796
215                      -42.97543744802263
216                      -42.960728513067224
217                      -42.94601940917986
218                      -42.93131013635608
219                      -42.91660069459121
220                      -42.90189108388055
221                      -42.887181304219645
222                      -42.87247135560393
223                      -42.85776123802867
224                      -42.84305095148931
225                      -42.828340495981294
226                      -42.81362987150004
227                      -42.79891907804081
228                      -42.78420811559913
229                      -42.769496984170345
230                      -42.7547856837499
231                      -42.74449209508146
232                      -42.73714369271815
233                      -42.72979524819512
234                      -42.72244676151177
235                      -42.715098232667536
236                      -42.70774966166179
237                      -42.700401048494165
238                      -42.69305239316397
239                      -42.6857036956705
240                      -42.67835495601331
241                      -42.67100617419185
242                      -42.66365735020549
243                      -42.65630848405374
244                      -42.64895957573582
245                      -42.641610625251374
246                      -42.634261632599724
247                      -42.62691259778037
248                      -42.619563520792695
249                      -42.612214401636145
250                      -42.604865240310076
251                      -42.59751603681398
252                      -42.590166791147226
253                      -42.58281750330933
254                      -42.57546817329966
255                      -42.56811880111763
256                      -42.56076938676273
257                      -42.553419930234384
258                      -42.54607043153189
259                      -42.53872089065481
260                      -42.531371307602534
261                      -42.52402168237442
262                      -42.516672014970055
263                      -42.509322305388736
264                      -42.501972553629855
265                      -42.49462275969294
266                      -42.48727292357737
267                      -42.479923045282625
268                      -42.472573124807994
269                      -42.465223162153094
270                      -42.45787315731725
271                      -42.45052311029979
272                      -42.44317302110038
273                      -42.43582288971825
274                      -42.4284727161529
275                      -42.42112250040371
276                      -42.41377224247017
277                      -42.40642194235161
278                      -42.39907160004759
279                      -42.39172121555747
280                      -42.38437078888064
281                      -42.37702032001658
282                      -42.36966980896468
283                      -42.36231925572439
284                      -42.35496866029512
285                      -42.347618022676365
286                      -42.340267342867435
287                      -42.33291662086777
288                      -42.32556585667695
289                      -42.31821505029422
290                      -42.31086420171906
291                      -42.303513310950926
292                      -42.296162377989255
293                      -42.288811402833375
294                      -42.28146038548291
295                      -42.27410932593709
296                      -42.26675822419541
297                      -42.25940708025735
298                      -42.25205589412218
299                      -42.24470466578951
300                      -42.237353395258694
301                      -42.230002082529076
302                      -42.222650727600225
303                      -42.21529933047146
304                      -42.20794789114233
305                      -42.20059640961206
306                      -42.19324488588024
307                      -42.185893319946295
308                      -42.17854171180953
309                      -42.17119006146943
310                      -42.163838368925525
311                      -42.1564866341771
312                      -42.149134857223636
313                      -42.141783038064574
314                      -42.13443117669928
315                      -42.127079273127244
316                      -42.119727327347945
317                      -42.112375339360604
318                      -42.105023309164835
319                      -42.097671236760014
320                      -42.09031912214557
321                      -42.08296696532086
322                      -42.075614766285376
323                      -42.06826252503858
324                      -42.06091024157982
325                      -42.053557915908584
326                      -42.04620554802424
327                      -42.03885313792631
328                      -42.031500685614006
329                      -42.02414819108698
330                      -42.01679565434458
331                      -42.00944307538621
332                      -42.002090454211256
333                      -41.99473779081933
334                      -41.98738508520971
335                      -41.98003233738178
336                      -41.972679547335
337                      -41.96532671506885
338                      -41.95797384058279
339                      -41.95062092387607
340                      -41.94326796494829
341                      -41.93591496379883
342                      -41.928561920427065
343                      -41.92120883483245
344                      -41.91385570701441
345                      -41.906502536972376
346                      -41.89914932470583
347                      -41.891796070214134
348                      -41.884442773496616
349                      -41.877089434552886
350                      -41.86973605338226
351                      -41.862382629984225
352                      -41.85502916435815
353                      -41.84767565650352
354                      -41.84032210641969
355                      -41.832968514106035
356                      -41.825614879562195
357                      -41.818261202787376
358                      -41.81090748378112
359                      -41.80355372254286
360                      -41.79619991907197
361                      -41.788846073367836
362                      -41.78149218543002
363                      -41.774138255257796
364                      -41.76678428285074
365                      -41.75943026820809
366                      -41.752076211329424
367                      -41.74472211221413
368                      -41.73736797086163
369                      -41.7300137872713
370                      -41.72265956144269
371                      -41.715305293375096
372                      -41.707950983067946
373                      -41.700596630520735
374                      -41.69324223573289
375                      -41.68588779870379
376                      -41.67853331943287
377                      -41.67117879791959
378                      -41.66382423416331
379                      -41.656469628163556
380                      -41.64911497991961
381                      -41.641760289431026
382                      -41.63440555669712
383                      -41.627050781717415
384                      -41.619695964491335
385                      -41.612341105018245
386                      -41.60498620329756
387                      -41.59763125932876
388                      -41.590276273111286
389                      -41.582921244644474
390                      -41.575566173927804
391                      -41.568211060960714
392                      -41.56085590574259
393                      -41.5535007082729
394                      -41.54614546855105
395                      -41.538790186576485
396                      -41.53143486234851
397                      -41.52407949586677
398                      -41.51672408713049
399                      -41.50936863613921
400                      -41.50201314289229
401                      -41.494657607389215
402                      -41.4873020296293
403                      -41.479946409612126
404                      -41.47259074733697
405                      -41.46523504280341
406                      -41.45787929601078
407                      -41.450523506958405
408                      -41.44316767564583
409                      -41.43581180207253
410                      -41.42845588623784
411                      -41.42275326982289
412                      -41.41815285952307
413                      -41.41355243269778
414                      -41.40895198934682
415                      -41.40435152947017
416                      -41.39975105306757
417                      -41.395150560138994
418                      -41.390550050684226
419                      -41.38594952470313
420                      -41.381348982195604
421                      -41.376748423161445
422                      -41.37214784760056
423                      -41.36754725551279
424                      -41.36294664689807
425                      -41.35834602175607
426                      -41.35374538008683
427                      -41.34914472189015
428                      -41.34454404716584
429                      -41.339943355913924
430                      -41.33534264813407
431                      -41.3307419238262
432                      -41.326141182990206
433                      -41.32154042562589
434                      -41.31693965173323
435                      -41.312338861312
436                      -41.30773805436199
437                      -41.303137230883166
438                      -41.29853639087537
439                      -41.293935534338374
440                      -41.289334661272214
441                      -41.284733771676564
442                      -41.28013286555139
443                      -41.27553194289651
444                      -41.27093100371188
445                      -41.26633004799715
446                      -41.26172907575238
447                      -41.257128086977325
448                      -41.25252708167196
449                      -41.24792605983594
450                      -41.24332502146927
451                      -41.238723966571854
452                      -41.23412289514341
453                      -41.22952180718395
454                      -41.22492070269321
455                      -41.22031958167106
456                      -41.2157184441174
457                      -41.21111729003207
458                      -41.20651611941497
459                      -41.20191493226589
460                      -41.19731372858474
461                      -41.19271250837138
462                      -41.188111271625694
463                      -41.183510018347434
464                      -41.17890874853654
465                      -41.174307462192914
466                      -41.169706159316284
467                      -41.16510483990658
468                      -41.160503503963724
469                      -41.155902151487524
470                      -41.151300782477804
471                      -41.14669939693445
472                      -41.14209799485736
473                      -41.13749657624632
474                      -41.13289514110118
475                      -41.12829368942194
476                      -41.123692221208316
477                      -41.119090736460244
478                      -41.114489235177516
479                      -41.10988771736008
480                      -41.1052861830077
481                      -41.10068463212025
482                      -41.096083064697716
483                      -41.0914814807398
484                      -41.08687988024648
485                      -41.08227826321756
486                      -41.07767662965283
487                      -41.07307497955225
488                      -41.06847331291559
489                      -41.06387162974282
490                      -41.05926993003375
491                      -41.05466821378823
492                      -41.05006648100613
493                      -41.04546473168727
494                      -41.04086296583157
495                      -41.03626118343885
496                      -41.03165938450897
497                      -41.02705756904184
498                      -41.022455737037234
499                      -41.01785388849507
500                      -41.01325202341518
501                      -41.00865014179743
502                      -41.004048243641726
503                      -40.999446328947855
504                      -40.99484439771571
505                      -40.99024244994517
506                      -40.985640485636054
507                      -40.981038504788266
508                      -40.97643650740159
509                      -40.97183449347592
510                      -40.967232463011214
511                      -40.96263041600715
512                      -40.95802835246375
513                      -40.953426272380824
514                      -40.948824175758105
515                      -40.94422206259567
516                      -40.93961993289326
517                      -40.935017786650654
518                      -40.930415623867894
519                      -40.92581344454467
520                      -40.92121124868101
521                      -40.91660903627661
522                      -40.91200680733143
523                      -40.907404561845254
524                      -40.90280229981804
525                      -40.89820002124959
526                      -40.893597726139696
527                      -40.88899541448838
528                      -40.88439308629536
529                      -40.8797907415605
530                      -40.87518838028379
531                      -40.8705860024649
532                      -40.86598360810385
533                      -40.861381197200416
534                      -40.85677876975454
535                      -40.85217632576602
536                      -40.84757386523464
537                      -40.84297138816036
538                      -40.83836889454306
539                      -40.83376638438256
540                      -40.82916385767867
541                      -40.82456131443132
542                      -40.81995875464029
543                      -40.81535617830549
544                      -40.81075358542684
545                      -40.80615097600411
546                      -40.80154835003721
547                      -40.796945707525964
548                      -40.792343048470244
549                      -40.787740372869926
550                      -40.78313768072484
551                      -40.77853497203483
552                      -40.77393224679981
553                      -40.769329505019606
554                      -40.764726746694066
555                      -40.7601239718231
556                      -40.75552118040653
557                      -40.75091837244421
558                      -40.74631554793599
559                      -40.74171270688177
560                      -40.73710984928135
561                      -40.73250697513468
562                      -40.727904084441526
563                      -40.723301177201826
564                      -40.71869825341534
565                      -40.714095313082005
566                      -40.70949235620167
567                      -40.70488938277424
568                      -40.700286392799455
569                      -40.69568338627724
570                      -40.69108036320745
571                      -40.68647732358995
572                      -40.68187426742458
573                      -40.67727119471122
574                      -40.672668105449766
575                      -40.66806499963998
576                      -40.66346187728182
577                      -40.658858738375095
578                      -40.65425558291964
579                      -40.649652410915344
580                      -40.6450492223621
581                      -40.640446017259706
582                      -40.63584279560808
583                      -40.63123955740696
584                      -40.6266363026563
585                      -40.62203303135607
586                      -40.61742974350599
587                      -40.612826439105866
588                      -40.60822311815573
589                      -40.60361978065525
590                      -40.599016426604344
591                      -40.59519687369964
592                      -40.591899855826
593                      -40.58860282946501
594                      -40.58530579461663
595                      -40.58200875128073
596                      -40.578711699457266
597                      -40.575414639146324
598                      -40.57211757034771
599                      -40.568820493061445
600                      -40.565523407287415
601                      -40.56222631302558
602                      -40.55892921027594
603                      -40.555632099038405
604                      -40.55233497931285
605                      -40.54903785109939
606                      -40.545740714397894
607                      -40.5424435692083
608                      -40.53914641553055
609                      -40.535849253364574
610                      -40.53255208271039
611                      -40.529254903567875
612                      -40.52595771593699
613                      -40.52266051981775
614                      -40.51936331520997
615                      -40.516066102113804
616                      -40.512768880529
617                      -40.50947165045558
618                      -40.50617441189354
619                      -40.50287716484273
620                      -40.499579909303215
621                      -40.49628264527478
622                      -40.49298537275761
623                      -40.48968809175139
624                      -40.486390802256295
625                      -40.48309350427208
626                      -40.47979619779886
627                      -40.47649888283646
628                      -40.47320155938493
629                      -40.46990422744415
630                      -40.46660688701401
631                      -40.46330953809458
632                      -40.46001218068587
633                      -40.45671481478755
634                      -40.45341744039982
635                      -40.45012005752252
636                      -40.44682266615568
637                      -40.44352526629922
638                      -40.440227857952905
639                      -40.43693044111697
640                      -40.43363301579121
641                      -40.43033558197556
642                      -40.42703813967007
643                      -40.42374068887453
644                      -40.420443229589004
645                      -40.417145761813444
646                      -40.41384828554778
647                      -40.41055080079198
648                      -40.40725330754591
649                      -40.403955805809524
650                      -40.4006582955829
651                      -40.39736077686581
652                      -40.39406324965842
653                      -40.39076571396049
654                      -40.38746816977205
655                      -40.38417061709299
656                      -40.380873055923345
657                      -40.37757548626296
658                      -40.37427790811191
659                      -40.370980321470064
660                      -40.36768272633731
661                      -40.36438512271376
662                      -40.36108751059918
663                      -40.357789889993676
664                      -40.35449226089711
665                      -40.35119462330942
666                      -40.34789697723061
667                      -40.34459932266061
668                      -40.341301659599296
669                      -40.33800398804677
670                      -40.33470630800282
671                      -40.33140861946747
672                      -40.32811092244065
673                      -40.324813216922344
674                      -40.32151550291247
675                      -40.318217780411
676                      -40.314920049417786
677                      -40.31162230993294
678                      -40.30832456195631
679                      -40.305026805487834
680                      -40.30172904052752
681                      -40.29843126707524
682                      -40.295133485130975
683                      -40.29183569469467
684                      -40.288537895766325
685                      -40.28524008834587
686                      -40.28194227243317
687                      -40.27864444802827
688                      -40.27534661513102
689                      -40.272048773741474
690                      -40.268750923859585
691                      -40.265453065485175
692                      -40.26215519861834
693                      -40.258857323258894
694                      -40.255559439406895
695                      -40.25226154706225
696                      -40.24896364622485
697                      -40.24566573689477
698                      -40.24236781907184
699                      -40.23906989275602
700                      -40.23577195794733
701                      -40.23247401464565
702                      -40.22917606285097
703                      -40.22587810256327
704                      -40.22258013378241
705                      -40.21928215650843
706                      -40.21598417074116
707                      -40.21268617648062
708                      -40.20938817372682
709                      -40.20609016247961
710                      -40.202792142738964
711                      -40.19949411450483
712                      -40.19619607777718
713                      -40.19289803255594
714                      -40.189599978841066
715                      -40.18630191663252
716                      -40.1830038459302
717                      -40.17970576673411
718                      -40.17640767904418
719                      -40.173109582860384
720                      -40.169811478182574
721                      -40.166513365010836
722                      -40.16321524334505
723                      -40.159917113185124
724                      -40.15661897453102
725                      -40.1533208273828
726                      -40.15002267174023
727                      -40.1467245076034
728                      -40.1434263349722
729                      -40.14012815384657
730                      -40.136829964226536
731                      -40.13353176611193
732                      -40.13023355950283
733                      -40.12693534439897
734                      -40.12363712080059
735                      -40.12033888870737
736                      -40.117040648119435
737                      -40.11374239903669
738                      -40.11044414145905
739                      -40.10714587538645
740                      -40.10384760081887
741                      -40.100549317756276
742                      -40.09725102619859
743                      -40.09395272614577
744                      -40.09065441759781
745                      -40.08735610055455
746                      -40.08405777501598
747                      -40.080759440982085
748                      -40.07746109845283
749                      -40.07416274742809
750                      -40.07086438790784
751                      -40.067566019892105
752                      -40.064267643380695
753                      -40.06096925837369
754                      -40.05767086487094
755                      -40.0543724628724
756                      -40.051074052378134
757                      -40.047775633387914
758                      -40.04447720590182
759                      -40.041178769919775
760                      -40.03788032544167
761                      -40.03458187246755
762                      -40.03128341099729
763                      -40.02798494103081
764                      -40.02468646256816
765                      -40.0213879756092
766                      -40.018089480153925
767                      -40.01479097620224
768                      -40.01149246375422
769                      -40.008193942809584
770                      -40.00489541336848
771                      -40.00203963302421
772                      -39.999479018614416
773                      -39.99691839908571
774                      -39.99435777443795
775                      -39.99179714467122
776                      -39.98923650978544
777                      -39.9866758697806
778                      -39.98411522465665
779                      -39.981554574413636
780                      -39.97899391905147
781                      -39.976433258570154
782                      -39.973872592969634
783                      -39.97131192224992
784                      -39.968751246410996
785                      -39.9661905654528
786                      -39.96362987937534
787                      -39.96106918817855
788                      -39.95850849186245
789                      -39.95594779042707
790                      -39.95338708387221
791                      -39.950826372198016
792                      -39.94826565540435
793                      -39.94570493349123
794                      -39.943144206458676
795                      -39.9405834743066
796                      -39.93802273703502
797                      -39.93546199464389
798                      -39.932901247133195
799                      -39.93034049450292
800                      -39.927779736752996
801                      -39.92521897388348
802                      -39.92265820589425
803                      -39.92009743278537
804                      -39.91753665455674
805                      -39.914975871208384
806                      -39.912415082740324
807                      -39.90985428915235
808                      -39.907293490444644
809                      -39.90473268661711
810                      -39.90217187766971
811                      -39.89961106360241
812                      -39.897050244415226
813                      -39.894489420108094
814                      -39.89192859068097
815                      -39.889367756133915
816                      -39.886806916466824
817                      -39.88424607167971
818                      -39.88168522177262
819                      -39.87912436674533
820                      -39.87656350659803
821                      -39.87400264133055
822                      -39.871441770942965
823                      -39.86888089543515
824                      -39.86632001480715
825                      -39.86375912905898
826                      -39.861198238190475
827                      -39.85863734220176
828                      -39.85607644109274
829                      -39.85351553486343
830                      -39.85095462351372
831                      -39.84839370704363
832                      -39.84583278545321
833                      -39.84327185874236
834                      -39.84071092691106
835                      -39.83814998995925
836                      -39.83558904788703
837                      -39.83302810069421
838                      -39.830467148380905
839                      -39.827906190947004
840                      -39.825345228392585
841                      -39.82278426071748
842                      -39.82022328792182
843                      -39.8176623100054
844                      -39.81510132696834
845                      -39.812540338810614
846                      -39.80997934553214
847                      -39.80741834713289
848                      -39.80485734361283
849                      -39.80229633497207
850                      -39.79973532121033
851                      -39.79717430232782
852                      -39.79461327832443
853                      -39.79205224920015
854                      -39.78949121495492
855                      -39.786930175588765
856                      -39.78436913110159
857                      -39.78180808149349
858                      -39.77924702676427
859                      -39.776685966914066
860                      -39.77412490194276
861                      -39.77156383185042
862                      -39.76900275663692
863                      -39.76644167630231
864                      -39.76388059084649
865                      -39.76131950026942
866                      -39.75875840457122
867                      -39.75619730375176
868                      -39.75363619781104
869                      -39.751075086749
870                      -39.74851397056568
871                      -39.745952849261
872                      -39.74339172283497
873                      -39.74083059128754
874                      -39.73826945461868
875                      -39.73570831282844
876                      -39.73314716591676
877                      -39.73058601388351
878                      -39.7280248567288
879                      -39.72546369445256
880                      -39.72290252705473
881                      -39.72034135453537
882                      -39.717780176894344
883                      -39.715218994131725
884                      -39.7126578062475
885                      -39.710096613241504
886                      -39.707535415113874
887                      -39.704974211864474
888                      -39.702413003493355
889                      -39.699851790000444
890                      -39.697290571385764
891                      -39.694729347649265
892                      -39.69216811879083
893                      -39.68960688481063
894                      -39.68704564570848
895                      -39.6844844014844
896                      -39.68192315213842
897                      -39.67936189767045
898                      -39.67680063808043
899                      -39.674239373368444
900                      -39.671678103534475
901                      -39.66911682857834
902                      -39.66655554850016
903                      -39.66399426329986
904                      -39.66143297297746
905                      -39.658871677532844
906                      -39.65631037696604
907                      -39.65374907127707
908                      -39.65118776046583
909                      -39.6486264445323
910                      -39.64606512347658
911                      -39.64350379729848
912                      -39.64094246599807
913                      -39.63838112957527
914                      -39.63581978803012
915                      -39.63325844136261
916                      -39.630697089572564
917                      -39.6281357326601
918                      -39.62557437062526
919                      -39.62301300346785
920                      -39.620451631187905
921                      -39.61789025378537
922                      -39.615328871260324
923                      -39.612767483612664
924                      -39.610206090842375
925                      -39.6076446929494
926                      -39.60508328993383
927                      -39.60252188179548
928                      -39.59996046853446
929                      -39.59739905015067
930                      -39.594837626644114
931                      -39.592276198014794
932                      -39.58971476426266
933                      -39.58715332538768
934                      -39.584591881389784
935                      -39.58203043226905
936                      -39.57946897802538
937                      -39.57690751865878
938                      -39.57434605416919
939                      -39.571784584556646
940                      -39.56922310982102
941                      -39.56666162996244
942                      -39.56410014498081
943                      -39.56153865487607
944                      -39.55897715964818
945                      -39.5564156592972
946                      -39.55385415382306
947                      -39.55129264322574
948                      -39.54873112750521
949                      -39.546169606661444
950                      -39.54360808069442
951                      -39.54115223987377
952                      -39.53876841523695
953                      -39.53638653689534
954                      -39.534006604859634
955                      -39.53162861914095
956                      -39.52925257974999
957                      -39.52687848669773
958                      -39.5245063399948
959                      -39.52213613965219
960                      -39.51976788568065
961                      -39.51740157809102
962                      -39.515037216894065
963                      -39.51267480210057
964                      -39.51031433372131
965                      -39.50795581176713
966                      -39.505599236248756
967                      -39.50324460717685
968                      -39.500891924562275
969                      -39.49854118841573
970                      -39.49619239874802
971                      -39.493845555569635
972                      -39.491500658891546
973                      -39.48915770872434
974                      -39.48681670507865
975                      -39.484477647965235
976                      -39.4821405373948
977                      -39.47980537337791
978                      -39.47747215592529
979                      -39.475140885047615
980                      -39.4728115607554
981                      -39.47048418305944
982                      -39.46815875197026
983                      -39.46583526749845
984                      -39.463513729654714
985                      -39.46119413844951
986                      -39.45887649389353
987                      -39.456560795997355
988                      -39.454247044771485
989                      -39.4519352402265
990                      -39.449625382373
991                      -39.44731747122147
992                      -39.44501150678244
993                      -39.44270748906648
994                      -39.4404054180841
995                      -39.438105293845766
996                      -39.435807116362014
997                      -39.433510885643344
998                      -39.43121660170014
999                      -39.428924264543
1000                     -39.42663387418229
1001                     -39.42434543062851
1002                     -39.42205893389215
1003                     -39.41977438398356
1004                     -39.41749178091319
1005                     -39.415211124691496
1006                     -39.41293241532882
1007                     -39.41065565283557
1008                     -39.40838083722222
1009                     -39.40610796849909
1010                     -39.40383704667659
1011                     -39.40156807176504
1012                     -39.399301043774855
1013                     -39.39703596271629
1014                     -39.39477282859978
1015                     -39.392511641435576
1016                     -39.390252401234065
1017                     -39.38799510800548
1018                     -39.38573976176022
1019                     -39.38348636250852
1020                     -39.38123491026069
1021                     -39.37898540502702
1022                     -39.376737846817676
1023                     -39.37449223564304
1024                     -39.37224857151329
1025                     -39.370006854438756
1026                     -39.36776708442948
1027                     -39.36552926149597
1028                     -39.36329338564817
1029                     -39.36105945689642
1030                     -39.358827475250955
1031                     -39.356597440721835
1032                     -39.35436935331934
1033                     -39.352143213053566
1034                     -39.34991901993479
1035                     -39.34769677397302
1036                     -39.345476475178565
1037                     -39.34325812356139
1038                     -39.34104171913166
1039                     -39.338827261899574
1040                     -39.33661475187521
1041                     -39.33440418906866
1042                     -39.33219557348998
1043                     -39.32998890514931
1044                     -39.32778418405666
1045                     -39.32558141022214
1046                     -39.32338058365587
1047                     -39.32118170436769
1048                     -39.31898477236781
1049                     -39.316789787666266
1050                     -39.31459675027297
1051                     -39.31240566019799
1052                     -39.310216517451366
1053                     -39.30802932204306
1054                     -39.305844073983025
1055                     -39.303660773281216
1056                     -39.30147941994777
1057                     -39.29930001399242
1058                     -39.297122555425254
1059                     -39.29494704425614
1060                     -39.292773480495065
1061                     -39.290601864151995
1062                     -39.28843219523669
1063                     -39.286264473759175
1064                     -39.28409869972927
1065                     -39.281934873156985
1066                     -39.279772994052124
1067                     -39.27761306242448
1068                     -39.27545507828402
1069                     -39.27329904164058
1070                     -39.27114495250399
1071                     -39.26899281088407
1072                     -39.266842616790576
1073                     -39.26469437023352
1074                     -39.26254807122254
1075                     -39.26040371976752
1076                     -39.25826131587819
1077                     -39.256120859564334
1078                     -39.253982350835784
1079                     -39.251845789702216
1080                     -39.24971117617351
1081                     -39.247578510259274
1082                     -39.24544779196933
1083                     -39.2433190213134
1084                     -39.241192198301185
1085                     -39.239067322942354
1086                     -39.2369443952467
1087                     -39.234823415223886
1088                     -39.232704382883476
1089                     -39.230587298235314
1090                     -39.22847216128896
1091                     -39.226358972054136
1092                     -39.22424773054046
1093                     -39.222138436757554
1094                     -39.22003109071508
1095                     -39.217925692422554
1096                     -39.21582224188977
1097                     -39.21372073912626
1098                     -39.211621184141585
1099                     -39.20952357694536
1100                     -39.207427917547086
1101                     -39.205334205956454
1102                     -39.20324244218293
1103                     -39.20115262623609
1104                     -39.19906475812548
1105                     -39.196978837860655
1106                     -39.19489486545111
1107                     -39.19281284090641
1108                     -39.19073276423595
1109                     -39.18865463544934
1110                     -39.186578454556056
1111                     -39.18450422156548
1112                     -39.182431936487234
1113                     -39.180361599330645
1114                     -39.1782932101052
1115                     -39.176226768820385
1116                     -39.174162275485614
1117                     -39.17209973011032
1118                     -39.17003913270387
1119                     -39.167980483275734
1120                     -39.16592378183534
1121                     -39.16386902839197
1122                     -39.161816222955125
1123                     -39.15976536553405
1124                     -39.15771645613825
1125                     -39.15566949477699
1126                     -39.15362448145962
1127                     -39.15158141619555
1128                     -39.14954029899398
1129                     -39.1475011298643
1130                     -39.145463908815856
1131                     -39.143428872433574
1132                     -39.141395945362284
1133                     -39.139364970767865
1134                     -39.13733594865958
1135                     -39.13530887904673
1136                     -39.13328376193851
1137                     -39.1312605973444
1138                     -39.1292393852734
1139                     -39.12722012573494
1140                     -39.125202818738195
1141                     -39.1231874642924
1142                     -39.12117406240677
1143                     -39.11916261309059
1144                     -39.117153116352924
1145                     -39.115145572203076
1146                     -39.11313998065025
1147                     -39.1111363417036
1148                     -39.109134655372195
1149                     -39.10713492166536
1150                     -39.105137140592156
1151                     -39.10314131216176
1152                     -39.101147436383265
1153                     -39.09915551326582
1154                     -39.097165542818566
1155                     -39.095177525050524
1156                     -39.09319145997092
1157                     -39.09120734758876
1158                     -39.08922518791315
1159                     -39.08724498095314
1160                     -39.085266726717876
1161                     -39.08329042521627
1162                     -39.081316076457526
1163                     -39.079343680450464
1164                     -39.07737323720435
1165                     -39.0754047467281
1166                     -39.073438209030684
1167                     -39.07147362412114
1168                     -39.06951099200854
1169                     -39.06755031270166
1170                     -39.065591586209734
1171                     -39.063634812541515
1172                     -39.06167999170605
1173                     -39.059727123712285
1174                     -39.0577762085692
1175                     -39.05582724628563
1176                     -39.053880236870555
1177                     -39.05193518033287
1178                     -39.04999207668148
1179                     -39.04805092592526
1180                     -39.046111728073136
1181                     -39.044174483133936
1182                     -39.042239191116586
1183                     -39.04030585202997
1184                     -39.03837446588276
1185                     -39.03644503268403
1186                     -39.034517552442445
1187                     -39.03259202516686
1188                     -39.030668450866145
1189                     -39.028746829549036
1190                     -39.026827161224396
1191                     -39.02490944590094
1192                     -39.022993683587515
1193                     -39.021079874292866
1194                     -39.01916801802579
1195                     -39.01725811479491
1196                     -39.015350164609124
1197                     -39.013444167477054
1198                     -39.01154012340746
1199                     -39.00963803240907
1200                     -39.007737894490646
1201                     -39.00583970966072
1202                     -39.00394347792819
1203                     -39.00204919930155
1204                     -39.00015687378959
1205                     -38.99826650140099
1206                     -38.99637808214425
1207                     -38.99449161602818
1208                     -38.9926071030613
1209                     -38.990724543252306
1210                     -38.98884393660978
1211                     -38.98696528314238
1212                     -38.98508858285865
1213                     -38.983213835767195
1214                     -38.981341041876604
1215                     -38.979470201195475
1216                     -38.977601313732336
1217                     -38.975734379495684
1218                     -38.97386939849425
1219                     -38.972006370736445
1220                     -38.970145296230776
1221                     -38.96828617498571
1222                     -38.966429007009985
1223                     -38.964573792311896
1224                     -38.962720530899986
1225                     -38.96086922278275
1226                     -38.959019867968706
1227                     -38.95717246646623
1228                     -38.955327018283846
1229                     -38.95348352342998
1230                     -38.95164198191308
1231                     -38.9498023937416
1232                     -38.94796475892393
1233                     -38.946129077468456
1234                     -38.94429534938363
1235                     -38.94246357467779
1236                     -38.94063375335942
1237                     -38.938805885436786
1238                     -38.936979970918365
1239                     -38.9351560098124
1240                     -38.93333400212732
1241                     -38.93151394787147
1242                     -38.92969584705313
1243                     -38.92787969968062
1244                     -38.926065505762324
1245                     -38.924253265306504
1246                     -38.922442978321456
1247                     -38.92063464481547
1248                     -38.91882826479686
1249                     -38.91702383827382
1250                     -38.91522136525469
1251                     -38.9134208457476
1252                     -38.91162227976091
1253                     -38.90982566730294
1254                     -38.908031008381684
1255                     -38.90623830300549
1256                     -38.904447551182535
1257                     -38.90265875292108
1258                     -38.900871908229185
1259                     -38.89908701711516
1260                     -38.89730407958709
1261                     -38.895523095653246
1262                     -38.89374406532161
1263                     -38.8919669886005
1264                     -38.89019186549795
1265                     -38.888418696022086
1266                     -38.88664748018114
1267                     -38.88487821798306
1268                     -38.883110909436034
1269                     -38.88134555454812
1270                     -38.87958215332746
1271                     -38.87782070578209
1272                     -38.87606121192005
1273                     -38.87430367174943
1274                     -38.87254808527821
1275                     -38.870794452514566
1276                     -38.8690427734664
1277                     -38.86729304814177
1278                     -38.865545276548715
1279                     -38.863799458695205
1280                     -38.86205559458926
1281                     -38.86031368423881
1282                     -38.85857372765186
1283                     -38.856835724836415
1284                     -38.855099675800425
1285                     -38.853365580551724
1286                     -38.85163343909839
1287                     -38.84990325144828
1288                     -38.84817501760941
1289                     -38.84644873758952
1290                     -38.844724411396705
1291                     -38.84300203903869
1292                     -38.841281620523496
1293                     -38.83956315585889
1294                     -38.837846645052856
1295                     -38.83613208811321
1296                     -38.83441948504773
1297                     -38.83270883586434
1298                     -38.831000140570815
1299                     -38.82929339917502
1300                     -38.82758861168481
1301                     -38.825885778107825
1302                     -38.82418489845203
1303                     -38.82248597272517
1304                     -38.82078900093503
1305                     -38.81909398308932
1306                     -38.81740091919581
1307                     -38.81570980926236
1308                     -38.81402065329661
1309                     -38.8123334513063
1310                     -38.81064820329917
1311                     -38.80894516189925
1312                     -38.80723061792331
1313                     -38.805517663387434
1314                     -38.80380629829802
1315                     -38.8020965226614
1316                     -38.80038833648399
1317                     -38.798681739772
1318                     -38.796976732532016
1319                     -38.795273314770256
1320                     -38.79357148649307
1321                     -38.791871247706815
1322                     -38.79017259841779
1323                     -38.788475538632376
1324                     -38.78678006835688
1325                     -38.7850861875976
1326                     -38.78339389636085
1327                     -38.78170319465298
1328                     -38.78001408248021
1329                     -38.77832655984884
1330                     -38.77664062676525
1331                     -38.77495628323559
1332                     -38.77327352926624
1333                     -38.77159236486343
1334                     -38.76991279003343
1335                     -38.76823480478241
1336                     -38.76655840911677
1337                     -38.76488360304266
1338                     -38.76321038656634
1339                     -38.76153875969408
1340                     -38.75986872243205
1341                     -38.75820027478645
1342                     -38.75653341676357
1343                     -38.75486814836958
1344                     -38.753204469610736
1345                     -38.75154238049318
1346                     -38.74988188102302
1347                     -38.7482229712066
1348                     -38.746565651050034
1349                     -38.74490992055952
1350                     -38.74325577974114
1351                     -38.741603228601164
1352                     -38.73995226714569
1353                     -38.73830289538085
1354                     -38.736655113312835
1355                     -38.73500892094785
1356                     -38.73336431829182
1357                     -38.73172130535108
1358                     -38.73007988213158
1359                     -38.728440048639584
1360                     -38.72680180488116
1361                     -38.725165150862324
1362                     -38.7235300865893
1363                     -38.721896612068136
1364                     -38.72026472730484
1365                     -38.71863443230553
1366                     -38.71700572707637
1367                     -38.71537861162327
1368                     -38.71375308595244
1369                     -38.712129150069885
1370                     -38.710506803981616
1371                     -38.70888604769369
1372                     -38.707266881212156
1373                     -38.70564930454307
1374                     -38.704033317692485
1375                     -38.70241892066632
1376                     -38.70080611347064
1377                     -38.69919489611146
1378                     -38.69758526859479
1379                     -38.69597723092661
1380                     -38.694370783112916
1381                     -38.69276592515969
1382                     -38.69116265707291
1383                     -38.68956097885859
1384                     -38.68796089052261
1385                     -38.68636239207098
1386                     -38.684765483509665
1387                     -38.6831701648446
1388                     -38.681576436081755
1389                     -38.679984297227016
1390                     -38.6783937482864
1391                     -38.67680478926566
1392                     -38.675217420170945
1393                     -38.673631641008065
1394                     -38.672047451782866
1395                     -38.670464852501304
1396                     -38.66888384316926
1397                     -38.667304423792665
1398                     -38.66572659437736
1399                     -38.66415035492927
1400                     -38.66257570545421
1401                     -38.66100264595812
1402                     -38.65943117644673
1403                     -38.65786129692607
1404                     -38.65629300740183
1405                     -38.654726307879955
1406                     -38.653161198366256
1407                     -38.65159767886654
1408                     -38.65003574938663
1409                     -38.64847540993237
1410                     -38.64691666050958
1411                     -38.64535950112406
1412                     -38.64380393178157
1413                     -38.64224995248797
1414                     -38.64069756324899
1415                     -38.639146764070475
1416                     -38.63759755495815
1417                     -38.6360499359178
1418                     -38.63450390695526
1419                     -38.63295946807615
1420                     -38.63141661928634
1421                     -38.62987536059159
1422                     -38.62833569199752
1423                     -38.62679761350994
1424                     -38.625261125134635
1425                     -38.62372622687718
1426                     -38.622192918743515
1427                     -38.620661200739164
1428                     -38.61913107286986
1429                     -38.61760253514137
1430                     -38.61607558755942
1431                     -38.61455023012958
1432                     -38.613026462857576
1433                     -38.611504285749106
1434                     -38.609983698809856
1435                     -38.6084647020455
1436                     -38.606947295461616
1437                     -38.60543147906393
1438                     -38.60391725285806
1439                     -38.6024046168497
1440                     -38.60089357104441
1441                     -38.59938411544789
1442                     -38.597876250065646
1443                     -38.596369974903425
1444                     -38.59486528996683
1445                     -38.59336219526132
1446                     -38.59186069079278
1447                     -38.590360776566484
1448                     -38.5888624525882
1449                     -38.58736571886349
1450                     -38.58587057539789
1451                     -38.58437702219704
1452                     -38.58288505926643
1453                     -38.58139468661169
1454                     -38.57990590423825
1455                     -38.57841871215188
1456                     -38.57693311035788
1457                     -38.57544909886187
1458                     -38.57396667766944
1459                     -38.572485846786066
1460                     -38.57100660621727
1461                     -38.56952895596854
1462                     -38.56805289604548
1463                     -38.56657842645343
1464                     -38.565105547197966
1465                     -38.56363425828464
1466                     -38.56216455971885
1467                     -38.560696451506104
1468                     -38.5592299336518
1469                     -38.55776500616155
1470                     -38.5563016690407
1471                     -38.554839922294704
1472                     -38.55337976592905
1473                     -38.551921199949184
1474                     -38.55046422436046
1475                     -38.54900883916842
1476                     -38.54755504437842
1477                     -38.54610283999588
1478                     -38.544652226026194
1479                     -38.54320320247485
1480                     -38.54175576934718
1481                     -38.540309926648575
1482                     -38.53886567438437
1483                     -38.537423012560126
1484                     -38.53598194118106
1485                     -38.534542460252574
1486                     -38.53310456978005
1487                     -38.53166826976889
1488                     -38.53023356022433
1489                     -38.52880044115177
1490                     -38.5273689125566
1491                     -38.52591684765236
1492                     -38.524451295259446
1493                     -38.52298692488087
1494                     -38.5215237365207
1495                     -38.52006173018302
1496                     -38.518600905871935
1497                     -38.517141263591384
1498                     -38.51568280334541
1499                     -38.514225525138144
1500                     -38.5127694289736
1501                     -38.51131451485574
1502                     -38.50986078278862
1503                     -38.50840823277628
1504                     -38.506956864822776
1505                     -38.50550667893209
1506                     -38.50405767510828
1507                     -38.50260985335528
1508                     -38.50116321367713
1509                     -38.49971775607792
1510                     -38.49827348056153
1511                     -38.496830387132036
1512                     -38.495388475793405
1513                     -38.493947746549686
1514                     -38.49250819940482
1515                     -38.491069834362705
1516                     -38.48963265142748
1517                     -38.48819665060313
1518                     -38.48676183189348
1519                     -38.48532819530258
1520                     -38.48389574083445
1521                     -38.48246446849305
1522                     -38.48103437828225
1523                     -38.479605470206096
1524                     -38.478177744268514
1525                     -38.47675120047354
1526                     -38.47532583882499
1527                     -38.47390165932684
1528                     -38.47247866198312
1529                     -38.4710568467977
1530                     -38.469636213774585
1531                     -38.468216762917656
1532                     -38.46679849423081
1533                     -38.46538140771807
1534                     -38.46396550338327
1535                     -38.462550781230334
1536                     -38.46113724126332
1537                     -38.45972488348596
1538                     -38.45831370790227
1539                     -38.45690371451615
1540                     -38.45549490333147
1541                     -38.45408727435223
1542                     -38.452680827582135
1543                     -38.45127556302521
1544                     -38.449871480685424
1545                     -38.44846858056653
1546                     -38.44706686267248
1547                     -38.44566632700709
1548                     -38.44426697357433
1549                     -38.44286880237804
1550                     -38.44147181342206
1551                     -38.44007600671027
1552                     -38.43868138224659
1553                     -38.43728794003482
1554                     -38.43589568007885
1555                     -38.43450460238252
1556                     -38.43311470694976
1557                     -38.43172599378428
1558                     -38.430338462890035
1559                     -38.428952114270864
1560                     -38.42756694793051
1561                     -38.426182963872925
1562                     -38.42480016210185
1563                     -38.42341854262118
1564                     -38.42203810543472
1565                     -38.42065885054634
1566                     -38.419280777959756
1567                     -38.41790388767885
1568                     -38.4165281797074
1569                     -38.41515365404941
1570                     -38.413780310708376
1571                     -38.41240814968828
1572                     -38.411037170992934
1573                     -38.409667374626046
1574                     -38.40829876059146
1575                     -38.406931328893
1576                     -38.4055650795344
1577                     -38.404200012519496
1578                     -38.40283612785203
1579                     -38.40147342553579
1580                     -38.40011190557451
1581                     -38.39875156797205
1582                     -38.39739241273214
1583                     -38.39603443985846
1584                     -38.39467764935486
1585                     -38.39332204122517
1586                     -38.39196761547298
1587                     -38.39061437210211
1588                     -38.38926231111641
1589                     -38.38791143251946
1590                     -38.38656173631507
1591                     -38.385213222506984
1592                     -38.383865891099006
1593                     -38.38251974209476
1594                     -38.381174775498
1595                     -38.379830991312545
1596                     -38.37848838954197
1597                     -38.37714697019006
1598                     -38.3758067332605
1599                     -38.37446767875715
1600                     -38.373129806683565
1601                     -38.37179311704345
1602                     -38.37045760984061
1603                     -38.36912328507859
1604                     -38.36779014276126
1605                     -38.366458182892245
1606                     -38.365127405475185
1607                     -38.363797810513816
1608                     -38.362469398011825
1609                     -38.361142167972865
1610                     -38.35981612040063
1611                     -38.35849125529877
1612                     -38.35716757267103
1613                     -38.35584507252097
1614                     -38.35452375485228
1615                     -38.35320361966871
1616                     -38.35188466697382
1617                     -38.35056689677126
1618                     -38.34925030906481
1619                     -38.34793490385792
1620                     -38.34662068115443
1621                     -38.34530764095782
1622                     -38.343995783271815
1623                     -38.34268510810004
1624                     -38.3413756154461
1625                     -38.34006730531362
1626                     -38.33876017770625
1627                     -38.33745423262767
1628                     -38.33614947008135
1629                     -38.33484589007097
1630                     -38.33354349260024
1631                     -38.332242277672606
1632                     -38.33094224529181
1633                     -38.329643395461396
1634                     -38.32834572818497
1635                     -38.32704924346603
1636                     -38.325753941308285
1637                     -38.324459821715315
1638                     -38.323166884690686
1639                     -38.32187513023802
1640                     -38.32058455836073
1641                     -38.319295169062634
1642                     -38.318006962347084
1643                     -38.3167199382178
1644                     -38.31543409667829
1645                     -38.31414943773211
1646                     -38.3128659613829
1647                     -38.31158366763407
1648                     -38.31030255648924
1649                     -38.30902262795198
1650                     -38.307743882025875
1651                     -38.30646631871436
1652                     -38.30518993802106
1653                     -38.303914739949455
1654                     -38.30264072450308
1655                     -38.30136789168553
1656                     -38.30009624150029
1657                     -38.29882577395087
1658                     -38.2975564890408
1659                     -38.296288386773604
1660                     -38.295021467152715
1661                     -38.29375573018183
1662                     -38.29249117586427
1663                     -38.29122780420365
1664                     -38.28996561520339
1665                     -38.288704608867064
1666                     -38.28744478519808
1667                     -38.28618614420002
1668                     -38.284928685876324
1669                     -38.28367241023043
1670                     -38.282417317265924
1671                     -38.281147474671805
1672                     -38.27986795793068
1673                     -38.27858932976521
1674                     -38.277311590178016
1675                     -38.27603473917178
1676                     -38.27475877674914
1677                     -38.273483702912756
1678                     -38.272209517665296
1679                     -38.27093622100932
1680                     -38.269663812947684
1681                     -38.26839229348286
1682                     -38.267121662617555
1683                     -38.265851920354415
1684                     -38.264583066696055
1685                     -38.2633151016452
1686                     -38.26204802520434
1687                     -38.26078183737625
1688                     -38.259516538163474
1689                     -38.25825212756872
1690                     -38.25698860559457
1691                     -38.25572597224375
1692                     -38.25446422751871
1693                     -38.25320337142221
1694                     -38.251943403956844
1695                     -38.25068432512528
1696                     -38.24942613493004
1697                     -38.24816883337381
1698                     -38.24691242045916
1699                     -38.24565689618876
1700                     -38.2444022605652
1701                     -38.24314851359112
1702                     -38.24189565526909
1703                     -38.24064368560175
1704                     -38.23939260459165
1705                     -38.23814241224143
1706                     -38.236893108553744
1707                     -38.23564469353115
1708                     -38.234397167176176
1709                     -38.233150529491525
1710                     -38.23190478047976
1711                     -38.23065992014346
1712                     -38.229415948485205
1713                     -38.22817286550767
1714                     -38.2269306712133
1715                     -38.22568936560476
1716                     -38.22444894868468
1717                     -38.22320942045556
1718                     -38.22197078092001
1719                     -38.22073303008062
1720                     -38.21949616793998
1721                     -38.21826019450062
1722                     -38.21702510976517
1723                     -38.21579091373617
1724                     -38.214557606416115
1725                     -38.21332518780772
1726                     -38.212093657913414
1727                     -38.210863016735914
1728                     -38.20963326427761
1729                     -38.20840440054119
1730                     -38.20717642552916
1731                     -38.20594933924404
1732                     -38.2047231416885
1733                     -38.20349783286499
1734                     -38.2022734127761
1735                     -38.201049881424325
1736                     -38.19982723881227
1737                     -38.19860548494248
1738                     -38.197384619817534
1739                     -38.19616464343985
1740                     -38.194945555812104
1741                     -38.19372735693673
1742                     -38.1925100468163
1743                     -38.1912936254534
1744                     -38.190078092850555
1745                     -38.188863449010206
1746                     -38.187649693934915
1747                     -38.18643682762726
1748                     -38.185224850089746
1749                     -38.18401376132484
1750                     -38.18280356133512
1751                     -38.181594250123155
1752                     -38.18038582769133
1753                     -38.17917829404226
1754                     -38.17797164917849
1755                     -38.17676589310243
1756                     -38.175561025816606
1757                     -38.174357047323554
1758                     -38.1731539576258
1759                     -38.17195175672587
1760                     -38.17075044462617
1761                     -38.16955002132933
1762                     -38.16835048683769
1763                     -38.167151841153945
1764                     -38.16595408428035
1765                     -38.164757216219655
1766                     -38.16356123697414
1767                     -38.16236614654641
1768                     -38.16117194493896
1769                     -38.159978632154164
1770                     -38.15878620819463
1771                     -38.157594673062825
1772                     -38.15640402676112
1773                     -38.155214269292166
1774                     -38.15402540065826
1775                     -38.15283742086206
1776                     -38.15165032990587
1777                     -38.15046412779223
1778                     -38.14927881452362
1779                     -38.148094390102564
1780                     -38.146910854531406
1781                     -38.145728207812695
1782                     -38.14454644994885
1783                     -38.143365580942366
1784                     -38.14218560079573
1785                     -38.14100650951129
1786                     -38.13982830709163
1787                     -38.138650993539095
1788                     -38.13747456885616
1789                     -38.1362990330453
1790                     -38.13512438610897
1791                     -38.13395062804961
1792                     -38.13277775886966
1793                     -38.13160577857154
1794                     -38.13043468715776
1795                     -38.12926448463059
1796                     -38.128095170992715
1797                     -38.126926746246376
1798                     -38.12575921039412
1799                     -38.12459256343826
1800                     -38.123426805381314
