# Supplementary material for: Numerical simulation research on thermal insulation performance of composite heat-insulation zone structure in hydrothermal high-temperature mine
Source: Sci Rep. 2024 Jun 18;14:14096. doi: 10.1038/s41598-024-64702-4 (PMC11189482; doi:10.1038/s41598-024-64702-4)
Supplement: Supplementary file 1 — Supplementary Information. [file 41598_2024_64702_MOESM1_ESM.zip › Heat flux scenario 5-3.txt]

% Model:              方案五-3.mph
% Version:            COMSOL 5.6.0.280
% Date:               Sep 23 2022, 21:28
% Table:              表格: 表格 29 {tbl29} - 线积分: 线积分 1 {int1}
% 时间 (d)                 向内热通量 (W/m)
0                        -58.54326480765339
1                        -56.214554265855796
2                        -54.17135537840999
3                        -53.28506328868966
4                        -52.45777778412553
5                        -51.814341491916174
6                        -51.30620918083832
7                        -50.933542104599674
8                        -50.74042939844647
9                        -50.57185134942655
10                       -50.40325087061667
11                       -50.23462795486036
12                       -50.065982594997536
13                       -49.89731478386444
14                       -49.728624514293614
15                       -49.59370321969858
16                       -49.48129713633036
17                       -49.3688811486122
18                       -49.2564552544638
19                       -49.144019451804716
20                       -49.03157373855317
21                       -48.91911811262733
22                       -48.80665257194411
23                       -48.69417711442008
24                       -48.58169173797106
25                       -48.46919644051204
26                       -48.35669121995749
27                       -48.24417607422116
28                       -48.13165100121587
29                       -48.02880162757839
30                       -47.964688870080735
31                       -47.90057290144688
32                       -47.8364537212949
33                       -47.77233132924272
34                       -47.70820572490829
35                       -47.64407690790949
36                       -47.57994487786399
37                       -47.515809634389605
38                       -47.45167117710379
39                       -47.38752950562428
40                       -47.32338461956846
41                       -47.25923651855375
42                       -47.1950852021975
43                       -47.13093067011696
44                       -47.066772921929314
45                       -47.00261195725172
46                       -46.93844777570126
47                       -46.87428037689473
48                       -46.81010976044923
49                       -46.74593592598151
50                       -46.68175887310838
51                       -46.61757860144643
52                       -46.553395110612364
53                       -46.489208400222736
54                       -46.425018469893914
55                       -46.36082531924253
56                       -46.29662894788463
57                       -46.23242935543661
58                       -46.1804670448675
59                       -46.146863906210484
60                       -46.11325988663282
61                       -46.07965498607992
62                       -46.046049204496995
63                       -46.01244254182921
64                       -45.9788349980219
65                       -45.945226573020335
66                       -45.9116172667697
67                       -45.878007079215315
68                       -45.84439601030219
69                       -45.81078405997574
70                       -45.77717122818111
71                       -45.743557514863554
72                       -45.709942919968235
73                       -45.67632744344038
74                       -45.642711085225095
75                       -45.6090938452677
76                       -45.57547572351327
77                       -45.54185671990704
78                       -45.50823683439417
79                       -45.47461606691985
80                       -45.44099441742921
81                       -45.40737188586735
82                       -45.373748472179535
83                       -45.34012417631086
84                       -45.30649899820641
85                       -45.27287293781148
86                       -45.23924599507097
87                       -45.20561816993015
88                       -45.171989462334125
89                       -45.138359872228044
90                       -45.10472939955687
91                       -45.07109804426585
92                       -45.03746580630004
93                       -45.00383268560449
94                       -44.97019868212436
95                       -44.93656379580465
96                       -44.90292802659054
97                       -44.86929137442697
98                       -44.83565383925902
99                       -44.802015421031875
100                      -44.76837611969048
101                      -44.73473593517989
102                      -44.70109486744522
103                      -44.66745291643146
104                      -44.63381008208362
105                      -44.60016636434672
106                      -44.56652176316582
107                      -44.532876278485915
108                      -44.499229910252026
109                      -44.46558265840916
110                      -44.43193452290236
111                      -44.398285503676526
112                      -44.3646356006767
113                      -44.33098481384784
114                      -44.297333143134985
115                      -44.26368058848309
116                      -44.24412987114811
117                      -44.2281045654522
118                      -44.21207905943171
119                      -44.196053353080735
120                      -44.1800274463933
121                      -44.164001339363516
122                      -44.14797503198541
123                      -44.13194852425311
124                      -44.11592181616064
125                      -44.09989490770211
126                      -44.08386779887142
127                      -44.06784048966285
128                      -44.05181298007036
129                      -44.03578527008808
130                      -44.019757359709985
131                      -44.00372924893022
132                      -43.987700937742815
133                      -43.97167242614182
134                      -43.95564371412135
135                      -43.93961480167545
136                      -43.92358568879815
137                      -43.907556375483495
138                      -43.89152686172568
139                      -43.87549714751856
140                      -43.85946723285645
141                      -43.84343711773316
142                      -43.82740680214297
143                      -43.81137628607983
144                      -43.795345569537766
145                      -43.779314652510955
146                      -43.76328353499331
147                      -43.74725221697903
148                      -43.731220698462096
149                      -43.71518897943664
150                      -43.69915705989661
151                      -43.683124939836176
152                      -43.66709261924935
153                      -43.651060098130166
154                      -43.63502737647277
155                      -43.618994454271096
156                      -43.602961331519296
157                      -43.586928008211416
158                      -43.57089448434156
159                      -43.55486075990359
160                      -43.53882683489178
161                      -43.522792709300035
162                      -43.5067583831226
163                      -43.49072385635337
164                      -43.474689128986434
165                      -43.45865420101581
166                      -43.442619072435654
167                      -43.42658374324002
168                      -43.410548213422835
169                      -43.39451248297827
170                      -43.37847655190036
171                      -43.362440420183106
172                      -43.34640408782064
173                      -43.33036755480692
174                      -43.31433082113609
175                      -43.29829388680214
176                      -43.28225675179922
177                      -43.266219416121245
178                      -43.25018187976232
179                      -43.23414414271656
180                      -43.21810620497797
181                      -43.2020680665406
182                      -43.18602972739852
183                      -43.169991187545705
184                      -43.15395244697633
185                      -43.13791350568439
186                      -43.12187436366387
187                      -43.10583502090887
188                      -43.08979547741346
189                      -43.07375573317174
190                      -43.05771578817765
191                      -43.04167564242525
192                      -43.02563529590863
193                      -43.009594748621936
194                      -42.9935540005589
195                      -42.97751305171396
196                      -42.96147190208088
197                      -42.94543055165388
198                      -42.92938900042696
199                      -42.913347248394075
200                      -42.89730529554935
201                      -42.88126314188688
202                      -42.86522078740057
203                      -42.849178232084604
204                      -42.83313547593293
205                      -42.81709251893968
206                      -42.801049361098826
207                      -42.785006002404465
208                      -42.7689624428506
209                      -42.7529186824313
210                      -42.7368747211406
211                      -42.7208305589725
212                      -42.70478619592115
213                      -42.688741631980434
214                      -42.67269686714459
215                      -42.656651901407564
216                      -42.64060673476334
217                      -42.62456136720601
218                      -42.60851579872964
219                      -42.59247002932819
220                      -42.5764240589958
221                      -42.56037788772646
222                      -42.54433151551426
223                      -42.5282849423532
224                      -42.51223816823728
225                      -42.49619119316061
226                      -42.48014401711722
227                      -42.4640966401011
228                      -42.448049062106314
229                      -42.4320012831269
230                      -42.41595330315688
231                      -42.404796880923996
232                      -42.39690155206082
233                      -42.38900617454771
234                      -42.38111074838386
235                      -42.373215273568675
236                      -42.36531975010145
237                      -42.357424177981386
238                      -42.3495285572078
239                      -42.341632887780015
240                      -42.33373716969732
241                      -42.32584140295892
242                      -42.317945587564246
243                      -42.31004972351252
244                      -42.302153810803
245                      -42.29425784943495
246                      -42.28636183940778
247                      -42.27846578072067
248                      -42.27056967337297
249                      -42.26267351736394
250                      -42.254777312692866
251                      -42.246881059359076
252                      -42.238984757361834
253                      -42.231088406700444
254                      -42.223192007374166
255                      -42.21529555938233
256                      -42.20739906272416
257                      -42.19950251739897
258                      -42.19160592340616
259                      -42.18370928074483
260                      -42.17581258941437
261                      -42.16791584941413
262                      -42.16001906074329
263                      -42.152122223401264
264                      -42.14422533738715
265                      -42.13632840270039
266                      -42.128431419340295
267                      -42.12053438730601
268                      -42.112637306596994
269                      -42.10474017721237
270                      -42.096842999151555
271                      -42.08894577241373
272                      -42.08104849699832
273                      -42.073151172904446
274                      -42.065253800131565
275                      -42.05735637867888
276                      -42.04945890854568
277                      -42.041561389731285
278                      -42.03366382223496
279                      -42.02576620605603
280                      -42.01786854119372
281                      -42.00997082764729
282                      -42.002073065416205
283                      -41.99417525449954
284                      -41.98627739489679
285                      -41.97837948660703
286                      -41.97048152962974
287                      -41.9625835239641
288                      -41.954685469609444
289                      -41.94678736656503
290                      -41.9388892148302
291                      -41.93099101440415
292                      -41.92309276528626
293                      -41.915194467475764
294                      -41.907296120972
295                      -41.89939772577419
296                      -41.89149928188169
297                      -41.88360078929377
298                      -41.87570224800969
299                      -41.86780365802873
300                      -41.85990501935018
301                      -41.852006331973485
302                      -41.84410759589769
303                      -41.836208811122226
304                      -41.828309977646335
305                      -41.82041109546938
306                      -41.81251216459053
307                      -41.80461318500919
308                      -41.79671415672458
309                      -41.788815079736
310                      -41.780915954042726
311                      -41.77301677964411
312                      -41.765117556539394
313                      -41.75721828472781
314                      -41.74931896420874
315                      -41.741419594981465
316                      -41.73352017704521
317                      -41.725620710399284
318                      -41.71772119504301
319                      -41.709821630975675
320                      -41.701922018196555
321                      -41.694022356704906
322                      -41.68612264650006
323                      -41.678222887581306
324                      -41.67032307994787
325                      -41.66242322359915
326                      -41.654523318534316
327                      -41.64662336475277
328                      -41.63872336225369
329                      -41.630823311036416
330                      -41.6229232111003
331                      -41.6150230624445
332                      -41.607122865068455
333                      -41.59922261897132
334                      -41.591322324152436
335                      -41.583421980611064
336                      -41.57552158834652
337                      -41.567621147358146
338                      -41.559720657645116
339                      -41.551820119206845
340                      -41.54391953204248
341                      -41.536018896151404
342                      -41.52811821153294
343                      -41.52021747818626
344                      -41.51231669611074
345                      -41.504415865305646
346                      -41.496514985770226
347                      -41.4886140575038
348                      -41.48071308050566
349                      -41.472812054775154
350                      -41.46491098031149
351                      -41.457009857113924
352                      -41.44910868518182
353                      -41.44120746451449
354                      -41.4333061951111
355                      -41.42540487697105
356                      -41.417503510093574
357                      -41.40960209447797
358                      -41.401700630123536
359                      -41.39379911702958
360                      -41.385897555195356
361                      -41.377995944620146
362                      -41.37009428530325
363                      -41.36219257724395
364                      -41.35429082044162
365                      -41.346389014895365
366                      -41.33848716060466
367                      -41.330585257568714
368                      -41.32268330578673
369                      -41.314781305258165
370                      -41.30687925598216
371                      -41.29897715795814
372                      -41.291075011185164
373                      -41.28317281566278
374                      -41.27527057139019
375                      -41.267368278366604
376                      -41.259465936591425
377                      -41.25156354606378
378                      -41.243661106783094
379                      -41.23575861874868
380                      -41.227856081959665
381                      -41.219953496415556
382                      -41.21205086211544
383                      -41.204148179058706
384                      -41.196245447244536
385                      -41.188342666672405
386                      -41.180439837341495
387                      -41.17253695925109
388                      -41.16463403240044
389                      -41.15673105678892
390                      -41.14882803241573
391                      -41.1409249592802
392                      -41.13302183738163
393                      -41.12511866671931
394                      -41.11721544729247
395                      -41.10931217910048
396                      -41.101408862142556
397                      -41.093505496418075
398                      -41.0856020819262
399                      -41.07769861866629
400                      -41.06979510663767
401                      -41.06189154583949
402                      -41.05398793627126
403                      -41.04608427793206
404                      -41.03818057082128
405                      -41.03027681493813
406                      -41.02237301028205
407                      -41.014469156852115
408                      -41.0065652546478
409                      -40.99866130366825
410                      -40.99075730391286
411                      -40.98472413240677
412                      -40.97993818818868
413                      -40.97515222608654
414                      -40.97036624610003
415                      -40.96558024822916
416                      -40.96079423247369
417                      -40.95600819883343
418                      -40.951222147308215
419                      -40.94643607789801
420                      -40.94164999060255
421                      -40.936863885421666
422                      -40.9320777623553
423                      -40.92729162140323
424                      -40.92250546256523
425                      -40.9177192858413
426                      -40.912933091231075
427                      -40.908146878734605
428                      -40.90336064835164
429                      -40.898574400081976
430                      -40.893788133925526
431                      -40.8890018498821
432                      -40.884215547951555
433                      -40.87942922813371
434                      -40.87464289042844
435                      -40.86985653483553
436                      -40.86507016135492
437                      -40.860283769986346
438                      -40.855497360729665
439                      -40.85071093358482
440                      -40.84592448855154
441                      -40.84113802562968
442                      -40.83635154481917
443                      -40.83156504611974
444                      -40.826778529531325
445                      -40.82199199505368
446                      -40.817205442686735
447                      -40.81241887243024
448                      -40.80763228428411
449                      -40.802845678248126
450                      -40.7980590543222
451                      -40.79327241250616
452                      -40.78848575279977
453                      -40.78369907520294
454                      -40.77891237971552
455                      -40.7741256663373
456                      -40.769338935068184
457                      -40.76455218590799
458                      -40.75976541885651
459                      -40.75497863391365
460                      -40.75019183107925
461                      -40.74540501035306
462                      -40.740618171735086
463                      -40.73583131522499
464                      -40.731044440822714
465                      -40.72625754852811
466                      -40.721470638341
467                      -40.716683710261194
468                      -40.71189676428855
469                      -40.70710980042298
470                      -40.70232281866418
471                      -40.69753581901212
472                      -40.69274880146659
473                      -40.68796176602747
474                      -40.683174712694544
475                      -40.67838764146767
476                      -40.67360055234665
477                      -40.66881344533149
478                      -40.664026320421854
479                      -40.65923917761765
480                      -40.6544520169187
481                      -40.649664838324895
482                      -40.64487764183601
483                      -40.64009042745194
484                      -40.6353031951725
485                      -40.63051594499754
486                      -40.625728676926926
487                      -40.6209413909604
488                      -40.61615408709797
489                      -40.61136676533933
490                      -40.60657942568436
491                      -40.60179206813291
492                      -40.59700469268487
493                      -40.59221729934005
494                      -40.58742988809824
495                      -40.58264245895936
496                      -40.57785501192316
497                      -40.57306754698959
498                      -40.56828006415839
499                      -40.563492563429485
500                      -40.55870504480262
501                      -40.55391750827782
502                      -40.54912995385473
503                      -40.544342381533255
504                      -40.53955479131326
505                      -40.53476718319455
506                      -40.52997955717704
507                      -40.525191913260514
508                      -40.52040425144476
509                      -40.515616571729716
510                      -40.51082887411522
511                      -40.50604115860104
512                      -40.50125342518711
513                      -40.49646567387318
514                      -40.49167790465911
515                      -40.48689011754476
516                      -40.48210231253007
517                      -40.47731448961467
518                      -40.472526648798535
519                      -40.46773879008161
520                      -40.46295091346343
521                      -40.458163018944184
522                      -40.45337510652349
523                      -40.448587176201244
524                      -40.443799227977316
525                      -40.43901126185146
526                      -40.43422327782366
527                      -40.429435275893674
528                      -40.42464725606129
529                      -40.41985921832644
530                      -40.41507116268896
531                      -40.41028308914866
532                      -40.40549499770536
533                      -40.40070688835898
534                      -40.39591876110929
535                      -40.3911306159561
536                      -40.38634245289937
537                      -40.38155427193886
538                      -40.376766073074435
539                      -40.3719778563059
540                      -40.36718962163316
541                      -40.36240136905599
542                      -40.35761309857427
543                      -40.35282481018784
544                      -40.348036503896566
545                      -40.34324817970021
546                      -40.338459837598656
547                      -40.33367147759177
548                      -40.328883099679345
549                      -40.324094703861306
550                      -40.31930629013745
551                      -40.31451785850755
552                      -40.30972940897155
553                      -40.30494094152928
554                      -40.300152456180484
555                      -40.29536395292511
556                      -40.29057543176291
557                      -40.285786892693835
558                      -40.28099833571768
559                      -40.276209760834185
560                      -40.27142116804331
561                      -40.2666325573449
562                      -40.26184392873871
563                      -40.25705528222461
564                      -40.252266617802555
565                      -40.24747793547229
566                      -40.24268923523359
567                      -40.23790051708638
568                      -40.23311178103056
569                      -40.22832302706586
570                      -40.22353425519214
571                      -40.21874546540926
572                      -40.21395665771712
573                      -40.209167832115455
574                      -40.20437898860419
575                      -40.19959012718308
576                      -40.194801247852084
577                      -40.19001235061091
578                      -40.18522343545951
579                      -40.1804345023977
580                      -40.17564555142529
581                      -40.170856582542115
582                      -40.166067595748096
583                      -40.16127859104297
584                      -40.15648956842657
585                      -40.151700527898875
586                      -40.146911469459646
587                      -40.1421223931087
588                      -40.13733329884589
589                      -40.13254418667114
590                      -40.12775505658414
591                      -40.12383897887833
592                      -40.12050493750814
593                      -40.11717088745774
594                      -40.11383682872704
595                      -40.11050276131588
596                      -40.107168685224366
597                      -40.10383460045241
598                      -40.100500506999836
599                      -40.0971664048667
600                      -40.09383229405289
601                      -40.09049817455837
602                      -40.087164046383144
603                      -40.08382990952717
604                      -40.08049576399025
605                      -40.07716160977246
606                      -40.07382744687371
607                      -40.0704932752939
608                      -40.06715909503305
609                      -40.0638249060911
610                      -40.06049070846793
611                      -40.05715650216354
612                      -40.05382228717786
613                      -40.05048806351088
614                      -40.04715383116246
615                      -40.043819590132614
616                      -40.04048534042132
617                      -40.037151082028444
618                      -40.03381681495387
619                      -40.030482539197756
620                      -40.02714825475984
621                      -40.02381396164022
622                      -40.020479659838756
623                      -40.01714534935542
624                      -40.01381103019016
625                      -40.01047670234293
626                      -40.00714236581362
627                      -40.003808020602264
628                      -40.00047366670877
629                      -39.997139304133086
630                      -39.99380493287507
631                      -39.99047055293486
632                      -39.987136164312254
633                      -39.98380176700719
634                      -39.980467361019734
635                      -39.97713294634976
636                      -39.973798522997186
637                      -39.97046409096197
638                      -39.967129650244125
639                      -39.96379520084352
640                      -39.960460742760134
641                      -39.95712627599394
642                      -39.953791800544856
643                      -39.9504573164128
644                      -39.947122823597724
645                      -39.94378832209962
646                      -39.940453811918424
647                      -39.937119293054074
648                      -39.9337847655065
649                      -39.93045022927562
650                      -39.92711568436147
651                      -39.92378113076389
652                      -39.92044656848296
653                      -39.91711199751854
654                      -39.91377741787057
655                      -39.910442829539
656                      -39.907108232523775
657                      -39.90377362682491
658                      -39.90043901244226
659                      -39.897104389375826
660                      -39.89376975762548
661                      -39.89043511719131
662                      -39.8871004680731
663                      -39.88376581027094
664                      -39.88043114378466
665                      -39.87709646861429
666                      -39.87376178475976
667                      -39.87042709222091
668                      -39.86709239099789
669                      -39.86375768109048
670                      -39.86042296249868
671                      -39.857088235222456
672                      -39.853753499261686
673                      -39.85041875461641
674                      -39.84708400128649
675                      -39.84374923927198
676                      -39.84041446857271
677                      -39.83707968918869
678                      -39.833744901119864
679                      -39.83041010436613
680                      -39.82707529892745
681                      -39.82374048480386
682                      -39.8204056619952
683                      -39.81707083050144
684                      -39.81373599032258
685                      -39.81040114145848
686                      -39.80706628390917
687                      -39.803731417674534
688                      -39.800396542754534
689                      -39.79706165914916
690                      -39.79372676685829
691                      -39.79039186588194
692                      -39.78705695622005
693                      -39.78372203787246
694                      -39.780387110839186
695                      -39.77705217512023
696                      -39.773717230715484
697                      -39.7703822776249
698                      -39.767047315848465
699                      -39.76371234538606
700                      -39.760377366237606
701                      -39.75704237840311
702                      -39.75370738188257
703                      -39.75037237667587
704                      -39.74703736278287
705                      -39.743702340203704
706                      -39.74036730893814
707                      -39.73703226898625
708                      -39.73369722034795
709                      -39.73036216302317
710                      -39.7270270970118
711                      -39.72369202231383
712                      -39.720356938929314
713                      -39.717021846858074
714                      -39.713686746100045
715                      -39.71035163665529
716                      -39.70701651852357
717                      -39.703681391705025
718                      -39.700346256199516
719                      -39.69701111200697
720                      -39.693675959127326
721                      -39.69034079756062
722                      -39.687005627306675
723                      -39.68367044836558
724                      -39.680335260737095
725                      -39.67700006442136
726                      -39.67366485941819
727                      -39.67032964572759
728                      -39.66699442334952
729                      -39.66365919228385
730                      -39.660323952530625
731                      -39.65698870408969
732                      -39.65365344696109
733                      -39.6503181811447
734                      -39.64698290664048
735                      -39.64364762344839
736                      -39.64031233156836
737                      -39.636977031000384
738                      -39.633641721744375
739                      -39.63030640380026
740                      -39.62697107716804
741                      -39.623635741847615
742                      -39.62030039783887
743                      -39.61696504514191
744                      -39.613629683756564
745                      -39.61029431368277
746                      -39.60695893492056
747                      -39.60362354746985
748                      -39.60028815133054
749                      -39.59695274650261
750                      -39.593617332986035
751                      -39.59028191078066
752                      -39.58694647988655
753                      -39.58361104030358
754                      -39.580275592031725
755                      -39.57694013507094
756                      -39.57360466942114
757                      -39.5702691950823
758                      -39.56693371205438
759                      -39.56359822033727
760                      -39.560262719930925
761                      -39.55692721083536
762                      -39.55359169305045
763                      -39.55025616657618
764                      -39.54692063141246
765                      -39.5435850875593
766                      -39.540249535016564
767                      -39.53691397378427
768                      -39.53357840386226
769                      -39.5302428252506
770                      -39.52690723794922
771                      -39.52404956857033
772                      -39.521510511167705
773                      -39.51897144873089
774                      -39.516432381259754
775                      -39.513893308754426
776                      -39.5113542312148
777                      -39.508815148640835
778                      -39.50627606103255
779                      -39.50373696838994
780                      -39.50119787071288
781                      -39.49865876800147
782                      -39.49611966025557
783                      -39.493580547475275
784                      -39.491041429660505
785                      -39.48850230681122
786                      -39.485963178927435
787                      -39.48342404600909
788                      -39.48088490805617
789                      -39.478345765068674
790                      -39.475806617046544
791                      -39.47326746398976
792                      -39.47072830589831
793                      -39.468189142772204
794                      -39.46564997461133
795                      -39.46311080141574
796                      -39.46057162318544
797                      -39.458032439920316
798                      -39.45549325162042
799                      -39.45295405828569
800                      -39.450414859916044
801                      -39.44787565651153
802                      -39.445336448072176
803                      -39.44279723459786
804                      -39.4402580160886
805                      -39.437718792544366
806                      -39.435179563965164
807                      -39.432640330350914
808                      -39.43010109170155
809                      -39.427561848017255
810                      -39.4250225992978
811                      -39.42248334554323
812                      -39.41994408675358
813                      -39.417404822928674
814                      -39.41486555406867
815                      -39.41232628017336
816                      -39.40978700124288
817                      -39.40724771727718
818                      -39.404708428276145
819                      -39.402169134239855
820                      -39.39962983516819
821                      -39.39709053106119
822                      -39.39455122191883
823                      -39.39201190774106
824                      -39.38947258852789
825                      -39.38693326427926
826                      -39.38439393499515
827                      -39.38185460067551
828                      -39.37931526132042
829                      -39.37677591692977
830                      -39.374236567503566
831                      -39.37169721304174
832                      -39.36915785354439
833                      -39.366618489011294
834                      -39.36407911944261
835                      -39.3615397448382
836                      -39.35900036519812
837                      -39.35646098052232
838                      -39.3539215908107
839                      -39.35138219606339
840                      -39.34884279628024
841                      -39.34630339146126
842                      -39.34376398160647
843                      -39.341224566715766
844                      -39.33868514678923
845                      -39.3361457218267
846                      -39.33360629182827
847                      -39.33106685679385
848                      -39.32852741672346
849                      -39.32598797161707
850                      -39.32344852147463
851                      -39.32090906629612
852                      -39.31836960608155
853                      -39.315830140830876
854                      -39.31329067054404
855                      -39.310751195221094
856                      -39.30821171486192
857                      -39.30567222946655
858                      -39.30313273903497
859                      -39.300593243567164
860                      -39.29805374306306
861                      -39.29551423752266
862                      -39.292974726945914
863                      -39.29043521133288
864                      -39.287895690683484
865                      -39.28535616499763
866                      -39.282816634275434
867                      -39.28027709851675
868                      -39.277737557721615
869                      -39.27519801188999
870                      -39.27265846102186
871                      -39.270118905117236
872                      -39.26757934417603
873                      -39.26503977819827
874                      -39.26250020718384
875                      -39.25996063113281
876                      -39.25742105004514
877                      -39.254881463920796
878                      -39.252341872759736
879                      -39.249802276561994
880                      -39.247262675327484
881                      -39.24472306905615
882                      -39.242183457748055
883                      -39.2396438414032
884                      -39.23710422002146
885                      -39.234564593602876
886                      -39.23202496214739
887                      -39.229485325655
888                      -39.22694568412569
889                      -39.2244060375594
890                      -39.221866385956126
891                      -39.21932672931586
892                      -39.216787067638535
893                      -39.21424740092417
894                      -39.21170772917278
895                      -39.20916805238421
896                      -39.20662837055852
897                      -39.2040886836958
898                      -39.20154899179584
899                      -39.199009294858634
900                      -39.19646959288426
901                      -39.1939298858726
902                      -39.19139017382371
903                      -39.18885045673754
904                      -39.18631073461402
905                      -39.183771007453196
906                      -39.18123127525501
907                      -39.17869153801938
908                      -39.17615179574642
909                      -39.17361204843599
910                      -39.171072296088134
911                      -39.16853253870278
912                      -39.16599277627993
913                      -39.16345300881956
914                      -39.16091323632159
915                      -39.158373458786095
916                      -39.155833676212985
917                      -39.1532938886023
918                      -39.15075409595391
919                      -39.14821429826788
920                      -39.145674495544135
921                      -39.14313468778272
922                      -39.140594874983535
923                      -39.13805505714655
924                      -39.135515234271836
925                      -39.132975406359286
926                      -39.13043557340895
927                      -39.127895735420715
928                      -39.12535589239461
929                      -39.12281604433058
930                      -39.12027619122865
931                      -39.11773633308875
932                      -39.11519646991088
933                      -39.112656601695036
934                      -39.1101167284411
935                      -39.1075768501492
936                      -39.1050369668192
937                      -39.10249707845104
938                      -39.09995718504483
939                      -39.097417286600496
940                      -39.094877383117925
941                      -39.092337474597244
942                      -39.08979756103834
943                      -39.08725764244113
944                      -39.084717718805706
945                      -39.08217779013204
946                      -39.07963785641999
947                      -39.077097917669654
948                      -39.07455797388098
949                      -39.07201802505392
950                      -39.06947807118842
951                      -39.06723358746953
952                      -39.06518608358088
953                      -39.06313857641868
954                      -39.06109106598298
955                      -39.05904355227368
956                      -39.0569960352909
957                      -39.05494851503448
958                      -39.05290099150449
959                      -39.05085346470092
960                      -39.04880593462373
961                      -39.04675840127294
962                      -39.04471086464847
963                      -39.042663324750364
964                      -39.040615781578666
965                      -39.03856823513325
966                      -39.036520685414175
967                      -39.03447313242135
968                      -39.03242557615486
969                      -39.03037801661463
970                      -39.02833045380067
971                      -39.02628288771301
972                      -39.02423531835156
973                      -39.022187745716295
974                      -39.02014016980734
975                      -39.01809259062455
976                      -39.016045008167936
977                      -39.01399742243752
978                      -39.011949833433306
979                      -39.00990224115515
980                      -39.00785464560324
981                      -39.00580704677737
982                      -39.003759444677684
983                      -39.00171183930409
984                      -38.99966423065659
985                      -38.9976166187352
986                      -38.99556900353986
987                      -38.99352138507055
988                      -38.99147376332731
989                      -38.9894261383101
990                      -38.9873785100189
991                      -38.985330878453794
992                      -38.98328324361453
993                      -38.98123560550132
994                      -38.979187964114075
995                      -38.97714031945279
996                      -38.97509267151753
997                      -38.97304502030808
998                      -38.97099736582463
999                      -38.96894970806707
1000                     -38.966902047035376
1001                     -38.96485438272961
1002                     -38.96280671514971
1003                     -38.96075904429562
1004                     -38.95871137016744
1005                     -38.956663692765055
1006                     -38.95461601208849
1007                     -38.95256832813774
1008                     -38.9505206409128
1009                     -38.948472950413645
1010                     -38.94642525664025
1011                     -38.9443775595926
1012                     -38.94232985927076
1013                     -38.94028215567462
1014                     -38.9382344488042
1015                     -38.936186738659465
1016                     -38.93413902524042
1017                     -38.93209130854711
1018                     -38.93004358857941
1019                     -38.927995865337444
1020                     -38.92594813882108
1021                     -38.92390040903038
1022                     -38.92185267596531
1023                     -38.919804939625855
1024                     -38.91775720001188
1025                     -38.91570945712365
1026                     -38.91366171096093
1027                     -38.91161396152377
1028                     -38.9095662088122
1029                     -38.9075184528261
1030                     -38.90547069356555
1031                     -38.90342293103049
1032                     -38.90137516522096
1033                     -38.89932739613691
1034                     -38.89727962377835
1035                     -38.89523184814527
1036                     -38.8931840692376
1037                     -38.89113628705539
1038                     -38.889088501598536
1039                     -38.88704071286719
1040                     -38.884992920861215
1041                     -38.88294512558058
1042                     -38.88089732702536
1043                     -38.87884952519547
1044                     -38.87680172009099
1045                     -38.874753911711835
1046                     -38.87270610005801
1047                     -38.87065828512947
1048                     -38.868610466926235
1049                     -38.86656264544829
1050                     -38.864514820695625
1051                     -38.86246699266828
1052                     -38.86041916136611
1053                     -38.85837132678925
1054                     -38.85632348893749
1055                     -38.85427564781101
1056                     -38.85222780340976
1057                     -38.850179955733715
1058                     -38.84813210478281
1059                     -38.84608425055707
1060                     -38.84403639305651
1061                     -38.84198853228111
1062                     -38.839940668230774
1063                     -38.83789280090554
1064                     -38.835844930305484
1065                     -38.83379705643045
1066                     -38.831749179280536
1067                     -38.82970129885571
1068                     -38.827653415155886
1069                     -38.8256055281811
1070                     -38.823557637931415
1071                     -38.82150974440668
1072                     -38.819461847606966
1073                     -38.81741394753224
1074                     -38.815366044182504
1075                     -38.81331813755771
1076                     -38.81127022765786
1077                     -38.80922231448299
1078                     -38.80717439803305
1079                     -38.80512647830801
1080                     -38.8030785553079
1081                     -38.801030629032674
1082                     -38.79898269948227
1083                     -38.79693476665679
1084                     -38.794886830556166
1085                     -38.79283889118033
1086                     -38.79079094852939
1087                     -38.78874300260326
1088                     -38.786695053401886
1089                     -38.78464710092534
1090                     -38.782599145173585
1091                     -38.780551186146624
1092                     -38.77850322384431
1093                     -38.776455258266836
1094                     -38.774407289414114
1095                     -38.772359317286025
1096                     -38.7703113418827
1097                     -38.76826336320401
1098                     -38.766215381250014
1099                     -38.764167396020774
1100                     -38.76211940751616
1101                     -38.76007141573613
1102                     -38.75802342068074
1103                     -38.75597542234999
1104                     -38.75392742074382
1105                     -38.75187941586229
1106                     -38.74983140770538
1107                     -38.74778339627297
1108                     -38.74573538156513
1109                     -38.743687363581785
1110                     -38.74163934232306
1111                     -38.73959131778885
1112                     -38.737543289979115
1113                     -38.735495258893835
1114                     -38.733447224533094
1115                     -38.731399186896816
1116                     -38.729351145985014
1117                     -38.727303101797574
1118                     -38.72525505433471
1119                     -38.72320700359614
1120                     -38.72115894958205
1121                     -38.7191108922923
1122                     -38.717062831726956
1123                     -38.715014767885975
1124                     -38.712966700769336
1125                     -38.71091863037714
1126                     -38.7088705567092
1127                     -38.70682247976561
1128                     -38.70477439954629
1129                     -38.70272631605132
1130                     -38.700678229280584
1131                     -38.69870414517111
1132                     -38.69678048812682
1133                     -38.69485819412415
1134                     -38.69293726316928
1135                     -38.691017695268336
1136                     -38.68909949042751
1137                     -38.687182648652794
1138                     -38.68526716995046
1139                     -38.68335305432658
1140                     -38.68144030178719
1141                     -38.67952891233852
1142                     -38.67761888598664
1143                     -38.6757102227376
1144                     -38.673802922597595
1145                     -38.67189698557264
1146                     -38.66999241166885
1147                     -38.66808920089236
1148                     -38.66618735324918
1149                     -38.66428686874544
1150                     -38.662387747387186
1151                     -38.66048998918048
1152                     -38.6585935941314
1153                     -38.65669856224607
1154                     -38.65480489353045
1155                     -38.65291258799063
1156                     -38.65102164563266
1157                     -38.64913206646255
1158                     -38.647243850486404
1159                     -38.645356997710266
1160                     -38.64347150814005
1161                     -38.64158738178186
1162                     -38.639704618641716
1163                     -38.63782321872574
1164                     -38.635943182039746
1165                     -38.63406450858983
1166                     -38.632187198382034
1167                     -38.63031125142235
1168                     -38.628436667716706
1169                     -38.6265634472711
1170                     -38.62469159009168
1171                     -38.62282109618417
1172                     -38.620951965554795
1173                     -38.61908419820939
1174                     -38.61721779415395
1175                     -38.615352753394454
1176                     -38.61348907593686
1177                     -38.61162676178706
1178                     -38.60976581095117
1179                     -38.60790622343494
1180                     -38.60604799924448
1181                     -38.604191138385616
1182                     -38.60233564086432
1183                     -38.60048150668651
1184                     -38.59862873585823
1185                     -38.59677732838522
1186                     -38.59492728427354
1187                     -38.59307860352899
1188                     -38.59123128615752
1189                     -38.58938533216508
1190                     -38.58754074155759
1191                     -38.58569751434089
1192                     -38.583855650520796
1193                     -38.58201515010333
1194                     -38.58017601309428
1195                     -38.57833823949964
1196                     -38.576501829325146
1197                     -38.574666782576806
1198                     -38.57283309926038
1199                     -38.57100077938173
1200                     -38.56916982294678
1201                     -38.56734022996134
1202                     -38.565512000431255
1203                     -38.56368513436235
1204                     -38.561859631760555
1205                     -38.56003549263169
1206                     -38.55821271698143
1207                     -38.556391304815776
1208                     -38.55457125614049
1209                     -38.55275257096141
1210                     -38.55093524928433
1211                     -38.54911929111494
1212                     -38.54730469645932
1213                     -38.545491465323074
1214                     -38.543679597711986
1215                     -38.541869093631924
1216                     -38.5400599530887
1217                     -38.538252176087994
1218                     -38.53644576263566
1219                     -38.534640712737435
1220                     -38.53283702639915
1221                     -38.53103470362654
1222                     -38.52923374442525
1223                     -38.52743414880129
1224                     -38.525635916760166
1225                     -38.523839048307714
1226                     -38.522043543449755
1227                     -38.52024940219195
1228                     -38.51845662454005
1229                     -38.51666521049977
1230                     -38.51487516007684
1231                     -38.513086473277
1232                     -38.511299150105984
1233                     -38.50951319056946
1234                     -38.507728594673175
1235                     -38.50594536242281
1236                     -38.504163493824095
1237                     -38.50238298888269
1238                     -38.50060384760437
1239                     -38.4988260699947
1240                     -38.49704965605943
1241                     -38.49527460580425
1242                     -38.49350091923483
1243                     -38.491728596356786
1244                     -38.48995763717581
1245                     -38.48818804169765
1246                     -38.48641980992785
1247                     -38.48465294187208
1248                     -38.48288743753605
1249                     -38.481123296925375
1250                     -38.479360520045724
1251                     -38.477599106902616
1252                     -38.47583905750186
1253                     -38.4740803718489
1254                     -38.47232304994946
1255                     -38.470567091809166
1256                     -38.468812497433625
1257                     -38.46705926682838
1258                     -38.46530739999909
1259                     -38.463556896951374
1260                     -38.461807757690806
1261                     -38.460059982222994
1262                     -38.458313570553564
1263                     -38.45656852268797
1264                     -38.45482483863193
1265                     -38.45308251839092
1266                     -38.45134156197056
1267                     -38.449601969376374
1268                     -38.44786374061398
1269                     -38.44612687568891
1270                     -38.444391374606724
1271                     -38.442657237373
1272                     -38.44092446399314
1273                     -38.43919305447285
1274                     -38.43746300881767
1275                     -38.435734327033
1276                     -38.43400700912445
1277                     -38.432281055097505
1278                     -38.43055646495779
1279                     -38.42883323871066
1280                     -38.4271113763617
1281                     -38.425390877916456
1282                     -38.42367174338038
1283                     -38.42195397275898
1284                     -38.420237566057764
1285                     -38.41852252328211
1286                     -38.416808844437675
1287                     -38.41509652952982
1288                     -38.413385578564096
1289                     -38.41167599154591
1290                     -38.40996776848079
1291                     -38.40826090937409
1292                     -38.40655541423138
1293                     -38.404851283058086
1294                     -38.40314851585961
1295                     -38.40144711264148
1296                     -38.39974707340907
1297                     -38.39804839816781
1298                     -38.396351086923154
1299                     -38.39465513968056
1300                     -38.392960556445374
1301                     -38.391267337223034
1302                     -38.38957548201906
1303                     -38.38788499083874
1304                     -38.386195863687504
1305                     -38.38450810057079
1306                     -38.38282170149397
1307                     -38.38113666646245
1308                     -38.379452995481635
1309                     -38.377770688556815
1310                     -38.37608974569349
1311                     -38.374412735921894
1312                     -38.37273884084803
1313                     -38.37106635727959
1314                     -38.3693952852222
1315                     -38.3677256246813
1316                     -38.366057375662464
1317                     -38.364390538171214
1318                     -38.36272511221308
1319                     -38.36106109779352
1320                     -38.35939849491805
1321                     -38.3577373035922
1322                     -38.35607752382149
1323                     -38.35441915561137
1324                     -38.35276219896729
1325                     -38.35110665389481
1326                     -38.349452520399396
1327                     -38.347799798486484
1328                     -38.34614848816151
1329                     -38.344498589430096
1330                     -38.3428501022975
1331                     -38.341203026769286
1332                     -38.339557362850925
1333                     -38.337913110547774
1334                     -38.33627026986542
1335                     -38.33462884080912
1336                     -38.33298882338442
1337                     -38.33135021759671
1338                     -38.32971302345138
1339                     -38.32807724095399
1340                     -38.326442870109744
1341                     -38.32480991092419
1342                     -38.32317836340274
1343                     -38.3215482275507
1344                     -38.31991950337354
1345                     -38.31829219087661
1346                     -38.31666629006538
1347                     -38.31504180094505
1348                     -38.31341872352117
1349                     -38.31179705779905
1350                     -38.31017680378399
1351                     -38.308557961481476
1352                     -38.30694053089679
1353                     -38.3053245120353
1354                     -38.30370990490234
1355                     -38.30209670950326
1356                     -38.30048492584343
1357                     -38.29887455392819
1358                     -38.29726559376276
1359                     -38.29565804535256
1360                     -38.29405190870286
1361                     -38.292447183819014
1362                     -38.2908438707064
1363                     -38.28924196937016
1364                     -38.28764147981576
1365                     -38.286042402048324
1366                     -38.28444473607332
1367                     -38.28284848189591
1368                     -38.28125363952144
1369                     -38.27966020895515
1370                     -38.278068190202355
1371                     -38.27647758326829
1372                     -38.27488838815827
1373                     -38.273300604877385
1374                     -38.271714233431126
1375                     -38.27012927382453
1376                     -38.26854572606305
1377                     -38.266963590151825
1378                     -38.26538286609604
1379                     -38.263803553900935
1380                     -38.26222565357184
1381                     -38.260649165113925
1382                     -38.259074088532344
1383                     -38.25750042383237
1384                     -38.255928171019164
1385                     -38.254357330098074
1386                     -38.25278790107411
1387                     -38.25121988395257
1388                     -38.24965327873859
1389                     -38.24808808543741
1390                     -38.24652430405417
1391                     -38.244961934594095
1392                     -38.24340097706228
1393                     -38.24184143146391
1394                     -38.24028329780419
1395                     -38.23872657608825
1396                     -38.23717126632129
1397                     -38.23561736850838
1398                     -38.23406488265469
1399                     -38.23251380876534
1400                     -38.2309641468455
1401                     -38.229415896900285
1402                     -38.22786905893483
1403                     -38.22632363295427
1404                     -38.22477961896363
1405                     -38.223237016968085
1406                     -38.22169582697279
1407                     -38.220156048982716
1408                     -38.21861768300311
1409                     -38.21708072903897
1410                     -38.21554518709539
1411                     -38.214011057177494
1412                     -38.21247833929029
1413                     -38.21094703343892
1414                     -38.20941713962838
1415                     -38.207888657863805
1416                     -38.206361588150244
1417                     -38.20483593049268
1418                     -38.20331168489625
1419                     -38.20178885136596
1420                     -38.200267429906795
1421                     -38.19874742052389
1422                     -38.19722882322223
1423                     -38.1957116380069
1424                     -38.19419586488276
1425                     -38.192681503855
1426                     -38.19116855492859
1427                     -38.18965701810844
1428                     -38.18814689339961
1429                     -38.18663818080717
1430                     -38.1851308803361
1431                     -38.18362499199123
1432                     -38.1821205157777
1433                     -38.18061745170047
1434                     -38.179115799764446
1435                     -38.1776155599747
1436                     -38.17611673233611
1437                     -38.17461931685368
1438                     -38.17312331353231
1439                     -38.171628722377044
1440                     -38.17013554339282
1441                     -38.16864377658444
1442                     -38.16715342195698
1443                     -38.16566447951535
1444                     -38.16417694926445
1445                     -38.162690831209225
1446                     -38.161206125354546
1447                     -38.15972283170537
1448                     -38.15824095026665
1449                     -38.15676048104324
1450                     -38.15528142404004
1451                     -38.15380377926188
1452                     -38.15232754671383
1453                     -38.150852726400544
1454                     -38.14937931832706
1455                     -38.147907322498284
1456                     -38.146436738918915
1457                     -38.14496756759399
1458                     -38.143499808528375
1459                     -38.14203346172671
1460                     -38.14056852719413
1461                     -38.13910500493531
1462                     -38.13764289495513
1463                     -38.136182197258435
1464                     -38.13472291185005
1465                     -38.13326503873483
1466                     -38.13180857791762
1467                     -38.13035352940319
1468                     -38.12889989319632
1469                     -38.127447669301915
1470                     -38.12599685772481
1471                     -38.12454745846968
1472                     -38.12309947154138
1473                     -38.12165289694468
1474                     -38.12020773468442
1475                     -38.11876398476534
1476                     -38.117321647192284
1477                     -38.115880721969944
1478                     -38.11444120910313
1479                     -38.11300310859659
1480                     -38.1115664204551
1481                     -38.110131144683386
1482                     -38.10869728128624
1483                     -38.10726483026837
1484                     -38.1058337916346
1485                     -38.104404165389546
1486                     -38.102975951537985
1487                     -38.10154915008469
1488                     -38.10012376103433
1489                     -38.09869978439167
1490                     -38.0972772201614
1491                     -38.09584429055193
1492                     -38.09440474755868
1493                     -38.092966399564546
1494                     -38.09152924657355
1495                     -38.09009328858973
1496                     -38.08865852561713
1497                     -38.08722495765971
1498                     -38.085792584721496
1499                     -38.08436140680657
1500                     -38.08293142391893
1501                     -38.0815026360625
1502                     -38.08007504324135
1503                     -38.07864864545942
1504                     -38.077223442720715
1505                     -38.075799435029346
1506                     -38.07437662238913
1507                     -38.0729550048041
1508                     -38.07153458227838
1509                     -38.070115354815776
1510                     -38.068697322420284
1511                     -38.06728048509597
1512                     -38.06586484284672
1513                     -38.06445039567654
1514                     -38.063037143589355
1515                     -38.061625086589196
1516                     -38.06021422467991
1517                     -38.058804557865535
1518                     -38.05739608614999
1519                     -38.0559888095372
1520                     -38.05458272803119
1521                     -38.05317784163572
1522                     -38.051774150354944
1523                     -38.050371654192624
1524                     -38.04897035315278
1525                     -38.047570247239335
1526                     -38.046171336456176
1527                     -38.04477362080722
1528                     -38.04337710029639
1529                     -38.0419817749276
1530                     -38.04058764470475
1531                     -38.03919470963173
1532                     -38.03780296971253
1533                     -38.03641242495095
1534                     -38.03502307535095
1535                     -38.03363492091635
1536                     -38.032247961651095
1537                     -38.03086219755905
1538                     -38.02947762864411
1539                     -38.02809425491015
1540                     -38.02671207636103
1541                     -38.02533109300058
1542                     -38.02395130483278
1543                     -38.022572711861415
1544                     -38.0211953140903
1545                     -38.01981911152343
1546                     -38.018444104164594
1547                     -38.01707029201761
1548                     -38.015697675086315
1549                     -38.01432625337465
1550                     -38.01295602688636
1551                     -38.011586995625336
1552                     -38.010219159595394
1553                     -38.00885251880037
1554                     -38.007487073244064
1555                     -38.00612282293036
1556                     -38.00475976786305
1557                     -38.00339790804592
1558                     -38.00203724348281
1559                     -38.000677774177575
1560                     -37.99931950013393
1561                     -37.997962421355716
1562                     -37.99660653784681
1563                     -37.99525184961092
1564                     -37.99389835665186
1565                     -37.99254605897345
1566                     -37.991194956579406
1567                     -37.98984504947363
1568                     -37.98849633765984
1569                     -37.98714882114177
1570                     -37.985802499923246
1571                     -37.98445737400804
1572                     -37.983113443399944
1573                     -37.98177070810264
1574                     -37.980429168120004
1575                     -37.97908882345565
1576                     -37.9777496741134
1577                     -37.97641172009704
1578                     -37.97507496141034
1579                     -37.97373939805687
1580                     -37.972405030040626
1581                     -37.97107185736517
1582                     -37.96973988003429
1583                     -37.96840909805171
1584                     -37.96707951142115
1585                     -37.96575112014632
1586                     -37.96442392423101
1587                     -37.96309792367889
1588                     -37.96177311849362
1589                     -37.96044950867905
1590                     -37.95912709423871
1591                     -37.95780587517646
1592                     -37.95648585149593
1593                     -37.95516702320087
1594                     -37.95384939029487
1595                     -37.95253295278169
1596                     -37.95121771066501
1597                     -37.9499036639485
1598                     -37.948590812635935
1599                     -37.9472791567308
1600                     -37.94596869623697
1601                     -37.944659431158
1602                     -37.94335136149758
1603                     -37.94204448725932
1604                     -37.940738808447044
1605                     -37.939434325064255
1606                     -37.93813103711463
1607                     -37.9368289446019
1608                     -37.9355280475296
1609                     -37.934228345901495
1610                     -37.93292983972113
1611                     -37.93163252899222
1612                     -37.9303364137183
1613                     -37.92904149390307
1614                     -37.927747769550166
1615                     -37.92645524066319
1616                     -37.92516390724572
1617                     -37.92387376930145
1618                     -37.922584826833976
1619                     -37.9212970798469
1620                     -37.920010528343724
1621                     -37.91872517232829
1622                     -37.91744101180394
1623                     -37.91615804677442
1624                     -37.91487627724334
1625                     -37.91359570321427
1626                     -37.91231632469067
1627                     -37.91103814167628
1628                     -37.9097611541746
1629                     -37.908485362189246
1630                     -37.90721076572379
1631                     -37.90593736478178
1632                     -37.90466515936681
1633                     -37.903394149482395
1634                     -37.90212433513216
1635                     -37.900855716319604
1636                     -37.89958829304836
1637                     -37.89832206532187
1638                     -37.897057033143746
1639                     -37.89579319651756
1640                     -37.894530555446764
1641                     -37.89326910993498
1642                     -37.89200885998568
1643                     -37.89074980560241
1644                     -37.889491946788766
1645                     -37.88823528354822
1646                     -37.88697981588421
1647                     -37.88572554380039
1648                     -37.884472467300185
1649                     -37.88322058638711
1650                     -37.88196990106478
1651                     -37.88072041133658
1652                     -37.879472117206
1653                     -37.87822501867663
1654                     -37.87697911575189
1655                     -37.875734408435314
1656                     -37.874490896730336
1657                     -37.873248580640485
1658                     -37.87200746016921
1659                     -37.87076753532008
1660                     -37.86952880609642
1661                     -37.86829127250184
1662                     -37.867054934539695
1663                     -37.86581979221349
1664                     -37.86458584552674
1665                     -37.863353094482804
1666                     -37.86212153908517
1667                     -37.86089117933734
1668                     -37.859662015242726
1669                     -37.85843404680478
1670                     -37.85720727402691
1671                     -37.855966925824035
1672                     -37.854717707753636
1673                     -37.85346941267523
1674                     -37.8522220405916
1675                     -37.85097559150542
1676                     -37.849730065419365
1677                     -37.84848546233612
1678                     -37.84724178225839
1679                     -37.84599902518897
1680                     -37.84475719113039
1681                     -37.84351628008534
1682                     -37.84227629205665
1683                     -37.841037227046925
1684                     -37.83979908505876
1685                     -37.838561866094956
1686                     -37.8373255701581
1687                     -37.83609019725093
1688                     -37.8348557473761
1689                     -37.83362222053631
1690                     -37.83238961673411
1691                     -37.83115793597231
1692                     -37.82992717825346
1693                     -37.82869734358032
1694                     -37.82746843195548
1695                     -37.82624044338159
1696                     -37.8250133778614
1697                     -37.8237872353975
1698                     -37.8225620159925
1699                     -37.821337719649115
1700                     -37.82011434636998
1701                     -37.81889189615769
1702                     -37.81767036901494
1703                     -37.81644976494442
1704                     -37.81523008394864
1705                     -37.814011326030375
1706                     -37.81279349119212
1707                     -37.81157657943669
1708                     -37.81036059076652
1709                     -37.80914552518443
1710                     -37.80793138269286
1711                     -37.80671816329453
1712                     -37.80550586699217
1713                     -37.80429449378818
1714                     -37.80308404368534
1715                     -37.80187451668619
1716                     -37.80066591279339
1717                     -37.79945823200954
1718                     -37.798251474337285
1719                     -37.79704563977915
1720                     -37.79584072833782
1721                     -37.79463674001592
1722                     -37.79343367481596
1723                     -37.79223153274064
1724                     -37.79103031379247
1725                     -37.789830017974126
1726                     -37.78863064528815
1727                     -37.78743219573716
1728                     -37.78623466932374
1729                     -37.78503806605051
1730                     -37.78384238592001
1731                     -37.78264762893486
1732                     -37.7814537950976
1733                     -37.78026088441086
1734                     -37.77906889687728
1735                     -37.7778778324993
1736                     -37.77668769127956
1737                     -37.77549847322065
1738                     -37.77431017832509
1739                     -37.773122806595545
1740                     -37.771936358034495
1741                     -37.77075083264452
1742                     -37.76956623042821
1743                     -37.7683825513881
1744                     -37.76719979552681
1745                     -37.76601796284686
1746                     -37.76483705335076
1747                     -37.76365706704113
1748                     -37.76247800392046
1749                     -37.76129986399144
1750                     -37.76012264725645
1751                     -37.7589463537181
1752                     -37.75777098337893
1753                     -37.75659653624151
1754                     -37.755423012308384
1755                     -37.75425041158205
1756                     -37.753078734065085
1757                     -37.75190797975993
1758                     -37.75073814866923
1759                     -37.749569240795466
1760                     -37.74840125614116
1761                     -37.74723419470888
1762                     -37.746068056501144
1763                     -37.74490284152041
1764                     -37.74373854976924
1765                     -37.742575181250174
1766                     -37.74141273596568
1767                     -37.74025121391834
1768                     -37.73909061511058
1769                     -37.73793093954495
1770                     -37.736772187224
1771                     -37.73561435815019
1772                     -37.734457452326055
1773                     -37.73330146975402
1774                     -37.732146410436684
1775                     -37.73099227437654
1776                     -37.729839061575994
1777                     -37.72868677203763
1778                     -37.72753540576385
1779                     -37.72638496275726
1780                     -37.72523544302025
1781                     -37.72408684655537
1782                     -37.722939173365106
1783                     -37.72179242345184
1784                     -37.72064659681816
1785                     -37.71950169346649
1786                     -37.71835771339943
1787                     -37.71721465661921
1788                     -37.71607252312851
1789                     -37.714931312929735
1790                     -37.71379102602533
1791                     -37.71265166241782
1792                     -37.711513222109616
1793                     -37.710375705103225
1794                     -37.70923911140105
1795                     -37.708103441005605
1796                     -37.70696869391928
1797                     -37.7058348701446
1798                     -37.70470196968396
1799                     -37.70356999253988
1800                     -37.702438938714735
