# Supplementary material for: Numerical simulation research on thermal insulation performance of composite heat-insulation zone structure in hydrothermal high-temperature mine
Source: Sci Rep. 2024 Jun 18;14:14096. doi: 10.1038/s41598-024-64702-4 (PMC11189482; doi:10.1038/s41598-024-64702-4)
Supplement: Supplementary file 1 — Supplementary Information. [file 41598_2024_64702_MOESM1_ESM.zip › Heat-regulating circle scenario 1.txt]

% Model:              方案一.mph
% Version:            COMSOL 5.6.0.280
% Date:               Sep 20 2022, 22:56
% Table:              表格: 表格 12 {tbl12} - 点计算: 点计算 1 {pev1}
% 时间 (d)                 温度 (degC), 点: (52.4, 78.1)温度 (degC), 点: (52.5, 78.1)温度 (degC), 点: (52.6, 78.1)温度 (degC), 点: (52.7, 78.1)温度 (degC), 点: (52.8, 78.1)温度 (degC), 点: (52.9, 78.1)温度 (degC), 点: (53, 78.1) 温度 (degC), 点: (53.1, 78.1)温度 (degC), 点: (53.2, 78.1)温度 (degC), 点: (53.3, 78.1)温度 (degC), 点: (53.4, 78.1)温度 (degC), 点: (53.5, 78.1)温度 (degC), 点: (53.6, 78.1)温度 (degC), 点: (53.7, 78.1)温度 (degC), 点: (53.8, 78.1)温度 (degC), 点: (53.9, 78.1)温度 (degC), 点: (54, 78.1) 温度 (degC), 点: (54.1, 78.1)温度 (degC), 点: (54.2, 78.1)温度 (degC), 点: (54.3, 78.1)温度 (degC), 点: (54.4, 78.1)温度 (degC), 点: (54.5, 78.1)温度 (degC), 点: (54.6, 78.1)温度 (degC), 点: (54.7, 78.1)温度 (degC), 点: (54.8, 78.1)温度 (degC), 点: (54.9, 78.1)温度 (degC), 点: (55, 78.1) 温度 (degC), 点: (55.1, 78.1)温度 (degC), 点: (55.2, 78.1)温度 (degC), 点: (55.3, 78.1)温度 (degC), 点: (55.4, 78.1)温度 (degC), 点: (55.5, 78.1)温度 (degC), 点: (55.6, 78.1)温度 (degC), 点: (55.7, 78.1)温度 (degC), 点: (55.8, 78.1)温度 (degC), 点: (55.9, 78.1)温度 (degC), 点: (56, 78.1) 温度 (degC), 点: (56.1, 78.1)温度 (degC), 点: (56.2, 78.1)温度 (degC), 点: (56.3, 78.1)温度 (degC), 点: (56.4, 78.1)温度 (degC), 点: (56.5, 78.1)温度 (degC), 点: (56.6, 78.1)温度 (degC), 点: (56.7, 78.1)温度 (degC), 点: (56.8, 78.1)温度 (degC), 点: (56.9, 78.1)温度 (degC), 点: (57, 78.1) 温度 (degC), 点: (57.1, 78.1)温度 (degC), 点: (57.2, 78.1)温度 (degC), 点: (57.3, 78.1)温度 (degC), 点: (57.4, 78.1)温度 (degC), 点: (57.5, 78.1)温度 (degC), 点: (57.6, 78.1)温度 (degC), 点: (57.7, 78.1)温度 (degC), 点: (57.8, 78.1)温度 (degC), 点: (57.9, 78.1)温度 (degC), 点: (58, 78.1) 温度 (degC), 点: (58.1, 78.1)温度 (degC), 点: (58.2, 78.1)温度 (degC), 点: (58.3, 78.1)温度 (degC), 点: (58.4, 78.1)温度 (degC), 点: (58.5, 78.1)温度 (degC), 点: (58.6, 78.1)温度 (degC), 点: (58.7, 78.1)温度 (degC), 点: (58.8, 78.1)温度 (degC), 点: (58.9, 78.1)温度 (degC), 点: (59, 78.1) 温度 (degC), 点: (59.1, 78.1)温度 (degC), 点: (59.2, 78.1)温度 (degC), 点: (59.3, 78.1)温度 (degC), 点: (59.4, 78.1)温度 (degC), 点: (59.5, 78.1)温度 (degC), 点: (59.6, 78.1)温度 (degC), 点: (59.7, 78.1)温度 (degC), 点: (59.8, 78.1)温度 (degC), 点: (59.9, 78.1)温度 (degC), 点: (60, 78.1) 温度 (degC), 点: (60.1, 78.1)温度 (degC), 点: (60.2, 78.1)温度 (degC), 点: (60.3, 78.1)温度 (degC), 点: (60.4, 78.1)温度 (degC), 点: (60.5, 78.1)温度 (degC), 点: (60.6, 78.1)温度 (degC), 点: (60.7, 78.1)温度 (degC), 点: (60.8, 78.1)温度 (degC), 点: (60.9, 78.1)温度 (degC), 点: (61, 78.1) 温度 (degC), 点: (61.1, 78.1)温度 (degC), 点: (61.2, 78.1)温度 (degC), 点: (61.3, 78.1)温度 (degC), 点: (61.4, 78.1)温度 (degC), 点: (61.5, 78.1)温度 (degC), 点: (61.6, 78.1)温度 (degC), 点: (61.7, 78.1)温度 (degC), 点: (61.8, 78.1)温度 (degC), 点: (61.9, 78.1)温度 (degC), 点: (62, 78.1) 温度 (degC), 点: (62.1, 78.1)温度 (degC), 点: (62.2, 78.1)温度 (degC), 点: (62.3, 78.1)温度 (degC), 点: (62.4, 78.1)温度 (degC), 点: (62.5, 78.1)温度 (degC), 点: (62.6, 78.1)温度 (degC), 点: (62.7, 78.1)温度 (degC), 点: (62.8, 78.1)温度 (degC), 点: (62.9, 78.1)温度 (degC), 点: (63, 78.1) 温度 (degC), 点: (63.1, 78.1)温度 (degC), 点: (63.2, 78.1)温度 (degC), 点: (63.3, 78.1)温度 (degC), 点: (63.4, 78.1)温度 (degC), 点: (63.5, 78.1)温度 (degC), 点: (63.6, 78.1)温度 (degC), 点: (63.7, 78.1)温度 (degC), 点: (63.8, 78.1)温度 (degC), 点: (63.9, 78.1)温度 (degC), 点: (64, 78.1) 温度 (degC), 点: (64.1, 78.1)温度 (degC), 点: (64.2, 78.1)温度 (degC), 点: (64.3, 78.1)温度 (degC), 点: (64.4, 78.1)温度 (degC), 点: (64.5, 78.1)温度 (degC), 点: (64.6, 78.1)温度 (degC), 点: (64.7, 78.1)温度 (degC), 点: (64.8, 78.1)温度 (degC), 点: (64.9, 78.1)温度 (degC), 点: (65, 78.1) 温度 (degC), 点: (65.1, 78.1)温度 (degC), 点: (65.2, 78.1)温度 (degC), 点: (65.3, 78.1)温度 (degC), 点: (65.4, 78.1)温度 (degC), 点: (65.5, 78.1)温度 (degC), 点: (65.6, 78.1)温度 (degC), 点: (65.7, 78.1)温度 (degC), 点: (65.8, 78.1)温度 (degC), 点: (65.9, 78.1)温度 (degC), 点: (66, 78.1) 温度 (degC), 点: (66.1, 78.1)温度 (degC), 点: (66.2, 78.1)温度 (degC), 点: (66.3, 78.1)温度 (degC), 点: (66.4, 78.1)温度 (degC), 点: (66.5, 78.1)温度 (degC), 点: (66.6, 78.1)温度 (degC), 点: (66.7, 78.1)温度 (degC), 点: (66.8, 78.1)温度 (degC), 点: (66.9, 78.1)温度 (degC), 点: (67, 78.1) 温度 (degC), 点: (67.1, 78.1)温度 (degC), 点: (67.2, 78.1)温度 (degC), 点: (67.3, 78.1)温度 (degC), 点: (67.4, 78.1)温度 (degC), 点: (67.5, 78.1)温度 (degC), 点: (67.6, 78.1)温度 (degC), 点: (67.7, 78.1)温度 (degC), 点: (67.8, 78.1)温度 (degC), 点: (67.9, 78.1)温度 (degC), 点: (68, 78.1) 温度 (degC), 点: (68.1, 78.1)温度 (degC), 点: (68.2, 78.1)温度 (degC), 点: (68.3, 78.1)温度 (degC), 点: (68.4, 78.1)温度 (degC), 点: (68.5, 78.1)温度 (degC), 点: (68.6, 78.1)温度 (degC), 点: (68.7, 78.1)温度 (degC), 点: (68.8, 78.1)温度 (degC), 点: (68.9, 78.1)温度 (degC), 点: (69, 78.1) 温度 (degC), 点: (69.1, 78.1)温度 (degC), 点: (69.2, 78.1)温度 (degC), 点: (69.3, 78.1)温度 (degC), 点: (69.4, 78.1)温度 (degC), 点: (69.5, 78.1)温度 (degC), 点: (69.6, 78.1)温度 (degC), 点: (69.7, 78.1)温度 (degC), 点: (69.8, 78.1)温度 (degC), 点: (69.9, 78.1)温度 (degC), 点: (70, 78.1) 温度 (degC), 点: (70.1, 78.1)温度 (degC), 点: (70.2, 78.1)温度 (degC), 点: (70.3, 78.1)温度 (degC), 点: (70.4, 78.1)温度 (degC), 点: (70.5, 78.1)温度 (degC), 点: (70.6, 78.1)温度 (degC), 点: (70.7, 78.1)温度 (degC), 点: (70.8, 78.1)温度 (degC), 点: (70.9, 78.1)温度 (degC), 点: (71, 78.1) 温度 (degC), 点: (71.1, 78.1)温度 (degC), 点: (71.2, 78.1)温度 (degC), 点: (71.3, 78.1)温度 (degC), 点: (71.4, 78.1)温度 (degC), 点: (71.5, 78.1)温度 (degC), 点: (71.6, 78.1)温度 (degC), 点: (71.7, 78.1)温度 (degC), 点: (71.8, 78.1)温度 (degC), 点: (71.9, 78.1)温度 (degC), 点: (72, 78.1) 温度 (degC), 点: (72.1, 78.1)温度 (degC), 点: (72.2, 78.1)温度 (degC), 点: (72.3, 78.1)温度 (degC), 点: (72.4, 78.1)温度 (degC), 点: (72.5, 78.1)温度 (degC), 点: (72.6, 78.1)温度 (degC), 点: (72.7, 78.1)温度 (degC), 点: (72.8, 78.1)温度 (degC), 点: (72.9, 78.1)温度 (degC), 点: (73, 78.1) 温度 (degC), 点: (73.1, 78.1)温度 (degC), 点: (73.2, 78.1)温度 (degC), 点: (73.3, 78.1)温度 (degC), 点: (73.4, 78.1)温度 (degC), 点: (73.5, 78.1)温度 (degC), 点: (73.6, 78.1)温度 (degC), 点: (73.7, 78.1)温度 (degC), 点: (73.8, 78.1)温度 (degC), 点: (73.9, 78.1)温度 (degC), 点: (74, 78.1) 温度 (degC), 点: (74.1, 78.1)温度 (degC), 点: (74.2, 78.1)温度 (degC), 点: (74.3, 78.1)温度 (degC), 点: (74.4, 78.1)温度 (degC), 点: (74.5, 78.1)温度 (degC), 点: (74.6, 78.1)温度 (degC), 点: (74.7, 78.1)温度 (degC), 点: (74.8, 78.1)温度 (degC), 点: (74.9, 78.1)温度 (degC), 点: (75, 78.1) 温度 (degC), 点: (75.1, 78.1)温度 (degC), 点: (75.2, 78.1)温度 (degC), 点: (75.3, 78.1)温度 (degC), 点: (75.4, 78.1)温度 (degC), 点: (75.5, 78.1)温度 (degC), 点: (75.6, 78.1)温度 (degC), 点: (75.7, 78.1)温度 (degC), 点: (75.8, 78.1)温度 (degC), 点: (75.9, 78.1)温度 (degC), 点: (76, 78.1) 温度 (degC), 点: (76.1, 78.1)温度 (degC), 点: (76.2, 78.1)温度 (degC), 点: (76.3, 78.1)温度 (degC), 点: (76.4, 78.1)温度 (degC), 点: (76.5, 78.1)温度 (degC), 点: (76.6, 78.1)温度 (degC), 点: (76.7, 78.1)温度 (degC), 点: (76.8, 78.1)温度 (degC), 点: (76.9, 78.1)温度 (degC), 点: (77, 78.1) 温度 (degC), 点: (77.1, 78.1)温度 (degC), 点: (77.2, 78.1)温度 (degC), 点: (77.3, 78.1)温度 (degC), 点: (77.4, 78.1)温度 (degC), 点: (77.5, 78.1)温度 (degC), 点: (77.6, 78.1)温度 (degC), 点: (77.7, 78.1)温度 (degC), 点: (77.8, 78.1)温度 (degC), 点: (77.9, 78.1)温度 (degC), 点: (78, 78.1) 温度 (degC), 点: (78.1, 78.1)温度 (degC), 点: (78.2, 78.1)温度 (degC), 点: (78.3, 78.1)温度 (degC), 点: (78.4, 78.1)温度 (degC), 点: (78.5, 78.1)温度 (degC), 点: (78.6, 78.1)温度 (degC), 点: (78.7, 78.1)温度 (degC), 点: (78.8, 78.1)温度 (degC), 点: (78.9, 78.1)温度 (degC), 点: (79, 78.1) 温度 (degC), 点: (79.1, 78.1)温度 (degC), 点: (79.2, 78.1)温度 (degC), 点: (79.3, 78.1)温度 (degC), 点: (79.4, 78.1)温度 (degC), 点: (79.5, 78.1)温度 (degC), 点: (79.6, 78.1)温度 (degC), 点: (79.7, 78.1)温度 (degC), 点: (79.8, 78.1)温度 (degC), 点: (79.9, 78.1)温度 (degC), 点: (80, 78.1) 温度 (degC), 点: (80.1, 78.1)温度 (degC), 点: (80.2, 78.1)温度 (degC), 点: (80.3, 78.1)温度 (degC), 点: (80.4, 78.1)温度 (degC), 点: (80.5, 78.1)温度 (degC), 点: (80.6, 78.1)温度 (degC), 点: (80.7, 78.1)温度 (degC), 点: (80.8, 78.1)温度 (degC), 点: (80.9, 78.1)温度 (degC), 点: (81, 78.1) 温度 (degC), 点: (81.1, 78.1)温度 (degC), 点: (81.2, 78.1)温度 (degC), 点: (81.3, 78.1)温度 (degC), 点: (81.4, 78.1)温度 (degC), 点: (81.5, 78.1)温度 (degC), 点: (81.6, 78.1)温度 (degC), 点: (81.7, 78.1)温度 (degC), 点: (81.8, 78.1)温度 (degC), 点: (81.9, 78.1)温度 (degC), 点: (82, 78.1) 温度 (degC), 点: (82.1, 78.1)温度 (degC), 点: (82.2, 78.1)温度 (degC), 点: (82.3, 78.1)温度 (degC), 点: (82.4, 78.1)温度 (degC), 点: (82.5, 78.1)温度 (degC), 点: (82.6, 78.1)温度 (degC), 点: (82.7, 78.1)温度 (degC), 点: (82.8, 78.1)温度 (degC), 点: (82.9, 78.1)温度 (degC), 点: (83, 78.1) 温度 (degC), 点: (83.1, 78.1)温度 (degC), 点: (83.2, 78.1)温度 (degC), 点: (83.3, 78.1)温度 (degC), 点: (83.4, 78.1)温度 (degC), 点: (83.5, 78.1)温度 (degC), 点: (83.6, 78.1)温度 (degC), 点: (83.7, 78.1)温度 (degC), 点: (83.8, 78.1)温度 (degC), 点: (83.9, 78.1)温度 (degC), 点: (84, 78.1) 温度 (degC), 点: (84.1, 78.1)温度 (degC), 点: (84.2, 78.1)温度 (degC), 点: (84.3, 78.1)温度 (degC), 点: (84.4, 78.1)温度 (degC), 点: (84.5, 78.1)温度 (degC), 点: (84.6, 78.1)温度 (degC), 点: (84.7, 78.1)温度 (degC), 点: (84.8, 78.1)温度 (degC), 点: (84.9, 78.1)温度 (degC), 点: (85, 78.1) 温度 (degC), 点: (85.1, 78.1)温度 (degC), 点: (85.2, 78.1)温度 (degC), 点: (85.3, 78.1)温度 (degC), 点: (85.4, 78.1)温度 (degC), 点: (85.5, 78.1)温度 (degC), 点: (85.6, 78.1)温度 (degC), 点: (85.7, 78.1)温度 (degC), 点: (85.8, 78.1)温度 (degC), 点: (85.9, 78.1)温度 (degC), 点: (86, 78.1) 温度 (degC), 点: (86.1, 78.1)温度 (degC), 点: (86.2, 78.1)温度 (degC), 点: (86.3, 78.1)温度 (degC), 点: (86.4, 78.1)温度 (degC), 点: (86.5, 78.1)温度 (degC), 点: (86.6, 78.1)温度 (degC), 点: (86.7, 78.1)温度 (degC), 点: (86.8, 78.1)温度 (degC), 点: (86.9, 78.1)温度 (degC), 点: (87, 78.1) 温度 (degC), 点: (87.1, 78.1)温度 (degC), 点: (87.2, 78.1)温度 (degC), 点: (87.3, 78.1)温度 (degC), 点: (87.4, 78.1)温度 (degC), 点: (87.5, 78.1)温度 (degC), 点: (87.6, 78.1)温度 (degC), 点: (87.7, 78.1)温度 (degC), 点: (87.8, 78.1)温度 (degC), 点: (87.9, 78.1)温度 (degC), 点: (88, 78.1) 温度 (degC), 点: (88.1, 78.1)温度 (degC), 点: (88.2, 78.1)温度 (degC), 点: (88.3, 78.1)温度 (degC), 点: (88.4, 78.1)温度 (degC), 点: (88.5, 78.1)温度 (degC), 点: (88.6, 78.1)温度 (degC), 点: (88.7, 78.1)温度 (degC), 点: (88.8, 78.1)温度 (degC), 点: (88.9, 78.1)温度 (degC), 点: (89, 78.1) 温度 (degC), 点: (89.1, 78.1)温度 (degC), 点: (89.2, 78.1)温度 (degC), 点: (89.3, 78.1)温度 (degC), 点: (89.4, 78.1)温度 (degC), 点: (89.5, 78.1)温度 (degC), 点: (89.6, 78.1)温度 (degC), 点: (89.7, 78.1)温度 (degC), 点: (89.8, 78.1)温度 (degC), 点: (89.9, 78.1)温度 (degC), 点: (90, 78.1) 温度 (degC), 点: (90.1, 78.1)温度 (degC), 点: (90.2, 78.1)温度 (degC), 点: (90.3, 78.1)温度 (degC), 点: (90.4, 78.1)温度 (degC), 点: (90.5, 78.1)温度 (degC), 点: (90.6, 78.1)温度 (degC), 点: (90.7, 78.1)温度 (degC), 点: (90.8, 78.1)温度 (degC), 点: (90.9, 78.1)温度 (degC), 点: (91, 78.1) 温度 (degC), 点: (91.1, 78.1)温度 (degC), 点: (91.2, 78.1)温度 (degC), 点: (91.3, 78.1)温度 (degC), 点: (91.4, 78.1)温度 (degC), 点: (91.5, 78.1)温度 (degC), 点: (91.6, 78.1)温度 (degC), 点: (91.7, 78.1)温度 (degC), 点: (91.8, 78.1)温度 (degC), 点: (91.9, 78.1)温度 (degC), 点: (92, 78.1) 温度 (degC), 点: (92.1, 78.1)温度 (degC), 点: (92.2, 78.1)温度 (degC), 点: (92.3, 78.1)温度 (degC), 点: (92.4, 78.1)温度 (degC), 点: (92.5, 78.1)温度 (degC), 点: (92.6, 78.1)温度 (degC), 点: (92.7, 78.1)温度 (degC), 点: (92.8, 78.1)温度 (degC), 点: (92.9, 78.1)温度 (degC), 点: (93, 78.1) 温度 (degC), 点: (93.1, 78.1)温度 (degC), 点: (93.2, 78.1)温度 (degC), 点: (93.3, 78.1)温度 (degC), 点: (93.4, 78.1)温度 (degC), 点: (93.5, 78.1)温度 (degC), 点: (93.6, 78.1)温度 (degC), 点: (93.7, 78.1)温度 (degC), 点: (93.8, 78.1)温度 (degC), 点: (93.9, 78.1)温度 (degC), 点: (94, 78.1) 温度 (degC), 点: (94.1, 78.1)温度 (degC), 点: (94.2, 78.1)温度 (degC), 点: (94.3, 78.1)温度 (degC), 点: (94.4, 78.1)温度 (degC), 点: (94.5, 78.1)温度 (degC), 点: (94.6, 78.1)温度 (degC), 点: (94.7, 78.1)温度 (degC), 点: (94.8, 78.1)温度 (degC), 点: (94.9, 78.1)温度 (degC), 点: (95, 78.1) 温度 (degC), 点: (95.1, 78.1)温度 (degC), 点: (95.2, 78.1)温度 (degC), 点: (95.3, 78.1)温度 (degC), 点: (95.4, 78.1)温度 (degC), 点: (95.5, 78.1)温度 (degC), 点: (95.6, 78.1)温度 (degC), 点: (95.7, 78.1)温度 (degC), 点: (95.8, 78.1)温度 (degC), 点: (95.9, 78.1)温度 (degC), 点: (96, 78.1) 温度 (degC), 点: (96.1, 78.1)温度 (degC), 点: (96.2, 78.1)温度 (degC), 点: (96.3, 78.1)温度 (degC), 点: (96.4, 78.1)温度 (degC), 点: (96.5, 78.1)温度 (degC), 点: (96.6, 78.1)温度 (degC), 点: (96.7, 78.1)温度 (degC), 点: (96.8, 78.1)温度 (degC), 点: (96.9, 78.1)温度 (degC), 点: (97, 78.1) 温度 (degC), 点: (97.1, 78.1)温度 (degC), 点: (97.2, 78.1)温度 (degC), 点: (97.3, 78.1)温度 (degC), 点: (97.4, 78.1)温度 (degC), 点: (97.5, 78.1)温度 (degC), 点: (97.6, 78.1)温度 (degC), 点: (97.7, 78.1)温度 (degC), 点: (97.8, 78.1)温度 (degC), 点: (97.9, 78.1)温度 (degC), 点: (98, 78.1) 温度 (degC), 点: (98.1, 78.1)温度 (degC), 点: (98.2, 78.1)温度 (degC), 点: (98.3, 78.1)温度 (degC), 点: (98.4, 78.1)温度 (degC), 点: (98.5, 78.1)温度 (degC), 点: (98.6, 78.1)温度 (degC), 点: (98.7, 78.1)温度 (degC), 点: (98.8, 78.1)温度 (degC), 点: (98.9, 78.1)温度 (degC), 点: (99, 78.1) 温度 (degC), 点: (99.1, 78.1)温度 (degC), 点: (99.2, 78.1)温度 (degC), 点: (99.3, 78.1)温度 (degC), 点: (99.4, 78.1)温度 (degC), 点: (99.5, 78.1)温度 (degC), 点: (99.6, 78.1)温度 (degC), 点: (99.7, 78.1)温度 (degC), 点: (99.8, 78.1)温度 (degC), 点: (99.9, 78.1)温度 (degC), 点: (100, 78.1)
0                        51.09935201577093        51.099399451034515       51.0994468862981         51.09949432156168        51.09954175682532        51.09958919208884        51.099636627352425       51.09968406261601        51.09973149787959        51.09977893314317        51.09982636840675        51.09987380367039        51.099921238933916       51.0999686741975         51.10001610946108        51.10006354472466        51.100110979988244       51.100158415251826       51.10015210802709        51.10013823634279        51.10012436465843        51.10011049297407        51.10009662128971        51.100082749605406       51.10006887792099        51.10005500623663        51.10004113455233        51.100027262868025       51.100013391183666       51.099999519499306       51.09998564781495        51.099971776130644       51.099957904446285       51.09995176253483        51.09995583051608        51.09995989849716        51.099963966478356       51.09996803445949        51.09997210244063        51.099976170421826       51.09998023840302        51.09998430638416        51.09998837436524        51.099992442346434       51.09999651032763        51.100000578308766       51.100004646289904       51.1000087142711         51.10001131199027        51.100010372656925       51.100009433323635       51.1000084939904         51.10000755465717        51.10000661532388        51.10000567599053        51.1000047366573         51.10000379732401        51.10000285799072        51.100001918657426       51.100000979324136       51.100000039990846       51.09999910065761        51.09999816132432        51.09999722784579        51.09999665977034        51.09999678589679        51.09999705430738        51.0999973258493         51.09999759739128        51.0999978689332         51.09999814047512        51.099998412017044       51.09999868355902        51.09999895510094        51.09999922664292        51.09999949818484        51.099999769726764       51.10000004126874        51.100000312810664       51.10000058435264        51.10000077413014        51.10000070158674        51.10000062904339        51.10000055650005        51.10000048395659        51.10000041141325        51.100000338869904       51.10000026632656        51.10000019378316        51.100000121239816       51.100000048696415       51.099999976153015       51.099999915101705       51.099999873663535       51.099999832225365       51.09999980213939        51.09999977516213        51.099999748184985       51.09999972120772        51.09999972772704        51.099999735553865       51.099999743380636       51.099999751207406       51.099999759034176       51.099999766861          51.09999977468772        51.099999782514544       51.09999979034137        51.09999979816814        51.09999980599491        51.099999811624          51.09999981436869        51.09999981711337        51.099999819858056       51.09999982260268        51.09999982534737        51.09999982809205        51.09999983083674        51.099999833581364       51.09999983632605        51.09999983907073        51.09999984181542        51.0999998445601         51.09999984730473        51.09999985004936        51.0999998527941         51.09999985553873        51.09999985046795        51.09999984329119        51.09999985004134        51.0999998566507         51.09999986326005        51.09999986986941        51.09999987647882        51.099999883088174       51.09999988969747        51.09999989630688        51.09999990291618        51.09999990952559        51.099999916135005       51.0999999227443         51.09999992935366        51.09999993596301        51.09999994257237        51.099999949167284       51.09999995372391        51.09999995828048        51.0999999628371         51.09999996739367        51.09999997798718        51.09999998927651        51.1000000005659         51.100000011855286       51.10000002314462        51.100000034434004       51.10000004572339        51.10000005701272        51.10000006759037        51.1000000417107         51.100000015830915       51.099999989951186       51.09999996407146        51.09999993819167        51.099999912312          51.09999988643227        51.09999986055254        51.099999834672815       51.099999808793086       51.09999979209607        51.09999977762277        51.09999976314941        51.09999974867617        51.09999973420281        51.09999971972957        51.09999971534921        51.09999974275013        51.09999977015099        51.099999797551845       51.099999824952704       51.099999852353506       51.09999987975442        51.09999990189664        51.09999991803875        51.0999999341808         51.099999950322854       51.09999996646491        51.09999998260707        51.099999997842644       51.10000001152599        51.1000000252094         51.10000002403797        51.10000001095841        51.0999999978788         51.09999998479918        51.09999997171957        51.099999958639955       51.09999994556034        51.09999994426107        51.09999997521953        51.10000000617805        51.100000027443116       51.10000003925694        51.10000005107071        51.10000006288453        51.10000007469836        51.10000008651218        51.10000009832595        51.10000011013983        51.100000109464304       51.100000099721115       51.100000089977925       51.100000080234736       51.10000007049155        51.10000006074836        51.10000005100511        51.10000004126192        51.100000031518675       51.100000021775486       51.1000000120323         51.100000009221276       51.10000001400755        51.10000001879371        51.10000002357981        51.100000028366026       51.10000003246978        51.100000028680824       51.10000002489187        51.1000000211028         51.100000017313846       51.100000021177664       51.100000030888566       51.100000040599525       51.10000005031043        51.10000006002139        51.10000006973229        51.100000079443134       51.10000008915409        51.10000009886505        51.100000108575955       51.10000011828686        51.10000012799776        51.100000129770024       51.100000120741356       51.10000011171269        51.100000102683964       51.1000000936553         51.10000008462663        51.100000075597904       51.10000006656918        51.10000005844779        51.10000005597033        51.10000005349298        51.10000005101557        51.10000004853822        51.10000004606081        51.10000004358341        51.10000004110606        51.10000003862865        51.100000042064664       51.1000000541419         51.10000006621908        51.10000007829626        51.10000009037344        51.10000010245062        51.1000001145278         51.10000012660504        51.100000125140696       51.10000010658837        51.10000008803604        51.10000006948371        51.100000050931385       51.10000003237906        51.10000001382673        51.0999999952744         51.099999976722074       51.09999995816975        51.099999939617476       51.09999992106509        51.099999902512764       51.09999988396049        51.09999987429808        51.09999987880019        51.099999883302246       51.099999872979424       51.099999852357996       51.0999998382066         51.099999851584016       51.099999864961546       51.09999987833908        51.09999989171655        51.09999990509408        51.09999991847155        51.099999931849084       51.0999999452265         51.09999995860403        51.09999997198156        51.09999998535898        51.09999999873651        51.10000001211404        51.10000001601338        51.10000000451771        51.09999999302204        51.09999998152642        51.09999997003081        51.099999958535136       51.09999994703952        51.099999935543906       51.09999992404829        51.09999991255262        51.099999901057004       51.09999988956139        51.09999987806572        51.09999986656999        51.09999986722221        51.09999988964239        51.099999894067366       51.099999869442456       51.09999986156174        51.09999987243947        51.09999988331731        51.09999989419515        51.09999990507299        51.09999991595083        51.099999926828616       51.09999993770646        51.0999999485843         51.09999995946208        51.09999997033992        51.09999998121776        51.099999992095604       51.10000000297339        51.10000000670459        51.099999996022575       51.09999998534056        51.09999997465849        51.09999996397653        51.0999999532944         51.099999942612385       51.09999993193037        51.0999999212483         51.09999991056628        51.09999989988421        51.099999889202195       51.09999987852012        51.099999867838164       51.099999857156035       51.09999987530091        51.099999884057866       51.09999986018471        51.099999864460415       51.09999987536372        51.09999988626703        51.09999989717039        51.0999999080737         51.099999918977005       51.09999992988037        51.099999940783675       51.09999995168698        51.099999962590346       51.099999973493595       51.09999998439696        51.09999999530032        51.10000000620357        51.10000001269623        51.09999999966249        51.099999986628745       51.09999997359506        51.09999996056143        51.09999994752775        51.09999993449401        51.09999992146032        51.09999990842664        51.099999895392955       51.09999988235927        51.099999869325586       51.099999856291845       51.09999984325822        51.099999830224476       51.099999839729264       51.09999986017783        51.09999985029134        51.09999985428772        51.09999987294651        51.09999989160531        51.09999991026416        51.0999999289229         51.09999994758175        51.09999996624049        51.09999998489934        51.10000000355814        51.10000002221693        51.10000004087573        51.10000005953452        51.10000007819332        51.10000009685211        51.100000115510966       51.10000009588708        51.10000007267894        51.10000004947085        51.10000002626276        51.100000003054674       51.09999997984659        51.09999995663844        51.099999933430354       51.09999991022232        51.099999887014235       51.09999986380609        51.099999840598          51.099999817389914       51.09999979418183        51.09999978178138        51.099999790937204       51.0999997960742         51.09999980384771        51.09999983278533        51.09999986172312        51.0999998906608         51.09999991959853        51.09999994853621        51.099999977473885       51.10000000641156        51.1000000353493         51.100000064286974       51.10000009322471        51.100000122162385       51.10000015110006        51.10000018003768        51.100000208975416       51.1000002038968         51.10000017281675        51.100000141736814       51.100000110656765       51.10000007957677        51.100000048496725       51.10000001741673        51.099999986336684       51.09999995525675        51.0999999241767         51.09999989309671        51.09999986201666        51.09999983093667        51.09999979985662        51.09999976877657        51.09999976281557        51.09999976372359        51.09999977558289        51.09999980311591        51.0999998354539         51.099999867791894       51.09999990013           51.099999932467995       51.099999964806045       51.09999999714404        51.10000002948203        51.10000006182008        51.10000009415808        51.10000012649607        51.100000158834064       51.10000019117217        51.100000223510165       51.1000002469915         51.10000023320026        51.100000219409026       51.10000020561773        51.10000019182655        51.10000017803526        51.10000016424408        51.100000150452786       51.10000013666155        51.10000012287037        51.10000010907913        51.10000009528784        51.10000008149666        51.100000067705366       51.10000005391413        51.10000003005547        51.10000000000002
1                        50.95671250108131        50.9663641035998         50.976015706118176       50.98566730863672        50.99531891115515        51.004970513673584       51.014622116192015       51.02427371871045        51.033925321228935       51.04357692374742        51.053228526265855       51.062880128784286       51.072531731302774       51.08218333382126        51.09183493633964        51.10148653885807        51.11113814137656        51.12078974389499        51.1204926098203         51.118795153232554       51.11709769664486        51.11540024005711        51.11370278346942        51.11200532688167        51.11030787029392        51.10861041370623        51.10691295711848        51.10521550053079        51.103518043942984       51.10182058735529        51.1001231307676         51.09842567417979        51.096728217592045       51.095904722289674       51.09623024737374        51.096555772457805       51.09688129754187        51.09720682262588        51.09753234771           51.097857872794066       51.09818339787813        51.09850892296214        51.098834448046205       51.09915997313027        51.099485498214335       51.0998110232984         51.100136548382466       51.100462073466474       51.100676007158995       51.100621482161216       51.10056695716338        51.1005124321656         51.100457907167765       51.100403382169986       51.100348857172094       51.100294332174315       51.100239807176536       51.1001852821787         51.100130757180864       51.100076232183085       51.10002170718525        51.09996718218741        51.099912657189634       51.09985984731293        51.09982614817966        51.099828195997645       51.099843185989016       51.0998584608102         51.099873735631604       51.09988901045284        51.099904285274135       51.09991956009543        51.09993483491678        51.09995010973802        51.09996538455931        51.099980659380606       51.09999593420196        51.10001120902325        51.100026483844545       51.10004175866584        51.10005236967049        51.10004801798391        51.100043666297324       51.10003931461074        51.100034962924155       51.10003061123757        51.10002625955099        51.1000219078644         51.10001755617782        51.10001320449129        51.100008852804706       51.10000450111812        51.10000177883768        51.100001837440686       51.10000189604375        51.09999600399459        51.09998848235688        51.09998096071911        51.099973439081396       51.09997246724669        51.09997175108214        51.099971034917644       51.099970318753094       51.0999696025886         51.09996888642411        51.09996817025956        51.09996745409501        51.09996673793046        51.099966021765965       51.099965305601415       51.09996514584185        51.099965716354006       51.099966286866106       51.09996685737826        51.09996742789042        51.099967998402576       51.099968568914676       51.099969139426776       51.09996970993893        51.09997028045103        51.09997085096319        51.09997142147529        51.099971991987445       51.099972562499545       51.099973133011645       51.0999737035238         51.09997427403596        51.0999738956462         51.099973219100946       51.099974252688355       51.09997546285359        51.09997667301889        51.09997788318401        51.09997909334936        51.0999803035146         51.09998151367995        51.09998272384519        51.099983934010424       51.09998514417566        51.099986354340956       51.09998756450625        51.09998877467149        51.09998998483678        51.09999119500202        51.09999239944693        51.09999279519627        51.0999931909455         51.099993586694836       51.09999398244406        51.09999651589891        51.09999929576742        51.100002075635985       51.100004855504494       51.10000763537289        51.10001041524146        51.10001319510991        51.10001597497842        51.10001860283103        51.100013443579655       51.10000828432817        51.100003125076796       51.09999796582537        51.09999280657394        51.09998764732251        51.09998248807108        51.09997732881965        51.09997216956833        51.0999670103169         51.09996439218031        51.09996238939749        51.09996038661467        51.099958383831904       51.099956381049026       51.09995437826626        51.09995371595289        51.09995727453901        51.099960833125124       51.09996439171124        51.099967950297355       51.09997150888347        51.099975067469586       51.09997892117849        51.099983111622976       51.09998730206746        51.09999149251195        51.09999568295643        51.09999987340092        51.10000265112939        51.100003009795614       51.100003368461785       51.10000294412271        51.10000189209131        51.10000084005992        51.09999978802858        51.09999873599713        51.099997683965796       51.0999966319344         51.09999747778784        51.100003520576365       51.10000956336489        51.10001380746439        51.100016297835055       51.100018788205716       51.10002127857638        51.10002376894704        51.1000262593177         51.10002874968836        51.10003124005897        51.10003120941599        51.100029348418275       51.10002748742056        51.100025626422905       51.10002376542519        51.100021904427535       51.100020043429765       51.10001818243205        51.100016321434396       51.10001446043668        51.10001259943891        51.10001211043266        51.10001312502129        51.10001413961004        51.10001515419873        51.10001616878736        51.100017053047          51.100016430012715       51.10001580697855        51.100015183944265       51.10001456091004        51.10001538167705        51.10001730556752        51.10001922945793        51.10002115334834        51.1000230772388         51.10002500112921        51.10002692501962        51.10002884891003        51.10003077280044        51.1000326966909         51.10003462058131        51.10003654447178        51.100036890094884       51.10003508838582        51.10003328667676        51.100031484967815       51.10002968325881        51.100027881549806       51.100026079840745       51.10002427813174        51.10002266990705        51.1000222653247         51.10002186074246        51.100021456160164       51.100021051577926       51.10002064699563        51.100020242413336       51.100019837831155       51.100019433248804       51.100020188772305       51.10002263953686        51.100025090301415       51.10002754106608        51.10002999183064        51.10003244259519        51.100034893359805       51.10003734412442        51.10003684786818        51.100032632780824       51.10002841769352        51.100024202606164       51.10001998751886        51.10001577243156        51.10001155734426        51.1000073422569         51.1000031271696         51.0999989120823         51.09999469699494        51.09999048190764        51.09998626682034        51.09998205173298        51.09997977783922        51.09998059685836        51.099981415877494       51.099979243467146       51.099974992946784       51.099972125704824       51.099975144054326       51.099978162403886       51.0999811807535         51.099984199103005       51.099987217452565       51.09999023580207        51.09999325415163        51.099996272501244       51.09999929085075        51.10000230920025        51.10000532754975        51.10000834589937        51.10001136424887        51.100012192683835       51.100009464136406       51.10000673558886        51.100004007041434       51.10000127849395        51.09999854994646        51.099995821399034       51.09999309285149        51.09999036430406        51.09998763575652        51.09998490720909        51.099982178661605       51.09997945011412        51.099976721566634       51.099976569355306       51.099981033807694       51.09998192831438        51.0999770598234         51.099975721385135       51.09997833769836        51.099980954011585       51.09998357032475        51.099986186638034       51.09998880295126        51.099991419264484       51.09999403557771        51.09999665189093        51.09999926820416        51.10000188451738        51.100004500830664       51.10000711714383        51.10000973345706        51.10001061415437        51.1000079944568         51.10000537475918        51.10000275506161        51.100000135363985       51.09999751566636        51.099994895968734       51.099992276271166       51.09998965657354        51.099987036875916       51.099984417178405       51.09998179748072        51.0999791777831         51.09997655808547        51.099973938387905       51.0999773975289         51.099979081112906       51.09997433525854        51.09997554942379        51.099978166881556       51.09998078433938        51.09998340179715        51.09998601925497        51.09998863671274        51.099991254170504       51.09999387162833        51.09999648908604        51.09999910654392        51.10000172400163        51.10000434145945        51.10000695891722        51.10000957637499        51.100011166471745       51.1000082085053         51.10000525053897        51.10000229257258        51.09999933460625        51.099996376639865       51.099993418673535       51.09999046070715        51.09998750274076        51.09998454477437        51.09998158680804        51.099978628841654       51.09997567087527        51.09997271290894        51.099969754942606       51.099971530269556       51.0999756397386         51.09997394463028        51.09997513198141        51.099979363649595       51.09998359531778        51.099987826985966       51.09999205865415        51.09999629032234        51.10000052199052        51.10000475365865        51.10000898532684        51.10001321699502        51.10001744866321        51.10002168033134        51.10002591199952        51.10003014366771        51.100034375335895       51.10003020928718        51.10002525700435        51.10002030472151        51.10001535243862        51.100010400155725       51.10000544787283        51.100000495589995       51.0999955433071         51.099990591024266       51.09998563874137        51.09998068645854        51.0999757341757         51.09997078189281        51.099965829609914       51.099963089835          51.099964762975276       51.09996608370966        51.099968087177444       51.09997434272344        51.09998059826938        51.099986853815324       51.09999310936132        51.09999936490726        51.1000056204532         51.100011875999144       51.100018131545085       51.10002438709108        51.10003064263702        51.10003689818302        51.10004315372896        51.1000494092749         51.10005566482084        51.10005462297636        51.10004800314232        51.10004138330834        51.1000347634743         51.10002814364026        51.10002152380628        51.100014903972294       51.10000828413831        51.10000166430427        51.09999504447029        51.09998842463631        51.09998180480227        51.09997518496829        51.09996856513425        51.09996194530021        51.09996041556269        51.099960501284386       51.099963168839          51.0999691254454         51.09997609035287        51.09998305526034        51.09999002016792        51.09999698507539        51.10000394998292        51.10001091489039        51.10001787979792        51.100024844705445       51.100031809612915       51.100038774520385       51.100045739427856       51.10005270433544        51.10005966924285        51.10006460370039        51.10006099317553        51.10005738265073        51.10005377212582        51.10005016160096        51.10004655107616        51.10004294055125        51.10003933002645        51.10003571950159        51.100032108976734       51.10002849845188        51.10002488792708        51.10002127740222        51.10001766687731        51.10001405635251        51.10000783245306        51.10000000000002
2                        50.82352324557138        50.84196207916909        50.86040091276675        50.878839746364406       50.89727857996212        50.915717413559776       50.93415624715743        50.952595080755145       50.9710339143528         50.98947274795046        51.007911581548115       51.02635041514583        51.04478924874343        51.06322808234114        51.081666915938854       51.10010574953651        51.11854458313417        51.13698341673182        51.13662503940941        51.13362088315955        51.13061672690969        51.12761257065972        51.12460841440986        51.121604258160005       51.11860010191003        51.115595945660175       51.11259178941026        51.1095876331604         51.10658347691049        51.10357932066057        51.10057516441066        51.0975710081608         51.09456685191088        51.09309892983583        51.093643829079724       51.094188728323616       51.09473362756762        51.09527852681151        51.09582342605546        51.09636832529941        51.09691322454336        51.09745812378725        51.0980030230312         51.09854792227509        51.09909282151904        51.099637720762985       51.10018262000699        51.10072751925088        51.10108666215274        51.100998925563204       51.10091118897367        51.100823452384134       51.1007357157946         51.100647979205064       51.10056024261553        51.10047250602594        51.10038476943646        51.10029703284687        51.10020929625733        51.1001215596678         51.10003382307826        51.09994608648873        51.09985834989914        51.099775120540016       51.0997216197228         51.09972299543301        51.099747659336686       51.09977283576427        51.09979801219197        51.09982318861955        51.099848365047194       51.099873541474835       51.09989871790248        51.09992389433012        51.09994907075776        51.0999742471854         51.09999942361304        51.10002460004074        51.100049776468325       51.10007495289591        51.10009236435519        51.10008486385186        51.10007736334853        51.10006986284526        51.10006236234193        51.10005486183866        51.10004736133533        51.100039860832055       51.100032360328726       51.10002485982545        51.10001735932218        51.10000985881891        51.100005486500436       51.10000645300897        51.10000741951745        51.0999961457444         51.09998151996501        51.09996689418574        51.09995226840641        51.09995027263267        51.09994876986849        51.09994726710431        51.09994576434019        51.09994426157601        51.099942758811835       51.09994125604766        51.09993975328348        51.09993825051936        51.09993674775518        51.099935244991          51.09993484366862        51.09993588796908        51.099936932269486       51.09993797656989        51.09993902087035        51.099940065170756       51.09994110947116        51.09994215377162        51.099943198072026       51.09994424237243        51.09994528667289        51.099946330973296       51.0999473752737         51.09994841957416        51.09994946387451        51.09995050817503        51.09995155247543        51.09995088209638        51.09994967977855        51.09995161916919        51.09995394730305        51.099956275436796       51.099958603570656       51.099960931704516       51.099963259838376       51.09996558797212        51.09996791610604        51.099970244239785       51.0999725723737         51.099974900507505       51.09997722864131        51.09997955677511        51.09998188490897        51.099984213042774       51.09998652944404        51.09998718720425        51.099987844964346       51.099988502724614       51.09998916048471        51.099994095391196       51.099999523324925       51.10000495125871        51.10001037919244        51.10001580712617        51.100021235059955       51.10002666299374        51.10003209092747        51.10003722533531        51.100027323710776       51.10001742208624        51.100007520461645       51.099997618837165       51.09998771721246        51.09997781558798        51.09996791396338        51.0999580123389         51.09994811071431        51.099938209089714       51.099933319878915       51.09992964446906        51.09992596905926        51.09992229364934        51.09991861823954        51.099914942829685       51.09991372595533        51.09992025057147        51.09992677518761        51.099933299803695       51.09993982441989        51.099946349035974       51.099952873652          51.099960164978256       51.099968331121715       51.099976497265175       51.099984663408634       51.09999282955209        51.10000099569561        51.10000630559432        51.10000672460626        51.100007143618086       51.10000632781299        51.10000452212296        51.100002716432925       51.100000910742835       51.0999991050528         51.09999729936277        51.09999549367268        51.09999726095481        51.100008812025976       51.1000203630972         51.10002851367858        51.10003334876927        51.100038183859965       51.100043018950714       51.10004785404141        51.1000526891321         51.100057524222734       51.100062359313426       51.10006233018396        51.1000587694399         51.100055208695835       51.10005164795183        51.10004808720777        51.10004452646376        51.10004096571976        51.10003740497564        51.100033844231575       51.10003028348763        51.100026722743564       51.10002580176746        51.100027773770194       51.10002974577276        51.10003171777544        51.100033689778115       51.10003541088133        51.100034230260235       51.10003304963914        51.10003186901798        51.100030688396885       51.10003227026158        51.10003596277892        51.1000396552962         51.10004334781354        51.10004704033082        51.10005073284805        51.100054425365386       51.10005811788267        51.10006181039989        51.10006550291723        51.100069195434514       51.1000728879518         51.100073548496084       51.10007008385037        51.1000666192046         51.100063154558825       51.10005968991305        51.10005622526734        51.100052760621566       51.10004929597579        51.10004620594509        51.100045446349895       51.10004468675481        51.10004392715973        51.10004316756465        51.10004240796957        51.10004164837443        51.10004088877935        51.10004012918421        51.100041596642086       51.10004631845152        51.10005104026095        51.10005576207038        51.100060483879815       51.10006520568925        51.10006992749868        51.10007464930811        51.1000736576043         51.10006545604625        51.100057254488206       51.10004905293016        51.100040851372114       51.100032649814125       51.10002444825602        51.10001624669792        51.10000804513993        51.099999843581884       51.09999164202384        51.09998344046579        51.099975238907746       51.0999670373497         51.09996259626644        51.0999641467655         51.09996569726462        51.09996150404777        51.09995332074061        51.09994781142518        51.09995367944583        51.09995954746654        51.09996541548725        51.0999712835079         51.099977151528606       51.09998301954931        51.09998888757002        51.09999475559073        51.10000062361138        51.10000649163203        51.10001235965274        51.1000182276735         51.10002409569415        51.10002569602102        51.10002036451908        51.1000150330172         51.10000970151543        51.10000437001355        51.09999903851167        51.099993707009844       51.09998837550796        51.099983044006194       51.09997771250431        51.09997238100243        51.09996704950055        51.09996171799878        51.09995638649684        51.09995603181579        51.099964595345114       51.09996631245093        51.09995697730949        51.099954458151615       51.09995957500496        51.09996469185836        51.09996980871176        51.099974925565164       51.09998004241862        51.09998515927202        51.099990276125425       51.099995392978826       51.10000050983217        51.10000562668563        51.10001074353903        51.10001586039243        51.10002097724578        51.10002269674487        51.10001756445041        51.10001243215595        51.10000729986143        51.10000216756697        51.09999703527251        51.09999190297799        51.09998677068347        51.099981638388954       51.09997650609455        51.09997137380003        51.09996624150557        51.09996110921105        51.09995597691653        51.09995084462207        51.09995744944098        51.09996066760516        51.09995156375044        51.09995397176215        51.09995909025429        51.09996420874643        51.09996932723857        51.09997444573071        51.09997956422279        51.09998468271493        51.099989801207016       51.0999949196991         51.1000000381913         51.10000515668338        51.10001027517552        51.10001539366766        51.100020512159745       51.10002362722321        51.10001787323347        51.10001211924384        51.1000063652541         51.10000061126448        51.09999485727485        51.09998910328511        51.099983349295485       51.099977595305745       51.09997184131606        51.099966087326436       51.09996033333675        51.09995457934707        51.099948825357444       51.099943071367704       51.099946451617086       51.09995434380255        51.09995115343804        51.099953518746986       51.09996175169465        51.09996998464237        51.09997821759009        51.099986450537756       51.09999468348548        51.10000291643314        51.10001114938086        51.100019382328526       51.10002761527625        51.10003584822391        51.10004408117163        51.10005231411935        51.10006054706702        51.10006878001474        51.10006073093598        51.100051157456505       51.100041583977145       51.10003201049773        51.10002243701831        51.10001286353889        51.100003290059476       51.099993716580116       51.0999841431007         51.099974569621224       51.09996499614181        51.09995542266239        51.09994584918297        51.09993627570361        51.09993095932947        51.099934133883266       51.09993673582562        51.09994068344082        51.099952794255046       51.09996490506933        51.099977015883496       51.09998912669772        51.10000123751195        51.10001334832617        51.1000254591404         51.10003756995462        51.10004968076885        51.10006179158307        51.1000739023973         51.10008601321147        51.10009812402569        51.10011023483992        51.100108231710124       51.10009544014429        51.100082648578336       51.1000698570125         51.10005706544655        51.100044273880656       51.10003148231476        51.10001869074887        51.10000589918303        51.099993107617024       51.09998031605119        51.099967524485294       51.0999547329194         51.09994194135351        51.099929149787556       51.09992613566675        51.09992627358798        51.099931450297504       51.09994297216065        51.099956439212065       51.09996990626348        51.099983373314956       51.09999684036637        51.10001030741785        51.100023774469264       51.10003724152068        51.100050708572155       51.10006417562357        51.100077642675046       51.10009110972646        51.10010457677788        51.1001180438293         51.10012755622108        51.10012042575164        51.100113295282256       51.100106164812814       51.10009903434343        51.10009190387399        51.10008477340455        51.10007764293516        51.10007051246572        51.100063381996335       51.100056251526894       51.10004912105745        51.100041990588124       51.100034860118626       51.10002772964924        51.10001544962222        51.10000000000002
3                        50.728135026780535       50.752093346754805       50.77605166672913        50.8000099867034         50.82396830667767        50.84792662665194        50.87188494662621        50.89584326660054        50.919801586574806       50.943759906549076       50.967718226523345       50.991676546497615       51.01563486647194        51.03959318644621        51.06355150642048        51.08750982639475        51.11146814636902        51.13542646634335        51.135925180182426       51.133121865235296       51.13031855028811        51.127515235340866       51.124711920393736       51.12190860544655        51.119105290499306       51.116301975552176       51.11349866060499        51.11069534565786        51.10789203071067        51.10508871576343        51.1022854008163         51.099482085869056       51.09667877092187        51.09525812854753        51.095614070179295       51.095970011811005       51.0963259534426         51.09668189507431        51.09703783670602        51.097393778337675       51.097749719969386       51.09810566160104        51.09846160323275        51.0988175448644         51.09917348649611        51.09952942812782        51.09988536975948        51.10024131139113        51.10048115644662        51.10044170455649        51.10040225266641        51.100362800776395       51.10032334888626        51.100283896996245       51.100244445106114       51.10020499321604        51.10016554132602        51.10012608943589        51.100086637545814       51.1000471856558         51.100007733765665       51.09996828187559        51.099928829985515       51.09990100880691        51.099881023801004       51.09987135220672        51.0998854993486         51.099900170690546       51.099914842032604       51.09992951337455        51.09994418471649        51.099958856058436       51.09997352740044        51.09998819874238        51.10000287008438        51.10001754142638        51.10003221276838        51.100046884110384       51.10006155545233        51.10007622679433        51.10008595561749        51.100079827603395       51.10007369958919        51.100067571575096       51.100061443561          51.100055315546854       51.100049187532704       51.100043059518555       51.10003693150446        51.10003080349031        51.10002467547616        51.10001854746207        51.10001656986981        51.100021675741175       51.10002678161254        51.10001204707231        51.09999187922716        51.09997171138201        51.099951543536804       51.09994834148364        51.0999458016866         51.099943261889564       51.099940722092526       51.09993818229543        51.099935642498394       51.09993310270136        51.09993056290432        51.09992802310728        51.09992548331019        51.09992294351315        51.09992199593108        51.09992313810318        51.099924280275275       51.09992542244731        51.09992656461935        51.09992770679139        51.099928848963486       51.09992999113547        51.099931133307564       51.0999322754796         51.0999334176517         51.09993455982374        51.099935701995776       51.099936844167814       51.09993798633985        51.09993912851195        51.09994027068399        51.099939633633994       51.09993847992769        51.09994084098605        51.09994394473904        51.09994704849197        51.09995015224496        51.099953255997946       51.099956359750934       51.099959463503865       51.09996256725685        51.099965671009784       51.09996877476277        51.09997187851576        51.09997498226869        51.09997808602162        51.09998118977461        51.0999842935276         51.09998737831097        51.099987781354855       51.09998818439857        51.09998858744234        51.09998899048617        51.0999958412051         51.10000343514861        51.100011029092116       51.10001862303562        51.10002621697913        51.10003381092258        51.10004140486609        51.1000489988096         51.1000561968944         51.100043116890845       51.10003003688723        51.10001695688368        51.10000387688012        51.09999079687657        51.09997771687301        51.0999646368694         51.0999515568659         51.09993847686229        51.09992539685874        51.09991955803497        51.09991547272796        51.099911387421          51.09990730211405        51.09990321680709        51.09989913150008        51.09989777355338        51.099905003578556       51.09991223360362        51.09991946362874        51.099926693653856       51.099933923678975       51.09994115370404        51.09995030684962        51.099961654278445       51.099973001707326       51.09998434913615        51.099995696564974       51.100007043993855       51.10001396477213        51.10001330558123        51.100012646390326       51.100011565925854       51.10001014774957        51.10000872957335        51.10000731139701        51.10000589322067        51.10000447504444        51.100003056868104       51.10000604268282        51.10002108784698        51.100036133011145       51.10004692466441        51.10005356912791        51.10006021359152        51.100066858055015       51.10007350251851        51.10008014698201        51.10008679144556        51.100093435909116       51.100093534217024       51.10008887975937        51.10008422530166        51.100079570844          51.10007491638629        51.100070261928636       51.100065607470924       51.10006095301321        51.10005629855556        51.1000516440979         51.100046989640134       51.10004585359667        51.100048573459105       51.1000512933216         51.100054013184035       51.10005673304653        51.10005911774459        51.100057626169985       51.100056134595434       51.10005464302077        51.10005315144616        51.10005527118676        51.10006015012027        51.10006502905384        51.100069907987404       51.10007478692097        51.10007966585454        51.10008454478805        51.10008942372167        51.10009430265518        51.100099181588746       51.10010406052231        51.10010893945582        51.10010979920327        51.100105190595          51.10010058198674        51.10009597337853        51.100091364770265       51.100086756162          51.100082147553735       51.10007753894547        51.10007344029839        51.10007251405858        51.10007158781883        51.10007066157914        51.10006973533939        51.10006880909964        51.10006788285989        51.10006695662014        51.10006603038039        51.10006804916077        51.10007437144486        51.100080693728955       51.10008701601305        51.10009333829714        51.10009966058118        51.10010598286527        51.100112305149366       51.100110815375274       51.10009946760363        51.10008811983187        51.100076772060106       51.100065424288346       51.1000540765167         51.10004272874494        51.10003138097318        51.100020033201474       51.10000868542977        51.09999733765801        51.09998598988625        51.09997464211449        51.09996329434284        51.09995707423775        51.09995902406831        51.09996097389893        51.09995532499954        51.09994439735391        51.09993709003339        51.099945186521666       51.09995328300994        51.09996137949827        51.099969475986484       51.09997757247481        51.09998566896303        51.09999376545136        51.10000186193963        51.100009958427904       51.10001805491612        51.10002615140439        51.10003424789272        51.100042344380995       51.10004450602412        51.10003702795774        51.100029549891474       51.10002207182515        51.10001459375883        51.10000711569245        51.09999963762613        51.09999215955975        51.09998468149348        51.09997720342716        51.09996972536078        51.09996224729446        51.099954769228134       51.09994729116181        51.09994653558567        51.09995782637128        51.09996009614599        51.09994780321597        51.099944702690436       51.099951900503015       51.09995909831571        51.09996629612834        51.09997349394098        51.09998069175367        51.09998788956625        51.09999508737894        51.10000228519158        51.100009483004214       51.10001668081685        51.100023878629486       51.10003107644212        51.10003827425476        51.10004067989814        51.1000334206816         51.10002616146494        51.10001890224834        51.10001164303179        51.10000438381513        51.09999712459853        51.09998986538193        51.09998260616533        51.09997534694867        51.099968087732066       51.099960828515464       51.09995356929886        51.09994631008226        51.099939050865714       51.09994762008961        51.09995181184655        51.09993980591457        51.09994334360027        51.09995054104627        51.09995773849232        51.09996493593826        51.0999721333842         51.099979330830195       51.09998652827619        51.09999372572213        51.100000923168125       51.10000812061412        51.10001531806006        51.10002251550611        51.10002971295205        51.10003691039799        51.100041315878514       51.10003336150305        51.10002540712753        51.10001745275207        51.10000949837661        51.100001544001145       51.09999358962568        51.09998563525022        51.0999776808747         51.09996972649924        51.09996177212372        51.099953817748315       51.099945863372795       51.09993790899733        51.099929954621814       51.09993429619453        51.09994474587995        51.0999408201219         51.09994434180038        51.09995572910816        51.09996711641588        51.099978503723605       51.09998989103133        51.10000127833905        51.10001266564683        51.10002405295455        51.100035440262275       51.100046827570054       51.10005821487778        51.1000696021855         51.10008098949322        51.100092376800944       51.10010376410878        51.10009288557916        51.100079922416114       51.10006695925313        51.10005399609008        51.10004103292704        51.100028069763994       51.10001510660089        51.100002143437905       51.09998918027486        51.099976217111816       51.09996325394877        51.09995029078573        51.09993732762268        51.09992436445964        51.099917074588234       51.0999211002719         51.09992484586394        51.0999305314391         51.09994701216158        51.09996349288406        51.09997997360648        51.09999645432896        51.10001293505138        51.10002941577386        51.10004589649628        51.100062377218705       51.100078857941185       51.100095338663664       51.100111819386086       51.10012830010851        51.10014478083093        51.10016126155335        51.10015859906116        51.10014130385173        51.100124008642354       51.10010671343298        51.10008941822355        51.10007212301417        51.1000548278048         51.10003753259542        51.100020237386104       51.10000294217667        51.0999856469673         51.09996835175792        51.09995105654849        51.099933761339116       51.09991646612974        51.099912125198955       51.09991218486289        51.09991928456577        51.099934916418704       51.099953163912005       51.099971411405136       51.09998965889838        51.10000790639157        51.100026153884755       51.10004440137794        51.10006264887113        51.100080896364375       51.10009914385762        51.10011739135081        51.100135638843994       51.10015388633724        51.100172133830426       51.100184891988704       51.100174548730934       51.10016420547311        51.10015386221528        51.10014351895745        51.100133175699625       51.100122832441855       51.10011248918403        51.10010214592626        51.10009180266843        51.1000814594106         51.100071116152776       51.10006077289506        51.10005042963718        51.10004008637935        51.100022325877205       51.10000000000002
4                        50.634498671894676       50.66382569934609        50.69315272679745        50.72247975424892        50.75180678170034        50.7811338091517         50.81046083660317        50.83978786405453        50.869114891506          50.89844191895742        50.92776894640883        50.95709597386025        50.986423001311664       51.01575002876308        51.045077056214495       51.074404083665854       51.10373111111727        51.133058138568686       51.134449333632574       51.13190845404097        51.12936757444936        51.12682669485764        51.124285815266035       51.12174493567437        51.11920405608271        51.1166631764911         51.11412229689944        51.11158141730783        51.10904053771611        51.10649965812456        51.10395877853284        51.101417898941236       51.09887701934957        51.09753552342187        51.0976951615595         51.097854799697075       51.09801443783476        51.098174075972395       51.09833371410997        51.0984933522476         51.09865299038523        51.09881262852281        51.09897226666044        51.09913190479807        51.099291542935646       51.09945118107328        51.09961081921091        51.09977045734854        51.09988554224185        51.099893444085865       51.09990134592999        51.099909247774065       51.099917149618136       51.09992505146221        51.09993295330628        51.09994085515041        51.09994875699448        51.099956658838494       51.099964560682565       51.099972462526694       51.09998036437071        51.09998826621478        51.09999616805885        51.10002213288203        51.10003472122787        51.100014630343935       51.10001881613442        51.100023536203196       51.100028256272026       51.1000329763408         51.10003769640963        51.10004241647846        51.10004713654723        51.100051856616005       51.100056576684835       51.100061296753665       51.100066016822495       51.10007073689127        51.1000754569601         51.10008017702893        51.10008259694479        51.10007763739418        51.100072677843514       51.10006771829296        51.1000627587423         51.10005779919169        51.10005283964102        51.100047880090415       51.100042920539806       51.1000379609892         51.10003300143853        51.100028041887924       51.100028216102885       51.10003715203965        51.10004608797635        51.10002816789029        51.10000289327132        51.099977618652304       51.09995234403323        51.09994810900912        51.099944695261115       51.09994128151311        51.09993786776505        51.09993445401716        51.0999310402691         51.099927626521094       51.09992421277309        51.0999207990252         51.09991738527714        51.09991397152919        51.0999125375497         51.099913701981166       51.099914866412746       51.09991603084427        51.09991719527579        51.099918359707374       51.0999195241389         51.09992068857048        51.099921853002          51.099923017433525       51.09992418186505        51.09992534629663        51.09992651072815        51.09992767515968        51.09992883959126        51.09993000402278        51.099931168454304       51.09993057287255        51.099929513034965       51.09993223213996        51.09993606978179        51.099939907423504       51.099943745065275       51.099947582707046       51.099951420348816       51.09995525799059        51.09995909563236        51.09996293327407        51.099966770915785       51.09997060855761        51.099974446199326       51.0999782838411         51.09998212148287        51.09998595912458        51.09998977044194        51.099989860252094       51.099989950062195       51.099990039872296       51.09999012968251        51.099998796307034       51.10000845158231        51.10001810685759        51.100027762132925       51.100037417408146       51.10004707268348        51.10005672795876        51.10006638323404        51.100075547087954       51.10005953760066        51.10004352811336        51.100027518626064       51.10001150913877        51.09999549965141        51.09997949016417        51.09996348067682        51.09994747118958        51.09993146170228        51.09991545221499        51.099908841670526       51.09990450716458        51.09990017265869        51.099895838152804       51.09989150364686        51.09988716914097        51.09988573302638        51.09989342342999        51.09990111383354        51.09990880423709        51.099916494640695       51.0999241850443         51.09993187544785        51.09994267031294        51.099957007373405       51.09997134443381        51.099985681494275       51.10000001855474        51.100014355615144       51.10002276000222        51.10002100558364        51.10001925116512        51.10001794094546        51.10001698681566        51.1000160326858         51.100015078555884       51.100014124426025       51.10001317029622        51.10001221616636        51.10001639269797        51.100034618404266       51.100052844110564       51.100066079424096       51.100074449085184       51.10008281874627        51.10009118840742        51.10009955806845        51.10010792772954        51.10011629739063        51.10012466705177        51.10012491017591        51.100119253115736       51.100113596055564       51.10010793899545        51.10010228193528        51.10009662487511        51.100090967814936       51.100085310754764       51.10007965369459        51.100073996634364       51.10006833957425        51.100067022963856       51.10007046314615        51.10007390332839        51.100077343510634       51.10008078369293        51.10008380885074        51.100082034131276       51.10008025941181        51.10007848469235        51.10007670997288        51.100079327301444       51.10008530033491        51.10009127336832        51.10009724640179        51.10010321943514        51.10010919246861        51.10011516550202        51.10012113853543        51.100127111568895       51.10013308460225        51.100139057635715       51.10014503066918        51.100146070796995       51.10014039939625        51.10013472799557        51.10012905659488        51.100123385194195       51.10011771379345        51.100112042392766       51.10010637099208        51.10010133724103        51.1001002702327         51.10009920322443        51.10009813621616        51.10009706920789        51.100096002199564       51.10009493519124        51.10009386818302        51.100092801174696       51.1000953435414         51.10010316022158        51.10011097690165        51.100118793581714       51.100126610261896       51.10013442694196        51.10014224362203        51.100150060302155       51.100148081217185       51.100133740904425       51.10011940059178        51.10010506027902        51.10009071996632        51.100076379653615       51.10006203934091        51.10004769902815        51.10003335871545        51.10001901840275        51.100004678090045       51.09999033777734        51.09997599746464        51.09996165715194        51.099953731123094       51.099956025003166       51.09995831888324        51.09995131042052        51.099937839732036       51.09992887565289        51.099939086355505       51.099949297058174       51.0999595077609         51.09996971846357        51.099979929166295       51.099990139868964       51.10000035057169        51.1000105612743         51.10002077197703        51.100030982679755       51.10004119338237        51.10005140408509        51.10006161478782        51.100064300635836       51.10005476419121        51.10004522774665        51.10003569130214        51.100026154857574       51.10001661841301        51.10000708196844        51.099997545523934       51.09998800907931        51.0999784726348         51.09996893619024        51.09995939974567        51.09994986330116        51.09994032685654        51.09993914584595        51.09995293734926        51.0999557132605         51.099940706595646       51.09993711391081        51.09994630841635        51.099955502921944       51.09996469742754        51.099973891933075       51.09998308643867        51.09999228094421        51.1000014754498         51.100010669955395       51.10001986446093        51.10002905896653        51.10003825347212        51.10004744797766        51.10005664248331        51.10005970445616        51.10005039832015        51.100041092184256       51.10003178604825        51.100022479912354       51.10001317377635        51.100003867640396       51.099994561504445       51.099985255368495       51.09997594923249        51.099966643096536       51.099957336960586       51.09994803082458        51.09993872468874        51.09992941855279        51.09993976510805        51.09994484136371        51.09993017090363        51.09993481539777        51.099944007616955       51.09995319983619        51.09996239205549        51.099971584274726       51.099980776493965       51.0999899687132         51.09999916093244        51.10000835315168        51.10001754537092        51.100026737590156       51.100035929809394       51.10004512202863        51.10005431424787        51.100059961723844       51.100049916843886       51.100039871963986       51.10002982708403        51.10001978220407        51.10000973732417        51.099999692444214       51.099989647564314       51.09997960268436        51.09996955780446        51.09995951292444        51.0999494680446         51.09993942316464        51.099929378284685       51.099919333404785       51.09992453525257        51.09993734117444        51.09993279741309        51.09993746106136        51.09995184913902        51.09996623721679        51.099980625294506       51.09999501337222        51.10000940144994        51.10002378952771        51.10003817760543        51.1000525656832         51.10006695376097        51.10008134183863        51.10009572991635        51.10011011799406        51.10012450607178        51.10013889414961        51.10012536736883        51.1001092270663         51.10009308676388        51.1000769464614         51.10006080615892        51.1000446658565         51.10002852555408        51.100012385251546       51.099996244949125       51.09998010464665        51.09996396434423        51.09994782404175        51.09993168373927        51.09991554343679        51.099906387287774       51.099911161247974       51.09991602131879        51.099923400413275       51.0999439940793         51.09996458774532        51.099985181411284       51.10000577507731        51.10002636874333        51.10004696240935        51.10006755607532        51.10008814974128        51.100108743407304       51.10012933707333        51.10014993073935        51.10017052440537        51.10019111807128        51.10021171173736        51.10020844238085        51.10018693257405        51.10016542276725        51.10014391296045        51.10012240315359        51.100100893346735       51.10007938353999        51.100057873733135       51.10003636392639        51.100014854119536       51.099993344312736       51.099971834505936       51.09995032469908        51.09992881489228        51.09990730508548        51.09990167096555        51.099901627888926       51.09991053379497        51.09993001169528        51.09995273057632        51.099975449457304       51.099998168338345       51.10002088721933        51.10004360610037        51.100066324981356       51.1000890438624         51.10011176274344        51.10013448162442        51.100157200505464       51.10017991938645        51.10020263826749        51.100225357148474       51.100241122767784       51.10022762615506        51.10021412954234        51.10020063292956        51.10018713631689        51.10017363970411        51.10016014309139        51.10014664647866        51.10013314986594        51.100119653253216       51.100106156640436       51.10009266002771        51.100079163415046       51.100065666802266       51.10005217018954        51.10002904754555        51.10000000000002
5                        50.54627716907953        50.58050686013695        50.614736551194255       50.64896624225162        50.68319593330904        50.71742562436634        50.75165531542376        50.78588500648118        50.82011469753854        50.854344388595905       50.88857407965327        50.92280377071063        50.95703346176799        50.99126315282541        51.02549284388277        51.059722534940136       51.093952225997555       51.12818191705492        51.13057498081184        51.12848691819363        51.12639885557542        51.12431079295709        51.122222730338876       51.120134667720606       51.11804660510228        51.115958542484066       51.113870479865795       51.111782417247525       51.109694354629255       51.10760629201104        51.10551822939283        51.10343016677456        51.10134210415623        51.10017825188959        51.10011888108022        51.10005951027097        51.1000001394616         51.09994076865229        51.09988139784292        51.09982202703361        51.0997626562243         51.09970328541493        51.09964391460562        51.09958454379631        51.099525172987          51.09946580217763        51.09940643136838        51.09934706055901        51.09932050176894        51.09937287981802        51.09942525786704        51.09947763591612        51.099530013965136       51.09958239201421        51.09963477006323        51.09968714811225        51.09973952616133        51.09979190421029        51.099844282259426       51.099896660308445       51.099949038357465       51.10000141640654        51.10005379445556        51.10012853127324        51.10017077991432        51.10014221087721        51.100138152039165       51.100134632618904       51.1001311131987         51.10012759377844        51.10012407435818        51.10012055493792        51.100117035517655       51.100113516097394       51.10010999667719        51.10010647725693        51.10010295783667        51.10009943841641        51.1000959189962         51.10009239957594        51.100088665745545       51.100084244033724       51.10007982232173        51.10007540060985        51.100070978897975       51.10006655718604        51.100062135474104       51.10005771376228        51.10005329205029        51.10004887033841        51.100044448626534       51.1000400269146         51.10004160209644        51.10005341208819        51.10006522207988        51.10004496713191        51.10001593118699        51.09998689524207        51.09995785929715        51.0999531269826         51.09994934335515        51.0999455597277         51.099941776100195       51.0999379924728         51.099934208845355       51.09993042521785        51.0999266415904         51.09992285796295        51.0999190743355         51.099915290708054       51.09991355535925        51.09991450834008        51.099915461320904       51.099916414301674       51.09991736728239        51.099918320263214       51.099919273243984       51.099920226224754       51.09992117920558        51.09992213218629        51.09992308516712        51.09992403814789        51.09992499112866        51.09992594410943        51.0999268970902         51.099927850071026       51.099928803051796       51.099928274095134       51.09992744801286        51.0999303285173         51.099934771063204       51.09993921360905        51.09994365615489        51.09994809870079        51.09995254124664        51.09995698379248        51.09996142633838        51.099965868884226       51.09997031143013        51.09997475397597        51.09997919652176        51.09998363906766        51.0999880816135         51.099992524159404       51.0999969326615         51.099996528366546       51.09999612407137        51.0999957197763         51.09999531548135        51.100005489208115       51.10001688226521        51.100028275322245       51.10003966837934        51.100051061436375       51.100062454493354       51.10007384755045        51.10008524060754        51.10009606760633        51.10007789794798        51.10005972828958        51.100041558631176       51.10002338897277        51.10000521931437        51.09998704965608        51.099968879997675       51.09995071033927        51.099932540680925       51.09991437102252        51.09990753860609        51.099903451604746       51.0998993646034         51.099895277602116       51.09989119060077        51.09988710359937        51.09988578374896        51.09989317716395        51.09990057057888        51.099907963993815       51.099915357408804       51.09992275082374        51.09993014423861        51.099941900514864       51.09995863482254        51.09997536913016        51.099992103437785       51.10000883774546        51.10002557205314        51.10003506666618        51.10003216439793        51.100029262129624       51.10002783004029        51.100027576512446       51.10002732298466        51.10002706945687        51.10002681592903        51.10002656240124        51.10002630887345        51.10003159014599        51.10005202723738        51.10007246432883        51.10008753312155        51.10009736780205        51.100107202482604       51.10011703716316        51.10012687184371        51.10013670652427        51.10014654120482        51.100156375885376       51.100156817542256       51.100150439495906       51.1001440614495         51.10013768340315        51.10013130535674        51.10012492731039        51.10011854926398        51.10011217121763        51.10010579317128        51.10009941512487        51.10009303707852        51.10009164653968        51.100095721918024       51.100099797296366       51.100103872674765       51.10010794805311        51.1001115421621         51.10010957025179        51.100107598341424       51.100105626431116       51.10010365452081        51.100106644911136       51.100113426702876       51.100120208494616       51.1001269902863         51.10013377207804        51.10014055386978        51.10014733566146        51.1001541174532         51.100160899244884       51.10016768103662        51.10017446282836        51.1001812446201         51.10018240694899        51.100175923645054       51.10016944034106        51.10016295703713        51.10015647373325        51.100149990429315       51.10014350712538        51.10013702382139        51.10013128218702        51.1001301543908         51.10012902659463        51.100127898798405       51.10012677100224        51.10012564320607        51.100124515409846       51.10012338761368        51.100122259817454       51.10012524004077        51.100134223237546       51.10014320643427        51.10015218963099        51.10016117282771        51.10017015602443        51.100179139221154       51.100188122417876       51.10018568109615        51.100168823230774       51.100151965365455       51.10013510750014        51.10011824963476        51.10010139176944        51.10008453390407        51.10006767603869        51.10005081817337        51.100033960308          51.10001710244262        51.1000002445773         51.099983386711926       51.09996652884655        51.0999571228333         51.099959589891284       51.09996205694921        51.09995398601859        51.09993859447428        51.09992841021551        51.09994038198653        51.099952353757544       51.099964325528504       51.09997629729946        51.09998826907048        51.10000024084144        51.1000122126124         51.10002418438336        51.10003615615432        51.10004812792528        51.100060099696236       51.10007207146725        51.10008404323821        51.100087138582694       51.100075816335675       51.100064494088656       51.10005317184164        51.10004184959462        51.10003052734754        51.10001920510052        51.100007882853504       51.099996560606485       51.099985238359466       51.09997391611239        51.09996259386537        51.09995127161835        51.099939949371276       51.09993826707665        51.099953859087805       51.09995699730865        51.09994003125621        51.09993622214688        51.099947152885875       51.09995808362493        51.09996901436398        51.099979945102916       51.09999087584197        51.10000180658096        51.100012737320014       51.100023668059066       51.10003459879806        51.100045529537056       51.100056460276164       51.10006739101516        51.10007832175421        51.10008194790129        51.10007084212731        51.10005973635327        51.100048630579295       51.10003752480537        51.10002641903134        51.10001531325736        51.10000420748332        51.099993101709345       51.099981995935366       51.09997089016133        51.09995978438735        51.09994867861337        51.09993757283934        51.09992646706536        51.09993801272424        51.099943698096865       51.09992709735201        51.099932777978836       51.099943704776706       51.09995463157463        51.099965558372446       51.09997648517037        51.09998741196824        51.09999833876611        51.10000926556404        51.10002019236191        51.10003111915978        51.10004204595771        51.100052972755634       51.10006389955345        51.100074826351374       51.100081566156064       51.10006977040496        51.10005797465385        51.100046178902744       51.10003438315164        51.10002258740053        51.100010791649424       51.09999899589832        51.09998720014721        51.099975404396105       51.09996360864494        51.099951812893835       51.09994001714273        51.09992822139168        51.09991642564046        51.0999221754322         51.09993671550376        51.0999319165814         51.09993767769106        51.099954591805954       51.09997150592079        51.09998842003557        51.10000533415041        51.10002224826519        51.10003916238003        51.100056076494866       51.1000729906097         51.10008990472454        51.10010681883932        51.10012373295416        51.100140647069          51.10015756118378        51.10017447529867        51.10015886033818        51.100140199851126       51.10012153936407        51.10010287887701        51.10008421838995        51.100065557902894       51.10004689741584        51.10002823692878        51.10000957644178        51.09999091595466        51.099972255467605       51.099953594980605       51.09993493449355        51.09991627400643        51.09990558298597        51.0999107873123         51.09991667169783        51.09992560694906        51.09994951930412        51.09997343165935        51.09999734401447        51.10002125636959        51.100045168724705       51.10006908107988        51.100092993435          51.10011690579012        51.10014081814529        51.10016473050041        51.100188642855585       51.100212555210646       51.100236467565765       51.10026037992094        51.10025666596778        51.10023183497856        51.10020700398945        51.100182173000235       51.10015734201107        51.100132511021854       51.10010768003269        51.10008284904353        51.10005801805437        51.10003318706521        51.100008356076046       51.09998352508683        51.099958694097666       51.099933863108504       51.099909032119285       51.09990220872885        51.09990198723631        51.09991233835785        51.099934846483166       51.09996108149437        51.09998731650546        51.10001355151667        51.10003978652776        51.100066021538964       51.100092256550056       51.10011849156126        51.10014472657241        51.10017096158356        51.100197196594706       51.100223431605855       51.10024966661706        51.10027590162815        51.10029393812778        51.10027747186359        51.10026100559935        51.10024453933511        51.10022807307092        51.10021160680674        51.100195140542496       51.100178674278254       51.10016220801407        51.100145741749884       51.10012927548564        51.10011280922146        51.10009634295727        51.10007987669297        51.10006341042879        51.1000352914005         51.10000000000002
6                        50.4620371751397         50.50082685048608        50.53961652583229        50.578406201178666       50.61719587652499        50.655985551871254       50.694775227217576       50.7335649025639         50.77235457791022        50.81114425325654        50.849933928602866       50.88872360394919        50.92751327929551        50.96630295464183        51.005092629988155       51.04388230533448        51.08267198068074        51.12146165602712        51.12493702043912        51.123441761278          51.121946502116884       51.12045124295565        51.118955983794535       51.11746072463336        51.115965465472186       51.11447020631107        51.11297494714984        51.111479687988776       51.109984428827545       51.10848916966643        51.10699391050525        51.105498651344135       51.10400339218296        51.103089607999664       51.10279453305742        51.10249945811523        51.102204383173046       51.101909308230745       51.10161423328856        51.101319158346314       51.10102408340413        51.10072900846188        51.10043393351964        51.100138858577395       51.09984378363515        51.099548708692964       51.09925363375078        51.09895855880848        51.09877794198121        51.09887268040495        51.09896741882869        51.09906215725243        51.09915689567623        51.09925163409997        51.099346372523655       51.09944111094745        51.09953584937119        51.09963058779488        51.099725326218675       51.099820064642415       51.099914803066156       51.10000954148995        51.100104279913694       51.10022410195569        51.100293868938934       51.10025824905466        51.10024720788442        51.10023670763985        51.100226207395394       51.100215707150824       51.10020520690631        51.100194706661796       51.100184206417225       51.10017370617277        51.1001632059282         51.10015270568374        51.10014220543917        51.100131705194656       51.10012120495014        51.10011070470563        51.10010166651216        51.10009731894422        51.1000929713764         51.10008862380852        51.100084276240636       51.100079928672756       51.100075581104875       51.100071233536994       51.10006688596911        51.10006253840129        51.10005819083335        51.10005384326547        51.100056267325726       51.10007024842355        51.10008422952143        51.10006226521455        51.10003045724369        51.099998649272834       51.09996684130198        51.09996200557981        51.09995822271367        51.09995443984758        51.099950656981434       51.09994687411529        51.099943091249145       51.099939308383          51.099935525516855       51.09993174265077        51.09992795978462        51.099924176918535       51.09992227625071        51.099922845935          51.09992341561929        51.09992398530346        51.09992455498775        51.099925124671984       51.099925694356216       51.099926264040505       51.09992683372468        51.09992740340897        51.0999279730932         51.099928542777434       51.09992911246172        51.0999296821459         51.09993025183019        51.09993082151448        51.09993139119865        51.09993094736501        51.099930457895596       51.099933355206076       51.0999383078144         51.099943260422606       51.09994821303093        51.09995316563919        51.09995811824746        51.09996307085578        51.09996802346399        51.09997297607225        51.09997792868057        51.09998288128884        51.0999878338971         51.09999278650537        51.09999773911363        51.100002691721954       51.10000760229917        51.10000657090518        51.10000553951113        51.100004508117195       51.100003476723145       51.100014930491          51.100027823425364       51.100040716359786       51.10005360929415        51.100066502228515       51.100079395162936       51.10009228809736        51.10010518103172        51.10011744865767        51.10009768449925        51.10007792034082        51.10005815618251        51.10003839202409        51.100018627865666       51.0999988637073         51.09997909954893        51.09995933539051        51.09993957123214        51.09991980707372        51.09991315708578        51.09990968281221        51.09990620853864        51.09990273426507        51.0998992599915         51.09989578571793        51.09989472509642        51.09990126463515        51.09990780417388        51.09991434371267        51.09992088325146        51.09992742279019        51.09993396232886        51.09994617978953        51.099964875767625       51.099983571745724       51.10000226772377        51.100020963701866       51.100039659679965       51.10004995526725        51.10004586645641        51.10004177764557        51.100040303014055       51.100040924026246       51.10004154503838        51.10004216605057        51.10004278706276        51.10004340807495        51.100044029087144       51.10005035188283        51.1000722877439         51.100094223605026       51.10011067721439        51.100121785606916       51.100132893999444       51.10014400239197        51.100155110784556       51.10016621917708        51.10017732756961        51.100188435962195       51.1001891156493         51.10018222368751        51.10017533172572        51.100168439763934       51.100161547802145       51.100154655840356       51.10014776387851        51.10014087191672        51.10013397995493        51.100127087993144       51.100120196031355       51.100118809974674       51.100123457958205       51.100128105941735       51.10013275392532        51.10013740190885        51.10014151238914        51.100139406489404       51.100137300589665       51.10013519468987        51.10013308879013        51.10013636067896        51.10014374141906        51.10015112215905        51.100158502899035       51.100165883639136       51.10017326437912        51.10018064511917        51.100188025859154       51.100195406599255       51.10020278733924        51.100210168079286       51.10021754881927        51.10021879057035        51.10021167984053        51.1002045691107         51.10019745838099        51.10019034765111        51.10018323692134        51.10017612619151        51.100169015461745       51.100162733017896       51.10016160324312        51.10016047346829        51.10015934369346        51.100158213918746       51.100157084143916       51.100155954369086       51.10015482459431        51.10015369481954        51.10015704986279        51.10016695848839        51.10017686711393        51.10018677573953        51.10019668436507        51.10020659299062        51.10021650161616        51.10022641024176        51.100223526590696       51.100204500428845       51.10018547426699        51.100166448105085       51.100147421943234       51.10012839578138        51.10010936961953        51.10009034345762        51.10007131729577        51.10005229113392        51.10003326497207        51.10001423881022        51.09999521264831        51.09997618648646        51.099965466620574       51.09996798121546        51.09997049581034        51.0999615808646         51.09994472595463        51.09993364253074        51.099947115703685       51.099960588876684       51.09997406204968        51.09998753522268        51.10000100839568        51.10001448156868        51.10002795474168        51.100041427914675       51.100054901087674       51.10006837426067        51.100081847433614       51.10009532060667        51.10010879377967        51.10011221427624        51.100099306650066       51.100086399023894       51.10007349139778        51.10006058377155        51.10004767614532        51.10003476851921        51.10002186089298        51.100008953266865       51.09999604564075        51.09998313801452        51.09997023038835        51.09995732276218        51.09994441513601        51.09994217578554        51.09995905344425        51.099962448219685       51.09994407744699        51.09994025465926        51.09995273011731        51.09996520557547        51.099977681033636       51.0999901564918         51.10000263194996        51.100015107408126       51.10002758286629        51.10004005832445        51.10005253378256        51.10006500924078        51.100077484698886       51.10008996015705        51.10010243561521        51.100106558175355       51.100093834587824       51.100081111000236       51.10006838741276        51.100055663825174       51.10004294023764        51.10003021665011        51.10001749306252        51.10000476947499        51.09999204588746        51.09997932229987        51.09996659871234        51.099953875124754       51.09994115153722        51.09992842794969        51.09994074754485        51.09994683954778        51.099928848402726       51.09993551319485        51.09994798325181        51.099960453308825       51.09997292336578        51.09998539342274        51.09999786347976        51.100010333536716       51.100022803593674       51.10003527365063        51.10004774370759        51.10006021376461        51.10007268382162        51.10008515387858        51.10009762393554        51.10010534601997        51.10009204912802        51.10007875223607        51.10006545534412        51.10005215845217        51.10003886156028        51.10002556466827        51.10001226777638        51.09999897088437        51.09998567399242        51.09997237710047        51.09995908020852        51.099945783316514       51.09993248642462        51.09991918953267        51.09992525761311        51.09994107441747        51.09993628712999        51.09994311297436        51.09996220405799        51.09998129514162        51.10000038622525        51.10001947730888        51.10003856839245        51.10005765947608        51.10007675055971        51.10009584164334        51.10011493272691        51.10013402381054        51.10015311489417        51.10017220597774        51.100191297061315       51.100210388145          51.100193096822125       51.10017239920546        51.10015170158886        51.10013100397225        51.100110306355646       51.10008960873904        51.10006891112238        51.10004821350577        51.10002751588917        51.100006818272504       51.0999861206559         51.09996542303929        51.09994472542263        51.09992402780608        51.099912045595204       51.09991744653007        51.09992428893287        51.09993467933907        51.09996132637275        51.09998797340643        51.10001462044005        51.10004126747373        51.10006791450735        51.10009456154097        51.10012120857459        51.10014785560827        51.10017450264195        51.10020114967557        51.10022779670919        51.10025444374287        51.10028109077649        51.10030773781017        51.100303698574635       51.10027620332596        51.10024870807729        51.100221212828615       51.100193717579884       51.10016622233121        51.10013872708254        51.100111231833864       51.10008373658525        51.10005624133652        51.100028746087844       51.10000125083923        51.09997375559044        51.099946260341824       51.09991876509315        51.099910828842894       51.09991037329064        51.099921904195526       51.09994684267667        51.09997589142256        51.1000049401685         51.10003398891445        51.100063037660334       51.10009208640628        51.100121135152165       51.10015018389811        51.100179232643995       51.10020828138988        51.100237330135826       51.10026637888171        51.10029542762766        51.100324476373544       51.100344242150015       51.10032494131042        51.10030564047082        51.10028633963117        51.10026703879157        51.100247737951975       51.10022843711232        51.100209136272724       51.10018983543307        51.100170534593474       51.10015123375382        51.10013193291422        51.10011263207468        51.10009333123503        51.100074030395376       51.1000411839222         51.10000000000002
7                        50.38177869007524        50.424785670393476       50.467792650711715       50.5107996310299         50.553806611348136       50.59681359166643        50.639820571984615       50.6828275523028         50.72583453262109        50.768841512939275       50.811848493257514       50.85485547357575        50.897862453893936       50.94086943421223        50.98387641453047        51.02688339484865        51.06989037516689        51.11289735548513        51.117535452514176       51.11677298329391        51.11601051407354        51.11524804485322        51.11448557563284        51.11372310641252        51.112960637192145       51.112198167971826       51.11143569875151        51.11067322953113        51.109910760310754       51.109148291090435       51.108385821870115       51.10762335264974        51.10686088342942        51.10626959175187        51.105722117490814       51.105174643229816       51.104627168968705       51.10407969470771        51.103532220446596       51.10298474618554        51.10243727192449        51.10188979766343        51.10134232340238        51.100794849141266       51.10024737488027        51.09969990061916        51.09915242635816        51.09860495209705        51.09825786287871        51.09839284584683        51.09852782881501        51.09866281178324        51.09879779475136        51.09893277771954        51.09906776068772        51.09920274365584        51.09933772662407        51.09947270959219        51.09960769256037        51.099742675528546       51.099877658496666       51.10001264146484        51.10014762443308        51.100308844929486       51.10040398830142        51.10036274487612        51.10034598367014        51.10032976126604        51.10031353886211        51.10029731645807        51.100281094054026       51.10026487164998        51.10024864924594        51.100232426841956       51.10021620443797        51.10019998203393        51.100183759629886       51.1001675372259         51.10015131482186        51.10013509241787        51.10012159924446        51.1001168621259         51.1001121250074         51.10010738788884        51.10010265077028        51.10009791365178        51.100093176533164       51.10008843941466        51.100083702296104       51.1000789651776         51.10007422805904        51.10006949094054        51.10007221179069        51.10008766104579        51.10010311030095        51.10008006213809        51.10004647144126        51.10001288074443        51.0999792900476         51.09997474480065        51.099971333336555       51.099967921872576       51.09996451040854        51.09996109894456        51.09995768748058        51.09995427601649        51.09995086455251        51.09994745308853        51.09994404162455        51.09994063016052        51.0999387002239         51.09993871476587        51.09993872930784        51.09993874384975        51.099938758391716       51.09993877293368        51.099938787475594       51.099938802017505       51.09993881655947        51.09993883110138        51.09993884564335        51.09993886018526        51.09993887472723        51.09993888926914        51.09993890381111        51.099938918353075       51.099938932894986       51.09993859268212        51.09993854268316        51.09994131220628        51.099946680035316       51.099952047864235       51.09995741569327        51.099962783522244       51.09996815135122        51.09997351918025        51.099978887009286       51.099984254838205       51.09998962266718        51.099994990496214       51.10000035832525        51.100005726154166       51.10001109398314        51.100016461812174       51.10002177935485        51.100019987868166       51.10001819638137        51.10001640489469        51.10001461340789        51.10002712015546        51.10004127506278        51.1000554299701         51.10006958487742        51.10008373978468        51.100097894692          51.10011204959926        51.10012620450664        51.100139690241804       51.100118897254504       51.10009810426715        51.10007731127979        51.10005651829249        51.10003572530513        51.10001493231778        51.09999413933048        51.09997334634318        51.09995255335588        51.09993176036846        51.099925697109654       51.099923200786975       51.09992070446435        51.09991820814179        51.099915711819165       51.099913215496485       51.09991255706859        51.099917685843536       51.099922814618594       51.09992794339354        51.0999330721686         51.09993820094354        51.09994332971854        51.09995550813676        51.099975730208484       51.09999595228027        51.10001617435199        51.100036396423775       51.1000566184955         51.10006742580498        51.100062111758916       51.10005679771274        51.10005535986659        51.10005702935666        51.100058698846794       51.100060368336926       51.100062037827          51.10006370731713        51.100065376807265       51.10007267790854        51.100095399923816       51.10011812193909        51.10013551170249        51.10014770249961        51.10015989329679        51.100172084093856       51.10018427489092        51.1001964656881         51.100208656485165       51.100220847282344       51.10022180449704        51.10021460569067        51.10020740688418        51.10020020807781        51.10019300927138        51.10018581046495        51.10017861165852        51.10017141285215        51.10016421404572        51.10015701523929        51.100149816432804       51.10014851326889        51.10015367126664        51.100158829264444       51.10016398726219        51.10016914526           51.10017371953177        51.100171542844066       51.100169366156365       51.10016718946861        51.10016501278096        51.10016847460497        51.10017624448329        51.10018401436173        51.100191784239996       51.10019955411843        51.100207323996756       51.100215093875136       51.1002228637534         51.10023063363178        51.10023840351016        51.10024617338854        51.10025394326692        51.1002552216612         51.1002476679829         51.10024011430454        51.10023256062624        51.10022500694794        51.100217453269636       51.10020989959128        51.10020234591292        51.10019568973371        51.100194616789565       51.10019354384542        51.100192470901334       51.10019139795719        51.1001903250131         51.10018925206896        51.10018817912487        51.10018710618073        51.1001907730074         51.100201365974044       51.10021195894058        51.10022255190722        51.100233144873755       51.100243737840344       51.10025433080699        51.10026492377358        51.10026161770077        51.10024077249852        51.10021992729628        51.100199082094036       51.10017823689179        51.10015739168955        51.10013654648736        51.10011570128506        51.10009485608282        51.10007401088063        51.10005316567839        51.100032320476146       51.1000114752739         51.099990630071716       51.09997876248508        51.09998119897597        51.099983635466856       51.09997409495861        51.09995623417342        51.09994457259836        51.09995928750709        51.09997400241582        51.09998871732455        51.10000343223328        51.10001814714201        51.10003286205074        51.100047576959525       51.1000622918682         51.10007700677693        51.10009172168566        51.10010643659439        51.10012115150323        51.100135866411904       51.100139527716294       51.10012523513427        51.100110942552305       51.10009664997034        51.100082357388374       51.10006806480635        51.100053772224385       51.10003947964236        51.10002518706045        51.10001089447843        51.099996601896464       51.09998230931444        51.09996801673253        51.09995372415051        51.09995087197268        51.09996852041871        51.09997206599354        51.09995284516771        51.09994921144772        51.09996304011071        51.09997686877364        51.099990697436624       51.10000452609955        51.10001835476254        51.10003218342547        51.10004601208851        51.10005984075144        51.10007366941437        51.10008749807736        51.10010132674029        51.10011515540327        51.1001289840662         51.100133535278246       51.10011937570164        51.10010521612503        51.10009105654842        51.100076896971814       51.100062737395206       51.1000485778186         51.10003441824199        51.10002025866538        51.10000609908877        51.09999193951222        51.099977779935614       51.09996362035895        51.09994946078234        51.09993530120573        51.09994796956971        51.099954265716406       51.0999354240559         51.09994302104593        51.09995684304238        51.09997066503894        51.09998448703544        51.099998309031946       51.10001213102845        51.100025953024954       51.10003977502146        51.100053597017904       51.10006741901452        51.10008124101091        51.100095063007416       51.10010888500403        51.10012270700054        51.10013130131557        51.10011675301314        51.10010220471065        51.100087656408164       51.10007310810579        51.10005855980336        51.10004401150093        51.10002946319844        51.100014914896065       51.10000036659363        51.099985818291145       51.099971269988714       51.099956721686226       51.099942173383795       51.099927625081364       51.0999337817953         51.09995041791569        51.099945909058874       51.09995376691131        51.099974685895404       51.099995604879496       51.10001652386359        51.10003744284768        51.10005836183177        51.10007928081586        51.100100199799954       51.100121118784045       51.10014203776814        51.10016295675223        51.10018387573632        51.10020479472041        51.1002257137045         51.100246632688595       51.100228076820656       51.10020582512948        51.1001835734383         51.10016132174712        51.100139070055945       51.10011681836477        51.10009456667359        51.10007231498241        51.10005006329129        51.10002781160006        51.10000555990888        51.0999833082177         51.099961056526524       51.0999388048354         51.09992577511525        51.099931138900956       51.09993887302386        51.099950617583204       51.09997941528479        51.10000821298638        51.10003701068791        51.100065808389445       51.100094606091034       51.10012340379262        51.1001522014941         51.100180999195686       51.100209796897275       51.10023859459881        51.10026739230034        51.10029619000193        51.10032498770346        51.10035378540499        51.10034954020148        51.10032003761614        51.10029053503081        51.100261032445474       51.10023152986014        51.100202027274804       51.10017252468947        51.100143022104135       51.10011351951886        51.10008401693352        51.10005451434819        51.10002501176285        51.09999550917752        51.09996600659224        51.09993650400679        51.09992753130746        51.09992678605181        51.09993923130804        51.09996600027557        51.09999716036094        51.1000283204462         51.10005948053163        51.100090640616884       51.100121800702254       51.10015296078757        51.10018412087288        51.10021528095825        51.100246441043566       51.10027760112894        51.10030876121425        51.100339921299565       51.10037108138488        51.10039203483473        51.10037003449577        51.100348034156866       51.10032603381785        51.10030403347889        51.10028203313993        51.100260032800975       51.100238032462016       51.10021603212306        51.1001940317841         51.10017203144514        51.10015003110618        51.10012803076722        51.100106030428265       51.10008403008925        51.10004672511053        51.10000000000002
8                        50.31421886864973        50.36058172733033        50.406944586010866       50.453307444691404       50.499670303372          50.54603316205254        50.59239602073308        50.638758879413615       50.68512173809421        50.73148459677475        50.777847455455344       50.824210314135826       50.87057317281642        50.91693603149696        50.9632988901775         51.00966174885809        51.05602460753863        51.10238746621917        51.10806659139217        51.10801932634354        51.107972061294845       51.10792479624615        51.10787753119746        51.107830266148824       51.107783001100074       51.10773573605144        51.107688471002746       51.10764120595411        51.10759394090536        51.107546675856725       51.10749941080803        51.10745214575934        51.10740488071065        51.107205246300225       51.10659793263579        51.10599061897136        51.10538330530704        51.10477599164261        51.10416867797818        51.10356136431369        51.102954050649316       51.102346736984885       51.10173942332045        51.10113210965602        51.100524795991646       51.099917482327214       51.09931016866284        51.09870285499835        51.09831252888591        51.09844421610444        51.098575903323024       51.09870759054161        51.098839277760135       51.09897096497866        51.099102652197246       51.09923433941583        51.09936602663436        51.099497713852884       51.09962940107147        51.099761088289995       51.09989277550852        51.100024462727106       51.10015614994569        51.1003140584084         51.100407219907595       51.100366536629906       51.100352308950164       51.10033866350227        51.100325018054434       51.1003113726066         51.100297727158704       51.10028408171087        51.10027043626303        51.10025679081514        51.1002431453673         51.10022949991941        51.10021585447157        51.10020220902379        51.1001885635759         51.100174918128005       51.100163040532834       51.10015683465133        51.10015062876977        51.10014442288821        51.1001382170067         51.1001320111252         51.100125805243636       51.10011959936213        51.10011339348057        51.100107187599065       51.10010098171756        51.100094775836          51.10009643919318        51.10011153286354        51.10012662653395        51.10010309731189        51.10006899119463        51.10003488507738        51.10000077896012        51.09999672800552        51.09999385024787        51.09999097249016        51.09998809473251        51.0999852169748         51.09998233921715        51.0999794614595         51.099976583701846       51.09997370594414        51.099970828186486       51.09996795042878        51.09996612392922        51.09996567718747        51.09996523044572        51.099964783703854       51.0999643369621         51.099963890220295       51.09996344347849        51.09996299673668        51.09996254999487        51.09996210325306        51.099961656511255       51.09996120976945        51.09996076302764        51.09996031628583        51.09995986954402        51.099959422802215       51.09995897606041        51.099958725392696       51.09995900059107        51.099961550115154       51.099967189299605       51.09997282848411        51.099978467668564       51.099984106853015       51.09998974603752        51.09999538522197        51.10000102440654        51.10000666359093        51.10001230277544        51.10001794195995        51.10002358114434        51.10002922032885        51.1000348595133         51.10004049869775        51.10004608192901        51.10004375499739        51.10004142806565        51.10003910113397        51.100036774202295       51.10004983690243        51.10006467356783        51.100079510233286       51.1000943468988         51.10010918356414        51.1001240202296         51.10013885689506        51.100153693560515       51.100167840516406       51.10014665670741        51.100125472898355       51.10010428908936        51.100083105280305       51.10006192147125        51.10004073766231        51.10001955385326        51.099998370044204       51.099977186235265       51.09995600242621        51.099950527152316       51.09994885584143        51.099947184530606       51.09994551321972        51.099943841908896       51.09994217059801        51.09994191164253        51.09994609994243        51.099950288242326       51.09995447654228        51.09995866484218        51.09996285314213        51.09996704144197        51.09997901029692        51.099999856777          51.100020703257144       51.100041549737284       51.10006239621737        51.10008324269751        51.10009427939207        51.10008851831327        51.10008275723453        51.10008138926713        51.10008354301527        51.10008569676347        51.10008785051167        51.10009000425987        51.10009215800801        51.10009431175615        51.10010204093578        51.10012503719338        51.100148033451035       51.100165888082756       51.1001787296093         51.10019157113584        51.10020441266232        51.10021725418886        51.10023009571535        51.10024293724189        51.10025577876837        51.10025694630832        51.10024963807632        51.10024232984438        51.100235021612434       51.100227713380434       51.10022040514849        51.10021309691649        51.10020578868455        51.100198480452605       51.100191172220605       51.10018386398866        51.10018270107514        51.10018827294891        51.10019384482263        51.1001994166964         51.10020498857017        51.100209938074215       51.10020768969332        51.10020544131248        51.10020319293153        51.10020094455069        51.10020445152793        51.10021235583514        51.10022026014224        51.100228164449334       51.100236068756544       51.100243973063584       51.10025187737074        51.10025978167789        51.10026768598499        51.100275590292085       51.10028349459924        51.10029139890639        51.100292661600974       51.10028488796371        51.10027711432639        51.100269340689124       51.10026156705186        51.10025379341465        51.10024601977733        51.100238246140066       51.10023140915064        51.100230398936105       51.10022938872157        51.10022837850704        51.100227368292565       51.10022635807803        51.10022534786356        51.100224337649024       51.10022332743455        51.10022717704442        51.10023812822641        51.1002490794084         51.10026003059039        51.10027098177238        51.10028193295443        51.100292884136366       51.100303835318414       51.10030026142351        51.10027835840549        51.10025645538758        51.10023455236956        51.10021264935165        51.10019074633368        51.100168843315714       51.10014694029769        51.10012503727978        51.100103134261815       51.10008123124385        51.10005932822588        51.100037425207915       51.10001552218995        51.10000291936308        51.100005134574644       51.100007349786154       51.09999751764616        51.0999793163561         51.09996750682018        51.099982893006654       51.09999827919319        51.10001366537972        51.10002905156614        51.10004443775267        51.100059823939205       51.10007521012574        51.100090596312214       51.10010598249869        51.10012136868522        51.10013675487164        51.100152141058174       51.10016752724471        51.10017127686342        51.100156125713795       51.10014097456417        51.100125823414544       51.10011067226492        51.100095521115236       51.10008036996567        51.100065218815985       51.10005006766636        51.100034916516734       51.10001976536711        51.100004614217426       51.09998946306786        51.099974311918174       51.099970951279545       51.09998871863877        51.09999226120266        51.09997284054276        51.09996948335021        51.09998412221307        51.09999876107594        51.1000133999388         51.10002803880167        51.10004267766459        51.100057316527455       51.10007195539032        51.100086594253185       51.10010123311605        51.100115871978915       51.100130510841836       51.100145149704645       51.10015978856757        51.10016458780717        51.10014954246742        51.100134497127726       51.10011945178803        51.10010440644828        51.10008936110859        51.10007431576889        51.10005927042914        51.10004422508939        51.100029179749754       51.10001413441006        51.099999089070366       51.099984043730615       51.09996899839092        51.09995395305123        51.09996654943086        51.09997284076172        51.09995380778116        51.099962032919564       51.099976676009135       51.099991319098706       51.10000596218828        51.10002060527785        51.10003524836742        51.10004989145699        51.10006453454656        51.10007917763613        51.10009382072576        51.10010846381533        51.1001231069049         51.100137749994474       51.100152393084045       51.1001615291965         51.10014628626698        51.10013104333757        51.10011580040805        51.100100557478584       51.100085314549176       51.100070071619655       51.10005482869019        51.100039585760726       51.10002434283126        51.10000909990174        51.099993856972276       51.09997861404281        51.09996337111329        51.099948128183826       51.09995417619501        51.09997105206327        51.09996700353207        51.099975625477214       51.099997629378606       51.100019633280056       51.100041637181505       51.1000636410829         51.10008564498435        51.10010764888574        51.10012965278719        51.10015165668858        51.10017366059003        51.10019566449148        51.10021766839293        51.10023967229432        51.100261676195714       51.10028368009722        51.10026454038996        51.100241548622535       51.10021855685517        51.1001955650878         51.100172573320435       51.10014958155301        51.100126589785646       51.10010359801822        51.10008060625091        51.10005761448349        51.100034622716066       51.10001163094876        51.09998863918128        51.09996564741391        51.09995204469544        51.09995716872464        51.09996556628113        51.099978307568904       51.10000825901227        51.10003821045564        51.100068161899          51.10009811334237        51.100128064785736       51.10015801622916        51.10018796767247        51.100217919115835       51.10024787055926        51.100277822002624       51.10030777344599        51.1003377248893         51.10036767633267        51.10039762777603        51.10039334312853        51.10036288905019        51.10033243497173        51.10030198089339        51.10027152681505        51.10024107273665        51.10021061865831        51.10018016457991        51.10014971050157        51.10011925642323        51.10008880234483        51.10005834826643        51.10002789418809        51.09999744010969        51.09996698603135        51.0999572079503         51.099956040397785       51.09996868374424        51.09999607851046        51.100027995513926       51.10005991251734        51.10009182952081        51.100123746524275       51.1001556635278         51.10018758053121        51.10021949753468        51.10025141453821        51.10028333154162        51.10031524854509        51.100347165548555       51.100379082552024       51.10041099955549        51.100432123762744       51.10040782737167        51.100383530980594       51.10035923458952        51.1003349381985         51.100310641807425       51.10028634541635        51.10026204902533        51.1002377526342         51.10021345624318        51.10018915985211        51.10016486346109        51.10014056707007        51.10011627067894        51.100091974287864       51.10005109163444        51.10000000000002
9                        50.24923648680266        50.298791269090714       50.34834605137871        50.39790083366677        50.44745561595482        50.49701039824288        50.54656518053088        50.59611996281899        50.64567474510699        50.6952295273951         50.7447843096831         50.794339091971096       50.84389387425915        50.89344865654721        50.94300343883526        50.99255822112332        51.04211300341137        51.09166778569943        51.09834544810366        51.09898799281183        51.09963053751994        51.10027308222806        51.10091562693623        51.101558171644456       51.10220071635251        51.102843261060684       51.103485805768855       51.104128350477026       51.10477089518514        51.10541343989331        51.10605598460148        51.10669852930954        51.107341074017654       51.107539524401204       51.10692301559027        51.106306506779276       51.10568999796823        51.10507348915718        51.104456980346185       51.10384047153525        51.1032239627242         51.10260745391315        51.1019909451021         51.10137443629111        51.10075792748012        51.100141418669125       51.09952490985813        51.09890840104708        51.09850750906787        51.098625332837855       51.09874315660784        51.09886098037782        51.098978804147805       51.09909662791779        51.099214451687715       51.0993322754577         51.09945009922768        51.09956792299761        51.09968574676759        51.09980357053763        51.09992139430756        51.10003921807754        51.10015704184747        51.10030101367005        51.100385675024086       51.10034688372019        51.100337063612756       51.10032788110021        51.10031869858773        51.10030951607524        51.1003003335627         51.100291151050214       51.10028196853773        51.10027278602519        51.1002636035127         51.100254421000216       51.10024523848773        51.100236055975245       51.1002268734627         51.10021769095022        51.10020881916523        51.10020094427193        51.10019306937852        51.10018519448511        51.100177319591694       51.100169444698395       51.10016156980498        51.100153694911626       51.10014582001827        51.10013794512486        51.1001300702315         51.10012219533809        51.10012254544466        51.10013693303716        51.100151320629664       51.100127367222115       51.100092914115805       51.100058461009496       51.100024007903244       51.10002044311295        51.10001808404155        51.10001572497009        51.10001336589875        51.10001100682729        51.100008647755885       51.100006288684426       51.10000392961308        51.10000157054168        51.099999211470276       51.099996852398874       51.09999514210534        51.09999428332134        51.099993424537274       51.09999256575327        51.099991706969206       51.09999084818514        51.09998998940114        51.09998913061713        51.09998827183307        51.09998741304901        51.099986554265          51.099985695480996       51.09998483669693        51.09998397791287        51.09998311912881        51.0999822603448         51.0999814015608         51.09998123414471        51.09998179054344        51.09998411870464        51.099990007504516       51.099995896304335       51.10000178510427        51.1000076739042         51.100013562704135       51.100019451503954       51.10002534030389        51.10003122910382        51.100037117903696       51.10004300670357        51.10004889550345        51.10005478430338        51.10006067310326        51.100066561903134       51.100072389770276       51.100069603504664       51.100066817239          51.10006403097327        51.10006124470766        51.10007477316276        51.10009018221831        51.10010559127386        51.10012100032941        51.1001364093849         51.10015181844045        51.100167227496          51.10018263655155        51.100197338883675       51.100175838904136       51.10015433892454        51.100132838945          51.10011133896546        51.10008983898592        51.100068339006384       51.100046839026845       51.10002533904725        51.10000383906777        51.09998233908823        51.099977391468144       51.09997645215071        51.09997551283334        51.09997457351602        51.099973634198705       51.09997269488133        51.09997281327321        51.09997626220337        51.09997971113353        51.09998316006363        51.09998660899379        51.09999005792389        51.09999350685399        51.100005298549604       51.10002660935322        51.10004792015684        51.100069230960514       51.10009054176413        51.10011185256781        51.10012309145088        51.100117083694045       51.100111075937264       51.10010977422269        51.100112245083324       51.10011471594396        51.10011718680454        51.10011965766512        51.100122128525754       51.10012459938639        51.10013262857001        51.10015587798432        51.10017912739869        51.10019739637676        51.10021080940999        51.10022422244327        51.10023763547645        51.10025104850973        51.10026446154296        51.100277874576136       51.10029128760948        51.10029264274931        51.100285243386          51.10027784402257        51.1002704446592         51.10026304529583        51.100255645932464       51.100248246569095       51.10024084720567        51.10023344784241        51.10022604847899        51.10021864911562        51.10021762903057        51.10022360013437        51.100229571238174       51.10023554234192        51.10024151344578        51.10024682392924        51.10024449414868        51.100242164368126       51.10023983458757        51.100237504806955       51.10024103447654        51.100249041006634       51.100257047536616       51.1002650540666         51.10027306059658        51.100281067126616       51.1002890736566         51.10029708018658        51.10030508671662        51.1003130932466         51.10032109977658        51.10032910630662        51.10033034663263        51.100322381112164       51.1003144155917         51.10030645007134        51.100298484550876       51.100290519030466       51.10028255351           51.10027458798959        51.10026759336017        51.10026663852858        51.10026568369699        51.1002647288654         51.10026377403386        51.10026281920227        51.10026186437062        51.10026090953909        51.1002599547075         51.10026396430612        51.10027522833525        51.100286492364376       51.100297756393616       51.10030902042274        51.10032028445187        51.10033154848105        51.100342812510235       51.100339006457034       51.100316183541054       51.10029336062513        51.10027053770921        51.100247714793284       51.10022489187736        51.10020206896138        51.1001792460454         51.10015642312948        51.10013360021355        51.10011077729763        51.10008795438165        51.10006513146567        51.100042308549746       51.10002904868287        51.10003102566736        51.100033002651855       51.10002292959484        51.10000448551904        51.09999258741766        51.10000854121745        51.100024495017124       51.100040448816856       51.10005640261653        51.10007235641626        51.100088310215995       51.10010426401573        51.100120217815515       51.10013617161519        51.100152125414866       51.10016807921454        51.10018403301433        51.100199986814005       51.10020379927539        51.10018789109165        51.10017198290791        51.10015607472417        51.10014016654043        51.100124258356686       51.100108350172945       51.10009244198915        51.10007653380546        51.10006062562161        51.10004471743787        51.10002880925413        51.100012901070386       51.099996992886645       51.09999315824473        51.10001095877743        51.10001447574109        51.09999493460174        51.099991845389695       51.10000718742839        51.10002252946708        51.10003787150583        51.10005321354447        51.10006855558328        51.10008389762197        51.100099239660665       51.10011458169936        51.10012992373811        51.1001452657768         51.100160607815496       51.10017594985425        51.10019129189294        51.100196304168264       51.100180483348254       51.10016466252819        51.10014884170823        51.10013302088828        51.10011720006827        51.10010137924826        51.10008555842825        51.10006973760824        51.10005391678823        51.100038095968216       51.10002227514826        51.100006454328195       51.09999063350824        51.09997481268823        51.0999872956703         51.09999356031858        51.0999744198341         51.09998320490365        51.09999856507261        51.10001392524151        51.10002928541053        51.10004464557949        51.100060005748446       51.100075365917405       51.100090726086364       51.10010608625532        51.10012144642428        51.10013680659324        51.1001521667622         51.100167526931216       51.10018288710012        51.10019249890911        51.10017666308886        51.10016082726867        51.100144991448474       51.10012915562834        51.100113319808145       51.100097483987895       51.1000816481677         51.100065812347566       51.10004997652737        51.10003414070712        51.10001830488693        51.10000246906674        51.0999866332466         51.09997079742641        51.09997672184892        51.099993761185544       51.09999017843421        51.099999502402284       51.100022457835564       51.10004541326879        51.10006836870201        51.100091324135235       51.1001142795684         51.100137235001625       51.10016019043485        51.10018314586807        51.10020610130135        51.10022905673452        51.10025201216774        51.10027496760097        51.10029792303419        51.100320878467414       51.100301263324695       51.100277662522444       51.10025406172019        51.100230460917885       51.100206860115634       51.10018325931338        51.100159658511075       51.10013605770877        51.10011245690657        51.100088856104264       51.100065255301956       51.100041654499705       51.100018053697454       51.0999944528952         51.099980359253834       51.099985227938305       51.09999424180148        51.100007905611676       51.10003884916699        51.10006979272225        51.1001007362774         51.100131679832714       51.10016262338797        51.10019356694329        51.10022451049849        51.10025545405375        51.10028639760901        51.10031734116427        51.10034828471953        51.10037922827473        51.10041017182999        51.10044111538525        51.10043681502759        51.100405574878664       51.100374334729736       51.10034309458081        51.10031185443182        51.10028061428284        51.100249374133966       51.10021813398504        51.10018689383605        51.100155653687125       51.1001244135382         51.10009317338927        51.10006193324034        51.100030693091355       51.09999945294243        51.09998891578499        51.09998730113375        51.100000003320076       51.100027812693384       51.10006025336895        51.10009269404452        51.100125134720145       51.10015757539571        51.10019001607134        51.100222456746906       51.100254897422474       51.1002873380981         51.100319778773724       51.10035221944929        51.1003846601248         51.10041710080043        51.100449541475996       51.1004706634522         51.100444151609395       51.10041763976665        51.1003911279239         51.10036461608115        51.1003381042384         51.100311592395656       51.10028508055285        51.10025856871016        51.100232056867355       51.10020554502461        51.10017903318186        51.10015252133911        51.100126009496364       51.10009949765356        51.10005521719222        51.10000000000002
10                       50.18425410495553        50.2370008108511         50.289747516746615       50.34249422264213        50.3952409285377         50.44798763443316        50.500734340328734       50.55348104622425        50.60622775211982        50.65897445801534        50.71172116391085        50.764467869806424       50.81721457570188        50.86996128159751        50.92270798749303        50.97545469338854        51.02820139928406        51.08094810517957        51.08862430481514        51.08995665928012        51.091289013745154       51.09262136821002        51.093953722674996       51.09528607714003        51.09661843160495        51.09795078606993        51.09928314053491        51.10061549499983        51.10194784946481        51.10328020392984        51.10461255839482        51.10594491285974        51.10727726732466        51.10787380250224        51.107248098544574       51.10662239458708        51.10599669062947        51.10537098667186        51.10474528271425        51.10411957875664        51.10349387479903        51.10286817084142        51.10224246688381        51.1016167629262         51.10099105896859        51.10036535501098        51.09973965105337        51.099113947095816       51.098702489249774       51.09880644957116        51.09891040989254        51.09901437021392        51.09911833053536        51.099222290856744       51.09932625117813        51.099430211499566       51.09953417182095        51.099638132142275       51.09974209246366        51.09984605278504        51.09995001310642        51.10005397342786        51.100157933749244       51.100287968931525       51.10036413014052        51.10032723081031        51.10032181827523        51.1003170986981         51.100312379120965       51.10030765954383        51.100302939966696       51.10029822038956        51.10029350081243        51.10028878123529        51.10028406165816        51.10027934208097        51.10027462250383        51.100269902926755       51.10026518334962        51.100260463772486       51.10025459779774        51.100245053892536       51.100235509987215       51.100225966082064       51.1002164221768         51.10020687827159        51.10019733436633        51.10018779046112        51.100178246555856       51.10016870265065        51.100159158745385       51.10014961484018        51.10014865169626        51.10016233321079        51.10017601472532        51.10015163713234        51.100116837037035       51.10008203694173        51.100047236846365       51.100044158220385       51.10004231783523        51.10004047745008        51.10003863706498        51.10003679667983        51.10003495629468        51.100033115909525       51.10003127552437        51.10002943513922        51.100027594754124       51.100025754368914       51.100024160281464       51.10002288945515        51.10002161862889        51.10002034780263        51.100019076976366       51.10001780615016        51.100016535323846       51.100015264497586       51.100013993671325       51.100012722845065       51.100011452018805       51.100010181192545       51.100008910366284       51.10000763953997        51.10000636871371        51.10000509788745        51.10000382706119        51.100003742896604       51.100004580495806       51.100006687294126       51.10001282570943        51.10001896412467        51.10002510254003        51.10003124095533        51.10003737937069        51.100043517785934       51.10004965620129        51.100055794616594       51.100061933031895       51.1000680714472         51.100074209862555       51.1000803482778         51.10008648669316        51.1000926251084         51.10009869761143        51.10009545201177        51.10009220641217        51.10008896081251        51.10008571521297        51.100099709423034       51.10011569086873        51.10013167231432        51.10014765376002        51.100163635205604       51.1001796166513         51.100195598096946       51.10021157954259        51.10022683725094        51.10020502110086        51.10018320495078        51.1001613888007         51.100139572650676       51.10011775650048        51.10009594035051        51.10007412420043        51.100052308050294       51.10003049190027        51.10000867575019        51.10000425578397        51.100004048459994       51.100003841136186       51.10000363381232        51.10000342648851        51.10000321916459        51.10000371490395        51.10000642446431        51.100009134024674       51.10001184358498        51.10001455314534        51.10001726270565        51.100019972265954       51.100031586802174       51.10005336192933        51.10007513705648        51.10009691218369        51.10011868731084        51.10014046243805        51.10015190350964        51.10014564907476        51.10013939463994        51.1001381591783         51.100140947151374       51.10014373512439        51.100146523097465       51.10014931107048        51.1001520990435         51.100154887016515       51.10016321620424        51.10018671877532        51.10021022134646        51.10022890467076        51.100242889210676       51.10025687375071        51.10027085829063        51.100284842830604       51.10029882737058        51.1003128119105         51.100326796450474       51.100328339190355       51.10032084869556        51.100313358200765       51.10030586770603        51.10029837721129        51.10029088671649        51.1002833962217         51.10027590572696        51.100268415232165       51.10026092473737        51.10025343424263        51.10025255698599        51.10025892731983        51.100265297653664       51.1002716679875         51.10027803832139        51.10028370978432        51.100281298604045       51.10027888742377        51.100276476243494       51.100274065063275       51.10027761742515        51.10028572617807        51.10029383493094        51.1003019436838         51.100310052436726       51.100318161189534       51.1003262699424         51.10033437869532        51.10034248744819        51.100350596201054       51.100358704953976       51.10036681370684        51.100368031664175       51.10035987426062        51.100351716857006       51.10034355945345        51.100335402049836       51.10032724464628        51.100319087242724       51.100310929839054       51.10030377756971        51.100302878121056       51.10030197867235        51.1003010792237         51.100300179775104       51.10029928032645        51.1002983808778         51.10029748142915        51.100296581980444       51.100300751567715       51.10031232844403        51.10032390532035        51.100335482196726       51.1003470590731         51.100358635949306       51.10037021282574        51.100381789702055       51.100377751490555       51.10035400867662        51.10033026586268        51.100306523048744       51.10028278023481        51.100259037420926       51.10023529460699        51.10021155179305        51.10018780897917        51.100164066165235       51.1001403233513         51.10011658053736        51.10009283772342        51.10006909490954        51.100055178002776       51.10005691676014        51.10005865551767        51.100048341543584       51.100029654681975       51.1000176680152         51.10003418942813        51.100050710841          51.10006723225399        51.10008375366692        51.10010027507985        51.100116796492784       51.100133317905716       51.10014983931865        51.10016636073158        51.10018288214451        51.10019940355744        51.10021592497037        51.1002324463833         51.10023632168736        51.10021965646945        51.10020299125159        51.100186326033736       51.10016966081588        51.10015299559802        51.10013633038017        51.100119665162254       51.100102999944454       51.10008633472654        51.100069669508684       51.10005300429083        51.10003633907297        51.100019673855115       51.100015365209856       51.100033198916265       51.10003669027958        51.10001702866077        51.10001420742918        51.10003025264376        51.100046297858285       51.100062343072864       51.100078388287386       51.100094433501965       51.100110478716545       51.100126523931124       51.100142569145646       51.100158614360225       51.10017465957469        51.10019070478927        51.10020675000385        51.10022279521837        51.100228020529414       51.10021142422909        51.10019482792882        51.10017823162849        51.10016163532822        51.10014503902789        51.10012844272762        51.100111846427296       51.100095250127026       51.1000786538267         51.10006205752643        51.1000454612261         51.10002886492583        51.10001226862556        51.099995672325235       51.1000080419098         51.10001427987544        51.09999503188698        51.10000437688768        51.10002045413603        51.100036531384376       51.10005260863272        51.10006868588107        51.100084763129416       51.10010084037776        51.10011691762617        51.10013299487446        51.100149072122804       51.10016514937115        51.100181226619554       51.10019730386796        51.100213381116305       51.10022346862161        51.10020703991074        51.10019061119982        51.1001741824889         51.10015775377798        51.10014132506706        51.10012489635619        51.100108467645214       51.10009203893435        51.10007561022343        51.10005918151245        51.100042752801585       51.10002632409066        51.1000098953798         51.09999346666888        51.099999267502824       51.10001647030782        51.100013353336294       51.10002337932741        51.100047286292465       51.10007119325758        51.10009510022252        51.100119007187516       51.100142914152514       51.10016682111757        51.100190728082566       51.100214635047564       51.10023854201256        51.10026244897756        51.10028635594256        51.10031026290761        51.10033416987267        51.100358076837665       51.10033798625955        51.100313776422354       51.10028956658522        51.100265356748025       51.10024114691089        51.10021693707375        51.10019272723662        51.100168517399425       51.10014430756229        51.10012009772515        51.10009588788796        51.100071678050824       51.10004746821369        51.10002325837655        51.10000867381234        51.10001328715197        51.10002291732184        51.100037503654505       51.1000694393216         51.10010137498881        51.100133310655906       51.10016524632306        51.10019718199021        51.10022911765736        51.100261053324516       51.10029298899167        51.10032492465882        51.100356860325974       51.100388795993126       51.10042073166028        51.100452667327374       51.100484602994584       51.100480286926654       51.10044826070714        51.10041623448768        51.10038420826817        51.100352182048596       51.10032015582914        51.10028812960962        51.100256103390166       51.10022407717065        51.10019205095114        51.10016002473162        51.10012799851211        51.10009597229259        51.10006394607319        51.10003191985362        51.10002062361974        51.10001856186983        51.10003132289597        51.10005954687631        51.10009251122409        51.1001254755717         51.10015843991948        51.10019140426715        51.100224368614874       51.1002573329626         51.10029029731032        51.10032326165799        51.100356226005715       51.10038919035344        51.10042215470111        51.10045511904889        51.100488083396556       51.1005092031416         51.10048047584712        51.1004517485527         51.10042302125822        51.1003942939638         51.100365566669325       51.100336839374904       51.10030811208043        51.10027938478595        51.100250657491586       51.10022193019705        51.10019320290263        51.10016447560821        51.100135748313676       51.100107021019255       51.10005934275006        51.10000000000002
11                       50.11927172310851        50.17521035261154        50.23114898211452        50.28708761161755        50.34302624112058        50.39896487062356        50.45490350012659        50.51084212962962        50.566780759132655       50.62271938863569        50.67865801813866        50.73459664764164        50.79053527714473        50.8464739066477         50.902412536150734       50.95835116565377        51.01428979515674        51.070228424659774       51.07890316152657        51.08092532574841        51.08294748997025        51.08496965419198        51.086991818413765       51.089013982635606       51.09103614685739        51.093058311079176       51.09508047530096        51.097102639522745       51.09912480374453        51.10114696796637        51.10316913218816        51.10519129640994        51.107213460631726       51.10820808060322        51.10757318149905        51.10693828239488        51.10630338329065        51.10566848418648        51.10503358508231        51.104398685978026       51.103763786873856       51.103128887769685       51.10249398866546        51.10185908956123        51.10122419045706        51.10058929135289        51.09995439224872        51.099319493144435       51.09889746943173        51.098987566304515       51.0990776631773         51.099167760050136       51.099257856922975       51.099347953795814       51.09943805066854        51.09952814754138        51.099618244414216       51.099708341287          51.09979843815984        51.099888535032676       51.09997863190546        51.10006872877824        51.10015882565108        51.10027492419317        51.10034258525695        51.10030757790054        51.10030657293788        51.10030631629604        51.10030605965426        51.100305803012475       51.10030554637069        51.10030528972891        51.100305033087125       51.10030477644534        51.10030451980356        51.100304263161775       51.10030400652005        51.10030374987821        51.10030349323648        51.1003032365947         51.10030037643014        51.10028916351314        51.10027795059602        51.10026673767891        51.10025552476179        51.10024431184473        51.10023309892762        51.10022188601056        51.10021067309344        51.100199460176384       51.10018824725927        51.10017703434221        51.10017475794774        51.10018773338436        51.10020070882092        51.10017590704251        51.10014075995821        51.10010561287379        51.100070465789486       51.10006787332776        51.10006655162891        51.10006522993001        51.100063908231164       51.10006258653226        51.10006126483336        51.10005994313451        51.100058621435664       51.10005729973682        51.100055978037915       51.10005465633901        51.10005317845747        51.10005149558896        51.1000498127205         51.100048129851984       51.10004644698347        51.10004476411501        51.1000430812465         51.10004139837804        51.100039715509524       51.10003803264101        51.100036349772495       51.10003466690404        51.10003298403552        51.10003130116701        51.10002961829855        51.100027935430035       51.10002625256152        51.10002625164856        51.100027370448174       51.10002925588344        51.100035643914225       51.10004203194495        51.10004841997568        51.100054808006405       51.10006119603719        51.100067584067915       51.10007397209864        51.10008036012931        51.100086748160095       51.10009313619082        51.10009952422155        51.100105912252275       51.10011230028306        51.10011868831373        51.100125005452526       51.10012130051899        51.100117595585345       51.100113890651755       51.10011018571822        51.10012464568325        51.100141199519044       51.10015775335478        51.10017430719057        51.100190861026306       51.1002074148621         51.10022396869783        51.10024052253357        51.100256335618155       51.10023420329753        51.10021207097691        51.100189938656285       51.10016780633572        51.10014567401504        51.10012354169453        51.100101409373906       51.10007927705328        51.100057144732716       51.100035012412036       51.10003112009963        51.100031644769274       51.10003216943892        51.10003269410856        51.10003321877821        51.10003374344785        51.100034616534685       51.10003658672525        51.10003855691576        51.10004052710633        51.1000424972969         51.10004446748741        51.100046437677975       51.100057875054745       51.10008011450549        51.10010235395623        51.10012459340692        51.100146832857604       51.10016907230835        51.100180715568456       51.10017421445559        51.10016771334273        51.10016654413397        51.100169649219424       51.10017275430488        51.10017585939033        51.100178964475845       51.10018206956124        51.1001851746467         51.10019380383852        51.10021755956632        51.10024131529417        51.10026041296476        51.10027496901142        51.10028952505809        51.10030408110481        51.100318637151474       51.100333193198196       51.10034774924486        51.10036230529158        51.100364035631344       51.10035645400524        51.10034887237896        51.10034129075285        51.10033370912669        51.10032612750052        51.1003185458743         51.100310964248195       51.10030338262203        51.10029580099581        51.100288219369645       51.10028748494142        51.10029425450534        51.100301024069154       51.10030779363302        51.100314563196946       51.10032059563929        51.10031810305935        51.10031561047941        51.10031311789942        51.10031062531948        51.10031420037376        51.100322411349566       51.100330622325316       51.10033883330101        51.100347044276816       51.10035525525251        51.10036346622826        51.100371677204066       51.100379888179816       51.100388099155566       51.100396310131316       51.100404521107066       51.10040571669583        51.10039736740907        51.100389018122314       51.100380668835555       51.10037231954885        51.10036397026204        51.100355620975336       51.10034727168852        51.10033996177924        51.100339117713474       51.10033827364771        51.100337429582          51.100336585516345       51.100335741450635       51.10033489738487        51.10033405331916        51.10033320925345        51.10033753882942        51.10034942855293        51.10036131827633        51.100373207999894       51.10038509772335        51.10039698744686        51.100408877170366       51.100420766893876       51.100416496524076       51.10039183381218        51.10036717110029        51.100342508388394       51.1003178456765         51.100293182964606       51.10026852025271        51.100243857540704       51.10021919482881        51.10019453211697        51.10016986940502        51.10014520669313        51.100120543981234       51.10009588126934        51.10008130732257        51.100082807852914       51.10008430838343        51.100073753492325       51.100054823844914       51.100042748612736       51.10005983763881        51.100076926665          51.100094015691184       51.10011110471726        51.100128193743444       51.100145282769574       51.10016237179576        51.10017946082189        51.10019654984802        51.10021363887415        51.10023072790034        51.100247816926526       51.1002649059526         51.10026884409933        51.10025142184725        51.10023399959533        51.10021657734336        51.10019915509133        51.10018173283936        51.10016431058739        51.100146888335416       51.100129466083445       51.100112043831416       51.10009462157939        51.100077199327416       51.100059777075444       51.10004235482353        51.10003757217498        51.10005543905487        51.100058904817956       51.10003912271969        51.10003656946867        51.10005331785902        51.100070066249486       51.10008681463984        51.100103563030245       51.100120311420596       51.100137059811004       51.10015380820147        51.10017055659182        51.10018730498223        51.100204053372636       51.100220801763044       51.10023755015345        51.10025429854386        51.10025973689051        51.10024236510992        51.100224993329334       51.10020762154875        51.10019024976822        51.100172877987575       51.10015550620699        51.1001381344264         51.10012076264576        51.10010339086517        51.100086019084586       51.10006864730394        51.10005127552341        51.100033903742826       51.10001653196224        51.10002878814919        51.100034999432296       51.100015643939855       51.1000255488716         51.100042343199334       51.10005913752718        51.10007593185492        51.10009272618265        51.10010952051039        51.10012631483812        51.10014310916591        51.10015990349359        51.10017669782138        51.10019349214906        51.10021028647691        51.10022708080464        51.10024387513238        51.10025443833422        51.10023741673251        51.10022039513086        51.10020337352927        51.10018635192762        51.100169330326025       51.100152308724375       51.100135287122725       51.10011826552113        51.10010124391948        51.10008422231789        51.10006720071624        51.10005017911453        51.10003315751294        51.10001613591129        51.10002181315673        51.10003917943004        51.100036528238434       51.100047256252594       51.100072114749366       51.100096973246195       51.100121831743024       51.1001466902398         51.100171548736625       51.1001964072334         51.10022126573023        51.100246124227          51.10027098272383        51.1002958412206         51.10032069971737        51.10034555821426        51.10037041671103        51.10039527520786        51.100374709194284       51.10034989032226        51.10032507145024        51.100300252578165       51.1002754337062         51.100250614834124       51.1002257959621         51.100200977090026       51.10017615821806        51.10015133934593        51.100126520473964       51.10010170160194        51.100076882729866       51.100052063857845       51.100036988370846       51.10004134636574        51.10005159284219        51.100067101697334       51.10010002947632        51.100132957255425       51.10016588503436        51.10019881281346        51.100231740592506       51.10026466837155        51.10029759615054        51.10033052392953        51.10036345170863        51.10039637948768        51.100429307266666       51.10046223504571        51.1004951628247         51.100528090603746       51.100523758825716       51.10049094653567        51.10045813424557        51.10042532195553        51.100392509665426       51.10035969737538        51.10032688508528        51.100294072795236       51.100261260505135       51.10022844821509        51.10019563592499        51.100162823634946       51.1001300113449         51.1000971990548         51.1000643867647         51.100052331454435       51.1000498226058         51.10006264247181        51.10009128105929        51.100124769079116       51.10015825709888        51.100191745118764       51.10022523313859        51.10025872115847        51.100292209178235       51.100325697198116       51.10035918521794        51.100392673237764       51.10042616125759        51.100459649277354       51.100493137297235       51.100526625317116       51.100547742831054       51.10051680008485        51.100485857338754       51.10045491459255        51.10042397184645        51.100393029100246       51.100362086354096       51.100331143608          51.100300200861795       51.1002692581157         51.100238315369495       51.1002073726234         51.10017642987725        51.1001454871311         51.100114544384894       51.10006346830784        51.10000000000002
12                       50.05428934126144        50.11341989437193        50.17255044748242        50.23168100059297        50.29081155370352        50.349942106813955       50.40907265992439        50.46820321303494        50.52733376614549        50.586464319255924       50.64559487236647        50.704725425476965       50.76385597858746        50.82298653169801        50.88211708480844        50.94124763791899        51.00037819102943        51.059508744139976       51.06918201823805        51.0718939922167         51.07460596619529        51.077317940173884       51.08002991415253        51.08274188813118        51.08545386210977        51.08816583608842        51.09087781006701        51.093589784045605       51.0963017580242         51.099013732002845       51.101725705981494       51.104437679960085       51.10714965393868        51.108542358704256       51.10789826445347        51.10725417020268        51.106610075951835       51.10596598170105        51.105321887450316       51.10467779319947        51.10403369894874        51.103389604697895       51.10274551044711        51.10210141619632        51.10145732194553        51.10081322769474        51.10016913344401        51.09952503919317        51.099092449613636       51.099168683037874       51.09924491646211        51.09932114988635        51.09939738331059        51.09947361673483        51.09954985015901        51.099626083583246       51.099702317007484       51.099778550431665       51.0998547838559         51.09993101728014        51.10000725070438        51.100083484128675       51.1001597175528         51.10026187945476        51.10032104037339        51.10028792499082        51.10029132760036        51.10029553389393        51.10029974018755        51.10030394648106        51.10030815277469        51.100312359068255       51.10031656536182        51.10032077165545        51.100324977949015       51.10032918424258        51.10033339053615        51.100337596829775       51.100341803123285       51.10034600941691        51.10034615506265        51.10033327313374        51.100320391204775       51.100307509275865       51.10029462734684        51.10028174541799        51.10026886348902        51.10025598156011        51.10024309963114        51.10023021770223        51.100217335773266       51.1002044538443         51.10020086419934        51.100213133557986       51.100225402916635       51.1002001769528         51.10016468287944        51.10012918880608        51.100093694732664       51.10009158843525        51.10009078542271        51.10008998241           51.1000891793974         51.10008837638486        51.100087573372264       51.10008677035955        51.10008596734701        51.100085164334416       51.10008436132176        51.100083558309166       51.10008219663365        51.10008010172294        51.100078006812225       51.100075911901456       51.100073816990744       51.100071722079974       51.10006962716926        51.10006753225855        51.10006543734778        51.10006334243707        51.100061247526355       51.100059152615586       51.10005705770493        51.10005496279416        51.10005286788339        51.10005077297268        51.10004867806197        51.10004876040051        51.100050160400485       51.100051824472985       51.10005846211914        51.10006509976529        51.10007173741144        51.10007837505759        51.100085012703744       51.100091650349896       51.10009828799605        51.1001049256422         51.10011156328835        51.1001182009345         51.100124838580655       51.10013147622681        51.10013811387296        51.10014475151911        51.100151313293736       51.10014714902621        51.100142984758634       51.10013882049111        51.100134656223645       51.10014958194364        51.10016670816947        51.10018383439535        51.10020096062124        51.100218086847065       51.10023521307295        51.100252339298834       51.10026946552472        51.100285833985424       51.100263385494316       51.10024093700315        51.100218488511985       51.100196040020876       51.10017359152971        51.1001511430386         51.10012869454749        51.10010624605633        51.10008379756516        51.100061349074          51.10005798441546        51.10005924107861        51.100060497741765       51.10006175440486        51.100063011068016       51.10006426773117        51.10006551816548        51.10006674898625        51.10006797980702        51.10006921062774        51.10007044144845        51.10007167226922        51.100072903089995       51.10008416330743        51.10010686708165        51.10012957085587        51.10015227463015        51.10017497840437        51.100197682178646       51.10020952762727        51.10020277983631        51.10019603204546        51.10019492908958        51.100198351287474       51.10020177348542        51.10020519568326        51.100208617881094       51.10021204007904        51.100215462276935       51.10022439147281        51.10024840035737        51.10027240924188        51.10029192125876        51.10030704881217        51.10032217636558        51.10033730391899        51.1003524314724         51.10036755902581        51.10038268657922        51.100397814132634       51.10039973207239        51.1003920593148         51.100384386557266       51.100376713799676       51.100369041042086       51.100361368284496       51.100353695526906       51.10034602276937        51.10033835001178        51.10033067725419        51.10032300449666        51.100322412896844       51.1003295816908         51.1003367504847         51.100343919278544       51.1003510880725         51.10035748149437        51.10035490751471        51.10035233353506        51.100349759555456       51.1003471855758         51.10035078332237        51.100359096521004       51.10036740971964        51.10037572291827        51.10038403611691        51.10039234931554        51.10040066251412        51.10040897571275        51.100417288911444       51.10042560211008        51.10043391530871        51.10044222850735        51.10044340172749        51.100434860557584       51.10042631938762        51.10041777821772        51.10040923704776        51.10040069587791        51.10039215470795        51.10038361353804        51.100376145988776       51.10037535730589        51.100374568623124       51.100373779940355       51.100372991257586       51.10037220257476        51.10037141389199        51.10037062520922        51.1003698365264         51.10037432609107        51.100386528661716       51.10039873123236        51.100410933803005       51.100423136373706       51.100435338944294       51.100447541514995       51.1004597440857         51.1004552415576         51.10042965894769        51.10040407633784        51.10037849372793        51.10035291111808        51.10032732850823        51.100301745898264       51.10027616328841        51.10025058067856        51.100224998068654       51.1001994154588         51.100173832848895       51.100148250239045       51.10012266762908        51.100107436642304       51.1001086989458         51.10010996124913        51.10009916544101        51.10007999300791        51.100067829210275       51.100085485849604       51.10010314248893        51.10012079912832        51.10013845576765        51.100156112407035       51.100173769046364       51.10019142568575        51.10020908232514        51.100226738964466       51.10024439560385        51.10026205224324        51.100279708882624       51.1002973655219         51.1003013665113         51.10028318722516        51.100265007939015       51.100246828652985       51.10022864936684        51.1002104700807         51.100192290794666       51.10017411150852        51.10015593222249        51.10013775293635        51.100119573650204       51.10010139436412        51.10008321507803        51.100065035791886       51.100059779140054       51.10007767919359        51.10008111935639        51.10006121677867        51.1000589315081         51.10007638307434        51.10009383464063        51.10011128620687        51.10012873777305        51.100146189339284       51.10016364090558        51.100181092471814       51.10019854403805        51.10021599560429        51.100233447170524       51.10025089873682        51.100268350303054       51.10028580186929        51.10029145325166        51.100273305990754       51.10025515872991        51.100237011469005       51.10021886420816        51.100200716947256       51.10018256968635        51.10016442242545        51.10014627516455        51.1001281279037         51.100109980642856       51.10009183338195        51.10007368612105        51.10005553886015        51.10003739159936        51.100049534388745       51.10005571898921        51.10003625599279        51.100046720855744       51.10006423226281        51.100081743670046       51.10009925507717        51.10011676648429        51.100134277891414       51.10015178929859        51.100169300705716       51.10018681211284        51.10020432351996        51.10022183492708        51.100239346334206       51.100256857741385       51.10027436914845        51.100285408046716       51.100267793554394       51.100250179062016       51.10023256456964        51.100214950077316       51.100197335584994       51.100179721092616       51.10016210660024        51.100144492107916       51.100126877615594       51.100109263123215       51.10009164863084        51.10007403413846        51.10005641964614        51.10003880515376        51.10004435881058        51.10006188855226        51.100059703140516       51.100071133177664       51.10009694320627        51.10012275323487        51.100148563263474       51.10017437329208        51.10020018332068        51.100225993349284       51.10025180337783        51.10027761340649        51.10030342343509        51.10032923346364        51.10035504349224        51.100380853520846       51.10040666354945        51.10043247357805        51.100411432129135       51.100386004222116       51.10036057631521        51.100335148408305       51.1003097205014         51.10028429259444        51.10025886468759        51.10023343678063        51.10020800887378        51.100182580966816       51.100157153059854       51.10013172515295        51.100106297245986       51.10008086933908        51.10006530292918        51.10006940557946        51.10008026836249        51.10009669974011        51.100130619631045       51.10016453952193        51.100198459412866       51.10023237930375        51.100266299194686       51.100300219085625       51.10033413897651        51.10036805886739        51.10040197875833        51.100435898649266       51.100469818540205       51.10050373843109        51.10053765832197        51.10057157821291        51.10056723072478        51.10053363236409        51.10050003400352        51.100466435642886       51.1004328372822         51.10039923892157        51.10036564056094        51.100332042200364       51.10029844383973        51.1002648454791         51.10023124711847        51.10019764875784        51.10016405039721        51.100130452036524       51.10009685367589        51.10008403928913        51.10008108334182        51.10009396204771        51.100123015242275       51.100157026934255       51.10019103862612        51.10022505031816        51.10025906201008        51.100293073702005       51.100327085393985       51.10036109708591        51.10039510877789        51.10042912046981        51.10046313216179        51.100497143853715       51.100531155545696       51.10056516723762        51.10058628252051        51.10055312432269        51.10051996612481        51.10048680792693        51.10045364972916        51.10042049153128        51.1003873333334         51.10035417513558        51.1003210169377         51.100287858739875       51.100254700541996       51.10022154234417        51.10018838414635        51.10015522594847        51.10012206775059        51.100067593865674       51.10000000000002
13                       49.989306959414364       50.05162943613237        50.11395191285038        50.176274389568334       50.23859686628629        50.300919343004296       50.36324181972225        50.425564296440314       50.487886773158266       50.550209249876275       50.612531726594284       50.674854203312236       50.73717668003019        50.799499156748254       50.86182163346621        50.924144110184216       50.98646658690217        51.04878906362018        51.059460874949536       51.06286265868499        51.06626444242045        51.069666226155846       51.0730680098913         51.07646979362676        51.079871577362155       51.08327336109767        51.086675144833066       51.09007692856858        51.09347871230392        51.09688049603943        51.10028227977483        51.10368406351034        51.10708584724574        51.108876636805235       51.108223347407886       51.10757005801048        51.10691676861313        51.10626347921573        51.10561018981838        51.10495690042097        51.10430361102357        51.10365032162622        51.102997032228814       51.10234374283141        51.10169045343406        51.101037164036654       51.10038387463925        51.0997305852419         51.099287429795595       51.099349799771176       51.09941216974687        51.099474539722564       51.099536909698145       51.09959927967384        51.09966164964942        51.099724019625114       51.09978638960081        51.09984875957639        51.09991112955203        51.09997349952772        51.10003586950336        51.100098239478996       51.10016060945463        51.1002488347163         51.100299495489764       51.100268272080996       51.10027608226295        51.10028475149187        51.10029342072079        51.100302089949764       51.10031075917868        51.1003194284076         51.10032809763652        51.100336766865496       51.100345436094415       51.10035410532333        51.10036277455231        51.100371443781285       51.10038011301026        51.10038878223918        51.10039193369511        51.100377382754345       51.10036283181353        51.10034828087271        51.10033372993189        51.10031917899113        51.10030462805031        51.10029007710955        51.10027552616873        51.10026097522797        51.10024642428721        51.10023187334639        51.10022697045082        51.100238533731556       51.100250097012236       51.10022444686297        51.10018860580061        51.10015276473814        51.10011692367573        51.10011530354262        51.10011501921633        51.10011473488993        51.10011445056364        51.10011416623729        51.100113881911          51.100113597584595       51.10011331325825        51.10011302893196        51.10011274460555        51.10011246027926        51.100111214809715       51.10010870785675        51.10010620090384        51.100103693950814       51.10010118699785        51.10009868004488        51.10009617309197        51.100093666138946       51.100091159186036       51.10008865223301        51.1000861452801         51.10008363832708        51.10008113137417        51.100078624421144       51.10007611746818        51.10007361051521        51.10007110356224        51.100071269152465       51.100072950352796       51.100074393062414       51.100081280323934       51.10008816758551        51.10009505484709        51.100101942108665       51.10010882937024        51.10011571663182        51.100122603893396       51.10012949115492        51.10013637841655        51.100143265678184       51.100150152939705       51.10015704020128        51.1001639274628         51.10017081472438        51.10017762113483        51.100172997533434       51.10016837393192        51.10016375033041        51.1001591267289         51.100174518203914       51.10019221681989        51.10020991543581        51.100227614051846       51.10024531266777        51.1002630112838         51.10028070989978        51.100298408515755       51.10031533235269        51.10029256769104        51.100269803029335       51.100247038367684       51.10022427370603        51.100201509044325       51.10017874438273        51.10015597972102        51.10013321505937        51.100110450397665       51.100087685736014       51.100084848731285       51.100086837387835       51.1000888260445         51.10009081470116        51.10009280335777        51.10009479201443        51.10009641979616        51.100096911247135       51.10009740269811        51.10009789414903        51.10009838560006        51.10009887705098        51.10009936850196        51.10011045156           51.100133619657754       51.10015678775551        51.10017995585332        51.100203123951076       51.10022629204889        51.10023833968603        51.100231345217026       51.100224350748135       51.100223314045195       51.100227053355525       51.100230792665855       51.10023453197613        51.10023827128646        51.10024201059679        51.10024574990712        51.10025497910715        51.100279241148314       51.10030350318959        51.10032342955276        51.10033912861286        51.10035482767307        51.10037052673317        51.10038622579327        51.100401924853486       51.100417623913586       51.100433322973686       51.100435428513435       51.100427664624476       51.10041990073546        51.1004121368465         51.10040437295754        51.100396609068525       51.100388845179566       51.10038108129055        51.10037331740159        51.10036555351263        51.100357789623615       51.10035734085227        51.10036490887626        51.10037247690019        51.10038004492412        51.100387612948055       51.10039436734934        51.10039171197002        51.10038905659076        51.10038640121138        51.10038374583206        51.100387366270866       51.10039578169244        51.1004041971139         51.10041261253542        51.100421027957          51.10042944337846        51.10043785879998        51.1004462742215         51.100454689643016       51.10046310506448        51.10047152048605        51.100479935907515       51.100481086759146       51.10047235370598        51.10046362065293        51.10045488759988        51.10044615454672        51.100437421493666       51.100428688440616       51.10041995538751        51.10041233019825        51.100411596898425       51.10041086359854        51.100410130298656       51.10040939699883        51.10040866369894        51.100407930399115       51.100407197099344       51.1004064637994         51.10041111335272        51.10042362877061        51.10043614418839        51.10044865960617        51.100461175024066       51.100473690441845       51.100486205859625       51.10049872127752        51.10049398659112        51.10046748408331        51.10044098157539        51.100414479067524       51.10038797655966        51.10036147405185        51.10033497154399        51.100308469036065       51.1002819665282         51.10025546402039        51.10022896151253        51.10020245900466        51.10017595649674        51.100149453988934       51.10013356596221        51.10013459003858        51.10013561411489        51.10012457738975        51.10010516217085        51.100092909807756       51.100111134060285       51.10012935831287        51.10014758256551        51.10016580681804        51.100184031070626       51.10020225532321        51.100220479575796       51.10023870382838        51.10025692808091        51.10027515233344        51.10029337658602        51.100311600838666       51.100329825091194       51.10033388892316        51.10031495260296        51.100296016282755       51.10027707996255        51.10025814364229        51.10023920732209        51.10022027100189        51.100201334681685       51.100182398361426       51.10016346204122        51.10014452572102        51.10012558940076        51.10010665308056        51.1000877167603         51.10008198610524        51.10009991933231        51.10010333389488        51.100083310837704       51.10008129354753        51.100099448289654       51.10011760303178        51.10013575777384        51.10015391251591        51.10017206725803        51.100190222000094       51.100208376742216       51.10022653148428        51.10024468622635        51.10026284096841        51.10028099571059        51.1002991504526         51.10031730519472        51.10032316961281        51.100304246871644       51.100285324130425       51.10026640138926        51.1002474786481         51.10022855590688        51.10020963316572        51.100190710424556       51.100171787683394       51.100152864942174       51.10013394220101        51.10011501945985        51.10009609671869        51.10007717397747        51.100058251236305       51.10007028062819        51.10007643854607        51.100056868045726       51.100067892839775       51.10008612132634        51.10010434981285        51.10012257829936        51.10014080678587        51.100159035272384       51.10017726375895        51.10019549224546        51.10021372073197        51.10023194921848        51.10025017770499        51.10026840619156        51.10028663467807        51.10030486316464        51.10031637775933        51.10029817037616        51.10027996299311        51.10026175561006        51.100243548226956       51.100225340843906       51.100207133460856       51.10018892607775        51.1001707186947         51.10015251131165        51.100134303928485       51.10011609654549        51.100097889162384       51.100079681779334       51.10006147439623        51.100066904464484       51.10008459767448        51.1000828780426         51.10009501010279        51.10012177166317        51.100148533223546       51.10017529478398        51.10020205634436        51.100228817904735       51.10025557946517        51.10028234102555        51.100309102585925       51.1003358641463         51.10036262570668        51.100389387267114       51.10041614882749        51.10044291038787        51.100469671948304       51.10044815506387        51.100422118122026       51.10039608118029        51.100370044238446       51.100344007296655       51.100317970354865       51.100291933413075       51.10026589647123        51.10023985952944        51.10021382258765        51.1001877856458         51.10016174870401        51.100135711762164       51.10010967482043        51.10009361748763        51.10009746479312        51.100108943882844       51.10012629778288        51.10016120978571        51.100196121788485       51.10023103379126        51.10026594579415        51.100300857796924       51.1003357697997         51.10037068180253        51.100405593805306       51.10044050580814        51.100475417811026       51.1005103298138         51.100545241816576       51.10058015381935        51.100615065822126       51.10061070262384        51.10057631819268        51.10054193376146        51.100507549330246       51.10047316489903        51.10043878046787        51.10040439603665        51.10037001160549        51.100335627174275       51.100301242743114       51.1002668583119         51.10023247388068        51.10019808944941        51.10016370501825        51.10012932058709        51.10011574712394        51.10011234407784        51.100125281623605       51.1001547494252         51.10018928478928        51.10022382015336        51.10025835551744        51.10029289088152        51.1003274262456         51.10036196160968        51.10039649697376        51.10043103233784        51.10046556770192        51.100500103066          51.10053463843008        51.100569173794156       51.100603709158236       51.100624822209966       51.10058944856041        51.10055407491092        51.10051870126131        51.10048332761181        51.10044795396226        51.10041258031265        51.1003772066631         51.100341833013545       51.100306459364106       51.100271085714496       51.10023571206494        51.10020033841545        51.10016496476584        51.10012959111623        51.100071719423454       51.10000000000002
14                       49.92432457756729        49.98983897789276        50.05535337821823        50.1208677785437         50.18638217886922        50.251896579194636       50.31741097952016        50.38292537984563        50.44843978017116        50.51395418049657        50.579468580822095       50.64498298114751        50.710497381472976       50.7760117817985         50.84152618212397        50.90704058244944        50.97255498277491        51.03806938310038        51.04973973166102        51.05383132515328        51.0579229186456         51.06201451213781        51.06610610563007        51.07019769912239        51.074289292614594       51.07838088610686        51.082472479599176       51.08656407309144        51.0906556665837         51.09474726007596        51.098838853568225       51.102930447060544       51.10702204055275        51.10921091490627        51.108548430362305       51.10788594581828        51.107223461274316       51.10656097673035        51.105898492186384       51.10523600764242        51.10457352309845        51.10391103855443        51.103248554010406       51.10258606946644        51.101923584922474       51.10126110037851        51.10059861583454        51.09993613129052        51.0994824099775         51.099530916504534       51.09957942303163        51.099627929558665       51.09967643608576        51.09972494261285        51.09977344913989        51.099821955666926       51.099870462194076       51.09991896872111        51.09996747524815        51.10001598177524        51.10006448830234        51.10011299482932        51.10016150135647        51.100235789977944       51.100277950606255       51.100248619171225       51.100260836925486       51.10027396908981        51.10028710125414        51.10030023341841        51.10031336558268        51.100326497747005       51.10033962991133        51.1003527620756         51.10036589423987        51.1003790264042         51.10039215856847        51.100405290732795       51.100418422897064       51.100431555061334       51.10043771232756        51.10042149237495        51.10040527242222        51.10038905246961        51.10037283251694        51.100356612564326       51.100340392611656       51.10032417265904        51.100307952706316       51.1002917327537         51.10027551280103        51.10025929284842        51.1002530767023         51.100263933905126       51.100274791107836       51.100248716773194       51.100212528721784       51.100176340670316       51.10014015261879        51.100139018650054       51.10013925300996        51.10013948736986        51.10013972172982        51.10013995608978        51.10014019044968        51.10014042480964        51.10014065916954        51.1001408935295         51.1001411278894         51.10014136224936        51.10014023298578        51.100137313990615       51.10013439499545        51.10013147600023        51.100128557005064       51.10012563800984        51.10012271901462        51.100119800019456       51.100116881024235       51.10011396202901        51.10011104303385        51.100108124038684       51.10010520504346        51.10010228604824        51.100099367053076       51.100096448057855       51.10009352906269        51.10009377790442        51.100095740305164       51.10009696165184        51.100104098528845       51.10011123540585        51.100118372282736       51.100125509159795       51.1001326460368         51.1001397829138         51.100146919790745       51.10015405666775        51.10016119354475        51.10016833042175        51.100175467298754       51.10018260417576        51.1001897410527         51.100196877929704       51.10020392897593        51.10019884604054        51.10019376310504        51.100188680169595       51.10018359723415        51.10019945446413        51.1002177254702         51.10023599647633        51.100254267482455       51.100272538488525       51.100290809494595       51.100309080500665       51.100327351506735       51.10034483071996        51.10032174988777        51.10029866905552        51.100275588223326       51.10025250739113        51.10022942655894        51.10020634572669        51.1001832648945         51.10016018406236        51.10013710323011        51.10011402239792        51.100111713047          51.100114433697115       51.10011715434729        51.10011987499746        51.100122595647576       51.10012531629769        51.100127321426896       51.10012707350808        51.10012682558926        51.10012657767038        51.10012632975162        51.1001260818328         51.10012583391392        51.10013673981257        51.100160372233915       51.10018400465526        51.10020763707655        51.10023126949784        51.100254901919186       51.100267151744845       51.100259910597856       51.100252669450924       51.100251699000864       51.100255755423575       51.10025981184634        51.10026386826905        51.100267924691764       51.10027198111453        51.10027603753724        51.10028556674138        51.10031008193931        51.10033459713725        51.1003549378467         51.10037120841355        51.10038747898045        51.1004037495473         51.10042002011414        51.10043629068099        51.100452561247835       51.10046883181474        51.100471124954424       51.10046326993404        51.1004554149136         51.10044755989327        51.10043970487288        51.1004318498525         51.10042399483211        51.10041613981173        51.1004082847914         51.100400429771014       51.10039257475057        51.100392268807695       51.10040023606166        51.10040820331568        51.100416170569645       51.100424137823666       51.10043125320442        51.10042851642538        51.10042577964634        51.100423042867305       51.10042030608827        51.100423949219476       51.10043246686388        51.10044098450828        51.100449502152685       51.10045801979703        51.100466537441434       51.10047505508584        51.100483572730184       51.10049209037459        51.10050060801893        51.10050912566339        51.10051764330774        51.10051877179069        51.10050984685449        51.10050092191818        51.10049199698199        51.10048307204573        51.10047414710948        51.10046522217323        51.10045629723703        51.100448514407844       51.100447836490844       51.1004471585739         51.10044648065701        51.10044580274007        51.10044512482318        51.10044444690624        51.100443768989294       51.10044309107241        51.10044790061443        51.1004607288794         51.10047355714437        51.10048638540934        51.10049921367437        51.10051204193928        51.100524870204254       51.10053769846934        51.10053273162464        51.10050530921876        51.100477886812996       51.10045046440712        51.10042304200135        51.100395619595474       51.100368197189596       51.10034077478372        51.10031335237795        51.100285929972074       51.10025850756625        51.10023108516043        51.10020366275455        51.100176240348674       51.100159695282          51.1001604811313         51.100161266980706       51.10014998933843        51.100130331333844       51.100117990405295       51.10013678227102        51.10015557413681        51.10017436600265        51.100193157868375       51.100211949734216       51.1002307416            51.100249533465785       51.100268325331626       51.100287117197354       51.100305909063195       51.10032470092892        51.100343492794764       51.10036228466055        51.10036641133519        51.10034671798081        51.100327024626495       51.10030733127218        51.10028763791786        51.10026794456343        51.100248251209166       51.10022855785479        51.10020886450047        51.100189171146155       51.10016947779184        51.10014978443746        51.1001300910832         51.10011039772877        51.100104193070365       51.10012215947097        51.100125548433255       51.10010540489668        51.10010365558708        51.10012251350497        51.10014137142292        51.10016022934087        51.100179087258766       51.10019794517672        51.10021680309461        51.10023566101256        51.10025451893051        51.10027337684846        51.10029223476636        51.10031109268425        51.1003299506022         51.10034880852015        51.10035488597396        51.10033518775248        51.100315489531          51.10029579130952        51.1002760930881         51.10025639486656        51.100236696645084       51.10021699842366        51.100197300202126       51.100177601980704       51.10015790375917        51.100138205537746       51.10011850731627        51.10009880909479        51.10007911087337        51.10009102686769        51.100097158102926       51.100077480098605       51.100089064823806       51.10010801038976        51.100126955955716       51.10014590152156        51.10016484708751        51.10018379265341        51.10020273821931        51.10022168378521        51.100240629351106       51.10025957491706        51.10027852048296        51.100297466048914       51.10031641161481        51.10033535718071        51.100347347471825       51.100328547198046       51.10030974692427        51.10029094665043        51.10027214637671        51.100253346102875       51.100234545829096       51.10021574555532        51.10019694528148        51.10017814500776        51.10015934473387        51.100140544460146       51.10012174418637        51.10010294391253        51.10008414363881        51.100089450118446       51.100107306796815       51.100106052944795       51.10011888702792        51.10014660012013        51.100174313212335       51.10020202630449        51.10022973939664        51.10025745248885        51.100285165581056       51.10031287867321        51.100340591765416       51.100368304857625       51.10039601794972        51.10042373104193        51.10045144413414        51.10047915722629        51.1005068703185         51.10048487799867        51.100458232021936       51.10043158604526        51.10040494006853        51.10037829409191        51.100351648115236       51.100325002138504       51.10029835616183        51.100271710185154       51.10024506420848        51.10021841823175        51.10019177225507        51.1001651262784         51.10013848030172        51.10012193204608        51.10012552400684        51.1001376194032         51.10015589582571        51.100191799940376       51.1002277040551         51.10026360816977        51.100299512284494       51.10033541639916        51.10037132051389        51.1004072246285         51.10044312874322        51.10047903285795        51.10051493697267        51.10055084108728        51.10058674520201        51.100622649316676       51.100658553431344       51.1006541745229         51.100619004021155       51.10058383351941        51.10054866301766        51.1005134925158         51.100478322014055       51.10044315151231        51.10040798101056        51.100372810508816       51.10033764000701        51.10030246950521        51.10026729900346        51.100232128501716       51.10019695799997        51.100161787498166       51.10014745495863        51.10014360481381        51.10015660119939        51.10018648360813        51.10022154264436        51.100256601680485       51.10029166071672        51.10032671975296        51.100361778789136       51.10039683782537        51.10043189686155        51.10046695589773        51.10050201493391        51.100537073970145       51.100572133006324       51.10060719204262        51.10064225107874        51.10066336189942        51.10062577279814        51.100588183696914       51.10055059459569        51.10051300549446        51.10047541639318        51.1004378272919         51.10040023819067        51.10036264908945        51.10032505998822        51.10028747088694        51.10024988178577        51.10021229268449        51.10017470358321        51.10013711448198        51.10007584498129        51.10000000000002
15                       49.87456738409247        49.942222981077975       50.009878578063365       50.07753417504887        50.14518977203443        50.21284536901982        50.28050096600538        50.348156562990766       50.415812159976326       50.48346775696177        50.55112335394722        50.61877895093272        50.68643454791817        50.75409014490367        50.82174574188912        50.88940133887462        50.95705693586007        51.02471253284557        51.03730493971335        51.04214699315298        51.04698904659256        51.051831100032075       51.05667315347165        51.06151520691128        51.0663572603508         51.07119931379043        51.076041367230005       51.08088342066958        51.0857254741091         51.09056752754873        51.0954095809883         51.10025163442788        51.10509368786745        51.10776207471491        51.10720064738615        51.106639220057446       51.106077792728854       51.10551636540015        51.104954938071444       51.10439351074274        51.10383208341409        51.103270656085385       51.10270922875668        51.102147801427975       51.10158637409933        51.10102494677062        51.10046351944197        51.09990209211327        51.099518941155225       51.099564674901444       51.09961040864766        51.09965614239388        51.09970187614016        51.09974760988638        51.0997933436326         51.09983907737882        51.099884811125094       51.099930544871256       51.09997627861753        51.10002201236375        51.100067746109914       51.10011347985619        51.10015921360247        51.100231714903714       51.10027346965825        51.10024597387951        51.10026110714648        51.10027717858878        51.1002932500312         51.1003093214735         51.10032539291586        51.10034146435822        51.10035753580058        51.10037360724294        51.1003896786853         51.10040575012766        51.10042182157002        51.10043789301244        51.10045396445474        51.100470035897104       51.1004782292174         51.10046114755005        51.100444065882584       51.10042698421523        51.10040990254788        51.10039282088053        51.10037573921312        51.10035865754571        51.10034157587842        51.10032449421101        51.10030741254366        51.100290330876305       51.10028341045529        51.10029383208342        51.1003042537115         51.10027804932463        51.10024181488848        51.100205580452325       51.10016934601606        51.100168531339534       51.10016909926583        51.10016966719206        51.10017023511841        51.10017080304476        51.100171370971054       51.10017193889735        51.1001725068237         51.10017307474999        51.10017364267628        51.100174210602574       51.1001731515704         51.10016995718405        51.10016676279764        51.10016356841129        51.10016037402488        51.10015717963853        51.10015398525212        51.10015079086577        51.10014759647936        51.10014440209295        51.100141207706656       51.10013801332025        51.10013481893384        51.10013162454749        51.100128430161135       51.100125235774726       51.10012204138832        51.100122376294564       51.10012454474645        51.10012556093358        51.10013284539923        51.10014012986488        51.10014741433059        51.1001546987963         51.10016198326201        51.100169267727665       51.100176552193375       51.100183836659085       51.100191121124794       51.100198405590504       51.10020569005616        51.10021297452187        51.10022025898758        51.100227543453286       51.100234738998836       51.10022936380818        51.10022398861747        51.100218613426705       51.10021323823605        51.100229340346345       51.1002479181484         51.10026649595051        51.100285073752616       51.10030365155467        51.10032222935678        51.10034080715889        51.100359384960996       51.10037716364286        51.1003540069338         51.10033085022479        51.10030769351573        51.100284536806726       51.10026138009766        51.1002382233886         51.100215066679596       51.10019190997053        51.10016875326147        51.100145596552466       51.10014370544843        51.100146964001965       51.1001502225555         51.10015348110903        51.100156739662566       51.1001599982161         51.10016228929362        51.10016153396174        51.100160778629856       51.10016002329803        51.10015926796615        51.10015851263421        51.10015775730233        51.100168470972505       51.10019227079147        51.100216070610486       51.10023987042945        51.10026367024847        51.10028747006743        51.10029978897654        51.100292448564915       51.10028510815329        51.10028418880921        51.10028841688177        51.10029264495432        51.10029687302688        51.100301101099376       51.10030532917199        51.100309557244486       51.10031923570989        51.10034383886318        51.10036844201642        51.10038898909784        51.10040558149336        51.10042217388889        51.10043876628441        51.10045535867994        51.10047195107552        51.100488543471045       51.10050513586657        51.100507558867776       51.10049969433328        51.10049182979873        51.10048396526423        51.10047610072968        51.100468236195184       51.10046037166063        51.10045250712608        51.10044464259158        51.10043677805703        51.100428913522535       51.100428739490894       51.100436993647406       51.10044524780392        51.100453501960374       51.10046175611694        51.10046913069766        51.10046633273123        51.100463534764856       51.100460736798425       51.10045793883205        51.10046155515943        51.100470072270696       51.10047858938191        51.10048710649312        51.10049562360439        51.10050414071554        51.100512657826755       51.10052117493797        51.100529692049236       51.10053820916039        51.10054672627166        51.100555243382814       51.10055633238659        51.10054731498252        51.10053829757851        51.1005292801745         51.10052026277049        51.10051124536642        51.10050222796241        51.10049321055834        51.10048535402319        51.10048471911534        51.10048408420761        51.100483449299816       51.10048281439208        51.10048217948429        51.100481544576496       51.100480909668704       51.10048027476091        51.10048517192985        51.100498153020965       51.100511134112026       51.10052411520303        51.10053709629415        51.10055007738515        51.10056305847621        51.10057603956727        51.10057092595912        51.1005429787391         51.10051503151908        51.10048708429912        51.100459137079156       51.10043118985914        51.100403242639175       51.100375295419155       51.10034734819919        51.100319400979174       51.10029145375921        51.100263506539136       51.10023555931923        51.10020761209921        51.10019064552006        51.100191174448014       51.10019170337603        51.10018032102704        51.1001606640574         51.10014837782779        51.10016745272276        51.100186527617666       51.10020560251263        51.100224677407596       51.10024375230256        51.10026282719747        51.10028190209243        51.1003009769874         51.10032005188225        51.10033912677727        51.10035820167218        51.100377276567144       51.10039635146205        51.10040047914504        51.10038032872484        51.10036017830464        51.1003400278845         51.1003198774643         51.1002997270441         51.10027957662396        51.10025942620382        51.10023927578368        51.10021912536348        51.10019897494328        51.100178824523084       51.10015867410294        51.100138523682745       51.10013196563847        51.100149764442335       51.10015308433799        51.10013303079302        51.10013151696853        51.100150773369705       51.10017002977082        51.10018928617188        51.100208542573          51.10022779897406        51.10024705537518        51.100266311776295       51.10028556817747        51.10030482457853        51.10032408097959        51.100343337380764       51.100362593781824       51.100381850183          51.100388041612064       51.10036788356979        51.1003477255274         51.10032756748507        51.100307409442735       51.1002872514004         51.10026709335801        51.10024693531568        51.10022677727335        51.10020661923102        51.10018646118863        51.100166303146295       51.10014614510396        51.100125987061574       51.1001058290193         51.10011752975794        51.10012357817118        51.10010400953138        51.100115955462854       51.1001353215313         51.10015468759991        51.10017405366841        51.10019341973697        51.10021278580547        51.100232151874025       51.10025151794258        51.10027088401108        51.10029025007964        51.10030961614814        51.100328982216695       51.10034834828525        51.10036771435375        51.10037999108067        51.10036088373687        51.100341776393066       51.10032266904932        51.10030356170557        51.10028445436194        51.10026534701808        51.10024623967439        51.100227132330645       51.1002080249869         51.10018891764315        51.100169810299406       51.1001507029556         51.100131595611856       51.10011248826811        51.100117639698226       51.100135459100215       51.10013465704651        51.100147995921816       51.100176269775716       51.10020454362967        51.100232817483516       51.100261091337416       51.100289365191315       51.10031763904516        51.10034591289906        51.10037418675296        51.100402460606915       51.1004307344607         51.1004590083146         51.1004872821685         51.1005155560224         51.10054382987636        51.10052165426856        51.100494755342424       51.100467856416344       51.100440957490264       51.10041405856418        51.1003871596381         51.100360260711966       51.100333361785886       51.10030646285986        51.100279563933725       51.10025266500759        51.10022576608151        51.10019886715543        51.10017196822929        51.10015515772534        51.100158468890754       51.100171014934176       51.10018996103895        51.10022639196956        51.10026282290022        51.100299253830826       51.100335684761546       51.10037211569215        51.100408546622816       51.100444977553366       51.10048140848403        51.10051783941469        51.100554270345356       51.10059070127602        51.10062713220657        51.10066356313723        51.100699994067895       51.10069561711475        51.10066004737462        51.10062447763448        51.10058890789435        51.100553338154214       51.10051776841408        51.100482198674          51.10044662893387        51.10041105919373        51.1003754894536         51.10033991971346        51.100304349973385       51.10026878023325        51.100233210493116       51.10019764075304        51.100182653915624       51.10017828149148        51.10019097173824        51.100220709592804       51.100255673610604       51.10029063762852        51.100325601646375       51.10036056566423        51.100395529682146       51.1004304937            51.10046545771786        51.100500421735774       51.100535385753574       51.10057034977149        51.10060531378929        51.1006402778072         51.100675241825          51.10069591214409        51.1006564286032         51.10061694506243        51.10057746152148        51.10053797798065        51.10049849443982        51.10045901089893        51.1004195273581         51.10038004381721        51.10034056027638        51.100301076735434       51.10026159319466        51.10022210965377        51.10018262611294        51.10014314257205        51.10007912250336        51.10000000000002
16                       49.83496031619916        49.904056625213          49.97315293422679        50.042249243240576       50.11134555225448        50.180441861268264       50.24953817028205        50.318634479295895       50.38773078830974        50.456827097323526       50.52592340633737        50.59501971535116        50.664116024365          50.733212333378845       50.80230864239263        50.871404951406475       50.94050126042032        51.009597569434106       51.023061048659656       51.0286939955069         51.03432694235414        51.03995988920133        51.04559283604851        51.051225782895756       51.056858729743          51.062491676590184       51.06812462343737        51.07375757028461        51.079390517131856       51.0850234639791         51.09065641082634        51.09628935767353        51.10192230452077        51.10512448899533        51.10473762045655        51.10435075191782        51.10396388337898        51.103577014840084       51.1031901463013         51.10280327776246        51.10241640922368        51.10202954068484        51.101642672146          51.10125580360716        51.10086893506838        51.100482066529594       51.100095197990754       51.099708329451914       51.09944983966335        51.0995001944072         51.099550549151104       51.099600903895066       51.099651258638914       51.09970161338282        51.099751968126725       51.09980232287063        51.099852677614535       51.099903032358384       51.09995338710229        51.100003741846194       51.1000540965901         51.100104451334005       51.10015480607785        51.100233619605774       51.10028036466724        51.100254666999774       51.10027172107294        51.10028971602185        51.10030771097081        51.10032570591966        51.10034370086851        51.10036169581741        51.10037969076632        51.10039768571522        51.10041568066413        51.100433675612976       51.10045167056194        51.100469665510786       51.10048766045969        51.1005056554086         51.10051523827872        51.10049783309472        51.100480427910725       51.10046302272667        51.10044561754262        51.10042821235868        51.100410807174626       51.10039340199063        51.10037599680663        51.10035859162264        51.10034118643853        51.10032378125459        51.1003165625425         51.10032672893146        51.10033689532037        51.10031075697009        51.10027467655209        51.10023859613398        51.10020251571592        51.10020190908358        51.10020268716306        51.10020346524243        51.100204243321855       51.10020502140128        51.100205799480705       51.100206577560186       51.10020735563961        51.100208133719036       51.10020891179846        51.10020968987794        51.10020867042738        51.100205291750456       51.10020191307359        51.10019853439678        51.100195155719916       51.10019177704305        51.100188398366186       51.10018501968932        51.1001816410124         51.10017826233559        51.100174883658724       51.10017150498186        51.10016812630499        51.10016474762807        51.100161368951206       51.10015799027434        51.10015461159753        51.10015503444333        51.10015735884696        51.10015818067677        51.10016554471332        51.10017290874987        51.10018027278642        51.10018763682302        51.10019500085963        51.100202364896234       51.10020972893278        51.10021709296939        51.100224457005936       51.10023182104254        51.10023918507909        51.10024654911564        51.100253913152244       51.10026127718885        51.10026855047596        51.100262994415914       51.1002574383557         51.100251882295595       51.10024632623549        51.100262525976234       51.10028123351162        51.10029994104707        51.100318648582515       51.10033735611779        51.10035606365318        51.100374771188626       51.10039347872396        51.10041138626957        51.100388313879535       51.100365241489385       51.10034216909929        51.1003190967092         51.10029602431911        51.10027295192907        51.10024987953898        51.10022680714894        51.10020373475885        51.10018066236876        51.100179116573656       51.10018278363714        51.100186450700676       51.10019011776416        51.100193784827695       51.10019745189123        51.100199967984395       51.10019885987731        51.100197751770224       51.100196643663025       51.10019553555588        51.1001944274488         51.1001933193416         51.100203830737314       51.100227600003336       51.10025136926936        51.100275138535494       51.100298907801516       51.10032267706765        51.10033497632355        51.10032763492285        51.10032029352209        51.10031941518599        51.10032371793335        51.10032802068065        51.100332323428006       51.10033662617525        51.100340928922606       51.10034523166985        51.10035495890139        51.10037953987569        51.10040412084999        51.1004247356538         51.100441483425925       51.100458231198104       51.10047497897028        51.100491726742405       51.10050847451453        51.100525222286706       51.100541970058885       51.10054448442929        51.100536664792116       51.10052884515494        51.10052102551782        51.100513205880645       51.10050538624347        51.10049756660629        51.10048974696912        51.100481927332          51.10047410769482        51.100466288057646       51.10046623865924        51.10047470483323        51.10048317100723        51.10049163718122        51.100500103355216       51.10050766928305        51.10050482360407        51.10050197792515        51.10049913224617        51.10049628656725        51.100499843093644       51.100508291167614       51.10051673924164        51.10052518731567        51.10053363538964        51.100542083463665       51.100550531537635       51.10055897961166        51.10056742768563        51.10057587575966        51.10058432383369        51.10059277190771        51.10059381002509        51.10058476643019        51.10057572283529        51.1005666792405         51.1005576356456         51.1005485920507         51.100539548455856       51.100530504860956       51.100522630575824       51.10052203042795        51.10052143028014        51.10052083013238        51.10052022998457        51.1005196298367         51.10051902968888        51.10051842954107        51.1005178293932         51.10052276594797        51.10053579318435        51.10054882042073        51.100561847657104       51.10057487489354        51.10058790212986        51.100600929366294       51.10061395660273        51.100608753160884       51.100580544515935       51.10055233587104        51.100524127226095       51.100495918581146       51.100467709936254       51.100439501291305       51.100411292646356       51.10038308400141        51.10035487535646        51.10032666671157        51.10029845806662        51.10027024942167        51.10024204077672        51.10022480970349        51.100225069247244       51.100225328791          51.100213932542204       51.10019443915468        51.10018230313369        51.10020147133497        51.10022063953636        51.10023980773781        51.10025897593914        51.10027814414059        51.10029731234198        51.10031648054337        51.100335648744704       51.10035481694615        51.10037398514754        51.10039315334893        51.10041232155038        51.10043148975171        51.10043557722008        51.100415169712846       51.100394762205724       51.1003743546986         51.10035394719148        51.1003335396843         51.10031313217712        51.10029272467           51.100272317162876       51.10025190965575        51.100231502148574       51.100211094641395       51.10019068713433        51.10017027962709        51.10016344860844        51.100180945968646       51.100184167820146       51.100164344580776       51.100163044578096       51.1001824963339         51.10020194808976        51.10022139984562        51.100240851601484       51.100260303357345       51.10027975511315        51.10029920686901        51.10031865862487        51.100338110380676       51.10035756213654        51.1003770138924         51.1003964656482         51.10041591740401        51.100422156768275       51.100401749344655       51.10038134192109        51.10036093449747        51.10034052707391        51.10032011965029        51.10029971222667        51.10027930480305        51.10025889737949        51.10023848995593        51.10021808253231        51.10019767510869        51.10017726768507        51.10015686026151        51.100136452837944       51.100147870415356       51.10015379858049        51.10013448388406        51.100146658538506       51.10016624739171        51.10018583624503        51.10020542509835        51.10022501395167        51.10024460280499        51.100264191658255       51.100283780511575       51.10030336936484        51.10032295821816        51.10034254707148        51.1003621359248         51.10038172477812        51.10040131363138        51.10041375062019        51.100394526753576       51.10037530288707        51.10035607902057        51.10033685515407        51.10031763128757        51.10029840742095        51.100279183554505       51.100259959687946       51.100240735821444       51.100221511954885       51.10020228808838        51.10018306422188        51.10016384035532        51.10014461648882        51.100149591895274       51.100167240191126       51.10016688061472        51.10018059279491        51.100209166897116       51.100237740999376       51.10026631510158        51.10029488920378        51.10032346330598        51.100352037408186       51.10038061151039        51.10040918561265        51.10043775971485        51.10046633381705        51.100494907919256       51.10052348202146        51.10055205612366        51.10058063022586        51.10055846609515        51.10053155160995        51.1005046371248         51.100477722639596       51.10045080815445        51.100423893669245       51.1003969791841         51.100370064698836       51.10034315021369        51.10031623572854        51.10028932124334        51.10026240675819        51.10023549227293        51.10020857778784        51.1001916574852         51.10019467088807        51.1002075571389         51.10022700436582        51.1002636519151         51.10030029946438        51.10033694701366        51.100373594562996       51.100410242112275       51.100446889661555       51.100483537210835       51.100520184760114       51.10055683230945        51.10059347985873        51.10063012740801        51.10066677495729        51.10070342250651        51.10074007005585        51.10073570683505        51.10069999574466        51.100664284654385       51.100628573563995       51.10059286247366        51.10055715138333        51.100521440292994       51.10048572920266        51.100450018112326       51.100414307021936       51.10037859593166        51.10034288484127        51.100307173750934       51.10027146266066        51.10023575157027        51.100220180287465       51.10021523546351        51.100227376252406       51.10025659677859        51.10029105331779        51.10032550985704        51.1003599663963         51.100394422935494       51.10042887947475        51.100463336013945       51.100497792553256       51.10053224909245        51.10056670563165        51.10060116217085        51.100635618710044       51.100670075249354       51.10070453178855        51.1007244694257         51.10068330545323        51.100642141480876       51.10060097750835        51.10055981353594        51.100518649563526       51.100477485591114       51.100436321618645       51.10039515764623        51.10035399367382        51.10031282970135        51.10027166572894        51.100230501756585       51.100189337784116       51.10014817381165        51.10008183466823        51.10000000000002
17                       49.79535324830579        49.86589026934797        49.93642729039016        50.00696431143234        50.07750133247447        50.1480383535166         50.21857537455878        50.28911239560097        50.359649416643094       50.43018643768528        50.500723458727464       50.57126047976965        50.641797500811776       50.71233452185402        50.782871542896146       50.853408563938274       50.9239455849804         50.99448260602264        51.008817157605904       51.015240997860815       51.021664838115726       51.02808867837052        51.03451251862538        51.04093635888023        51.047360199135085       51.05378403938994        51.060207879644736       51.06663171989965        51.0730555601545         51.079479400409355       51.08590324066421        51.09232708091912        51.09875092117392        51.1024869032758         51.102274593526886       51.10206228377791        51.10184997402905        51.10163766428002        51.1014253545311         51.101213044782185       51.10100073503327        51.10078842528429        51.10057611553532        51.100363805786344       51.10015149603748        51.09993918628851        51.099726876539535       51.09951456679062        51.099380738171476       51.09943571391307        51.0994906896546         51.09954566539619        51.09960064113773        51.09965561687932        51.09971059262085        51.09976556836244        51.099820544104034       51.09987551984551        51.0999304955871         51.099985471328694       51.10004044707023        51.10009542281176        51.10015039855341        51.10023552430778        51.10028725967618        51.10026336012004        51.10028233499952        51.10030225345491        51.10032217191036        51.10034209036576        51.10036200882121        51.1003819272766         51.10040184573205        51.100421764187445       51.10044168264295        51.100461601098345       51.10048151955374        51.10050143800913        51.10052135646464        51.10054127492003        51.10055224734015        51.100534518639506       51.10051678993875        51.10049906123817        51.10048133253747        51.10046360383683        51.10044587513619        51.10042814643555        51.10041041773485        51.10039268903421        51.100374960333625       51.100357231632984       51.100349714629715       51.10035962577945        51.10036953692929        51.10034346461566        51.1003075382157         51.1002716118158         51.10023568541584        51.10023528682774        51.10023627506024        51.1002372632928         51.10023825152541        51.10023923975791        51.10024022799047        51.100241216223026       51.10024220445558        51.10024319268814        51.100244180920754       51.100245169153254       51.1002441892843         51.10024062631692        51.100237063349596       51.10023350038222        51.100229937414895       51.100226374447516       51.100222811480194       51.10021924851287        51.10021568554549        51.100212122578114       51.10020855961079        51.10020499664347        51.10020143367609        51.10019787070871        51.10019430774139        51.10019074477407        51.10018718180669        51.10018769259216        51.10019017294752        51.10019080041991        51.10019824402747        51.100205687634855       51.1002131312423         51.1002205748498         51.1002280184573         51.10023546206469        51.10024290567219        51.100250349279634       51.100257792887135       51.10026523649458        51.10027268010208        51.100280123709524       51.10028756731697        51.10029501092447        51.1003023619532         51.1002966250237         51.10029088809398        51.10028515116443        51.100279414234876       51.100295711606236       51.100314548874906       51.100333386143575       51.1003522234123         51.100371060680914       51.10038989794964        51.10040873521825        51.10042757248698        51.10044560889622        51.10042262082516        51.10039963275398        51.10037664468291        51.10035365661179        51.10033066854055        51.100307680469484       51.10028469239836        51.10026170432718        51.100238716256115       51.100215728184935       51.100214527698824       51.10021860327225        51.10022267884574        51.10022675441928        51.100230829992825       51.10023490556631        51.100237646675225       51.10023618579288        51.10023472491042        51.10023326402802        51.100231803145675       51.10023034226322        51.10022888138087        51.100239190502066       51.100262929215205       51.100286667928344       51.10031040664148        51.10033414535462        51.10035788406782        51.10037016367056        51.10036282128078        51.10035547889089        51.100354641562774       51.10035901898493        51.100363396406976       51.10036777382902        51.10037215125112        51.10037652867322        51.10038090609521        51.10039068209289        51.100415240888196       51.100439799683556       51.100460482209826       51.1004773853586         51.10049428850738        51.10051119165615        51.10052809480487        51.10054499795365        51.100561901102424       51.100578804251256       51.10058140999092        51.10057363525107        51.10056586051127        51.10055808577147        51.10055031103167        51.10054253629187        51.10053476155207        51.10052698681221        51.10051921207241        51.100511437332614       51.100503662592814       51.10050373782764        51.100512416019114       51.10052109421059        51.10052977240207        51.10053845059366        51.10054620786849        51.100543314476965       51.1005404210855         51.10053752769397        51.100534634302505       51.100538131027804       51.10054651006459        51.100554889101375       51.10056326813822        51.100571647175          51.10058002621179        51.10058840524857        51.10059678428536        51.10060516332214        51.100613542358985       51.100621921395714       51.1006303004325         51.100631287663646       51.10062221787791        51.10061314809218        51.100604078306446       51.10059500852071        51.10058593873504        51.10057686894925        51.100567799163514       51.10055990712851        51.10055934174056        51.10055877635273        51.10055821096478        51.100557645577          51.100557080189105       51.10055651480127        51.10055594941343        51.10055538402548        51.100560359965925       51.10057343334773        51.10058650672943        51.10059958011118        51.10061265349293        51.10062572687468        51.100638800256434       51.100651873638185       51.10064658036265        51.10061811029277        51.10058964022289        51.100561170153014       51.10053270008319        51.100504230013314       51.10047575994349        51.10044728987356        51.10041881980368        51.10039034973386        51.10036187966398        51.1003334095941         51.10030493952422        51.10027646945434        51.10025897388698        51.100258964046475       51.100258954206026       51.10024754405737        51.10022821425201        51.10021622843948        51.100235489947295       51.10025475145517        51.100274012962984       51.1002932744708         51.100312535978674       51.10033179748649        51.10035105899436        51.10037032050218        51.10038958201005        51.10040884351781        51.100428105025685       51.10044736653356        51.100466628041374       51.10047067529513        51.100450010701024       51.10042934610692        51.10040868151282        51.10038801691866        51.100367352324554       51.100346687730394       51.10032602313629        51.10030535854219        51.10028469394808        51.10026402935392        51.10024336475982        51.100222700165716       51.10020203557161        51.100194931578585       51.100212127495126       51.100215251302416       51.10019565836865        51.100194572187775       51.10021421929832        51.10023386640887        51.10025351351942        51.100273160630024       51.10029280774057        51.10031245485112        51.100332101961726       51.100351749072274       51.10037139618282        51.10039104329337        51.10041069040403        51.10043033751458        51.10044998462513        51.100456271924486       51.10043561511958        51.10041495831473        51.10039430150988        51.10037364470503        51.10035298790012        51.100332331095274       51.100311674290424       51.10029101748563        51.10027036068078        51.100249703875875       51.100229047071025       51.100208390266175       51.100187733461325       51.100167076656476       51.10017821107283        51.100184018989694       51.100164958236746       51.1001773616141         51.10019717325213        51.10021698489021        51.10023679652835        51.10025660816643        51.100276419804516       51.10029623144254        51.100316043080625       51.10033585471865        51.10035566635679        51.10037547799482        51.10039528963296        51.10041510127098        51.10043491290901        51.100447510159825       51.10042816977045        51.10040882938114        51.10038948899188        51.100370148602565       51.10035080821325        51.10033146782399        51.10031212743468        51.10029278704542        51.100273446656104       51.10025410626679        51.100234765877474       51.100215425488216       51.1001960850989         51.100176744709586       51.10018154409255        51.100199021282094       51.10019910418299        51.100213189668125       51.10024206401863        51.10027093836919        51.1002998127197         51.1003286870702         51.100357561420765       51.10038643577127        51.100415310121775       51.10044418447228        51.1004730588229         51.100501933173405       51.10053080752391        51.100559681874415       51.10058855622492        51.10061743057548        51.1005952779218         51.10056834787747        51.100541417833256       51.100514487788985       51.100487557744714       51.100460627700386       51.10043369765617        51.100406767611844       51.10037983756769        51.1003529075233         51.10032597747909        51.10029904743482        51.10027211739049        51.100245187346275       51.10022815724494        51.10023087288539        51.10024409934363        51.10026404769263        51.10030091186064        51.100337776028596       51.10037464019649        51.100411504364445       51.1004483685324         51.100485232700294       51.10052209686825        51.10055896103614        51.100595825204095       51.10063268937205        51.10066955354           51.1007064177079         51.10074328187579        51.100780146043746       51.1007757965553         51.10073994411471        51.100704091674174       51.10066823923364        51.100632386792995       51.10059653435246        51.10056068191193        51.10052482947134        51.10048897703075        51.10045312459022        51.100417272149684       51.10038141970915        51.10034556726856        51.10030971482797        51.10027386238738        51.10025770665925        51.10025218943542        51.100263780766454       51.100292483964324       51.100326433024975       51.10036038208551        51.100394331146106       51.1004282802067         51.10046222926735        51.10049617832789        51.10053012738848        51.10056407644913        51.10059802550961        51.10063197457026        51.10066592363086        51.10069987269151        51.1007338217521         51.10075302670725        51.10071018230326        51.10066733789927        51.10062449349522        51.10058164909128        51.10053880468729        51.10049596028324        51.10045311587925        51.100410271475255       51.10036742707132        51.10032458266727        51.100281738263334       51.10023889385934        51.10019604945535        51.1001532050513         51.1000845468331         51.10000000000002
18                       49.75574618041253        49.827723913483055       49.89970164655358        49.971679379624106       50.043657112694575       50.115634845765044       50.18761257883551        50.259590311906095       50.33156804497662        50.40354577804709        50.475523511117615       50.54750124418808        50.61947897725861        50.691456710329135       50.76343444339966        50.83541217647013        50.9073899095406         50.97936764261112        50.99457326655221        51.00178800021473        51.009002733877196       51.01621746753972        51.02343220120218        51.030646934864706       51.03786166852717        51.04507640218969        51.05229113585216        51.059505869514624       51.066720603177146       51.07393533683967        51.08115007050213        51.088364804164655       51.095579537827064       51.09984931755622        51.09981156659717        51.09977381563817        51.099736064679064       51.09969831372001        51.09966056276096        51.09962281180185        51.0995850608428         51.09954730988363        51.09950955892458        51.09947180796553        51.09943405700648        51.099396306047424       51.09935855508837        51.09932080412926        51.099311636679715       51.09937123341888        51.0994308301581         51.099490426897376       51.09955002363665        51.099609620375816       51.099669217115036       51.099728813854256       51.09978841059353        51.099848007332696       51.099907604071916       51.099967200811136       51.100026797550356       51.100086394289576       51.100145991028796       51.10023742900984        51.10029415468517        51.100272053240246       51.10029294892604        51.10031479088798        51.100336632849974       51.10035847481191        51.10038031677391        51.10040215873585        51.100424000697785       51.100445842659724       51.10046768462172        51.100489526583715       51.100511368545654       51.10053321050765        51.10055505246959        51.10057689443147        51.10058925640146        51.10057120418418        51.10055315196689        51.10053509974961        51.100517047532264       51.10049899531498        51.10048094309769        51.10046289088041        51.10044483866312        51.10042678644584        51.10040873422855        51.10039068201121        51.100382866716814       51.10039252262743        51.10040217853805        51.100376172261065       51.100340399879315       51.10030462749745        51.100268855115644       51.100268664571786       51.100269862957475       51.10027106134311        51.100272259728854       51.10027345811454        51.10027465650023        51.10027585488581        51.100277053271554       51.100278251657244       51.100279450042876       51.100280648428566       51.100279708141215       51.10027596088332        51.100272213625544       51.10026846636771        51.10026471910987        51.10026097185204        51.1002572245942         51.100253477336366       51.10024973007853        51.100245982820695       51.10024223556286        51.100238488305024       51.10023474104719        51.10023099378935        51.10022724653152        51.10022349927368        51.100219752015846       51.100220350740926       51.100222987048085       51.10022342016316        51.1002309433415         51.10023846651984        51.100245989698124       51.10025351287652        51.10026103605492        51.1002685592332         51.1002760824116         51.10028360558994        51.100291128768276       51.10029865194667        51.100306175124956       51.10031369830335        51.100321221481636       51.100328744659976       51.10033617343032        51.10033025563132        51.10032433783232        51.10031842003332        51.10031250223426        51.10032889723618        51.10034786423819        51.100366831240194       51.10038579824209        51.10040476524409        51.10042373224604        51.10044269924799        51.10046166625           51.10047983152299        51.100456927770836       51.100434024018625       51.10041112026647        51.10038821651432        51.10036531276211        51.10034240901001        51.1003195052578         51.10029660150559        51.10027369775344        51.10025079400123        51.10024993882399        51.10025442290748        51.10025890699097        51.10026339107446        51.10026787515801        51.1002723592415         51.100275325366056       51.100273511708394       51.10027169805073        51.10026988439307        51.10026807073547        51.100266257077806       51.100264443420144       51.10027455026682        51.100298258427074       51.10032196658727        51.10034567474753        51.10036938290773        51.10039309106804        51.10040535101757        51.1003980076386         51.100390664259635       51.100389867939555       51.10039432003646        51.1003987721333         51.10040322423009        51.10040767632694        51.100412128423784       51.10041658052057        51.100426405284395       51.100450941900704       51.10047547851707        51.100496228765735       51.10051328729111        51.10053034581654        51.10054740434191        51.10056446286734        51.10058152139277        51.10059857991814        51.100615638443514       51.10061833555244        51.10061060571002        51.10060287586754        51.10059514602506        51.100587416182634       51.100579686340154       51.10057195649773        51.10056422665525        51.100556496812885       51.100548766970405       51.100541037127925       51.10054123699598        51.100550127205          51.10055901741396        51.100567907622974       51.100576797831934       51.100584746453876       51.10058180534986        51.10057886424579        51.100575923141776       51.10057298203776        51.10057641896202        51.10058472896162        51.100593038961165       51.10060134896071        51.100609658960366       51.10061796895991        51.10062627895951        51.10063458895905        51.100642898958654       51.10065120895831        51.100659518957855       51.1006678289574         51.1006687653022         51.10065966932564        51.10065057334907        51.10064147737245        51.100632381395826       51.10062328541926        51.10061418944264        51.10060509346613        51.10059718368109        51.10059665305312        51.10059612242526        51.10059559179729        51.10059506116943        51.10059453054146        51.10059399991354        51.10059346928563        51.10059293865771        51.10059795398388        51.100611073511004       51.10062419303813        51.100637312565254       51.100650432092266       51.10066355161939        51.100676671146516       51.10068979067364        51.100684407564415       51.10065567606961        51.1006269445748         51.10059821307999        51.10056948158524        51.10054075009043        51.10051201859562        51.10048328710076        51.10045455560601        51.1004258241112         51.10039709261639        51.10036836112158        51.100339629626774       51.100310898131966       51.10029313807058        51.10029285884582        51.100292579621055       51.100281155572645       51.100261989349406       51.100250153745435       51.10026950855968        51.100288863373976       51.100308218188275       51.10032757300252        51.10034692781687        51.100366282631114       51.100385637445356       51.100404992259655       51.100424347073954       51.10044370188825        51.10046305670255        51.10048241151685        51.10050176633115        51.10050577337029        51.100484851689146       51.10046393000806        51.10044300832698        51.10042208664589        51.10040116496475        51.10038024328367        51.10035932160258        51.10033839992144        51.100317478240356       51.100296556559215       51.10027563487813        51.100254713197046       51.10023379151596        51.100226414548615       51.10024330902138        51.10024633478457        51.100226972156406       51.10022609979728        51.100245942262575       51.10026578472787        51.100285627193216       51.10030546965845        51.10032531212374        51.100345154589036       51.100364997054385       51.10038483951968        51.10040468198497        51.10042452445032        51.10044436691555        51.1004642093809         51.10048405184614        51.10049038708058        51.1004694808945         51.100448574708366       51.10042766852223        51.10040676233615        51.10038585615007        51.10036494996393        51.10034404377785        51.100323137591715       51.100302231405635       51.1002813252195         51.10026041903342        51.10023951284728        51.1002186066612         51.10019770047512        51.10020855173025        51.10021423939901        51.10019543258949        51.10020806468975        51.1002280991126         51.100248133535445       51.10026816795829        51.10028820238108        51.10030823680398        51.10032827122683        51.10034830564962        51.100368340072464       51.10038837449531        51.100408408918156       51.100428443341          51.100448477763905       51.100468512186694       51.100481269699344       51.100461812787216       51.1004423558752         51.100422898963075       51.10040344205106        51.10038398513899        51.10036452822692        51.10034507131485        51.10032561440278        51.10030615749065        51.10028670057858        51.100267243666565       51.10024778675444        51.100228329842366       51.10020887293035        51.100213496289655       51.100230802373005       51.1002313277512         51.10024578654122        51.10027496114009        51.10030413573895        51.10033331033776        51.10036248493657        51.10039165953543        51.1004208341343         51.100450008733105       51.10047918333197        51.100508357930835       51.10053753252964        51.10056670712845        51.10059588172737        51.10062505632618        51.100654230925045       51.10063208974839        51.10060514414505        51.10057819854171        51.10055125293832        51.10052430733498        51.10049736173164        51.100470416128246       51.10044347052485        51.10041652492151        51.100389579318175       51.10036263371484        51.1003356881115         51.100308742508105       51.10028179690471        51.10026465700474        51.100267074882765       51.100280641548295       51.10030109101956        51.10033817180613        51.100375252592755       51.10041233337927        51.10044941416595        51.10048649495246        51.10052357573903        51.1005606565256         51.10059773731217        51.1006348180988         51.100671898885366       51.10070897967199        51.100746060458505       51.100783141245074       51.10082022203164        51.10081588627554        51.100779892484695       51.10074389869396        51.10070790490323        51.100671911112386       51.100635917321654       51.10059992353092        51.10056392974013        51.100527935949344       51.100491942158556       51.10045594836777        51.100419954577035       51.100383960786246       51.100347966995514       51.100311973204725       51.10029523303109        51.10028914340745        51.10030018528067        51.10032837115017        51.1003618127321         51.10039525431404        51.10042869589603        51.10046213747796        51.10049557905995        51.10052902064183        51.10056246222382        51.10059590380581        51.100629345387745       51.10066278696968        51.10069622855167        51.1007296701336         51.10076311171554        51.100781583988805       51.10073705915323        51.100692534317716       51.100648009482086       51.10060348464657        51.100558959810996       51.10051443497542        51.10046991013985        51.100425385304334       51.10038086046882        51.10033633563319        51.10029181079767        51.1002472859621         51.100202761126525       51.10015823629101        51.10008725899803        51.10000000000002
19                       49.71613911251916        49.789557557618025       49.862976002716835       49.93639444781576        50.009812892914624       50.083231338013434       50.1566497831123         50.23006822821111        50.303486673309976       50.37690511840884        50.45032356350771        50.523742008606575       50.597160453705385       50.67057889880425        50.74399734390312        50.817415789001984       50.890834234100794       50.96425267919972        50.98032937549851        50.98833500256865        50.99634062963878        51.004346256708914       51.01235188377899        51.02035751084918        51.02836313791926        51.03636876498945        51.044374392059524       51.052380019129714       51.060385646199734       51.068391273269924       51.076396900340114       51.08440252741019        51.092408154480324       51.097211731836694       51.09734853966751        51.097485347498264       51.09762215532908        51.09775896315989        51.097895770990704       51.09803257882152        51.09816938665233        51.09830619448314        51.0984430023139         51.09857981014471        51.098716617975526       51.09885342580634        51.09899023363721        51.099127041467966       51.09924253518784        51.09930675292475        51.09937097066165        51.09943518839856        51.099499406135465       51.099563623872314       51.09962784160916        51.09969205934607        51.099756277082975       51.099820494819824       51.099884712556786       51.099948930293635       51.100013148030484       51.10007736576745        51.100141583504296       51.10023933371184        51.10030104969417        51.100280746360454       51.10030356285256        51.10032732832104        51.100351093789584       51.10037485925807        51.10039862472655        51.100422390195035       51.100446155663576       51.100469921132          51.100493686600544       51.10051745206903        51.10054121753751        51.10056498300605        51.100588748474536       51.10061251394302        51.10062626546289        51.10060788972896        51.100589513994976       51.100571138261046       51.100552762527116       51.100534386793186       51.100516011059256       51.10049763532527        51.100479259591395       51.10046088385741        51.100442508123535       51.10042413238955        51.100416018804026       51.10042541947553        51.100434820146916       51.10040887990658        51.10037326154293        51.10033764317927        51.10030202481556        51.100302042315946       51.10030345085477        51.100304859393475       51.1003062679323         51.10030767647112        51.10030908500994        51.100310493548704       51.100311902087526       51.10031331062635        51.10031471916511        51.100316127703934       51.10031522699819        51.10031129544984        51.10030736390155        51.1003034323532         51.10029950080491        51.100295569256616       51.10029163770827        51.100287706159975       51.100283774611626       51.10027984306328        51.100275911514984       51.100271979966635       51.10026804841834        51.100264116869994       51.1002601853217         51.10025625377335        51.10025232222506        51.10025300888975        51.10025580114865        51.1002560399063         51.10026364265559        51.10027124540483        51.100278848154005       51.10028645090324        51.10029405365253        51.10030165640177        51.100309259151004       51.100316861900296       51.100324464649475       51.10033206739871        51.100339670147946       51.10034727289718        51.10035487564642        51.10036247839571        51.100369984907616       51.100363886239165       51.10035778757066        51.10035168890221        51.1003455902337         51.10036208286624        51.10038117960147        51.10040027633676        51.100419373071986       51.10043846980727        51.100457566542445       51.10047666327773        51.10049576001302        51.1005140541497         51.100491234716515       51.10046841528322        51.10044559585003        51.10042277641685        51.10039995698355        51.10037713755037        51.10035431811718        51.100331498683886       51.10030867925076        51.10028585981746        51.10028534994922        51.100290242542656       51.10029513513609        51.100300027729645       51.10030492032308        51.10030981291658        51.10031300405683        51.10031083762391        51.100308671191044       51.10030650475812        51.1003043383252         51.10030217189234        51.10030000545936        51.10030991003157        51.100333587638886       51.1003572652462         51.10038094285352        51.100404620460836       51.10042829806821        51.10044053836452        51.10043319399654        51.10042584962849        51.100425094316506       51.10042962108804        51.10043414785963        51.10043867463122        51.100443201402754       51.1004477281744         51.100452254945935       51.10046212847584        51.100486642913154       51.10051115735064        51.1005319753217         51.10054918922367        51.100566403125754       51.10058361702772        51.10060083092981        51.10061804483183        51.10063525873386        51.100652472635886       51.100655261114014       51.10064757616897        51.10063989122381        51.10063220627876        51.10062452133366        51.100616836388554       51.10060915144351        51.10060146649835        51.1005937815533         51.100586096608254       51.10057841166315        51.10057873616438        51.100587838390936       51.10059694061738        51.10060604284388        51.100615145070435       51.10062328503932        51.10062029622276        51.100617307406196       51.10061431858958        51.10061132977302        51.10061470689618        51.1006229478586         51.10063118882101        51.100639429783314       51.10064767074573        51.10065591170809        51.10066415267045        51.100672393632806       51.100680634595165       51.10068887555758        51.10069711651994        51.1007053574823         51.10070624294076        51.10069712077336        51.100687998605906       51.10067887643845        51.100669754270996       51.1006606321036         51.100651509936085       51.10064238776869        51.10063446023372        51.10063396436573        51.10063346849779        51.10063297262985        51.100632476761916       51.10063198089392        51.10063148502593        51.10063098915805        51.10063049329           51.10063554800195        51.100648713674445       51.10066187934683        51.10067504501933        51.10068821069177        51.10070137636421        51.1007145420366         51.1007277077091         51.10072223476618        51.10069324184644        51.100664248926705       51.10063525600697        51.10060626308723        51.10057727016749        51.10054827724781        51.100519284328016       51.10049029140828        51.10046129848854        51.1004323055688         51.100403312649064       51.100374319729326       51.10034532680959        51.10032730225407        51.10032675364505        51.10032620503614        51.10031476708781        51.100295764446685       51.10028407905122        51.100303527171945       51.10032297529267        51.10034242341345        51.10036187153412        51.10038131965496        51.100400767775625       51.100420215896406       51.10043966401713        51.1004591121378         51.10047856025852        51.100498008379304       51.10051745650003        51.10053690462075        51.10054087144533        51.10051969267721        51.100498513909145       51.10047733514108        51.10045615637307        51.10043497760495        51.10041379883688        51.10039262006882        51.100371441300695       51.10035026253263        51.100329083764564       51.1003079049965         51.10028672622849        51.10026554746037        51.1002578975187         51.100274490547804       51.10027741826684        51.100258285944165       51.100257627406904       51.10027766522683        51.10029770304692        51.100317740866956       51.100337778686935       51.10035781650703        51.10037785432701        51.10039789214704        51.10041792996708        51.100437967787116       51.10045800560715        51.10047804342719        51.100498081247224       51.10051811906726        51.10052450223674        51.10050334666937        51.100482191102          51.100461035534636       51.10043987996727        51.1004187243999         51.10039756883259        51.100376413265224       51.100355257697856       51.10033410213049        51.10031294656312        51.100291790995755       51.10027063542839        51.10024947986102        51.10022832429371        51.10023889238772        51.10024445980821        51.10022590694206        51.100238767765404       51.10025902497296        51.10027928218062        51.10029953938823        51.100319796595784       51.10034005380339        51.100360311011          51.10038056821867        51.10040082542628        51.10042108263383        51.100441339841495       51.100461597049105       51.100481854256714       51.10050211146432        51.10051502923886        51.10049545580398        51.10047588236915        51.100456308934326       51.10043673549944        51.10041716206467        51.10039758862979        51.10037801519496        51.100358441760136       51.10033886832525        51.10031929489037        51.10029972145554        51.100280148020715       51.10026057458583        51.10024100115095        51.10024544848676        51.10026258346397        51.100263551319415       51.10027838341438        51.100307858261544       51.100337333108655       51.10036680795582        51.10039628280299        51.1004257576501         51.10045523249727        51.100484707344435       51.1005141821916         51.10054365703877        51.10057313188588        51.10060260673305        51.100632081580216       51.100661556427326       51.10069103127455        51.10066890157498        51.100641940412515       51.10061497925011        51.10058801808765        51.100561056925244       51.10053409576278        51.10050713460038        51.10048017343786        51.10045321227551        51.10042625111305        51.10039928995059        51.10037232878818        51.10034536762572        51.10031840646326        51.100301156764544       51.100303276880084       51.100317183753134       51.10033813434643        51.10037543175173        51.100412729156915       51.10045002656216        51.1004873239674         51.10052462137264        51.100561918777885       51.10059921618307        51.100636513588256       51.100673810993555       51.10071110839874        51.100748405803984       51.100785703209226       51.10082300061441        51.100860298019654       51.10085597599584        51.1008198408548         51.10078370571381        51.10074757057282        51.10071143543183        51.100675300290845       51.10063916514986        51.10060303000887        51.10056689486788        51.100530759726894       51.100494624585906       51.100458489444975       51.10042235430393        51.10038621916294        51.100350084021954       51.10033275940299        51.10032609737942        51.10033658979478        51.1003642583359         51.10039719243929        51.10043012654262        51.10046306064589        51.100495994749224       51.100528928852555       51.100561862955885       51.100594797059216       51.10062773116249        51.10066066526582        51.100693599369094       51.100726533472425       51.10075946757581        51.10079240167909        51.10081014127036        51.100763936003204       51.100717730736164       51.10067152546901        51.100625320201914       51.10057911493476        51.100532909667606       51.10048670440051        51.10044049913341        51.100394293866316       51.100348088599105       51.10030188333201        51.10025567806497        51.10020947279776        51.100163267530604       51.1000899711629         51.10000000000002
20                       49.676532044625844       49.75139120175305        49.8262503588802         49.901109516007466       49.975968673134616       50.050827830261824       50.12568698738903        50.20054614451624        50.27540530164339        50.350264458770596       50.42512361589786        50.49998277302501        50.57484193015216        50.649701087279425       50.72456024440663        50.79941940153378        50.87427855866099        50.9491377157882         50.96608548444476        50.97488200492256        50.983678525400364       50.99247504587805        51.001271566355854       51.010068086833655       51.0188646073114         51.027661127789145       51.036457648266946       51.04525416874469        51.054050689222436       51.06284720970024        51.07164373017804        51.08044025065578        51.08923677113353        51.09457414611717        51.09488551273785        51.09519687935858        51.09550824597915        51.09581961259988        51.09613097922056        51.09644234584124        51.09675371246192        51.0970650790826         51.097376445703276       51.097687812323954       51.09799917894463        51.09831054556531        51.09862191218599        51.09893327880661        51.09917343369608        51.099242272430615       51.09931111116515        51.099379949899685       51.09944878863428        51.09951762736881        51.09958646610335        51.09965530483794        51.09972414357247        51.09979298230701        51.09986182104154        51.09993065977608        51.09999949851067        51.100068337245204       51.10013717597974        51.1002412384139         51.10030794470316        51.100289439480775       51.10031417677908        51.10033986575411        51.10036555472914        51.100391243704166       51.100416932679195       51.100442621654224       51.10046831062925        51.10049399960428        51.10051968857931        51.10054537755434        51.10057106652937        51.1005967555044         51.100622444479484       51.100648133454456       51.10066327452421        51.100644575273634       51.10062587602306        51.100607176772485       51.10058847752191        51.100569778271336       51.10055107902076        51.100532379770186       51.10051368051961        51.10049498126904        51.10047628201852        51.10045758276789        51.10044917089118        51.100458316323454       51.100467461755784       51.10044158755204        51.10040612320654        51.100370658860925       51.100335194515424       51.10033542006005        51.10033703875189        51.10033865744384        51.100340276135796       51.10034189482769        51.10034351351965        51.100345132211544       51.10034675090344        51.100348369595395       51.10034998828735        51.100351606979245       51.10035074585511        51.100346630016304       51.10034251417744        51.100338398338636       51.10033428249989        51.10033016666108        51.100326050822275       51.100321934983526       51.100317819144664       51.10031370330586        51.10030958746711        51.1003054716283         51.1003013557895         51.100297239950635       51.100293124111886       51.10028900827308        51.100284892434274       51.10028566703858        51.100288615249326       51.10028865964955        51.10029634196968        51.10030402428981        51.10031170660994        51.10031938893002        51.100327071250206       51.10033475357028        51.10034243589041        51.100350118210486       51.100357800530674       51.100365482850805       51.100373165170936       51.10038084749107        51.10038852981114        51.10039621213127        51.10040379638474        51.10039751684684        51.10039123730894        51.100384957770984       51.10037867823314        51.100395268496186       51.100414494964696       51.10043372143332        51.10045294790183        51.10047217437034        51.100491400838905       51.10051062730747        51.10052985377598        51.10054827677641        51.10052554166214        51.100502806547865       51.100480071433594       51.10045733631938        51.10043460120505        51.10041186609084        51.10038913097651        51.100366395862295       51.10034366074808        51.10032092563375        51.100320761074386       51.10032606217783        51.10033136328127        51.10033666438477        51.10034196548821        51.10034726659171        51.1003506827476         51.10034816353948        51.1003456443313         51.10034312512312        51.100340605914994       51.10033808670681        51.10033556749863        51.10034526979632        51.1003689168507         51.10039256390513        51.100416210959565       51.100439858014          51.10046350506843        51.10047572571153        51.100468380354414       51.10046103499735        51.10046032069329        51.100464922139565       51.10046952358596        51.10047412503229        51.10047872647863        51.10048332792496        51.1004879293713         51.10049785166723        51.10052234392566        51.10054683618404        51.10056772187761        51.10058509115623        51.10060246043497        51.100619829713594       51.10063719899222        51.1006545682709         51.100671937549464       51.1006893068282         51.10069218667559        51.100684546627804       51.10067690658002        51.10066926653235        51.10066162648462        51.100653986436896       51.10064634638917        51.10063870634144        51.100631066293715       51.10062342624599        51.10061578619826        51.10061623533278        51.10062554957676        51.100634863820744       51.10064417806478        51.100653492308766       51.10066182362476        51.100658787095654       51.10065575056649        51.10065271403738        51.10064967750827        51.1006529948304         51.10066116675557        51.100669338680746       51.10067751060586        51.10068568253109        51.10069385445615        51.10070202638133        51.1007101983065         51.100718370231675       51.10072654215685        51.10073471408202        51.1007428860072         51.10074372057932        51.100734572221086       51.10072542386274        51.10071627550445        51.100707127146165       51.10069797878788        51.10068883042959        51.1006796820713         51.10067173678635        51.10067127567834        51.10067081457032        51.100670353462306       51.10066989235429        51.100669431246274       51.10066897013826        51.1006685090303         51.100668047922284       51.100673142020014       51.10068635383777        51.10069956565553        51.10071277747335        51.10072598929116        51.10073920110892        51.10075241292668        51.1007656247445         51.10076006196789        51.10073080762322        51.100701553278554       51.10067229893389        51.10064304458922        51.10061379024455        51.100584535899884       51.10055528155516        51.10052602721049        51.10049677286588        51.100467518521214       51.10043826417649        51.100409009831765       51.100379755487154       51.10036146643745        51.10036064844428        51.100359830451055       51.10034837860297        51.100329539543964       51.100318004357064       51.10033754578427        51.10035708721142        51.10037662863857        51.10039617006578        51.100415711492985       51.100435252920136       51.10045479434734        51.10047433577455        51.10049387720164        51.10051341862891        51.10053296005606        51.100552501483264       51.100572042910414       51.100575969520435       51.10055453366533        51.100533097810285       51.10051166195524        51.10049022610019        51.100468790245145       51.1004473543901         51.10042591853505        51.100404482680005       51.10038304682496        51.100361610969856       51.100340175114866       51.10031873925982        51.10029730340477        51.100289380488675       51.10030567207423        51.100308501749          51.10028959973209        51.10028915501647        51.100309388191135       51.10032962136597        51.100349854540696       51.100370087715476       51.100390320890256       51.10041055406498        51.10043078723976        51.10045102041454        51.10047125358926        51.100491486763985       51.10051171993882        51.100531953113546       51.100552186288326       51.10055861739295        51.100537212444294       51.10051580749564        51.10049440254704        51.1004729975985         51.10045159264985        51.10043018770125        51.10040878275265        51.100387377804054       51.10036597285546        51.1003445679068         51.100323162958205       51.10030175800955        51.10028035306095        51.100258948112355       51.100269233045196       51.10027468021758        51.100256381294855       51.100269470841056       51.100289950833485       51.10031043082586        51.10033091081823        51.1003513908106         51.100371870802974       51.100392350795346       51.100412830787775       51.10043331078009        51.10045379077252        51.100474270764835       51.100494750757264       51.10051523074969        51.10053571074195        51.1005487887785         51.10052909882086        51.10050940886322        51.10048971890558        51.10047002894794        51.100450338990356       51.10043064903266        51.10041095907508        51.100391269117495       51.100371579159855       51.100351889202216       51.10033219924452        51.10031250928694        51.1002928193293         51.100273129371715       51.10027740068392        51.100294364554884       51.10029577488763        51.10031098028742        51.100340755382945       51.100370530478415       51.100400305573885       51.100430080669355       51.100459855764825       51.10048963086035        51.100519405955765       51.100549181051235       51.100578956146705       51.10060873124223        51.100638506337646       51.10066828143317        51.10069805652864        51.10072783162411        51.100705713401624       51.100678736680095       51.100651759958566       51.10062478323698        51.10059780651551        51.10057082979398        51.100543853072395       51.10051687635092        51.100489899629395       51.100462922907866       51.10043594618634        51.10040896946481        51.10038199274328        51.10035501602175        51.10033765652446        51.10033947887746        51.10035372595786        51.10037517767336        51.100412691697215       51.10045020572113        51.10048771974493        51.10052523376885        51.100562747792765       51.10060026181662        51.10063777584048        51.1006752898644         51.10071280388826        51.100750317912116       51.10078783193603        51.100825345959834       51.10086285998375        51.10090037400761        51.10089606571603        51.10085978922484        51.100823512733655       51.10078723624247        51.100750959751224       51.10071468326004        51.10067840676885        51.100642130277606       51.10060585378642        51.10056957729523        51.10053330080399        51.1004970243128         51.100460747821614       51.10042447133043        51.100388194839184       51.100370285774716       51.10036305135145        51.100372994308884       51.10040014552169        51.10043257214636        51.10046499877103        51.10049742539576        51.10052985202043        51.10056227864516        51.10059470526977        51.1006271318945         51.10065955851917        51.10069198514384        51.10072441176851        51.10075683839318        51.10078926501785        51.10082169164252        51.10083869855191        51.10079081285323        51.100742927154556       51.10069504145582        51.100647155757144       51.100599270058524       51.10055138435979        51.100503498661055       51.10045561296238        51.10040772726376        51.10035984156502        51.100311955866346       51.100264070167725       51.100216184468934       51.10016829877026        51.10009268332777        51.10000000000002
21                       49.63692497673247        49.713224845887964       49.78952471504357        49.86582458419912        49.942124453354666       50.018424322510214       50.09472419166576        50.17102406082131        50.24732392997686        50.323623799132406       50.399923668287954       50.4762235374435         50.55252340659899        50.62882327575454        50.70512314491009        50.78142301406564        50.857722883221186       50.934022752376734       50.95184159339101        50.96142900727648        50.97101642116195        50.98060383504725        50.99019124893272        50.99977866281813        51.009366076703486       51.0189534905889         51.02854090447431        51.038128318359725       51.04771573224514        51.05730314613055        51.06689056001596        51.076477973901376       51.08606538778673        51.091936560397585       51.09242248580813        51.09290841121867        51.09339433662922        51.09388026203982        51.09436618745036        51.094852112860906       51.09533803827145        51.095823963681994       51.09630988909254        51.09679581450308        51.097281739913626       51.09776766532423        51.09825359073477        51.098739516145315       51.099104332204206       51.09917779193643        51.09925125166865        51.09932471140087        51.09939817113309        51.09947163086531        51.09954509059747        51.099618550329694       51.099692010061915       51.099765469794136       51.099838929526356       51.09991238925852        51.0999858489908         51.10005930872302        51.10013276845518        51.100243143115904       51.1003148397121         51.10029813260098        51.100324790705656       51.10035240318712        51.10038001566875        51.10040762815032        51.100435240631896       51.10046285311341        51.100490465595044       51.10051807807656        51.100545690558135       51.10057330303971        51.100600915521284       51.10062852800286        51.10065614048449        51.100683752966006       51.10070028358564        51.10068126081842        51.10066223805114        51.10064321528398        51.100624192516705       51.10060516974954        51.100586146982266       51.10056712421505        51.10054810144783        51.100529078680665       51.100510055913446       51.10049103314623        51.10048232297834        51.100491213171495       51.10050010336465        51.10047429519756        51.10043898487015        51.10040367454269        51.10036836421534        51.100368797804094       51.10037062664918        51.10037245549415        51.10037428433924        51.100376113184325       51.100377942029354       51.10037977087438        51.10038159971941        51.1003834285645         51.100385257409584       51.100387086254614       51.100386264712085       51.100381964582766       51.10037766445345        51.100373364324184       51.100369064194865       51.1003647640656         51.10036046393628        51.10035616380708        51.1003518636777         51.10034756354844        51.10034326341918        51.10033896328986        51.10033466316054        51.10033036303122        51.10032606290196        51.100321762772694       51.100317462643375       51.1003183251874         51.10032142934972        51.10032127939269        51.100329041283715       51.10033680317474        51.10034456506577        51.10035232695674        51.10036008884782        51.100367850738735       51.10037561262982        51.100383374520845       51.100391136411815       51.10039889830284        51.10040666019387        51.100414422084896       51.100422183975866       51.10042994586689        51.10043760786192        51.10043114745463        51.10042468704722        51.10041822663993        51.10041176623258        51.10042845412619        51.10044781032798        51.100467166529825       51.10048652273167        51.10050587893346        51.10052523513531        51.1005445913371         51.100563947538944       51.10058249940312        51.10055984860776        51.100537197812514       51.100514547017156       51.100491896221854       51.10046924542655        51.10044659463125        51.10042394383595        51.10040129304065        51.10037864224529        51.100355991450044       51.100356172199554       51.100361881813          51.10036759142645        51.10037330103995        51.1003790106534         51.10038472026679        51.10038836143849        51.10038548945499        51.10038261747161        51.10037974548817        51.100376873504786       51.100374001521345       51.100371129537905       51.10038062956107        51.10040424606257        51.10042786256406        51.100451479065555       51.10047509556705        51.1004987120686         51.10051091305854        51.10050356671235        51.1004962203661         51.10049554707007        51.10050022319115        51.100504899312284       51.10050957543342        51.1005142515545         51.10051892767564        51.10052360379672        51.10053357485879        51.100558044938225       51.10058251501766        51.10060346843363        51.10062099308885        51.10063851774419        51.10065604239941        51.100673567054685       51.10069109170996        51.10070861636518        51.10072614102046        51.100729112237104       51.100721517086754       51.10071392193635        51.100706326785996       51.10069873163559        51.10069113648524        51.10068354133489        51.10067594618448        51.10066835103419        51.10066075588384        51.10065316073343        51.10065373450118        51.100663260762644       51.100672787024166       51.10068231328563        51.100691839547096       51.100700362210205       51.10069727796849        51.100694193726895       51.10069110948518        51.100688025243585       51.10069128276456        51.100699385652604       51.10070748854048        51.10071559142841        51.1007236943164         51.10073179720433        51.10073990009232        51.100748002980254       51.100756105868186       51.10076420875612        51.10077231164411        51.10078041453204        51.10078119821793        51.10077202366881        51.10076284911963        51.100753674570456       51.100744500021335       51.10073532547216        51.10072615092304        51.10071697637386        51.10070901333904        51.10070858699095        51.10070816064291        51.100707734294815       51.10070730794678        51.10070688159874        51.100706455250645       51.100706028902664       51.10070560255457        51.10071073603808        51.100723994001214       51.10073725196435        51.10075050992748        51.10076376789061        51.10077702585369        51.10079028381682        51.10080354177995        51.10079788916971        51.100768373400115       51.10073885763052        51.10070934186092        51.10067982609132        51.10065031032167        51.10062079455207        51.10059127878242        51.10056176301282        51.10053224724322        51.100502731473625       51.10047321570403        51.10044369993443        51.10041418416483        51.100395630620994       51.10039454324357        51.10039345586614        51.10038199011825        51.1003633146413         51.10035192966291        51.10037156439654        51.10039119913017        51.100410833863805       51.10043046859744        51.10045010333113        51.1004697380647         51.100489372798336       51.10050900753197        51.1005286422656         51.10054827699918        51.10056791173281        51.1005875464665         51.100607181200076       51.10061106759548        51.100589374653396       51.10056768171137        51.1005459887694         51.10052429582737        51.10050260288534        51.10048090994326        51.10045921700129        51.1004375240592         51.10041583111723        51.100394138175204       51.10037244523318        51.100350752291206       51.100329059349065       51.10032086345876        51.10033685360054        51.100339585231154       51.10032091351985        51.10032068262592        51.100341111155444       51.10036153968497        51.100381968214435       51.1004023967439         51.10042282527343        51.10044325380295        51.100463682332474       51.100484110861885       51.10050453939141        51.10052496792093        51.1005453964504         51.10056582497987        51.100586253509334       51.10059273254899        51.10057107821916        51.10054942388933        51.10052776955945        51.100506115229564       51.100484460899736       51.10046280656985        51.10044115224002        51.10041949791014        51.100397843580254       51.10037618925037        51.10035453492054        51.100332880590656       51.10031122626083        51.100289571930944       51.100299573702614       51.10030490062678        51.10028685564754        51.10030017391665        51.10032087669384        51.100341579471035       51.10036228224817        51.10038298502525        51.10040368780244        51.100424390579576       51.10044509335671        51.10046579613385        51.10048649891098        51.100507201688174       51.100527904465366       51.1005486072425         51.10056931001964        51.100582548318016       51.10056274183762        51.100542935357225       51.10052312887683        51.100503322396435       51.10048351591604        51.100463709435644       51.10044390295525        51.10042409647485        51.1004042899944         51.100384483514006       51.10036467703367        51.100344870553215       51.10032506407288        51.100305257592424       51.100309352881084       51.100326145645795       51.100327998455896       51.10034357716057        51.1003736525044         51.100403727848175       51.100433803192004       51.10046387853578        51.10049395387955        51.10052402922338        51.10055410456715        51.10058417991098        51.100614255254754       51.100644330598584       51.10067440594236        51.10070448128613        51.1007345566299         51.10076463197379        51.10074252522827        51.10071553294762        51.10068854066702        51.10066154838643        51.100634556105774       51.10060756382518        51.100580571544526       51.100553579263874       51.100526586983335       51.10049959470268        51.10047260242209        51.10044561014149        51.10041861786078        51.100391625580244       51.100374156284204       51.10037568087478        51.100390268162585       51.10041222100023        51.10044995164276        51.10048768228529        51.100525412927766       51.100563143570355       51.10060087421283        51.10063860485542        51.100676335497894       51.100714066140426       51.100751796783015       51.10078952742549        51.10082725806808        51.100864988710555       51.10090271935303        51.10094044999556        51.10093615543633        51.10089973759489        51.1008633197535         51.100826901912114       51.10079048407067        51.10075406622923        51.100717648387786       51.1006812305464         51.10064481270501        51.10060839486357        51.10057197702213        51.100535559180685       51.10049914133924        51.100462723497856       51.10042630565641        51.100407812146614       51.10040000532342        51.10040939882299        51.10043603270748        51.10046795185349        51.100499870999556       51.100531790145624       51.100563709291634       51.10059562843776        51.10062754758371        51.10065946672978        51.10069138587585        51.100723305021916       51.100755224167926       51.10078714331394        51.100819062460005       51.10085098160607        51.100867255833464       51.10081768970326        51.100768123573005       51.10071855744269        51.10066899131249        51.10061942518223        51.100569859051916       51.100520292921715       51.10047072679146        51.100421160661256       51.10037159453094        51.10032202840074        51.10027246227048        51.100222896140224       51.100173330009966       51.1000953954927         51.10000000000002
22                       49.597317908839216       49.675058490023105       49.75279907120694        49.83053965239088        49.90828023357483        49.986020814758604       50.06376139594249        50.14150197712638        50.21924255831027        50.296983139494216       50.37472372067805        50.45246430186194        50.530204883045826       50.607945464229715       50.685686045413604       50.76342662659749        50.84116720778138        50.91890778896527        50.93759770233737        50.94797600963045        50.95835431692342        50.96873262421644        50.979110931509524       50.98948923880255        50.99986754609563        51.01024585338865        51.02062416068168        51.0310024679747         51.041380775267726       51.05175908256081        51.06213738985389        51.07251569714691        51.08289400443988        51.089298974678          51.08995945887847        51.090619943078934       51.09128042727929        51.09194091147975        51.09260139568016        51.09326187988057        51.09392236408104        51.09458284828139        51.09524333248186        51.09590381668227        51.09656430088273        51.09722478508314        51.09788526928355        51.09854575348402        51.09903523071239        51.09911331144224        51.09919139217209        51.09926947290205        51.0993475536319         51.09942563436181        51.0995037150916         51.099581795821564       51.099659876551414       51.09973795728126        51.09981603801111        51.09989411874108        51.099972199470926       51.10005028020083        51.10012836093068        51.100245047817964       51.10032173472109        51.100306825721304       51.100335404632176       51.10036494062024        51.10039447660836        51.10042401259642        51.10045354858454        51.1004830845726         51.10051262056072        51.10054215654884        51.10057169253696        51.10060122852508        51.1006307645132         51.10066030050126        51.10068983648932        51.10071937247744        51.10073729264701        51.10071794636315        51.10069860007923        51.10067925379542        51.1006599075115         51.10064056122769        51.10062121494377        51.100601868659965       51.1005825223761         51.100563176092294       51.10054382980843        51.10052448352451        51.10051547506555        51.100524110019535       51.10053274497352        51.10050700284302        51.100471846533765       51.100436690224456       51.10040153391515        51.1004021755482         51.100404214546415       51.10040625354458        51.100408292542795       51.10041033154096        51.10041237053906        51.10041440953722        51.100416448535384       51.1004184875336         51.10042052653182        51.100422565529925       51.100421783569004       51.10041729914923        51.10041281472945        51.10040833030962        51.1004038458899         51.100399361470124       51.10039487705035        51.10039039263057        51.1003859082108         51.100381423790964       51.100376939371245       51.10037245495141        51.10036797053169        51.10036348611186        51.100359001692084       51.10035451727231        51.10035003285259        51.10035098333617        51.10035424345034        51.10035389913594        51.100361740597805       51.10036958205967        51.10037742352159        51.100385264983515       51.10039310644544        51.1004009479073         51.100408789369226       51.10041663083109        51.10042447229296        51.10043231375488        51.1004401552168         51.10044799667867        51.10045583814059        51.10046367960251        51.1004714193391         51.10046477806236        51.10045813678556        51.100451495508764       51.10044485423202        51.10046163975619        51.10048112569126        51.10050061162639        51.10052009756157        51.100539583496584       51.10055906943171        51.10057855536684        51.100598041301964       51.10061672202983        51.100594155553495       51.100571589077106       51.100549022600774       51.100526456124385       51.10050388964805        51.10048132317172        51.10045875669533        51.100436190219          51.10041362374267        51.100391057266336       51.10039158332478        51.10039770144812        51.10040381957157        51.100409937695076       51.10041605581853        51.10042217394198        51.10042604012921        51.100422815370564       51.100419590611864       51.10041636585322        51.10041314109452        51.10040991633588        51.10040669157712        51.100415989325825       51.100439575274436       51.10046316122305        51.1004867471716         51.100510333120155       51.10053391906882        51.100546100405495       51.100538753070225       51.1005314057349         51.10053077344685        51.10053552424273        51.10054027503861        51.100545025834435       51.10054977663032        51.1005545274262         51.10055927822202        51.100569298050175       51.10059374595073        51.10061819385123        51.10063921498954        51.100656895021416       51.100674575053404       51.10069225508528        51.10070993511715        51.100727615149026       51.1007452951809         51.10076297521289        51.10076603779868        51.10075848754565        51.10075093729262        51.10074338703964        51.10073583678661        51.10072828653364        51.10072073628061        51.100713186027576       51.1007056357746         51.10069808552157        51.10069053526854        51.10069123366952        51.10070097194853        51.10071071022753        51.10072044850648        51.10073018678548        51.10073890079559        51.10073576884139        51.10073263688719        51.10072950493293        51.100726372978784       51.100729570698775       51.100737604549465       51.10074563840021        51.1007536722509         51.10076170610171        51.100769739952455       51.1007777738032         51.10078580765389        51.1007938415047         51.10080187535539        51.10080990920608        51.10081794305688        51.10081867585643        51.10080947511642        51.10080027437641        51.10079107363646        51.10078187289645        51.10077267215644        51.10076347141643        51.10075427067642        51.10074628989162        51.1007458983035         51.100745506715384       51.100745115127324       51.10074472353921        51.10074433195115        51.10074394036309        51.10074354877497        51.100743157186855       51.10074833005609        51.1007616341646         51.10077493827305        51.100788242381554       51.100801546490004       51.100814850598454       51.10082815470696        51.10084145881547        51.100835716371535       51.10080593917701        51.10077616198248        51.10074638478784        51.10071660759331        51.100686830398786       51.10065705320426        51.10062727600962        51.10059749881515        51.100567721620564       51.10053794442604        51.10050816723151        51.10047839003698        51.1004486128424         51.100429794804484       51.1004284380428         51.10042708128117        51.100415601633415       51.100397089738635       51.10038585496886        51.100405583008865       51.10042531104898        51.10044503908904        51.1004647671291         51.10048449516921        51.10050422320927        51.100523951249386       51.100543679289444       51.100563407329446       51.10058313536956        51.10060286340962        51.10062259144968        51.10064231948979        51.10064616567058        51.100624215641574       51.100602265612565       51.10058031558361        51.10055836555455        51.10053641552554        51.10051446549653        51.10049251546752        51.10047056543857        51.10044861540956        51.10042666538055        51.100404715351544       51.10038276532259        51.10036081529353        51.10035234642885        51.10036803512696        51.100370668713424       51.10035222730767        51.10035221023554        51.10037283411975        51.100393458003964       51.10041408188823        51.100434705772386       51.10045532965671        51.100475953540865       51.10049657742513        51.100517201309344       51.100537825193555       51.10055844907777        51.10057907296198        51.10059969684619        51.10062032073051        51.10062684770526        51.100604943994085       51.10058304028297        51.100561136571855       51.1005392328608         51.100517329149625       51.10049542543851        51.100473521727395       51.10045161801628        51.100429714305164       51.10040781059405        51.100385906882934       51.10036400317176        51.100342099460704       51.10032019574959        51.100329914360145       51.100335121036096       51.10031733000022        51.10033087699236        51.1003518025542         51.100372728116156       51.10039365367811        51.10041457924001        51.10043550480191        51.100456430363806       51.10047735592576        51.10049828148766        51.100519207049615       51.10054013261151        51.10056105817341        51.10058198373531        51.10060290929721        51.100616307857536       51.100596384854384       51.100576461851176       51.100556538848025       51.10053661584482        51.100516692841666       51.100496769838514       51.100476846835306       51.10045692383221        51.100437000829004       51.100417077825796       51.100397154822645       51.10037723181944        51.100357308816285       51.10033738581308        51.100341305078246       51.100357926736706       51.10036022202405        51.10037617403367        51.1004065496258         51.100436925217934       51.10046730081001        51.10049767640214        51.100528051994274       51.10055842758641        51.10058880317848        51.100619178770614       51.10064955436275        51.10067992995482        51.100710305546954       51.10074068113909        51.10077105673122        51.10080143232335        51.10077933705492        51.1007523292152         51.10072532137548        51.10069831353576        51.100671305696096       51.10064429785638        51.10061729001666        51.10059028217694        51.10056327433733        51.100536266497556       51.10050925865778        51.10048225081812        51.10045524297834        51.100428235138736       51.100410656044005       51.10041188287215        51.10042681036731        51.100449264327096       51.1004872115883         51.10052515884951        51.100563106110656       51.100601053371804       51.10063900063301        51.10067694789416        51.100714895155306       51.100752842416455       51.10079078967766        51.100828736938865       51.100866684200014       51.10090463146116        51.10094257872231        51.100980525983516       51.10097624515663        51.10093968596493        51.100903126773346       51.100866567581704       51.10083000839006        51.10079344919842        51.10075689000678        51.10072033081519        51.100683771623494       51.10064721243191        51.10061065324021        51.100574094048625       51.100537534856926       51.10050097566534        51.1004644164737         51.100445338518455       51.10043695929551        51.10044580333721        51.10047191989332        51.10050333156073        51.10053474322808        51.100566154895546       51.1005975665629         51.10062897823036        51.10066038989771        51.10069180156512        51.10072321323253        51.10075462489999        51.10078603656734        51.10081744823475        51.10084885990216        51.10088027156962        51.10089581311507        51.10084456655329        51.10079331999145        51.10074207342956        51.100690826867776       51.10063958030594        51.100588333744156       51.10053708718232        51.10048584062048        51.1004345940587         51.10038334749686        51.10033210093502        51.10028085437324        51.1002296078114         51.10017836124956        51.10009810765757        51.10000000000002
23                       49.557710840945845       49.636892134158074       49.716073427370304       49.795254720582534       49.874436013794764       49.95361730700699        50.03279860021922        50.11197989343145        50.19116118664368        50.27034247985591        50.3495237730682         50.42870506628043        50.5078863594926         50.58706765270489        50.66624894591712        50.74543023912929        50.82461153234158        50.90379282555375        50.92335381128362        50.93452301198431        50.945692212685          50.95686141338564        50.96803061408633        50.97919981478708        50.99036901548766        51.00153821618835        51.01270741688904        51.023876617589735       51.03504581829043        51.04621501899112        51.057384219691755       51.06855342039245        51.07972262109308        51.08666138895842        51.08749643194869        51.088331474939025       51.08916651792936        51.09000156091969        51.09083660390996        51.091671646900295       51.09250668989057        51.093341732880845       51.09417677587112        51.09501181886145        51.09584686185178        51.09668190484206        51.09751694783233        51.09835199082272        51.09896612922057        51.09904883094805        51.09913153267564        51.099214234403235       51.09929693613071        51.099379637858306       51.099462339585784       51.09954504131338        51.09962774304091        51.09971044476839        51.09979314649598        51.09987584822352        51.099958549951          51.10004125167859        51.10012395340607        51.10024695251997        51.100328629730086       51.10031551884151        51.100346018558696       51.10037747805336        51.10040893754797        51.100440397042576       51.10047185653718        51.10050331603179        51.100534775526455       51.10056623502112        51.10059769451573        51.100629154010335       51.100660613505056       51.100692072999664       51.10072353249427        51.10075499198888        51.100774301708384       51.100754631907876       51.10073496210731        51.10071529230686        51.10069562250635        51.10067595270584        51.100656282905334       51.100636613104825       51.100616943304374       51.10059727350381        51.10057760370336        51.10055793390285        51.100548627152705       51.100557006867575       51.10056538658239        51.100539710488476       51.10050470819738        51.10046970590622        51.100434703615065       51.1004355532923         51.100437802443594       51.10044005159489        51.10044230074618        51.10044454989753        51.10044679904877        51.10044904820006        51.100451297351356       51.100453546502706       51.10045579565394        51.10045804480524        51.10045730242598        51.10045263371569        51.10044796500546        51.10044329629511        51.10043862758488        51.100433958874646       51.10042929016436        51.10042462145407        51.100419952743835       51.100415284033545       51.10041061532331        51.10040594661302        51.10040127790273        51.1003966091925         51.10039194048221        51.10038727177198        51.10038260306169        51.100383641484996       51.10038705755085        51.10038651887908        51.100394439911895       51.100402360944656       51.100410281977474       51.100418203010236       51.100426124043054       51.100434045075815       51.10044196610863        51.100449887141394       51.100457808174156       51.100465729206974       51.100473650239735       51.10048157127255        51.100489492305314       51.10049741333813        51.10050523081634        51.100498408670205       51.1004915865239         51.100484764377654       51.100477942231464       51.100494825386136       51.10051444105454        51.10053405672295        51.10055367239136        51.10057328805976        51.10059290372817        51.10061251939658        51.100632135064984       51.10065094465648        51.10062846249912        51.1006059803417         51.100583498184335       51.10056101602697        51.100538533869496       51.100516051712134       51.10049356955477        51.10047108739735        51.10044860523999        51.100426123082514       51.10042699444989        51.100433521083346       51.100440047716745       51.1004465743502         51.1004531009836         51.100459627617056       51.10046371881998        51.10046014128608        51.10045656375212        51.100452986218215       51.10044940868437        51.10044583115035        51.10044225361645        51.10045134909058        51.100474904486305       51.100498459881976       51.10052201527765        51.100545570673376       51.10056912606905        51.100581287752505       51.10057393942816        51.10056659110376        51.10056599982369        51.10057082529431        51.100575650764995       51.100580476235564       51.10058530170613        51.100590127176815       51.10059495264744        51.10060502124168        51.10062944696318        51.100653872684745       51.10067496154545        51.10069279695398        51.10071063236256        51.100728467771035       51.10074630317956        51.10076413858809        51.10078197399662        51.100799809405146       51.100802963360195       51.10079545800454        51.100787952648886       51.10078044729329        51.100772941937635       51.10076543658198        51.100757931226326       51.10075042587067        51.10074292051502        51.10073541515936        51.10072790980371        51.10072873283792        51.10073868313441        51.10074863343084        51.10075858372727        51.100768534023814       51.10077743938098        51.100774259714285       51.10077108004754        51.10076790038079        51.10076472071404        51.100767858632935       51.10077582344644        51.10078378826           51.10079175307351        51.10079971788707        51.10080768270058        51.10081564751408        51.100823612327645       51.10083157714121        51.100839541954656       51.10084750676822        51.10085547158178        51.100856153495045       51.100846926564145       51.1008376996333         51.10082847270246        51.10081924577162        51.100810018840775       51.100800791909876       51.10079156497898        51.10078356644419        51.10078320961611        51.100782852787916       51.100782495959834       51.100782139131695       51.10078178230356        51.10078142547536        51.10078106864728        51.100780711819084       51.1007859240741         51.100799274327926       51.10081262458175        51.10082597483557        51.100839325089396       51.10085267534316        51.10086602559704        51.100879375850866       51.10087354357324        51.10084350495379        51.10081346633433        51.100783427714816       51.10075338909536        51.100723350475846       51.10069331185639        51.100663273236876       51.10063323461742        51.100603195997905       51.10057315737845        51.100543118758935       51.10051308013942        51.100483041519965       51.10046395898803        51.100462332842085       51.1004607066962         51.100449213148636       51.10043086483597        51.100419780274706       51.10043960162119        51.100459422967674       51.100479244314215       51.100499065660756       51.1005188870073         51.10053870835378        51.10055852970038        51.100578351046806       51.10059817239335        51.10061799373989        51.10063781508643        51.10065763643297        51.1006774577794         51.10068126374563        51.10065905662964        51.100636849513705       51.100614642397716       51.100592435281726       51.100570228165736       51.1005480210498         51.10052581393376        51.100503606817824       51.100481399701835       51.100459192585845       51.100436985469855       51.100414778353866       51.100392571237876       51.10038382939888        51.100399216653216       51.10040175219558        51.100383541095425       51.10038373784505        51.100404557084005       51.10042537632302        51.10044619556197        51.10046701480087        51.10048783403988        51.10050865327878        51.10052947251779        51.100550291756804       51.1005711109957         51.1005919302346         51.10061274947361        51.10063356871257        51.10065438795152        51.10066096286141        51.10063880976901        51.10061665667661        51.10059450358426        51.10057235049186        51.100550197399514       51.10052804430711        51.100505891214766       51.10048373812231        51.10046158502996        51.100439431937616       51.10041727884527        51.10039512575287        51.10037297266052        51.10035081956818        51.100360255017506       51.100365341445354       51.10034780435291        51.1003615800679         51.100382728414615       51.100403876761334       51.10042502510805        51.10044617345471        51.10046732180143        51.10048847014809        51.10050961849481        51.100530766841416       51.100551915188134       51.10057306353485        51.100594211881514       51.10061536022823        51.100636508574894       51.10065006739717        51.100630027871205       51.10060998834524        51.10058994881928        51.10056990929337        51.10054986976746        51.10052983024144        51.10050979071548        51.10048975118957        51.10046971166366        51.10044967213764        51.100429632611736       51.100409593085715       51.100389553559864       51.100369514033844       51.100373257275464       51.10038970782773        51.10039244559238        51.100408770906824       51.100439446747316       51.10047012258775        51.100500798428186       51.10053147426862        51.100562150109          51.100592825949434       51.10062350178987        51.100654177630304       51.10068485347074        51.100715529311174       51.10074620515161        51.10077688099204        51.10080755683248        51.10083823267291        51.10081614888156        51.10078912548272        51.100762102083934       51.10073507868515        51.10070805528636        51.100681031887575       51.10065400848873        51.10062698509           51.100599961691216       51.10057293829237        51.10054591489359        51.1005188914948         51.100491868096015       51.10046484469723        51.10044715580386        51.10044808486953        51.10046335257209        51.10048630765402        51.100524471533845       51.10056263541367        51.10060079929343        51.10063896317331        51.10067712705313        51.10071529093295        51.10075345481266        51.10079161869248        51.10082978257242        51.10086794645224        51.100906110332005       51.10094427421183        51.10098243809159        51.10102060197141        51.101016334876874       51.100979634334976       51.100942933793135       51.100906233251294       51.10086953270945        51.100832832167555       51.10079613162577        51.10075943108387        51.10072273054209        51.10068603000019        51.10064932945829        51.10061262891645        51.10057592837461        51.100539227832826       51.10050252729087        51.10048286489024        51.10047391326742        51.100482207851314       51.100507807079          51.10053871126786        51.10056961545655        51.10060051964541        51.10063142383416        51.100662328022906       51.100693232211654       51.10072413640046        51.10075504058926        51.100785944777954       51.10081684896676        51.100847753155506       51.10087865734431        51.10090956153306        51.100924370396626       51.10087144340321        51.100818516409845       51.100765589416426       51.100712662423064       51.1006597354297         51.10060680843628        51.10055388144286        51.1005009544495         51.100448027456196       51.10039510046272        51.100342173469414       51.10028924647605        51.100236319482576       51.100183392489214       51.100100819822444       51.10000000000002
24                       49.51810377305253        49.5987257782931         49.67934778353373        49.75996978877424        49.84059179401481        49.92121379925544        50.001835804495954       50.082457809736525       50.16307981497715        50.24370182021778        50.32432382545829        50.404945830698864       50.485567835939435       50.56618984118006        50.64681184642063        50.7274338516612         50.808055856901774       50.888677862142345       50.90910992022992        50.921070014338284       50.93303010844659        50.94499020255489        50.956950296663194       50.968910390771555       50.98087048487986        50.99283057898816        51.004790673096466       51.01675076720477        51.02871086131313        51.04067095542143        51.05263104952979        51.0645911436381         51.0765512377464         51.08402380323889        51.08503340501909        51.08604300679929        51.08705260857943        51.08806221035968        51.08907181213982        51.09008141392002        51.09109101570016        51.0921006174803         51.09311021926044        51.094119821040636       51.09512942282083        51.09613902460103        51.09714862638123        51.09815822816137        51.09889702772875        51.098984350453975       51.09907167317914        51.09915899590436        51.09924631862958        51.09933364135475        51.09942096407997        51.09950828680519        51.09959560953041        51.099682932255575       51.09977025498074        51.09985757770602        51.09994490043118        51.100032223156404       51.100119545881626       51.10024885722203        51.10033552473908        51.10032421196178        51.100356632485216       51.10039001548637        51.10042339848758        51.10045678148873        51.100490164489884       51.100523547491036       51.10055693049219        51.1005903134934         51.10062369649455        51.100657079495704       51.100690462496914       51.10072384549807        51.10075722849922        51.10079061150043        51.10081131076976        51.100791317452604       51.10077132413551        51.1007513308183         51.100731337501145       51.10071134418399        51.10069135086684        51.10067135754974        51.10065136423259        51.100631370915494       51.10061137759834        51.10059138428119        51.10058177923986        51.10058990371556        51.1005980281912         51.10057241813399        51.10053756986099        51.10050272158793        51.10046787331487        51.1004689310364         51.10047139034083        51.100473849645255       51.10047630894974        51.100478768254106       51.10048122755853        51.1004836868629         51.10048614616733        51.10048860547181        51.10049106477618        51.100493524080605       51.1004928212829         51.10048796828215        51.100483115281406       51.10047826228066        51.10047340927986        51.10046855627917        51.100463703278365       51.10045885027773        51.10045399727693        51.100449144276126       51.10044429127544        51.10043943827469        51.100434585273945       51.10042973227314        51.10042487927245        51.100420026271706       51.1004151732709         51.10041629963382        51.100419871651525       51.100419138622385       51.10042713922604        51.1004351398297         51.100443140433356       51.10045114103701        51.10045914164073        51.10046714224438        51.10047514284804        51.1004831434517         51.100491144055354       51.10049914465901        51.10050714526267        51.100515145866325       51.10052314646998        51.10053114707375        51.10053904229346        51.10053203927788        51.100525036262184       51.10051803324649        51.10051103023085        51.10052801101608        51.10054775641777        51.100567501819455       51.1005872472212         51.10060699262283        51.10062673802457        51.10064648342626        51.10066622882795        51.10068516728319        51.100662769444796       51.100640371606346       51.100617973767896       51.10059557592945        51.100573178091054       51.10055078025255        51.100528382414154       51.10050598457565        51.100483586737255       51.100461188898805       51.100462405575115       51.10046934071852        51.10047627586198        51.10048321100538        51.100490146148786       51.10049708129225        51.10050139751081        51.10049746720165        51.100493536892486       51.10048960658327        51.100485676274104       51.10048174596494        51.100477815655665       51.100486708855385       51.10051023369812        51.100533758540905       51.10055728338364        51.10058080822637        51.100604333069214       51.100616475099514       51.100609125786036       51.10060177647256        51.10060122620047        51.10060612634584        51.100611026491265       51.100615926636635       51.100620826782006       51.10062572692743        51.100630627072746       51.10064074443318        51.10066514797569        51.10068955151826        51.10071070810142        51.10072869888654        51.10074668967172        51.100764680456905       51.10078267124209        51.10080066202721        51.100818652812336       51.10083664359752        51.10083988892177        51.10083242846349        51.10082496800521        51.100817507546935       51.10081004708866        51.10080258663032        51.100795126172045       51.10078766571371        51.10078020525543        51.100772744797155       51.10076528433888        51.100766232006265       51.10077639432029        51.10078655663426        51.100796718948175       51.1008068812622         51.10081597796636        51.100812750587124       51.100809523207886       51.100806295828534       51.100803068449295       51.100806146567095       51.100814042343416       51.100821938119736       51.100829833896114       51.10083772967238        51.1008456254487         51.10085352122502        51.10086141700134        51.10086931277766        51.10087720855398        51.1008851043303         51.10089300010662        51.1008936311336         51.10088437801187        51.10087512489014        51.100865871768406       51.10085661864673        51.100847365525          51.10083811240327        51.100828859281535       51.10082084299688        51.100820520928664       51.10082019886045        51.10081987679234        51.100819554724126       51.10081923265602        51.10081891058775        51.100818588519644       51.10081826645137        51.10082351809217        51.10083691449131        51.10085031089045        51.100863707289705       51.100877103688845       51.100890500087985       51.100903896487125       51.10091729288638        51.100911370775066       51.10088107073068        51.10085077068618        51.10082047064179        51.100790170597406       51.10075987055296        51.10072957050852        51.10069927046408        51.10066897041969        51.10063867037525        51.10060837033086        51.100578070286474       51.100547770241974       51.10051747019759        51.10049812317152        51.100496227641315       51.100494332111225       51.10048282466386        51.10046463993331        51.10045370558055        51.100473620233515       51.10049353488648        51.10051344953945        51.10053336419236        51.10055327884538        51.10057319349835        51.100593108151315       51.10061302280428        51.10063293745725        51.100652852110215       51.100672766763125       51.10069268141615        51.100712596069116       51.10071636182079        51.10069389761776        51.10067143341479        51.100648969211875       51.100626505008904       51.10060404080593        51.10058157660302        51.10055911240005        51.100536648197135       51.100514183994164       51.100491719791194       51.10046925558822        51.100446791385366       51.10042432718234        51.100415312368966       51.1004303981797         51.10043283567779        51.1004148548833         51.10041526545473        51.10043628004837        51.10045729464207        51.10047830923577        51.10049932382941        51.100520338423166       51.100541353016865       51.10056236761051        51.100583382204206       51.10060439679785        51.10062541139155        51.100646425985246       51.100667440578945       51.100688455172644       51.100695078017566       51.10067267554393        51.1006502730703         51.10062787059667        51.10060546812309        51.1005830656494         51.10056066317577        51.10053826070214        51.100515858228505       51.10049345575487        51.10047105328124        51.100448650807664       51.100426248333974       51.10040384586034        51.100381443386766       51.10039059567498        51.10039556185461        51.10037827870559        51.100392283143606       51.10041365427509        51.10043502540651        51.10045639653799        51.10047776766942        51.1004991388009         51.10052050993238        51.100541881063805       51.100563252195286       51.10058462332677        51.10060599445819        51.10062736558962        51.100648736721155       51.10067010785258        51.1006838269368         51.100663670888025       51.100643514839305       51.10062335879053        51.100603202741866       51.100583046693146       51.10056289064437        51.10054273459565        51.10052257854693        51.10050242249821        51.10048226644943        51.10046211040077        51.10044195435205        51.10042179830327        51.10040164225455        51.10040520947251        51.100421488918585       51.10042466916053        51.100441367780036       51.10047234386872        51.100503319957454       51.10053429604625        51.10056527213493        51.100596248223724       51.100627224312404       51.1006582004012         51.10068917648994        51.10072015257873        51.10075112866741        51.10078210475615        51.10081308084489        51.100844056933624       51.100875033022476       51.100852960708096       51.10082592175024        51.10079888279233        51.10077184383448        51.100744804876626       51.10071776591877        51.10069072696086        51.10066368800295        51.10063664904516        51.10060961008725        51.10058257112928        51.100555532171484       51.100528493213574       51.10050145425572        51.100483655563664       51.100484286866845       51.10049989477682        51.10052335098095        51.10056173147933        51.100600111977826       51.100638492476264       51.10067687297476        51.100715253473254       51.10075363397175        51.10079201447013        51.100830394968625       51.10086877546712        51.100907155965615       51.10094553646405        51.10098391696249        51.101022297460986       51.101060677959424       51.101056424597175       51.10101958270502        51.10098274081304        51.10094589892094        51.100909057028844       51.10087221513675        51.100835373244706       51.100798531352666       51.10076168946057        51.10072484756853        51.10068800567643        51.10065116378439        51.100614321892294       51.100577480000254       51.1005406381081         51.10052039126208        51.10051086723945        51.10051861236542        51.100543694264786       51.10057409097499        51.10060448768513        51.10063488439528        51.100665281105364       51.10069567781551        51.100726074525596       51.1007564712358         51.10078686794594        51.10081726465603        51.100847661366174       51.10087805807626        51.10090845478646        51.100938851496494       51.10095292767818        51.100898320253236       51.10084371282829        51.100789105403294       51.10073449797841        51.10067989055341        51.100625283128466       51.100570675703466       51.10051606827858        51.10046146085364        51.10040685342864        51.10035224600375        51.10029763857881        51.10024303115381        51.100188423728866       51.10010353198737        51.10000000000002
25                       49.478496705159216       49.560559422428184       49.64262213969704        49.72468485696601        49.80674757423492        49.88881029150377        49.97087300877274        50.052935726041596       50.134998443310565       50.21706116057953        50.29912387784839        50.3811865951173         50.46324931238621        50.54531202965518        50.62737474692403        50.709437464193          50.791500181461856       50.873562898730825       50.89486602917617        50.90761701669214        50.92036800420806        50.93311899172403        50.94586997924           50.95862096675597        50.971371954271945       50.98412294178786        50.99687392930383        51.0096249168198         51.02237590433572        51.035126891851746       51.04787787936766        51.06062886688369        51.07337985439955        51.081386217519366       51.08257037808943        51.083754538659434       51.0849386992295         51.08612285979956        51.08730702036962        51.088491180939684       51.08967534150969        51.09085950207975        51.09204366264976        51.09322782321982        51.09441198378988        51.09559614435989        51.09678030493001        51.09796446550001        51.098827926236936       51.098919869959786       51.09901181368264        51.099103757405544       51.099195701128394       51.0992876448513         51.09937958857415        51.099471532297          51.09956347601985        51.0996554197427         51.09974736346561        51.09983930718846        51.09993125091137        51.10002319463422        51.10011513835707        51.10025076192403        51.10034241974813        51.10033290508204        51.10036724641179        51.100402552919434       51.10043785942719        51.10047316593483        51.10050847244253        51.10054377895028        51.10057908545798        51.10061439196568        51.100649698473376       51.100685004981074       51.10072031148877        51.10075561799647        51.100790924504224       51.10082623101192        51.10084831983113        51.10082800299733        51.100807686163535       51.10078736932974        51.10076705249594        51.10074673566214        51.100726418828344       51.100706101994604       51.100685785160806       51.100665468327065       51.10064515149327        51.10062483465947        51.10061493132707        51.10062280056354        51.100630669800125       51.10060512577945        51.1005704315246         51.100535737269695       51.10050104301479        51.100502308780506       51.100504978238064       51.100507647695565       51.10051031715312        51.10051298661068        51.10051565606818        51.10051832552574        51.1005209949833         51.100523664440914       51.100526333898415       51.10052900335597        51.100528340139874       51.100523302848615       51.10051826555741        51.10051322826615        51.10050819097489        51.10050315368369        51.10049811639243        51.10049307910123        51.10048804180997        51.100483004518765       51.10047796722745        51.100472929936245       51.10046789264504        51.10046285535378        51.10045781806252        51.10045278077132        51.10044774348006        51.10044895778259        51.10045268575203        51.100451758365466       51.100459838540075       51.10046791871457        51.10047599888918        51.10048407906373        51.10049215923834        51.10050023941284        51.10050831958739        51.10051639976194        51.10052447993655        51.100532560111105       51.10054064028566        51.100548720460154       51.10055680063476        51.10056488080926        51.10057285377064        51.100565669885555       51.100558486000466       51.10055130211538        51.10054411823029        51.10056119664603        51.10058107178105        51.100600946916074       51.10062082205104        51.10064069718601        51.100660572320976       51.100680447456          51.10070032259097        51.100719389909955       51.100697076390475       51.100674762870995       51.100652449351514       51.100630135832034       51.1006078223125         51.10058550879302        51.100563195273594       51.10054088175406        51.10051856823458        51.1004962547151         51.10049781670034        51.10050516035369        51.10051250400704        51.10051984766051        51.10052719131386        51.10053453496732        51.100539076201585       51.10053479311716        51.10053051003274        51.10052622694832        51.100521943863896       51.100517660779474       51.100513377694995       51.10052206862014        51.10054556291004        51.10056905719989        51.10059255148974        51.10061604577959        51.10063954006944        51.10065166244652        51.10064431214397        51.10063696184136        51.10063645257725        51.10064142739748        51.100646402217535       51.10065137703771        51.10065635185788        51.100661326677994       51.10066630149811        51.10067646762462        51.10070084898814        51.10072523035177        51.10074645465738        51.10076460081916        51.10078274698094        51.10080089314266        51.1008190393045         51.100837185466276       51.100855331628          51.10087347778983        51.10087681448334        51.10086939892244        51.100861983361426       51.100854567800525       51.10084715223962        51.10083973667872        51.10083232111771        51.100824905556806       51.10081748999585        51.100810074435          51.10080265887399        51.100803731174665       51.100814105506174       51.10082447983757        51.10083485416908        51.10084522850053        51.10085451655186        51.10085124146002        51.10084796636818        51.10084469127639        51.10084141618455        51.10084443450131        51.10085226124039        51.10086008797953        51.100867914718606       51.10087574145774        51.10088356819682        51.10089139493596        51.100899221675036       51.10090704841423        51.10091487515331        51.10092270189239        51.10093052863152        51.100931108772215       51.100921829459594       51.10091255014703        51.100903270834465       51.1008939915219         51.100884712209336       51.10087543289677        51.10086615358421        51.10085811954957        51.100857832241275       51.100857544933035       51.100857257624796       51.10085697031661        51.100856683008374       51.100856395700134       51.10085610839195        51.10085582108371        51.100861112110124       51.10087455465464        51.10088799719915        51.100901439743666       51.10091488228818        51.100928324832694       51.10094176737721        51.10095520992172        51.100949197976774       51.10091863650746        51.100888075038085       51.10085751356871        51.100826952099396       51.10079639063008        51.10076582916065        51.10073526769128        51.10070470622196        51.10067414475259        51.10064358328327        51.10061302181384        51.10058246034447        51.10055189887521        51.10053228735495        51.1005301224406         51.10052795752625        51.10051643617902        51.100498415030586       51.10048763088639        51.100507638845784       51.100527646805176       51.10054765476468        51.10056766272402        51.10058767068347        51.10060767864286        51.10062768660231        51.10064769456176        51.10066770252109        51.10068771048054        51.100707718439935       51.10072772639933        51.10074773435878        51.10075145989583        51.10072873860588        51.10070601731593        51.100683296026034       51.10066057473608        51.10063785344613        51.100615132156236       51.100592410866284       51.10056968957633        51.100546968286494       51.10052424699654        51.100501525706534       51.100478804416696       51.100456083126744       51.100446795338996       51.10046157970612        51.100463919160006       51.10044616867117        51.10044679306429        51.10046800301268        51.10048921296112        51.10051042290951        51.100531632857894       51.100552842806394       51.10057405275472        51.10059526270322        51.10061647265161        51.100637682599995       51.10065889254838        51.10068010249688        51.10070131244527        51.10072252239365        51.10072919317372        51.1007065413188         51.10068388946388        51.10066123760902        51.100638585754155       51.10061593389929        51.10059328204437        51.10057063018951        51.10054797833459        51.100525326479726       51.10050267462486        51.10048002276994        51.10045737091508        51.10043471906016        51.1004120672053         51.10042093633234        51.10042578226387        51.10040875305822        51.10042298621926        51.100444580135445       51.10046617405169        51.100487767967934       51.10050936188412        51.100530955800366       51.10055254971661        51.1005741436328         51.10059573754904        51.10061733146529        51.100638925381475       51.100660519297776       51.10068211321402        51.10070370713021        51.10071758647632        51.10069731390479        51.100677041333256       51.10065676876178        51.10063649619025        51.10061622361877        51.100595951047296       51.10057567847582        51.10055540590423        51.100535133332755       51.10051486076128        51.100494588189804       51.10047431561827        51.10045404304685        51.10043377047526        51.10043716166973        51.10045327000961        51.100456892728744       51.10047396465313        51.100505240990174       51.10053651732727        51.10056779366437        51.10059907000135        51.10063034633839        51.10066162267549        51.10069289901253        51.100724175349626       51.100755451686666       51.10078672802376        51.100818004360804       51.100849280697844       51.100880557034884       51.10091183337198        51.10088977253474        51.10086271801771        51.10083566350079        51.10080860898381        51.100781554466835       51.10075449994986        51.10072744543288        51.100700390915904       51.100673336398984       51.10064628188201        51.10061922736503        51.10059217284811        51.10056511833113        51.10053806381421        51.10052015532341        51.10052048886422        51.10053643698154        51.10056039430776        51.10059899142482        51.10063758854204        51.1006761856591         51.10071478277621        51.100753379893376       51.10079197701049        51.10083057412754        51.10086917124465        51.10090776836182        51.10094636547893        51.100984962596044       51.101023559713155       51.10106215683027        51.10110075394738        51.10109651431742        51.101059531075066       51.10102254783283        51.10098556459053        51.100948581348234       51.100911598105995       51.1008746148637         51.1008376316214         51.10080064837916        51.10076366513681        51.10072668189457        51.10068969865222        51.10065271540998        51.100615732167626       51.100578748925386       51.100557917633864       51.10054782121142        51.10055501687958        51.100579581450575       51.100609470682116       51.1006393599136         51.10066924914514        51.100699138376626       51.10072902760811        51.100758916839595       51.10078880607108        51.100818695302564       51.10084858453405        51.10087847376553        51.100908362997075       51.100938252228616       51.100968141460044       51.10098148495979        51.10092519710321        51.10086890924674        51.10081262139016        51.100756333533695       51.10070004567717        51.10064375782065        51.100587469964125       51.1005311821076         51.10047489425108        51.100418606394555       51.10036231853809        51.100306030681566       51.100249742824985       51.10019345496852        51.100106244152244       51.10000000000002
26                       49.4388896372659         49.522393066563154       49.60589649586041        49.689399925157716       49.772903354455025       49.85640678375222        49.93991021304947        50.023413642346725       50.106917071644034       50.190420500941286       50.27392393023854        50.35742735953579        50.44093078883304        50.52443421813035        50.607937647427605       50.691441076724914       50.77494450602211        50.85844793531942        50.880622138122476       50.894164019046116       50.907705899969756       50.92124778089328        50.93478966181692        50.94833154274045        50.96187342366403        50.975415304587614       50.988957185511254       51.00249906643484        51.01604094735842        51.029582828282          51.04312470920564        51.05666659012917        51.07020847105275        51.07874863179978        51.080107351159654       51.08146607051964        51.08282478987957        51.084183509239494       51.08554222859942        51.08690094795929        51.08825966731928        51.08961838667915        51.09097710603908        51.09233582539895        51.09369454475893        51.09505326411886        51.09641198347879        51.09777070283866        51.09875882474506        51.0988553894656         51.098951954186134       51.09904851890667        51.09914508362726        51.09924164834774        51.09933821306822        51.09943477778876        51.099531342509295       51.09962790722983        51.09972447195037        51.0998210366709         51.09991760139144        51.100014166111976       51.10011073083251        51.10025266662609        51.10034931475701        51.100341598202306       51.100377860338256       51.1004150903525         51.1004523203668         51.100489550380985       51.10052678039517        51.10056401040947        51.10060124042366        51.10063847043796        51.1006757004522         51.10071293046644        51.10075016048063        51.10078739049487        51.100824620509115       51.100861850523415       51.1008853288925         51.10086468854206        51.10084404819162        51.10082340784123        51.10080276749079        51.10078212714035        51.10076148678996        51.10074084643952        51.10072020608908        51.100699565738694       51.10067892538825        51.100658285037866       51.100648083414285       51.10065569741164        51.100663311408994       51.10063783342497        51.100603293188215       51.10056875295152        51.100534212714706       51.100535686524665       51.1005385661353         51.10054144574593        51.10054432535668        51.10054720496731        51.10055008457795        51.10055296418858        51.10055584379927        51.10055872341002        51.10056160302065        51.100564482631285       51.10056385899679        51.10055863741508        51.1005534158333         51.100548194251644       51.10054297266993        51.10053775108821        51.10053252950644        51.10052730792472        51.100522086343005       51.10051686476129        51.10051164317963        51.100506421597856       51.10050120001614        51.100495978434424       51.10049075685265        51.10048553527099        51.10048031368922        51.100481615931415       51.100485499852596       51.10048437810872        51.100492537854166       51.100500697599614       51.10050885734506        51.10051701709051        51.10052517683596        51.10053333658141        51.100541496326855       51.1005496560723         51.10055781581775        51.1005659755632         51.10057413530865        51.100582295054096       51.100590454799544       51.10059861454499        51.10060666524794        51.1005993004934         51.100591935738805       51.10058457098427        51.10057720622979        51.100594382276086       51.10061438714433        51.10063439201264        51.10065439688094        51.10067440174919        51.100694406617436       51.10071441148568        51.10073441635393        51.100753612536664       51.1007313833361         51.100709154135586       51.10068692493502        51.10066469573451        51.10064246653394        51.10062023733349        51.10059800813292        51.10057577893235        51.1005535497319         51.10053132053133        51.10053322782545        51.10054097998881        51.10054873215222        51.10055648431563        51.100564236479045       51.10057198864246        51.10057675489236        51.10057211903268        51.100567483172995       51.10056284731331        51.10055821145363        51.10055357559395        51.10054893973421        51.10055742838483        51.1005808921218         51.10060435585876        51.10062781959573        51.10065128333264        51.10067474706955        51.100686849793476       51.10067949850179        51.10067214721016        51.10067167895403        51.100676728449          51.10068177794392        51.100686827438835       51.100691876933695       51.10069692642867        51.10070197592353        51.100712190816125       51.100736550000704       51.1007609091854         51.100782201213406       51.10080050275178        51.10081880429021        51.10083710582859        51.100855407366964       51.1008737089054         51.100892010443715       51.10091031198215        51.100913740044916       51.10090636938128        51.10089899871775        51.10089162805423        51.10088425739059        51.100876886727065       51.100869516063426       51.100862145399844       51.10085477473632        51.10084740407268        51.100840033409156       51.10084123034301        51.10085181669206        51.10086240304099        51.100872989389984       51.10088357573886        51.10089305513725        51.10088973233292        51.100886409528584       51.100883086724195       51.10087976391981        51.10088272243547        51.10089048013742        51.10089823783932        51.100905995541154       51.100913753243105       51.100921510945          51.100929268646894       51.10093702634879        51.10094478405068        51.10095254175258        51.10096029945447        51.100968057156365       51.10096858641077        51.10095928090732        51.100949975403864       51.10094066990047        51.10093136439707        51.100922058893616       51.10091275339016        51.100903447886765       51.100895396102146       51.100895143553885       51.10089489100562        51.100894638457305       51.1008943859091         51.10089413336084        51.10089388081252        51.10089362826426        51.100893375716          51.10089870612819        51.10091219481808        51.10092568350791        51.1009391721978         51.10095266088763        51.10096614957746        51.10097963826729        51.10099312695718        51.1009870251786         51.10095620228424        51.10092537938999        51.10089455649569        51.10086373360144        51.10083291070714        51.10080208781284        51.100771264918535       51.10074044202429        51.10070961912999        51.100678796235684       51.10064797334138        51.10061715044708        51.100586327552776       51.1005664515385         51.10056401723983        51.10056158294128        51.1005500476943         51.10053219012798        51.10052155619229        51.10054165745811        51.100561758723984       51.100581859989916       51.100601961255734       51.10062206252161        51.100642163787484       51.1006622650533         51.10068236631923        51.10070246758505        51.10072256885087        51.100742670116745       51.10076277138262        51.10078287264844        51.100786557970935       51.100763579594          51.100740601217126       51.10071762284025        51.10069464446326        51.10067166608633        51.10064868770951        51.100625709332576       51.10060273095564        51.10057975257877        51.100556774201834       51.1005337958249         51.100510817448026       51.10048783907115        51.100478278309026       51.10049276123243        51.10049500264222        51.10047748245893        51.10047832067386        51.10049972597699        51.10052113128012        51.10054253658325        51.100563941886435       51.10058534718962        51.10060675249275        51.10062815779588        51.10064956309907        51.10067096840214        51.10069237370533        51.100713779008515       51.100735184311645       51.100756589614775       51.100763308329874       51.100740407093724       51.100717505857574       51.10069460462148        51.10067170338533        51.10064880214918        51.10062590091309        51.10060299967688        51.10058009844079        51.10055719720458        51.10053429596849        51.10051139473234        51.10048849349619        51.10046559226009        51.10044269102394        51.100451276989816       51.10045600267313        51.10043922741096        51.10045368929491        51.10047550599586        51.100497322696924       51.100519139397875       51.10054095609888        51.10056277279989        51.10058458950084        51.100606406201905       51.100628222902856       51.10065003960392        51.10067185630487        51.10069367300588        51.100715489706886       51.10073730640784        51.1007513460159         51.10073095692155        51.10071056782732        51.10069017873303        51.100669789638744       51.10064940054451        51.10062901145022        51.100608622355935       51.10058823326165        51.10056784416736        51.10054745507307        51.10052706597878        51.10050667688449        51.10048628779032        51.10046589869597        51.10046911386678        51.10048505110046        51.100489116296956       51.100506561526174       51.100538138111574       51.100569714696974       51.10060129128237        51.100632867867716       51.100664444453116       51.100696021038516       51.100727597623916       51.10075917420926        51.10079075079466        51.10082232738006        51.1008539039654         51.1008854805508         51.100917057136144       51.1009486337216         51.10092658436139        51.10089951428529        51.100872444209244       51.1008453741332         51.10081830405716        51.10079123398111        51.10076416390507        51.100737093829025       51.10071002375298        51.10068295367694        51.10065588360084        51.10062881352479        51.10060174344875        51.100574673372705       51.10055665508327        51.100556690861595       51.10057297918638        51.10059743763469        51.10063625137042        51.10067506510626        51.10071387884199        51.10075269257777        51.1007915063135         51.10083032004928        51.10086913378501        51.10090794752074        51.10094676125658        51.100985574992364       51.10102438872809        51.10106320246382        51.10110201619955        51.10114082993533        51.10113660403772        51.101099479445224       51.10106235485267        51.101025230260234       51.10098810566768        51.10095098107519        51.10091385648275        51.10087673189014        51.1008396072977         51.100802482705205       51.10076535811265        51.100728233520215       51.10069110892766        51.10065398433517        51.10061685974267        51.10059544400576        51.100584775183506       51.100591421393744       51.10061546863648        51.1006448503893         51.100674232142126       51.100703613895064       51.10073299564789        51.10076237740077        51.100791759153594       51.10082114090642        51.10085052265936        51.10087990441218        51.100909286165006       51.10093866791783        51.10096804967077        51.10099743142359        51.10101004224134        51.10095207395324        51.10089410566519        51.10083613737709        51.10077816908898        51.100720200800936       51.10066223251283        51.10060426422473        51.10054629593668        51.10048832764858        51.10043035936047        51.100372391072426       51.10031442278438        51.100256454496275       51.10019848620817        51.100108956317115       51.10000000000002
27                       49.39928256937253        49.48422671069818        49.56917085202372        49.65411499334931        49.73905913467496        49.82400327600055        49.9089474173262         49.99389155865185        50.078835699977446       50.16377984130298        50.24872398262869        50.33366812395428        50.418612265279876       50.50355640660547        50.58850054793106        50.67344468925671        50.758388830582305       50.8433329719079         50.86637824706884        50.88071102140003        50.895043795731226       50.90937657006248        50.92370934439373        50.93804211872498        50.95237489305612        50.96670766738737        50.98104044171862        50.99537321604981        51.009705990381065       51.02403876471226        51.03837153904351        51.05270431337476        51.067037087705955       51.07611104608026        51.07764432423005        51.07917760237979        51.08071088052964        51.08224415867937        51.083777436829166       51.085310714979016       51.08684399312881        51.088377271278546       51.089910549428396       51.09144382757813        51.09297710572798        51.094510383877775       51.09604366202757        51.09757694017736        51.098689723253244       51.09879090897141        51.09889209468963        51.09899328040785        51.099094466126076       51.0991956518443         51.099296837562406       51.09939802328063        51.09949920899885        51.09960039471696        51.09970158043518        51.0998027661534         51.09990395187157        51.10000513758979        51.10010632330801        51.100254571328094       51.100356209766005       51.10035029132251        51.10038847426483        51.100427627785564       51.10046678130635        51.10050593482708        51.10054508834787        51.10058424186866        51.10062339538945        51.10066254891018        51.10070170243097        51.1007408559517         51.10078000947249        51.100819162993275       51.10085831651406        51.10089747003485        51.100922337953875       51.10090137408679        51.1008804102197         51.100859446352615       51.10083848248553        51.100817518618555       51.10079655475147        51.10077559088438        51.10075462701735        51.10073366315032        51.10071269928318        51.10069173541609        51.10068123550138        51.10068859425962        51.100695953017805       51.100670541070485       51.100636154851884       51.10060176863317        51.10056738241457        51.10056906426871        51.100572154032534       51.10057524379636        51.10057833356012        51.10058142332389        51.10058451308771        51.10058760285142        51.1005906926153         51.100593782379065       51.10059687214289        51.10059996190665        51.10059937785377        51.100593971981596       51.10058856610931        51.100583160237136       51.100577754364906       51.10057234849273        51.1005669426205         51.10056153674833        51.1005561308761         51.10055072500393        51.1005453191317         51.10053991325947        51.100534507387295       51.100529101515065       51.10052369564289        51.10051828977066        51.10051288389843        51.1005142740803         51.100518313953216       51.10051699785191        51.10052523716831        51.1005334764846         51.10054171580089        51.10054995511723        51.10055819443363        51.10056643374992        51.10057467306626        51.100582912382606       51.10059115169889        51.10059939101524        51.10060763033158        51.10061586964787        51.10062410896421        51.100632348280556       51.10064047672506        51.100632931101075       51.100625385477144       51.10061783985316        51.100610294229114       51.10062756790603        51.10064770250756        51.10066783710914        51.10068797171073        51.100708106312254       51.10072824091384        51.100748375515366       51.10076851011695        51.10078783516326        51.100765690281776       51.10074354540018        51.10072140051858        51.100699255637096       51.100677110755385       51.1006549658739         51.10063282099236        51.10061067611076        51.100588531229164       51.100566386347566       51.100568638950676       51.10057679962398        51.1005849602974         51.100593120970814       51.10060128164423        51.10060944231759        51.10061443358319        51.100609444948304       51.10060445631336        51.10059946767842        51.10059447904342        51.10058949040848        51.10058450177354        51.1005927881497         51.10061622133372        51.10063965451775        51.100663087701776       51.100686520885745       51.10070995406983        51.10072203714054        51.100714684859724       51.10070733257896        51.10070690533087        51.10071202950053        51.100717153670246       51.10072227783991        51.10072740200957        51.10073252617917        51.10073765034883        51.10074791400757        51.10077225101321        51.10079658801885        51.100817947769315       51.10083640468429        51.10085486159937        51.100873318514346       51.100891775429375       51.100910232344404       51.100928689259376       51.10094714617446        51.10095066560643        51.10094333984023        51.100936014073966       51.10092868830782        51.10092136254161        51.10091403677535        51.100906711009145       51.10089938524294        51.100892059476735       51.10088473371053        51.100877407944324       51.10087872951141        51.10088952787788        51.10090032624436        51.10091112461083        51.10092192297731        51.10093159372269        51.100928223205756       51.100924852688934       51.100921482172          51.10091811165512        51.10092101036969        51.1009286990344         51.10093638769905        51.10094407636376        51.10095176502847        51.10095945369312        51.10096714235783        51.10097483102254        51.100982519687136       51.100990208351845       51.100997897016555       51.10100558568121        51.10100606404933        51.10099673235504        51.1009874006607         51.10097806896647        51.10096873727218        51.100959405577896       51.100950073883666       51.10094074218932        51.100932672654835       51.10093245486644        51.100932237078155       51.10093201928987        51.10093180150153        51.10093158371319        51.10093136592491        51.10093114813657        51.10093093034823        51.10093630014626        51.10094983498146        51.10096336981667        51.100976904651816       51.10099043948708        51.101003974322225       51.10101750915737        51.101031043992634       51.101024852380306       51.10099376806113        51.1009626837419         51.100931599422665       51.10090051510349        51.1008694307842         51.10083834646497        51.100807262145736       51.1007761778265         51.10074509350727        51.100714009188096       51.100682924868806       51.10065184054963        51.10062075623034        51.10060061572193        51.10059791203912        51.10059520835625        51.10058365920946        51.1005659652252         51.10055548149808        51.100575676070434       51.10059587064268        51.100616065215036       51.10063625978728        51.10065645435964        51.100676648931994       51.100696843504295       51.100717038076596       51.10073723264884        51.1007574272212         51.10077762179344        51.1007978163658         51.1008180109381         51.10082165604604        51.100798420582066       51.10077518511815        51.10075194965435        51.10072871419044        51.100705478726525       51.10068224326267        51.10065900779881        51.1006357723349         51.10061253687104        51.10058930140707        51.10056606594321        51.10054283047941        51.1005195950155         51.10050976127917        51.1005239427588         51.10052608612443        51.10050879624674        51.10050984828342        51.10053144894124        51.10055304959923        51.100574650257045       51.10059625091492        51.10061785157279        51.100639452230666       51.1006610528886         51.10068265354647        51.100704254204345       51.10072585486216        51.10074745552015        51.10076905617797        51.1007906568359         51.10079742348603        51.10077427286865        51.10075112225127        51.10072797163389        51.10070482101651        51.100681670399126       51.100658519781746       51.100635369164365       51.10061221854693        51.10058906792949        51.10056591731217        51.10054276669479        51.10051961607735        51.10049646545997        51.10047331484259        51.10048161764723        51.100486223082385       51.10046970176364        51.10048439237056        51.100506431856275       51.1005284713421         51.100550510827816       51.100572550313586       51.100594589799414       51.10061662928513        51.1006386687709         51.10066070825667        51.10068274774244        51.10070478722821        51.10072682671398        51.10074886619975        51.10077090568552        51.100785105555474       51.10076459993843        51.10074409432133        51.100723588704284       51.10070308308724        51.100682577470195       51.10066207185315        51.10064156623605        51.10062106061906        51.10060055500196        51.10058004938486        51.10055954376787        51.10053903815077        51.10051853253373        51.10049802691668        51.10050106606394        51.10051683219143        51.10052133986517        51.100539158399386       51.10057103523309        51.10060291206679        51.10063478890049        51.10066666573414        51.10069854256784        51.10073041940154        51.100762296235246       51.10079417306895        51.10082604990271        51.10085792673635        51.10088980357           51.10092168040376        51.1009535572374         51.10098543407116        51.10096339618792        51.10093631055281        51.1009092249177         51.10088213928259        51.10085505364742        51.10082796801231        51.10080088237714        51.10077379674203        51.100746711106865       51.100719625471754       51.10069253983659        51.100665454201476       51.100638368566365       51.1006112829312         51.100593154843125       51.10059289285891        51.10060952139105        51.10063448096156        51.10067351131602        51.10071254167042        51.10075157202476        51.10079060237922        51.10082963273362        51.10086866308802        51.10090769344242        51.100946723796824       51.10098575415128        51.10102478450568        51.10106381486014        51.10110284521443        51.10114187556883        51.101180905923286       51.10117669375802        51.10113942781527        51.10110216187252        51.10106489592977        51.10102762998707        51.10099036404432        51.10095309810163        51.100915832158876       51.10087856621618        51.10084130027343        51.10080403433068        51.10076676838804        51.10072950244529        51.10069223650254        51.10065497055979        51.100632970377546       51.100621729155364       51.10062782590779        51.10065135582221        51.10068023009643        51.100709104370594       51.10073797864487        51.10076685291904        51.100795727193315       51.10082460146748        51.1008534757417         51.10088235001592        51.100911224290144       51.100940098564365       51.10096897283859        51.10099784711281        51.10102672138703        51.10103859952284        51.10097895080321        51.10091930208358        51.1008596533639         51.10080000464427        51.10074035592464        51.10068070720496        51.10062105848533        51.1005614097657         51.100501761046075       51.10044211232639        51.10038246360676        51.100322814887136       51.10026316616745        51.10020351744777        51.10011166848204        51.10000000000002
28                       49.35967550147927        49.446060354833264       49.5324452081872         49.61883006154113        49.705214914895066       49.791599768249          49.87798462160299        49.964369474956925       50.050754328310916       50.13713918166479        50.223524035018784       50.30990888837272        50.39629374172665        50.48267859508064        50.56906344843458        50.65544830178851        50.741833155142444       50.82821800849638        50.85213435601503        50.86725802375395        50.88238169149281        50.897505359231616       50.912629026970535       50.9277526947094         50.94287636244826        50.95800003018712        50.973123697925985       50.988247365664904       51.00337103340371        51.01849470114257        51.033618368881434       51.0487420366203         51.063865704359216       51.073473460360674       51.07518129730039        51.07688913424005        51.07859697117971        51.08030480811942        51.08201264505908        51.08372048199874        51.0854283189384         51.087136155878056       51.088843992817715       51.09055182975737        51.09225966669703        51.09396750363669        51.095675340576406       51.097383177516065       51.09862062176143        51.09872642847728        51.09883223519313        51.09893804190904        51.09904384862489        51.09914965534074        51.09925546205659        51.09936126877244        51.09946707548829        51.09957288220414        51.099678688919994       51.099784495635845       51.099890302351696       51.099996109067604       51.1001019157834         51.100256476030154       51.100363104775          51.100358984442835       51.10039908819135        51.10044016521863        51.10048124224596        51.10052231927324        51.10056339630057        51.10060447332785        51.100645550355125       51.10068662738246        51.10072770440979        51.10076878143707        51.100809858464345       51.10085093549168        51.100892012518955       51.10093308954629        51.10095934701519        51.10093805963152        51.100916772247786       51.100895484864054       51.10087419748038        51.100852910096705       51.100831622712974       51.10081033532924        51.10078904794557        51.100767760561894       51.10074647317816        51.10072518579449        51.10071438758865        51.100721491107606       51.10072859462662        51.100703248715945       51.100669016515496       51.100634784314934       51.10060055211443        51.100602442012814       51.10060574192971        51.10060904184667        51.10061234176362        51.10061564168046        51.10061894159736        51.100622241514316       51.100625541431214       51.10062884134811        51.10063214126501        51.100635441181964       51.10063489671063        51.100629306547944       51.100623716385314       51.10061812622257        51.100612536059884       51.1006069458972         51.10060135573451        51.100595765571825       51.10059017540914        51.10058458524645        51.100578995083765       51.10057340492108        51.10056781475839        51.100562224595706       51.10055663443302        51.10055104427033        51.100545454107646       51.100546932229065       51.10055112805372        51.10054961759511        51.100557936482346       51.100566255369586       51.10057457425677        51.10058289314395        51.10059121203119        51.10059953091843        51.10060784980567        51.10061616869285        51.10062448758009        51.10063280646733        51.100641125354514       51.1006494442417         51.100657763128936       51.100666082016176       51.1006742882023         51.10066656170886        51.10065883521543        51.10065110872199        51.100643382228554       51.100660753535976       51.10068101787084        51.100701282205705       51.100721546540626       51.100741810875434       51.10076207521024        51.100782339545106       51.10080260387997        51.10082205778997        51.1007999972274         51.10077793666477        51.10075587610214        51.10073381553957        51.10071175497694        51.100689694414314       51.100667633851685       51.10064557328906        51.100623512726486       51.1006014521638         51.10060405007579        51.10061261925921        51.100621188442574       51.10062975762594        51.1006383268093         51.100646895992725       51.10065211227402        51.10064677086376        51.10064142945356        51.10063608804336        51.100630746633215       51.10062540522301        51.10062006381281        51.10062814791445        51.100651550545535       51.10067495317662        51.100698355807765       51.10072175843891        51.100745161069995       51.100757224487495       51.10074987121766        51.100742517947765       51.100742131707705       51.10074733055211        51.10075252939657        51.10075772824098        51.100762927085384       51.10076812592979        51.100773324774195       51.100783637199015       51.10080795202566        51.10083226685242        51.10085369432528        51.10087230661691        51.10089091890859        51.100909531200216       51.10092814349184        51.10094675578347        51.100965368075094       51.10098398036678        51.10098759116801        51.10098031029918        51.100973029430236       51.10096574856141        51.10095846769252        51.10095118682369        51.100943905954864       51.10093662508598        51.10092934421715        51.10092206334832        51.100914782479435       51.10091622867981        51.10092723906382        51.10093824944772        51.10094925983168        51.10096027021564        51.10097013230808        51.10096671407865        51.100963295849226       51.100959877619744       51.10095645939032        51.10095929830379        51.10096691793137        51.10097453755884        51.10098215718625        51.100989776813776       51.100997396441244       51.10100501606871        51.10101263569618        51.10102025532365        51.101027874951114       51.10103549457864        51.10104311420611        51.101043541687886       51.10103418380277        51.101024825917534       51.10101546803247        51.10100611014735        51.100996752262176       51.10098739437706        51.10097803649194        51.10096994920741        51.10096976617905        51.100969583150686       51.10096940012227        51.10096921709396        51.1009690340656         51.10096885103724        51.100968668008875       51.10096848498051        51.10097389416421        51.10098747514479        51.10100105612537        51.10101463710589        51.10102821808641        51.101041799066934       51.10105538004751        51.10106896102809        51.10106267958213        51.10103133383791        51.100999988093804       51.100968642349585       51.10093729660548        51.10090595086126        51.100874605117156       51.10084325937294        51.100811913628775       51.10078056788467        51.10074922214045        51.10071787639629        51.10068653065207        51.100655184907964       51.10063477990536        51.10063180683835        51.10062883377134        51.10061727072463        51.10059974032254        51.10058940680403        51.1006096946827         51.100629982561486       51.10065027044027        51.10067055831894        51.10069084619778        51.100711134076505       51.10073142195529        51.10075170983407        51.10077199771274        51.100792285591524       51.10081257347031        51.10083286134909        51.10085314922782        51.10085675412108        51.10083326157019        51.10080976901929        51.10078627646851        51.10076278391762        51.10073929136678        51.10071579881594        51.100692306265046       51.10066881371415        51.10064532116331        51.10062182861242        51.10059833606158        51.10057484351074        51.10055135095985        51.10054124424914        51.100555124285165       51.10055716960653        51.1005401100345         51.10054137589293        51.10056317190555        51.10058496791817        51.10060676393073        51.100628559943345       51.10065035595596        51.10067215196864        51.100693947981256       51.100715743993874       51.100737540006435       51.10075933601911        51.10078113203167        51.10080292804429        51.100824724056906       51.10083153864218        51.10080813864357        51.100784738644904       51.10076133864629        51.100737938647626       51.10071453864896        51.10069113865029        51.10066773865174        51.10064433865307        51.100620938654345       51.100597538655734       51.10057413865712        51.100550738658455       51.100527338659845       51.100503938661234       51.100511958304764       51.100516443491756       51.100500176116384       51.10051509544621        51.100537357716746       51.10055961998728        51.10058188225781        51.10060414452835        51.10062640679888        51.100648669069415       51.10067093133995        51.10069319361048        51.10071545588107        51.10073771815155        51.10075998042208        51.10078224269262        51.10080450496321        51.10081886509499        51.10079824295519        51.100777620815336       51.10075699867548        51.10073637653568        51.10071575439588        51.10069513225602        51.10067451011622        51.100653887976364       51.100633265836564       51.10061264369671        51.10059202155685        51.10057139941699        51.10055077727719        51.10053015513739        51.1005330182611         51.100548613282285       51.10055356343332        51.100571755272426       51.100603932354545       51.10063610943649        51.1006682865185         51.100700463600504       51.10073264068251        51.10076481776457        51.100796994846576       51.10082917192858        51.10086134901064        51.10089352609259        51.100925703174596       51.1009578802566         51.10099005733866        51.101022234420725       51.10100020801457        51.100973106820334       51.100946005626156       51.100918904431865       51.10089180323769        51.10086470204345        51.10083760084922        51.100810499654926       51.100783398460806       51.10075629726657        51.100729196072336       51.1007020948781         51.100674993683924       51.10064789248969        51.10062965460287        51.10062909485623        51.100646063595775       51.10067152428843        51.100710771261504       51.10075001823452        51.100789265207595       51.100828512180726       51.10086775915374        51.10090700612682        51.100946253099835       51.10098550007285        51.10102474704598        51.101063994019          51.101103240992074       51.10114248796515        51.101181734938166       51.10122098191118        51.10121678347821        51.10117937618526        51.101141968892364       51.10110456159941        51.10106715430646        51.10102974701351        51.10099233972062        51.10095493242767        51.100917525134776       51.10088011784177        51.100842710548875       51.100805303255925       51.100767895962974       51.10073048867008        51.100693081377074       51.10067049674939        51.10065868312745        51.100664230421955       51.100687243008          51.100715609803615       51.10074397659912        51.10077234339474        51.1008007101903         51.10082907698592        51.10085744378148        51.10088581057704        51.10091417737266        51.10094254416822        51.10097091096378        51.10099927775934        51.10102764455496        51.10105601135058        51.10106715680445        51.10100582765324        51.10094449850203        51.100883169350766       51.100821840199615       51.100760511048406       51.10069918189714        51.10063785274593        51.100576523594725       51.10051519444352        51.10045386529231        51.1003925361411         51.10033120698989        51.10026987783863        51.10020854868742        51.100114380646914       51.10000000000002
29                       49.323674552933994       49.411300046143424       49.4989255393528         49.58655103256223        49.6741765257716         49.76180201898103        49.8494275121904         49.937053005399775       50.024678498609205       50.11230399181858        50.19992948502801        50.28755497823744        50.37518047144681        50.46280596465624        50.55043145786561        50.63805695107499        50.725682444284416       50.813307937493846       50.838028827260246       50.85389565485019        50.869762482440024       50.88562931002991        50.901496137619745       50.917362965209634       50.933229792799466       50.949096620389355       50.96496344797919        50.98083027556902        50.99669710315885        51.0125639307488         51.02843075833863        51.04429758592852        51.06016441351835        51.070286528389715       51.07218835151821        51.074090174646756       51.07599199777525        51.07789382090374        51.07979564403229        51.081697467160836       51.08359929028933        51.08550111341782        51.08740293654631        51.08930475967486        51.09120658280335        51.093108405931844       51.09501022906039        51.096912052188884       51.098291580764          51.09841460998143        51.09853763919898        51.09866066841653        51.098783697634076       51.098906726851624       51.099029756069115       51.09915278528666        51.09927581450421        51.0993988437217         51.09952187293925        51.0996449021568         51.099767931374345       51.099890960591836       51.10001398980938        51.1001882489295         51.10030980188702        51.100310519834295       51.10035535864125        51.100401168455164       51.10044697826925        51.100492788083216       51.100538597897184       51.10058440771115        51.10063021752518        51.100676027339205       51.10072183715317        51.1007676469672         51.10081345678117        51.10085926659514        51.10090507640916        51.10095088622319        51.10098087620281        51.10096011219434        51.100939348185875       51.100918584177464       51.100897820168996       51.100877056160584       51.100856292152116       51.10083552814365        51.10081476413518        51.10079400012677        51.1007732361183         51.10075247210983        51.10074217414524        51.10074973842296        51.100757302700686       51.10073232690286        51.10069843999196        51.10066455308095        51.100630666169934       51.10063292594572        51.100636596699815       51.10064026745374        51.10064393820778        51.10064760896182        51.10065127971586        51.1006549504699         51.10065862122394        51.10066229197798        51.10066596273202        51.10066963348601        51.100669253145384       51.10066355581489        51.1006578584844         51.100652161153846       51.100646463823296       51.1006407664928         51.10063506916225        51.1006293718317         51.10062367450121        51.10061797717066        51.10061227984011        51.10060658250961        51.10060088517912        51.10059518784851        51.10058949051802        51.100583793187525       51.100578095856974       51.10057969548188        51.1005840531119         51.1005823791773         51.100590770051554       51.1005991609257         51.10060755179978        51.10061594267398        51.10062433354818        51.100632724422326       51.10064111529647        51.10064950617067        51.10065789704481        51.10066628791901        51.100674678793155       51.1006830696673         51.10069146054144        51.1006998514157         51.10070812806373        51.100700256451205       51.100692384838624       51.10068451322604        51.10067664161346        51.1006940894581         51.10071445588051        51.10073482230291        51.10075518872537        51.10077555514772        51.100795921570125       51.10081628799253        51.100836654414934       51.10085621018783        51.10083423997435        51.100812269760866       51.10079029954733        51.100768329333846       51.10074635912031        51.100724388906826       51.1007024186934         51.10068044847992        51.10065847826644        51.100636508052844       51.10063940549384        51.1006483248608         51.100657244227875       51.10066616359495        51.10067508296203        51.1006840023291         51.10068941263273        51.10068377352076        51.10067813440878        51.100672495296806       51.100666856184944       51.10066121707291        51.100655577960936       51.10066348308192        51.100686842193454       51.10071020130499        51.10073356041647        51.10075691952795        51.100780278639434       51.100792317490914       51.100784972110205       51.10077762672944        51.100777278310545       51.1007825389712         51.100787799631746       51.10079306029235        51.10079832095289        51.10080358161349        51.10080884227409        51.100819193680934       51.100843484963605       51.100867776246275       51.10088925463293        51.10090799043502        51.10092672623716        51.10094546203925        51.10096419784139        51.100982933643536       51.10100166944562        51.101020405247766       51.10102409486035        51.1010168603496         51.1010096258388         51.10100239132811        51.100995156817305       51.10098792230656        51.100980687795754       51.100973453285064       51.10096621877426        51.100958984263514       51.10095174975277        51.10095330719366        51.100964499924316       51.10097569265491        51.10098688538551        51.100998078116106       51.101008104650646       51.10100464379104        51.101001182931554       51.10099772207195        51.100994261212406       51.100997041366156       51.1010045899103         51.10101213845434        51.10101968699843        51.10102723554252        51.10103478408655        51.10104233263064        51.10104988117473        51.10105742971882        51.10106497826291        51.101072526806945       51.101080075351035       51.101080454170074       51.101071078126836       51.10106170208371        51.10105232604053        51.10104294999741        51.101033573954226       51.101024197911045       51.101014821867864       51.10100672297358        51.101006569071274       51.10100641516897        51.10100626126672        51.10100610736441        51.10100595346216        51.10100579955986        51.10100564565755        51.101005491755245       51.10101092993284        51.1010245397141         51.101038149495366       51.10105175927663        51.10106536905789        51.101078978839155       51.10109258862042        51.10110619840168        51.10109983974928        51.10106828302901        51.101036726308735       51.10100516958846        51.10097361286819        51.100942056147915       51.100910499427584       51.100878942707254       51.10084738598698        51.10081582926671        51.100784272546434       51.100752715826104       51.10072115910583        51.1006896023855         51.10066897059011        51.100665745529          51.100662520468006       51.100650951641796       51.10063358650228        51.100623398626226       51.100643748667835       51.10066409870956        51.10068444875117        51.10070479879289        51.1007251488345         51.10074549887622        51.10076584891783        51.100786198959554       51.10080654900116        51.100826899042886       51.100847249084495       51.10086759912622        51.10088794916783        51.10089151209115        51.10086780843187        51.10084410477259        51.10082040111331        51.100796697454086       51.10077299379475        51.100749290135525       51.100725586476244       51.10070188281696        51.10067817915774        51.100654475498516       51.10063077183918        51.10060706818001        51.10058336452067        51.1005730193948         51.100586612083305       51.100588564917985       51.10057172742495        51.1005731824456         51.1005951307435         51.1006170790414         51.1006390273393         51.1006609756372         51.100682923935096       51.10070487223294        51.10072682053084        51.10074876882874        51.100770717126636       51.10079266542448        51.100814613722434       51.10083656202028        51.100858510318176       51.1008653598804         51.1008417582708         51.100818156661205       51.100794555051664       51.100770953442066       51.10074735183247        51.10072375022287        51.10070014861333        51.10067654700373        51.10065294539419        51.10062934378453        51.10060574217499        51.10058214056545        51.100558538955795       51.100534937346254       51.10054269373984        51.100547066187346       51.1005310443058         51.10054615573216        51.10056859752672        51.10059103932127        51.100613481115886       51.10063592291044        51.100658364705055       51.10068080649961        51.10070324829417        51.10072569008878        51.100748131883336       51.10077057367789        51.100793015472505       51.10081545726712        51.10083789906162        51.1008523904311         51.10083168576739        51.10081098110368        51.10079027644002        51.10076957177637        51.10074886711277        51.10072816244906        51.100707457785404       51.10068675312169        51.10066604845804        51.10064534379438        51.10062463913073        51.100603934467074       51.10058322980342        51.10056252513971        51.10056522781514        51.10058065428524        51.10058600996729        51.10060452996311        51.10063695348305        51.10066937700293        51.10070180052287        51.1007342240427         51.10076664756258        51.10079907108252        51.100831494602346       51.10086391812223        51.10089634164217        51.100928765161996       51.100961188681936       51.10099361220182        51.1010260357217         51.101058459241585       51.10103646156796        51.10100936872362        51.10098227587923        51.1009551830349         51.100928090190564       51.10090099734617        51.10087390450178        51.10084681165745        51.10081971881311        51.10079262596872        51.10076553312439        51.100738440280054       51.10071134743566        51.10068425459133        51.10066592907975        51.10066509028394        51.10068235243631        51.1007082472795         51.10074765372184        51.100787060164066       51.10082646660629        51.10086587304863        51.10090527949086        51.10094468593309        51.10098409237531        51.10102349881754        51.10106290525988        51.10110231170211        51.10114171814439        51.10118112458662        51.101220531028844       51.10125993747113        51.1012557294365         51.10121818330731        51.101180637178174       51.10114309104904        51.10110554491979        51.1010679987906         51.10103045266146        51.100992906532326       51.100955360403134       51.100917814274          51.100880268144806       51.100842722015614       51.10080517588642        51.100767629757286       51.10073008362804        51.1007069294443         51.100694540504435       51.10069950643759        51.10072195918559        51.10074977274144        51.10077758629717        51.10080539985296        51.10083321340869        51.100861026964594       51.10088884052033        51.100916654076116       51.10094446763196        51.10097228118775        51.10100009474354        51.10102790829933        51.101055721855175       51.10108353541091        51.10109393038033        51.10103102065625        51.100968110932286       51.10090520120821        51.100842291484184       51.10077938176016        51.1007164720362         51.10065356231212        51.10059065258815        51.100527742864074       51.10046483314011        51.100401923416086       51.100339013692064       51.10027610396804        51.10021319424402        51.100116878088556       51.10000000000002
30                       49.302098081780855       49.39016392615417        49.47822977052738        49.566295614900696       49.65436145927396        49.74242730364722        49.83049314802054        49.9185589923938         50.00662483676706        50.09469068114038        50.18275652551364        50.2708223698869         50.35888821426022        50.44695405863354        50.53501990300674        50.62308574738           50.711151591753264       50.79921743612658        50.82447674770128        50.84089580091563        50.857314854129925       50.87373390734416        50.89015296055845        50.9065720137728         50.92299106698704        50.93941012020139        50.95582917341568        50.97224822662997        50.988667279844265       51.00508633305856        51.021505386272906       51.0379244394872         51.054343492701435       51.064902211413084       51.06707573032645        51.069249249239704       51.0714227681529         51.07359628706621        51.075769805979405       51.077943324892715       51.08011684380597        51.082290362719164       51.08446388163247        51.086637400545726       51.08881091945898        51.09098443837223        51.093157957285484       51.09533147619874        51.09692278174418        51.09711343947936        51.097304097214646       51.09749475494982        51.097685412684996       51.09787607042023        51.098066728155345       51.09825738589063        51.098448043625865       51.09863870136104        51.09882935909627        51.099020016831446       51.09921067456668        51.099401332301795       51.09959199003703        51.099839494618266       51.1000157074111         51.10003342431054        51.10009425518422        51.100156034905524       51.10021781462689        51.100279594348194       51.1003413740695         51.10040315379081        51.10046493351217        51.10052671323348        51.100588492954785       51.10065027267609        51.1007120523974         51.10077383211876        51.10083561184007        51.100897391561375       51.100940485895364       51.10092363282968        51.100906779764045       51.10088992669847        51.10087307363284        51.100856220567266       51.100839367501635       51.100822514436004       51.10080566137037        51.10078880830474        51.10077195523917        51.10075510217354        51.100748498579605       51.10075938760747        51.10077027663539        51.100746887255696       51.100714110719935       51.10068133418406        51.10064855764824        51.100651834633766       51.10065651896093        51.10066120328804        51.10066588761515        51.10067057194232        51.10067525626937        51.100679940596535       51.1006846249237         51.10068930925081        51.10069399357792        51.10069867790503        51.10069895989142        51.10069346388366        51.1006879678759         51.10068247186808        51.100676975860324       51.10067147985262        51.100665983844806       51.10066048783705        51.10065499182929        51.10064949582147        51.10064399981371        51.10063850380595        51.10063300779814        51.10062751179038        51.10062201578262        51.10061651977486        51.100611023767044       51.10061287915056        51.10061742200077        51.1006157081157         51.10062414064106        51.100632573166365       51.10064100569173        51.10064943821709        51.10065787074245        51.100666303267815       51.10067473579306        51.10068316831848        51.10069160084379        51.10070003336915        51.10070846589451        51.10071689841982        51.10072533094518        51.100733763470544       51.100742081462386       51.10073420773193        51.100726334001365       51.10071846027074        51.10071058654029        51.10072802654872        51.10074838447571        51.10076874240275        51.10078910032985        51.10080945825683        51.10082981618382        51.100850174110974       51.10087053203796        51.100890081669945       51.10086822592626        51.10084637018258        51.10082451443884        51.100802658695216       51.100780802951476       51.10075894720785        51.10073709146411        51.10071523572043        51.10069337997675        51.100671524233064       51.100674538082785       51.100683574328286       51.10069261057379        51.10070164681929        51.10071068306479        51.10071971931029        51.100725199663145       51.10071948314339        51.1007137666237         51.10070805010389        51.100702333584195       51.10069661706444        51.100690900544635       51.10069871986059        51.10072198358563        51.10074524731061        51.10076851103565        51.10079177476064        51.10081503848568        51.1008270331198         51.100819731141144       51.100812429162374       51.10081210581774        51.10081737686011        51.10082264790242        51.10082791894479        51.10083318998704        51.10083846102941        51.10084373207172        51.100854083324464       51.10087834560284        51.10090260788121        51.10092406994721        51.10094280179521        51.10096153364327        51.10098026549127        51.100998997339275       51.10101772918728        51.10103646103528        51.10105519288334        51.10105891107594        51.101051728766265       51.101044546456535       51.10103736414686        51.10103018183713        51.10102299952746        51.10101581721773        51.10100863490794        51.101001452598325       51.100994270288595       51.100987087978865       51.10098870308968        51.100999959483545       51.101011215877406       51.10102247227127        51.10103372866513        51.101043812021544       51.101040328861586       51.10103684570163        51.10103336254173        51.10102987938177        51.101032604941224       51.10104007421711        51.101047543492996       51.10105501276888        51.10106248204488        51.10106995132071        51.101077420596596       51.10108488987248        51.101092359148424       51.10109982842425        51.101107297700196       51.10111476697608        51.101115106026555       51.10110574395668        51.10109638188675        51.10108701981687        51.101077657747          51.10106829567712        51.10105893360725        51.10104957153732        51.101041485593896       51.10104133828213        51.10104119097036        51.1010410436586         51.10104089634689        51.10104074903512        51.101040601723355       51.10104045441159        51.10104030709982        51.101045732703824       51.10105930190724        51.10107287111066        51.101086440314134       51.101100009517495       51.101113578720856       51.101127147924274       51.10114071712769        51.101134331778326       51.1011027658771         51.10107119997588        51.10103963407471        51.101008068173485       51.10097650227226        51.10094493637098        51.100913370469755       51.10088180456853        51.10085023866736        51.10081867276614        51.100787106864914       51.10075554096369        51.100723975062465       51.10070326727862        51.100699859784754       51.10069645229083        51.100684910166024       51.100667717011106       51.10065765651359        51.10067794414408        51.100698231774516       51.10071851940495        51.10073880703544        51.10075909466593        51.100779382296366       51.1007996699268         51.10081995755729        51.10084024518767        51.10086053281816        51.100880820448594       51.10090110807903        51.10092139570952        51.100924909641435       51.10090117878798        51.10087744793458        51.10085371708112        51.10082998622772        51.100806255374266       51.100782524520866       51.10075879366747        51.10073506281407        51.10071133196061        51.100687601107154       51.1006638702537         51.100640139400355       51.1006164085469         51.1006059632424         51.10061932496802        51.100621207546          51.1006045592257         51.100606104770634       51.100628033075964       51.10064996138135        51.10067188968674        51.10069381799212        51.10071574629745        51.10073767460284        51.10075960290817        51.100781531213556       51.10080345951894        51.10082538782427        51.100847316129716       51.10086924443499        51.100891172740376       51.100898005446766       51.10087439330755        51.10085078116822        51.100827169029          51.10080355688979        51.10077994475046        51.10075633261124        51.10073272047197        51.100709108332694       51.10068549619342        51.100661884054205       51.100638271914875       51.10061465977566        51.100591047636385       51.10056743549711        51.10057500828577        51.10057929802832        51.10056348784218        51.10057864485913        51.100601093134856       51.100623541410584       51.10064598968631        51.10066843796204        51.10069088623777        51.1007133345135         51.10073578278923        51.1007582310649         51.10078067934069        51.10080312761636        51.10082557589209        51.10084802416782        51.100870472443546       51.10088497895288        51.1008643277612         51.10084367656947        51.10082302537768        51.100802374185946       51.10078172299427        51.10076107180248        51.10074042061075        51.100719769419015       51.10069911822728        51.10067846703555        51.10065781584382        51.100637164652085       51.100616513460295       51.10059586226856        51.10059846679707        51.10061373493613        51.10061934836381        51.10063801592412        51.100670470640125       51.100702925356075       51.100735380072024       51.10076783478803        51.10080028950392        51.10083274421993        51.100865198935935       51.100897653651884       51.10093010836789        51.10096256308384        51.100995017799846       51.101027472515796       51.101059927231745       51.10109238194775        51.10107048202826        51.101043493169584       51.101016504310905       51.10098951545223        51.10096252659355        51.10093553773487        51.10090854887619        51.100881560017456       51.10085457115878        51.1008275823001         51.10080059344136        51.10077360458274        51.100746615724006       51.10071962686527        51.100701302424625       51.10070025943287        51.10071762781968        51.100743688927366       51.10078302624095        51.1008223635547         51.10086170086839        51.10090103818209        51.10094037549578        51.100979712809476       51.101019050123114       51.10105838743675        51.1010977247505         51.1011370620642         51.10117639937789        51.10121573669153        51.10125507400522        51.10129441131892        51.10129010034683        51.10125242543728        51.101214750527845       51.10117707561835        51.1011394007088         51.10110172579931        51.10106405088982        51.101026375980325       51.10098870107083        51.10095102616134        51.10091335125179        51.100875676342355       51.10083800143286        51.10080032652331        51.10076265161376        51.10073898743144        51.100726011501195       51.10073026845896        51.10075199133013        51.10077906860158        51.10080614587298        51.10083322314449        51.10086030041589        51.10088737768734        51.10091445495874        51.100941532230195       51.10096860950165        51.10099568677299        51.1010227640445         51.1010498413159         51.10107691858735        51.10110399585881        51.101113569133304       51.101049478271534       51.100985387409764       51.10092129654788        51.10085720568611        51.10079311482434        51.100729023962515       51.10066493310069        51.10060084223892        51.10053675137715        51.100472660515265       51.100408569653496       51.100344478791726       51.1002803879299         51.10021629706813        51.100118516637394       51.10000000000002
31                       49.28052161062766        49.369027806164866       49.45753400170196        49.546040197239165       49.634546392776315       49.72305258831341        49.811558783850614       49.900064979387764       49.988571174924914       50.077077370462064       50.16558356599921        50.25408976153642        50.34259595707357        50.43110215261072        50.519608348147926       50.60811454368502        50.696620739222226       50.785126934759376       50.81092466814232        50.82789594698107        50.844867225819826       50.86183850465852        50.87880978349722        50.89578106233603        50.91275234117467        50.92972362001342        50.94669489885217        50.963666177690925       50.980637456529564       50.997608735368374       51.01458001420707        51.03155129304588        51.04852257188452        51.05951789443651        51.061963109134524       51.06440832383254        51.06685353853055        51.06929875322851        51.07174396792652        51.074189182624536       51.07663439732255        51.07907961202051        51.081524826718464       51.08397004141648        51.08641525611449        51.088860470812506       51.09130568551052        51.09375090020853        51.09555398272437        51.09581226897723        51.096070555230085       51.096328841483          51.096587127735916       51.096845413988774       51.09710370024163        51.09736198649449        51.09762027274746        51.097878559000264       51.09813684525318        51.098395131506095       51.09865341775895        51.09891170401187        51.099169990264784       51.099490740306976       51.09972161293513        51.09975632878684        51.09983315172724        51.099910901355884       51.099988650984585       51.10006640061317        51.10014415024182        51.10022189987046        51.10029964949911        51.10037739912775        51.100455148756396       51.10053289838504        51.100610648013685       51.10068839764233        51.100766147270974       51.10084389689962        51.100900095587804       51.10088715346507        51.100874211342216       51.10086126921948        51.10084832709663        51.10083538497389        51.10082244285104        51.100809500728246       51.10079655860545        51.100783616482715       51.10077067435992        51.10075773223713        51.10075482301386        51.10076903679192        51.100783250569975       51.10076144760842        51.1007297814478         51.100698115287116       51.100666449126436       51.10067074332176        51.10067644122199        51.10068213912223        51.100687837022406       51.10069353492264        51.100699232822876       51.10070493072311        51.10071062862335        51.10071632652364        51.10072202442382        51.100727722323995       51.10072866663751        51.10072337195243        51.10071807726746        51.10071278258238        51.10070748789735        51.100702193212385       51.10069689852736        51.10069160384228        51.100686309157254       51.10068101447223        51.100675719787205       51.10067042510218        51.10066513041721        51.10065983573213        51.100654541047106       51.10064924636208        51.100643951677114       51.10064606281924        51.10065079088952        51.10064903705404        51.100657511230565       51.10066598540703        51.10067445958356        51.10068293376014        51.100691407936665       51.10069988211319        51.100708356289715       51.10071683046624        51.10072530464282        51.10073377881929        51.100742252995815       51.10075072717234        51.100759201348865       51.10076767552539        51.10077603486104        51.100768159012546       51.10076028316405        51.100752407315554       51.10074453146706        51.10076196363923        51.10078231307091        51.10080266250259        51.100823011934324       51.100843361365946       51.100863710797626       51.100884060229305       51.100904409660984       51.10092395315212        51.100902211878235       51.10088047060435        51.10085872933041        51.100836988056585       51.1008152467827         51.10079350550876        51.100771764234935       51.10075002296105        51.10072828168717        51.100706540413285       51.100709670671904       51.10071882379577        51.10072797691976        51.10073713004368        51.100746283167666       51.10075543629159        51.100760986693615       51.100755192766144       51.10074939883856        51.10074360491103        51.1007378109835         51.100732017055975       51.10072622312845        51.10073395663926        51.100757124977804       51.10078029331629        51.10080346165489        51.10082662999338        51.10084979833198        51.10086174874874        51.10085449017208        51.10084723159537        51.100846933324874       51.10085221474901        51.10085749617309        51.10086277759717        51.100868059021195       51.10087334044533        51.10087862186941        51.100888972967994       51.100913206242126       51.10093743951626        51.10095888526155        51.100977613155464       51.10099634104938        51.1010150689433         51.101033796837214       51.10105252473113        51.10107125262505        51.101089980518964       51.10109372729153        51.10108659718293        51.101079467074214       51.10107233696556        51.1010652068569         51.101058076748245       51.10105094663959        51.10104381653093        51.101036686422276       51.10102955631356        51.101022426204906       51.10102409898559        51.10103541904277        51.10104673909984        51.101058059157026       51.10106937921415        51.10107951939244        51.10107601393207        51.10107250847176        51.10106900301139        51.101065497551076       51.101068168516235       51.10107555852397        51.101082948531655       51.10109033853939        51.101097728547074       51.10110511855481        51.10111250856255        51.10111989857023        51.10112728857797        51.10113467858565        51.10114206859339        51.10114945860107        51.10114975788309        51.10114040978647        51.10113106168984        51.10112171359327        51.10111236549665        51.101103017399964       51.101093669303395       51.10108432120683        51.10107624821421        51.101076107492986       51.10107596677176        51.10107582605053        51.101075685329306       51.10107554460808        51.10107540388685        51.101075263165626       51.1010751224444         51.10108053547481        51.10109406410038        51.101107592725896       51.10112112135147        51.101134649976984       51.10114817860256        51.10116170722813        51.1011752358537         51.10116882380726        51.10113724872508        51.10110567364296        51.101074098560844       51.10104252347867        51.101010948396606       51.10097937331443        51.100947798232255       51.100916223150136       51.10088464806802        51.1008530729859         51.10082149790372        51.10078992282155        51.10075834773943        51.1007375639673         51.100733974040565       51.10073038411372        51.100718868690365       51.10070184751993        51.100691914401125       51.10071213962033        51.10073236483959        51.100752590058846       51.10077281527799        51.10079304049731        51.10081326571651        51.10083349093577        51.10085371615503        51.10087394137423        51.100894166593434       51.100914391812694       51.10093461703195        51.10095484225121        51.10095830719172        51.100934549144085       51.10091079109651        51.100887033048934       51.10086327500136        51.10083951695378        51.10081575890621        51.10079200085863        51.10076824281106        51.10074448476348        51.10072072671585        51.100696968668274       51.100673210620755       51.10064945257312        51.100638907090115       51.10065203785274        51.10065385017401        51.100637391026396       51.10063902709561        51.10066093540843        51.100682843721245       51.10070475203412        51.100726660346936       51.10074856865981        51.10077047697263        51.10079238528556        51.100814293598376       51.10083620191119        51.10085811022407        51.100880018536884       51.1009019268497         51.100923835162575       51.100930651013186       51.10090702834418        51.10088340567523        51.10085978300634        51.100836160337394       51.1008125376685         51.100788914999555       51.10076529233061        51.10074166966166        51.10071804699277        51.10069442432382        51.100670801654815       51.10064717898592        51.100623556316975       51.100599933648084       51.10060732283165        51.10061152986941        51.100595931378564       51.10061113398626        51.10063358874305        51.10065604349995        51.1006784982568         51.1007009530137         51.1007234077706         51.10074586252739        51.10076831728429        51.10079077204114        51.10081322679798        51.10083568155483        51.10085813631173        51.10088059106863        51.100903045825476       51.10091756747477        51.10089696975501        51.100876372035145       51.10085577431528        51.100835176595524       51.10081457887577        51.1007939811559         51.10077338343609        51.10075278571628        51.10073218799653        51.10071159027666        51.10069099255685        51.10067039483704        51.10064979711723        51.10062919939742        51.10063170577894        51.10064681558703        51.100652686760384       51.10067150188502        51.10070398779709        51.10073647370916        51.10076895962118        51.10080144553325        51.10083393144532        51.10086641735734        51.10089890326941        51.10093138918148        51.10096387509361        51.10099636100563        51.10102884691764        51.101061332829715       51.10109381874179        51.10112630465392        51.101104502488624       51.1010776176156         51.10105073274258        51.101023847869556       51.10099696299653        51.10097007812351        51.100943193250544       51.100916308377464       51.1008894235045         51.100862538631475       51.10083565375845        51.10080876888543        51.100781884012406       51.10075499913944        51.1007366757695         51.1007354285818         51.10075290320316        51.10077913057518        51.10081839876028        51.100857666945444       51.10089693513049        51.100936203315655       51.10097547150076        51.101014739685866       51.10105400787097        51.101093276056076       51.10113254424118        51.10117181242629        51.10121108061139        51.1012503487965         51.1012896169816         51.10132888516671        51.10132447125716        51.10128666756725        51.10124886387746        51.101211060187666       51.101173256497816       51.101135452807966       51.101097649118174       51.10105984542838        51.10102204173853        51.10098423804868        51.10094643435889        51.100908630669096       51.100870826979246       51.10083302328934        51.10079521959955        51.10077104541864        51.100757482497954       51.10076103048033        51.10078202347472        51.1008083644619         51.10083470544885        51.100861046435966       51.10088738742297        51.10091372841009        51.1009400693971         51.10096641038422        51.10099275137128        51.10101909235834        51.101045433345405       51.10107177433247        51.10109811531959        51.10112445630659        51.10113320788628        51.101067935886704       51.10100266388713        51.100937391887555       51.10087211988798        51.10080684788841        51.10074157588883        51.10067630388926        51.100611031889684       51.10054575989017        51.100480487890536       51.10041521589102        51.100349943891445       51.100284671891814       51.100219399892296       51.100120155186175       51.10000000000002
[truncated: 21,127,168 more chars]
