# Supplementary material for: Numerical simulation research on thermal insulation performance of composite heat-insulation zone structure in hydrothermal high-temperature mine
Source: Sci Rep. 2024 Jun 18;14:14096. doi: 10.1038/s41598-024-64702-4 (PMC11189482; doi:10.1038/s41598-024-64702-4)
Supplement: Supplementary file 1 — Supplementary Information. [file 41598_2024_64702_MOESM1_ESM.zip › Heat-regulating circle scenario 1.xlsx]

## Sheet: Sheet1
0	51.0994	51.0994	51.0994	51.0995	51.0995	51.0996	51.0996	51.0997	51.0997	51.0998	51.0998	51.0999	51.0999	51.1	51.1	51.1001	51.1001	51.1002	51.1002	51.1001	51.1001	51.1001	51.1001	51.1001	51.1001	51.1001	51.1	51.1	51.1	51.1	51.1	51.1	51.1	51.1	51.1	51.1	51.1	51.1	51.1	51.1	51.1	51.1	51.1	51.1	51.1	51.1	51.1	51.1	51.1
1	50.9567	50.9664	50.976	50.9857	50.9953	51.005	51.0146	51.0243	51.0339	51.0436	51.0532	51.0629	51.0725	51.0822	51.0918	51.1015	51.1111	51.1208	51.1205	51.1188	51.1171	51.1154	51.1137	51.112	51.1103	51.1086	51.1069	51.1052	51.1035	51.1018	51.1001	51.0984	51.0967	51.0959	51.0962	51.0966	51.0969	51.0972	51.0975	51.0979	51.0982	51.0985	51.0988	51.0992	51.0995	51.0998	51.1001	51.1005	51.1007
2	50.8235	50.842	50.8604	50.8788	50.8973	50.9157	50.9342	50.9526	50.971	50.9895	51.0079	51.0264	51.0448	51.0632	51.0817	51.1001	51.1185	51.137	51.1366	51.1336	51.1306	51.1276	51.1246	51.1216	51.1186	51.1156	51.1126	51.1096	51.1066	51.1036	51.1006	51.0976	51.0946	51.0931	51.0936	51.0942	51.0947	51.0953	51.0958	51.0964	51.0969	51.0975	51.098	51.0985	51.0991	51.0996	51.1002	51.1007	51.1011
3	50.7281	50.7521	50.7761	50.8	50.824	50.8479	50.8719	50.8958	50.9198	50.9438	50.9677	50.9917	51.0156	51.0396	51.0636	51.0875	51.1115	51.1354	51.1359	51.1331	51.1303	51.1275	51.1247	51.1219	51.1191	51.1163	51.1135	51.1107	51.1079	51.1051	51.1023	51.0995	51.0967	51.0953	51.0956	51.096	51.0963	51.0967	51.097	51.0974	51.0977	51.0981	51.0985	51.0988	51.0992	51.0995	51.0999	51.1002	51.1005
4	50.6345	50.6638	50.6932	50.7225	50.7518	50.7811	50.8105	50.8398	50.8691	50.8984	50.9278	50.9571	50.9864	51.0158	51.0451	51.0744	51.1037	51.1331	51.1344	51.1319	51.1294	51.1268	51.1243	51.1217	51.1192	51.1167	51.1141	51.1116	51.109	51.1065	51.104	51.1014	51.0989	51.0975	51.0977	51.0979	51.098	51.0982	51.0983	51.0985	51.0987	51.0988	51.099	51.0991	51.0993	51.0995	51.0996	51.0998	51.0999
5	50.5463	50.5805	50.6147	50.649	50.6832	50.7174	50.7517	50.7859	50.8201	50.8543	50.8886	50.9228	50.957	50.9913	51.0255	51.0597	51.094	51.1282	51.1306	51.1285	51.1264	51.1243	51.1222	51.1201	51.118	51.116	51.1139	51.1118	51.1097	51.1076	51.1055	51.1034	51.1013	51.1002	51.1001	51.1001	51.1	51.0999	51.0999	51.0998	51.0998	51.0997	51.0996	51.0996	51.0995	51.0995	51.0994	51.0993	51.0993
6	50.462	50.5008	50.5396	50.5784	50.6172	50.656	50.6948	50.7336	50.7724	50.8111	50.8499	50.8887	50.9275	50.9663	51.0051	51.0439	51.0827	51.1215	51.1249	51.1234	51.1219	51.1205	51.119	51.1175	51.116	51.1145	51.113	51.1115	51.11	51.1085	51.107	51.1055	51.104	51.1031	51.1028	51.1025	51.1022	51.1019	51.1016	51.1013	51.101	51.1007	51.1004	51.1001	51.0998	51.0995	51.0993	51.099	51.0988
7	50.3818	50.4248	50.4678	50.5108	50.5538	50.5968	50.6398	50.6828	50.7258	50.7688	50.8118	50.8549	50.8979	50.9409	50.9839	51.0269	51.0699	51.1129	51.1175	51.1168	51.116	51.1152	51.1145	51.1137	51.113	51.1122	51.1114	51.1107	51.1099	51.1091	51.1084	51.1076	51.1069	51.1063	51.1057	51.1052	51.1046	51.1041	51.1035	51.103	51.1024	51.1019	51.1013	51.1008	51.1002	51.0997	51.0992	51.0986	51.0983
8	50.3142	50.3606	50.4069	50.4533	50.4997	50.546	50.5924	50.6388	50.6851	50.7315	50.7778	50.8242	50.8706	50.9169	50.9633	51.0097	51.056	51.1024	51.1081	51.108	51.108	51.1079	51.1079	51.1078	51.1078	51.1077	51.1077	51.1076	51.1076	51.1075	51.1075	51.1075	51.1074	51.1072	51.1066	51.106	51.1054	51.1048	51.1042	51.1036	51.103	51.1023	51.1017	51.1011	51.1005	51.0999	51.0993	51.0987	51.0983
9	50.2492	50.2988	50.3483	50.3979	50.4475	50.497	50.5466	50.5961	50.6457	50.6952	50.7448	50.7943	50.8439	50.8934	50.943	50.9926	51.0421	51.0917	51.0983	51.099	51.0996	51.1003	51.1009	51.1016	51.1022	51.1028	51.1035	51.1041	51.1048	51.1054	51.1061	51.1067	51.1073	51.1075	51.1069	51.1063	51.1057	51.1051	51.1045	51.1038	51.1032	51.1026	51.102	51.1014	51.1008	51.1001	51.0995	51.0989	51.0985
10	50.1843	50.237	50.2897	50.3425	50.3952	50.448	50.5007	50.5535	50.6062	50.659	50.7117	50.7645	50.8172	50.87	50.9227	50.9755	51.0282	51.0809	51.0886	51.09	51.0913	51.0926	51.094	51.0953	51.0966	51.098	51.0993	51.1006	51.1019	51.1033	51.1046	51.1059	51.1073	51.1079	51.1072	51.1066	51.106	51.1054	51.1047	51.1041	51.1035	51.1029	51.1022	51.1016	51.101	51.1004	51.0997	51.0991	51.0987
11	50.1193	50.1752	50.2311	50.2871	50.343	50.399	50.4549	50.5108	50.5668	50.6227	50.6787	50.7346	50.7905	50.8465	50.9024	50.9584	51.0143	51.0702	51.0789	51.0809	51.0829	51.085	51.087	51.089	51.091	51.0931	51.0951	51.0971	51.0991	51.1011	51.1032	51.1052	51.1072	51.1082	51.1076	51.1069	51.1063	51.1057	51.105	51.1044	51.1038	51.1031	51.1025	51.1019	51.1012	51.1006	51.1	51.0993	51.0989
12	50.0543	50.1134	50.1726	50.2317	50.2908	50.3499	50.4091	50.4682	50.5273	50.5865	50.6456	50.7047	50.7639	50.823	50.8821	50.9412	51.0004	51.0595	51.0692	51.0719	51.0746	51.0773	51.08	51.0827	51.0855	51.0882	51.0909	51.0936	51.0963	51.099	51.1017	51.1044	51.1071	51.1085	51.1079	51.1073	51.1066	51.106	51.1053	51.1047	51.104	51.1034	51.1027	51.1021	51.1015	51.1008	51.1002	51.0995	51.0991
13	49.9893	50.0516	50.114	50.1763	50.2386	50.3009	50.3632	50.4256	50.4879	50.5502	50.6125	50.6749	50.7372	50.7995	50.8618	50.9241	50.9865	51.0488	51.0595	51.0629	51.0663	51.0697	51.0731	51.0765	51.0799	51.0833	51.0867	51.0901	51.0935	51.0969	51.1003	51.1037	51.1071	51.1089	51.1082	51.1076	51.1069	51.1063	51.1056	51.105	51.1043	51.1037	51.103	51.1023	51.1017	51.101	51.1004	51.0997	51.0993
14	49.9243	49.9898	50.0554	50.1209	50.1864	50.2519	50.3174	50.3829	50.4484	50.514	50.5795	50.645	50.7105	50.776	50.8415	50.907	50.9726	51.0381	51.0497	51.0538	51.0579	51.062	51.0661	51.0702	51.0743	51.0784	51.0825	51.0866	51.0907	51.0947	51.0988	51.1029	51.107	51.1092	51.1085	51.1079	51.1072	51.1066	51.1059	51.1052	51.1046	51.1039	51.1032	51.1026	51.1019	51.1013	51.1006	51.0999	51.0995
15	49.8746	49.9422	50.0099	50.0775	50.1452	50.2128	50.2805	50.3482	50.4158	50.4835	50.5511	50.6188	50.6864	50.7541	50.8217	50.8894	50.9571	51.0247	51.0373	51.0421	51.047	51.0518	51.0567	51.0615	51.0664	51.0712	51.076	51.0809	51.0857	51.0906	51.0954	51.1003	51.1051	51.1078	51.1072	51.1066	51.1061	51.1055	51.105	51.1044	51.1038	51.1033	51.1027	51.1021	51.1016	51.101	51.1005	51.0999	51.0995
16	49.835	49.9041	49.9732	50.0422	50.1113	50.1804	50.2495	50.3186	50.3877	50.4568	50.5259	50.595	50.6641	50.7332	50.8023	50.8714	50.9405	51.0096	51.0231	51.0287	51.0343	51.04	51.0456	51.0512	51.0569	51.0625	51.0681	51.0738	51.0794	51.085	51.0907	51.0963	51.1019	51.1051	51.1047	51.1044	51.104	51.1036	51.1032	51.1028	51.1024	51.102	51.1016	51.1013	51.1009	51.1005	51.1001	51.0997	51.0994
17	49.7954	49.8659	49.9364	50.007	50.0775	50.148	50.2186	50.2891	50.3596	50.4302	50.5007	50.5713	50.6418	50.7123	50.7829	50.8534	50.9239	50.9945	51.0088	51.0152	51.0217	51.0281	51.0345	51.0409	51.0474	51.0538	51.0602	51.0666	51.0731	51.0795	51.0859	51.0923	51.0988	51.1025	51.1023	51.1021	51.1018	51.1016	51.1014	51.1012	51.101	51.1008	51.1006	51.1004	51.1002	51.0999	51.0997	51.0995	51.0994
18	49.7557	49.8277	49.8997	49.9717	50.0437	50.1156	50.1876	50.2596	50.3316	50.4035	50.4755	50.5475	50.6195	50.6915	50.7634	50.8354	50.9074	50.9794	50.9946	51.0018	51.009	51.0162	51.0234	51.0306	51.0379	51.0451	51.0523	51.0595	51.0667	51.0739	51.0812	51.0884	51.0956	51.0998	51.0998	51.0998	51.0997	51.0997	51.0997	51.0996	51.0996	51.0995	51.0995	51.0995	51.0994	51.0994	51.0994	51.0993	51.0993
19	49.7161	49.7896	49.863	49.9364	50.0098	50.0832	50.1566	50.2301	50.3035	50.3769	50.4503	50.5237	50.5972	50.6706	50.744	50.8174	50.8908	50.9643	50.9803	50.9883	50.9963	51.0043	51.0124	51.0204	51.0284	51.0364	51.0444	51.0524	51.0604	51.0684	51.0764	51.0844	51.0924	51.0972	51.0973	51.0975	51.0976	51.0978	51.0979	51.098	51.0982	51.0983	51.0984	51.0986	51.0987	51.0989	51.099	51.0991	51.0992
20	49.6765	49.7514	49.8263	49.9011	49.976	50.0508	50.1257	50.2005	50.2754	50.3503	50.4251	50.5	50.5748	50.6497	50.7246	50.7994	50.8743	50.9491	50.9661	50.9749	50.9837	50.9925	51.0013	51.0101	51.0189	51.0277	51.0365	51.0453	51.0541	51.0628	51.0716	51.0804	51.0892	51.0946	51.0949	51.0952	51.0955	51.0958	51.0961	51.0964	51.0968	51.0971	51.0974	51.0977	51.098	51.0983	51.0986	51.0989	51.0992
21	49.6369	49.7132	49.7895	49.8658	49.9421	50.0184	50.0947	50.171	50.2473	50.3236	50.3999	50.4762	50.5525	50.6288	50.7051	50.7814	50.8577	50.934	50.9518	50.9614	50.971	50.9806	50.9902	50.9998	51.0094	51.019	51.0285	51.0381	51.0477	51.0573	51.0669	51.0765	51.0861	51.0919	51.0924	51.0929	51.0934	51.0939	51.0944	51.0949	51.0953	51.0958	51.0963	51.0968	51.0973	51.0978	51.0983	51.0987	51.0991
22	49.5973	49.6751	49.7528	49.8305	49.9083	49.986	50.0638	50.1415	50.2192	50.297	50.3747	50.4525	50.5302	50.6079	50.6857	50.7634	50.8412	50.9189	50.9376	50.948	50.9584	50.9687	50.9791	50.9895	50.9999	51.0102	51.0206	51.031	51.0414	51.0518	51.0621	51.0725	51.0829	51.0893	51.09	51.0906	51.0913	51.0919	51.0926	51.0933	51.0939	51.0946	51.0952	51.0959	51.0966	51.0972	51.0979	51.0985	51.099
23	49.5577	49.6369	49.7161	49.7953	49.8744	49.9536	50.0328	50.112	50.1912	50.2703	50.3495	50.4287	50.5079	50.5871	50.6662	50.7454	50.8246	50.9038	50.9234	50.9345	50.9457	50.9569	50.968	50.9792	50.9904	51.0015	51.0127	51.0239	51.035	51.0462	51.0574	51.0686	51.0797	51.0867	51.0875	51.0883	51.0892	51.09	51.0908	51.0917	51.0925	51.0933	51.0942	51.095	51.0958	51.0967	51.0975	51.0984	51.099
24	49.5181	49.5987	49.6793	49.76	49.8406	49.9212	50.0018	50.0825	50.1631	50.2437	50.3243	50.4049	50.4856	50.5662	50.6468	50.7274	50.8081	50.8887	50.9091	50.9211	50.933	50.945	50.957	50.9689	50.9809	50.9928	51.0048	51.0168	51.0287	51.0407	51.0526	51.0646	51.0766	51.084	51.085	51.086	51.0871	51.0881	51.0891	51.0901	51.0911	51.0921	51.0931	51.0941	51.0951	51.0961	51.0971	51.0982	51.0989
25	49.4785	49.5606	49.6426	49.7247	49.8067	49.8888	49.9709	50.0529	50.135	50.2171	50.2991	50.3812	50.4632	50.5453	50.6274	50.7094	50.7915	50.8736	50.8949	50.9076	50.9204	50.9331	50.9459	50.9586	50.9714	50.9841	50.9969	51.0096	51.0224	51.0351	51.0479	51.0606	51.0734	51.0814	51.0826	51.0838	51.0849	51.0861	51.0873	51.0885	51.0897	51.0909	51.092	51.0932	51.0944	51.0956	51.0968	51.098	51.0988
26	49.4389	49.5224	49.6059	49.6894	49.7729	49.8564	49.9399	50.0234	50.1069	50.1904	50.2739	50.3574	50.4409	50.5244	50.6079	50.6914	50.7749	50.8584	50.8806	50.8942	50.9077	50.9212	50.9348	50.9483	50.9619	50.9754	50.989	51.0025	51.016	51.0296	51.0431	51.0567	51.0702	51.0787	51.0801	51.0815	51.0828	51.0842	51.0855	51.0869	51.0883	51.0896	51.091	51.0923	51.0937	51.0951	51.0964	51.0978	51.0988
27	49.3993	49.4842	49.5692	49.6541	49.7391	49.824	49.9089	49.9939	50.0788	50.1638	50.2487	50.3337	50.4186	50.5036	50.5885	50.6734	50.7584	50.8433	50.8664	50.8807	50.895	50.9094	50.9237	50.938	50.9524	50.9667	50.981	50.9954	51.0097	51.024	51.0384	51.0527	51.067	51.0761	51.0776	51.0792	51.0807	51.0822	51.0838	51.0853	51.0868	51.0884	51.0899	51.0914	51.093	51.0945	51.096	51.0976	51.0987
28	49.3597	49.4461	49.5324	49.6188	49.7052	49.7916	49.878	49.9644	50.0508	50.1371	50.2235	50.3099	50.3963	50.4827	50.5691	50.6554	50.7418	50.8282	50.8521	50.8673	50.8824	50.8975	50.9126	50.9278	50.9429	50.958	50.9731	50.9882	51.0034	51.0185	51.0336	51.0487	51.0639	51.0735	51.0752	51.0769	51.0786	51.0803	51.082	51.0837	51.0854	51.0871	51.0888	51.0906	51.0923	51.094	51.0957	51.0974	51.0986
29	49.3237	49.4113	49.4989	49.5866	49.6742	49.7618	49.8494	49.9371	50.0247	50.1123	50.1999	50.2876	50.3752	50.4628	50.5504	50.6381	50.7257	50.8133	50.838	50.8539	50.8698	50.8856	50.9015	50.9174	50.9332	50.9491	50.965	50.9808	50.9967	51.0126	51.0284	51.0443	51.0602	51.0703	51.0722	51.0741	51.076	51.0779	51.0798	51.0817	51.0836	51.0855	51.0874	51.0893	51.0912	51.0931	51.095	51.0969	51.0983
30	49.3021	49.3902	49.4782	49.5663	49.6544	49.7424	49.8305	49.9186	50.0066	50.0947	50.1828	50.2708	50.3589	50.447	50.535	50.6231	50.7112	50.7992	50.8245	50.8409	50.8573	50.8737	50.8902	50.9066	50.923	50.9394	50.9558	50.9722	50.9887	51.0051	51.0215	51.0379	51.0543	51.0649	51.0671	51.0692	51.0714	51.0736	51.0758	51.0779	51.0801	51.0823	51.0845	51.0866	51.0888	51.091	51.0932	51.0953	51.0969
31	49.2805	49.369	49.4575	49.546	49.6345	49.7231	49.8116	49.9001	49.9886	50.0771	50.1656	50.2541	50.3426	50.4311	50.5196	50.6081	50.6966	50.7851	50.8109	50.8279	50.8449	50.8618	50.8788	50.8958	50.9128	50.9297	50.9467	50.9637	50.9806	50.9976	51.0146	51.0316	51.0485	51.0595	51.062	51.0644	51.0669	51.0693	51.0717	51.0742	51.0766	51.0791	51.0815	51.084	51.0864	51.0889	51.0913	51.0938	51.0956
32	49.2589	49.3479	49.4368	49.5258	49.6147	49.7037	49.7926	49.8816	49.9705	50.0595	50.1484	50.2374	50.3263	50.4153	50.5042	50.5931	50.6821	50.771	50.7974	50.8149	50.8324	50.8499	50.8675	50.885	50.9025	50.92	50.9376	50.9551	50.9726	50.9901	51.0077	51.0252	51.0427	51.0541	51.0569	51.0596	51.0623	51.065	51.0677	51.0704	51.0732	51.0759	51.0786	51.0813	51.084	51.0867	51.0895	51.0922	51.0942
33	49.2374	49.3268	49.4161	49.5055	49.5949	49.6843	49.7737	49.8631	49.9525	50.0419	50.1312	50.2206	50.31	50.3994	50.4888	50.5782	50.6676	50.7569	50.7838	50.8019	50.82	50.838	50.8561	50.8742	50.8923	50.9104	50.9284	50.9465	50.9646	50.9827	51.0007	51.0188	51.0369	51.0487	51.0517	51.0547	51.0577	51.0607	51.0637	51.0667	51.0697	51.0727	51.0756	51.0786	51.0816	51.0846	51.0876	51.0906	51.0928
34	49.2158	49.3056	49.3954	49.4853	49.5751	49.6649	49.7548	49.8446	49.9344	50.0242	50.1141	50.2039	50.2937	50.3835	50.4734	50.5632	50.653	50.7429	50.7703	50.7889	50.8075	50.8262	50.8448	50.8634	50.882	50.9007	50.9193	50.9379	50.9565	50.9752	50.9938	51.0124	51.0311	51.0434	51.0466	51.0499	51.0531	51.0564	51.0597	51.0629	51.0662	51.0694	51.0727	51.076	51.0792	51.0825	51.0857	51.089	51.0914
35	49.1942	49.2845	49.3748	49.465	49.5553	49.6456	49.7358	49.8261	49.9164	50.0066	50.0969	50.1872	50.2774	50.3677	50.458	50.5482	50.6385	50.7288	50.7567	50.7759	50.7951	50.8143	50.8334	50.8526	50.8718	50.891	50.9102	50.9293	50.9485	50.9677	50.9869	51.0061	51.0252	51.038	51.0415	51.045	51.0486	51.0521	51.0556	51.0592	51.0627	51.0662	51.0698	51.0733	51.0768	51.0804	51.0839	51.0874	51.0901
36	49.1726	49.2633	49.3541	49.4448	49.5355	49.6262	49.7169	49.8076	49.8983	49.989	50.0797	50.1704	50.2611	50.3518	50.4426	50.5333	50.624	50.7147	50.7432	50.7629	50.7826	50.8024	50.8221	50.8418	50.8616	50.8813	50.901	50.9208	50.9405	50.9602	50.98	50.9997	51.0194	51.0326	51.0364	51.0402	51.044	51.0478	51.0516	51.0554	51.0592	51.063	51.0668	51.0706	51.0744	51.0782	51.082	51.0858	51.0887
37	49.1511	49.2422	49.3334	49.4245	49.5157	49.6068	49.698	49.7891	49.8802	49.9714	50.0625	50.1537	50.2448	50.336	50.4271	50.5183	50.6094	50.7006	50.7296	50.7499	50.7702	50.7905	50.8108	50.831	50.8513	50.8716	50.8919	50.9122	50.9325	50.9527	50.973	50.9933	51.0136	51.0272	51.0313	51.0354	51.0394	51.0435	51.0476	51.0517	51.0557	51.0598	51.0639	51.068	51.072	51.0761	51.0802	51.0843	51.0873
38	49.1295	49.2211	49.3127	49.4043	49.4958	49.5874	49.679	49.7706	49.8622	49.9538	50.0454	50.137	50.2286	50.3201	50.4117	50.5033	50.5949	50.6865	50.7161	50.7369	50.7577	50.7786	50.7994	50.8202	50.8411	50.8619	50.8828	50.9036	50.9244	50.9453	50.9661	50.9869	51.0078	51.0218	51.0262	51.0305	51.0349	51.0392	51.0436	51.0479	51.0523	51.0566	51.061	51.0653	51.0696	51.074	51.0783	51.0827	51.086
39	49.1079	49.1999	49.292	49.384	49.476	49.5681	49.6601	49.7521	49.8441	49.9362	50.0282	50.1202	50.2123	50.3043	50.3963	50.4883	50.5804	50.6724	50.7025	50.7239	50.7453	50.7667	50.7881	50.8095	50.8308	50.8522	50.8736	50.895	50.9164	50.9378	50.9592	50.9806	51.002	51.0164	51.0211	51.0257	51.0303	51.0349	51.0395	51.0442	51.0488	51.0534	51.058	51.0626	51.0672	51.0719	51.0765	51.0811	51.0846
40	49.0863	49.1788	49.2713	49.3637	49.4562	49.5487	49.6411	49.7336	49.8261	49.9186	50.011	50.1035	50.196	50.2884	50.3809	50.4734	50.5658	50.6583	50.689	50.7109	50.7328	50.7548	50.7767	50.7987	50.8206	50.8425	50.8645	50.8864	50.9084	50.9303	50.9523	50.9742	50.9961	51.0111	51.0159	51.0208	51.0257	51.0306	51.0355	51.0404	51.0453	51.0502	51.0551	51.06	51.0649	51.0697	51.0746	51.0795	51.0832
41	49.0648	49.1577	49.2506	49.3435	49.4364	49.5293	49.6222	49.7151	49.808	49.9009	49.9939	50.0868	50.1797	50.2726	50.3655	50.4584	50.5513	50.6442	50.6754	50.6979	50.7204	50.7429	50.7654	50.7879	50.8104	50.8329	50.8554	50.8778	50.9003	50.9228	50.9453	50.9678	50.9903	51.0057	51.0108	51.016	51.0212	51.0263	51.0315	51.0366	51.0418	51.047	51.0521	51.0573	51.0625	51.0676	51.0728	51.0779	51.0819
42	49.0432	49.1365	49.2299	49.3232	49.4166	49.5099	49.6033	49.6966	49.79	49.8833	49.9767	50.07	50.1634	50.2567	50.3501	50.4434	50.5368	50.6301	50.6619	50.6849	50.7079	50.731	50.754	50.7771	50.8001	50.8232	50.8462	50.8693	50.8923	50.9154	50.9384	50.9614	50.9845	51.0003	51.0057	51.0112	51.0166	51.022	51.0275	51.0329	51.0383	51.0438	51.0492	51.0546	51.0601	51.0655	51.0709	51.0764	51.0805
43	49.0216	49.1154	49.2092	49.303	49.3968	49.4906	49.5843	49.6781	49.7719	49.8657	49.9595	50.0533	50.1471	50.2409	50.3347	50.4285	50.5223	50.616	50.6483	50.6719	50.6955	50.7191	50.7427	50.7663	50.7899	50.8135	50.8371	50.8607	50.8843	50.9079	50.9315	50.9551	50.9787	50.9949	51.0006	51.0063	51.012	51.0177	51.0234	51.0291	51.0348	51.0406	51.0463	51.052	51.0577	51.0634	51.0691	51.0748	51.0791
44	49	49.0943	49.1885	49.2827	49.377	49.4712	49.5654	49.6596	49.7539	49.8481	49.9423	50.0366	50.1308	50.225	50.3193	50.4135	50.5077	50.602	50.6347	50.6589	50.683	50.7072	50.7313	50.7555	50.7796	50.8038	50.8279	50.8521	50.8762	50.9004	50.9246	50.9487	50.9729	50.9895	50.9955	51.0015	51.0075	51.0134	51.0194	51.0254	51.0314	51.0373	51.0433	51.0493	51.0553	51.0612	51.0672	51.0732	51.0778
45	48.9785	49.0731	49.1678	49.2625	49.3571	49.4518	49.5465	49.6411	49.7358	49.8305	49.9252	50.0198	50.1145	50.2092	50.3038	50.3985	50.4932	50.5879	50.6212	50.6459	50.6706	50.6953	50.72	50.7447	50.7694	50.7941	50.8188	50.8435	50.8682	50.8929	50.9176	50.9423	50.967	50.9841	50.9904	50.9966	51.0029	51.0091	51.0154	51.0216	51.0279	51.0341	51.0404	51.0466	51.0529	51.0591	51.0654	51.0716	51.0764
46	48.9569	49.052	49.1471	49.2422	49.3373	49.4324	49.5275	49.6227	49.7178	49.8129	49.908	50.0031	50.0982	50.1933	50.2884	50.3835	50.4787	50.5738	50.6076	50.6329	50.6582	50.6834	50.7087	50.7339	50.7592	50.7844	50.8097	50.8349	50.8602	50.8854	50.9107	50.936	50.9612	50.9788	50.9853	50.9918	50.9983	51.0048	51.0114	51.0179	51.0244	51.0309	51.0374	51.044	51.0505	51.057	51.0635	51.07	51.075
47	48.9353	49.0308	49.1264	49.222	49.3175	49.4131	49.5086	49.6042	49.6997	49.7953	49.8908	49.9864	50.0819	50.1775	50.273	50.3686	50.4641	50.5597	50.5941	50.6199	50.6457	50.6715	50.6973	50.7231	50.7489	50.7747	50.8005	50.8264	50.8522	50.878	50.9038	50.9296	50.9554	50.9734	50.9802	50.987	50.9937	51.0005	51.0073	51.0141	51.0209	51.0277	51.0345	51.0413	51.0481	51.0549	51.0617	51.0685	51.0737
48	48.9137	49.0097	49.1057	49.2017	49.2977	49.3937	49.4897	49.5857	49.6817	49.7777	49.8736	49.9696	50.0656	50.1616	50.2576	50.3536	50.4496	50.5456	50.5805	50.6069	50.6333	50.6596	50.686	50.7123	50.7387	50.7651	50.7914	50.8178	50.8441	50.8705	50.8968	50.9232	50.9496	50.968	50.975	50.9821	50.9892	50.9962	51.0033	51.0104	51.0174	51.0245	51.0316	51.0386	51.0457	51.0528	51.0598	51.0669	51.0723
49	48.8921	48.9886	49.085	49.1814	49.2779	49.3743	49.4707	49.5672	49.6636	49.76	49.8565	49.9529	50.0493	50.1458	50.2422	50.3386	50.4351	50.5315	50.567	50.5939	50.6208	50.6477	50.6746	50.7015	50.7285	50.7554	50.7823	50.8092	50.8361	50.863	50.8899	50.9168	50.9437	50.9626	50.9699	50.9773	50.9846	50.9919	50.9993	51.0066	51.014	51.0213	51.0286	51.036	51.0433	51.0506	51.058	51.0653	51.0709
50	48.8706	48.9674	49.0643	49.1612	49.2581	49.3549	49.4518	49.5487	49.6456	49.7424	49.8393	49.9362	50.033	50.1299	50.2268	50.3237	50.4205	50.5174	50.5534	50.5809	50.6084	50.6358	50.6633	50.6908	50.7182	50.7457	50.7731	50.8006	50.8281	50.8555	50.883	50.9105	50.9379	50.9572	50.9648	50.9724	50.98	50.9876	50.9953	51.0029	51.0105	51.0181	51.0257	51.0333	51.0409	51.0485	51.0561	51.0637	51.0695
51	48.849	48.9463	49.0436	49.1409	49.2382	49.3356	49.4329	49.5302	49.6275	49.7248	49.8221	49.9194	50.0168	50.1141	50.2114	50.3087	50.406	50.5033	50.5399	50.5679	50.5959	50.6239	50.6519	50.68	50.708	50.736	50.764	50.792	50.82	50.8481	50.8761	50.9041	50.9321	50.9518	50.9597	50.9676	50.9755	50.9833	50.9912	50.9991	51.007	51.0149	51.0227	51.0306	51.0385	51.0464	51.0543	51.0621	51.0682
52	48.8274	48.9252	49.0229	49.1207	49.2184	49.3162	49.4139	49.5117	49.6094	49.7072	49.805	49.9027	50.0005	50.0982	50.196	50.2937	50.3915	50.4892	50.5263	50.5549	50.5835	50.612	50.6406	50.6692	50.6977	50.7263	50.7549	50.7834	50.812	50.8406	50.8691	50.8977	50.9263	50.9464	50.9546	50.9627	50.9709	50.9791	50.9872	50.9954	51.0035	51.0117	51.0198	51.028	51.0361	51.0443	51.0524	51.0606	51.0668
53	48.8058	48.904	49.0022	49.1004	49.1986	49.2968	49.395	49.4932	49.5914	49.6896	49.7878	49.886	49.9842	50.0824	50.1806	50.2787	50.3769	50.4751	50.5128	50.5419	50.571	50.6001	50.6293	50.6584	50.6875	50.7166	50.7457	50.7749	50.804	50.8331	50.8622	50.8913	50.9205	50.9411	50.9495	50.9579	50.9663	50.9748	50.9832	50.9916	51	51.0084	51.0169	51.0253	51.0337	51.0421	51.0506	51.059	51.0654
54	48.7843	48.8829	48.9815	49.0802	49.1788	49.2774	49.3761	49.4747	49.5733	49.672	49.7706	49.8692	49.9679	50.0665	50.1651	50.2638	50.3624	50.461	50.4992	50.5289	50.5586	50.5882	50.6179	50.6476	50.6773	50.7069	50.7366	50.7663	50.796	50.8256	50.8553	50.885	50.9146	50.9357	50.9444	50.9531	50.9618	50.9705	50.9791	50.9878	50.9965	51.0052	51.0139	51.0226	51.0313	51.04	51.0487	51.0574	51.0641
55	48.7627	48.8618	48.9608	49.0599	49.159	49.2581	49.3571	49.4562	49.5553	49.6544	49.7534	49.8525	49.9516	50.0507	50.1497	50.2488	50.3479	50.447	50.4857	50.5159	50.5461	50.5763	50.6066	50.6368	50.667	50.6972	50.7275	50.7577	50.7879	50.8181	50.8484	50.8786	50.9088	50.9303	50.9393	50.9482	50.9572	50.9662	50.9751	50.9841	50.9931	51.002	51.011	51.02	51.0289	51.0379	51.0469	51.0558	51.0627
56	48.7411	48.8406	48.9401	49.0397	49.1392	49.2387	49.3382	49.4377	49.5372	49.6367	49.7363	49.8358	49.9353	50.0348	50.1343	50.2338	50.3333	50.4329	50.4721	50.5029	50.5337	50.5645	50.5952	50.626	50.6568	50.6876	50.7183	50.7491	50.7799	50.8107	50.8414	50.8722	50.903	50.9249	50.9341	50.9434	50.9526	50.9619	50.9711	50.9803	50.9896	50.9988	51.008	51.0173	51.0265	51.0358	51.045	51.0542	51.0613
57	48.7195	48.8195	48.9194	49.0194	49.1194	49.2193	49.3193	49.4192	49.5192	49.6191	49.7191	49.819	49.919	50.019	50.1189	50.2189	50.3188	50.4188	50.4586	50.4899	50.5212	50.5526	50.5839	50.6152	50.6465	50.6779	50.7092	50.7405	50.7719	50.8032	50.8345	50.8658	50.8972	50.9195	50.929	50.9385	50.9481	50.9576	50.9671	50.9766	50.9861	50.9956	51.0051	51.0146	51.0241	51.0336	51.0431	51.0527	51.06
58	48.7019	48.8022	48.9025	49.0027	49.103	49.2032	49.3035	49.4037	49.504	49.6042	49.7045	49.8048	49.905	50.0053	50.1055	50.2058	50.306	50.4063	50.4465	50.4783	50.51	50.5418	50.5736	50.6053	50.6371	50.6689	50.7006	50.7324	50.7641	50.7959	50.8277	50.8594	50.8912	50.9139	50.9237	50.9334	50.9432	50.9529	50.9627	50.9725	50.9822	50.992	51.0017	51.0115	51.0213	51.031	51.0408	51.0505	51.058
59	48.6903	48.7907	48.891	48.9914	49.0917	49.1921	49.2924	49.3927	49.4931	49.5934	49.6938	49.7941	49.8945	49.9948	50.0952	50.1955	50.2959	50.3962	50.4367	50.4687	50.5007	50.5327	50.5648	50.5968	50.6288	50.6608	50.6928	50.7249	50.7569	50.7889	50.8209	50.853	50.885	50.9079	50.9179	50.9279	50.9379	50.9478	50.9578	50.9678	50.9778	50.9877	50.9977	51.0077	51.0177	51.0277	51.0376	51.0476	51.0553
60	48.6787	48.7791	48.8796	48.98	49.0805	49.1809	49.2813	49.3818	49.4822	49.5826	49.6831	49.7835	49.884	49.9844	50.0848	50.1853	50.2857	50.3861	50.4268	50.4591	50.4914	50.5237	50.5559	50.5882	50.6205	50.6528	50.6851	50.7174	50.7496	50.7819	50.8142	50.8465	50.8788	50.9019	50.9121	50.9223	50.9325	50.9427	50.9529	50.9631	50.9733	50.9835	50.9937	51.0039	51.0141	51.0243	51.0345	51.0447	51.0526
61	48.6671	48.7676	48.8681	48.9687	49.0692	49.1697	49.2703	49.3708	49.4713	49.5718	49.6724	49.7729	49.8734	49.9739	50.0745	50.175	50.2755	50.3761	50.417	50.4495	50.4821	50.5146	50.5471	50.5797	50.6122	50.6448	50.6773	50.7098	50.7424	50.7749	50.8075	50.84	50.8725	50.896	50.9064	50.9168	50.9272	50.9376	50.948	50.9585	50.9689	50.9793	50.9897	51.0001	51.0105	51.0209	51.0314	51.0418	51.0498
62	48.6555	48.7561	48.8567	48.9573	49.0579	49.1586	49.2592	49.3598	49.4604	49.561	49.6617	49.7623	49.8629	49.9635	50.0641	50.1647	50.2654	50.366	50.4071	50.4399	50.4727	50.5055	50.5383	50.5711	50.6039	50.6367	50.6695	50.7023	50.7351	50.7679	50.8007	50.8335	50.8663	50.89	50.9006	50.9113	50.9219	50.9325	50.9432	50.9538	50.9644	50.9751	50.9857	50.9963	51.007	51.0176	51.0282	51.0389	51.0471
63	48.6439	48.7446	48.8453	48.946	49.0467	49.1474	49.2481	49.3488	49.4495	49.5502	49.6509	49.7517	49.8524	49.9531	50.0538	50.1545	50.2552	50.3559	50.3973	50.4304	50.4634	50.4965	50.5295	50.5626	50.5956	50.6287	50.6618	50.6948	50.7279	50.7609	50.794	50.827	50.8601	50.884	50.8949	50.9057	50.9166	50.9274	50.9383	50.9491	50.96	50.9708	50.9817	50.9925	51.0034	51.0142	51.0251	51.0359	51.0444
64	48.6322	48.733	48.8338	48.9346	49.0354	49.1362	49.237	49.3378	49.4386	49.5394	49.6402	49.741	49.8418	49.9426	50.0434	50.1442	50.245	50.3458	50.3875	50.4208	50.4541	50.4874	50.5207	50.554	50.5874	50.6207	50.654	50.6873	50.7206	50.7539	50.7872	50.8206	50.8539	50.878	50.8891	50.9002	50.9112	50.9223	50.9334	50.9444	50.9555	50.9666	50.9777	50.9887	50.9998	51.0109	51.0219	51.033	51.0416
65	48.6206	48.7215	48.8224	48.9233	49.0242	49.1251	49.226	49.3269	49.4277	49.5286	49.6295	49.7304	49.8313	49.9322	50.0331	50.134	50.2349	50.3358	50.3776	50.4112	50.4448	50.4784	50.5119	50.5455	50.5791	50.6126	50.6462	50.6798	50.7134	50.7469	50.7805	50.8141	50.8476	50.8721	50.8833	50.8946	50.9059	50.9172	50.9285	50.9398	50.9511	50.9624	50.9736	50.9849	50.9962	51.0075	51.0188	51.0301	51.0389
66	48.609	48.71	48.811	48.9119	49.0129	49.1139	49.2149	49.3159	49.4169	49.5178	49.6188	49.7198	49.8208	49.9218	50.0227	50.1237	50.2247	50.3257	50.3678	50.4016	50.4355	50.4693	50.5031	50.5369	50.5708	50.6046	50.6384	50.6723	50.7061	50.7399	50.7738	50.8076	50.8414	50.8661	50.8776	50.8891	50.9006	50.9121	50.9236	50.9351	50.9466	50.9581	50.9696	50.9811	50.9926	51.0041	51.0157	51.0272	51.0361
67	48.5974	48.6985	48.7995	48.9006	49.0017	49.1027	49.2038	49.3049	49.406	49.507	49.6081	49.7092	49.8102	49.9113	50.0124	50.1135	50.2145	50.3156	50.358	50.392	50.4261	50.4602	50.4943	50.5284	50.5625	50.5966	50.6307	50.6648	50.6988	50.7329	50.767	50.8011	50.8352	50.8601	50.8718	50.8835	50.8953	50.907	50.9187	50.9304	50.9422	50.9539	50.9656	50.9773	50.9891	51.0008	51.0125	51.0242	51.0334
68	48.5858	48.6869	48.7881	48.8893	48.9904	49.0916	49.1927	49.2939	49.3951	49.4962	49.5974	49.6986	49.7997	49.9009	50.002	50.1032	50.2044	50.3055	50.3481	50.3825	50.4168	50.4512	50.4855	50.5199	50.5542	50.5885	50.6229	50.6572	50.6916	50.7259	50.7603	50.7946	50.829	50.8541	50.8661	50.878	50.8899	50.9019	50.9138	50.9258	50.9377	50.9497	50.9616	50.9735	50.9855	50.9974	51.0094	51.0213	51.0307
69	48.5742	48.6754	48.7767	48.8779	48.9792	49.0804	49.1817	49.2829	49.3842	49.4854	49.5867	49.6879	49.7892	49.8904	49.9917	50.0929	50.1942	50.2954	50.3383	50.3729	50.4075	50.4421	50.4767	50.5113	50.5459	50.5805	50.6151	50.6497	50.6843	50.7189	50.7535	50.7882	50.8228	50.8481	50.8603	50.8725	50.8846	50.8968	50.9089	50.9211	50.9333	50.9454	50.9576	50.9697	50.9819	50.9941	51.0062	51.0184	51.0279
70	48.5625	48.6639	48.7652	48.8666	48.9679	49.0693	49.1706	49.2719	49.3733	49.4746	49.576	49.6773	49.7787	49.88	49.9813	50.0827	50.184	50.2854	50.3284	50.3633	50.3982	50.433	50.4679	50.5028	50.5376	50.5725	50.6074	50.6422	50.6771	50.7119	50.7468	50.7817	50.8165	50.8422	50.8545	50.8669	50.8793	50.8917	50.9041	50.9164	50.9288	50.9412	50.9536	50.966	50.9783	50.9907	51.0031	51.0155	51.0252
71	48.5509	48.6524	48.7538	48.8552	48.9567	49.0581	49.1595	49.261	49.3624	49.4638	49.5653	49.6667	49.7681	49.8696	49.971	50.0724	50.1739	50.2753	50.3186	50.3537	50.3888	50.424	50.4591	50.4942	50.5293	50.5645	50.5996	50.6347	50.6698	50.7049	50.7401	50.7752	50.8103	50.8362	50.8488	50.8614	50.874	50.8866	50.8992	50.9118	50.9244	50.937	50.9496	50.9622	50.9748	50.9874	51	51.0126	51.0225
72	48.5393	48.6408	48.7424	48.8439	48.9454	49.0469	49.1485	49.25	49.3515	49.453	49.5546	49.6561	49.7576	49.8591	49.9606	50.0622	50.1637	50.2652	50.3088	50.3441	50.3795	50.4149	50.4503	50.4857	50.521	50.5564	50.5918	50.6272	50.6626	50.698	50.7333	50.7687	50.8041	50.8302	50.843	50.8558	50.8686	50.8815	50.8943	50.9071	50.9199	50.9327	50.9455	50.9584	50.9712	50.984	50.9968	51.0096	51.0197
73	48.5277	48.6293	48.7309	48.8325	48.9342	49.0358	49.1374	49.239	49.3406	49.4422	49.5438	49.6455	49.7471	49.8487	49.9503	50.0519	50.1535	50.2551	50.2989	50.3346	50.3702	50.4058	50.4415	50.4771	50.5128	50.5484	50.584	50.6197	50.6553	50.691	50.7266	50.7622	50.7979	50.8242	50.8373	50.8503	50.8633	50.8764	50.8894	50.9024	50.9155	50.9285	50.9415	50.9546	50.9676	50.9806	50.9937	51.0067	51.017
74	48.5161	48.6178	48.7195	48.8212	48.9229	49.0246	49.1263	49.228	49.3297	49.4314	49.5331	49.6348	49.7365	49.8382	49.94	50.0417	50.1434	50.2451	50.2891	50.325	50.3609	50.3968	50.4327	50.4686	50.5045	50.5404	50.5763	50.6122	50.6481	50.684	50.7199	50.7558	50.7916	50.8182	50.8315	50.8447	50.858	50.8713	50.8845	50.8978	50.911	50.9243	50.9375	50.9508	50.964	50.9773	50.9905	51.0038	51.0142
75	48.5045	48.6063	48.708	48.8098	48.9116	49.0134	49.1152	49.217	49.3188	49.4206	49.5224	49.6242	49.726	49.8278	49.9296	50.0314	50.1332	50.235	50.2792	50.3154	50.3516	50.3877	50.4239	50.46	50.4962	50.5323	50.5685	50.6046	50.6408	50.677	50.7131	50.7493	50.7854	50.8123	50.8257	50.8392	50.8527	50.8661	50.8796	50.8931	50.9066	50.92	50.9335	50.947	50.9604	50.9739	50.9874	51.0009	51.0115
76	48.4928	48.5947	48.6966	48.7985	48.9004	49.0023	49.1042	49.206	49.3079	49.4098	49.5117	49.6136	49.7155	49.8174	49.9193	50.0211	50.123	50.2249	50.2694	50.3058	50.3422	50.3787	50.4151	50.4515	50.4879	50.5243	50.5607	50.5971	50.6335	50.67	50.7064	50.7428	50.7792	50.8063	50.82	50.8337	50.8474	50.861	50.8747	50.8884	50.9021	50.9158	50.9295	50.9432	50.9569	50.9706	50.9842	50.9979	51.0088
77	48.4812	48.5832	48.6852	48.7872	48.8891	48.9911	49.0931	49.1951	49.297	49.399	49.501	49.603	49.705	49.8069	49.9089	50.0109	50.1129	50.2148	50.2596	50.2962	50.3329	50.3696	50.4063	50.4429	50.4796	50.5163	50.5529	50.5896	50.6263	50.663	50.6996	50.7363	50.773	50.8003	50.8142	50.8281	50.842	50.8559	50.8698	50.8838	50.8977	50.9116	50.9255	50.9394	50.9533	50.9672	50.9811	50.995	51.006
78	48.4696	48.5717	48.6737	48.7758	48.8779	48.9799	49.082	49.1841	49.2862	49.3882	49.4903	49.5924	49.6944	49.7965	49.8986	50.0006	50.1027	50.2048	50.2497	50.2867	50.3236	50.3605	50.3975	50.4344	50.4713	50.5082	50.5452	50.5821	50.619	50.656	50.6929	50.7298	50.7668	50.7943	50.8085	50.8226	50.8367	50.8508	50.865	50.8791	50.8932	50.9073	50.9215	50.9356	50.9497	50.9638	50.978	50.9921	51.0033
79	48.458	48.5601	48.6623	48.7645	48.8666	48.9688	49.0709	49.1731	49.2753	49.3774	49.4796	49.5817	49.6839	49.7861	49.8882	49.9904	50.0925	50.1947	50.2399	50.2771	50.3143	50.3515	50.3886	50.4258	50.463	50.5002	50.5374	50.5746	50.6118	50.649	50.6862	50.7234	50.7605	50.7883	50.8027	50.817	50.8314	50.8457	50.8601	50.8744	50.8888	50.9031	50.9175	50.9318	50.9461	50.9605	50.9748	50.9892	51.0006
80	48.4464	48.5486	48.6509	48.7531	48.8554	48.9576	49.0599	49.1621	49.2644	49.3666	49.4689	49.5711	49.6734	49.7756	49.8779	49.9801	50.0824	50.1846	50.2301	50.2675	50.3049	50.3424	50.3798	50.4173	50.4547	50.4922	50.5296	50.5671	50.6045	50.642	50.6794	50.7169	50.7543	50.7824	50.7969	50.8115	50.8261	50.8406	50.8552	50.8697	50.8843	50.8989	50.9134	50.928	50.9426	50.9571	50.9717	50.9863	50.9978
81	48.4348	48.5371	48.6394	48.7418	48.8441	48.9465	49.0488	49.1511	49.2535	49.3558	49.4582	49.5605	49.6628	49.7652	49.8675	49.9699	50.0722	50.1745	50.2202	50.2579	50.2956	50.3333	50.371	50.4087	50.4464	50.4842	50.5219	50.5596	50.5973	50.635	50.6727	50.7104	50.7481	50.7764	50.7912	50.806	50.8207	50.8355	50.8503	50.8651	50.8799	50.8946	50.9094	50.9242	50.939	50.9538	50.9685	50.9833	50.9951
82	48.4231	48.5256	48.628	48.7304	48.8329	48.9353	49.0377	49.1402	49.2426	49.345	49.4474	49.5499	49.6523	49.7547	49.8572	49.9596	50.062	50.1645	50.2104	50.2483	50.2863	50.3243	50.3622	50.4002	50.4382	50.4761	50.5141	50.5521	50.59	50.628	50.6659	50.7039	50.7419	50.7704	50.7854	50.8004	50.8154	50.8304	50.8454	50.8604	50.8754	50.8904	50.9054	50.9204	50.9354	50.9504	50.9654	50.9804	50.9923
83	48.4115	48.514	48.6166	48.7191	48.8216	48.9241	49.0266	49.1292	49.2317	49.3342	49.4367	49.5393	49.6418	49.7443	49.8468	49.9493	50.0519	50.1544	50.2005	50.2388	50.277	50.3152	50.3534	50.3917	50.4299	50.4681	50.5063	50.5445	50.5828	50.621	50.6592	50.6974	50.7357	50.7644	50.7797	50.7949	50.8101	50.8253	50.8405	50.8557	50.871	50.8862	50.9014	50.9166	50.9318	50.947	50.9623	50.9775	50.9896
84	48.3999	48.5025	48.6051	48.7077	48.8104	48.913	49.0156	49.1182	49.2208	49.3234	49.426	49.5286	49.6312	49.7339	49.8365	49.9391	50.0417	50.1443	50.1907	50.2292	50.2677	50.3061	50.3446	50.3831	50.4216	50.4601	50.4985	50.537	50.5755	50.614	50.6525	50.6909	50.7294	50.7585	50.7739	50.7893	50.8048	50.8202	50.8356	50.8511	50.8665	50.8819	50.8974	50.9128	50.9283	50.9437	50.9591	50.9746	50.9869
85	48.3883	48.491	48.5937	48.6964	48.7991	48.9018	49.0045	49.1072	49.2099	49.3126	49.4153	49.518	49.6207	49.7234	49.8261	49.9288	50.0315	50.1342	50.1809	50.2196	50.2583	50.2971	50.3358	50.3746	50.4133	50.452	50.4908	50.5295	50.5683	50.607	50.6457	50.6845	50.7232	50.7525	50.7681	50.7838	50.7994	50.8151	50.8307	50.8464	50.8621	50.8777	50.8934	50.909	50.9247	50.9403	50.956	50.9716	50.9841
86	48.3767	48.4795	48.5823	48.6851	48.7878	48.8906	48.9934	49.0962	49.199	49.3018	49.4046	49.5074	49.6102	49.713	49.8158	49.9186	50.0214	50.1242	50.171	50.21	50.249	50.288	50.327	50.366	50.405	50.444	50.483	50.522	50.561	50.6	50.639	50.678	50.717	50.7465	50.7624	50.7782	50.7941	50.81	50.8259	50.8417	50.8576	50.8735	50.8894	50.9052	50.9211	50.937	50.9528	50.9687	50.9814
87	48.3651	48.4679	48.5708	48.6737	48.7766	48.8795	48.9824	49.0852	49.1881	49.291	49.3939	49.4968	49.5997	49.7025	49.8054	49.9083	50.0112	50.1141	50.1612	50.2004	50.2397	50.279	50.3182	50.3575	50.3967	50.436	50.4752	50.5145	50.5537	50.593	50.6323	50.6715	50.7108	50.7405	50.7566	50.7727	50.7888	50.8049	50.821	50.8371	50.8532	50.8692	50.8853	50.9014	50.9175	50.9336	50.9497	50.9658	50.9787
88	48.3534	48.4564	48.5594	48.6624	48.7653	48.8683	48.9713	49.0743	49.1772	49.2802	49.3832	49.4862	49.5891	49.6921	49.7951	49.8981	50.001	50.104	50.1513	50.1909	50.2304	50.2699	50.3094	50.3489	50.3884	50.4279	50.4675	50.507	50.5465	50.586	50.6255	50.665	50.7045	50.7345	50.7508	50.7672	50.7835	50.7998	50.8161	50.8324	50.8487	50.865	50.8813	50.8976	50.9139	50.9303	50.9466	50.9629	50.9759
89	48.3418	48.4449	48.548	48.651	48.7541	48.8571	48.9602	49.0633	49.1663	49.2694	49.3725	49.4755	49.5786	49.6817	49.7847	49.8878	49.9909	50.0939	50.1415	50.1813	50.2211	50.2608	50.3006	50.3404	50.3801	50.4199	50.4597	50.4995	50.5392	50.579	50.6188	50.6585	50.6983	50.7286	50.7451	50.7616	50.7781	50.7947	50.8112	50.8277	50.8443	50.8608	50.8773	50.8938	50.9104	50.9269	50.9434	50.96	50.9732
90	48.3302	48.4334	48.5365	48.6397	48.7428	48.846	48.9491	49.0523	49.1554	49.2586	49.3618	49.4649	49.5681	49.6712	49.7744	49.8775	49.9807	50.0838	50.1317	50.1717	50.2117	50.2518	50.2918	50.3318	50.3719	50.4119	50.4519	50.4919	50.532	50.572	50.612	50.6521	50.6921	50.7226	50.7393	50.7561	50.7728	50.7896	50.8063	50.8231	50.8398	50.8566	50.8733	50.89	50.9068	50.9235	50.9403	50.957	50.9704
91	48.3186	48.4218	48.5251	48.6283	48.7316	48.8348	48.9381	49.0413	49.1446	49.2478	49.351	49.4543	49.5575	49.6608	49.764	49.8673	49.9705	50.0738	50.1218	50.1621	50.2024	50.2427	50.283	50.3233	50.3636	50.4039	50.4441	50.4844	50.5247	50.565	50.6053	50.6456	50.6859	50.7166	50.7336	50.7505	50.7675	50.7845	50.8014	50.8184	50.8354	50.8523	50.8693	50.8862	50.9032	50.9202	50.9371	50.9541	50.9677
92	48.307	48.4103	48.5136	48.617	48.7203	48.8237	48.927	49.0303	49.1337	49.237	49.3403	49.4437	49.547	49.6503	49.7537	49.857	49.9604	50.0637	50.112	50.1525	50.1931	50.2336	50.2742	50.3147	50.3553	50.3958	50.4364	50.4769	50.5175	50.558	50.5986	50.6391	50.6797	50.7106	50.7278	50.745	50.7622	50.7794	50.7965	50.8137	50.8309	50.8481	50.8653	50.8825	50.8996	50.9168	50.934	50.9512	50.965
93	48.2954	48.3988	48.5022	48.6056	48.7091	48.8125	48.9159	49.0193	49.1228	49.2262	49.3296	49.4331	49.5365	49.6399	49.7433	49.8468	49.9502	50.0536	50.1022	50.143	50.1838	50.2246	50.2654	50.3062	50.347	50.3878	50.4286	50.4694	50.5102	50.551	50.5918	50.6326	50.6734	50.7046	50.722	50.7394	50.7568	50.7743	50.7917	50.8091	50.8265	50.8439	50.8613	50.8787	50.8961	50.9135	50.9309	50.9483	50.9622
94	48.2837	48.3873	48.4908	48.5943	48.6978	48.8013	48.9048	49.0084	49.1119	49.2154	49.3189	49.4224	49.526	49.6295	49.733	49.8365	49.94	50.0435	50.0923	50.1334	50.1744	50.2155	50.2566	50.2976	50.3387	50.3798	50.4208	50.4619	50.503	50.544	50.5851	50.6261	50.6672	50.6987	50.7163	50.7339	50.7515	50.7691	50.7868	50.8044	50.822	50.8396	50.8572	50.8749	50.8925	50.9101	50.9277	50.9453	50.9595
95	48.2721	48.3757	48.4793	48.5829	48.6866	48.7902	48.8938	48.9974	49.101	49.2046	49.3082	49.4118	49.5154	49.619	49.7226	49.8262	49.9299	50.0335	50.0825	50.1238	50.1651	50.2064	50.2478	50.2891	50.3304	50.3717	50.4131	50.4544	50.4957	50.537	50.5783	50.6197	50.661	50.6927	50.7105	50.7284	50.7462	50.764	50.7819	50.7997	50.8176	50.8354	50.8532	50.8711	50.8889	50.9067	50.9246	50.9424	50.9567
96	48.2605	48.3642	48.4679	48.5716	48.6753	48.779	48.8827	48.9864	49.0901	49.1938	49.2975	49.4012	49.5049	49.6086	49.7123	49.816	49.9197	50.0234	50.0726	50.1142	50.1558	50.1974	50.239	50.2805	50.3221	50.3637	50.4053	50.4469	50.4884	50.53	50.5716	50.6132	50.6548	50.6867	50.7048	50.7228	50.7409	50.7589	50.777	50.795	50.8131	50.8312	50.8492	50.8673	50.8853	50.9034	50.9214	50.9395	50.954
97	48.2489	48.3527	48.4565	48.5603	48.664	48.7678	48.8716	48.9754	49.0792	49.183	49.2868	49.3906	49.4944	49.5982	49.7019	49.8057	49.9095	50.0133	50.0628	50.1046	50.1465	50.1883	50.2302	50.272	50.3138	50.3557	50.3975	50.4394	50.4812	50.523	50.5649	50.6067	50.6485	50.6807	50.699	50.7173	50.7356	50.7538	50.7721	50.7904	50.8087	50.8269	50.8452	50.8635	50.8818	50.9	50.9183	50.9366	50.9513
98	48.2373	48.3412	48.445	48.5489	48.6528	48.7567	48.8606	48.9644	49.0683	49.1722	49.2761	49.38	49.4838	49.5877	49.6916	49.7955	49.8994	50.0032	50.053	50.0951	50.1372	50.1793	50.2213	50.2634	50.3055	50.3476	50.3897	50.4318	50.4739	50.516	50.5581	50.6002	50.6423	50.6748	50.6932	50.7117	50.7302	50.7487	50.7672	50.7857	50.8042	50.8227	50.8412	50.8597	50.8782	50.8967	50.9152	50.9337	50.9485
99	48.2257	48.3296	48.4336	48.5376	48.6415	48.7455	48.8495	48.9535	49.0574	49.1614	49.2654	49.3693	49.4733	49.5773	49.6812	49.7852	49.8892	49.9932	50.0431	50.0855	50.1278	50.1702	50.2125	50.2549	50.2973	50.3396	50.382	50.4243	50.4667	50.509	50.5514	50.5937	50.6361	50.6688	50.6875	50.7062	50.7249	50.7436	50.7623	50.781	50.7998	50.8185	50.8372	50.8559	50.8746	50.8933	50.912	50.9307	50.9458
100	48.214	48.3181	48.4222	48.5262	48.6303	48.7343	48.8384	48.9425	49.0465	49.1506	49.2547	49.3587	49.4628	49.5668	49.6709	49.775	49.879	49.9831	50.0333	50.0759	50.1185	50.1611	50.2037	50.2464	50.289	50.3316	50.3742	50.4168	50.4594	50.502	50.5447	50.5873	50.6299	50.6628	50.6817	50.7007	50.7196	50.7385	50.7574	50.7764	50.7953	50.8142	50.8332	50.8521	50.871	50.8899	50.9089	50.9278	50.9431
101	48.2024	48.3066	48.4107	48.5149	48.619	48.7232	48.8273	48.9315	49.0356	49.1398	49.2439	49.3481	49.4522	49.5564	49.6606	49.7647	49.8689	49.973	50.0234	50.0663	50.1092	50.1521	50.1949	50.2378	50.2807	50.3236	50.3664	50.4093	50.4522	50.495	50.5379	50.5808	50.6237	50.6568	50.676	50.6951	50.7143	50.7334	50.7526	50.7717	50.7909	50.81	50.8291	50.8483	50.8674	50.8866	50.9057	50.9249	50.9403
102	48.1908	48.295	48.3993	48.5035	48.6078	48.712	48.8163	48.9205	49.0247	49.129	49.2332	49.3375	49.4417	49.546	49.6502	49.7544	49.8587	49.9629	50.0136	50.0567	50.0999	50.143	50.1861	50.2293	50.2724	50.3155	50.3587	50.4018	50.4449	50.488	50.5312	50.5743	50.6174	50.6508	50.6702	50.6896	50.7089	50.7283	50.7477	50.767	50.7864	50.8058	50.8251	50.8445	50.8639	50.8832	50.9026	50.922	50.9376
103	48.1792	48.2835	48.3879	48.4922	48.5965	48.7009	48.8052	48.9095	49.0139	49.1182	49.2225	49.3269	49.4312	49.5355	49.6399	49.7442	49.8485	49.9529	50.0038	50.0472	50.0905	50.1339	50.1773	50.2207	50.2641	50.3075	50.3509	50.3943	50.4377	50.481	50.5244	50.5678	50.6112	50.6449	50.6644	50.684	50.7036	50.7232	50.7428	50.7624	50.7819	50.8015	50.8211	50.8407	50.8603	50.8799	50.8995	50.919	50.9348
104	48.1676	48.272	48.3764	48.4808	48.5853	48.6897	48.7941	48.8985	49.003	49.1074	49.2118	49.3162	49.4207	49.5251	49.6295	49.7339	49.8384	49.9428	49.9939	50.0376	50.0812	50.1249	50.1685	50.2122	50.2558	50.2995	50.3431	50.3868	50.4304	50.4741	50.5177	50.5613	50.605	50.6389	50.6587	50.6785	50.6983	50.7181	50.7379	50.7577	50.7775	50.7973	50.8171	50.8369	50.8567	50.8765	50.8963	50.9161	50.9321
105	48.156	48.2605	48.365	48.4695	48.574	48.6785	48.783	48.8876	48.9921	49.0966	49.2011	49.3056	49.4101	49.5146	49.6192	49.7237	49.8282	49.9327	49.9841	50.028	50.0719	50.1158	50.1597	50.2036	50.2475	50.2914	50.3353	50.3792	50.4231	50.4671	50.511	50.5549	50.5988	50.6329	50.6529	50.6729	50.693	50.713	50.733	50.753	50.773	50.7931	50.8131	50.8331	50.8531	50.8732	50.8932	50.9132	50.9294
106	48.1443	48.2489	48.3535	48.4582	48.5628	48.6674	48.772	48.8766	48.9812	49.0858	49.1904	49.295	49.3996	49.5042	49.6088	49.7134	49.818	49.9226	49.9742	50.0184	50.0626	50.1067	50.1509	50.1951	50.2392	50.2834	50.3276	50.3717	50.4159	50.4601	50.5042	50.5484	50.5926	50.6269	50.6472	50.6674	50.6876	50.7079	50.7281	50.7484	50.7686	50.7888	50.8091	50.8293	50.8496	50.8698	50.89	50.9103	50.9266
107	48.1327	48.2374	48.3421	48.4468	48.5515	48.6562	48.7609	48.8656	48.9703	49.075	49.1797	49.2844	49.3891	49.4938	49.5985	49.7032	49.8079	49.9126	49.9644	50.0088	50.0533	50.0977	50.1421	50.1865	50.2309	50.2754	50.3198	50.3642	50.4086	50.4531	50.4975	50.5419	50.5863	50.6209	50.6414	50.6619	50.6823	50.7028	50.7232	50.7437	50.7641	50.7846	50.8051	50.8255	50.846	50.8664	50.8869	50.9074	50.9239
108	48.1211	48.2259	48.3307	48.4355	48.5403	48.645	48.7498	48.8546	48.9594	49.0642	49.169	49.2738	49.3785	49.4833	49.5881	49.6929	49.7977	49.9025	49.9546	49.9993	50.0439	50.0886	50.1333	50.178	50.2227	50.2673	50.312	50.3567	50.4014	50.4461	50.4907	50.5354	50.5801	50.615	50.6356	50.6563	50.677	50.6977	50.7183	50.739	50.7597	50.7804	50.801	50.8217	50.8424	50.8631	50.8838	50.9044	50.9212
109	48.1095	48.2144	48.3192	48.4241	48.529	48.6339	48.7388	48.8436	48.9485	49.0534	49.1583	49.2631	49.368	49.4729	49.5778	49.6826	49.7875	49.8924	49.9447	49.9897	50.0346	50.0796	50.1245	50.1694	50.2144	50.2593	50.3042	50.3492	50.3941	50.4391	50.484	50.5289	50.5739	50.609	50.6299	50.6508	50.6717	50.6926	50.7135	50.7344	50.7552	50.7761	50.797	50.8179	50.8388	50.8597	50.8806	50.9015	50.9184
110	48.0979	48.2028	48.3078	48.4128	48.5177	48.6227	48.7277	48.8326	48.9376	49.0426	49.1475	49.2525	49.3575	49.4625	49.5674	49.6724	49.7774	49.8823	49.9349	49.9801	50.0253	50.0705	50.1157	50.1609	50.2061	50.2513	50.2965	50.3417	50.3869	50.4321	50.4773	50.5225	50.5677	50.603	50.6241	50.6452	50.6663	50.6875	50.7086	50.7297	50.7508	50.7719	50.793	50.8141	50.8352	50.8564	50.8775	50.8986	50.9157
111	48.0863	48.1913	48.2964	48.4014	48.5065	48.6115	48.7166	48.8217	48.9267	49.0318	49.1368	49.2419	49.347	49.452	49.5571	49.6621	49.7672	49.8722	49.9251	49.9705	50.016	50.0614	50.1069	50.1523	50.1978	50.2432	50.2887	50.3342	50.3796	50.4251	50.4705	50.516	50.5614	50.597	50.6184	50.6397	50.661	50.6824	50.7037	50.725	50.7463	50.7677	50.789	50.8103	50.8317	50.853	50.8743	50.8957	50.9129
112	48.0746	48.1798	48.2849	48.3901	48.4952	48.6004	48.7055	48.8107	48.9158	49.021	49.1261	49.2313	49.3364	49.4416	49.5467	49.6519	49.757	49.8622	49.9152	49.9609	50.0066	50.0524	50.0981	50.1438	50.1895	50.2352	50.2809	50.3266	50.3724	50.4181	50.4638	50.5095	50.5552	50.591	50.6126	50.6341	50.6557	50.6772	50.6988	50.7203	50.7419	50.7634	50.785	50.8065	50.8281	50.8496	50.8712	50.8927	50.9102
113	48.063	48.1683	48.2735	48.3787	48.484	48.5892	48.6945	48.7997	48.9049	49.0102	49.1154	49.2207	49.3259	49.4311	49.5364	49.6416	49.7469	49.8521	49.9054	49.9514	49.9973	50.0433	50.0893	50.1352	50.1812	50.2272	50.2732	50.3191	50.3651	50.4111	50.4571	50.503	50.549	50.5851	50.6068	50.6286	50.6504	50.6721	50.6939	50.7157	50.7374	50.7592	50.781	50.8027	50.8245	50.8463	50.8681	50.8898	50.9075
114	48.0514	48.1567	48.2621	48.3674	48.4727	48.5781	48.6834	48.7887	48.894	48.9994	49.1047	49.21	49.3154	49.4207	49.526	49.6314	49.7367	49.842	49.8955	49.9418	49.988	50.0342	50.0805	50.1267	50.1729	50.2192	50.2654	50.3116	50.3579	50.4041	50.4503	50.4965	50.5428	50.5791	50.6011	50.6231	50.6451	50.667	50.689	50.711	50.733	50.755	50.777	50.799	50.8209	50.8429	50.8649	50.8869	50.9047
115	48.0398	48.1452	48.2506	48.3561	48.4615	48.5669	48.6723	48.7777	48.8832	48.9886	49.094	49.1994	49.3048	49.4103	49.5157	49.6211	49.7265	49.8319	49.8857	49.9322	49.9787	50.0252	50.0717	50.1181	50.1646	50.2111	50.2576	50.3041	50.3506	50.3971	50.4436	50.4901	50.5366	50.5731	50.5953	50.6175	50.6397	50.6619	50.6841	50.7063	50.7285	50.7507	50.773	50.7952	50.8174	50.8396	50.8618	50.884	50.902
116	48.0329	48.1383	48.2438	48.3492	48.4547	48.5601	48.6655	48.771	48.8764	48.9818	49.0873	49.1927	49.2981	49.4036	49.509	49.6145	49.7199	49.8253	49.8792	49.9258	49.9724	50.019	50.0656	50.1122	50.1588	50.2054	50.2519	50.2985	50.3451	50.3917	50.4383	50.4849	50.5315	50.5682	50.5905	50.6129	50.6352	50.6575	50.6798	50.7022	50.7245	50.7468	50.7692	50.7915	50.8138	50.8361	50.8585	50.8808	50.8989
117	48.0272	48.1326	48.2381	48.3435	48.4489	48.5544	48.6598	48.7652	48.8707	48.9761	49.0815	49.187	49.2924	49.3978	49.5033	49.6087	49.7141	49.8196	49.8735	49.9202	49.9668	50.0135	50.0601	50.1068	50.1535	50.2001	50.2468	50.2935	50.3401	50.3868	50.4335	50.4801	50.5268	50.5635	50.586	50.6084	50.6308	50.6533	50.6757	50.6981	50.7206	50.743	50.7654	50.7879	50.8103	50.8327	50.8551	50.8776	50.8958
118	48.0215	48.1269	48.2324	48.3378	48.4432	48.5487	48.6541	48.7595	48.8649	48.9704	49.0758	49.1812	49.2867	49.3921	49.4975	49.603	49.7084	49.8138	49.8678	49.9145	49.9613	50.008	50.0547	50.1015	50.1482	50.1949	50.2417	50.2884	50.3351	50.3819	50.4286	50.4753	50.5221	50.5589	50.5814	50.604	50.6265	50.649	50.6716	50.6941	50.7166	50.7392	50.7617	50.7842	50.8067	50.8293	50.8518	50.8743	50.8927
119	48.0158	48.1212	48.2267	48.3321	48.4375	48.5429	48.6484	48.7538	48.8592	48.9647	49.0701	49.1755	49.2809	49.3864	49.4918	49.5972	49.7026	49.8081	49.8621	49.9089	49.9557	50.0025	50.0493	50.0961	50.1429	50.1897	50.2365	50.2833	50.3301	50.3769	50.4237	50.4705	50.5173	50.5542	50.5769	50.5995	50.6221	50.6448	50.6674	50.69	50.7127	50.7353	50.7579	50.7806	50.8032	50.8258	50.8485	50.8711	50.8895
120	48.0101	48.1155	48.221	48.3264	48.4318	48.5372	48.6427	48.7481	48.8535	48.9589	49.0644	49.1698	49.2752	49.3806	49.486	49.5915	49.6969	49.8023	49.8564	49.9033	49.9502	49.997	50.0439	50.0908	50.1376	50.1845	50.2314	50.2782	50.3251	50.372	50.4189	50.4657	50.5126	50.5496	50.5723	50.5951	50.6178	50.6405	50.6633	50.686	50.7087	50.7315	50.7542	50.7769	50.7997	50.8224	50.8451	50.8679	50.8864
121	48.0044	48.1098	48.2153	48.3207	48.4261	48.5315	48.6369	48.7424	48.8478	48.9532	49.0586	49.164	49.2695	49.3749	49.4803	49.5857	49.6911	49.7966	49.8507	49.8977	49.9446	49.9915	50.0385	50.0854	50.1323	50.1793	50.2262	50.2732	50.3201	50.367	50.414	50.4609	50.5079	50.5449	50.5678	50.5906	50.6135	50.6363	50.6591	50.682	50.7048	50.7276	50.7505	50.7733	50.7961	50.819	50.8418	50.8647	50.8833
122	47.9987	48.1041	48.2096	48.315	48.4204	48.5258	48.6312	48.7366	48.8421	48.9475	49.0529	49.1583	49.2637	49.3691	49.4746	49.58	49.6854	49.7908	49.845	49.892	49.939	49.986	50.0331	50.0801	50.1271	50.1741	50.2211	50.2681	50.3151	50.3621	50.4091	50.4561	50.5031	50.5403	50.5632	50.5862	50.6091	50.632	50.655	50.6779	50.7009	50.7238	50.7467	50.7697	50.7926	50.8155	50.8385	50.8614	50.8801
123	47.993	48.0984	48.2038	48.3093	48.4147	48.5201	48.6255	48.7309	48.8363	48.9417	49.0472	49.1526	49.258	49.3634	49.4688	49.5742	49.6796	49.7851	49.8393	49.8864	49.9335	49.9806	50.0276	50.0747	50.1218	50.1689	50.2159	50.263	50.3101	50.3572	50.4042	50.4513	50.4984	50.5356	50.5587	50.5817	50.6048	50.6278	50.6508	50.6739	50.6969	50.72	50.743	50.766	50.7891	50.8121	50.8351	50.8582	50.877
124	47.9873	48.0927	48.1981	48.3036	48.409	48.5144	48.6198	48.7252	48.8306	48.936	49.0414	49.1468	49.2523	49.3577	49.4631	49.5685	49.6739	49.7793	49.8336	49.8808	49.9279	49.9751	50.0222	50.0694	50.1165	50.1636	50.2108	50.2579	50.3051	50.3522	50.3994	50.4465	50.4937	50.531	50.5541	50.5773	50.6004	50.6236	50.6467	50.6698	50.693	50.7161	50.7393	50.7624	50.7855	50.8087	50.8318	50.855	50.8738
125	47.9816	48.087	48.1924	48.2978	48.4033	48.5087	48.6141	48.7195	48.8249	48.9303	49.0357	49.1411	49.2465	49.3519	49.4573	49.5627	49.6681	49.7736	49.8279	49.8752	49.9224	49.9696	50.0168	50.064	50.1112	50.1584	50.2056	50.2529	50.3001	50.3473	50.3945	50.4417	50.4889	50.5263	50.5496	50.5728	50.5961	50.6193	50.6426	50.6658	50.689	50.7123	50.7355	50.7588	50.782	50.8052	50.8285	50.8517	50.8707
126	47.9759	48.0813	48.1867	48.2921	48.3975	48.5029	48.6084	48.7138	48.8192	48.9246	49.03	49.1354	49.2408	49.3462	49.4516	49.557	49.6624	49.7678	49.8223	49.8695	49.9168	49.9641	50.0114	50.0587	50.1059	50.1532	50.2005	50.2478	50.2951	50.3423	50.3896	50.4369	50.4842	50.5217	50.545	50.5684	50.5917	50.6151	50.6384	50.6618	50.6851	50.7084	50.7318	50.7551	50.7785	50.8018	50.8252	50.8485	50.8676
127	47.9702	48.0756	48.181	48.2864	48.3918	48.4972	48.6026	48.708	48.8134	48.9188	49.0242	49.1296	49.235	49.3404	49.4458	49.5512	49.6567	49.7621	49.8166	49.8639	49.9113	49.9586	50.006	50.0533	50.1007	50.148	50.1954	50.2427	50.2901	50.3374	50.3848	50.4321	50.4795	50.517	50.5405	50.5639	50.5874	50.6108	50.6343	50.6577	50.6812	50.7046	50.728	50.7515	50.7749	50.7984	50.8218	50.8453	50.8644
128	47.9645	48.0699	48.1753	48.2807	48.3861	48.4915	48.5969	48.7023	48.8077	48.9131	49.0185	49.1239	49.2293	49.3347	49.4401	49.5455	49.6509	49.7563	49.8109	49.8583	49.9057	49.9531	50.0005	50.048	50.0954	50.1428	50.1902	50.2376	50.2851	50.3325	50.3799	50.4273	50.4747	50.5124	50.5359	50.5595	50.583	50.6066	50.6301	50.6537	50.6772	50.7008	50.7243	50.7478	50.7714	50.7949	50.8185	50.842	50.8613
129	47.9588	48.0642	48.1696	48.275	48.3804	48.4858	48.5912	48.6966	48.802	48.9074	49.0128	49.1182	49.2236	49.329	49.4344	49.5398	49.6452	49.7505	49.8052	49.8527	49.9002	49.9476	49.9951	50.0426	50.0901	50.1376	50.1851	50.2326	50.28	50.3275	50.375	50.4225	50.47	50.5077	50.5314	50.555	50.5787	50.6023	50.626	50.6496	50.6733	50.6969	50.7206	50.7442	50.7679	50.7915	50.8152	50.8388	50.8582
130	47.9531	48.0585	48.1639	48.2693	48.3747	48.4801	48.5855	48.6909	48.7963	48.9017	49.0071	49.1124	49.2178	49.3232	49.4286	49.534	49.6394	49.7448	49.7995	49.847	49.8946	49.9422	49.9897	50.0373	50.0848	50.1324	50.1799	50.2275	50.275	50.3226	50.3701	50.4177	50.4653	50.5031	50.5268	50.5506	50.5743	50.5981	50.6218	50.6456	50.6693	50.6931	50.7168	50.7406	50.7643	50.7881	50.8118	50.8356	50.855
131	47.9474	48.0528	48.1582	48.2636	48.369	48.4744	48.5798	48.6852	48.7905	48.8959	49.0013	49.1067	49.2121	49.3175	49.4229	49.5283	49.6337	49.739	49.7938	49.8414	49.889	49.9367	49.9843	50.0319	50.0795	50.1272	50.1748	50.2224	50.27	50.3177	50.3653	50.4129	50.4605	50.4984	50.5223	50.5461	50.57	50.5938	50.6177	50.6415	50.6654	50.6892	50.7131	50.7369	50.7608	50.7846	50.8085	50.8323	50.8519
132	47.9417	48.0471	48.1525	48.2579	48.3633	48.4687	48.574	48.6794	48.7848	48.8902	48.9956	49.101	49.2064	49.3117	49.4171	49.5225	49.6279	49.7333	49.7881	49.8358	49.8835	49.9312	49.9789	50.0266	50.0743	50.1219	50.1696	50.2173	50.265	50.3127	50.3604	50.4081	50.4558	50.4938	50.5177	50.5417	50.5656	50.5896	50.6135	50.6375	50.6614	50.6854	50.7094	50.7333	50.7573	50.7812	50.8052	50.8291	50.8488
133	47.936	48.0414	48.1468	48.2522	48.3576	48.4629	48.5683	48.6737	48.7791	48.8845	48.9899	49.0952	49.2006	49.306	49.4114	49.5168	49.6222	49.7275	49.7824	49.8302	49.8779	49.9257	49.9735	50.0212	50.069	50.1167	50.1645	50.2123	50.26	50.3078	50.3555	50.4033	50.4511	50.4891	50.5132	50.5372	50.5613	50.5854	50.6094	50.6335	50.6575	50.6816	50.7056	50.7297	50.7537	50.7778	50.8018	50.8259	50.8456
134	47.9303	48.0357	48.1411	48.2465	48.3519	48.4572	48.5626	48.668	48.7734	48.8788	48.9841	49.0895	49.1949	49.3003	49.4056	49.511	49.6164	49.7218	49.7767	49.8245	49.8724	49.9202	49.968	50.0159	50.0637	50.1115	50.1594	50.2072	50.255	50.3028	50.3507	50.3985	50.4463	50.4845	50.5086	50.5328	50.557	50.5811	50.6053	50.6294	50.6536	50.6777	50.7019	50.726	50.7502	50.7743	50.7985	50.8226	50.8425
135	47.9246	48.03	48.1354	48.2408	48.3461	48.4515	48.5569	48.6623	48.7676	48.873	48.9784	49.0838	49.1892	49.2945	49.3999	49.5053	49.6107	49.716	49.771	49.8189	49.8668	49.9147	49.9626	50.0105	50.0584	50.1063	50.1542	50.2021	50.25	50.2979	50.3458	50.3937	50.4416	50.4798	50.5041	50.5283	50.5526	50.5769	50.6011	50.6254	50.6496	50.6739	50.6981	50.7224	50.7466	50.7709	50.7952	50.8194	50.8393
136	47.9189	48.0243	48.1297	48.2351	48.3404	48.4458	48.5512	48.6566	48.7619	48.8673	48.9727	49.078	49.1834	49.2888	49.3942	49.4995	49.6049	49.7103	49.7653	49.8133	49.8613	49.9092	49.9572	50.0052	50.0531	50.1011	50.1491	50.197	50.245	50.293	50.3409	50.3889	50.4369	50.4752	50.4995	50.5239	50.5483	50.5726	50.597	50.6213	50.6457	50.67	50.6944	50.7188	50.7431	50.7675	50.7918	50.8162	50.8362
137	47.9132	48.0186	48.124	48.2294	48.3347	48.4401	48.5455	48.6508	48.7562	48.8616	48.9669	49.0723	49.1777	49.2831	49.3884	49.4938	49.5992	49.7045	49.7596	49.8077	49.8557	49.9037	49.9518	49.9998	50.0478	50.0959	50.1439	50.192	50.24	50.288	50.3361	50.3841	50.4321	50.4705	50.495	50.5195	50.5439	50.5684	50.5928	50.6173	50.6417	50.6662	50.6907	50.7151	50.7396	50.764	50.7885	50.813	50.8331
138	47.9075	48.0129	48.1183	48.2236	48.329	48.4344	48.5397	48.6451	48.7505	48.8558	48.9612	49.0666	49.1719	49.2773	49.3827	49.488	49.5934	49.6988	49.7539	49.8021	49.8502	49.8983	49.9464	49.9945	50.0426	50.0907	50.1388	50.1869	50.235	50.2831	50.3312	50.3793	50.4274	50.4659	50.4904	50.515	50.5396	50.5641	50.5887	50.6132	50.6378	50.6624	50.6869	50.7115	50.736	50.7606	50.7852	50.8097	50.8299
139	47.9018	48.0072	48.1126	48.2179	48.3233	48.4287	48.534	48.6394	48.7448	48.8501	48.9555	49.0608	49.1662	49.2716	49.3769	49.4823	49.5877	49.693	49.7483	49.7964	49.8446	49.8928	49.9409	49.9891	50.0373	50.0855	50.1336	50.1818	50.23	50.2781	50.3263	50.3745	50.4227	50.4612	50.4859	50.5106	50.5352	50.5599	50.5845	50.6092	50.6339	50.6585	50.6832	50.7078	50.7325	50.7572	50.7818	50.8065	50.8268
140	47.8961	48.0015	48.1069	48.2122	48.3176	48.4229	48.5283	48.6337	48.739	48.8444	48.9498	49.0551	49.1605	49.2658	49.3712	49.4766	49.5819	49.6873	49.7426	49.7908	49.839	49.8873	49.9355	49.9838	50.032	50.0802	50.1285	50.1767	50.225	50.2732	50.3214	50.3697	50.4179	50.4566	50.4813	50.5061	50.5309	50.5556	50.5804	50.6052	50.6299	50.6547	50.6794	50.7042	50.729	50.7537	50.7785	50.8033	50.8237
141	47.8904	47.9958	48.1012	48.2065	48.3119	48.4172	48.5226	48.6279	48.7333	48.8387	48.944	49.0494	49.1547	49.2601	49.3655	49.4708	49.5762	49.6815	49.7369	49.7852	49.8335	49.8818	49.9301	49.9784	50.0267	50.075	50.1233	50.1716	50.22	50.2683	50.3166	50.3649	50.4132	50.4519	50.4768	50.5017	50.5265	50.5514	50.5763	50.6011	50.626	50.6508	50.6757	50.7006	50.7254	50.7503	50.7752	50.8	50.8205
142	47.8847	47.9901	48.0955	48.2008	48.3062	48.4115	48.5169	48.6222	48.7276	48.8329	48.9383	49.0436	49.149	49.2544	49.3597	49.4651	49.5704	49.6758	49.7312	49.7796	49.8279	49.8763	49.9247	49.9731	50.0214	50.0698	50.1182	50.1666	50.2149	50.2633	50.3117	50.3601	50.4085	50.4473	50.4723	50.4972	50.5222	50.5471	50.5721	50.5971	50.622	50.647	50.672	50.6969	50.7219	50.7469	50.7718	50.7968	50.8174
143	47.879	47.9844	48.0898	48.1951	48.3005	48.4058	48.5112	48.6165	48.7219	48.8272	48.9326	49.0379	49.1433	49.2486	49.354	49.4593	49.5647	49.67	49.7255	49.7739	49.8224	49.8708	49.9193	49.9677	50.0162	50.0646	50.1131	50.1615	50.2099	50.2584	50.3068	50.3553	50.4037	50.4426	50.4677	50.4928	50.5178	50.5429	50.568	50.593	50.6181	50.6432	50.6682	50.6933	50.7184	50.7434	50.7685	50.7936	50.8143
144	47.8734	47.9787	48.084	48.1894	48.2947	48.4001	48.5054	48.6108	48.7161	48.8215	48.9268	49.0322	49.1375	49.2429	49.3482	49.4536	49.5589	49.6643	49.7198	49.7683	49.8168	49.8653	49.9139	49.9624	50.0109	50.0594	50.1079	50.1564	50.2049	50.2534	50.302	50.3505	50.399	50.438	50.4632	50.4883	50.5135	50.5387	50.5638	50.589	50.6142	50.6393	50.6645	50.6897	50.7148	50.74	50.7652	50.7903	50.8111
145	47.8677	47.973	48.0783	48.1837	48.289	48.3944	48.4997	48.6051	48.7104	48.8158	48.9211	49.0264	49.1318	49.2371	49.3425	49.4478	49.5532	49.6585	49.7141	49.7627	49.8113	49.8599	49.9084	49.957	50.0056	50.0542	50.1028	50.1513	50.1999	50.2485	50.2971	50.3457	50.3943	50.4333	50.4586	50.4839	50.5091	50.5344	50.5597	50.585	50.6102	50.6355	50.6608	50.686	50.7113	50.7366	50.7618	50.7871	50.808
146	47.862	47.9673	48.0726	48.178	48.2833	48.3887	48.494	48.5993	48.7047	48.81	48.9154	49.0207	49.1261	49.2314	49.3367	49.4421	49.5474	49.6528	49.7084	49.7571	49.8057	49.8544	49.903	49.9517	50.0003	50.049	50.0976	50.1463	50.1949	50.2436	50.2922	50.3409	50.3895	50.4287	50.4541	50.4794	50.5048	50.5302	50.5555	50.5809	50.6063	50.6316	50.657	50.6824	50.7078	50.7331	50.7585	50.7839	50.8048
147	47.8563	47.9616	48.0669	48.1723	48.2776	48.3829	48.4883	48.5936	48.699	48.8043	48.9096	49.015	49.1203	49.2257	49.331	49.4363	49.5417	49.647	49.7027	49.7514	49.8002	49.8489	49.8976	49.9463	49.995	50.0438	50.0925	50.1412	50.1899	50.2386	50.2874	50.3361	50.3848	50.424	50.4495	50.475	50.5004	50.5259	50.5514	50.5769	50.6023	50.6278	50.6533	50.6788	50.7042	50.7297	50.7552	50.7806	50.8017
148	47.8506	47.9559	48.0612	48.1666	48.2719	48.3772	48.4826	48.5879	48.6932	48.7986	48.9039	49.0092	49.1146	49.2199	49.3253	49.4306	49.5359	49.6413	49.697	49.7458	49.7946	49.8434	49.8922	49.941	49.9898	50.0385	50.0873	50.1361	50.1849	50.2337	50.2825	50.3313	50.3801	50.4194	50.445	50.4705	50.4961	50.5217	50.5473	50.5728	50.5984	50.624	50.6495	50.6751	50.7007	50.7263	50.7518	50.7774	50.7986
149	47.8449	47.9502	48.0555	48.1609	48.2662	48.3715	48.4769	48.5822	48.6875	48.7929	48.8982	49.0035	49.1088	49.2142	49.3195	49.4248	49.5302	49.6355	49.6913	49.7402	49.789	49.8379	49.8868	49.9356	49.9845	50.0333	50.0822	50.131	50.1799	50.2288	50.2776	50.3265	50.3753	50.4147	50.4404	50.4661	50.4918	50.5174	50.5431	50.5688	50.5945	50.6201	50.6458	50.6715	50.6972	50.7228	50.7485	50.7742	50.7954
150	47.8392	47.9445	48.0498	48.1551	48.2605	48.3658	48.4711	48.5765	48.6818	48.7871	48.8925	48.9978	49.1031	49.2084	49.3138	49.4191	49.5244	49.6298	49.6856	49.7346	49.7835	49.8324	49.8813	49.9303	49.9792	50.0281	50.077	50.126	50.1749	50.2238	50.2727	50.3217	50.3706	50.4101	50.4359	50.4616	50.4874	50.5132	50.539	50.5647	50.5905	50.6163	50.6421	50.6678	50.6936	50.7194	50.7452	50.771	50.7923
151	47.8335	47.9388	48.0441	48.1494	48.2548	48.3601	48.4654	48.5707	48.6761	48.7814	48.8867	48.992	49.0974	49.2027	49.308	49.4134	49.5187	49.624	49.6799	49.7289	49.7779	49.8269	49.8759	49.9249	49.9739	50.0229	50.0719	50.1209	50.1699	50.2189	50.2679	50.3169	50.3659	50.4054	50.4313	50.4572	50.4831	50.5089	50.5348	50.5607	50.5866	50.6125	50.6383	50.6642	50.6901	50.716	50.7418	50.7677	50.7892
152	47.8278	47.9331	48.0384	48.1437	48.2491	48.3544	48.4597	48.565	48.6703	48.7757	48.881	48.9863	49.0916	49.197	49.3023	49.4076	49.5129	49.6183	49.6743	49.7233	49.7724	49.8214	49.8705	49.9196	49.9686	50.0177	50.0668	50.1158	50.1649	50.2139	50.263	50.3121	50.3611	50.4008	50.4268	50.4527	50.4787	50.5047	50.5307	50.5567	50.5826	50.6086	50.6346	50.6606	50.6866	50.7125	50.7385	50.7645	50.786
153	47.8221	47.9274	48.0327	48.138	48.2433	48.3487	48.454	48.5593	48.6646	48.7699	48.8753	48.9806	49.0859	49.1912	49.2965	49.4019	49.5072	49.6125	49.6686	49.7177	49.7668	49.816	49.8651	49.9142	49.9633	50.0125	50.0616	50.1107	50.1599	50.209	50.2581	50.3073	50.3564	50.3961	50.4222	50.4483	50.4744	50.5005	50.5265	50.5526	50.5787	50.6048	50.6309	50.6569	50.683	50.7091	50.7352	50.7613	50.7829
154	47.8164	47.9217	48.027	48.1323	48.2376	48.343	48.4483	48.5536	48.6589	48.7642	48.8695	48.9748	49.0802	49.1855	49.2908	49.3961	49.5014	49.6067	49.6629	49.7121	49.7613	49.8105	49.8597	49.9089	49.9581	50.0073	50.0565	50.1057	50.1549	50.2041	50.2533	50.3025	50.3517	50.3915	50.4177	50.4438	50.47	50.4962	50.5224	50.5486	50.5748	50.6009	50.6271	50.6533	50.6795	50.7057	50.7318	50.758	50.7798
155	47.8107	47.916	48.0213	48.1266	48.2319	48.3372	48.4425	48.5479	48.6532	48.7585	48.8638	48.9691	49.0744	49.1797	49.2851	49.3904	49.4957	49.601	49.6572	49.7064	49.7557	49.805	49.8542	49.9035	49.9528	50.0021	50.0513	50.1006	50.1499	50.1991	50.2484	50.2977	50.3469	50.3868	50.4131	50.4394	50.4657	50.492	50.5182	50.5445	50.5708	50.5971	50.6234	50.6497	50.6759	50.7022	50.7285	50.7548	50.7766
156	47.805	47.9103	48.0156	48.1209	48.2262	48.3315	48.4368	48.5421	48.6475	48.7528	48.8581	48.9634	49.0687	49.174	49.2793	49.3846	49.4899	49.5952	49.6515	49.7008	49.7502	49.7995	49.8488	49.8982	49.9475	49.9968	50.0462	50.0955	50.1448	50.1942	50.2435	50.2929	50.3422	50.3822	50.4086	50.4349	50.4613	50.4877	50.5141	50.5405	50.5669	50.5933	50.6196	50.646	50.6724	50.6988	50.7252	50.7516	50.7735
157	47.7993	47.9046	48.0099	48.1152	48.2205	48.3258	48.4311	48.5364	48.6417	48.747	48.8523	48.9577	49.063	49.1683	49.2736	49.3789	49.4842	49.5895	49.6458	49.6952	49.7446	49.794	49.8434	49.8928	49.9422	49.9916	50.041	50.0904	50.1398	50.1892	50.2386	50.2881	50.3375	50.3775	50.404	50.4305	50.457	50.4835	50.51	50.5364	50.5629	50.5894	50.6159	50.6424	50.6689	50.6954	50.7218	50.7483	50.7703
158	47.7936	47.8989	48.0042	48.1095	48.2148	48.3201	48.4254	48.5307	48.636	48.7413	48.8466	48.9519	49.0572	49.1625	49.2678	49.3731	49.4784	49.5837	49.6401	49.6896	49.739	49.7885	49.838	49.8875	49.9369	49.9864	50.0359	50.0854	50.1348	50.1843	50.2338	50.2833	50.3327	50.3729	50.3995	50.4261	50.4526	50.4792	50.5058	50.5324	50.559	50.5856	50.6122	50.6388	50.6653	50.6919	50.7185	50.7451	50.7672
159	47.7879	47.8932	47.9985	48.1038	48.2091	48.3144	48.4197	48.525	48.6303	48.7356	48.8409	48.9462	49.0515	49.1568	49.2621	49.3674	49.4727	49.578	49.6344	49.684	49.7335	49.783	49.8326	49.8821	49.9317	49.9812	50.0307	50.0803	50.1298	50.1794	50.2289	50.2785	50.328	50.3682	50.3949	50.4216	50.4483	50.475	50.5017	50.5284	50.555	50.5817	50.6084	50.6351	50.6618	50.6885	50.7152	50.7419	50.7641
160	47.7822	47.8875	47.9928	48.0981	48.2034	48.3087	48.414	48.5193	48.6246	48.7299	48.8352	48.9405	49.0457	49.151	49.2563	49.3616	49.4669	49.5722	49.6287	49.6783	49.7279	49.7775	49.8272	49.8768	49.9264	49.976	50.0256	50.0752	50.1248	50.1744	50.224	50.2736	50.3233	50.3636	50.3904	50.4172	50.4439	50.4707	50.4975	50.5243	50.5511	50.5779	50.6047	50.6315	50.6583	50.6851	50.7118	50.7386	50.7609
161	47.7765	47.8818	47.9871	48.0924	48.1977	48.303	48.4082	48.5135	48.6188	48.7241	48.8294	48.9347	49.04	49.1453	49.2506	49.3559	49.4612	49.5665	49.623	49.6727	49.7224	49.7721	49.8217	49.8714	49.9211	49.9708	50.0205	50.0701	50.1198	50.1695	50.2192	50.2688	50.3185	50.3589	50.3858	50.4127	50.4396	50.4665	50.4934	50.5203	50.5472	50.5741	50.601	50.6278	50.6547	50.6816	50.7085	50.7354	50.7578
162	47.7708	47.8761	47.9814	48.0867	48.1919	48.2972	48.4025	48.5078	48.6131	48.7184	48.8237	48.929	49.0343	49.1396	49.2449	49.3502	49.4554	49.5607	49.6173	49.6671	49.7168	49.7666	49.8163	49.8661	49.9158	49.9656	50.0153	50.0651	50.1148	50.1646	50.2143	50.264	50.3138	50.3543	50.3813	50.4083	50.4353	50.4622	50.4892	50.5162	50.5432	50.5702	50.5972	50.6242	50.6512	50.6782	50.7052	50.7322	50.7547
163	47.7651	47.8704	47.9757	48.0809	48.1862	48.2915	48.3968	48.5021	48.6074	48.7127	48.818	48.9233	49.0285	49.1338	49.2391	49.3444	49.4497	49.555	49.6116	49.6615	49.7113	49.7611	49.8109	49.8607	49.9105	49.9603	50.0102	50.06	50.1098	50.1596	50.2094	50.2592	50.3091	50.3496	50.3767	50.4038	50.4309	50.458	50.4851	50.5122	50.5393	50.5664	50.5935	50.6206	50.6477	50.6748	50.7019	50.7289	50.7515
164	47.7594	47.8647	47.97	48.0752	48.1805	48.2858	48.3911	48.4964	48.6017	48.7069	48.8122	48.9175	49.0228	49.1281	49.2334	49.3387	49.4439	49.5492	49.6059	49.6558	49.7057	49.7556	49.8055	49.8554	49.9053	49.9551	50.005	50.0549	50.1048	50.1547	50.2046	50.2544	50.3043	50.345	50.3722	50.3994	50.4266	50.4538	50.481	50.5081	50.5353	50.5625	50.5897	50.6169	50.6441	50.6713	50.6985	50.7257	50.7484
165	47.7537	47.859	47.9642	48.0695	48.1748	48.2801	48.3854	48.4907	48.5959	48.7012	48.8065	48.9118	49.0171	49.1223	49.2276	49.3329	49.4382	49.5435	49.6003	49.6502	49.7002	49.7501	49.8001	49.85	49.9	49.9499	49.9999	50.0498	50.0998	50.1497	50.1997	50.2496	50.2996	50.3403	50.3676	50.3949	50.4222	50.4495	50.4768	50.5041	50.5314	50.5587	50.586	50.6133	50.6406	50.6679	50.6952	50.7225	50.7453
166	47.748	47.8533	47.9585	48.0638	48.1691	48.2744	48.3797	48.4849	48.5902	48.6955	48.8008	48.9061	49.0113	49.1166	49.2219	49.3272	49.4324	49.5377	49.5946	49.6446	49.6946	49.7446	49.7946	49.8447	49.8947	49.9447	49.9947	50.0448	50.0948	50.1448	50.1948	50.2448	50.2949	50.3357	50.3631	50.3905	50.4179	50.4453	50.4727	50.5001	50.5275	50.5549	50.5823	50.6097	50.6371	50.6645	50.6919	50.7193	50.7421
167	47.7423	47.8476	47.9528	48.0581	48.1634	48.2687	48.3739	48.4792	48.5845	48.6898	48.795	48.9003	49.0056	49.1109	49.2161	49.3214	49.4267	49.532	49.5889	49.639	49.6891	49.7391	49.7892	49.8393	49.8894	49.9395	49.9896	50.0397	50.0898	50.1399	50.1899	50.24	50.2901	50.331	50.3585	50.386	50.4135	50.441	50.4685	50.496	50.5235	50.551	50.5785	50.606	50.6335	50.661	50.6885	50.716	50.739
168	47.7366	47.8419	47.9471	48.0524	48.1577	48.263	48.3682	48.4735	48.5788	48.684	48.7893	48.8946	48.9999	49.1051	49.2104	49.3157	49.4209	49.5262	49.5832	49.6333	49.6835	49.7337	49.7838	49.834	49.8841	49.9343	49.9844	50.0346	50.0848	50.1349	50.1851	50.2352	50.2854	50.3264	50.354	50.3816	50.4092	50.4368	50.4644	50.492	50.5196	50.5472	50.5748	50.6024	50.63	50.6576	50.6852	50.7128	50.7358
169	47.7309	47.8362	47.9414	48.0467	48.152	48.2572	48.3625	48.4678	48.573	48.6783	48.7836	48.8889	48.9941	49.0994	49.2047	49.3099	49.4152	49.5205	49.5775	49.6277	49.6779	49.7282	49.7784	49.8286	49.8788	49.9291	49.9793	50.0295	50.0798	50.13	50.1802	50.2304	50.2807	50.3217	50.3494	50.3771	50.4048	50.4325	50.4602	50.4879	50.5156	50.5433	50.571	50.5987	50.6265	50.6542	50.6819	50.7096	50.7327
170	47.7252	47.8305	47.9357	48.041	48.1463	48.2515	48.3568	48.4621	48.5673	48.6726	48.7779	48.8831	48.9884	49.0937	49.1989	49.3042	49.4095	49.5147	49.5718	49.6221	49.6724	49.7227	49.773	49.8233	49.8736	49.9239	49.9742	50.0245	50.0747	50.125	50.1753	50.2256	50.2759	50.3171	50.3449	50.3727	50.4005	50.4283	50.4561	50.4839	50.5117	50.5395	50.5673	50.5951	50.6229	50.6507	50.6785	50.7063	50.7296
171	47.7195	47.8248	47.93	48.0353	48.1405	48.2458	48.3511	48.4563	48.5616	48.6669	48.7721	48.8774	48.9827	49.0879	49.1932	49.2984	49.4037	49.509	49.5661	49.6165	49.6668	49.7172	49.7676	49.8179	49.8683	49.9186	49.969	50.0194	50.0697	50.1201	50.1705	50.2208	50.2712	50.3124	50.3403	50.3682	50.3961	50.424	50.4519	50.4799	50.5078	50.5357	50.5636	50.5915	50.6194	50.6473	50.6752	50.7031	50.7264
172	47.7138	47.8191	47.9243	48.0296	48.1348	48.2401	48.3454	48.4506	48.5559	48.6611	48.7664	48.8717	48.9769	49.0822	49.1874	49.2927	49.398	49.5032	49.5604	49.6108	49.6613	49.7117	49.7621	49.8126	49.863	49.9134	49.9639	50.0143	50.0647	50.1152	50.1656	50.216	50.2665	50.3078	50.3358	50.3638	50.3918	50.4198	50.4478	50.4758	50.5038	50.5318	50.5598	50.5878	50.6158	50.6439	50.6719	50.6999	50.7233
173	47.7081	47.8134	47.9186	48.0239	48.1291	48.2344	48.3396	48.4449	48.5502	48.6554	48.7607	48.8659	48.9712	49.0764	49.1817	49.2869	49.3922	49.4975	49.5547	49.6052	49.6557	49.7062	49.7567	49.8072	49.8577	49.9082	49.9587	50.0092	50.0597	50.1102	50.1607	50.2112	50.2617	50.3031	50.3312	50.3593	50.3874	50.4156	50.4437	50.4718	50.4999	50.528	50.5561	50.5842	50.6123	50.6404	50.6685	50.6966	50.7202
174	47.7024	47.8077	47.9129	48.0182	48.1234	48.2287	48.3339	48.4392	48.5444	48.6497	48.7549	48.8602	48.9654	49.0707	49.1759	49.2812	49.3865	49.4917	49.549	49.5996	49.6502	49.7007	49.7513	49.8019	49.8524	49.903	49.9536	50.0041	50.0547	50.1053	50.1559	50.2064	50.257	50.2985	50.3267	50.3549	50.3831	50.4113	50.4395	50.4677	50.4959	50.5241	50.5524	50.5806	50.6088	50.637	50.6652	50.6934	50.717
175	47.6967	47.802	47.9072	48.0125	48.1177	48.223	48.3282	48.4335	48.5387	48.644	48.7492	48.8545	48.9597	49.065	49.1702	49.2755	49.3807	49.486	49.5433	49.594	49.6446	49.6952	49.7459	49.7965	49.8472	49.8978	49.9484	49.9991	50.0497	50.1003	50.151	50.2016	50.2523	50.2938	50.3221	50.3504	50.3788	50.4071	50.4354	50.4637	50.492	50.5203	50.5486	50.5769	50.6052	50.6336	50.6619	50.6902	50.7139
176	47.691	47.7963	47.9015	48.0067	48.112	48.2172	48.3225	48.4277	48.533	48.6382	48.7435	48.8487	48.954	49.0592	49.1645	49.2697	49.375	49.4802	49.5376	49.5883	49.6391	49.6898	49.7405	49.7912	49.8419	49.8926	49.9433	49.994	50.0447	50.0954	50.1461	50.1968	50.2475	50.2892	50.3176	50.346	50.3744	50.4028	50.4312	50.4596	50.4881	50.5165	50.5449	50.5733	50.6017	50.6301	50.6585	50.6869	50.7108
177	47.6853	47.7905	47.8958	48.001	48.1063	48.2115	48.3168	48.422	48.5273	48.6325	48.7377	48.843	48.9482	49.0535	49.1587	49.264	49.3692	49.4745	49.5319	49.5827	49.6335	49.6843	49.735	49.7858	49.8366	49.8874	49.9381	49.9889	50.0397	50.0905	50.1412	50.192	50.2428	50.2845	50.313	50.3415	50.3701	50.3986	50.4271	50.4556	50.4841	50.5126	50.5411	50.5697	50.5982	50.6267	50.6552	50.6837	50.7076
178	47.6796	47.7848	47.8901	47.9953	48.1006	48.2058	48.3111	48.4163	48.5215	48.6268	48.732	48.8373	48.9425	49.0477	49.153	49.2582	49.3635	49.4687	49.5263	49.5771	49.6279	49.6788	49.7296	49.7805	49.8313	49.8822	49.933	49.9838	50.0347	50.0855	50.1364	50.1872	50.2381	50.2799	50.3085	50.3371	50.3657	50.3943	50.4229	50.4516	50.4802	50.5088	50.5374	50.566	50.5946	50.6233	50.6519	50.6805	50.7045
179	47.6739	47.7791	47.8844	47.9896	48.0949	48.2001	48.3053	48.4106	48.5158	48.621	48.7263	48.8315	48.9368	49.042	49.1472	49.2525	49.3577	49.4629	49.5206	49.5715	49.6224	49.6733	49.7242	49.7751	49.826	49.8769	49.9279	49.9788	50.0297	50.0806	50.1315	50.1824	50.2333	50.2752	50.3039	50.3327	50.3614	50.3901	50.4188	50.4475	50.4762	50.505	50.5337	50.5624	50.5911	50.6198	50.6485	50.6773	50.7013
180	47.6682	47.7734	47.8787	47.9839	48.0891	48.1944	48.2996	48.4049	48.5101	48.6153	48.7206	48.8258	48.931	49.0363	49.1415	49.2467	49.352	49.4572	49.5149	49.5659	49.6168	49.6678	49.7188	49.7698	49.8208	49.8717	49.9227	49.9737	50.0247	50.0757	50.1266	50.1776	50.2286	50.2706	50.2994	50.3282	50.357	50.3858	50.4147	50.4435	50.4723	50.5011	50.5299	50.5587	50.5876	50.6164	50.6452	50.674	50.6982
181	47.6625	47.7677	47.873	47.9782	48.0834	48.1887	48.2939	48.3991	48.5044	48.6096	48.7148	48.8201	48.9253	49.0305	49.1358	49.241	49.3462	49.4514	49.5092	49.5602	49.6113	49.6623	49.7134	49.7644	49.8155	49.8665	49.9176	49.9686	50.0197	50.0707	50.1218	50.1728	50.2239	50.2659	50.2948	50.3238	50.3527	50.3816	50.4105	50.4394	50.4684	50.4973	50.5262	50.5551	50.584	50.6129	50.6419	50.6708	50.6951
182	47.6568	47.762	47.8673	47.9725	48.0777	48.183	48.2882	48.3934	48.4986	48.6039	48.7091	48.8143	48.9196	49.0248	49.13	49.2352	49.3405	49.4457	49.5035	49.5546	49.6057	49.6568	49.708	49.7591	49.8102	49.8613	49.9124	49.9635	50.0147	50.0658	50.1169	50.168	50.2191	50.2613	50.2903	50.3193	50.3483	50.3773	50.4064	50.4354	50.4644	50.4934	50.5225	50.5515	50.5805	50.6095	50.6385	50.6676	50.6919
183	47.6511	47.7563	47.8616	47.9668	48.072	48.1772	48.2825	48.3877	48.4929	48.5981	48.7034	48.8086	48.9138	49.019	49.1243	49.2295	49.3347	49.4399	49.4978	49.549	49.6002	49.6514	49.7025	49.7537	49.8049	49.8561	49.9073	49.9585	50.0097	50.0608	50.112	50.1632	50.2144	50.2566	50.2857	50.3149	50.344	50.3731	50.4022	50.4313	50.4605	50.4896	50.5187	50.5478	50.577	50.6061	50.6352	50.6643	50.6888
184	47.6454	47.7506	47.8559	47.9611	48.0663	48.1715	48.2767	48.382	48.4872	48.5924	48.6976	48.8029	48.9081	49.0133	49.1185	49.2237	49.329	49.4342	49.4921	49.5434	49.5946	49.6459	49.6971	49.7484	49.7996	49.8509	49.9021	49.9534	50.0046	50.0559	50.1072	50.1584	50.2097	50.252	50.2812	50.3104	50.3396	50.3689	50.3981	50.4273	50.4565	50.4858	50.515	50.5442	50.5734	50.6026	50.6319	50.6611	50.6857
185	47.6397	47.7449	47.8502	47.9554	48.0606	48.1658	48.271	48.3762	48.4815	48.5867	48.6919	48.7971	48.9023	49.0076	49.1128	49.218	49.3232	49.4284	49.4864	49.5377	49.5891	49.6404	49.6917	49.743	49.7943	49.8457	49.897	49.9483	49.9996	50.051	50.1023	50.1536	50.2049	50.2473	50.2766	50.306	50.3353	50.3646	50.3939	50.4233	50.4526	50.4819	50.5112	50.5406	50.5699	50.5992	50.6285	50.6579	50.6825
186	47.634	47.7392	47.8445	47.9497	48.0549	48.1601	48.2653	48.3705	48.4757	48.581	48.6862	48.7914	48.8966	49.0018	49.107	49.2123	49.3175	49.4227	49.4807	49.5321	49.5835	49.6349	49.6863	49.7377	49.7891	49.8405	49.8918	49.9432	49.9946	50.046	50.0974	50.1488	50.2002	50.2427	50.2721	50.3015	50.3309	50.3604	50.3898	50.4192	50.4486	50.4781	50.5075	50.5369	50.5664	50.5958	50.6252	50.6546	50.6794
187	47.6283	47.7335	47.8387	47.944	48.0492	48.1544	48.2596	48.3648	48.47	48.5752	48.6804	48.7857	48.8909	48.9961	49.1013	49.2065	49.3117	49.4169	49.475	49.5265	49.5779	49.6294	49.6809	49.7323	49.7838	49.8352	49.8867	49.9382	49.9896	50.0411	50.0925	50.144	50.1955	50.238	50.2675	50.2971	50.3266	50.3561	50.3857	50.4152	50.4447	50.4742	50.5038	50.5333	50.5628	50.5923	50.6219	50.6514	50.6763
188	47.6226	47.7278	47.833	47.9383	48.0435	48.1487	48.2539	48.3591	48.4643	48.5695	48.6747	48.7799	48.8851	48.9903	49.0956	49.2008	49.306	49.4112	49.4693	49.5209	49.5724	49.6239	49.6754	49.727	49.7785	49.83	49.8816	49.9331	49.9846	50.0361	50.0877	50.1392	50.1907	50.2334	50.263	50.2926	50.3223	50.3519	50.3815	50.4111	50.4408	50.4704	50.5	50.5297	50.5593	50.5889	50.6185	50.6482	50.6731
189	47.6169	47.7221	47.8273	47.9325	48.0377	48.143	48.2482	48.3534	48.4586	48.5638	48.669	48.7742	48.8794	48.9846	49.0898	49.195	49.3002	49.4054	49.4636	49.5152	49.5668	49.6184	49.67	49.7216	49.7732	49.8248	49.8764	49.928	49.9796	50.0312	50.0828	50.1344	50.186	50.2287	50.2584	50.2882	50.3179	50.3476	50.3774	50.4071	50.4368	50.4666	50.4963	50.526	50.5557	50.5855	50.6152	50.6449	50.67
190	47.6112	47.7164	47.8216	47.9268	48.032	48.1372	48.2424	48.3476	48.4528	48.5581	48.6633	48.7685	48.8737	48.9789	49.0841	49.1893	49.2945	49.3997	49.4579	49.5096	49.5613	49.6129	49.6646	49.7163	49.7679	49.8196	49.8713	49.9229	49.9746	50.0263	50.0779	50.1296	50.1813	50.2241	50.2539	50.2837	50.3136	50.3434	50.3732	50.4031	50.4329	50.4627	50.4925	50.5224	50.5522	50.582	50.6119	50.6417	50.6668
191	47.6055	47.7107	47.8159	47.9211	48.0263	48.1315	48.2367	48.3419	48.4471	48.5523	48.6575	48.7627	48.8679	48.9731	49.0783	49.1835	49.2887	49.3939	49.4523	49.504	49.5557	49.6075	49.6592	49.7109	49.7627	49.8144	49.8661	49.9179	49.9696	50.0213	50.0731	50.1248	50.1765	50.2194	50.2493	50.2793	50.3092	50.3391	50.3691	50.399	50.4289	50.4589	50.4888	50.5187	50.5487	50.5786	50.6085	50.6385	50.6637
192	47.5998	47.705	47.8102	47.9154	48.0206	48.1258	48.231	48.3362	48.4414	48.5466	48.6518	48.757	48.8622	48.9674	49.0726	49.1778	49.283	49.3882	49.4466	49.4984	49.5502	49.602	49.6538	49.7056	49.7574	49.8092	49.861	49.9128	49.9646	50.0164	50.0682	50.12	50.1718	50.2148	50.2448	50.2748	50.3049	50.3349	50.3649	50.395	50.425	50.455	50.4851	50.5151	50.5451	50.5752	50.6052	50.6352	50.6606
193	47.5941	47.6993	47.8045	47.9097	48.0149	48.1201	48.2253	48.3305	48.4357	48.5409	48.6461	48.7513	48.8565	48.9616	49.0668	49.172	49.2772	49.3824	49.4409	49.4927	49.5446	49.5965	49.6484	49.7002	49.7521	49.804	49.8558	49.9077	49.9596	50.0114	50.0633	50.1152	50.1671	50.2101	50.2402	50.2704	50.3005	50.3307	50.3608	50.3909	50.4211	50.4512	50.4813	50.5115	50.5416	50.5717	50.6019	50.632	50.6574
194	47.5884	47.6936	47.7988	47.904	48.0092	48.1144	48.2196	48.3248	48.43	48.5351	48.6403	48.7455	48.8507	48.9559	49.0611	49.1663	49.2715	49.3767	49.4352	49.4871	49.5391	49.591	49.6429	49.6949	49.7468	49.7988	49.8507	49.9026	49.9546	50.0065	50.0584	50.1104	50.1623	50.2055	50.2357	50.2659	50.2962	50.3264	50.3566	50.3869	50.4171	50.4474	50.4776	50.5078	50.5381	50.5683	50.5985	50.6288	50.6543
195	47.5827	47.6879	47.7931	47.8983	48.0035	48.1087	48.2139	48.319	48.4242	48.5294	48.6346	48.7398	48.845	48.9502	49.0554	49.1605	49.2657	49.3709	49.4295	49.4815	49.5335	49.5855	49.6375	49.6895	49.7415	49.7935	49.8455	49.8976	49.9496	50.0016	50.0536	50.1056	50.1576	50.2008	50.2311	50.2615	50.2918	50.3222	50.3525	50.3828	50.4132	50.4435	50.4739	50.5042	50.5345	50.5649	50.5952	50.6256	50.6512
196	47.577	47.6822	47.7874	47.8926	47.9978	48.103	48.2081	48.3133	48.4185	48.5237	48.6289	48.7341	48.8392	48.9444	49.0496	49.1548	49.26	49.3652	49.4238	49.4759	49.5279	49.58	49.6321	49.6842	49.7363	49.7883	49.8404	49.8925	49.9446	49.9966	50.0487	50.1008	50.1529	50.1962	50.2266	50.257	50.2875	50.3179	50.3484	50.3788	50.4092	50.4397	50.4701	50.5006	50.531	50.5614	50.5919	50.6223	50.648
197	47.5713	47.6765	47.7817	47.8869	47.9921	48.0972	48.2024	48.3076	48.4128	48.518	48.6231	48.7283	48.8335	48.9387	49.0439	49.1491	49.2542	49.3594	49.4181	49.4702	49.5224	49.5745	49.6267	49.6788	49.731	49.7831	49.8353	49.8874	49.9395	49.9917	50.0438	50.096	50.1481	50.1915	50.2221	50.2526	50.2831	50.3137	50.3442	50.3748	50.4053	50.4358	50.4664	50.4969	50.5275	50.558	50.5885	50.6191	50.6449
198	47.5656	47.6708	47.776	47.8812	47.9863	48.0915	48.1967	48.3019	48.4071	48.5122	48.6174	48.7226	48.8278	48.933	49.0381	49.1433	49.2485	49.3537	49.4124	49.4646	49.5168	49.569	49.6213	49.6735	49.7257	49.7779	49.8301	49.8823	49.9345	49.9868	50.039	50.0912	50.1434	50.1869	50.2175	50.2481	50.2788	50.3094	50.3401	50.3707	50.4014	50.432	50.4626	50.4933	50.5239	50.5546	50.5852	50.6159	50.6418
199	47.5599	47.6651	47.7703	47.8755	47.9806	48.0858	48.191	48.2962	48.4013	48.5065	48.6117	48.7169	48.822	48.9272	49.0324	49.1376	49.2427	49.3479	49.4067	49.459	49.5113	49.5636	49.6158	49.6681	49.7204	49.7727	49.825	49.8773	49.9295	49.9818	50.0341	50.0864	50.1387	50.1822	50.213	50.2437	50.2744	50.3052	50.3359	50.3667	50.3974	50.4282	50.4589	50.4897	50.5204	50.5511	50.5819	50.6126	50.6386
200	47.5542	47.6594	47.7646	47.8698	47.9749	48.0801	48.1853	48.2904	48.3956	48.5008	48.606	48.7111	48.8163	48.9215	49.0266	49.1318	49.237	49.3422	49.401	49.4534	49.5057	49.5581	49.6104	49.6628	49.7151	49.7675	49.8198	49.8722	49.9245	49.9769	50.0292	50.0816	50.1339	50.1776	50.2084	50.2392	50.2701	50.3009	50.3318	50.3626	50.3935	50.4243	50.4552	50.486	50.5169	50.5477	50.5786	50.6094	50.6355
201	47.5485	47.6537	47.7589	47.864	47.9692	48.0744	48.1796	48.2847	48.3899	48.4951	48.6002	48.7054	48.8106	48.9157	49.0209	49.1261	49.2312	49.3364	49.3953	49.4478	49.5002	49.5526	49.605	49.6574	49.7098	49.7623	49.8147	49.8671	49.9195	49.9719	50.0244	50.0768	50.1292	50.1729	50.2039	50.2348	50.2657	50.2967	50.3276	50.3586	50.3895	50.4205	50.4514	50.4824	50.5133	50.5443	50.5752	50.6062	50.6324
202	47.5428	47.648	47.7532	47.8583	47.9635	48.0687	48.1738	48.279	48.3842	48.4893	48.5945	48.6997	48.8048	48.91	49.0152	49.1203	49.2255	49.3307	49.3896	49.4421	49.4946	49.5471	49.5996	49.6521	49.7046	49.7571	49.8095	49.862	49.9145	49.967	50.0195	50.072	50.1245	50.1683	50.1993	50.2304	50.2614	50.2925	50.3235	50.3545	50.3856	50.4166	50.4477	50.4787	50.5098	50.5408	50.5719	50.6029	50.6292
203	47.5371	47.6423	47.7475	47.8526	47.9578	48.063	48.1681	48.2733	48.3784	48.4836	48.5888	48.6939	48.7991	48.9043	49.0094	49.1146	49.2197	49.3249	49.3839	49.4365	49.4891	49.5416	49.5942	49.6467	49.6993	49.7518	49.8044	49.8569	49.9095	49.9621	50.0146	50.0672	50.1197	50.1636	50.1948	50.2259	50.2571	50.2882	50.3194	50.3505	50.3817	50.4128	50.444	50.4751	50.5063	50.5374	50.5686	50.5997	50.6261
204	47.5314	47.6366	47.7418	47.8469	47.9521	48.0572	48.1624	48.2676	48.3727	48.4779	48.583	48.6882	48.7934	48.8985	49.0037	49.1088	49.214	49.3191	49.3783	49.4309	49.4835	49.5361	49.5888	49.6414	49.694	49.7466	49.7992	49.8519	49.9045	49.9571	50.0097	50.0624	50.115	50.159	50.1902	50.2215	50.2527	50.284	50.3152	50.3465	50.3777	50.409	50.4402	50.4715	50.5027	50.534	50.5652	50.5965	50.6229
205	47.5257	47.6309	47.7361	47.8412	47.9464	48.0515	48.1567	48.2618	48.367	48.4722	48.5773	48.6825	48.7876	48.8928	48.9979	49.1031	49.2082	49.3134	49.3726	49.4253	49.4779	49.5306	49.5833	49.636	49.6887	49.7414	49.7941	49.8468	49.8995	49.9522	50.0049	50.0576	50.1103	50.1543	50.1857	50.217	50.2484	50.2797	50.3111	50.3424	50.3738	50.4051	50.4365	50.4678	50.4992	50.5305	50.5619	50.5932	50.6198
206	47.5201	47.6252	47.7304	47.8355	47.9407	48.0458	48.151	48.2561	48.3613	48.4664	48.5716	48.6767	48.7819	48.887	48.9922	49.0973	49.2025	49.3076	49.3669	49.4196	49.4724	49.5252	49.5779	49.6307	49.6834	49.7362	49.789	49.8417	49.8945	49.9472	50	50.0528	50.1055	50.1497	50.1811	50.2126	50.244	50.2755	50.3069	50.3384	50.3698	50.4013	50.4327	50.4642	50.4956	50.5271	50.5586	50.59	50.6167
207	47.5144	47.6195	47.7247	47.8298	47.935	48.0401	48.1452	48.2504	48.3555	48.4607	48.5658	48.671	48.7761	48.8813	48.9864	49.0916	49.1967	49.3019	49.3612	49.414	49.4668	49.5197	49.5725	49.6253	49.6782	49.731	49.7838	49.8366	49.8895	49.9423	49.9951	50.048	50.1008	50.145	50.1766	50.2081	50.2397	50.2712	50.3028	50.3343	50.3659	50.3974	50.429	50.4606	50.4921	50.5237	50.5552	50.5868	50.6135
208	47.5087	47.6138	47.7189	47.8241	47.9292	48.0344	48.1395	48.2447	48.3498	48.455	48.5601	48.6653	48.7704	48.8756	48.9807	49.0858	49.191	49.2961	49.3555	49.4084	49.4613	49.5142	49.5671	49.62	49.6729	49.7258	49.7787	49.8316	49.8845	49.9374	49.9903	50.0432	50.0961	50.1404	50.172	50.2037	50.2353	50.267	50.2986	50.3303	50.362	50.3936	50.4253	50.4569	50.4886	50.5202	50.5519	50.5835	50.6104
209	47.503	47.6081	47.7132	47.8184	47.9235	48.0287	48.1338	48.239	48.3441	48.4492	48.5544	48.6595	48.7647	48.8698	48.975	49.0801	49.1852	49.2904	49.3498	49.4028	49.4557	49.5087	49.5617	49.6146	49.6676	49.7206	49.7735	49.8265	49.8795	49.9324	49.9854	50.0384	50.0913	50.1357	50.1675	50.1992	50.231	50.2627	50.2945	50.3263	50.358	50.3898	50.4215	50.4533	50.485	50.5168	50.5486	50.5803	50.6073
210	47.4973	47.6024	47.7075	47.8127	47.9178	48.023	48.1281	48.2332	48.3384	48.4435	48.5487	48.6538	48.7589	48.8641	48.9692	49.0744	49.1795	49.2846	49.3441	49.3971	49.4502	49.5032	49.5562	49.6093	49.6623	49.7153	49.7684	49.8214	49.8745	49.9275	49.9805	50.0336	50.0866	50.1311	50.1629	50.1948	50.2266	50.2585	50.2904	50.3222	50.3541	50.3859	50.4178	50.4496	50.4815	50.5134	50.5452	50.5771	50.6041
211	47.4916	47.5967	47.7018	47.807	47.9121	48.0172	48.1224	48.2275	48.3327	48.4378	48.5429	48.6481	48.7532	48.8583	48.9635	49.0686	49.1737	49.2789	49.3384	49.3915	49.4446	49.4977	49.5508	49.6039	49.657	49.7101	49.7632	49.8163	49.8694	49.9225	49.9757	50.0288	50.0819	50.1264	50.1584	50.1903	50.2223	50.2542	50.2862	50.3182	50.3501	50.3821	50.4141	50.446	50.478	50.5099	50.5419	50.5739	50.601
212	47.4859	47.591	47.6961	47.8013	47.9064	48.0115	48.1167	48.2218	48.3269	48.4321	48.5372	48.6423	48.7475	48.8526	48.9577	49.0629	49.168	49.2731	49.3327	49.3859	49.4391	49.4922	49.5454	49.5986	49.6517	49.7049	49.7581	49.8113	49.8644	49.9176	49.9708	50.024	50.0771	50.1218	50.1538	50.1859	50.2179	50.25	50.2821	50.3141	50.3462	50.3783	50.4103	50.4424	50.4744	50.5065	50.5386	50.5706	50.5979
213	47.4802	47.5853	47.6904	47.7956	47.9007	48.0058	48.1109	48.2161	48.3212	48.4263	48.5315	48.6366	48.7417	48.8469	48.952	49.0571	49.1623	49.2674	49.327	49.3803	49.4335	49.4867	49.54	49.5932	49.6465	49.6997	49.7529	49.8062	49.8594	49.9127	49.9659	50.0192	50.0724	50.1171	50.1493	50.1814	50.2136	50.2458	50.2779	50.3101	50.3422	50.3744	50.4066	50.4387	50.4709	50.5031	50.5352	50.5674	50.5947
214	47.4745	47.5796	47.6847	47.7898	47.895	48.0001	48.1052	48.2104	48.3155	48.4206	48.5257	48.6309	48.736	48.8411	48.9462	49.0514	49.1565	49.2616	49.3213	49.3746	49.428	49.4813	49.5346	49.5879	49.6412	49.6945	49.7478	49.8011	49.8544	49.9077	49.961	50.0144	50.0677	50.1125	50.1447	50.177	50.2092	50.2415	50.2738	50.306	50.3383	50.3706	50.4028	50.4351	50.4674	50.4996	50.5319	50.5642	50.5916
215	47.4688	47.5739	47.679	47.7841	47.8893	47.9944	48.0995	48.2046	48.3098	48.4149	48.52	48.6251	48.7303	48.8354	48.9405	49.0456	49.1508	49.2559	49.3156	49.369	49.4224	49.4758	49.5292	49.5825	49.6359	49.6893	49.7427	49.796	49.8494	49.9028	49.9562	50.0095	50.0629	50.1078	50.1402	50.1725	50.2049	50.2373	50.2696	50.302	50.3344	50.3667	50.3991	50.4315	50.4638	50.4962	50.5286	50.5609	50.5884
216	47.4631	47.5682	47.6733	47.7784	47.8836	47.9887	48.0938	48.1989	48.304	48.4092	48.5143	48.6194	48.7245	48.8296	48.9348	49.0399	49.145	49.2501	49.3099	49.3634	49.4168	49.4703	49.5237	49.5772	49.6306	49.6841	49.7375	49.791	49.8444	49.8979	49.9513	50.0047	50.0582	50.1031	50.1356	50.1681	50.2006	50.233	50.2655	50.298	50.3304	50.3629	50.3954	50.4278	50.4603	50.4928	50.5252	50.5577	50.5853
217	47.4574	47.5625	47.6676	47.7727	47.8778	47.983	48.0881	48.1932	48.2983	48.4034	48.5085	48.6137	48.7188	48.8239	48.929	49.0341	49.1393	49.2444	49.3043	49.3578	49.4113	49.4648	49.5183	49.5718	49.6253	49.6789	49.7324	49.7859	49.8394	49.8929	49.9464	49.9999	50.0535	50.0985	50.1311	50.1636	50.1962	50.2288	50.2613	50.2939	50.3265	50.3591	50.3916	50.4242	50.4568	50.4893	50.5219	50.5545	50.5822
218	47.4517	47.5568	47.6619	47.767	47.8721	47.9772	48.0824	48.1875	48.2926	48.3977	48.5028	48.6079	48.713	48.8182	48.9233	49.0284	49.1335	49.2386	49.2986	49.3521	49.4057	49.4593	49.5129	49.5665	49.6201	49.6736	49.7272	49.7808	49.8344	49.888	49.9416	49.9951	50.0487	50.0938	50.1265	50.1592	50.1919	50.2245	50.2572	50.2899	50.3225	50.3552	50.3879	50.4206	50.4532	50.4859	50.5186	50.5512	50.579
219	47.446	47.5511	47.6562	47.7613	47.8664	47.9715	48.0766	48.1818	48.2869	48.392	48.4971	48.6022	48.7073	48.8124	48.9175	49.0226	49.1278	49.2329	49.2929	49.3465	49.4002	49.4538	49.5075	49.5611	49.6148	49.6684	49.7221	49.7757	49.8294	49.883	49.9367	49.9903	50.044	50.0892	50.122	50.1547	50.1875	50.2203	50.2531	50.2858	50.3186	50.3514	50.3841	50.4169	50.4497	50.4825	50.5152	50.548	50.5759
220	47.4403	47.5454	47.6505	47.7556	47.8607	47.9658	48.0709	48.176	48.2811	48.3862	48.4914	48.5965	48.7016	48.8067	48.9118	49.0169	49.122	49.2271	49.2872	49.3409	49.3946	49.4483	49.5021	49.5558	49.6095	49.6632	49.7169	49.7707	49.8244	49.8781	49.9318	49.9855	50.0393	50.0845	50.1174	50.1503	50.1832	50.216	50.2489	50.2818	50.3147	50.3475	50.3804	50.4133	50.4462	50.479	50.5119	50.5448	50.5728
221	47.4346	47.5397	47.6448	47.7499	47.855	47.9601	48.0652	48.1703	48.2754	48.3805	48.4856	48.5907	48.6958	48.8009	48.906	49.0112	49.1163	49.2214	49.2815	49.3353	49.3891	49.4429	49.4966	49.5504	49.6042	49.658	49.7118	49.7656	49.8194	49.8732	49.927	49.9807	50.0345	50.0799	50.1129	50.1458	50.1788	50.2118	50.2448	50.2777	50.3107	50.3437	50.3767	50.4096	50.4426	50.4756	50.5086	50.5415	50.5696
222	47.4289	47.534	47.6391	47.7442	47.8493	47.9544	48.0595	48.1646	48.2697	48.3748	48.4799	48.585	48.6901	48.7952	48.9003	49.0054	49.1105	49.2156	49.2758	49.3297	49.3835	49.4374	49.4912	49.5451	49.5989	49.6528	49.7067	49.7605	49.8144	49.8682	49.9221	49.9759	50.0298	50.0752	50.1083	50.1414	50.1745	50.2076	50.2406	50.2737	50.3068	50.3399	50.3729	50.406	50.4391	50.4722	50.5052	50.5383	50.5665
223	47.4232	47.5283	47.6334	47.7385	47.8436	47.9487	48.0538	48.1589	48.264	48.3691	48.4742	48.5793	48.6844	48.7895	48.8946	48.9997	49.1048	49.2099	49.2701	49.324	49.378	49.4319	49.4858	49.5397	49.5937	49.6476	49.7015	49.7554	49.8094	49.8633	49.9172	49.9711	50.0251	50.0706	50.1038	50.137	50.1701	50.2033	50.2365	50.2697	50.3028	50.336	50.3692	50.4024	50.4356	50.4687	50.5019	50.5351	50.5634
224	47.4175	47.5226	47.6277	47.7328	47.8379	47.943	48.0481	48.1532	48.2582	48.3633	48.4684	48.5735	48.6786	48.7837	48.8888	48.9939	49.099	49.2041	49.2644	49.3184	49.3724	49.4264	49.4804	49.5344	49.5884	49.6424	49.6964	49.7504	49.8044	49.8583	49.9123	49.9663	50.0203	50.0659	50.0992	50.1325	50.1658	50.1991	50.2323	50.2656	50.2989	50.3322	50.3655	50.3987	50.432	50.4653	50.4986	50.5319	50.5602
225	47.4118	47.5169	47.622	47.7271	47.8322	47.9372	48.0423	48.1474	48.2525	48.3576	48.4627	48.5678	48.6729	48.778	48.8831	48.9882	49.0933	49.1984	49.2587	49.3128	49.3668	49.4209	49.475	49.529	49.5831	49.6372	49.6912	49.7453	49.7993	49.8534	49.9075	49.9615	50.0156	50.0613	50.0947	50.1281	50.1614	50.1948	50.2282	50.2616	50.295	50.3283	50.3617	50.3951	50.4285	50.4619	50.4952	50.5286	50.5571
226	47.4061	47.5112	47.6163	47.7214	47.8264	47.9315	48.0366	48.1417	48.2468	48.3519	48.457	48.5621	48.6672	48.7722	48.8773	48.9824	49.0875	49.1926	49.253	49.3072	49.3613	49.4154	49.4695	49.5237	49.5778	49.6319	49.6861	49.7402	49.7943	49.8485	49.9026	49.9567	50.0109	50.0566	50.0901	50.1236	50.1571	50.1906	50.2241	50.2575	50.291	50.3245	50.358	50.3915	50.4249	50.4584	50.4919	50.5254	50.5539
227	47.4004	47.5055	47.6106	47.7156	47.8207	47.9258	48.0309	48.136	48.2411	48.3462	48.4512	48.5563	48.6614	48.7665	48.8716	48.9767	49.0818	49.1869	49.2473	49.3015	49.3557	49.4099	49.4641	49.5183	49.5725	49.6267	49.6809	49.7351	49.7893	49.8435	49.8977	49.9519	50.0061	50.052	50.0856	50.1192	50.1527	50.1863	50.2199	50.2535	50.2871	50.3207	50.3542	50.3878	50.4214	50.455	50.4886	50.5222	50.5508
228	47.3947	47.4998	47.6049	47.7099	47.815	47.9201	48.0252	48.1303	48.2354	48.3404	48.4455	48.5506	48.6557	48.7608	48.8659	48.9709	49.076	49.1811	49.2416	49.2959	49.3502	49.4044	49.4587	49.513	49.5672	49.6215	49.6758	49.7301	49.7843	49.8386	49.8929	49.9471	50.0014	50.0473	50.081	50.1147	50.1484	50.1821	50.2158	50.2495	50.2831	50.3168	50.3505	50.3842	50.4179	50.4516	50.4852	50.5189	50.5477
229	47.389	47.4941	47.5991	47.7042	47.8093	47.9144	48.0195	48.1245	48.2296	48.3347	48.4398	48.5449	48.6499	48.755	48.8601	48.9652	49.0703	49.1753	49.2359	49.2903	49.3446	49.399	49.4533	49.5076	49.562	49.6163	49.6706	49.725	49.7793	49.8337	49.888	49.9423	49.9967	50.0427	50.0765	50.1103	50.1441	50.1778	50.2116	50.2454	50.2792	50.313	50.3468	50.3806	50.4143	50.4481	50.4819	50.5157	50.5445
230	47.3833	47.4884	47.5934	47.6985	47.8036	47.9087	48.0138	48.1188	48.2239	48.329	48.4341	48.5391	48.6442	48.7493	48.8544	48.9594	49.0645	49.1696	49.2303	49.2847	49.3391	49.3935	49.4479	49.5023	49.5567	49.6111	49.6655	49.7199	49.7743	49.8287	49.8831	49.9375	49.9919	50.038	50.0719	50.1058	50.1397	50.1736	50.2075	50.2414	50.2753	50.3091	50.343	50.3769	50.4108	50.4447	50.4786	50.5125	50.5414
231	47.3789	47.484	47.5891	47.6941	47.7992	47.9043	48.0093	48.1144	48.2195	48.3246	48.4296	48.5347	48.6398	48.7449	48.8499	48.955	49.0601	49.1652	49.2258	49.2803	49.3347	49.3892	49.4436	49.4981	49.5525	49.607	49.6614	49.7159	49.7703	49.8248	49.8792	49.9337	49.9881	50.0343	50.0682	50.1022	50.1361	50.1701	50.204	50.238	50.272	50.3059	50.3399	50.3738	50.4078	50.4417	50.4757	50.5096	50.5386
232	47.3754	47.4805	47.5855	47.6906	47.7957	47.9007	48.0058	48.1109	48.216	48.321	48.4261	48.5312	48.6362	48.7413	48.8464	48.9514	49.0565	49.1616	49.2223	49.2768	49.3312	49.3857	49.4402	49.4947	49.5491	49.6036	49.6581	49.7125	49.767	49.8215	49.876	49.9304	49.9849	50.0311	50.0651	50.0991	50.1331	50.1671	50.2011	50.2351	50.2691	50.3031	50.3371	50.3711	50.4051	50.4391	50.4731	50.5071	50.5361
233	47.3719	47.477	47.582	47.6871	47.7922	47.8972	48.0023	48.1073	48.2124	48.3175	48.4225	48.5276	48.6327	48.7377	48.8428	48.9479	49.0529	49.158	49.2187	49.2732	49.3277	49.3822	49.4367	49.4912	49.5457	49.6002	49.6547	49.7092	49.7637	49.8182	49.8727	49.9272	49.9817	50.0279	50.062	50.096	50.1301	50.1641	50.1981	50.2322	50.2662	50.3002	50.3343	50.3683	50.4024	50.4364	50.4704	50.5045	50.5335
234	47.3684	47.4734	47.5785	47.6836	47.7886	47.8937	47.9988	48.1038	48.2089	48.3139	48.419	48.5241	48.6291	48.7342	48.8392	48.9443	49.0494	49.1544	49.2152	49.2697	49.3242	49.3787	49.4333	49.4878	49.5423	49.5968	49.6514	49.7059	49.7604	49.8149	49.8695	49.924	49.9785	50.0248	50.0589	50.0929	50.127	50.1611	50.1952	50.2293	50.2633	50.2974	50.3315	50.3656	50.3997	50.4337	50.4678	50.5019	50.531
235	47.3649	47.4699	47.575	47.6801	47.7851	47.8902	47.9952	48.1003	48.2053	48.3104	48.4154	48.5205	48.6256	48.7306	48.8357	48.9407	49.0458	49.1508	49.2116	49.2662	49.3207	49.3753	49.4298	49.4844	49.5389	49.5935	49.648	49.7026	49.7571	49.8117	49.8662	49.9208	49.9753	50.0216	50.0557	50.0898	50.124	50.1581	50.1922	50.2263	50.2605	50.2946	50.3287	50.3628	50.3969	50.4311	50.4652	50.4993	50.5285
236	47.3614	47.4664	47.5715	47.6765	47.7816	47.8866	47.9917	48.0967	48.2018	48.3068	48.4119	48.5169	48.622	48.7271	48.8321	48.9372	49.0422	49.1473	49.2081	49.2626	49.3172	49.3718	49.4264	49.4809	49.5355	49.5901	49.6447	49.6992	49.7538	49.8084	49.863	49.9175	49.9721	50.0184	50.0526	50.0868	50.1209	50.1551	50.1893	50.2234	50.2576	50.2918	50.3259	50.3601	50.3942	50.4284	50.4626	50.4967	50.5259
237	47.3579	47.4629	47.568	47.673	47.7781	47.8831	47.9882	48.0932	48.1983	48.3033	48.4083	48.5134	48.6184	48.7235	48.8285	48.9336	49.0386	49.1437	49.2045	49.2591	49.3137	49.3683	49.4229	49.4775	49.5321	49.5867	49.6413	49.6959	49.7505	49.8051	49.8597	49.9143	49.9689	50.0153	50.0495	50.0837	50.1179	50.1521	50.1863	50.2205	50.2547	50.2889	50.3231	50.3573	50.3915	50.4257	50.46	50.4942	50.5234
238	47.3544	47.4594	47.5645	47.6695	47.7745	47.8796	47.9846	48.0897	48.1947	48.2998	48.4048	48.5098	48.6149	48.7199	48.825	48.93	49.0351	49.1401	49.201	49.2556	49.3102	49.3648	49.4195	49.4741	49.5287	49.5833	49.638	49.6926	49.7472	49.8018	49.8565	49.9111	49.9657	50.0121	50.0463	50.0806	50.1148	50.1491	50.1833	50.2176	50.2518	50.2861	50.3203	50.3546	50.3888	50.4231	50.4573	50.4916	50.5209
239	47.3509	47.4559	47.5609	47.666	47.771	47.8761	47.9811	48.0861	48.1912	48.2962	48.4013	48.5063	48.6113	48.7164	48.8214	48.9264	49.0315	49.1365	49.1974	49.252	49.3067	49.3613	49.416	49.4706	49.5253	49.5799	49.6346	49.6892	49.7439	49.7985	49.8532	49.9078	49.9625	50.0089	50.0432	50.0775	50.1118	50.1461	50.1804	50.2147	50.249	50.2833	50.3175	50.3518	50.3861	50.4204	50.4547	50.489	50.5183
240	47.3474	47.4524	47.5574	47.6625	47.7675	47.8725	47.9776	48.0826	48.1876	48.2927	48.3977	48.5027	48.6078	48.7128	48.8178	48.9229	49.0279	49.1329	49.1938	49.2485	49.3032	49.3579	49.4125	49.4672	49.5219	49.5766	49.6312	49.6859	49.7406	49.7953	49.8499	49.9046	49.9593	50.0058	50.0401	50.0744	50.1088	50.1431	50.1774	50.2118	50.2461	50.2804	50.3148	50.3491	50.3834	50.4178	50.4521	50.4864	50.5158
241	47.3438	47.4489	47.5539	47.6589	47.764	47.869	47.974	48.0791	48.1841	48.2891	48.3942	48.4992	48.6042	48.7092	48.8143	48.9193	49.0243	49.1294	49.1903	49.245	49.2997	49.3544	49.4091	49.4638	49.5185	49.5732	49.6279	49.6826	49.7373	49.792	49.8467	49.9014	49.9561	50.0026	50.037	50.0713	50.1057	50.1401	50.1745	50.2088	50.2432	50.2776	50.312	50.3463	50.3807	50.4151	50.4495	50.4838	50.5133
242	47.3403	47.4454	47.5504	47.6554	47.7604	47.8655	47.9705	48.0755	48.1806	48.2856	48.3906	48.4956	48.6007	48.7057	48.8107	48.9157	49.0208	49.1258	49.1867	49.2415	49.2962	49.3509	49.4056	49.4604	49.5151	49.5698	49.6245	49.6793	49.734	49.7887	49.8434	49.8982	49.9529	49.9994	50.0338	50.0683	50.1027	50.1371	50.1715	50.2059	50.2403	50.2748	50.3092	50.3436	50.378	50.4124	50.4469	50.4813	50.5107
243	47.3368	47.4419	47.5469	47.6519	47.7569	47.8619	47.967	48.072	48.177	48.282	48.3871	48.4921	48.5971	48.7021	48.8071	48.9122	49.0172	49.1222	49.1832	49.2379	49.2927	49.3474	49.4022	49.4569	49.5117	49.5664	49.6212	49.6759	49.7307	49.7854	49.8402	49.8949	49.9497	49.9962	50.0307	50.0652	50.0996	50.1341	50.1686	50.203	50.2375	50.2719	50.3064	50.3409	50.3753	50.4098	50.4442	50.4787	50.5082
244	47.3333	47.4384	47.5434	47.6484	47.7534	47.8584	47.9634	48.0685	48.1735	48.2785	48.3835	48.4885	48.5935	48.6986	48.8036	48.9086	49.0136	49.1186	49.1796	49.2344	49.2892	49.3439	49.3987	49.4535	49.5083	49.5631	49.6178	49.6726	49.7274	49.7822	49.8369	49.8917	49.9465	49.9931	50.0276	50.0621	50.0966	50.1311	50.1656	50.2001	50.2346	50.2691	50.3036	50.3381	50.3726	50.4071	50.4416	50.4761	50.5057
245	47.3298	47.4348	47.5399	47.6449	47.7499	47.8549	47.9599	48.0649	48.1699	48.2749	48.38	48.485	48.59	48.695	48.8	48.905	49.01	49.1151	49.1761	49.2309	49.2857	49.3405	49.3953	49.4501	49.5049	49.5597	49.6145	49.6693	49.7241	49.7789	49.8337	49.8885	49.9433	49.9899	50.0245	50.059	50.0935	50.1281	50.1626	50.1972	50.2317	50.2663	50.3008	50.3354	50.3699	50.4044	50.439	50.4735	50.5031
246	47.3263	47.4313	47.5363	47.6413	47.7464	47.8514	47.9564	48.0614	48.1664	48.2714	48.3764	48.4814	48.5864	48.6914	48.7965	48.9015	49.0065	49.1115	49.1725	49.2273	49.2822	49.337	49.3918	49.4466	49.5015	49.5563	49.6111	49.6659	49.7208	49.7756	49.8304	49.8853	49.9401	49.9867	50.0213	50.0559	50.0905	50.1251	50.1597	50.1943	50.2289	50.2634	50.298	50.3326	50.3672	50.4018	50.4364	50.471	50.5006
247	47.3228	47.4278	47.5328	47.6378	47.7428	47.8478	47.9528	48.0579	48.1629	48.2679	48.3729	48.4779	48.5829	48.6879	48.7929	48.8979	49.0029	49.1079	49.1689	49.2238	49.2786	49.3335	49.3884	49.4432	49.4981	49.5529	49.6078	49.6626	49.7175	49.7723	49.8272	49.882	49.9369	49.9836	50.0182	50.0528	50.0875	50.1221	50.1567	50.1913	50.226	50.2606	50.2952	50.3299	50.3645	50.3991	50.4338	50.4684	50.498
248	47.3193	47.4243	47.5293	47.6343	47.7393	47.8443	47.9493	48.0543	48.1593	48.2643	48.3693	48.4743	48.5793	48.6843	48.7893	48.8943	48.9993	49.1043	49.1654	49.2203	49.2751	49.33	49.3849	49.4398	49.4947	49.5495	49.6044	49.6593	49.7142	49.769	49.8239	49.8788	49.9337	49.9804	50.0151	50.0497	50.0844	50.1191	50.1538	50.1884	50.2231	50.2578	50.2924	50.3271	50.3618	50.3965	50.4311	50.4658	50.4955
249	47.3158	47.4208	47.5258	47.6308	47.7358	47.8408	47.9458	48.0508	48.1558	48.2608	48.3658	48.4708	48.5758	48.6808	48.7858	48.8908	48.9957	49.1007	49.1618	49.2167	49.2716	49.3265	49.3814	49.4363	49.4913	49.5462	49.6011	49.656	49.7109	49.7658	49.8207	49.8756	49.9305	49.9772	50.0119	50.0467	50.0814	50.1161	50.1508	50.1855	50.2202	50.2549	50.2897	50.3244	50.3591	50.3938	50.4285	50.4632	50.493
250	47.3123	47.4173	47.5223	47.6273	47.7323	47.8373	47.9423	48.0472	48.1522	48.2572	48.3622	48.4672	48.5722	48.6772	48.7822	48.8872	48.9922	49.0972	49.1583	49.2132	49.2681	49.3231	49.378	49.4329	49.4878	49.5428	49.5977	49.6526	49.7076	49.7625	49.8174	49.8723	49.9273	49.9741	50.0088	50.0436	50.0783	50.1131	50.1478	50.1826	50.2174	50.2521	50.2869	50.3216	50.3564	50.3911	50.4259	50.4606	50.4904
251	47.3088	47.4138	47.5188	47.6238	47.7287	47.8337	47.9387	48.0437	48.1487	48.2537	48.3587	48.4637	48.5686	48.6736	48.7786	48.8836	48.9886	49.0936	49.1547	49.2097	49.2646	49.3196	49.3745	49.4295	49.4844	49.5394	49.5944	49.6493	49.7043	49.7592	49.8142	49.8691	49.9241	49.9709	50.0057	50.0405	50.0753	50.1101	50.1449	50.1797	50.2145	50.2493	50.2841	50.3189	50.3537	50.3885	50.4233	50.4581	50.4879
252	47.3053	47.4103	47.5153	47.6202	47.7252	47.8302	47.9352	48.0402	48.1452	48.2501	48.3551	48.4601	48.5651	48.6701	48.7751	48.88	48.985	49.09	49.1512	49.2061	49.2611	49.3161	49.3711	49.4261	49.481	49.536	49.591	49.646	49.701	49.7559	49.8109	49.8659	49.9209	49.9677	50.0026	50.0374	50.0722	50.1071	50.1419	50.1768	50.2116	50.2464	50.2813	50.3161	50.351	50.3858	50.4207	50.4555	50.4854
253	47.3018	47.4068	47.5117	47.6167	47.7217	47.8267	47.9317	48.0366	48.1416	48.2466	48.3516	48.4566	48.5615	48.6665	48.7715	48.8765	48.9815	49.0864	49.1476	49.2026	49.2576	49.3126	49.3676	49.4226	49.4776	49.5326	49.5876	49.6426	49.6977	49.7527	49.8077	49.8627	49.9177	49.9646	49.9994	50.0343	50.0692	50.1041	50.139	50.1739	50.2087	50.2436	50.2785	50.3134	50.3483	50.3831	50.418	50.4529	50.4828
254	47.2983	47.4033	47.5082	47.6132	47.7182	47.8232	47.9281	48.0331	48.1381	48.2431	48.348	48.453	48.558	48.663	48.7679	48.8729	48.9779	49.0829	49.144	49.1991	49.2541	49.3091	49.3642	49.4192	49.4742	49.5293	49.5843	49.6393	49.6943	49.7494	49.8044	49.8594	49.9145	49.9614	49.9963	50.0312	50.0662	50.1011	50.136	50.1709	50.2059	50.2408	50.2757	50.3106	50.3456	50.3805	50.4154	50.4503	50.4803
255	47.2948	47.3997	47.5047	47.6097	47.7147	47.8196	47.9246	48.0296	48.1345	48.2395	48.3445	48.4495	48.5544	48.6594	48.7644	48.8693	48.9743	49.0793	49.1405	49.1955	49.2506	49.3057	49.3607	49.4158	49.4708	49.5259	49.5809	49.636	49.691	49.7461	49.8012	49.8562	49.9113	49.9582	49.9932	50.0282	50.0631	50.0981	50.1331	50.168	50.203	50.238	50.2729	50.3079	50.3429	50.3778	50.4128	50.4478	50.4778
256	47.2913	47.3962	47.5012	47.6062	47.7111	47.8161	47.9211	48.026	48.131	48.236	48.3409	48.4459	48.5509	48.6558	48.7608	48.8658	48.9707	49.0757	49.1369	49.192	49.2471	49.3022	49.3573	49.4123	49.4674	49.5225	49.5776	49.6327	49.6877	49.7428	49.7979	49.853	49.9081	49.955	49.9901	50.0251	50.0601	50.0951	50.1301	50.1651	50.2001	50.2351	50.2701	50.3051	50.3402	50.3752	50.4102	50.4452	50.4752
257	47.2878	47.3927	47.4977	47.6026	47.7076	47.8126	47.9175	48.0225	48.1275	48.2324	48.3374	48.4423	48.5473	48.6523	48.7572	48.8622	48.9672	49.0721	49.1334	49.1885	49.2436	49.2987	49.3538	49.4089	49.464	49.5191	49.5742	49.6293	49.6844	49.7395	49.7947	49.8498	49.9049	49.9519	49.9869	50.022	50.057	50.0921	50.1271	50.1622	50.1972	50.2323	50.2673	50.3024	50.3374	50.3725	50.4076	50.4426	50.4727
258	47.2843	47.3892	47.4942	47.5991	47.7041	47.809	47.914	48.019	48.1239	48.2289	48.3338	48.4388	48.5438	48.6487	48.7537	48.8586	48.9636	49.0685	49.1298	49.185	49.2401	49.2952	49.3503	49.4055	49.4606	49.5157	49.5709	49.626	49.6811	49.7363	49.7914	49.8465	49.9017	49.9487	49.9838	50.0189	50.054	50.0891	50.1242	50.1593	50.1944	50.2295	50.2646	50.2996	50.3347	50.3698	50.4049	50.44	50.4702
259	47.2807	47.3857	47.4907	47.5956	47.7006	47.8055	47.9105	48.0154	48.1204	48.2253	48.3303	48.4352	48.5402	48.6451	48.7501	48.8551	48.96	49.065	49.1263	49.1814	49.2366	49.2917	49.3469	49.4021	49.4572	49.5124	49.5675	49.6227	49.6778	49.733	49.7881	49.8433	49.8985	49.9455	49.9807	50.0158	50.0509	50.0861	50.1212	50.1564	50.1915	50.2266	50.2618	50.2969	50.332	50.3672	50.4023	50.4374	50.4676
260	47.2772	47.3822	47.4871	47.5921	47.697	47.802	47.9069	48.0119	48.1168	48.2218	48.3267	48.4317	48.5366	48.6416	48.7465	48.8515	48.9564	49.0614	49.1227	49.1779	49.2331	49.2883	49.3434	49.3986	49.4538	49.509	49.5642	49.6193	49.6745	49.7297	49.7849	49.8401	49.8953	49.9424	49.9775	50.0127	50.0479	50.0831	50.1183	50.1534	50.1886	50.2238	50.259	50.2942	50.3293	50.3645	50.3997	50.4349	50.4651
261	47.2737	47.3787	47.4836	47.5886	47.6935	47.7985	47.9034	48.0084	48.1133	48.2182	48.3232	48.4281	48.5331	48.638	48.743	48.8479	48.9529	49.0578	49.1192	49.1744	49.2296	49.2848	49.34	49.3952	49.4504	49.5056	49.5608	49.616	49.6712	49.7264	49.7816	49.8368	49.8921	49.9392	49.9744	50.0096	50.0449	50.0801	50.1153	50.1505	50.1857	50.221	50.2562	50.2914	50.3266	50.3618	50.3971	50.4323	50.4625
262	47.2702	47.3752	47.4801	47.5851	47.69	47.7949	47.8999	48.0048	48.1098	48.2147	48.3196	48.4246	48.5295	48.6345	48.7394	48.8443	48.9493	49.0542	49.1156	49.1708	49.2261	49.2813	49.3365	49.3918	49.447	49.5022	49.5575	49.6127	49.6679	49.7232	49.7784	49.8336	49.8889	49.936	49.9713	50.0066	50.0418	50.0771	50.1123	50.1476	50.1829	50.2181	50.2534	50.2887	50.3239	50.3592	50.3945	50.4297	50.46
263	47.2667	47.3717	47.4766	47.5815	47.6865	47.7914	47.8963	48.0013	48.1062	48.2112	48.3161	48.421	48.526	48.6309	48.7358	48.8408	48.9457	49.0507	49.112	49.1673	49.2226	49.2778	49.3331	49.3883	49.4436	49.4988	49.5541	49.6094	49.6646	49.7199	49.7751	49.8304	49.8857	49.9329	49.9682	50.0035	50.0388	50.0741	50.1094	50.1447	50.18	50.2153	50.2506	50.2859	50.3212	50.3565	50.3918	50.4271	50.4575
264	47.2632	47.3682	47.4731	47.578	47.6829	47.7879	47.8928	47.9977	48.1027	48.2076	48.3125	48.4175	48.5224	48.6273	48.7323	48.8372	48.9421	49.0471	49.1085	49.1638	49.2191	49.2743	49.3296	49.3849	49.4402	49.4955	49.5508	49.606	49.6613	49.7166	49.7719	49.8272	49.8825	49.9297	49.965	50.0004	50.0357	50.0711	50.1064	50.1418	50.1771	50.2125	50.2478	50.2832	50.3185	50.3539	50.3892	50.4246	50.4549
265	47.2597	47.3646	47.4696	47.5745	47.6794	47.7844	47.8893	47.9942	48.0991	48.2041	48.309	48.4139	48.5189	48.6238	48.7287	48.8336	48.9386	49.0435	49.1049	49.1602	49.2155	49.2709	49.3262	49.3815	49.4368	49.4921	49.5474	49.6027	49.658	49.7133	49.7686	49.8239	49.8792	49.9265	49.9619	49.9973	50.0327	50.0681	50.1035	50.1389	50.1743	50.2096	50.245	50.2804	50.3158	50.3512	50.3866	50.422	50.4524
266	47.2562	47.3611	47.4661	47.571	47.6759	47.7808	47.8858	47.9907	48.0956	48.2005	48.3054	48.4104	48.5153	48.6202	48.7251	48.8301	48.935	49.0399	49.1014	49.1567	49.212	49.2674	49.3227	49.378	49.4334	49.4887	49.544	49.5994	49.6547	49.71	49.7654	49.8207	49.876	49.9234	49.9588	49.9942	50.0297	50.0651	50.1005	50.1359	50.1714	50.2068	50.2422	50.2777	50.3131	50.3485	50.384	50.4194	50.4499
267	47.2527	47.3576	47.4625	47.5675	47.6724	47.7773	47.8822	47.9871	48.0921	48.197	48.3019	48.4068	48.5117	48.6167	48.7216	48.8265	48.9314	49.0363	49.0978	49.1532	49.2085	49.2639	49.3193	49.3746	49.43	49.4853	49.5407	49.596	49.6514	49.7068	49.7621	49.8175	49.8728	49.9202	49.9557	49.9911	50.0266	50.0621	50.0976	50.133	50.1685	50.204	50.2395	50.2749	50.3104	50.3459	50.3813	50.4168	50.4473
268	47.2492	47.3541	47.459	47.5639	47.6689	47.7738	47.8787	47.9836	48.0885	48.1934	48.2984	48.4033	48.5082	48.6131	48.718	48.8229	48.9278	49.0328	49.0943	49.1496	49.205	49.2604	49.3158	49.3712	49.4266	49.482	49.5373	49.5927	49.6481	49.7035	49.7589	49.8143	49.8696	49.917	49.9525	49.988	50.0236	50.0591	50.0946	50.1301	50.1656	50.2011	50.2367	50.2722	50.3077	50.3432	50.3787	50.4142	50.4448
269	47.2457	47.3506	47.4555	47.5604	47.6653	47.7702	47.8752	47.9801	48.085	48.1899	48.2948	48.3997	48.5046	48.6095	48.7145	48.8194	48.9243	49.0292	49.0907	49.1461	49.2015	49.2569	49.3123	49.3678	49.4232	49.4786	49.534	49.5894	49.6448	49.7002	49.7556	49.811	49.8664	49.9138	49.9494	49.985	50.0205	50.0561	50.0916	50.1272	50.1628	50.1983	50.2339	50.2694	50.305	50.3406	50.3761	50.4117	50.4423
270	47.2422	47.3471	47.452	47.5569	47.6618	47.7667	47.8716	47.9765	48.0814	48.1863	48.2913	48.3962	48.5011	48.606	48.7109	48.8158	48.9207	49.0256	49.0871	49.1426	49.198	49.2535	49.3089	49.3643	49.4198	49.4752	49.5306	49.5861	49.6415	49.6969	49.7524	49.8078	49.8632	49.9107	49.9463	49.9819	50.0175	50.0531	50.0887	50.1243	50.1599	50.1955	50.2311	50.2667	50.3023	50.3379	50.3735	50.4091	50.4397
271	47.2387	47.3436	47.4485	47.5534	47.6583	47.7632	47.8681	47.973	48.0779	48.1828	48.2877	48.3926	48.4975	48.6024	48.7073	48.8122	48.9171	49.022	49.0836	49.1391	49.1945	49.25	49.3054	49.3609	49.4164	49.4718	49.5273	49.5827	49.6382	49.6937	49.7491	49.8046	49.86	49.9075	49.9432	49.9788	50.0144	50.0501	50.0857	50.1214	50.157	50.1927	50.2283	50.2639	50.2996	50.3352	50.3709	50.4065	50.4372
272	47.2352	47.3401	47.445	47.5499	47.6548	47.7597	47.8646	47.9695	48.0744	48.1793	48.2842	48.3891	48.494	48.5989	48.7038	48.8087	48.9136	49.0185	49.08	49.1355	49.191	49.2465	49.302	49.3575	49.4129	49.4684	49.5239	49.5794	49.6349	49.6904	49.7459	49.8014	49.8568	49.9043	49.94	49.9757	50.0114	50.0471	50.0828	50.1185	50.1541	50.1898	50.2255	50.2612	50.2969	50.3326	50.3682	50.4039	50.4346
273	47.2317	47.3366	47.4415	47.5463	47.6512	47.7561	47.861	47.9659	48.0708	48.1757	48.2806	48.3855	48.4904	48.5953	48.7002	48.8051	48.91	49.0149	49.0765	49.132	49.1875	49.243	49.2985	49.354	49.4095	49.4651	49.5206	49.5761	49.6316	49.6871	49.7426	49.7981	49.8536	49.9012	49.9369	49.9726	50.0084	50.0441	50.0798	50.1155	50.1513	50.187	50.2227	50.2584	50.2942	50.3299	50.3656	50.4014	50.4321
274	47.2282	47.3331	47.4379	47.5428	47.6477	47.7526	47.8575	47.9624	48.0673	48.1722	48.2771	48.382	48.4868	48.5917	48.6966	48.8015	48.9064	49.0113	49.0729	49.1285	49.184	49.2395	49.2951	49.3506	49.4061	49.4617	49.5172	49.5728	49.6283	49.6838	49.7394	49.7949	49.8504	49.898	49.9338	49.9695	50.0053	50.0411	50.0769	50.1126	50.1484	50.1842	50.2199	50.2557	50.2915	50.3272	50.363	50.3988	50.4296
275	47.2247	47.3295	47.4344	47.5393	47.6442	47.7491	47.854	47.9589	48.0637	48.1686	48.2735	48.3784	48.4833	48.5882	48.6931	48.7979	48.9028	49.0077	49.0694	49.1249	49.1805	49.2361	49.2916	49.3472	49.4027	49.4583	49.5139	49.5694	49.625	49.6805	49.7361	49.7917	49.8472	49.8948	49.9306	49.9665	50.0023	50.0381	50.0739	50.1097	50.1455	50.1813	50.2171	50.253	50.2888	50.3246	50.3604	50.3962	50.427
276	47.2211	47.326	47.4309	47.5358	47.6407	47.7456	47.8504	47.9553	48.0602	48.1651	48.27	48.3748	48.4797	48.5846	48.6895	48.7944	48.8993	49.0041	49.0658	49.1214	49.177	49.2326	49.2882	49.3437	49.3993	49.4549	49.5105	49.5661	49.6217	49.6773	49.7329	49.7884	49.844	49.8917	49.9275	49.9634	49.9992	50.0351	50.0709	50.1068	50.1426	50.1785	50.2144	50.2502	50.2861	50.3219	50.3578	50.3936	50.4245
277	47.2176	47.3225	47.4274	47.5323	47.6372	47.742	47.8469	47.9518	48.0567	48.1615	48.2664	48.3713	48.4762	48.5811	48.6859	48.7908	48.8957	49.0006	49.0623	49.1179	49.1735	49.2291	49.2847	49.3403	49.3959	49.4515	49.5072	49.5628	49.6184	49.674	49.7296	49.7852	49.8408	49.8885	49.9244	49.9603	49.9962	50.0321	50.068	50.1039	50.1398	50.1757	50.2116	50.2475	50.2834	50.3193	50.3551	50.391	50.422
278	47.2141	47.319	47.4239	47.5288	47.6336	47.7385	47.8434	47.9483	48.0531	48.158	48.2629	48.3677	48.4726	48.5775	48.6824	48.7872	48.8921	48.997	49.0587	49.1143	49.17	49.2256	49.2812	49.3369	49.3925	49.4482	49.5038	49.5594	49.6151	49.6707	49.7263	49.782	49.8376	49.8853	49.9213	49.9572	49.9931	50.0291	50.065	50.101	50.1369	50.1728	50.2088	50.2447	50.2807	50.3166	50.3525	50.3885	50.4194
279	47.2106	47.3155	47.4204	47.5252	47.6301	47.735	47.8398	47.9447	48.0496	48.1545	48.2593	48.3642	48.4691	48.5739	48.6788	48.7837	48.8885	48.9934	49.0551	49.1108	49.1665	49.2221	49.2778	49.3335	49.3891	49.4448	49.5004	49.5561	49.6118	49.6674	49.7231	49.7788	49.8344	49.8822	49.9181	49.9541	49.9901	50.0261	50.0621	50.098	50.134	50.17	50.206	50.242	50.2779	50.3139	50.3499	50.3859	50.4169
280	47.2071	47.312	47.4169	47.5217	47.6266	47.7315	47.8363	47.9412	48.046	48.1509	48.2558	48.3606	48.4655	48.5704	48.6752	48.7801	48.885	48.9898	49.0516	49.1073	49.163	49.2186	49.2743	49.33	49.3857	49.4414	49.4971	49.5528	49.6085	49.6642	49.7198	49.7755	49.8312	49.879	49.915	49.951	49.9871	50.0231	50.0591	50.0951	50.1311	50.1672	50.2032	50.2392	50.2752	50.3113	50.3473	50.3833	50.4144
281	47.2036	47.3085	47.4133	47.5182	47.6231	47.7279	47.8328	47.9376	48.0425	48.1474	48.2522	48.3571	48.4619	48.5668	48.6717	48.7765	48.8814	48.9862	49.048	49.1037	49.1595	49.2152	49.2709	49.3266	49.3823	49.438	49.4937	49.5495	49.6052	49.6609	49.7166	49.7723	49.828	49.8758	49.9119	49.9479	49.984	50.0201	50.0561	50.0922	50.1283	50.1643	50.2004	50.2365	50.2725	50.3086	50.3447	50.3807	50.4118
282	47.2001	47.305	47.4098	47.5147	47.6195	47.7244	47.8293	47.9341	48.039	48.1438	48.2487	48.3535	48.4584	48.5632	48.6681	48.773	48.8778	48.9827	49.0445	49.1002	49.1559	49.2117	49.2674	49.3232	49.3789	49.4346	49.4904	49.5461	49.6019	49.6576	49.7133	49.7691	49.8248	49.8726	49.9088	49.9449	49.981	50.0171	50.0532	50.0893	50.1254	50.1615	50.1976	50.2337	50.2698	50.3059	50.342	50.3782	50.4093
283	47.1966	47.3015	47.4063	47.5112	47.616	47.7209	47.8257	47.9306	48.0354	48.1403	48.2451	48.35	48.4548	48.5597	48.6645	48.7694	48.8742	48.9791	49.0409	49.0967	49.1524	49.2082	49.264	49.3197	49.3755	49.4313	49.487	49.5428	49.5986	49.6543	49.7101	49.7659	49.8216	49.8695	49.9056	49.9418	49.9779	50.0141	50.0502	50.0864	50.1225	50.1587	50.1948	50.231	50.2671	50.3033	50.3394	50.3756	50.4068
284	47.1931	47.298	47.4028	47.5076	47.6125	47.7173	47.8222	47.927	48.0319	48.1367	48.2416	48.3464	48.4513	48.5561	48.661	48.7658	48.8707	48.9755	49.0374	49.0931	49.1489	49.2047	49.2605	49.3163	49.3721	49.4279	49.4837	49.5395	49.5953	49.651	49.7068	49.7626	49.8184	49.8663	49.9025	49.9387	49.9749	50.0111	50.0473	50.0835	50.1197	50.1558	50.192	50.2282	50.2644	50.3006	50.3368	50.373	50.4042
285	47.1896	47.2944	47.3993	47.5041	47.609	47.7138	47.8187	47.9235	48.0283	48.1332	48.238	48.3429	48.4477	48.5526	48.6574	48.7623	48.8671	48.9719	49.0338	49.0896	49.1454	49.2012	49.2571	49.3129	49.3687	49.4245	49.4803	49.5361	49.592	49.6478	49.7036	49.7594	49.8152	49.8631	49.8994	49.9356	49.9718	50.0081	50.0443	50.0805	50.1168	50.153	50.1892	50.2255	50.2617	50.298	50.3342	50.3704	50.4017
286	47.1861	47.2909	47.3958	47.5006	47.6054	47.7103	47.8151	47.92	48.0248	48.1296	48.2345	48.3393	48.4442	48.549	48.6538	48.7587	48.8635	48.9684	49.0302	49.0861	49.1419	49.1978	49.2536	49.3094	49.3653	49.4211	49.477	49.5328	49.5886	49.6445	49.7003	49.7562	49.812	49.86	49.8962	49.9325	49.9688	50.0051	50.0414	50.0776	50.1139	50.1502	50.1865	50.2227	50.259	50.2953	50.3316	50.3678	50.3991
287	47.1826	47.2874	47.3923	47.4971	47.6019	47.7068	47.8116	47.9164	48.0213	48.1261	48.2309	48.3358	48.4406	48.5454	48.6503	48.7551	48.8599	48.9648	49.0267	49.0826	49.1384	49.1943	49.2502	49.306	49.3619	49.4177	49.4736	49.5295	49.5853	49.6412	49.6971	49.7529	49.8088	49.8568	49.8931	49.9294	49.9658	50.0021	50.0384	50.0747	50.111	50.1474	50.1837	50.22	50.2563	50.2926	50.3289	50.3653	50.3966
288	47.1791	47.2839	47.3887	47.4936	47.5984	47.7032	47.8081	47.9129	48.0177	48.1226	48.2274	48.3322	48.437	48.5419	48.6467	48.7515	48.8564	48.9612	49.0231	49.079	49.1349	49.1908	49.2467	49.3026	49.3585	49.4144	49.4703	49.5262	49.582	49.6379	49.6938	49.7497	49.8056	49.8536	49.89	49.9264	49.9627	49.9991	50.0354	50.0718	50.1082	50.1445	50.1809	50.2172	50.2536	50.29	50.3263	50.3627	50.3941
289	47.1756	47.2804	47.3852	47.4901	47.5949	47.6997	47.8045	47.9094	48.0142	48.119	48.2238	48.3287	48.4335	48.5383	48.6431	48.748	48.8528	48.9576	49.0196	49.0755	49.1314	49.1873	49.2432	49.2992	49.3551	49.411	49.4669	49.5228	49.5787	49.6347	49.6906	49.7465	49.8024	49.8505	49.8869	49.9233	49.9597	49.9961	50.0325	50.0689	50.1053	50.1417	50.1781	50.2145	50.2509	50.2873	50.3237	50.3601	50.3915
290	47.1721	47.2769	47.3817	47.4865	47.5914	47.6962	47.801	47.9058	48.0106	48.1155	48.2203	48.3251	48.4299	48.5348	48.6396	48.7444	48.8492	48.954	49.016	49.072	49.1279	49.1838	49.2398	49.2957	49.3517	49.4076	49.4636	49.5195	49.5754	49.6314	49.6873	49.7433	49.7992	49.8473	49.8837	49.9202	49.9566	49.9931	50.0295	50.066	50.1024	50.1389	50.1753	50.2117	50.2482	50.2846	50.3211	50.3575	50.389
291	47.1686	47.2734	47.3782	47.483	47.5878	47.6927	47.7975	47.9023	48.0071	48.1119	48.2167	48.3216	48.4264	48.5312	48.636	48.7408	48.8457	48.9505	49.0125	49.0684	49.1244	49.1804	49.2363	49.2923	49.3483	49.4042	49.4602	49.5162	49.5721	49.6281	49.6841	49.74	49.796	49.8441	49.8806	49.9171	49.9536	49.9901	50.0266	50.0631	50.0995	50.136	50.1725	50.209	50.2455	50.282	50.3185	50.355	50.3865
292	47.1651	47.2699	47.3747	47.4795	47.5843	47.6891	47.7939	47.8988	48.0036	48.1084	48.2132	48.318	48.4228	48.5276	48.6324	48.7373	48.8421	48.9469	49.0089	49.0649	49.1209	49.1769	49.2329	49.2889	49.3449	49.4009	49.4568	49.5128	49.5688	49.6248	49.6808	49.7368	49.7928	49.841	49.8775	49.914	49.9505	49.9871	50.0236	50.0601	50.0967	50.1332	50.1697	50.2063	50.2428	50.2793	50.3158	50.3524	50.3839
293	47.1616	47.2664	47.3712	47.476	47.5808	47.6856	47.7904	47.8952	48	48.1048	48.2096	48.3145	48.4193	48.5241	48.6289	48.7337	48.8385	48.9433	49.0054	49.0614	49.1174	49.1734	49.2294	49.2854	49.3415	49.3975	49.4535	49.5095	49.5655	49.6215	49.6776	49.7336	49.7896	49.8378	49.8744	49.9109	49.9475	49.9841	50.0206	50.0572	50.0938	50.1304	50.1669	50.2035	50.2401	50.2767	50.3132	50.3498	50.3814
294	47.158	47.2629	47.3677	47.4725	47.5773	47.6821	47.7869	47.8917	47.9965	48.1013	48.2061	48.3109	48.4157	48.5205	48.6253	48.7301	48.8349	48.9397	49.0018	49.0578	49.1139	49.1699	49.226	49.282	49.3381	49.3941	49.4501	49.5062	49.5622	49.6183	49.6743	49.7304	49.7864	49.8346	49.8712	49.9078	49.9445	49.9811	50.0177	50.0543	50.0909	50.1275	50.1641	50.2008	50.2374	50.274	50.3106	50.3472	50.3789
295	47.1545	47.2593	47.3641	47.4689	47.5737	47.6785	47.7833	47.8881	47.9929	48.0977	48.2026	48.3074	48.4122	48.517	48.6218	48.7266	48.8314	48.9362	48.9982	49.0543	49.1104	49.1664	49.2225	49.2786	49.3346	49.3907	49.4468	49.5029	49.5589	49.615	49.6711	49.7271	49.7832	49.8314	49.8681	49.9048	49.9414	49.9781	50.0147	50.0514	50.088	50.1247	50.1614	50.198	50.2347	50.2713	50.308	50.3446	50.3763
296	47.151	47.2558	47.3606	47.4654	47.5702	47.675	47.7798	47.8846	47.9894	48.0942	48.199	48.3038	48.4086	48.5134	48.6182	48.723	48.8278	48.9326	48.9947	49.0508	49.1069	49.163	49.2191	49.2751	49.3312	49.3873	49.4434	49.4995	49.5556	49.6117	49.6678	49.7239	49.78	49.8283	49.865	49.9017	49.9384	49.9751	50.0118	50.0485	50.0852	50.1219	50.1586	50.1953	50.232	50.2687	50.3054	50.3421	50.3738
297	47.1475	47.2523	47.3571	47.4619	47.5667	47.6715	47.7763	47.8811	47.9859	48.0907	48.1955	48.3002	48.405	48.5098	48.6146	48.7194	48.8242	48.929	48.9911	49.0472	49.1034	49.1595	49.2156	49.2717	49.3278	49.384	49.4401	49.4962	49.5523	49.6084	49.6646	49.7207	49.7768	49.8251	49.8618	49.8986	49.9353	49.9721	50.0088	50.0456	50.0823	50.119	50.1558	50.1925	50.2293	50.266	50.3027	50.3395	50.3712
298	47.144	47.2488	47.3536	47.4584	47.5632	47.668	47.7728	47.8775	47.9823	48.0871	48.1919	48.2967	48.4015	48.5063	48.6111	48.7158	48.8206	48.9254	48.9876	49.0437	49.0999	49.156	49.2121	49.2683	49.3244	49.3806	49.4367	49.4929	49.549	49.6052	49.6613	49.7174	49.7736	49.8219	49.8587	49.8955	49.9323	49.9691	50.0059	50.0426	50.0794	50.1162	50.153	50.1898	50.2266	50.2633	50.3001	50.3369	50.3687
299	47.1405	47.2453	47.3501	47.4549	47.5597	47.6644	47.7692	47.874	47.9788	48.0836	48.1884	48.2931	48.3979	48.5027	48.6075	48.7123	48.8171	48.9218	48.984	49.0402	49.0964	49.1525	49.2087	49.2649	49.321	49.3772	49.4334	49.4895	49.5457	49.6019	49.658	49.7142	49.7704	49.8188	49.8556	49.8924	49.9292	49.9661	50.0029	50.0397	50.0766	50.1134	50.1502	50.187	50.2239	50.2607	50.2975	50.3343	50.3662
300	47.137	47.2418	47.3466	47.4514	47.5561	47.6609	47.7657	47.8705	47.9752	48.08	48.1848	48.2896	48.3944	48.4991	48.6039	48.7087	48.8135	48.9183	48.9805	49.0367	49.0928	49.149	49.2052	49.2614	49.3176	49.3738	49.43	49.4862	49.5424	49.5986	49.6548	49.711	49.7672	49.8156	49.8525	49.8893	49.9262	49.9631	49.9999	50.0368	50.0737	50.1105	50.1474	50.1843	50.2211	50.258	50.2949	50.3318	50.3636
301	47.1335	47.2383	47.3431	47.4478	47.5526	47.6574	47.7622	47.8669	47.9717	48.0765	48.1813	48.286	48.3908	48.4956	48.6004	48.7051	48.8099	48.9147	48.9769	49.0331	49.0893	49.1456	49.2018	49.258	49.3142	49.3704	49.4267	49.4829	49.5391	49.5953	49.6515	49.7078	49.764	49.8124	49.8493	49.8863	49.9232	49.9601	49.997	50.0339	50.0708	50.1077	50.1446	50.1815	50.2184	50.2554	50.2923	50.3292	50.3611
302	47.13	47.2348	47.3395	47.4443	47.5491	47.6539	47.7586	47.8634	47.9682	48.0729	48.1777	48.2825	48.3873	48.492	48.5968	48.7016	48.8063	48.9111	48.9733	49.0296	49.0858	49.1421	49.1983	49.2546	49.3108	49.3671	49.4233	49.4796	49.5358	49.592	49.6483	49.7045	49.7608	49.8093	49.8462	49.8832	49.9201	49.9571	49.994	50.031	50.0679	50.1049	50.1418	50.1788	50.2157	50.2527	50.2896	50.3266	50.3586
303	47.1265	47.2313	47.336	47.4408	47.5456	47.6503	47.7551	47.8599	47.9646	48.0694	48.1742	48.2789	48.3837	48.4885	48.5932	48.698	48.8028	48.9075	48.9698	49.0261	49.0823	49.1386	49.1949	49.2511	49.3074	49.3637	49.42	49.4762	49.5325	49.5888	49.645	49.7013	49.7576	49.8061	49.8431	49.8801	49.9171	49.9541	49.9911	50.0281	50.0651	50.1021	50.139	50.176	50.213	50.25	50.287	50.324	50.356
304	47.123	47.2278	47.3325	47.4373	47.542	47.6468	47.7516	47.8563	47.9611	48.0659	48.1706	48.2754	48.3801	48.4849	48.5897	48.6944	48.7992	48.904	48.9662	49.0225	49.0788	49.1351	49.1914	49.2477	49.304	49.3603	49.4166	49.4729	49.5292	49.5855	49.6418	49.6981	49.7544	49.8029	49.84	49.877	49.914	49.9511	49.9881	50.0251	50.0622	50.0992	50.1363	50.1733	50.2103	50.2474	50.2844	50.3214	50.3535
305	47.1195	47.2242	47.329	47.4338	47.5385	47.6433	47.748	47.8528	47.9576	48.0623	48.1671	48.2718	48.3766	48.4813	48.5861	48.6909	48.7956	48.9004	48.9627	49.019	49.0753	49.1316	49.188	49.2443	49.3006	49.3569	49.4132	49.4696	49.5259	49.5822	49.6385	49.6949	49.7512	49.7998	49.8368	49.8739	49.911	49.9481	49.9851	50.0222	50.0593	50.0964	50.1335	50.1705	50.2076	50.2447	50.2818	50.3189	50.351
306	47.116	47.2207	47.3255	47.4302	47.535	47.6397	47.7445	47.8493	47.954	48.0588	48.1635	48.2683	48.373	48.4778	48.5825	48.6873	48.792	48.8968	48.9591	49.0155	49.0718	49.1282	49.1845	49.2409	49.2972	49.3535	49.4099	49.4662	49.5226	49.5789	49.6353	49.6916	49.748	49.7966	49.8337	49.8708	49.9079	49.9451	49.9822	50.0193	50.0564	50.0936	50.1307	50.1678	50.2049	50.242	50.2792	50.3163	50.3484
307	47.1125	47.2172	47.322	47.4267	47.5315	47.6362	47.741	47.8457	47.9505	48.0552	48.16	48.2647	48.3695	48.4742	48.579	48.6837	48.7885	48.8932	48.9556	49.0119	49.0683	49.1247	49.1811	49.2374	49.2938	49.3502	49.4065	49.4629	49.5193	49.5757	49.632	49.6884	49.7448	49.7934	49.8306	49.8677	49.9049	49.9421	49.9792	50.0164	50.0536	50.0907	50.1279	50.1651	50.2022	50.2394	50.2765	50.3137	50.3459
308	47.109	47.2137	47.3185	47.4232	47.5279	47.6327	47.7374	47.8422	47.9469	48.0517	48.1564	48.2612	48.3659	48.4707	48.5754	48.6802	48.7849	48.8896	48.952	49.0084	49.0648	49.1212	49.1776	49.234	49.2904	49.3468	49.4032	49.4596	49.516	49.5724	49.6288	49.6852	49.7416	49.7902	49.8275	49.8647	49.9019	49.9391	49.9763	50.0135	50.0507	50.0879	50.1251	50.1623	50.1995	50.2367	50.2739	50.3111	50.3434
309	47.1055	47.2102	47.3149	47.4197	47.5244	47.6292	47.7339	47.8387	47.9434	48.0481	48.1529	48.2576	48.3624	48.4671	48.5718	48.6766	48.7813	48.8861	48.9484	49.0049	49.0613	49.1177	49.1741	49.2306	49.287	49.3434	49.3998	49.4563	49.5127	49.5691	49.6255	49.6819	49.7384	49.7871	49.8243	49.8616	49.8988	49.9361	49.9733	50.0106	50.0478	50.0851	50.1223	50.1596	50.1968	50.2341	50.2713	50.3086	50.3408
310	47.102	47.2067	47.3114	47.4162	47.5209	47.6256	47.7304	47.8351	47.9399	48.0446	48.1493	48.2541	48.3588	48.4635	48.5683	48.673	48.7777	48.8825	48.9449	49.0013	49.0578	49.1142	49.1707	49.2271	49.2836	49.34	49.3965	49.4529	49.5094	49.5658	49.6223	49.6787	49.7352	49.7839	49.8212	49.8585	49.8958	49.9331	49.9704	50.0076	50.0449	50.0822	50.1195	50.1568	50.1941	50.2314	50.2687	50.306	50.3383
311	47.0984	47.2032	47.3079	47.4126	47.5174	47.6221	47.7268	47.8316	47.9363	48.041	48.1458	48.2505	48.3552	48.46	48.5647	48.6694	48.7742	48.8789	48.9413	48.9978	49.0543	49.1108	49.1672	49.2237	49.2802	49.3367	49.3931	49.4496	49.5061	49.5625	49.619	49.6755	49.732	49.7807	49.8181	49.8554	49.8927	49.9301	49.9674	50.0047	50.0421	50.0794	50.1167	50.1541	50.1914	50.2287	50.2661	50.3034	50.3357
312	47.0949	47.1997	47.3044	47.4091	47.5139	47.6186	47.7233	47.828	47.9328	48.0375	48.1422	48.247	48.3517	48.4564	48.5611	48.6659	48.7706	48.8753	48.9378	48.9943	49.0508	49.1073	49.1638	49.2203	49.2768	49.3333	49.3898	49.4463	49.5028	49.5593	49.6158	49.6723	49.7288	49.7776	49.8149	49.8523	49.8897	49.9271	49.9644	50.0018	50.0392	50.0766	50.1139	50.1513	50.1887	50.2261	50.2634	50.3008	50.3332
313	47.0914	47.1962	47.3009	47.4056	47.5103	47.6151	47.7198	47.8245	47.9292	48.034	48.1387	48.2434	48.3481	48.4529	48.5576	48.6623	48.767	48.8718	48.9342	48.9907	49.0473	49.1038	49.1603	49.2168	49.2734	49.3299	49.3864	49.4429	49.4995	49.556	49.6125	49.669	49.7256	49.7744	49.8118	49.8492	49.8867	49.9241	49.9615	49.9989	50.0363	50.0737	50.1112	50.1486	50.186	50.2234	50.2608	50.2982	50.3307
314	47.0879	47.1927	47.2974	47.4021	47.5068	47.6115	47.7163	47.821	47.9257	48.0304	48.1351	48.2399	48.3446	48.4493	48.554	48.6587	48.7635	48.8682	48.9307	48.9872	49.0438	49.1003	49.1569	49.2134	49.27	49.3265	49.3831	49.4396	49.4962	49.5527	49.6093	49.6658	49.7224	49.7712	49.8087	49.8461	49.8836	49.9211	49.9585	49.996	50.0334	50.0709	50.1084	50.1458	50.1833	50.2207	50.2582	50.2957	50.3281
315	47.0844	47.1891	47.2939	47.3986	47.5033	47.608	47.7127	47.8174	47.9222	48.0269	48.1316	48.2363	48.341	48.4457	48.5504	48.6552	48.7599	48.8646	48.9271	48.9837	49.0403	49.0968	49.1534	49.21	49.2666	49.3231	49.3797	49.4363	49.4929	49.5494	49.606	49.6626	49.7192	49.7681	49.8056	49.8431	49.8806	49.9181	49.9556	49.9931	50.0306	50.0681	50.1056	50.1431	50.1806	50.2181	50.2556	50.2931	50.3256
316	47.0809	47.1856	47.2903	47.3951	47.4998	47.6045	47.7092	47.8139	47.9186	48.0233	48.128	48.2327	48.3375	48.4422	48.5469	48.6516	48.7563	48.861	48.9236	48.9802	49.0368	49.0934	49.15	49.2066	49.2632	49.3198	49.3764	49.433	49.4896	49.5462	49.6028	49.6594	49.716	49.7649	49.8024	49.84	49.8775	49.9151	49.9526	49.9902	50.0277	50.0652	50.1028	50.1403	50.1779	50.2154	50.253	50.2905	50.3231
317	47.0774	47.1821	47.2868	47.3915	47.4962	47.601	47.7057	47.8104	47.9151	48.0198	48.1245	48.2292	48.3339	48.4386	48.5433	48.648	48.7527	48.8574	48.92	48.9766	49.0332	49.0899	49.1465	49.2031	49.2598	49.3164	49.373	49.4296	49.4863	49.5429	49.5995	49.6561	49.7128	49.7617	49.7993	49.8369	49.8745	49.9121	49.9497	49.9872	50.0248	50.0624	50.1	50.1376	50.1752	50.2128	50.2503	50.2879	50.3205
318	47.0739	47.1786	47.2833	47.388	47.4927	47.5974	47.7021	47.8068	47.9115	48.0162	48.1209	48.2256	48.3303	48.435	48.5398	48.6445	48.7492	48.8539	48.9164	48.9731	49.0297	49.0864	49.143	49.1997	49.2563	49.313	49.3696	49.4263	49.4829	49.5396	49.5962	49.6529	49.7096	49.7586	49.7962	49.8338	49.8714	49.9091	49.9467	49.9843	50.022	50.0596	50.0972	50.1348	50.1725	50.2101	50.2477	50.2854	50.318
319	47.0704	47.1751	47.2798	47.3845	47.4892	47.5939	47.6986	47.8033	47.908	48.0127	48.1174	48.2221	48.3268	48.4315	48.5362	48.6409	48.7456	48.8503	48.9129	48.9696	49.0262	49.0829	49.1396	49.1963	49.2529	49.3096	49.3663	49.423	49.4796	49.5363	49.593	49.6497	49.7063	49.7554	49.7931	49.8307	49.8684	49.9061	49.9437	49.9814	50.0191	50.0567	50.0944	50.1321	50.1698	50.2074	50.2451	50.2828	50.3155
320	47.0669	47.1716	47.2763	47.381	47.4857	47.5904	47.6951	47.7998	47.9045	48.0091	48.1138	48.2185	48.3232	48.4279	48.5326	48.6373	48.742	48.8467	48.9093	48.966	49.0227	49.0794	49.1361	49.1928	49.2495	49.3062	49.3629	49.4196	49.4763	49.533	49.5897	49.6464	49.7031	49.7522	49.7899	49.8276	49.8654	49.9031	49.9408	49.9785	50.0162	50.0539	50.0916	50.1293	50.1671	50.2048	50.2425	50.2802	50.3129
321	47.0634	47.1681	47.2728	47.3775	47.4822	47.5868	47.6915	47.7962	47.9009	48.0056	48.1103	48.215	48.3197	48.4244	48.5291	48.6337	48.7384	48.8431	48.9058	48.9625	49.0192	49.076	49.1327	49.1894	49.2461	49.3029	49.3596	49.4163	49.473	49.5298	49.5865	49.6432	49.6999	49.749	49.7868	49.8246	49.8623	49.9001	49.9378	49.9756	50.0133	50.0511	50.0888	50.1266	50.1644	50.2021	50.2399	50.2776	50.3104
322	47.0599	47.1646	47.2693	47.3739	47.4786	47.5833	47.688	47.7927	47.8974	48.0021	48.1067	48.2114	48.3161	48.4208	48.5255	48.6302	48.7349	48.8396	48.9022	48.959	49.0157	49.0725	49.1292	49.186	49.2427	49.2995	49.3562	49.413	49.4697	49.5265	49.5832	49.64	49.6967	49.7459	49.7837	49.8215	49.8593	49.8971	49.9349	49.9727	50.0105	50.0483	50.0861	50.1238	50.1616	50.1994	50.2372	50.275	50.3079
323	47.0564	47.1611	47.2657	47.3704	47.4751	47.5798	47.6845	47.7892	47.8938	47.9985	48.1032	48.2079	48.3126	48.4172	48.5219	48.6266	48.7313	48.836	48.8987	48.9554	49.0122	49.069	49.1258	49.1825	49.2393	49.2961	49.3529	49.4097	49.4664	49.5232	49.58	49.6368	49.6935	49.7427	49.7805	49.8184	49.8562	49.8941	49.9319	49.9697	50.0076	50.0454	50.0833	50.1211	50.1589	50.1968	50.2346	50.2725	50.3053
324	47.0529	47.1576	47.2622	47.3669	47.4716	47.5763	47.6809	47.7856	47.8903	47.995	48.0997	48.2043	48.309	48.4137	48.5184	48.623	48.7277	48.8324	48.8951	48.9519	49.0087	49.0655	49.1223	49.1791	49.2359	49.2927	49.3495	49.4063	49.4631	49.5199	49.5767	49.6335	49.6903	49.7395	49.7774	49.8153	49.8532	49.8911	49.9289	49.9668	50.0047	50.0426	50.0805	50.1184	50.1562	50.1941	50.232	50.2699	50.3028
325	47.0494	47.154	47.2587	47.3634	47.4681	47.5727	47.6774	47.7821	47.8868	47.9914	48.0961	48.2008	48.3054	48.4101	48.5148	48.6195	48.7241	48.8288	48.8915	48.9484	49.0052	49.062	49.1189	49.1757	49.2325	49.2893	49.3462	49.403	49.4598	49.5167	49.5735	49.6303	49.6871	49.7364	49.7743	49.8122	49.8501	49.8881	49.926	49.9639	50.0018	50.0398	50.0777	50.1156	50.1535	50.1915	50.2294	50.2673	50.3002
326	47.0459	47.1505	47.2552	47.3599	47.4645	47.5692	47.6739	47.7785	47.8832	47.9879	48.0926	48.1972	48.3019	48.4066	48.5112	48.6159	48.7206	48.8252	48.888	48.9448	49.0017	49.0586	49.1154	49.1723	49.2291	49.286	49.3428	49.3997	49.4565	49.5134	49.5702	49.6271	49.6839	49.7332	49.7712	49.8091	49.8471	49.8851	49.923	49.961	49.999	50.0369	50.0749	50.1129	50.1508	50.1888	50.2268	50.2647	50.2977
327	47.0424	47.147	47.2517	47.3564	47.461	47.5657	47.6703	47.775	47.8797	47.9843	48.089	48.1937	48.2983	48.403	48.5077	48.6123	48.717	48.8217	48.8844	48.9413	48.9982	49.0551	49.1119	49.1688	49.2257	49.2826	49.3395	49.3963	49.4532	49.5101	49.567	49.6239	49.6807	49.73	49.768	49.806	49.8441	49.8821	49.9201	49.9581	49.9961	50.0341	50.0721	50.1101	50.1481	50.1861	50.2241	50.2622	50.2952
328	47.0389	47.1435	47.2482	47.3528	47.4575	47.5622	47.6668	47.7715	47.8761	47.9808	48.0855	48.1901	48.2948	48.3994	48.5041	48.6088	48.7134	48.8181	48.8809	48.9378	48.9947	49.0516	49.1085	49.1654	49.2223	49.2792	49.3361	49.393	49.4499	49.5068	49.5637	49.6206	49.6775	49.7269	49.7649	49.803	49.841	49.8791	49.9171	49.9552	49.9932	50.0313	50.0693	50.1074	50.1454	50.1835	50.2215	50.2596	50.2926
329	47.0353	47.14	47.2447	47.3493	47.454	47.5586	47.6633	47.7679	47.8726	47.9773	48.0819	48.1866	48.2912	48.3959	48.5005	48.6052	48.7098	48.8145	48.8773	48.9343	48.9912	49.0481	49.105	49.162	49.2189	49.2758	49.3328	49.3897	49.4466	49.5035	49.5605	49.6174	49.6743	49.7237	49.7618	49.7999	49.838	49.8761	49.9142	49.9522	49.9903	50.0284	50.0665	50.1046	50.1427	50.1808	50.2189	50.257	50.2901
330	47.0318	47.1365	47.2411	47.3458	47.4504	47.5551	47.6598	47.7644	47.8691	47.9737	48.0784	48.183	48.2877	48.3923	48.497	48.6016	48.7063	48.8109	48.8738	48.9307	48.9877	49.0446	49.1016	49.1585	49.2155	49.2724	49.3294	49.3864	49.4433	49.5003	49.5572	49.6142	49.6711	49.7205	49.7587	49.7968	49.8349	49.8731	49.9112	49.9493	49.9875	50.0256	50.0637	50.1019	50.14	50.1781	50.2163	50.2544	50.2876
331	47.0283	47.133	47.2376	47.3423	47.4469	47.5516	47.6562	47.7609	47.8655	47.9702	48.0748	48.1795	48.2841	48.3888	48.4934	48.5981	48.7027	48.8073	48.8702	48.9272	48.9842	49.0411	49.0981	49.1551	49.2121	49.2691	49.326	49.383	49.44	49.497	49.554	49.6109	49.6679	49.7174	49.7555	49.7937	49.8319	49.8701	49.9082	49.9464	49.9846	50.0228	50.061	50.0991	50.1373	50.1755	50.2137	50.2518	50.285
332	47.0248	47.1295	47.2341	47.3388	47.4434	47.548	47.6527	47.7573	47.862	47.9666	48.0713	48.1759	48.2806	48.3852	48.4898	48.5945	48.6991	48.8038	48.8667	48.9237	48.9807	49.0377	49.0947	49.1517	49.2087	49.2657	49.3227	49.3797	49.4367	49.4937	49.5507	49.6077	49.6647	49.7142	49.7524	49.7906	49.8288	49.8671	49.9053	49.9435	49.9817	50.0199	50.0582	50.0964	50.1346	50.1728	50.211	50.2493	50.2825
333	47.0213	47.126	47.2306	47.3352	47.4399	47.5445	47.6492	47.7538	47.8584	47.9631	48.0677	48.1724	48.277	48.3816	48.4863	48.5909	48.6956	48.8002	48.8631	48.9201	48.9772	49.0342	49.0912	49.1482	49.2053	49.2623	49.3193	49.3764	49.4334	49.4904	49.5475	49.6045	49.6615	49.711	49.7493	49.7875	49.8258	49.8641	49.9023	49.9406	49.9788	50.0171	50.0554	50.0936	50.1319	50.1702	50.2084	50.2467	50.28
334	47.0178	47.1225	47.2271	47.3317	47.4364	47.541	47.6456	47.7503	47.8549	47.9595	48.0642	48.1688	48.2734	48.3781	48.4827	48.5873	48.692	48.7966	48.8595	48.9166	48.9737	49.0307	49.0878	49.1448	49.2019	49.2589	49.316	49.373	49.4301	49.4872	49.5442	49.6013	49.6583	49.7078	49.7461	49.7845	49.8228	49.8611	49.8994	49.9377	49.976	50.0143	50.0526	50.0909	50.1292	50.1675	50.2058	50.2441	50.2774
335	47.0143	47.1189	47.2236	47.3282	47.4328	47.5375	47.6421	47.7467	47.8514	47.956	48.0606	48.1653	48.2699	48.3745	48.4791	48.5838	48.6884	48.793	48.856	48.9131	48.9701	49.0272	49.0843	49.1414	49.1985	49.2556	49.3126	49.3697	49.4268	49.4839	49.541	49.598	49.6551	49.7047	49.743	49.7814	49.8197	49.8581	49.8964	49.9348	49.9731	50.0114	50.0498	50.0881	50.1265	50.1648	50.2032	50.2415	50.2749
336	47.0108	47.1154	47.2201	47.3247	47.4293	47.5339	47.6386	47.7432	47.8478	47.9524	48.0571	48.1617	48.2663	48.371	48.4756	48.5802	48.6848	48.7895	48.8524	48.9095	48.9666	49.0237	49.0809	49.138	49.1951	49.2522	49.3093	49.3664	49.4235	49.4806	49.5377	49.5948	49.6519	49.7015	49.7399	49.7783	49.8167	49.8551	49.8934	49.9318	49.9702	50.0086	50.047	50.0854	50.1238	50.1622	50.2006	50.2389	50.2723
337	47.0073	47.1119	47.2165	47.3212	47.4258	47.5304	47.635	47.7397	47.8443	47.9489	48.0535	48.1581	48.2628	48.3674	48.472	48.5766	48.6813	48.7859	48.8489	48.906	48.9631	49.0203	49.0774	49.1345	49.1917	49.2488	49.3059	49.3631	49.4202	49.4773	49.5345	49.5916	49.6487	49.6983	49.7368	49.7752	49.8136	49.8521	49.8905	49.9289	49.9674	50.0058	50.0442	50.0826	50.1211	50.1595	50.1979	50.2364	50.2698
338	47.0038	47.1084	47.213	47.3176	47.4223	47.5269	47.6315	47.7361	47.8407	47.9454	48.05	48.1546	48.2592	48.3638	48.4684	48.5731	48.6777	48.7823	48.8453	48.9025	48.9596	49.0168	49.0739	49.1311	49.1883	49.2454	49.3026	49.3597	49.4169	49.474	49.5312	49.5884	49.6455	49.6952	49.7336	49.7721	49.8106	49.8491	49.8875	49.926	49.9645	50.003	50.0414	50.0799	50.1184	50.1568	50.1953	50.2338	50.2673
339	47.0003	47.1049	47.2095	47.3141	47.4187	47.5234	47.628	47.7326	47.8372	47.9418	48.0464	48.151	48.2557	48.3603	48.4649	48.5695	48.6741	48.7787	48.8418	48.8989	48.9561	49.0133	49.0705	49.1277	49.1849	49.242	49.2992	49.3564	49.4136	49.4708	49.5279	49.5851	49.6423	49.692	49.7305	49.769	49.8075	49.8461	49.8846	49.9231	49.9616	50.0001	50.0386	50.0772	50.1157	50.1542	50.1927	50.2312	50.2647
340	46.9968	47.1014	47.206	47.3106	47.4152	47.5198	47.6244	47.729	47.8337	47.9383	48.0429	48.1475	48.2521	48.3567	48.4613	48.5659	48.6705	48.7751	48.8382	48.8954	48.9526	49.0098	49.067	49.1242	49.1814	49.2387	49.2959	49.3531	49.4103	49.4675	49.5247	49.5819	49.6391	49.6888	49.7274	49.7659	49.8045	49.8431	49.8816	49.9202	49.9587	49.9973	50.0358	50.0744	50.113	50.1515	50.1901	50.2286	50.2622
341	46.9933	47.0979	47.2025	47.3071	47.4117	47.5163	47.6209	47.7255	47.8301	47.9347	48.0393	48.1439	48.2485	48.3531	48.4578	48.5624	48.667	48.7716	48.8346	48.8919	48.9491	49.0063	49.0636	49.1208	49.178	49.2353	49.2925	49.3497	49.407	49.4642	49.5214	49.5787	49.6359	49.6857	49.7243	49.7629	49.8015	49.8401	49.8787	49.9173	49.9559	49.9945	50.0331	50.0717	50.1103	50.1489	50.1875	50.2261	50.2597
342	46.9898	47.0944	47.199	47.3036	47.4082	47.5128	47.6174	47.722	47.8266	47.9312	48.0358	48.1404	48.245	48.3496	48.4542	48.5588	48.6634	48.768	48.8311	48.8883	48.9456	49.0029	49.0601	49.1174	49.1746	49.2319	49.2892	49.3464	49.4037	49.4609	49.5182	49.5754	49.6327	49.6825	49.7211	49.7598	49.7984	49.8371	49.8757	49.9143	49.953	49.9916	50.0303	50.0689	50.1076	50.1462	50.1848	50.2235	50.2571
343	46.9863	47.0909	47.1955	47.3001	47.4047	47.5092	47.6138	47.7184	47.823	47.9276	48.0322	48.1368	48.2414	48.346	48.4506	48.5552	48.6598	48.7644	48.8275	48.8848	48.9421	48.9994	49.0567	49.114	49.1712	49.2285	49.2858	49.3431	49.4004	49.4577	49.5149	49.5722	49.6295	49.6793	49.718	49.7567	49.7954	49.8341	49.8727	49.9114	49.9501	49.9888	50.0275	50.0662	50.1049	50.1435	50.1822	50.2209	50.2546
344	46.9828	47.0874	47.1919	47.2965	47.4011	47.5057	47.6103	47.7149	47.8195	47.9241	48.0287	48.1333	48.2379	48.3425	48.4471	48.5516	48.6562	48.7608	48.824	48.8813	48.9386	48.9959	49.0532	49.1105	49.1678	49.2251	49.2824	49.3398	49.3971	49.4544	49.5117	49.569	49.6263	49.6762	49.7149	49.7536	49.7923	49.8311	49.8698	49.9085	49.9472	49.986	50.0247	50.0634	50.1021	50.1409	50.1796	50.2183	50.2521
345	46.9793	47.0838	47.1884	47.293	47.3976	47.5022	47.6068	47.7114	47.816	47.9205	48.0251	48.1297	48.2343	48.3389	48.4435	48.5481	48.6527	48.7573	48.8204	48.8778	48.9351	48.9924	49.0498	49.1071	49.1644	49.2218	49.2791	49.3364	49.3938	49.4511	49.5084	49.5658	49.6231	49.673	49.7117	49.7505	49.7893	49.8281	49.8668	49.9056	49.9444	49.9831	50.0219	50.0607	50.0994	50.1382	50.177	50.2157	50.2495
346	46.9757	47.0803	47.1849	47.2895	47.3941	47.4987	47.6033	47.7078	47.8124	47.917	48.0216	48.1262	48.2308	48.3353	48.4399	48.5445	48.6491	48.7537	48.8169	48.8742	48.9316	48.9889	49.0463	49.1037	49.161	49.2184	49.2757	49.3331	49.3905	49.4478	49.5052	49.5625	49.6199	49.6698	49.7086	49.7474	49.7862	49.8251	49.8639	49.9027	49.9415	49.9803	50.0191	50.0579	50.0967	50.1355	50.1744	50.2132	50.247
347	46.9722	47.0768	47.1814	47.286	47.3906	47.4951	47.5997	47.7043	47.8089	47.9135	48.018	48.1226	48.2272	48.3318	48.4364	48.5409	48.6455	48.7501	48.8133	48.8707	48.9281	48.9855	49.0428	49.1002	49.1576	49.215	49.2724	49.3298	49.3872	49.4445	49.5019	49.5593	49.6167	49.6666	49.7055	49.7443	49.7832	49.8221	49.8609	49.8998	49.9386	49.9775	50.0163	50.0552	50.094	50.1329	50.1717	50.2106	50.2445
348	46.9687	47.0733	47.1779	47.2825	47.387	47.4916	47.5962	47.7008	47.8053	47.9099	48.0145	48.1191	48.2236	48.3282	48.4328	48.5374	48.6419	48.7465	48.8098	48.8672	48.9246	48.982	49.0394	49.0968	49.1542	49.2116	49.269	49.3264	49.3839	49.4413	49.4987	49.5561	49.6135	49.6635	49.7024	49.7413	49.7802	49.8191	49.858	49.8968	49.9357	49.9746	50.0135	50.0524	50.0913	50.1302	50.1691	50.208	50.2419
349	46.9652	47.0698	47.1744	47.2789	47.3835	47.4881	47.5927	47.6972	47.8018	47.9064	48.0109	48.1155	48.2201	48.3247	48.4292	48.5338	48.6384	48.7429	48.8062	48.8636	48.9211	48.9785	49.0359	49.0934	49.1508	49.2082	49.2657	49.3231	49.3806	49.438	49.4954	49.5529	49.6103	49.6603	49.6992	49.7382	49.7771	49.8161	49.855	49.8939	49.9329	49.9718	50.0107	50.0497	50.0886	50.1276	50.1665	50.2054	50.2394
350	46.9617	47.0663	47.1709	47.2754	47.38	47.4846	47.5891	47.6937	47.7983	47.9028	48.0074	48.112	48.2165	48.3211	48.4257	48.5302	48.6348	48.7394	48.8026	48.8601	48.9176	48.975	49.0325	49.0899	49.1474	49.2049	49.2623	49.3198	49.3772	49.4347	49.4922	49.5496	49.6071	49.6571	49.6961	49.7351	49.7741	49.8131	49.852	49.891	49.93	49.969	50.008	50.0469	50.0859	50.1249	50.1639	50.2029	50.2368
351	46.9582	47.0628	47.1673	47.2719	47.3765	47.481	47.5856	47.6902	47.7947	47.8993	48.0038	48.1084	48.213	48.3175	48.4221	48.5267	48.6312	48.7358	48.7991	48.8566	48.9141	48.9715	49.029	49.0865	49.144	49.2015	49.259	49.3165	49.3739	49.4314	49.4889	49.5464	49.6039	49.654	49.693	49.732	49.771	49.8101	49.8491	49.8881	49.9271	49.9661	50.0052	50.0442	50.0832	50.1222	50.1613	50.2003	50.2343
352	46.9547	47.0593	47.1638	47.2684	47.3729	47.4775	47.5821	47.6866	47.7912	47.8957	48.0003	48.1049	48.2094	48.314	48.4185	48.5231	48.6277	48.7322	48.7955	48.853	48.9105	48.9681	49.0256	49.0831	49.1406	49.1981	49.2556	49.3131	49.3706	49.4282	49.4857	49.5432	49.6007	49.6508	49.6899	49.7289	49.768	49.8071	49.8461	49.8852	49.9242	49.9633	50.0024	50.0414	50.0805	50.1196	50.1586	50.1977	50.2318
353	46.9512	47.0558	47.1603	47.2649	47.3694	47.474	47.5785	47.6831	47.7876	47.8922	47.9968	48.1013	48.2059	48.3104	48.415	48.5195	48.6241	48.7286	48.792	48.8495	48.907	48.9646	49.0221	49.0797	49.1372	49.1947	49.2523	49.3098	49.3673	49.4249	49.4824	49.5399	49.5975	49.6476	49.6867	49.7258	49.7649	49.8041	49.8432	49.8823	49.9214	49.9605	49.9996	50.0387	50.0778	50.1169	50.156	50.1951	50.2292
354	46.9477	47.0523	47.1568	47.2614	47.3659	47.4705	47.575	47.6796	47.7841	47.8887	47.9932	48.0978	48.2023	48.3069	48.4114	48.516	48.6205	48.7251	48.7884	48.846	48.9035	48.9611	49.0187	49.0762	49.1338	49.1913	49.2489	49.3065	49.364	49.4216	49.4792	49.5367	49.5943	49.6445	49.6836	49.7228	49.7619	49.8011	49.8402	49.8794	49.9185	49.9577	49.9968	50.036	50.0751	50.1142	50.1534	50.1925	50.2267
355	46.9442	47.0487	47.1533	47.2578	47.3624	47.4669	47.5715	47.676	47.7806	47.8851	47.9897	48.0942	48.1987	48.3033	48.4078	48.5124	48.6169	48.7215	48.7849	48.8424	48.9	48.9576	49.0152	49.0728	49.1304	49.188	49.2456	49.3031	49.3607	49.4183	49.4759	49.5335	49.5911	49.6413	49.6805	49.7197	49.7589	49.7981	49.8372	49.8764	49.9156	49.9548	49.994	50.0332	50.0724	50.1116	50.1508	50.19	50.2242
356	46.9407	47.0452	47.1498	47.2543	47.3589	47.4634	47.5679	47.6725	47.777	47.8816	47.9861	48.0906	48.1952	48.2997	48.4043	48.5088	48.6134	48.7179	48.7813	48.8389	48.8965	48.9541	49.0118	49.0694	49.127	49.1846	49.2422	49.2998	49.3574	49.415	49.4727	49.5303	49.5879	49.6381	49.6774	49.7166	49.7558	49.7951	49.8343	49.8735	49.9128	49.952	49.9912	50.0305	50.0697	50.1089	50.1482	50.1874	50.2216
357	46.9372	47.0417	47.1463	47.2508	47.3553	47.4599	47.5644	47.6689	47.7735	47.878	47.9826	48.0871	48.1916	48.2962	48.4007	48.5052	48.6098	48.7143	48.7777	48.8354	48.893	48.9507	49.0083	49.0659	49.1236	49.1812	49.2388	49.2965	49.3541	49.4118	49.4694	49.527	49.5847	49.6349	49.6742	49.7135	49.7528	49.7921	49.8313	49.8706	49.9099	49.9492	49.9884	50.0277	50.067	50.1063	50.1455	50.1848	50.2191
358	46.9337	47.0382	47.1427	47.2473	47.3518	47.4563	47.5609	47.6654	47.7699	47.8745	47.979	48.0835	48.1881	48.2926	48.3971	48.5017	48.6062	48.7107	48.7742	48.8319	48.8895	48.9472	49.0048	49.0625	49.1202	49.1778	49.2355	49.2932	49.3508	49.4085	49.4661	49.5238	49.5815	49.6318	49.6711	49.7104	49.7497	49.7891	49.8284	49.8677	49.907	49.9463	49.9856	50.025	50.0643	50.1036	50.1429	50.1822	50.2166
359	46.9302	47.0347	47.1392	47.2438	47.3483	47.4528	47.5573	47.6619	47.7664	47.8709	47.9755	48.08	48.1845	48.289	48.3936	48.4981	48.6026	48.7072	48.7706	48.8283	48.886	48.9437	49.0014	49.0591	49.1168	49.1745	49.2321	49.2898	49.3475	49.4052	49.4629	49.5206	49.5783	49.6286	49.668	49.7073	49.7467	49.7861	49.8254	49.8648	49.9041	49.9435	49.9829	50.0222	50.0616	50.1009	50.1403	50.1797	50.214
360	46.9267	47.0312	47.1357	47.2402	47.3448	47.4493	47.5538	47.6583	47.7629	47.8674	47.9719	48.0764	48.181	48.2855	48.39	48.4945	48.5991	48.7036	48.7671	48.8248	48.8825	48.9402	48.9979	49.0556	49.1134	49.1711	49.2288	49.2865	49.3442	49.4019	49.4596	49.5174	49.5751	49.6254	49.6648	49.7042	49.7436	49.7831	49.8225	49.8619	49.9013	49.9407	49.9801	50.0195	50.0589	50.0983	50.1377	50.1771	50.2115
361	46.9232	47.0277	47.1322	47.2367	47.3412	47.4458	47.5503	47.6548	47.7593	47.8638	47.9684	48.0729	48.1774	48.2819	48.3864	48.491	48.5955	48.7	48.7635	48.8213	48.879	48.9367	48.9945	49.0522	49.11	49.1677	49.2254	49.2832	49.3409	49.3987	49.4564	49.5141	49.5719	49.6223	49.6617	49.7012	49.7406	49.7801	49.8195	49.8589	49.8984	49.9378	49.9773	50.0167	50.0562	50.0956	50.1351	50.1745	50.209
362	46.9197	47.0242	47.1287	47.2332	47.3377	47.4422	47.5468	47.6513	47.7558	47.8603	47.9648	48.0693	48.1738	48.2784	48.3829	48.4874	48.5919	48.6964	48.76	48.8177	48.8755	48.9333	48.991	49.0488	49.1066	49.1643	49.2221	49.2798	49.3376	49.3954	49.4531	49.5109	49.5687	49.6191	49.6586	49.6981	49.7376	49.7771	49.8165	49.856	49.8955	49.935	49.9745	50.014	50.0535	50.093	50.1324	50.1719	50.2064
363	46.9162	47.0207	47.1252	47.2297	47.3342	47.4387	47.5432	47.6477	47.7522	47.8568	47.9613	48.0658	48.1703	48.2748	48.3793	48.4838	48.5883	48.6929	48.7564	48.8142	48.872	48.9298	48.9876	49.0454	49.1031	49.1609	49.2187	49.2765	49.3343	49.3921	49.4499	49.5077	49.5655	49.6159	49.6555	49.695	49.7345	49.7741	49.8136	49.8531	49.8926	49.9322	49.9717	50.0112	50.0508	50.0903	50.1298	50.1693	50.2039
364	46.9126	47.0172	47.1217	47.2262	47.3307	47.4352	47.5397	47.6442	47.7487	47.8532	47.9577	48.0622	48.1667	48.2712	48.3758	48.4803	48.5848	48.6893	48.7528	48.8107	48.8685	48.9263	48.9841	49.0419	49.0997	49.1576	49.2154	49.2732	49.331	49.3888	49.4466	49.5044	49.5623	49.6128	49.6523	49.6919	49.7315	49.7711	49.8106	49.8502	49.8898	49.9293	49.9689	50.0085	50.0481	50.0876	50.1272	50.1668	50.2013
365	46.9091	47.0136	47.1181	47.2226	47.3272	47.4317	47.5362	47.6407	47.7452	47.8497	47.9542	48.0587	48.1632	48.2677	48.3722	48.4767	48.5812	48.6857	48.7493	48.8071	48.865	48.9228	48.9807	49.0385	49.0963	49.1542	49.212	49.2699	49.3277	49.3855	49.4434	49.5012	49.5591	49.6096	49.6492	49.6888	49.7284	49.7681	49.8077	49.8473	49.8869	49.9265	49.9661	50.0057	50.0453	50.085	50.1246	50.1642	50.1988
366	46.9056	47.0101	47.1146	47.2191	47.3236	47.4281	47.5326	47.6371	47.7416	47.8461	47.9506	48.0551	48.1596	48.2641	48.3686	48.4731	48.5776	48.6821	48.7457	48.8036	48.8615	48.9193	48.9772	49.0351	49.0929	49.1508	49.2087	49.2665	49.3244	49.3823	49.4401	49.498	49.5559	49.6064	49.6461	49.6857	49.7254	49.7651	49.8047	49.8444	49.884	49.9237	49.9633	50.003	50.0426	50.0823	50.122	50.1616	50.1963
367	46.9021	47.0066	47.1111	47.2156	47.3201	47.4246	47.5291	47.6336	47.7381	47.8426	47.9471	48.0516	48.1561	48.2606	48.3651	48.4695	48.574	48.6785	48.7422	48.8001	48.858	48.9159	48.9737	49.0316	49.0895	49.1474	49.2053	49.2632	49.3211	49.379	49.4369	49.4948	49.5527	49.6033	49.643	49.6827	49.7224	49.7621	49.8017	49.8414	49.8811	49.9208	49.9605	50.0002	50.0399	50.0796	50.1193	50.159	50.1937
368	46.8986	47.0031	47.1076	47.2121	47.3166	47.4211	47.5256	47.6301	47.7345	47.839	47.9435	48.048	48.1525	48.257	48.3615	48.466	48.5705	48.675	48.7386	48.7965	48.8545	48.9124	48.9703	49.0282	49.0861	49.144	49.202	49.2599	49.3178	49.3757	49.4336	49.4915	49.5495	49.6001	49.6398	49.6796	49.7193	49.759	49.7988	49.8385	49.8783	49.918	49.9578	49.9975	50.0372	50.077	50.1167	50.1565	50.1912
369	46.8951	46.9996	47.1041	47.2086	47.3131	47.4175	47.522	47.6265	47.731	47.8355	47.94	48.0445	48.149	48.2534	48.3579	48.4624	48.5669	48.6714	48.7351	48.793	48.851	48.9089	48.9668	49.0248	49.0827	49.1407	49.1986	49.2565	49.3145	49.3724	49.4304	49.4883	49.5463	49.5969	49.6367	49.6765	49.7163	49.756	49.7958	49.8356	49.8754	49.9152	49.955	49.9947	50.0345	50.0743	50.1141	50.1539	50.1887
370	46.8916	46.9961	47.1006	47.2051	47.3095	47.414	47.5185	47.623	47.7275	47.8319	47.9364	48.0409	48.1454	48.2499	48.3544	48.4588	48.5633	48.6678	48.7315	48.7895	48.8474	48.9054	48.9634	49.0213	49.0793	49.1373	49.1952	49.2532	49.3112	49.3692	49.4271	49.4851	49.5431	49.5937	49.6336	49.6734	49.7132	49.753	49.7929	49.8327	49.8725	49.9124	49.9522	49.992	50.0318	50.0717	50.1115	50.1513	50.1861
371	46.8881	46.9926	47.0971	47.2015	47.306	47.4105	47.515	47.6194	47.7239	47.8284	47.9329	48.0374	48.1418	48.2463	48.3508	48.4553	48.5597	48.6642	48.728	48.7859	48.8439	48.9019	48.9599	49.0179	49.0759	49.1339	49.1919	49.2499	49.3079	49.3659	49.4239	49.4819	49.5399	49.5906	49.6304	49.6703	49.7102	49.75	49.7899	49.8298	49.8697	49.9095	49.9494	49.9893	50.0291	50.069	50.1089	50.1487	50.1836
372	46.8846	46.9891	47.0935	47.198	47.3025	47.407	47.5114	47.6159	47.7204	47.8249	47.9293	48.0338	48.1383	48.2428	48.3472	48.4517	48.5562	48.6606	48.7244	48.7824	48.8404	48.8985	48.9565	49.0145	49.0725	49.1305	49.1885	49.2466	49.3046	49.3626	49.4206	49.4786	49.5366	49.5874	49.6273	49.6672	49.7071	49.747	49.787	49.8269	49.8668	49.9067	49.9466	49.9865	50.0264	50.0663	50.1062	50.1461	50.1811
373	46.8811	46.9856	47.09	47.1945	47.299	47.4034	47.5079	47.6124	47.7168	47.8213	47.9258	48.0303	48.1347	48.2392	48.3437	48.4481	48.5526	48.6571	48.7208	48.7789	48.8369	48.895	48.953	49.0111	49.0691	49.1271	49.1852	49.2432	49.3013	49.3593	49.4174	49.4754	49.5334	49.5842	49.6242	49.6641	49.7041	49.744	49.784	49.824	49.8639	49.9039	49.9438	49.9838	50.0237	50.0637	50.1036	50.1436	50.1785
374	46.8776	46.9821	47.0865	47.191	47.2954	47.3999	47.5044	47.6088	47.7133	47.8178	47.9222	48.0267	48.1312	48.2356	48.3401	48.4446	48.549	48.6535	48.7173	48.7754	48.8334	48.8915	48.9496	49.0076	49.0657	49.1238	49.1818	49.2399	49.298	49.356	49.4141	49.4722	49.5302	49.5811	49.6211	49.6611	49.7011	49.741	49.781	49.821	49.861	49.901	49.941	49.981	50.021	50.061	50.101	50.141	50.176
375	46.8741	46.9785	47.083	47.1875	47.2919	47.3964	47.5008	47.6053	47.7098	47.8142	47.9187	48.0232	48.1276	48.2321	48.3365	48.441	48.5455	48.6499	48.7137	48.7718	48.8299	48.888	48.9461	49.0042	49.0623	49.1204	49.1785	49.2366	49.2947	49.3528	49.4109	49.469	49.527	49.5779	49.6179	49.658	49.698	49.738	49.7781	49.8181	49.8582	49.8982	49.9382	49.9783	50.0183	50.0583	50.0984	50.1384	50.1734
376	46.8706	46.975	47.0795	47.1839	47.2884	47.3929	47.4973	47.6018	47.7062	47.8107	47.9151	48.0196	48.1241	48.2285	48.333	48.4374	48.5419	48.6463	48.7102	48.7683	48.8264	48.8845	48.9427	49.0008	49.0589	49.117	49.1751	49.2332	49.2914	49.3495	49.4076	49.4657	49.5238	49.5747	49.6148	49.6549	49.695	49.735	49.7751	49.8152	49.8553	49.8954	49.9354	49.9755	50.0156	50.0557	50.0958	50.1358	50.1709
377	46.8671	46.9715	47.076	47.1804	47.2849	47.3893	47.4938	47.5982	47.7027	47.8071	47.9116	48.016	48.1205	48.225	48.3294	48.4339	48.5383	48.6428	48.7066	48.7648	48.8229	48.8811	48.9392	48.9973	49.0555	49.1136	49.1718	49.2299	49.2881	49.3462	49.4044	49.4625	49.5206	49.5716	49.6117	49.6518	49.6919	49.732	49.7722	49.8123	49.8524	49.8925	49.9327	49.9728	50.0129	50.053	50.0931	50.1333	50.1684
378	46.8636	46.968	47.0725	47.1769	47.2814	47.3858	47.4903	47.5947	47.6991	47.8036	47.908	48.0125	48.1169	48.2214	48.3258	48.4303	48.5347	48.6392	48.7031	48.7612	48.8194	48.8776	48.9357	48.9939	49.0521	49.1102	49.1684	49.2266	49.2848	49.3429	49.4011	49.4593	49.5174	49.5684	49.6086	49.6487	49.6889	49.729	49.7692	49.8094	49.8495	49.8897	49.9299	49.97	50.0102	50.0504	50.0905	50.1307	50.1658
379	46.8601	46.9645	47.0689	47.1734	47.2778	47.3823	47.4867	47.5912	47.6956	47.8001	47.9045	48.0089	48.1134	48.2178	48.3223	48.4267	48.5312	48.6356	48.6995	48.7577	48.8159	48.8741	48.9323	48.9905	49.0487	49.1069	49.1651	49.2233	49.2815	49.3397	49.3978	49.456	49.5142	49.5652	49.6054	49.6456	49.6858	49.726	49.7663	49.8065	49.8467	49.8869	49.9271	49.9673	50.0075	50.0477	50.0879	50.1281	50.1633
380	46.8566	46.961	47.0654	47.1699	47.2743	47.3788	47.4832	47.5876	47.6921	47.7965	47.9009	48.0054	48.1098	48.2143	48.3187	48.4231	48.5276	48.632	48.6959	48.7542	48.8124	48.8706	48.9288	48.9871	49.0453	49.1035	49.1617	49.2199	49.2782	49.3364	49.3946	49.4528	49.511	49.5621	49.6023	49.6426	49.6828	49.723	49.7633	49.8035	49.8438	49.884	49.9243	49.9645	50.0048	50.045	50.0853	50.1255	50.1608
381	46.853	46.9575	47.0619	47.1664	47.2708	47.3752	47.4797	47.5841	47.6885	47.793	47.8974	48.0018	48.1063	48.2107	48.3151	48.4196	48.524	48.6284	48.6924	48.7506	48.8089	48.8671	48.9254	48.9836	49.0419	49.1001	49.1584	49.2166	49.2748	49.3331	49.3913	49.4496	49.5078	49.5589	49.5992	49.6395	49.6798	49.72	49.7603	49.8006	49.8409	49.8812	49.9215	49.9618	50.0021	50.0424	50.0827	50.1229	50.1582
382	46.8495	46.954	47.0584	47.1628	47.2673	47.3717	47.4761	47.5806	47.685	47.7894	47.8939	47.9983	48.1027	48.2071	48.3116	48.416	48.5204	48.6249	48.6888	48.7471	48.8054	48.8636	48.9219	48.9802	49.0385	49.0967	49.155	49.2133	49.2715	49.3298	49.3881	49.4464	49.5046	49.5557	49.596	49.6364	49.6767	49.717	49.7574	49.7977	49.838	49.8784	49.9187	49.959	49.9994	50.0397	50.08	50.1204	50.1557
383	46.846	46.9505	47.0549	47.1593	47.2637	47.3682	47.4726	47.577	47.6815	47.7859	47.8903	47.9947	48.0992	48.2036	48.308	48.4124	48.5169	48.6213	48.6853	48.7436	48.8019	48.8602	48.9185	48.9768	49.0351	49.0934	49.1517	49.2099	49.2682	49.3265	49.3848	49.4431	49.5014	49.5525	49.5929	49.6333	49.6737	49.714	49.7544	49.7948	49.8352	49.8755	49.9159	49.9563	49.9967	50.037	50.0774	50.1178	50.1532
384	46.8425	46.947	47.0514	47.1558	47.2602	47.3646	47.4691	47.5735	47.6779	47.7823	47.8868	47.9912	48.0956	48.2	48.3044	48.4089	48.5133	48.6177	48.6817	48.74	48.7984	48.8567	48.915	48.9733	49.0317	49.09	49.1483	49.2066	49.2649	49.3233	49.3816	49.4399	49.4982	49.5494	49.5898	49.6302	49.6706	49.711	49.7515	49.7919	49.8323	49.8727	49.9131	49.9535	49.994	50.0344	50.0748	50.1152	50.1506
385	46.839	46.9434	47.0479	47.1523	47.2567	47.3611	47.4655	47.57	47.6744	47.7788	47.8832	47.9876	48.092	48.1965	48.3009	48.4053	48.5097	48.6141	48.6782	48.7365	48.7949	48.8532	48.9116	48.9699	49.0282	49.0866	49.1449	49.2033	49.2616	49.32	49.3783	49.4367	49.495	49.5462	49.5867	49.6271	49.6676	49.708	49.7485	49.789	49.8294	49.8699	49.9103	49.9508	49.9913	50.0317	50.0722	50.1126	50.1481
386	46.8355	46.9399	47.0443	47.1488	47.2532	47.3576	47.462	47.5664	47.6708	47.7752	47.8797	47.9841	48.0885	48.1929	48.2973	48.4017	48.5061	48.6106	48.6746	48.733	48.7914	48.8497	48.9081	48.9665	49.0248	49.0832	49.1416	49.2	49.2583	49.3167	49.3751	49.4335	49.4918	49.543	49.5835	49.624	49.6645	49.705	49.7455	49.786	49.8265	49.867	49.9075	49.9481	49.9886	50.0291	50.0696	50.1101	50.1456
387	46.832	46.9364	47.0408	47.1452	47.2497	47.3541	47.4585	47.5629	47.6673	47.7717	47.8761	47.9805	48.0849	48.1893	48.2937	48.3982	48.5026	48.607	48.6711	48.7295	48.7878	48.8462	48.9046	48.963	49.0214	49.0798	49.1382	49.1966	49.255	49.3134	49.3718	49.4302	49.4886	49.5399	49.5804	49.621	49.6615	49.702	49.7426	49.7831	49.8237	49.8642	49.9048	49.9453	49.9858	50.0264	50.0669	50.1075	50.143
388	46.8285	46.9329	47.0373	47.1417	47.2461	47.3505	47.4549	47.5593	47.6638	47.7682	47.8726	47.977	48.0814	48.1858	48.2902	48.3946	48.499	48.6034	48.6675	48.7259	48.7843	48.8428	48.9012	48.9596	49.018	49.0765	49.1349	49.1933	49.2517	49.3102	49.3686	49.427	49.4854	49.5367	49.5773	49.6179	49.6585	49.699	49.7396	49.7802	49.8208	49.8614	49.902	49.9426	49.9831	50.0237	50.0643	50.1049	50.1405
389	46.825	46.9294	47.0338	47.1382	47.2426	47.347	47.4514	47.5558	47.6602	47.7646	47.869	47.9734	48.0778	48.1822	48.2866	48.391	48.4954	48.5998	48.6639	48.7224	48.7808	48.8393	48.8977	48.9562	49.0146	49.0731	49.1315	49.19	49.2484	49.3069	49.3653	49.4238	49.4822	49.5335	49.5742	49.6148	49.6554	49.696	49.7367	49.7773	49.8179	49.8586	49.8992	49.9398	49.9804	50.0211	50.0617	50.1023	50.1379
390	46.8215	46.9259	47.0303	47.1347	47.2391	47.3435	47.4479	47.5523	47.6567	47.7611	47.8655	47.9699	48.0743	48.1787	48.2831	48.3875	48.4918	48.5962	48.6604	48.7189	48.7773	48.8358	48.8943	48.9528	49.0112	49.0697	49.1282	49.1866	49.2451	49.3036	49.3621	49.4205	49.479	49.5304	49.571	49.6117	49.6524	49.693	49.7337	49.7744	49.8151	49.8557	49.8964	49.9371	49.9777	50.0184	50.0591	50.0997	50.1354
391	46.818	46.9224	47.0268	47.1312	47.2356	47.34	47.4443	47.5487	47.6531	47.7575	47.8619	47.9663	48.0707	48.1751	48.2795	48.3839	48.4883	48.5927	48.6568	48.7153	48.7738	48.8323	48.8908	48.9493	49.0078	49.0663	49.1248	49.1833	49.2418	49.3003	49.3588	49.4173	49.4758	49.5272	49.5679	49.6086	49.6493	49.69	49.7308	49.7715	49.8122	49.8529	49.8936	49.9343	49.975	50.0157	50.0565	50.0972	50.1329
392	46.8145	46.9189	47.0233	47.1277	47.232	47.3364	47.4408	47.5452	47.6496	47.754	47.8584	47.9628	48.0671	48.1715	48.2759	48.3803	48.4847	48.5891	48.6533	48.7118	48.7703	48.8288	48.8874	48.9459	49.0044	49.0629	49.1215	49.18	49.2385	49.297	49.3556	49.4141	49.4726	49.524	49.5648	49.6055	49.6463	49.687	49.7278	49.7686	49.8093	49.8501	49.8908	49.9316	49.9723	50.0131	50.0538	50.0946	50.1303
393	46.811	46.9154	47.0197	47.1241	47.2285	47.3329	47.4373	47.5417	47.6461	47.7504	47.8548	47.9592	48.0636	48.168	48.2724	48.3767	48.4811	48.5855	48.6497	48.7083	48.7668	48.8254	48.8839	48.9425	49.001	49.0596	49.1181	49.1767	49.2352	49.2938	49.3523	49.4109	49.4694	49.5209	49.5617	49.6024	49.6432	49.684	49.7248	49.7656	49.8064	49.8472	49.888	49.9288	49.9696	50.0104	50.0512	50.092	50.1278
394	46.8075	46.9119	47.0162	47.1206	47.225	47.3294	47.4338	47.5381	47.6425	47.7469	47.8513	47.9557	48.06	48.1644	48.2688	48.3732	48.4776	48.5819	48.6462	48.7047	48.7633	48.8219	48.8805	48.939	48.9976	49.0562	49.1148	49.1733	49.2319	49.2905	49.3491	49.4076	49.4662	49.5177	49.5585	49.5994	49.6402	49.681	49.7219	49.7627	49.8036	49.8444	49.8852	49.9261	49.9669	50.0078	50.0486	50.0894	50.1253
395	46.804	46.9083	47.0127	47.1171	47.2215	47.3258	47.4302	47.5346	47.639	47.7433	47.8477	47.9521	48.0565	48.1609	48.2652	48.3696	48.474	48.5784	48.6426	48.7012	48.7598	48.8184	48.877	48.9356	48.9942	49.0528	49.1114	49.17	49.2286	49.2872	49.3458	49.4044	49.463	49.5145	49.5554	49.5963	49.6372	49.678	49.7189	49.7598	49.8007	49.8416	49.8824	49.9233	49.9642	50.0051	50.046	50.0869	50.1227
396	46.8005	46.9048	47.0092	47.1136	47.2179	47.3223	47.4267	47.5311	47.6354	47.7398	47.8442	47.9485	48.0529	48.1573	48.2617	48.366	48.4704	48.5748	48.639	48.6977	48.7563	48.8149	48.8735	48.9322	48.9908	49.0494	49.1081	49.1667	49.2253	49.2839	49.3426	49.4012	49.4598	49.5113	49.5523	49.5932	49.6341	49.675	49.716	49.7569	49.7978	49.8387	49.8797	49.9206	49.9615	50.0024	50.0434	50.0843	50.1202
397	46.797	46.9013	47.0057	47.1101	47.2144	47.3188	47.4232	47.5275	47.6319	47.7363	47.8406	47.945	48.0494	48.1537	48.2581	48.3625	48.4668	48.5712	48.6355	48.6941	48.7528	48.8114	48.8701	48.9287	48.9874	49.046	49.1047	49.1633	49.222	49.2807	49.3393	49.398	49.4566	49.5082	49.5491	49.5901	49.6311	49.672	49.713	49.754	49.7949	49.8359	49.8769	49.9178	49.9588	49.9998	50.0407	50.0817	50.1177
398	46.7935	46.8978	47.0022	47.1065	47.2109	47.3153	47.4196	47.524	47.6284	47.7327	47.8371	47.9414	48.0458	48.1502	48.2545	48.3589	48.4633	48.5676	48.6319	48.6906	48.7493	48.808	48.8666	48.9253	48.984	49.0427	49.1013	49.16	49.2187	49.2774	49.336	49.3947	49.4534	49.505	49.546	49.587	49.628	49.669	49.71	49.7511	49.7921	49.8331	49.8741	49.9151	49.9561	49.9971	50.0381	50.0791	50.1151
399	46.7899	46.8943	46.9987	47.103	47.2074	47.3117	47.4161	47.5205	47.6248	47.7292	47.8335	47.9379	48.0422	48.1466	48.251	48.3553	48.4597	48.564	48.6284	48.6871	48.7458	48.8045	48.8632	48.9219	48.9806	49.0393	49.098	49.1567	49.2154	49.2741	49.3328	49.3915	49.4502	49.5018	49.5429	49.5839	49.625	49.666	49.7071	49.7481	49.7892	49.8302	49.8713	49.9123	49.9534	49.9944	50.0355	50.0765	50.1126
400	46.7864	46.8908	46.9951	47.0995	47.2039	47.3082	47.4126	47.5169	47.6213	47.7256	47.83	47.9343	48.0387	48.143	48.2474	48.3518	48.4561	48.5605	48.6248	48.6835	48.7423	48.801	48.8597	48.9185	48.9772	49.0359	49.0946	49.1534	49.2121	49.2708	49.3295	49.3883	49.447	49.4987	49.5398	49.5809	49.6219	49.663	49.7041	49.7452	49.7863	49.8274	49.8685	49.9096	49.9507	49.9918	50.0329	50.074	50.11
401	46.7829	46.8873	46.9916	47.096	47.2003	47.3047	47.409	47.5134	47.6177	47.7221	47.8264	47.9308	48.0351	48.1395	48.2438	48.3482	48.4525	48.5569	48.6213	48.68	48.7388	48.7975	48.8563	48.915	48.9738	49.0325	49.0913	49.15	49.2088	49.2675	49.3263	49.385	49.4438	49.4955	49.5366	49.5778	49.6189	49.66	49.7012	49.7423	49.7834	49.8246	49.8657	49.9068	49.948	49.9891	50.0303	50.0714	50.1075
402	46.7794	46.8838	46.9881	47.0925	47.1968	47.3012	47.4055	47.5098	47.6142	47.7185	47.8229	47.9272	48.0316	48.1359	48.2403	48.3446	48.449	48.5533	48.6177	48.6765	48.7353	48.794	48.8528	48.9116	48.9704	49.0292	49.0879	49.1467	49.2055	49.2643	49.323	49.3818	49.4406	49.4923	49.5335	49.5747	49.6159	49.657	49.6982	49.7394	49.7806	49.8217	49.8629	49.9041	49.9453	49.9865	50.0276	50.0688	50.105
403	46.7759	46.8803	46.9846	47.0889	47.1933	47.2976	47.402	47.5063	47.6107	47.715	47.8193	47.9237	48.028	48.1324	48.2367	48.341	48.4454	48.5497	48.6142	48.673	48.7318	48.7906	48.8494	48.9082	48.967	49.0258	49.0846	49.1434	49.2022	49.261	49.3198	49.3786	49.4374	49.4892	49.5304	49.5716	49.6128	49.654	49.6953	49.7365	49.7777	49.8189	49.8601	49.9014	49.9426	49.9838	50.025	50.0662	50.1024
404	46.7724	46.8768	46.9811	47.0854	47.1898	47.2941	47.3984	47.5028	47.6071	47.7115	47.8158	47.9201	48.0245	48.1288	48.2331	48.3375	48.4418	48.5462	48.6106	48.6694	48.7283	48.7871	48.8459	48.9047	48.9636	49.0224	49.0812	49.14	49.1989	49.2577	49.3165	49.3754	49.4342	49.486	49.5273	49.5685	49.6098	49.651	49.6923	49.7336	49.7748	49.8161	49.8573	49.8986	49.9399	49.9811	50.0224	50.0637	50.0999
405	46.7689	46.8732	46.9776	47.0819	47.1862	47.2906	47.3949	47.4992	47.6036	47.7079	47.8122	47.9166	48.0209	48.1252	48.2296	48.3339	48.4382	48.5426	48.607	48.6659	48.7247	48.7836	48.8425	48.9013	48.9602	49.019	49.0779	49.1367	49.1956	49.2544	49.3133	49.3721	49.431	49.4828	49.5241	49.5654	49.6067	49.648	49.6893	49.7306	49.7719	49.8133	49.8546	49.8959	49.9372	49.9785	50.0198	50.0611	50.0974
406	46.7654	46.8697	46.9741	47.0784	47.1827	47.287	47.3914	47.4957	47.6	47.7044	47.8087	47.913	48.0174	48.1217	48.226	48.3303	48.4347	48.539	48.6035	48.6624	48.7212	48.7801	48.839	48.8979	48.9568	49.0156	49.0745	49.1334	49.1923	49.2511	49.31	49.3689	49.4278	49.4797	49.521	49.5623	49.6037	49.645	49.6864	49.7277	49.7691	49.8104	49.8518	49.8931	49.9345	49.9758	50.0172	50.0585	50.0948
407	46.7619	46.8662	46.9705	47.0749	47.1792	47.2835	47.3878	47.4922	47.5965	47.7008	47.8051	47.9095	48.0138	48.1181	48.2224	48.3268	48.4311	48.5354	48.5999	48.6588	48.7177	48.7766	48.8355	48.8944	48.9534	49.0123	49.0712	49.1301	49.189	49.2479	49.3068	49.3657	49.4246	49.4765	49.5179	49.5593	49.6006	49.642	49.6834	49.7248	49.7662	49.8076	49.849	49.8904	49.9318	49.9731	50.0145	50.0559	50.0923
408	46.7584	46.8627	46.967	47.0714	47.1757	47.28	47.3843	47.4886	47.593	47.6973	47.8016	47.9059	48.0102	48.1146	48.2189	48.3232	48.4275	48.5318	48.5964	48.6553	48.7142	48.7732	48.8321	48.891	48.9499	49.0089	49.0678	49.1267	49.1857	49.2446	49.3035	49.3625	49.4214	49.4733	49.5147	49.5562	49.5976	49.639	49.6805	49.7219	49.7633	49.8048	49.8462	49.8876	49.9291	49.9705	50.0119	50.0533	50.0898
409	46.7549	46.8592	46.9635	47.0678	47.1722	47.2765	47.3808	47.4851	47.5894	47.6937	47.798	47.9024	48.0067	48.111	48.2153	48.3196	48.4239	48.5283	48.5928	48.6518	48.7107	48.7697	48.8286	48.8876	48.9465	49.0055	49.0645	49.1234	49.1824	49.2413	49.3003	49.3592	49.4182	49.4701	49.5116	49.5531	49.5946	49.636	49.6775	49.719	49.7605	49.8019	49.8434	49.8849	49.9263	49.9678	50.0093	50.0508	50.0872
410	46.7514	46.8557	46.96	47.0643	47.1686	47.2729	47.3773	47.4816	47.5859	47.6902	47.7945	47.8988	48.0031	48.1074	48.2117	48.3161	48.4204	48.5247	48.5893	48.6482	48.7072	48.7662	48.8252	48.8842	48.9431	49.0021	49.0611	49.1201	49.1791	49.238	49.297	49.356	49.415	49.467	49.5085	49.55	49.5915	49.633	49.6746	49.7161	49.7576	49.7991	49.8406	49.8821	49.9236	49.9652	50.0067	50.0482	50.0847
411	46.7485	46.8528	46.9572	47.0615	47.1658	47.2701	47.3744	47.4787	47.583	47.6873	47.7916	47.8959	48.0002	48.1045	48.2088	48.3131	48.4174	48.5218	48.5863	48.6453	48.7043	48.7633	48.8223	48.8813	48.9403	48.9993	49.0583	49.1173	49.1763	49.2353	49.2943	49.3533	49.4123	49.4643	49.5059	49.5474	49.5889	49.6305	49.672	49.7136	49.7551	49.7967	49.8382	49.8797	49.9213	49.9628	50.0044	50.0459	50.0825
412	46.7461	46.8504	46.9547	47.059	47.1633	47.2676	47.3719	47.4762	47.5805	47.6848	47.7891	47.8934	47.9977	48.102	48.2063	48.3106	48.4149	48.5193	48.5838	48.6429	48.7019	48.7609	48.8199	48.8789	48.9379	48.9969	49.0559	49.1149	49.1739	49.2329	49.2919	49.3509	49.4099	49.462	49.5035	49.5451	49.5867	49.6282	49.6698	49.7114	49.7529	49.7945	49.8361	49.8776	49.9192	49.9607	50.0023	50.0439	50.0804
413	46.7438	46.848	46.9523	47.0566	47.1609	47.2652	47.3695	47.4738	47.5781	47.6824	47.7867	47.891	47.9953	48.0996	48.2039	48.3082	48.4125	48.5167	48.5814	48.6404	48.6994	48.7584	48.8174	48.8764	48.9355	48.9945	49.0535	49.1125	49.1715	49.2305	49.2896	49.3486	49.4076	49.4596	49.5012	49.5428	49.5844	49.626	49.6676	49.7091	49.7507	49.7923	49.8339	49.8755	49.9171	49.9587	50.0002	50.0418	50.0784
414	46.7414	46.8456	46.9499	47.0542	47.1585	47.2628	47.3671	47.4714	47.5757	47.6799	47.7842	47.8885	47.9928	48.0971	48.2014	48.3057	48.41	48.5142	48.5789	48.6379	48.6969	48.7559	48.815	48.874	48.933	48.992	49.0511	49.1101	49.1691	49.2282	49.2872	49.3462	49.4052	49.4573	49.4989	49.5405	49.5821	49.6237	49.6653	49.7069	49.7485	49.7901	49.8318	49.8734	49.915	49.9566	49.9982	50.0398	50.0764
415	46.739	46.8432	46.9475	47.0518	47.1561	47.2604	47.3646	47.4689	47.5732	47.6775	47.7818	47.8861	47.9903	48.0946	48.1989	48.3032	48.4075	48.5117	48.5764	48.6354	48.6944	48.7535	48.8125	48.8715	48.9306	48.9896	49.0487	49.1077	49.1667	49.2258	49.2848	49.3438	49.4029	49.455	49.4966	49.5382	49.5798	49.6215	49.6631	49.7047	49.7463	49.788	49.8296	49.8712	49.9129	49.9545	49.9961	50.0377	50.0744
416	46.7366	46.8408	46.9451	47.0494	47.1537	47.2579	47.3622	47.4665	47.5708	47.675	47.7793	47.8836	47.9879	48.0921	48.1964	48.3007	48.405	48.5092	48.5739	48.6329	48.692	48.751	48.8101	48.8691	48.9282	48.9872	49.0462	49.1053	49.1643	49.2234	49.2824	49.3415	49.4005	49.4526	49.4943	49.5359	49.5776	49.6192	49.6609	49.7025	49.7442	49.7858	49.8274	49.8691	49.9107	49.9524	49.994	50.0357	50.0723
417	46.7342	46.8384	46.9427	47.047	47.1512	47.2555	47.3598	47.4641	47.5683	47.6726	47.7769	47.8811	47.9854	48.0897	48.1939	48.2982	48.4025	48.5067	48.5714	48.6304	48.6895	48.7485	48.8076	48.8667	48.9257	48.9848	49.0438	49.1029	49.162	49.221	49.2801	49.3391	49.3982	49.4503	49.492	49.5336	49.5753	49.617	49.6586	49.7003	49.742	49.7836	49.8253	49.867	49.9086	49.9503	49.992	50.0336	50.0703
418	46.7318	46.836	46.9403	47.0446	47.1488	47.2531	47.3574	47.4616	47.5659	47.6701	47.7744	47.8787	47.9829	48.0872	48.1915	48.2957	48.4	48.5042	48.5689	48.628	48.687	48.7461	48.8052	48.8642	48.9233	48.9824	49.0414	49.1005	49.1596	49.2186	49.2777	49.3368	49.3958	49.448	49.4896	49.5313	49.573	49.6147	49.6564	49.6981	49.7398	49.7815	49.8231	49.8648	49.9065	49.9482	49.9899	50.0316	50.0683
419	46.7294	46.8336	46.9379	47.0421	47.1464	47.2507	47.3549	47.4592	47.5634	47.6677	47.7719	47.8762	47.9805	48.0847	48.189	48.2932	48.3975	48.5017	48.5664	48.6255	48.6845	48.7436	48.8027	48.8618	48.9209	48.9799	49.039	49.0981	49.1572	49.2162	49.2753	49.3344	49.3935	49.4456	49.4873	49.529	49.5707	49.6125	49.6542	49.6959	49.7376	49.7793	49.821	49.8627	49.9044	49.9461	49.9878	50.0295	50.0662
420	46.727	46.8312	46.9355	47.0397	47.144	47.2482	47.3525	47.4567	47.561	47.6652	47.7695	47.8737	47.978	48.0822	48.1865	48.2907	48.395	48.4992	48.5639	48.623	48.6821	48.7412	48.8002	48.8593	48.9184	48.9775	49.0366	49.0957	49.1548	49.2139	49.273	49.332	49.3911	49.4433	49.485	49.5267	49.5685	49.6102	49.6519	49.6937	49.7354	49.7771	49.8188	49.8606	49.9023	49.944	49.9858	50.0275	50.0642
421	46.7246	46.8288	46.9331	47.0373	47.1416	47.2458	47.3501	47.4543	47.5585	47.6628	47.767	47.8713	47.9755	48.0798	48.184	48.2882	48.3925	48.4967	48.5614	48.6205	48.6796	48.7387	48.7978	48.8569	48.916	48.9751	49.0342	49.0933	49.1524	49.2115	49.2706	49.3297	49.3888	49.4409	49.4827	49.5244	49.5662	49.6079	49.6497	49.6914	49.7332	49.7749	49.8167	49.8584	49.9002	49.9419	49.9837	50.0254	50.0622
422	46.7222	46.8264	46.9307	47.0349	47.1391	47.2434	47.3476	47.4519	47.5561	47.6603	47.7646	47.8688	47.973	48.0773	48.1815	48.2858	48.39	48.4942	48.5589	48.618	48.6771	48.7362	48.7953	48.8545	48.9136	48.9727	49.0318	49.0909	49.15	49.2091	49.2682	49.3273	49.3864	49.4386	49.4804	49.5221	49.5639	49.6057	49.6475	49.6892	49.731	49.7728	49.8145	49.8563	49.8981	49.9399	49.9816	50.0234	50.0602
423	46.7198	46.824	46.9283	47.0325	47.1367	47.241	47.3452	47.4494	47.5536	47.6579	47.7621	47.8663	47.9706	48.0748	48.179	48.2833	48.3875	48.4917	48.5564	48.6155	48.6747	48.7338	48.7929	48.852	48.9111	48.9702	49.0294	49.0885	49.1476	49.2067	49.2658	49.325	49.3841	49.4363	49.4781	49.5199	49.5616	49.6034	49.6452	49.687	49.7288	49.7706	49.8124	49.8542	49.896	49.9378	49.9796	50.0213	50.0581
424	46.7174	46.8216	46.9259	47.0301	47.1343	47.2385	47.3428	47.447	47.5512	47.6554	47.7597	47.8639	47.9681	48.0723	48.1766	48.2808	48.385	48.4892	48.5539	48.6131	48.6722	48.7313	48.7904	48.8496	48.9087	48.9678	49.027	49.0861	49.1452	49.2043	49.2635	49.3226	49.3817	49.4339	49.4757	49.5176	49.5594	49.6012	49.643	49.6848	49.7266	49.7684	49.8102	49.8521	49.8939	49.9357	49.9775	50.0193	50.0561
425	46.715	46.8192	46.9234	47.0277	47.1319	47.2361	47.3403	47.4445	47.5488	47.653	47.7572	47.8614	47.9656	48.0699	48.1741	48.2783	48.3825	48.4867	48.5514	48.6106	48.6697	48.7288	48.788	48.8471	48.9063	48.9654	49.0245	49.0837	49.1428	49.202	49.2611	49.3202	49.3794	49.4316	49.4734	49.5153	49.5571	49.5989	49.6408	49.6826	49.7244	49.7663	49.8081	49.8499	49.8918	49.9336	49.9754	50.0173	50.0541
426	46.7126	46.8168	46.921	47.0253	47.1295	47.2337	47.3379	47.4421	47.5463	47.6505	47.7547	47.8589	47.9632	48.0674	48.1716	48.2758	48.38	48.4842	48.5489	48.6081	48.6672	48.7264	48.7855	48.8447	48.9038	48.963	49.0221	49.0813	49.1404	49.1996	49.2587	49.3179	49.377	49.4293	49.4711	49.513	49.5548	49.5967	49.6385	49.6804	49.7222	49.7641	49.8059	49.8478	49.8896	49.9315	49.9734	50.0152	50.0521
427	46.7102	46.8144	46.9186	47.0228	47.127	47.2312	47.3355	47.4397	47.5439	47.6481	47.7523	47.8565	47.9607	48.0649	48.1691	48.2733	48.3775	48.4817	48.5464	48.6056	48.6648	48.7239	48.7831	48.8422	48.9014	48.9606	49.0197	49.0789	49.138	49.1972	49.2564	49.3155	49.3747	49.4269	49.4688	49.5107	49.5525	49.5944	49.6363	49.6782	49.72	49.7619	49.8038	49.8457	49.8875	49.9294	49.9713	50.0132	50.05
428	46.7078	46.812	46.9162	47.0204	47.1246	47.2288	47.333	47.4372	47.5414	47.6456	47.7498	47.854	47.9582	48.0624	48.1666	48.2708	48.375	48.4792	48.5439	48.6031	48.6623	48.7215	48.7806	48.8398	48.899	48.9581	49.0173	49.0765	49.1356	49.1948	49.254	49.3132	49.3723	49.4246	49.4665	49.5084	49.5503	49.5922	49.6341	49.676	49.7178	49.7597	49.8016	49.8435	49.8854	49.9273	49.9692	50.0111	50.048
429	46.7054	46.8096	46.9138	47.018	47.1222	47.2264	47.3306	47.4348	47.539	47.6432	47.7474	47.8516	47.9558	48.0599	48.1641	48.2683	48.3725	48.4767	48.5415	48.6006	48.6598	48.719	48.7782	48.8374	48.8965	48.9557	49.0149	49.0741	49.1333	49.1924	49.2516	49.3108	49.37	49.4223	49.4642	49.5061	49.548	49.5899	49.6318	49.6737	49.7157	49.7576	49.7995	49.8414	49.8833	49.9252	49.9671	50.0091	50.046
430	46.703	46.8072	46.9114	47.0156	47.1198	47.224	47.3282	47.4323	47.5365	47.6407	47.7449	47.8491	47.9533	48.0575	48.1617	48.2658	48.37	48.4742	48.539	48.5981	48.6573	48.7165	48.7757	48.8349	48.8941	48.9533	49.0125	49.0717	49.1309	49.19	49.2492	49.3084	49.3676	49.4199	49.4619	49.5038	49.5457	49.5877	49.6296	49.6715	49.7135	49.7554	49.7973	49.8393	49.8812	49.9231	49.9651	50.007	50.044
431	46.7006	46.8048	46.909	47.0132	47.1174	47.2215	47.3257	47.4299	47.5341	47.6383	47.7424	47.8466	47.9508	48.055	48.1592	48.2634	48.3675	48.4717	48.5365	48.5957	48.6549	48.7141	48.7733	48.8325	48.8917	48.9509	49.0101	49.0693	49.1285	49.1877	49.2469	49.3061	49.3653	49.4176	49.4595	49.5015	49.5434	49.5854	49.6274	49.6693	49.7113	49.7532	49.7952	49.8371	49.8791	49.9211	49.963	50.005	50.0419
432	46.6982	46.8024	46.9066	47.0108	47.1149	47.2191	47.3233	47.4275	47.5316	47.6358	47.74	47.8442	47.9483	48.0525	48.1567	48.2609	48.365	48.4692	48.534	48.5932	48.6524	48.7116	48.7708	48.83	48.8892	48.9484	49.0077	49.0669	49.1261	49.1853	49.2445	49.3037	49.3629	49.4152	49.4572	49.4992	49.5412	49.5831	49.6251	49.6671	49.7091	49.7511	49.793	49.835	49.877	49.919	49.9609	50.0029	50.0399
433	46.6958	46.8	46.9042	47.0084	47.1125	47.2167	47.3209	47.425	47.5292	47.6334	47.7375	47.8417	47.9459	48.05	48.1542	48.2584	48.3625	48.4667	48.5315	48.5907	48.6499	48.7091	48.7684	48.8276	48.8868	48.946	49.0052	49.0645	49.1237	49.1829	49.2421	49.3013	49.3606	49.4129	49.4549	49.4969	49.5389	49.5809	49.6229	49.6649	49.7069	49.7489	49.7909	49.8329	49.8749	49.9169	49.9589	50.0009	50.0379
434	46.6935	46.7976	46.9018	47.0059	47.1101	47.2143	47.3184	47.4226	47.5267	47.6309	47.7351	47.8392	47.9434	48.0476	48.1517	48.2559	48.36	48.4642	48.529	48.5882	48.6474	48.7067	48.7659	48.8251	48.8844	48.9436	49.0028	49.0621	49.1213	49.1805	49.2398	49.299	49.3582	49.4106	49.4526	49.4946	49.5366	49.5786	49.6207	49.6627	49.7047	49.7467	49.7887	49.8307	49.8728	49.9148	49.9568	49.9988	50.0358
435	46.6911	46.7952	46.8994	47.0035	47.1077	47.2118	47.316	47.4201	47.5243	47.6285	47.7326	47.8368	47.9409	48.0451	48.1492	48.2534	48.3576	48.4617	48.5265	48.5857	48.645	48.7042	48.7635	48.8227	48.8819	48.9412	49.0004	49.0597	49.1189	49.1781	49.2374	49.2966	49.3559	49.4082	49.4503	49.4923	49.5343	49.5764	49.6184	49.6605	49.7025	49.7445	49.7866	49.8286	49.8707	49.9127	49.9547	49.9968	50.0338
436	46.6887	46.7928	46.897	47.0011	47.1053	47.2094	47.3136	47.4177	47.5219	47.626	47.7302	47.8343	47.9385	48.0426	48.1468	48.2509	48.3551	48.4592	48.524	48.5832	48.6425	48.7018	48.761	48.8203	48.8795	48.9388	48.998	49.0573	49.1165	49.1758	49.235	49.2943	49.3535	49.4059	49.448	49.49	49.5321	49.5741	49.6162	49.6583	49.7003	49.7424	49.7844	49.8265	49.8685	49.9106	49.9527	49.9947	50.0318
437	46.6863	46.7904	46.8946	46.9987	47.1028	47.207	47.3111	47.4153	47.5194	47.6236	47.7277	47.8318	47.936	48.0401	48.1443	48.2484	48.3526	48.4567	48.5215	48.5808	48.64	48.6993	48.7585	48.8178	48.8771	48.9363	48.9956	49.0549	49.1141	49.1734	49.2326	49.2919	49.3512	49.4036	49.4456	49.4877	49.5298	49.5719	49.614	49.656	49.6981	49.7402	49.7823	49.8244	49.8664	49.9085	49.9506	49.9927	50.0298
438	46.6839	46.788	46.8921	46.9963	47.1004	47.2046	47.3087	47.4128	47.517	47.6211	47.7252	47.8294	47.9335	48.0377	48.1418	48.2459	48.3501	48.4542	48.519	48.5783	48.6376	48.6968	48.7561	48.8154	48.8746	48.9339	48.9932	49.0525	49.1117	49.171	49.2303	49.2895	49.3488	49.4012	49.4433	49.4854	49.5275	49.5696	49.6117	49.6538	49.6959	49.738	49.7801	49.8222	49.8643	49.9064	49.9485	49.9906	50.0277
439	46.6815	46.7856	46.8897	46.9939	47.098	47.2021	47.3063	47.4104	47.5145	47.6187	47.7228	47.8269	47.931	48.0352	48.1393	48.2434	48.3476	48.4517	48.5165	48.5758	48.6351	48.6944	48.7536	48.8129	48.8722	48.9315	48.9908	49.0501	49.1093	49.1686	49.2279	49.2872	49.3465	49.3989	49.441	49.4831	49.5253	49.5674	49.6095	49.6516	49.6937	49.7359	49.778	49.8201	49.8622	49.9043	49.9465	49.9886	50.0257
440	46.6791	46.7832	46.8873	46.9915	47.0956	47.1997	47.3038	47.408	47.5121	47.6162	47.7203	47.8245	47.9286	48.0327	48.1368	48.2409	48.3451	48.4492	48.514	48.5733	48.6326	48.6919	48.7512	48.8105	48.8698	48.9291	48.9884	49.0477	49.1069	49.1662	49.2255	49.2848	49.3441	49.3966	49.4387	49.4808	49.523	49.5651	49.6073	49.6494	49.6915	49.7337	49.7758	49.818	49.8601	49.9022	49.9444	49.9865	50.0237
441	46.6767	46.7808	46.8849	46.989	47.0932	47.1973	47.3014	47.4055	47.5096	47.6137	47.7179	47.822	47.9261	48.0302	48.1343	48.2385	48.3426	48.4467	48.5115	48.5708	48.6301	48.6894	48.7487	48.808	48.8673	48.9266	48.9859	49.0452	49.1046	49.1639	49.2232	49.2825	49.3418	49.3942	49.4364	49.4785	49.5207	49.5629	49.605	49.6472	49.6893	49.7315	49.7737	49.8158	49.858	49.9002	49.9423	49.9845	50.0217
442	46.6743	46.7784	46.8825	46.9866	47.0907	47.1948	47.299	47.4031	47.5072	47.6113	47.7154	47.8195	47.9236	48.0277	48.1319	48.236	48.3401	48.4442	48.509	48.5683	48.6277	48.687	48.7463	48.8056	48.8649	48.9242	48.9835	49.0428	49.1022	49.1615	49.2208	49.2801	49.3394	49.3919	49.4341	49.4762	49.5184	49.5606	49.6028	49.645	49.6872	49.7293	49.7715	49.8137	49.8559	49.8981	49.9403	49.9824	50.0196
443	46.6719	46.776	46.8801	46.9842	47.0883	47.1924	47.2965	47.4006	47.5047	47.6088	47.713	47.8171	47.9212	48.0253	48.1294	48.2335	48.3376	48.4417	48.5065	48.5659	48.6252	48.6845	48.7438	48.8032	48.8625	48.9218	48.9811	49.0404	49.0998	49.1591	49.2184	49.2777	49.3371	49.3895	49.4317	49.474	49.5162	49.5584	49.6006	49.6428	49.685	49.7272	49.7694	49.8116	49.8538	49.896	49.9382	49.9804	50.0176
444	46.6695	46.7736	46.8777	46.9818	47.0859	47.19	47.2941	47.3982	47.5023	47.6064	47.7105	47.8146	47.9187	48.0228	48.1269	48.231	48.3351	48.4392	48.504	48.5634	48.6227	48.682	48.7414	48.8007	48.86	48.9194	48.9787	49.038	49.0974	49.1567	49.216	49.2754	49.3347	49.3872	49.4294	49.4717	49.5139	49.5561	49.5983	49.6405	49.6828	49.725	49.7672	49.8094	49.8517	49.8939	49.9361	49.9783	50.0156
445	46.6671	46.7712	46.8753	46.9794	47.0835	47.1876	47.2917	47.3958	47.4998	47.6039	47.708	47.8121	47.9162	48.0203	48.1244	48.2285	48.3326	48.4367	48.5016	48.5609	48.6202	48.6796	48.7389	48.7983	48.8576	48.917	48.9763	49.0356	49.095	49.1543	49.2137	49.273	49.3324	49.3849	49.4271	49.4694	49.5116	49.5538	49.5961	49.6383	49.6806	49.7228	49.7651	49.8073	49.8496	49.8918	49.934	49.9763	50.0135
446	46.6647	46.7688	46.8729	46.977	47.0811	47.1851	47.2892	47.3933	47.4974	47.6015	47.7056	47.8097	47.9138	48.0178	48.1219	48.226	48.3301	48.4342	48.4991	48.5584	48.6178	48.6771	48.7365	48.7958	48.8552	48.9145	48.9739	49.0332	49.0926	49.1519	49.2113	49.2707	49.33	49.3825	49.4248	49.4671	49.5093	49.5516	49.5939	49.6361	49.6784	49.7207	49.7629	49.8052	49.8474	49.8897	49.932	49.9742	50.0115
447	46.6623	46.7664	46.8705	46.9746	47.0786	47.1827	47.2868	47.3909	47.495	47.599	47.7031	47.8072	47.9113	48.0154	48.1194	48.2235	48.3276	48.4317	48.4966	48.5559	48.6153	48.6747	48.734	48.7934	48.8527	48.9121	48.9715	49.0308	49.0902	49.1496	49.2089	49.2683	49.3277	49.3802	49.4225	49.4648	49.5071	49.5493	49.5916	49.6339	49.6762	49.7185	49.7608	49.8031	49.8453	49.8876	49.9299	49.9722	50.0095
448	46.6599	46.764	46.8681	46.9721	47.0762	47.1803	47.2844	47.3884	47.4925	47.5966	47.7007	47.8047	47.9088	48.0129	48.117	48.221	48.3251	48.4292	48.4941	48.5534	48.6128	48.6722	48.7316	48.7909	48.8503	48.9097	48.9691	49.0284	49.0878	49.1472	49.2066	49.2659	49.3253	49.3779	49.4202	49.4625	49.5048	49.5471	49.5894	49.6317	49.674	49.7163	49.7586	49.8009	49.8432	49.8855	49.9278	49.9701	50.0075
449	46.6575	46.7616	46.8657	46.9697	47.0738	47.1779	47.2819	47.386	47.4901	47.5941	47.6982	47.8023	47.9063	48.0104	48.1145	48.2185	48.3226	48.4267	48.4916	48.551	48.6103	48.6697	48.7291	48.7885	48.8479	48.9073	48.9666	49.026	49.0854	49.1448	49.2042	49.2636	49.323	49.3755	49.4179	49.4602	49.5025	49.5448	49.5872	49.6295	49.6718	49.7141	49.7565	49.7988	49.8411	49.8834	49.9258	49.9681	50.0054
450	46.6551	46.7592	46.8632	46.9673	47.0714	47.1754	47.2795	47.3836	47.4876	47.5917	47.6957	47.7998	47.9039	48.0079	48.112	48.2161	48.3201	48.4242	48.4891	48.5485	48.6079	48.6673	48.7267	48.7861	48.8454	48.9048	48.9642	49.0236	49.083	49.1424	49.2018	49.2612	49.3206	49.3732	49.4155	49.4579	49.5002	49.5426	49.5849	49.6273	49.6696	49.712	49.7543	49.7967	49.839	49.8814	49.9237	49.966	50.0034
451	46.6527	46.7568	46.8608	46.9649	47.069	47.173	47.2771	47.3811	47.4852	47.5892	47.6933	47.7973	47.9014	48.0055	48.1095	48.2136	48.3176	48.4217	48.4866	48.546	48.6054	48.6648	48.7242	48.7836	48.843	48.9024	48.9618	49.0212	49.0806	49.14	49.1994	49.2588	49.3183	49.3709	49.4132	49.4556	49.498	49.5403	49.5827	49.6251	49.6674	49.7098	49.7522	49.7945	49.8369	49.8793	49.9216	49.964	50.0014
452	46.6503	46.7544	46.8584	46.9625	47.0665	47.1706	47.2746	47.3787	47.4827	47.5868	47.6908	47.7949	47.8989	48.003	48.107	48.2111	48.3151	48.4192	48.4841	48.5435	48.6029	48.6623	48.7218	48.7812	48.8406	48.9	48.9594	49.0188	49.0782	49.1377	49.1971	49.2565	49.3159	49.3685	49.4109	49.4533	49.4957	49.5381	49.5805	49.6228	49.6652	49.7076	49.75	49.7924	49.8348	49.8772	49.9196	49.962	49.9994
453	46.6479	46.752	46.856	46.9601	47.0641	47.1682	47.2722	47.3762	47.4803	47.5843	47.6884	47.7924	47.8965	48.0005	48.1045	48.2086	48.3126	48.4167	48.4816	48.541	48.6005	48.6599	48.7193	48.7787	48.8382	48.8976	48.957	49.0164	49.0759	49.1353	49.1947	49.2541	49.3135	49.3662	49.4086	49.451	49.4934	49.5358	49.5782	49.6206	49.663	49.7055	49.7479	49.7903	49.8327	49.8751	49.9175	49.9599	49.9973
454	46.6455	46.7496	46.8536	46.9577	47.0617	47.1657	47.2698	47.3738	47.4778	47.5819	47.6859	47.79	47.894	47.998	48.1021	48.2061	48.3101	48.4142	48.4791	48.5385	48.598	48.6574	48.7169	48.7763	48.8357	48.8952	48.9546	49.014	49.0735	49.1329	49.1923	49.2518	49.3112	49.3638	49.4063	49.4487	49.4911	49.5336	49.576	49.6184	49.6609	49.7033	49.7457	49.7881	49.8306	49.873	49.9154	49.9579	49.9953
455	46.6431	46.7472	46.8512	46.9552	47.0593	47.1633	47.2673	47.3714	47.4754	47.5794	47.6835	47.7875	47.8915	47.9955	48.0996	48.2036	48.3076	48.4117	48.4766	48.5361	48.5955	48.655	48.7144	48.7738	48.8333	48.8927	48.9522	49.0116	49.0711	49.1305	49.19	49.2494	49.3088	49.3615	49.404	49.4464	49.4889	49.5313	49.5738	49.6162	49.6587	49.7011	49.7436	49.786	49.8285	49.8709	49.9134	49.9558	49.9933
456	46.6408	46.7448	46.8488	46.9528	47.0569	47.1609	47.2649	47.3689	47.4729	47.577	47.681	47.785	47.889	47.9931	48.0971	48.2011	48.3051	48.4092	48.4741	48.5336	48.593	48.6525	48.7119	48.7714	48.8309	48.8903	48.9498	49.0092	49.0687	49.1281	49.1876	49.247	49.3065	49.3592	49.4016	49.4441	49.4866	49.5291	49.5715	49.614	49.6565	49.6989	49.7414	49.7839	49.8263	49.8688	49.9113	49.9538	49.9913
457	46.6384	46.7424	46.8464	46.9504	47.0544	47.1584	47.2625	47.3665	47.4705	47.5745	47.6785	47.7826	47.8866	47.9906	48.0946	48.1986	48.3026	48.4067	48.4716	48.5311	48.5906	48.65	48.7095	48.769	48.8284	48.8879	48.9474	49.0068	49.0663	49.1257	49.1852	49.2447	49.3041	49.3568	49.3993	49.4418	49.4843	49.5268	49.5693	49.6118	49.6543	49.6968	49.7393	49.7817	49.8242	49.8667	49.9092	49.9517	49.9892
458	46.636	46.74	46.844	46.948	47.052	47.156	47.26	47.364	47.4681	47.5721	47.6761	47.7801	47.8841	47.9881	48.0921	48.1961	48.3002	48.4042	48.4691	48.5286	48.5881	48.6476	48.707	48.7665	48.826	48.8855	48.9449	49.0044	49.0639	49.1234	49.1828	49.2423	49.3018	49.3545	49.397	49.4395	49.482	49.5245	49.5671	49.6096	49.6521	49.6946	49.7371	49.7796	49.8221	49.8646	49.9072	49.9497	49.9872
459	46.6336	46.7376	46.8416	46.9456	47.0496	47.1536	47.2576	47.3616	47.4656	47.5696	47.6736	47.7776	47.8816	47.9856	48.0896	48.1937	48.2977	48.4017	48.4666	48.5261	48.5856	48.6451	48.7046	48.7641	48.8236	48.883	48.9425	49.002	49.0615	49.121	49.1805	49.24	49.2994	49.3522	49.3947	49.4372	49.4798	49.5223	49.5648	49.6074	49.6499	49.6924	49.735	49.7775	49.82	49.8626	49.9051	49.9476	49.9852
460	46.6312	46.7352	46.8392	46.9432	47.0472	47.1512	47.2552	47.3592	47.4632	47.5672	47.6712	47.7752	47.8792	47.9832	48.0872	48.1912	48.2952	48.3992	48.4641	48.5236	48.5831	48.6426	48.7021	48.7616	48.8211	48.8806	48.9401	48.9996	49.0591	49.1186	49.1781	49.2376	49.2971	49.3498	49.3924	49.4349	49.4775	49.52	49.5626	49.6051	49.6477	49.6903	49.7328	49.7754	49.8179	49.8605	49.903	49.9456	49.9831
461	46.6288	46.7328	46.8368	46.9408	47.0447	47.1487	47.2527	47.3567	47.4607	47.5647	47.6687	47.7727	47.8767	47.9807	48.0847	48.1887	48.2927	48.3967	48.4617	48.5212	48.5807	48.6402	48.6997	48.7592	48.8187	48.8782	48.9377	48.9972	49.0567	49.1162	49.1757	49.2352	49.2947	49.3475	49.3901	49.4326	49.4752	49.5178	49.5604	49.6029	49.6455	49.6881	49.7307	49.7732	49.8158	49.8584	49.9009	49.9435	49.9811
462	46.6264	46.7304	46.8344	46.9383	47.0423	47.1463	47.2503	47.3543	47.4583	47.5623	47.6662	47.7702	47.8742	47.9782	48.0822	48.1862	48.2902	48.3942	48.4592	48.5187	48.5782	48.6377	48.6972	48.7567	48.8163	48.8758	48.9353	48.9948	49.0543	49.1138	49.1734	49.2329	49.2924	49.3452	49.3877	49.4303	49.4729	49.5155	49.5581	49.6007	49.6433	49.6859	49.7285	49.7711	49.8137	49.8563	49.8989	49.9415	49.9791
463	46.624	46.728	46.8319	46.9359	47.0399	47.1439	47.2479	47.3519	47.4558	47.5598	47.6638	47.7678	47.8718	47.9757	48.0797	48.1837	48.2877	48.3917	48.4567	48.5162	48.5757	48.6352	48.6948	48.7543	48.8138	48.8734	48.9329	48.9924	49.0519	49.1115	49.171	49.2305	49.29	49.3428	49.3854	49.428	49.4707	49.5133	49.5559	49.5985	49.6411	49.6837	49.7264	49.769	49.8116	49.8542	49.8968	49.9394	49.9771
464	46.6216	46.7256	46.8295	46.9335	47.0375	47.1415	47.2454	47.3494	47.4534	47.5574	47.6613	47.7653	47.8693	47.9733	48.0772	48.1812	48.2852	48.3892	48.4542	48.5137	48.5732	48.6328	48.6923	48.7519	48.8114	48.8709	48.9305	48.99	49.0495	49.1091	49.1686	49.2282	49.2877	49.3405	49.3831	49.4258	49.4684	49.511	49.5537	49.5963	49.6389	49.6816	49.7242	49.7668	49.8095	49.8521	49.8947	49.9374	49.975
465	46.6192	46.7232	46.8271	46.9311	47.0351	47.139	47.243	47.347	47.4509	47.5549	47.6589	47.7628	47.8668	47.9708	48.0747	48.1787	48.2827	48.3867	48.4517	48.5112	48.5708	48.6303	48.6899	48.7494	48.809	48.8685	48.9281	48.9876	49.0472	49.1067	49.1662	49.2258	49.2853	49.3381	49.3808	49.4235	49.4661	49.5088	49.5514	49.5941	49.6367	49.6794	49.722	49.7647	49.8074	49.85	49.8927	49.9353	49.973
466	46.6168	46.7208	46.8247	46.9287	47.0326	47.1366	47.2406	47.3445	47.4485	47.5525	47.6564	47.7604	47.8643	47.9683	48.0723	48.1762	48.2802	48.3842	48.4492	48.5087	48.5683	48.6279	48.6874	48.747	48.8065	48.8661	48.9256	48.9852	49.0448	49.1043	49.1639	49.2234	49.283	49.3358	49.3785	49.4212	49.4638	49.5065	49.5492	49.5919	49.6345	49.6772	49.7199	49.7626	49.8052	49.8479	49.8906	49.9333	49.971
467	46.6144	46.7184	46.8223	46.9263	47.0302	47.1342	47.2381	47.3421	47.446	47.55	47.654	47.7579	47.8619	47.9658	48.0698	48.1737	48.2777	48.3816	48.4467	48.5063	48.5658	48.6254	48.685	48.7445	48.8041	48.8637	48.9232	48.9828	49.0424	49.1019	49.1615	49.2211	49.2806	49.3335	49.3762	49.4189	49.4616	49.5043	49.547	49.5897	49.6324	49.675	49.7177	49.7604	49.8031	49.8458	49.8885	49.9312	49.969
468	46.612	46.716	46.8199	46.9239	47.0278	47.1318	47.2357	47.3397	47.4436	47.5476	47.6515	47.7555	47.8594	47.9633	48.0673	48.1712	48.2752	48.3791	48.4442	48.5038	48.5634	48.6229	48.6825	48.7421	48.8017	48.8612	48.9208	48.9804	49.04	49.0996	49.1591	49.2187	49.2783	49.3311	49.3739	49.4166	49.4593	49.502	49.5447	49.5874	49.6302	49.6729	49.7156	49.7583	49.801	49.8437	49.8865	49.9292	49.9669
469	46.6096	46.7136	46.8175	46.9214	47.0254	47.1293	47.2333	47.3372	47.4412	47.5451	47.649	47.753	47.8569	47.9609	48.0648	48.1688	48.2727	48.3766	48.4417	48.5013	48.5609	48.6205	48.6801	48.7396	48.7992	48.8588	48.9184	48.978	49.0376	49.0972	49.1568	49.2163	49.2759	49.3288	49.3715	49.4143	49.457	49.4998	49.5425	49.5852	49.628	49.6707	49.7134	49.7562	49.7989	49.8417	49.8844	49.9271	49.9649
470	46.6072	46.7112	46.8151	46.919	47.023	47.1269	47.2308	47.3348	47.4387	47.5426	47.6466	47.7505	47.8545	47.9584	48.0623	48.1663	48.2702	48.3741	48.4392	48.4988	48.5584	48.618	48.6776	48.7372	48.7968	48.8564	48.916	48.9756	49.0352	49.0948	49.1544	49.214	49.2736	49.3265	49.3692	49.412	49.4547	49.4975	49.5403	49.583	49.6258	49.6685	49.7113	49.7541	49.7968	49.8396	49.8823	49.9251	49.9629
471	46.6048	46.7088	46.8127	46.9166	47.0205	47.1245	47.2284	47.3323	47.4363	47.5402	47.6441	47.7481	47.852	47.9559	48.0598	48.1638	48.2677	48.3716	48.4367	48.4963	48.5559	48.6155	48.6752	48.7348	48.7944	48.854	48.9136	48.9732	49.0328	49.0924	49.152	49.2116	49.2712	49.3241	49.3669	49.4097	49.4525	49.4952	49.538	49.5808	49.6236	49.6664	49.7091	49.7519	49.7947	49.8375	49.8803	49.923	49.9609
472	46.6024	46.7064	46.8103	46.9142	47.0181	47.122	47.226	47.3299	47.4338	47.5377	47.6417	47.7456	47.8495	47.9534	48.0574	48.1613	48.2652	48.3691	48.4342	48.4938	48.5535	48.6131	48.6727	48.7323	48.7919	48.8516	48.9112	48.9708	49.0304	49.09	49.1496	49.2093	49.2689	49.3218	49.3646	49.4074	49.4502	49.493	49.5358	49.5786	49.6214	49.6642	49.707	49.7498	49.7926	49.8354	49.8782	49.921	49.9588
473	46.6	46.704	46.8079	46.9118	47.0157	47.1196	47.2235	47.3275	47.4314	47.5353	47.6392	47.7431	47.847	47.951	48.0549	48.1588	48.2627	48.3666	48.4317	48.4914	48.551	48.6106	48.6702	48.7299	48.7895	48.8491	48.9088	48.9684	49.028	49.0876	49.1473	49.2069	49.2665	49.3195	49.3623	49.4051	49.4479	49.4907	49.5336	49.5764	49.6192	49.662	49.7048	49.7477	49.7905	49.8333	49.8761	49.9189	49.9568
474	46.5976	46.7015	46.8055	46.9094	47.0133	47.1172	47.2211	47.325	47.4289	47.5328	47.6368	47.7407	47.8446	47.9485	48.0524	48.1563	48.2602	48.3641	48.4292	48.4889	48.5485	48.6082	48.6678	48.7274	48.7871	48.8467	48.9063	48.966	49.0256	49.0853	49.1449	49.2045	49.2642	49.3171	49.36	49.4028	49.4456	49.4885	49.5313	49.5742	49.617	49.6598	49.7027	49.7455	49.7884	49.8312	49.8741	49.9169	49.9548
475	46.5952	46.6991	46.8031	46.907	47.0109	47.1148	47.2187	47.3226	47.4265	47.5304	47.6343	47.7382	47.8421	47.946	48.0499	48.1538	48.2577	48.3616	48.4267	48.4864	48.546	48.6057	48.6653	48.725	48.7846	48.8443	48.9039	48.9636	49.0232	49.0829	49.1425	49.2022	49.2618	49.3148	49.3576	49.4005	49.4434	49.4862	49.5291	49.572	49.6148	49.6577	49.7005	49.7434	49.7863	49.8291	49.872	49.9148	49.9527
476	46.5928	46.6967	46.8006	46.9045	47.0084	47.1123	47.2162	47.3201	47.424	47.5279	47.6318	47.7357	47.8396	47.9435	48.0474	48.1513	48.2552	48.3591	48.4242	48.4839	48.5436	48.6032	48.6629	48.7225	48.7822	48.8419	48.9015	48.9612	49.0208	49.0805	49.1402	49.1998	49.2595	49.3124	49.3553	49.3982	49.4411	49.484	49.5269	49.5697	49.6126	49.6555	49.6984	49.7413	49.7842	49.827	49.8699	49.9128	49.9507
477	46.5905	46.6943	46.7982	46.9021	47.006	47.1099	47.2138	47.3177	47.4216	47.5255	47.6294	47.7333	47.8372	47.9411	48.045	48.1488	48.2527	48.3566	48.4218	48.4814	48.5411	48.6008	48.6604	48.7201	48.7798	48.8394	48.8991	48.9588	49.0184	49.0781	49.1378	49.1975	49.2571	49.3101	49.353	49.3959	49.4388	49.4817	49.5246	49.5675	49.6104	49.6533	49.6962	49.7391	49.782	49.8249	49.8678	49.9108	49.9487
478	46.5881	46.6919	46.7958	46.8997	47.0036	47.1075	47.2114	47.3153	47.4191	47.523	47.6269	47.7308	47.8347	47.9386	48.0425	48.1464	48.2502	48.3541	48.4193	48.4789	48.5386	48.5983	48.658	48.7177	48.7773	48.837	48.8967	48.9564	49.0161	49.0757	49.1354	49.1951	49.2548	49.3078	49.3507	49.3936	49.4365	49.4795	49.5224	49.5653	49.6082	49.6512	49.6941	49.737	49.7799	49.8229	49.8658	49.9087	49.9467
479	46.5857	46.6895	46.7934	46.8973	47.0012	47.1051	47.2089	47.3128	47.4167	47.5206	47.6245	47.7283	47.8322	47.9361	48.04	48.1439	48.2477	48.3516	48.4168	48.4765	48.5361	48.5958	48.6555	48.7152	48.7749	48.8346	48.8943	48.954	49.0137	49.0734	49.133	49.1927	49.2524	49.3054	49.3484	49.3913	49.4343	49.4772	49.5202	49.5631	49.606	49.649	49.6919	49.7349	49.7778	49.8208	49.8637	49.9067	49.9446
480	46.5833	46.6871	46.791	46.8949	46.9988	47.1026	47.2065	47.3104	47.4143	47.5181	47.622	47.7259	47.8298	47.9336	48.0375	48.1414	48.2453	48.3491	48.4143	48.474	48.5337	48.5934	48.6531	48.7128	48.7725	48.8322	48.8919	48.9516	49.0113	49.071	49.1307	49.1904	49.2501	49.3031	49.3461	49.389	49.432	49.475	49.5179	49.5609	49.6039	49.6468	49.6898	49.7327	49.7757	49.8187	49.8616	49.9046	49.9426
481	46.5809	46.6847	46.7886	46.8925	46.9963	47.1002	47.2041	47.3079	47.4118	47.5157	47.6195	47.7234	47.8273	47.9312	48.035	48.1389	48.2428	48.3466	48.4118	48.4715	48.5312	48.5909	48.6506	48.7103	48.77	48.8298	48.8895	48.9492	49.0089	49.0686	49.1283	49.188	49.2477	49.3008	49.3437	49.3867	49.4297	49.4727	49.5157	49.5587	49.6017	49.6446	49.6876	49.7306	49.7736	49.8166	49.8596	49.9026	49.9406
482	46.5785	46.6823	46.7862	46.8901	46.9939	47.0978	47.2016	47.3055	47.4094	47.5132	47.6171	47.721	47.8248	47.9287	48.0325	48.1364	48.2403	48.3441	48.4093	48.469	48.5287	48.5884	48.6482	48.7079	48.7676	48.8273	48.8871	48.9468	49.0065	49.0662	49.1259	49.1857	49.2454	49.2984	49.3414	49.3844	49.4274	49.4705	49.5135	49.5565	49.5995	49.6425	49.6855	49.7285	49.7715	49.8145	49.8575	49.9005	49.9386
483	46.5761	46.6799	46.7838	46.8876	46.9915	47.0954	47.1992	47.3031	47.4069	47.5108	47.6146	47.7185	47.8223	47.9262	48.0301	48.1339	48.2378	48.3416	48.4068	48.4665	48.5263	48.586	48.6457	48.7054	48.7652	48.8249	48.8846	48.9444	49.0041	49.0638	49.1236	49.1833	49.243	49.2961	49.3391	49.3821	49.4252	49.4682	49.5112	49.5542	49.5973	49.6403	49.6833	49.7264	49.7694	49.8124	49.8554	49.8985	49.9365
484	46.5737	46.6775	46.7814	46.8852	46.9891	47.0929	47.1968	47.3006	47.4045	47.5083	47.6122	47.716	47.8199	47.9237	48.0276	48.1314	48.2353	48.3391	48.4043	48.464	48.5238	48.5835	48.6433	48.703	48.7627	48.8225	48.8822	48.942	49.0017	49.0614	49.1212	49.1809	49.2407	49.2938	49.3368	49.3798	49.4229	49.4659	49.509	49.552	49.5951	49.6381	49.6812	49.7242	49.7673	49.8103	49.8534	49.8964	49.9345
485	46.5713	46.6751	46.779	46.8828	46.9867	47.0905	47.1943	47.2982	47.402	47.5059	47.6097	47.7136	47.8174	47.9212	48.0251	48.1289	48.2328	48.3366	48.4018	48.4616	48.5213	48.5811	48.6408	48.7006	48.7603	48.8201	48.8798	48.9396	48.9993	49.0591	49.1188	49.1786	49.2383	49.2914	49.3345	49.3776	49.4206	49.4637	49.5068	49.5498	49.5929	49.636	49.679	49.7221	49.7652	49.8082	49.8513	49.8944	49.9325
486	46.5689	46.6727	46.7766	46.8804	46.9842	47.0881	47.1919	47.2957	47.3996	47.5034	47.6073	47.7111	47.8149	47.9188	48.0226	48.1264	48.2303	48.3341	48.3993	48.4591	48.5188	48.5786	48.6384	48.6981	48.7579	48.8176	48.8774	48.9372	48.9969	49.0567	49.1164	49.1762	49.236	49.2891	49.3322	49.3753	49.4183	49.4614	49.5045	49.5476	49.5907	49.6338	49.6769	49.72	49.7631	49.8061	49.8492	49.8923	49.9305
487	46.5665	46.6703	46.7742	46.878	46.9818	47.0856	47.1895	47.2933	47.3971	47.501	47.6048	47.7086	47.8125	47.9163	48.0201	48.124	48.2278	48.3316	48.3968	48.4566	48.5164	48.5761	48.6359	48.6957	48.7554	48.8152	48.875	48.9348	48.9945	49.0543	49.1141	49.1738	49.2336	49.2867	49.3299	49.373	49.4161	49.4592	49.5023	49.5454	49.5885	49.6316	49.6747	49.7178	49.7609	49.8041	49.8472	49.8903	49.9284
488	46.5641	46.6679	46.7718	46.8756	46.9794	47.0832	47.187	47.2909	47.3947	47.4985	47.6023	47.7062	47.81	47.9138	48.0176	48.1215	48.2253	48.3291	48.3943	48.4541	48.5139	48.5737	48.6335	48.6932	48.753	48.8128	48.8726	48.9324	48.9921	49.0519	49.1117	49.1715	49.2313	49.2844	49.3275	49.3707	49.4138	49.4569	49.5001	49.5432	49.5863	49.6294	49.6726	49.7157	49.7588	49.802	49.8451	49.8882	49.9264
489	46.5617	46.6655	46.7693	46.8732	46.977	47.0808	47.1846	47.2884	47.3922	47.4961	47.5999	47.7037	47.8075	47.9113	48.0152	48.119	48.2228	48.3266	48.3918	48.4516	48.5114	48.5712	48.631	48.6908	48.7506	48.8104	48.8702	48.93	48.9897	49.0495	49.1093	49.1691	49.2289	49.2821	49.3252	49.3684	49.4115	49.4547	49.4978	49.541	49.5841	49.6273	49.6704	49.7136	49.7567	49.7999	49.843	49.8862	49.9244
490	46.5593	46.6631	46.7669	46.8707	46.9746	47.0784	47.1822	47.286	47.3898	47.4936	47.5974	47.7012	47.805	47.9089	48.0127	48.1165	48.2203	48.3241	48.3893	48.4491	48.5089	48.5687	48.6285	48.6883	48.7481	48.808	48.8678	48.9276	48.9874	49.0472	49.107	49.1668	49.2266	49.2797	49.3229	49.3661	49.4092	49.4524	49.4956	49.5388	49.5819	49.6251	49.6683	49.7114	49.7546	49.7978	49.841	49.8841	49.9223
491	46.5569	46.6607	46.7645	46.8683	46.9721	47.0759	47.1797	47.2836	47.3874	47.4912	47.595	47.6988	47.8026	47.9064	48.0102	48.114	48.2178	48.3216	48.3868	48.4467	48.5065	48.5663	48.6261	48.6859	48.7457	48.8055	48.8653	48.9252	48.985	49.0448	49.1046	49.1644	49.2242	49.2774	49.3206	49.3638	49.407	49.4502	49.4934	49.5365	49.5797	49.6229	49.6661	49.7093	49.7525	49.7957	49.8389	49.8821	49.9203
492	46.5545	46.6583	46.7621	46.8659	46.9697	47.0735	47.1773	47.2811	47.3849	47.4887	47.5925	47.6963	47.8001	47.9039	48.0077	48.1115	48.2153	48.3191	48.3844	48.4442	48.504	48.5638	48.6236	48.6835	48.7433	48.8031	48.8629	48.9228	48.9826	49.0424	49.1022	49.162	49.2219	49.2751	49.3183	49.3615	49.4047	49.4479	49.4911	49.5343	49.5775	49.6208	49.664	49.7072	49.7504	49.7936	49.8368	49.88	49.9183
493	46.5521	46.6559	46.7597	46.8635	46.9673	47.0711	47.1749	47.2787	47.3825	47.4863	47.5901	47.6938	47.7976	47.9014	48.0052	48.109	48.2128	48.3166	48.3819	48.4417	48.5015	48.5614	48.6212	48.681	48.7409	48.8007	48.8605	48.9203	48.9802	49.04	49.0998	49.1597	49.2195	49.2727	49.316	49.3592	49.4024	49.4457	49.4889	49.5321	49.5754	49.6186	49.6618	49.7051	49.7483	49.7915	49.8347	49.878	49.9163
494	46.5497	46.6535	46.7573	46.8611	46.9649	47.0687	47.1724	47.2762	47.38	47.4838	47.5876	47.6914	47.7952	47.899	48.0027	48.1065	48.2103	48.3141	48.3794	48.4392	48.499	48.5589	48.6187	48.6786	48.7384	48.7983	48.8581	48.9179	48.9778	49.0376	49.0975	49.1573	49.2172	49.2704	49.3136	49.3569	49.4002	49.4434	49.4867	49.5299	49.5732	49.6164	49.6597	49.7029	49.7462	49.7894	49.8327	49.8759	49.9142
495	46.5473	46.6511	46.7549	46.8587	46.9625	47.0662	47.17	47.2738	47.3776	47.4814	47.5851	47.6889	47.7927	47.8965	48.0003	48.104	48.2078	48.3116	48.3769	48.4367	48.4966	48.5564	48.6163	48.6761	48.736	48.7958	48.8557	48.9155	48.9754	49.0353	49.0951	49.155	49.2148	49.2681	49.3113	49.3546	49.3979	49.4411	49.4844	49.5277	49.571	49.6142	49.6575	49.7008	49.7441	49.7873	49.8306	49.8739	49.9122
496	46.5449	46.6487	46.7525	46.8563	46.96	47.0638	47.1676	47.2714	47.3751	47.4789	47.5827	47.6865	47.7902	47.894	47.9978	48.1015	48.2053	48.3091	48.3744	48.4342	48.4941	48.554	48.6138	48.6737	48.7336	48.7934	48.8533	48.9131	48.973	49.0329	49.0927	49.1526	49.2125	49.2657	49.309	49.3523	49.3956	49.4389	49.4822	49.5255	49.5688	49.6121	49.6554	49.6987	49.742	49.7852	49.8285	49.8718	49.9102
497	46.5425	46.6463	46.7501	46.8538	46.9576	47.0614	47.1652	47.2689	47.3727	47.4765	47.5802	47.684	47.7878	47.8915	47.9953	48.0991	48.2028	48.3066	48.3719	48.4318	48.4916	48.5515	48.6114	48.6712	48.7311	48.791	48.8509	48.9107	48.9706	49.0305	49.0904	49.1502	49.2101	49.2634	49.3067	49.35	49.3933	49.4366	49.48	49.5233	49.5666	49.6099	49.6532	49.6965	49.7398	49.7832	49.8265	49.8698	49.9082
498	46.5401	46.6439	46.7477	46.8514	46.9552	47.059	47.1627	47.2665	47.3702	47.474	47.5778	47.6815	47.7853	47.889	47.9928	48.0966	48.2003	48.3041	48.3694	48.4293	48.4892	48.549	48.6089	48.6688	48.7287	48.7886	48.8485	48.9083	48.9682	49.0281	49.088	49.1479	49.2078	49.261	49.3044	49.3477	49.3911	49.4344	49.4777	49.5211	49.5644	49.6077	49.6511	49.6944	49.7377	49.7811	49.8244	49.8677	49.9061
499	46.5378	46.6415	46.7453	46.849	46.9528	47.0565	47.1603	47.264	47.3678	47.4715	47.5753	47.6791	47.7828	47.8866	47.9903	48.0941	48.1978	48.3016	48.3669	48.4268	48.4867	48.5466	48.6065	48.6664	48.7263	48.7862	48.846	48.9059	48.9658	49.0257	49.0856	49.1455	49.2054	49.2587	49.3021	49.3454	49.3888	49.4321	49.4755	49.5188	49.5622	49.6056	49.6489	49.6923	49.7356	49.779	49.8223	49.8657	49.9041
500	46.5354	46.6391	46.7429	46.8466	46.9504	47.0541	47.1579	47.2616	47.3653	47.4691	47.5728	47.6766	47.7803	47.8841	47.9878	48.0916	48.1953	48.2991	48.3644	48.4243	48.4842	48.5441	48.604	48.6639	48.7238	48.7837	48.8436	48.9035	48.9634	49.0233	49.0832	49.1432	49.2031	49.2564	49.2998	49.3431	49.3865	49.4299	49.4733	49.5166	49.56	49.6034	49.6468	49.6901	49.7335	49.7769	49.8203	49.8636	49.9021
501	46.533	46.6367	46.7404	46.8442	46.9479	47.0517	47.1554	47.2592	47.3629	47.4666	47.5704	47.6741	47.7779	47.8816	47.9854	48.0891	48.1928	48.2966	48.3619	48.4218	48.4817	48.5417	48.6016	48.6615	48.7214	48.7813	48.8412	48.9011	48.961	49.021	49.0809	49.1408	49.2007	49.254	49.2974	49.3408	49.3842	49.4276	49.471	49.5144	49.5578	49.6012	49.6446	49.688	49.7314	49.7748	49.8182	49.8616	49.9
502	46.5306	46.6343	46.738	46.8418	46.9455	47.0492	47.153	47.2567	47.3605	47.4642	47.5679	47.6717	47.7754	47.8791	47.9829	48.0866	48.1903	48.2941	48.3594	48.4193	48.4793	48.5392	48.5991	48.659	48.719	48.7789	48.8388	48.8987	48.9587	49.0186	49.0785	49.1384	49.1984	49.2517	49.2951	49.3385	49.382	49.4254	49.4688	49.5122	49.5556	49.599	49.6425	49.6859	49.7293	49.7727	49.8161	49.8595	49.898
503	46.5282	46.6319	46.7356	46.8394	46.9431	47.0468	47.1506	47.2543	47.358	47.4617	47.5655	47.6692	47.7729	47.8767	47.9804	48.0841	48.1879	48.2916	48.3569	48.4169	48.4768	48.5367	48.5967	48.6566	48.7165	48.7765	48.8364	48.8963	48.9563	49.0162	49.0761	49.1361	49.196	49.2494	49.2928	49.3362	49.3797	49.4231	49.4666	49.51	49.5534	49.5969	49.6403	49.6837	49.7272	49.7706	49.8141	49.8575	49.896
504	46.5258	46.6295	46.7332	46.8369	46.9407	47.0444	47.1481	47.2518	47.3556	47.4593	47.563	47.6667	47.7705	47.8742	47.9779	48.0816	48.1854	48.2891	48.3544	48.4144	48.4743	48.5343	48.5942	48.6542	48.7141	48.774	48.834	48.8939	48.9539	49.0138	49.0738	49.1337	49.1937	49.247	49.2905	49.3339	49.3774	49.4209	49.4643	49.5078	49.5512	49.5947	49.6382	49.6816	49.7251	49.7685	49.812	49.8555	49.894
505	46.5234	46.6271	46.7308	46.8345	46.9383	47.042	47.1457	47.2494	47.3531	47.4568	47.5606	47.6643	47.768	47.8717	47.9754	48.0791	48.1829	48.2866	48.3519	48.4119	48.4718	48.5318	48.5918	48.6517	48.7117	48.7716	48.8316	48.8915	48.9515	49.0114	49.0714	49.1313	49.1913	49.2447	49.2882	49.3317	49.3751	49.4186	49.4621	49.5056	49.549	49.5925	49.636	49.6795	49.723	49.7664	49.8099	49.8534	49.8919
506	46.521	46.6247	46.7284	46.8321	46.9358	47.0395	47.1433	47.247	47.3507	47.4544	47.5581	47.6618	47.7655	47.8692	47.9729	48.0767	48.1804	48.2841	48.3494	48.4094	48.4694	48.5293	48.5893	48.6493	48.7092	48.7692	48.8292	48.8891	48.9491	49.0091	49.069	49.129	49.189	49.2424	49.2859	49.3294	49.3729	49.4164	49.4599	49.5034	49.5469	49.5904	49.6339	49.6774	49.7209	49.7644	49.8079	49.8514	49.8899
507	46.5186	46.6223	46.726	46.8297	46.9334	47.0371	47.1408	47.2445	47.3482	47.4519	47.5556	47.6593	47.7631	47.8668	47.9705	48.0742	48.1779	48.2816	48.3469	48.4069	48.4669	48.5269	48.5868	48.6468	48.7068	48.7668	48.8267	48.8867	48.9467	49.0067	49.0666	49.1266	49.1866	49.24	49.2835	49.3271	49.3706	49.4141	49.4576	49.5011	49.5447	49.5882	49.6317	49.6752	49.7187	49.7623	49.8058	49.8493	49.8879
508	46.5162	46.6199	46.7236	46.8273	46.931	47.0347	47.1384	47.2421	47.3458	47.4495	47.5532	47.6569	47.7606	47.8643	47.968	48.0717	48.1754	48.2791	48.3445	48.4044	48.4644	48.5244	48.5844	48.6444	48.7044	48.7644	48.8243	48.8843	48.9443	49.0043	49.0643	49.1243	49.1842	49.2377	49.2812	49.3248	49.3683	49.4118	49.4554	49.4989	49.5425	49.586	49.6296	49.6731	49.7166	49.7602	49.8037	49.8473	49.8859
509	46.5138	46.6175	46.7212	46.8249	46.9286	47.0323	47.136	47.2396	47.3433	47.447	47.5507	47.6544	47.7581	47.8618	47.9655	48.0692	48.1729	48.2766	48.342	48.402	48.4619	48.5219	48.5819	48.6419	48.7019	48.7619	48.8219	48.8819	48.9419	49.0019	49.0619	49.1219	49.1819	49.2353	49.2789	49.3225	49.366	49.4096	49.4532	49.4967	49.5403	49.5838	49.6274	49.671	49.7145	49.7581	49.8016	49.8452	49.8838
510	46.5114	46.6151	46.7188	46.8225	46.9262	47.0298	47.1335	47.2372	47.3409	47.4446	47.5483	47.652	47.7556	47.8593	47.963	48.0667	48.1704	48.2741	48.3395	48.3995	48.4595	48.5195	48.5795	48.6395	48.6995	48.7595	48.8195	48.8795	48.9395	48.9995	49.0595	49.1195	49.1795	49.233	49.2766	49.3202	49.3638	49.4073	49.4509	49.4945	49.5381	49.5817	49.6253	49.6688	49.7124	49.756	49.7996	49.8432	49.8818
511	46.509	46.6127	46.7164	46.8201	46.9237	47.0274	47.1311	47.2348	47.3384	47.4421	47.5458	47.6495	47.7532	47.8568	47.9605	48.0642	48.1679	48.2716	48.337	48.397	48.457	48.517	48.577	48.6371	48.6971	48.7571	48.8171	48.8771	48.9371	48.9971	49.0572	49.1172	49.1772	49.2307	49.2743	49.3179	49.3615	49.4051	49.4487	49.4923	49.5359	49.5795	49.6231	49.6667	49.7103	49.7539	49.7975	49.8411	49.8798
512	46.5066	46.6103	46.714	46.8176	46.9213	47.025	47.1287	47.2323	47.336	47.4397	47.5434	47.647	47.7507	47.8544	47.958	48.0617	48.1654	48.2691	48.3345	48.3945	48.4545	48.5146	48.5746	48.6346	48.6946	48.7547	48.8147	48.8747	48.9347	48.9948	49.0548	49.1148	49.1748	49.2283	49.272	49.3156	49.3592	49.4028	49.4465	49.4901	49.5337	49.5773	49.6209	49.6646	49.7082	49.7518	49.7954	49.8391	49.8778
513	46.5042	46.6079	46.7116	46.8152	46.9189	47.0226	47.1262	47.2299	47.3336	47.4372	47.5409	47.6446	47.7482	47.8519	47.9556	48.0592	48.1629	48.2666	48.332	48.392	48.4521	48.5121	48.5721	48.6322	48.6922	48.7522	48.8123	48.8723	48.9323	48.9924	49.0524	49.1125	49.1725	49.226	49.2696	49.3133	49.3569	49.4006	49.4442	49.4879	49.5315	49.5752	49.6188	49.6624	49.7061	49.7497	49.7934	49.837	49.8757
514	46.5018	46.6055	46.7091	46.8128	46.9165	47.0201	47.1238	47.2275	47.3311	47.4348	47.5384	47.6421	47.7458	47.8494	47.9531	48.0567	48.1604	48.2641	48.3295	48.3895	48.4496	48.5096	48.5697	48.6297	48.6898	48.7498	48.8099	48.8699	48.93	48.99	49.05	49.1101	49.1701	49.2237	49.2673	49.311	49.3547	49.3983	49.442	49.4857	49.5293	49.573	49.6166	49.6603	49.704	49.7476	49.7913	49.835	49.8737
515	46.4994	46.6031	46.7067	46.8104	46.914	47.0177	47.1214	47.225	47.3287	47.4323	47.536	47.6396	47.7433	47.8469	47.9506	48.0543	48.1579	48.2616	48.327	48.3871	48.4471	48.5072	48.5672	48.6273	48.6873	48.7474	48.8075	48.8675	48.9276	48.9876	49.0477	49.1077	49.1678	49.2213	49.265	49.3087	49.3524	49.3961	49.4398	49.4834	49.5271	49.5708	49.6145	49.6582	49.7019	49.7456	49.7892	49.8329	49.8717
516	46.497	46.6007	46.7043	46.808	46.9116	47.0153	47.1189	47.2226	47.3262	47.4299	47.5335	47.6372	47.7408	47.8445	47.9481	48.0518	48.1554	48.2591	48.3245	48.3846	48.4446	48.5047	48.5648	48.6248	48.6849	48.745	48.805	48.8651	48.9252	48.9852	49.0453	49.1054	49.1654	49.219	49.2627	49.3064	49.3501	49.3938	49.4375	49.4812	49.5249	49.5686	49.6123	49.6561	49.6998	49.7435	49.7872	49.8309	49.8696
517	46.4946	46.5983	46.7019	46.8056	46.9092	47.0128	47.1165	47.2201	47.3238	47.4274	47.5311	47.6347	47.7383	47.842	47.9456	48.0493	48.1529	48.2566	48.322	48.3821	48.4422	48.5022	48.5623	48.6224	48.6825	48.7425	48.8026	48.8627	48.9228	48.9829	49.0429	49.103	49.1631	49.2167	49.2604	49.3041	49.3478	49.3916	49.4353	49.479	49.5227	49.5665	49.6102	49.6539	49.6976	49.7414	49.7851	49.8288	49.8676
518	46.4922	46.5959	46.6995	46.8032	46.9068	47.0104	47.1141	47.2177	47.3213	47.425	47.5286	47.6322	47.7359	47.8395	47.9431	48.0468	48.1504	48.2541	48.3195	48.3796	48.4397	48.4998	48.5599	48.62	48.68	48.7401	48.8002	48.8603	48.9204	48.9805	49.0406	49.1007	49.1607	49.2143	49.2581	49.3018	49.3456	49.3893	49.4331	49.4768	49.5205	49.5643	49.608	49.6518	49.6955	49.7393	49.783	49.8268	49.8656
519	46.4898	46.5935	46.6971	46.8007	46.9044	47.008	47.1116	47.2153	47.3189	47.4225	47.5261	47.6298	47.7334	47.837	47.9407	48.0443	48.1479	48.2516	48.317	48.3771	48.4372	48.4973	48.5574	48.6175	48.6776	48.7377	48.7978	48.8579	48.918	48.9781	49.0382	49.0983	49.1584	49.212	49.2558	49.2995	49.3433	49.3871	49.4308	49.4746	49.5184	49.5621	49.6059	49.6497	49.6934	49.7372	49.781	49.8247	49.8636
520	46.4875	46.5911	46.6947	46.7983	46.9019	47.0056	47.1092	47.2128	47.3164	47.4201	47.5237	47.6273	47.7309	47.8346	47.9382	48.0418	48.1454	48.2491	48.3145	48.3746	48.4347	48.4949	48.555	48.6151	48.6752	48.7353	48.7954	48.8555	48.9156	48.9757	49.0358	49.0959	49.156	49.2096	49.2534	49.2972	49.341	49.3848	49.4286	49.4724	49.5162	49.56	49.6037	49.6475	49.6913	49.7351	49.7789	49.8227	49.8615
521	46.4851	46.5887	46.6923	46.7959	46.8995	47.0031	47.1068	47.2104	47.314	47.4176	47.5212	47.6248	47.7285	47.8321	47.9357	48.0393	48.1429	48.2465	48.312	48.3722	48.4323	48.4924	48.5525	48.6126	48.6727	48.7329	48.793	48.8531	48.9132	48.9733	49.0335	49.0936	49.1537	49.2073	49.2511	49.2949	49.3387	49.3825	49.4264	49.4702	49.514	49.5578	49.6016	49.6454	49.6892	49.733	49.7768	49.8206	49.8595
522	46.4827	46.5863	46.6899	46.7935	46.8971	47.0007	47.1043	47.2079	47.3115	47.4152	47.5188	47.6224	47.726	47.8296	47.9332	48.0368	48.1404	48.244	48.3095	48.3697	48.4298	48.4899	48.5501	48.6102	48.6703	48.7304	48.7906	48.8507	48.9108	48.971	49.0311	49.0912	49.1513	49.205	49.2488	49.2926	49.3365	49.3803	49.4241	49.468	49.5118	49.5556	49.5994	49.6433	49.6871	49.7309	49.7748	49.8186	49.8575
523	46.4803	46.5839	46.6875	46.7911	46.8947	46.9983	47.1019	47.2055	47.3091	47.4127	47.5163	47.6199	47.7235	47.8271	47.9307	48.0343	48.1379	48.2415	48.307	48.3672	48.4273	48.4875	48.5476	48.6077	48.6679	48.728	48.7882	48.8483	48.9084	48.9686	49.0287	49.0888	49.149	49.2026	49.2465	49.2903	49.3342	49.378	49.4219	49.4657	49.5096	49.5534	49.5973	49.6411	49.685	49.7288	49.7727	49.8165	49.8555
524	46.4779	46.5815	46.6851	46.7887	46.8923	46.9959	47.0995	47.2031	47.3067	47.4103	47.5139	47.6175	47.7211	47.8247	47.9282	48.0318	48.1354	48.239	48.3046	48.3647	48.4249	48.485	48.5451	48.6053	48.6654	48.7256	48.7857	48.8459	48.906	48.9662	49.0263	49.0865	49.1466	49.2003	49.2442	49.288	49.3319	49.3758	49.4197	49.4635	49.5074	49.5513	49.5951	49.639	49.6829	49.7267	49.7706	49.8145	49.8534
525	46.4755	46.5791	46.6827	46.7863	46.8898	46.9934	47.097	47.2006	47.3042	47.4078	47.5114	47.615	47.7186	47.8222	47.9258	48.0294	48.1329	48.2365	48.3021	48.3622	48.4224	48.4825	48.5427	48.6029	48.663	48.7232	48.7833	48.8435	48.9036	48.9638	49.024	49.0841	49.1443	49.198	49.2419	49.2857	49.3296	49.3735	49.4174	49.4613	49.5052	49.5491	49.593	49.6369	49.6808	49.7247	49.7685	49.8124	49.8514
526	46.4731	46.5767	46.6803	46.7838	46.8874	46.991	47.0946	47.1982	47.3018	47.4054	47.5089	47.6125	47.7161	47.8197	47.9233	48.0269	48.1305	48.234	48.2996	48.3597	48.4199	48.4801	48.5402	48.6004	48.6606	48.7207	48.7809	48.8411	48.9013	48.9614	49.0216	49.0818	49.1419	49.1956	49.2395	49.2835	49.3274	49.3713	49.4152	49.4591	49.503	49.5469	49.5908	49.6347	49.6787	49.7226	49.7665	49.8104	49.8494
527	46.4707	46.5743	46.6778	46.7814	46.885	46.9886	47.0922	47.1957	47.2993	47.4029	47.5065	47.6101	47.7136	47.8172	47.9208	48.0244	48.128	48.2315	48.2971	48.3573	48.4174	48.4776	48.5378	48.598	48.6581	48.7183	48.7785	48.8387	48.8989	48.959	49.0192	49.0794	49.1396	49.1933	49.2372	49.2812	49.3251	49.369	49.413	49.4569	49.5008	49.5448	49.5887	49.6326	49.6765	49.7205	49.7644	49.8083	49.8474
528	46.4683	46.5719	46.6754	46.779	46.8826	46.9862	47.0897	47.1933	47.2969	47.4004	47.504	47.6076	47.7112	47.8147	47.9183	48.0219	48.1255	48.229	48.2946	48.3548	48.415	48.4751	48.5353	48.5955	48.6557	48.7159	48.7761	48.8363	48.8965	48.9567	49.0169	49.077	49.1372	49.191	49.2349	49.2789	49.3228	49.3668	49.4107	49.4547	49.4986	49.5426	49.5865	49.6305	49.6744	49.7184	49.7623	49.8063	49.8453
529	46.4659	46.5695	46.673	46.7766	46.8802	46.9837	47.0873	47.1909	47.2944	47.398	47.5016	47.6051	47.7087	47.8123	47.9158	48.0194	48.123	48.2265	48.2921	48.3523	48.4125	48.4727	48.5329	48.5931	48.6533	48.7135	48.7737	48.8339	48.8941	48.9543	49.0145	49.0747	49.1349	49.1886	49.2326	49.2766	49.3205	49.3645	49.4085	49.4525	49.4964	49.5404	49.5844	49.6284	49.6723	49.7163	49.7603	49.8042	49.8433
530	46.4635	46.5671	46.6706	46.7742	46.8777	46.9813	47.0849	47.1884	47.292	47.3955	47.4991	47.6027	47.7062	47.8098	47.9134	48.0169	48.1205	48.224	48.2896	48.3498	48.41	48.4702	48.5304	48.5906	48.6509	48.7111	48.7713	48.8315	48.8917	48.9519	49.0121	49.0723	49.1325	49.1863	49.2303	49.2743	49.3183	49.3623	49.4063	49.4502	49.4942	49.5382	49.5822	49.6262	49.6702	49.7142	49.7582	49.8022	49.8413
531	46.4611	46.5647	46.6682	46.7718	46.8753	46.9789	47.0824	47.186	47.2895	47.3931	47.4966	47.6002	47.7038	47.8073	47.9109	48.0144	48.118	48.2215	48.2871	48.3473	48.4075	48.4678	48.528	48.5882	48.6484	48.7086	48.7689	48.8291	48.8893	48.9495	49.0097	49.07	49.1302	49.1839	49.228	49.272	49.316	49.36	49.404	49.448	49.492	49.5361	49.5801	49.6241	49.6681	49.7121	49.7561	49.8002	49.8392
532	46.4587	46.5623	46.6658	46.7694	46.8729	46.9765	47.08	47.1835	47.2871	47.3906	47.4942	47.5977	47.7013	47.8048	47.9084	48.0119	48.1155	48.219	48.2846	48.3448	48.4051	48.4653	48.5255	48.5858	48.646	48.7062	48.7664	48.8267	48.8869	48.9471	49.0074	49.0676	49.1278	49.1816	49.2256	49.2697	49.3137	49.3578	49.4018	49.4458	49.4899	49.5339	49.5779	49.622	49.666	49.71	49.7541	49.7981	49.8372
533	46.4563	46.5599	46.6634	46.7669	46.8705	46.974	47.0776	47.1811	47.2846	47.3882	47.4917	47.5953	47.6988	47.8024	47.9059	48.0094	48.113	48.2165	48.2821	48.3424	48.4026	48.4628	48.5231	48.5833	48.6436	48.7038	48.764	48.8243	48.8845	48.9448	49.005	49.0652	49.1255	49.1793	49.2233	49.2674	49.3114	49.3555	49.3996	49.4436	49.4877	49.5317	49.5758	49.6198	49.6639	49.7079	49.752	49.7961	49.8352
534	46.4539	46.5575	46.661	46.7645	46.8681	46.9716	47.0751	47.1787	47.2822	47.3857	47.4893	47.5928	47.6963	47.7999	47.9034	48.007	48.1105	48.214	48.2796	48.3399	48.4001	48.4604	48.5206	48.5809	48.6411	48.7014	48.7616	48.8219	48.8821	48.9424	49.0026	49.0629	49.1231	49.1769	49.221	49.2651	49.3092	49.3532	49.3973	49.4414	49.4855	49.5295	49.5736	49.6177	49.6618	49.7059	49.7499	49.794	49.8332
535	46.4515	46.5551	46.6586	46.7621	46.8656	46.9692	47.0727	47.1762	47.2798	47.3833	47.4868	47.5903	47.6939	47.7974	47.9009	48.0045	48.108	48.2115	48.2771	48.3374	48.3976	48.4579	48.5182	48.5784	48.6387	48.6989	48.7592	48.8195	48.8797	48.94	49.0003	49.0605	49.1208	49.1746	49.2187	49.2628	49.3069	49.351	49.3951	49.4392	49.4833	49.5274	49.5715	49.6156	49.6597	49.7038	49.7479	49.792	49.8311
536	46.4491	46.5527	46.6562	46.7597	46.8632	46.9667	47.0703	47.1738	47.2773	47.3808	47.4844	47.5879	47.6914	47.7949	47.8985	48.002	48.1055	48.209	48.2746	48.3349	48.3952	48.4554	48.5157	48.576	48.6363	48.6965	48.7568	48.8171	48.8773	48.9376	48.9979	49.0582	49.1184	49.1723	49.2164	49.2605	49.3046	49.3487	49.3929	49.437	49.4811	49.5252	49.5693	49.6134	49.6576	49.7017	49.7458	49.7899	49.8291
537	46.4467	46.5502	46.6538	46.7573	46.8608	46.9643	47.0678	47.1714	47.2749	47.3784	47.4819	47.5854	47.6889	47.7925	47.896	47.9995	48.103	48.2065	48.2721	48.3324	48.3927	48.453	48.5133	48.5735	48.6338	48.6941	48.7544	48.8147	48.8749	48.9352	48.9955	49.0558	49.1161	49.1699	49.2141	49.2582	49.3023	49.3465	49.3906	49.4348	49.4789	49.523	49.5672	49.6113	49.6554	49.6996	49.7437	49.7879	49.8271
538	46.4443	46.5478	46.6514	46.7549	46.8584	46.9619	47.0654	47.1689	47.2724	47.3759	47.4794	47.583	47.6865	47.79	47.8935	47.997	48.1005	48.204	48.2696	48.3299	48.3902	48.4505	48.5108	48.5711	48.6314	48.6917	48.752	48.8123	48.8726	48.9328	48.9931	49.0534	49.1137	49.1676	49.2118	49.2559	49.3001	49.3442	49.3884	49.4325	49.4767	49.5209	49.565	49.6092	49.6533	49.6975	49.7417	49.7858	49.8251
539	46.4419	46.5454	46.649	46.7525	46.856	46.9595	47.063	47.1665	47.27	47.3735	47.477	47.5805	47.684	47.7875	47.891	47.9945	48.098	48.2015	48.2671	48.3274	48.3878	48.4481	48.5084	48.5687	48.629	48.6893	48.7496	48.8099	48.8702	48.9305	48.9908	49.0511	49.1114	49.1653	49.2094	49.2536	49.2978	49.342	49.3862	49.4303	49.4745	49.5187	49.5629	49.607	49.6512	49.6954	49.7396	49.7838	49.823
540	46.4395	46.543	46.6465	46.75	46.8535	46.957	47.0605	47.164	47.2675	47.371	47.4745	47.578	47.6815	47.785	47.8885	47.992	48.0955	48.199	48.2647	48.325	48.3853	48.4456	48.5059	48.5662	48.6265	48.6868	48.7471	48.8075	48.8678	48.9281	48.9884	49.0487	49.109	49.1629	49.2071	49.2513	49.2955	49.3397	49.3839	49.4281	49.4723	49.5165	49.5607	49.6049	49.6491	49.6933	49.7375	49.7817	49.821
541	46.4372	46.5406	46.6441	46.7476	46.8511	46.9546	47.0581	47.1616	47.2651	47.3686	47.4721	47.5756	47.6791	47.7825	47.886	47.9895	48.093	48.1965	48.2622	48.3225	48.3828	48.4431	48.5034	48.5638	48.6241	48.6844	48.7447	48.8051	48.8654	48.9257	48.986	49.0463	49.1067	49.1606	49.2048	49.249	49.2932	49.3375	49.3817	49.4259	49.4701	49.5143	49.5586	49.6028	49.647	49.6912	49.7355	49.7797	49.819
542	46.4348	46.5382	46.6417	46.7452	46.8487	46.9522	47.0557	47.1592	47.2626	47.3661	47.4696	47.5731	47.6766	47.7801	47.8836	47.987	48.0905	48.194	48.2597	48.32	48.3803	48.4407	48.501	48.5613	48.6217	48.682	48.7423	48.8027	48.863	48.9233	48.9837	49.044	49.1043	49.1582	49.2025	49.2467	49.291	49.3352	49.3795	49.4237	49.4679	49.5122	49.5564	49.6007	49.6449	49.6891	49.7334	49.7776	49.817
543	46.4324	46.5358	46.6393	46.7428	46.8463	46.9498	47.0532	47.1567	47.2602	47.3637	47.4672	47.5706	47.6741	47.7776	47.8811	47.9845	48.088	48.1915	48.2572	48.3175	48.3779	48.4382	48.4985	48.5589	48.6192	48.6796	48.7399	48.8003	48.8606	48.9209	48.9813	49.0416	49.102	49.1559	49.2002	49.2444	49.2887	49.333	49.3772	49.4215	49.4657	49.51	49.5543	49.5985	49.6428	49.6871	49.7313	49.7756	49.8149
544	46.43	46.5334	46.6369	46.7404	46.8439	46.9473	47.0508	47.1543	47.2577	47.3612	47.4647	47.5682	47.6716	47.7751	47.8786	47.9821	48.0855	48.189	48.2547	48.315	48.3754	48.4357	48.4961	48.5564	48.6168	48.6771	48.7375	48.7979	48.8582	48.9186	48.9789	49.0393	49.0996	49.1536	49.1979	49.2421	49.2864	49.3307	49.375	49.4193	49.4636	49.5078	49.5521	49.5964	49.6407	49.685	49.7292	49.7735	49.8129
545	46.4276	46.531	46.6345	46.738	46.8414	46.9449	47.0484	47.1518	47.2553	47.3588	47.4622	47.5657	47.6692	47.7726	47.8761	47.9796	48.083	48.1865	48.2522	48.3125	48.3729	48.4333	48.4936	48.554	48.6144	48.6747	48.7351	48.7955	48.8558	48.9162	48.9765	49.0369	49.0973	49.1512	49.1955	49.2398	49.2841	49.3285	49.3728	49.4171	49.4614	49.5057	49.55	49.5943	49.6386	49.6829	49.7272	49.7715	49.8109
546	46.4252	46.5286	46.6321	46.7356	46.839	46.9425	47.0459	47.1494	47.2529	47.3563	47.4598	47.5632	47.6667	47.7702	47.8736	47.9771	48.0805	48.184	48.2497	48.3101	48.3704	48.4308	48.4912	48.5516	48.6119	48.6723	48.7327	48.793	48.8534	48.9138	48.9742	49.0345	49.0949	49.1489	49.1932	49.2375	49.2819	49.3262	49.3705	49.4148	49.4592	49.5035	49.5478	49.5921	49.6365	49.6808	49.7251	49.7694	49.8088
547	46.4228	46.5262	46.6297	46.7331	46.8366	46.9401	47.0435	47.147	47.2504	47.3539	47.4573	47.5608	47.6642	47.7677	47.8711	47.9746	48.078	48.1815	48.2472	48.3076	48.368	48.4283	48.4887	48.5491	48.6095	48.6699	48.7303	48.7906	48.851	48.9114	48.9718	49.0322	49.0926	49.1466	49.1909	49.2353	49.2796	49.3239	49.3683	49.4126	49.457	49.5013	49.5457	49.59	49.6343	49.6787	49.723	49.7674	49.8068
548	46.4204	46.5238	46.6273	46.7307	46.8342	46.9376	47.0411	47.1445	47.248	47.3514	47.4549	47.5583	47.6618	47.7652	47.8687	47.9721	48.0756	48.179	48.2447	48.3051	48.3655	48.4259	48.4863	48.5467	48.6071	48.6675	48.7279	48.7882	48.8486	48.909	48.9694	49.0298	49.0902	49.1442	49.1886	49.233	49.2773	49.3217	49.3661	49.4104	49.4548	49.4991	49.5435	49.5879	49.6322	49.6766	49.721	49.7653	49.8048
549	46.418	46.5214	46.6249	46.7283	46.8318	46.9352	47.0386	47.1421	47.2455	47.349	47.4524	47.5558	47.6593	47.7627	47.8662	47.9696	48.0731	48.1765	48.2422	48.3026	48.363	48.4234	48.4838	48.5442	48.6046	48.665	48.7254	48.7858	48.8462	48.9067	48.9671	49.0275	49.0879	49.1419	49.1863	49.2307	49.275	49.3194	49.3638	49.4082	49.4526	49.497	49.5414	49.5857	49.6301	49.6745	49.7189	49.7633	49.8028
550	46.4156	46.519	46.6225	46.7259	46.8293	46.9328	47.0362	47.1396	47.2431	47.3465	47.4499	47.5534	47.6568	47.7603	47.8637	47.9671	48.0706	48.174	48.2397	48.3001	48.3605	48.421	48.4814	48.5418	48.6022	48.6626	48.723	48.7834	48.8439	48.9043	48.9647	49.0251	49.0855	49.1396	49.184	49.2284	49.2728	49.3172	49.3616	49.406	49.4504	49.4948	49.5392	49.5836	49.628	49.6724	49.7168	49.7612	49.8007
551	46.4132	46.5166	46.6201	46.7235	46.8269	46.9303	47.0338	47.1372	47.2406	47.3441	47.4475	47.5509	47.6543	47.7578	47.8612	47.9646	48.0681	48.1715	48.2372	48.2976	48.3581	48.4185	48.4789	48.5393	48.5998	48.6602	48.7206	48.781	48.8415	48.9019	48.9623	49.0227	49.0832	49.1372	49.1816	49.2261	49.2705	49.3149	49.3594	49.4038	49.4482	49.4926	49.5371	49.5815	49.6259	49.6703	49.7148	49.7592	49.7987
552	46.4108	46.5142	46.6176	46.7211	46.8245	46.9279	47.0313	47.1348	47.2382	47.3416	47.445	47.5485	47.6519	47.7553	47.8587	47.9621	48.0656	48.169	48.2347	48.2952	48.3556	48.416	48.4765	48.5369	48.5973	48.6578	48.7182	48.7786	48.8391	48.8995	48.9599	49.0204	49.0808	49.1349	49.1793	49.2238	49.2682	49.3127	49.3571	49.4016	49.446	49.4905	49.5349	49.5794	49.6238	49.6682	49.7127	49.7571	49.7967
553	46.4084	46.5118	46.6152	46.7187	46.8221	46.9255	47.0289	47.1323	47.2357	47.3392	47.4426	47.546	47.6494	47.7528	47.8562	47.9597	48.0631	48.1665	48.2322	48.2927	48.3531	48.4136	48.474	48.5345	48.5949	48.6553	48.7158	48.7762	48.8367	48.8971	48.9576	49.018	49.0785	49.1325	49.177	49.2215	49.266	49.3104	49.3549	49.3994	49.4438	49.4883	49.5328	49.5772	49.6217	49.6662	49.7106	49.7551	49.7947
554	46.406	46.5094	46.6128	46.7162	46.8197	46.9231	47.0265	47.1299	47.2333	47.3367	47.4401	47.5435	47.6469	47.7503	47.8538	47.9572	48.0606	48.164	48.2297	48.2902	48.3507	48.4111	48.4716	48.532	48.5925	48.6529	48.7134	48.7738	48.8343	48.8947	48.9552	49.0157	49.0761	49.1302	49.1747	49.2192	49.2637	49.3082	49.3527	49.3971	49.4416	49.4861	49.5306	49.5751	49.6196	49.6641	49.7086	49.753	49.7926
555	46.4036	46.507	46.6104	46.7138	46.8172	46.9206	47.024	47.1274	47.2308	47.3343	47.4377	47.5411	47.6445	47.7479	47.8513	47.9547	48.0581	48.1615	48.2272	48.2877	48.3482	48.4086	48.4691	48.5296	48.59	48.6505	48.711	48.7714	48.8319	48.8924	48.9528	49.0133	49.0738	49.1279	49.1724	49.2169	49.2614	49.3059	49.3504	49.3949	49.4394	49.4839	49.5285	49.573	49.6175	49.662	49.7065	49.751	49.7906
556	46.4012	46.5046	46.608	46.7114	46.8148	46.9182	47.0216	47.125	47.2284	47.3318	47.4352	47.5386	47.642	47.7454	47.8488	47.9522	48.0556	48.159	48.2248	48.2852	48.3457	48.4062	48.4667	48.5271	48.5876	48.6481	48.7086	48.769	48.8295	48.89	48.9505	49.0109	49.0714	49.1255	49.1701	49.2146	49.2591	49.3037	49.3482	49.3927	49.4372	49.4818	49.5263	49.5708	49.6154	49.6599	49.7044	49.7489	49.7886
557	46.3988	46.5022	46.6056	46.709	46.8124	46.9158	47.0192	47.1226	47.226	47.3294	47.4327	47.5361	47.6395	47.7429	47.8463	47.9497	48.0531	48.1565	48.2223	48.2827	48.3432	48.4037	48.4642	48.5247	48.5852	48.6457	48.7061	48.7666	48.8271	48.8876	48.9481	49.0086	49.0691	49.1232	49.1678	49.2123	49.2569	49.3014	49.346	49.3905	49.4351	49.4796	49.5242	49.5687	49.6133	49.6578	49.7024	49.7469	49.7865
558	46.3964	46.4998	46.6032	46.7066	46.81	46.9134	47.0167	47.1201	47.2235	47.3269	47.4303	47.5337	47.6371	47.7404	47.8438	47.9472	48.0506	48.154	48.2198	48.2803	48.3408	48.4013	48.4617	48.5222	48.5827	48.6432	48.7037	48.7642	48.8247	48.8852	48.9457	49.0062	49.0667	49.1209	49.1654	49.21	49.2546	49.2991	49.3437	49.3883	49.4329	49.4774	49.522	49.5666	49.6111	49.6557	49.7003	49.7449	49.7845
559	46.394	46.4974	46.6008	46.7042	46.8076	46.9109	47.0143	47.1177	47.2211	47.3244	47.4278	47.5312	47.6346	47.738	47.8413	47.9447	48.0481	48.1515	48.2173	48.2778	48.3383	48.3988	48.4593	48.5198	48.5803	48.6408	48.7013	48.7618	48.8223	48.8828	48.9433	49.0038	49.0644	49.1185	49.1631	49.2077	49.2523	49.2969	49.3415	49.3861	49.4307	49.4753	49.5198	49.5644	49.609	49.6536	49.6982	49.7428	49.7825
560	46.3916	46.495	46.5984	46.7018	46.8051	46.9085	47.0119	47.1152	47.2186	47.322	47.4254	47.5287	47.6321	47.7355	47.8389	47.9422	48.0456	48.149	48.2148	48.2753	48.3358	48.3963	48.4568	48.5174	48.5779	48.6384	48.6989	48.7594	48.8199	48.8805	48.941	49.0015	49.062	49.1162	49.1608	49.2054	49.25	49.2946	49.3393	49.3839	49.4285	49.4731	49.5177	49.5623	49.6069	49.6515	49.6961	49.7408	49.7805
561	46.3892	46.4926	46.596	46.6993	46.8027	46.9061	47.0094	47.1128	47.2162	47.3195	47.4229	47.5263	47.6296	47.733	47.8364	47.9397	48.0431	48.1465	48.2123	48.2728	48.3333	48.3939	48.4544	48.5149	48.5754	48.636	48.6965	48.757	48.8175	48.8781	48.9386	48.9991	49.0597	49.1139	49.1585	49.2031	49.2478	49.2924	49.337	49.3817	49.4263	49.4709	49.5155	49.5602	49.6048	49.6494	49.6941	49.7387	49.7784
562	46.3868	46.4902	46.5936	46.6969	46.8003	46.9037	47.007	47.1104	47.2137	47.3171	47.4205	47.5238	47.6272	47.7305	47.8339	47.9373	48.0406	48.144	48.2098	48.2703	48.3309	48.3914	48.4519	48.5125	48.573	48.6335	48.6941	48.7546	48.8152	48.8757	48.9362	48.9968	49.0573	49.1115	49.1562	49.2008	49.2455	49.2901	49.3348	49.3794	49.4241	49.4687	49.5134	49.558	49.6027	49.6474	49.692	49.7367	49.7764
563	46.3845	46.4878	46.5912	46.6945	46.7979	46.9012	47.0046	47.1079	47.2113	47.3146	47.418	47.5213	47.6247	47.7281	47.8314	47.9348	48.0381	48.1415	48.2073	48.2678	48.3284	48.3889	48.4495	48.51	48.5706	48.6311	48.6917	48.7522	48.8128	48.8733	48.9339	48.9944	49.0549	49.1092	49.1539	49.1985	49.2432	49.2879	49.3326	49.3772	49.4219	49.4666	49.5112	49.5559	49.6006	49.6453	49.6899	49.7346	49.7744
564	46.3821	46.4854	46.5888	46.6921	46.7954	46.8988	47.0021	47.1055	47.2088	47.3122	47.4155	47.5189	47.6222	47.7256	47.8289	47.9323	48.0356	48.139	48.2048	48.2654	48.3259	48.3865	48.447	48.5076	48.5681	48.6287	48.6893	48.7498	48.8104	48.8709	48.9315	48.992	49.0526	49.1068	49.1515	49.1962	49.2409	49.2856	49.3303	49.375	49.4197	49.4644	49.5091	49.5538	49.5985	49.6432	49.6879	49.7326	49.7724
565	46.3797	46.483	46.5863	46.6897	46.793	46.8964	46.9997	47.1031	47.2064	47.3097	47.4131	47.5164	47.6198	47.7231	47.8264	47.9298	48.0331	48.1365	48.2023	48.2629	48.3234	48.384	48.4446	48.5051	48.5657	48.6263	48.6868	48.7474	48.808	48.8685	48.9291	48.9897	49.0502	49.1045	49.1492	49.1939	49.2387	49.2834	49.3281	49.3728	49.4175	49.4622	49.5069	49.5517	49.5964	49.6411	49.6858	49.7305	49.7703
566	46.3773	46.4806	46.5839	46.6873	46.7906	46.8939	46.9973	47.1006	47.2039	47.3073	47.4106	47.514	47.6173	47.7206	47.824	47.9273	48.0306	48.134	48.1998	48.2604	48.321	48.3815	48.4421	48.5027	48.5633	48.6239	48.6844	48.745	48.8056	48.8662	48.9267	48.9873	49.0479	49.1022	49.1469	49.1916	49.2364	49.2811	49.3259	49.3706	49.4153	49.4601	49.5048	49.5495	49.5943	49.639	49.6837	49.7285	49.7683
567	46.3749	46.4782	46.5815	46.6849	46.7882	46.8915	46.9948	47.0982	47.2015	47.3048	47.4082	47.5115	47.6148	47.7181	47.8215	47.9248	48.0281	48.1315	48.1973	48.2579	48.3185	48.3791	48.4397	48.5003	48.5608	48.6214	48.682	48.7426	48.8032	48.8638	48.9244	48.985	49.0455	49.0998	49.1446	49.1894	49.2341	49.2789	49.3236	49.3684	49.4131	49.4579	49.5026	49.5474	49.5922	49.6369	49.6817	49.7264	49.7663
568	46.3725	46.4758	46.5791	46.6824	46.7858	46.8891	46.9924	47.0957	47.1991	47.3024	47.4057	47.509	47.6123	47.7157	47.819	47.9223	48.0256	48.129	48.1948	48.2554	48.316	48.3766	48.4372	48.4978	48.5584	48.619	48.6796	48.7402	48.8008	48.8614	48.922	48.9826	49.0432	49.0975	49.1423	49.1871	49.2318	49.2766	49.3214	49.3662	49.4109	49.4557	49.5005	49.5453	49.59	49.6348	49.6796	49.7244	49.7643
569	46.3701	46.4734	46.5767	46.68	46.7833	46.8867	46.99	47.0933	47.1966	47.2999	47.4032	47.5066	47.6099	47.7132	47.8165	47.9198	48.0231	48.1265	48.1923	48.2529	48.3136	48.3742	48.4348	48.4954	48.556	48.6166	48.6772	48.7378	48.7984	48.859	48.9196	48.9802	49.0408	49.0952	49.14	49.1848	49.2296	49.2744	49.3192	49.3639	49.4087	49.4535	49.4983	49.5431	49.5879	49.6327	49.6775	49.7223	49.7622
570	46.3677	46.471	46.5743	46.6776	46.7809	46.8842	46.9875	47.0909	47.1942	47.2975	47.4008	47.5041	47.6074	47.7107	47.814	47.9173	48.0206	48.124	48.1898	48.2505	48.3111	48.3717	48.4323	48.4929	48.5536	48.6142	48.6748	48.7354	48.796	48.8566	48.9173	48.9779	49.0385	49.0928	49.1376	49.1825	49.2273	49.2721	49.3169	49.3617	49.4066	49.4514	49.4962	49.541	49.5858	49.6306	49.6755	49.7203	49.7602
571	46.3653	46.4686	46.5719	46.6752	46.7785	46.8818	46.9851	47.0884	47.1917	47.295	47.3983	47.5016	47.6049	47.7082	47.8115	47.9148	48.0182	48.1215	48.1874	48.248	48.3086	48.3692	48.4299	48.4905	48.5511	48.6117	48.6724	48.733	48.7936	48.8543	48.9149	48.9755	49.0361	49.0905	49.1353	49.1802	49.225	49.2698	49.3147	49.3595	49.4044	49.4492	49.494	49.5389	49.5837	49.6286	49.6734	49.7182	49.7582
572	46.3629	46.4662	46.5695	46.6728	46.7761	46.8794	46.9827	47.086	47.1893	47.2926	47.3959	47.4992	47.6025	47.7058	47.8091	47.9124	48.0157	48.119	48.1849	48.2455	48.3061	48.3668	48.4274	48.488	48.5487	48.6093	48.67	48.7306	48.7912	48.8519	48.9125	48.9732	49.0338	49.0882	49.133	49.1779	49.2227	49.2676	49.3125	49.3573	49.4022	49.447	49.4919	49.5367	49.5816	49.6265	49.6713	49.7162	49.7561
573	46.3605	46.4638	46.5671	46.6704	46.7737	46.877	46.9802	47.0835	47.1868	47.2901	47.3934	47.4967	47.6	47.7033	47.8066	47.9099	48.0132	48.1165	48.1824	48.243	48.3037	48.3643	48.425	48.4856	48.5463	48.6069	48.6675	48.7282	48.7888	48.8495	48.9101	48.9708	49.0314	49.0858	49.1307	49.1756	49.2205	49.2653	49.3102	49.3551	49.4	49.4449	49.4897	49.5346	49.5795	49.6244	49.6693	49.7141	49.7541
574	46.3581	46.4614	46.5647	46.668	46.7712	46.8745	46.9778	47.0811	47.1844	47.2877	47.391	47.4942	47.5975	47.7008	47.8041	47.9074	48.0107	48.114	48.1799	48.2405	48.3012	48.3618	48.4225	48.4832	48.5438	48.6045	48.6651	48.7258	48.7865	48.8471	48.9078	48.9684	49.0291	49.0835	49.1284	49.1733	49.2182	49.2631	49.308	49.3529	49.3978	49.4427	49.4876	49.5325	49.5774	49.6223	49.6672	49.7121	49.7521
575	46.3557	46.459	46.5623	46.6655	46.7688	46.8721	46.9754	47.0787	47.1819	47.2852	47.3885	47.4918	47.5951	47.6983	47.8016	47.9049	48.0082	48.1114	48.1774	48.238	48.2987	48.3594	48.4201	48.4807	48.5414	48.6021	48.6627	48.7234	48.7841	48.8447	48.9054	48.9661	49.0267	49.0811	49.1261	49.171	49.2159	49.2608	49.3058	49.3507	49.3956	49.4405	49.4854	49.5304	49.5753	49.6202	49.6651	49.71	49.7501
576	46.3533	46.4566	46.5599	46.6631	46.7664	46.8697	46.973	47.0762	47.1795	47.2828	47.386	47.4893	47.5926	47.6959	47.7991	47.9024	48.0057	48.1089	48.1749	48.2356	48.2962	48.3569	48.4176	48.4783	48.539	48.5996	48.6603	48.721	48.7817	48.8423	48.903	48.9637	49.0244	49.0788	49.1238	49.1687	49.2136	49.2586	49.3035	49.3485	49.3934	49.4383	49.4833	49.5282	49.5732	49.6181	49.663	49.708	49.748
577	46.3509	46.4542	46.5575	46.6607	46.764	46.8673	46.9705	47.0738	47.177	47.2803	47.3836	47.4868	47.5901	47.6934	47.7966	47.8999	48.0032	48.1064	48.1724	48.2331	48.2938	48.3545	48.4151	48.4758	48.5365	48.5972	48.6579	48.7186	48.7793	48.84	48.9007	48.9613	49.022	49.0765	49.1214	49.1664	49.2114	49.2563	49.3013	49.3462	49.3912	49.4362	49.4811	49.5261	49.5711	49.616	49.661	49.7059	49.746
578	46.3485	46.4518	46.555	46.6583	46.7616	46.8648	46.9681	47.0713	47.1746	47.2779	47.3811	47.4844	47.5876	47.6909	47.7942	47.8974	48.0007	48.1039	48.1699	48.2306	48.2913	48.352	48.4127	48.4734	48.5341	48.5948	48.6555	48.7162	48.7769	48.8376	48.8983	48.959	49.0197	49.0741	49.1191	49.1641	49.2091	49.2541	49.2991	49.344	49.389	49.434	49.479	49.524	49.5689	49.6139	49.6589	49.7039	49.744
579	46.3461	46.4494	46.5526	46.6559	46.7591	46.8624	46.9657	47.0689	47.1722	47.2754	47.3787	47.4819	47.5852	47.6884	47.7917	47.8949	47.9982	48.1014	48.1674	48.2281	48.2888	48.3495	48.4102	48.4709	48.5317	48.5924	48.6531	48.7138	48.7745	48.8352	48.8959	48.9566	49.0173	49.0718	49.1168	49.1618	49.2068	49.2518	49.2968	49.3418	49.3868	49.4318	49.4768	49.5218	49.5668	49.6118	49.6568	49.7018	49.742
580	46.3437	46.447	46.5502	46.6535	46.7567	46.86	46.9632	47.0665	47.1697	47.273	47.3762	47.4795	47.5827	47.686	47.7892	47.8924	47.9957	48.0989	48.1649	48.2256	48.2863	48.3471	48.4078	48.4685	48.5292	48.5899	48.6507	48.7114	48.7721	48.8328	48.8935	48.9543	49.015	49.0695	49.1145	49.1595	49.2045	49.2496	49.2946	49.3396	49.3846	49.4297	49.4747	49.5197	49.5647	49.6097	49.6548	49.6998	49.7399
581	46.3413	46.4446	46.5478	46.6511	46.7543	46.8575	46.9608	47.064	47.1673	47.2705	47.3738	47.477	47.5802	47.6835	47.7867	47.89	47.9932	48.0964	48.1624	48.2231	48.2839	48.3446	48.4053	48.4661	48.5268	48.5875	48.6483	48.709	48.7697	48.8304	48.8912	48.9519	49.0126	49.0671	49.1122	49.1572	49.2023	49.2473	49.2924	49.3374	49.3824	49.4275	49.4725	49.5176	49.5626	49.6077	49.6527	49.6977	49.7379
582	46.3389	46.4422	46.5454	46.6486	46.7519	46.8551	46.9584	47.0616	47.1648	47.2681	47.3713	47.4745	47.5778	47.681	47.7842	47.8875	47.9907	48.0939	48.1599	48.2207	48.2814	48.3421	48.4029	48.4636	48.5244	48.5851	48.6458	48.7066	48.7673	48.8281	48.8888	48.9495	49.0103	49.0648	49.1099	49.1549	49.2	49.2451	49.2901	49.3352	49.3802	49.4253	49.4704	49.5154	49.5605	49.6056	49.6506	49.6957	49.7359
583	46.3365	46.4398	46.543	46.6462	46.7495	46.8527	46.9559	47.0591	47.1624	47.2656	47.3688	47.4721	47.5753	47.6785	47.7817	47.885	47.9882	48.0914	48.1574	48.2182	48.2789	48.3397	48.4004	48.4612	48.5219	48.5827	48.6434	48.7042	48.7649	48.8257	48.8864	48.9472	49.0079	49.0625	49.1075	49.1526	49.1977	49.2428	49.2879	49.333	49.3781	49.4231	49.4682	49.5133	49.5584	49.6035	49.6486	49.6936	49.7339
584	46.3342	46.4374	46.5406	46.6438	46.747	46.8503	46.9535	47.0567	47.1599	47.2632	47.3664	47.4696	47.5728	47.676	47.7793	47.8825	47.9857	48.0889	48.1549	48.2157	48.2765	48.3372	48.398	48.4587	48.5195	48.5803	48.641	48.7018	48.7625	48.8233	48.8841	48.9448	49.0056	49.0601	49.1052	49.1503	49.1954	49.2405	49.2857	49.3308	49.3759	49.421	49.4661	49.5112	49.5563	49.6014	49.6465	49.6916	49.7318
585	46.3318	46.435	46.5382	46.6414	46.7446	46.8478	46.9511	47.0543	47.1575	47.2607	47.3639	47.4671	47.5704	47.6736	47.7768	47.88	47.9832	48.0864	48.1524	48.2132	48.274	48.3348	48.3955	48.4563	48.5171	48.5778	48.6386	48.6994	48.7601	48.8209	48.8817	48.9425	49.0032	49.0578	49.1029	49.148	49.1932	49.2383	49.2834	49.3285	49.3737	49.4188	49.4639	49.509	49.5542	49.5993	49.6444	49.6896	49.7298
586	46.3294	46.4326	46.5358	46.639	46.7422	46.8454	46.9486	47.0518	47.155	47.2583	47.3615	47.4647	47.5679	47.6711	47.7743	47.8775	47.9807	48.0839	48.1499	48.2107	48.2715	48.3323	48.3931	48.4538	48.5146	48.5754	48.6362	48.697	48.7578	48.8185	48.8793	48.9401	49.0009	49.0555	49.1006	49.1457	49.1909	49.236	49.2812	49.3263	49.3715	49.4166	49.4618	49.5069	49.5521	49.5972	49.6424	49.6875	49.7278
587	46.327	46.4302	46.5334	46.6366	46.7398	46.843	46.9462	47.0494	47.1526	47.2558	47.359	47.4622	47.5654	47.6686	47.7718	47.875	47.9782	48.0814	48.1475	48.2082	48.269	48.3298	48.3906	48.4514	48.5122	48.573	48.6338	48.6946	48.7554	48.8162	48.8769	48.9377	48.9985	49.0531	49.0983	49.1434	49.1886	49.2338	49.279	49.3241	49.3693	49.4145	49.4596	49.5048	49.55	49.5951	49.6403	49.6855	49.7257
588	46.3246	46.4278	46.531	46.6342	46.7374	46.8406	46.9438	47.047	47.1501	47.2533	47.3565	47.4597	47.5629	47.6661	47.7693	47.8725	47.9757	48.0789	48.145	48.2058	48.2666	48.3274	48.3882	48.449	48.5098	48.5706	48.6314	48.6922	48.753	48.8138	48.8746	48.9354	48.9962	49.0508	49.096	49.1412	49.1863	49.2315	49.2767	49.3219	49.3671	49.4123	49.4575	49.5027	49.5478	49.593	49.6382	49.6834	49.7237
589	46.3222	46.4254	46.5286	46.6317	46.7349	46.8381	46.9413	47.0445	47.1477	47.2509	47.3541	47.4573	47.5605	47.6637	47.7669	47.87	47.9732	48.0764	48.1425	48.2033	48.2641	48.3249	48.3857	48.4465	48.5073	48.5681	48.629	48.6898	48.7506	48.8114	48.8722	48.933	48.9938	49.0484	49.0936	49.1389	49.1841	49.2293	49.2745	49.3197	49.3649	49.4101	49.4553	49.5005	49.5457	49.5909	49.6362	49.6814	49.7217
590	46.3198	46.423	46.5262	46.6293	46.7325	46.8357	46.9389	47.0421	47.1453	47.2484	47.3516	47.4548	47.558	47.6612	47.7644	47.8676	47.9707	48.0739	48.14	48.2008	48.2616	48.3224	48.3833	48.4441	48.5049	48.5657	48.6265	48.6874	48.7482	48.809	48.8698	48.9307	48.9915	49.0461	49.0913	49.1366	49.1818	49.227	49.2723	49.3175	49.3627	49.4079	49.4532	49.4984	49.5436	49.5889	49.6341	49.6793	49.7197
591	46.3177	46.4209	46.5241	46.6273	46.7304	46.8336	46.9368	47.04	47.1431	47.2463	47.3495	47.4527	47.5559	47.659	47.7622	47.8654	47.9686	48.0718	48.1378	48.1986	48.2595	48.3203	48.3811	48.4419	48.5028	48.5636	48.6244	48.6853	48.7461	48.8069	48.8677	48.9286	48.9894	49.044	49.0893	49.1345	49.1798	49.225	49.2703	49.3155	49.3608	49.406	49.4512	49.4965	49.5417	49.587	49.6322	49.6775	49.7178
592	46.3159	46.419	46.5222	46.6254	46.7286	46.8317	46.9349	47.0381	47.1413	47.2444	47.3476	47.4508	47.5539	47.6571	47.7603	47.8635	47.9666	48.0698	48.1359	48.1967	48.2575	48.3184	48.3792	48.44	48.5009	48.5617	48.6225	48.6834	48.7442	48.805	48.8659	48.9267	48.9875	49.0422	49.0874	49.1327	49.1779	49.2232	49.2685	49.3137	49.359	49.4042	49.4495	49.4947	49.54	49.5853	49.6305	49.6758	49.7162
593	46.314	46.4172	46.5204	46.6235	46.7267	46.8299	46.933	47.0362	47.1394	47.2425	47.3457	47.4489	47.552	47.6552	47.7584	47.8615	47.9647	48.0679	48.1339	48.1948	48.2556	48.3164	48.3773	48.4381	48.4989	48.5598	48.6206	48.6815	48.7423	48.8031	48.864	48.9248	48.9857	49.0403	49.0856	49.1308	49.1761	49.2214	49.2667	49.3119	49.3572	49.4025	49.4477	49.493	49.5383	49.5835	49.6288	49.6741	49.7145
594	46.3122	46.4154	46.5185	46.6217	46.7248	46.828	46.9312	47.0343	47.1375	47.2406	47.3438	47.447	47.5501	47.6533	47.7564	47.8596	47.9627	48.0659	48.132	48.1928	48.2537	48.3145	48.3753	48.4362	48.497	48.5579	48.6187	48.6796	48.7404	48.8012	48.8621	48.9229	48.9838	49.0384	49.0837	49.129	49.1743	49.2196	49.2648	49.3101	49.3554	49.4007	49.446	49.4912	49.5365	49.5818	49.6271	49.6724	49.7128
595	46.3104	46.4135	46.5167	46.6198	46.723	46.8261	46.9293	47.0324	47.1356	47.2387	47.3419	47.445	47.5482	47.6513	47.7545	47.8577	47.9608	48.064	48.13	48.1909	48.2517	48.3126	48.3734	48.4343	48.4951	48.556	48.6168	48.6777	48.7385	48.7994	48.8602	48.921	48.9819	49.0366	49.0819	49.1272	49.1724	49.2177	49.263	49.3083	49.3536	49.3989	49.4442	49.4895	49.5348	49.5801	49.6254	49.6707	49.7111
596	46.3085	46.4117	46.5148	46.618	46.7211	46.8242	46.9274	47.0305	47.1337	47.2368	47.34	47.4431	47.5463	47.6494	47.7526	47.8557	47.9589	48.062	48.1281	48.1889	48.2498	48.3106	48.3715	48.4323	48.4932	48.5541	48.6149	48.6758	48.7366	48.7975	48.8583	48.9192	48.98	49.0347	49.08	49.1253	49.1706	49.2159	49.2612	49.3065	49.3518	49.3971	49.4424	49.4877	49.533	49.5784	49.6237	49.669	49.7094
597	46.3067	46.4098	46.513	46.6161	46.7192	46.8224	46.9255	47.0287	47.1318	47.2349	47.3381	47.4412	47.5444	47.6475	47.7506	47.8538	47.9569	48.0601	48.1261	48.187	48.2479	48.3087	48.3696	48.4304	48.4913	48.5521	48.613	48.6739	48.7347	48.7956	48.8564	48.9173	48.9781	49.0328	49.0781	49.1235	49.1688	49.2141	49.2594	49.3047	49.35	49.3954	49.4407	49.486	49.5313	49.5766	49.6219	49.6673	49.7077
598	46.3048	46.408	46.5111	46.6142	46.7174	46.8205	46.9236	47.0268	47.1299	47.233	47.3362	47.4393	47.5424	47.6456	47.7487	47.8518	47.955	48.0581	48.1242	48.1851	48.2459	48.3068	48.3676	48.4285	48.4894	48.5502	48.6111	48.672	48.7328	48.7937	48.8545	48.9154	48.9763	49.031	49.0763	49.1216	49.1669	49.2123	49.2576	49.3029	49.3483	49.3936	49.4389	49.4842	49.5296	49.5749	49.6202	49.6656	49.706
599	46.303	46.4061	46.5092	46.6124	46.7155	46.8186	46.9218	47.0249	47.128	47.2311	47.3343	47.4374	47.5405	47.6437	47.7468	47.8499	47.953	48.0562	48.1223	48.1831	48.244	48.3049	48.3657	48.4266	48.4875	48.5483	48.6092	48.6701	48.7309	48.7918	48.8527	48.9135	48.9744	49.0291	49.0744	49.1198	49.1651	49.2105	49.2558	49.3011	49.3465	49.3918	49.4372	49.4825	49.5278	49.5732	49.6185	49.6639	49.7043
600	46.3011	46.4043	46.5074	46.6105	46.7136	46.8168	46.9199	47.023	47.1261	47.2292	47.3324	47.4355	47.5386	47.6417	47.7449	47.848	47.9511	48.0542	48.1203	48.1812	48.242	48.3029	48.3638	48.4247	48.4855	48.5464	48.6073	48.6681	48.729	48.7899	48.8508	48.9116	48.9725	49.0272	49.0726	49.1179	49.1633	49.2086	49.254	49.2993	49.3447	49.39	49.4354	49.4807	49.5261	49.5714	49.6168	49.6622	49.7026
601	46.2993	46.4024	46.5055	46.6087	46.7118	46.8149	46.918	47.0211	47.1242	47.2273	47.3305	47.4336	47.5367	47.6398	47.7429	47.846	47.9492	48.0523	48.1184	48.1792	48.2401	48.301	48.3619	48.4227	48.4836	48.5445	48.6054	48.6662	48.7271	48.788	48.8489	48.9098	48.9706	49.0253	49.0707	49.1161	49.1614	49.2068	49.2522	49.2975	49.3429	49.3883	49.4336	49.479	49.5244	49.5697	49.6151	49.6605	49.7009
602	46.2975	46.4006	46.5037	46.6068	46.7099	46.813	46.9161	47.0192	47.1223	47.2254	47.3286	47.4317	47.5348	47.6379	47.741	47.8441	47.9472	48.0503	48.1164	48.1773	48.2382	48.2991	48.3599	48.4208	48.4817	48.5426	48.6035	48.6643	48.7252	48.7861	48.847	48.9079	48.9688	49.0235	49.0689	49.1142	49.1596	49.205	49.2504	49.2957	49.3411	49.3865	49.4319	49.4772	49.5226	49.568	49.6134	49.6587	49.6993
603	46.2956	46.3987	46.5018	46.6049	46.708	46.8111	46.9142	47.0173	47.1204	47.2236	47.3267	47.4298	47.5329	47.636	47.7391	47.8422	47.9453	48.0484	48.1145	48.1754	48.2362	48.2971	48.358	48.4189	48.4798	48.5407	48.6016	48.6624	48.7233	48.7842	48.8451	48.906	48.9669	49.0216	49.067	49.1124	49.1578	49.2032	49.2486	49.2939	49.3393	49.3847	49.4301	49.4755	49.5209	49.5663	49.6117	49.657	49.6976
604	46.2938	46.3969	46.5	46.6031	46.7062	46.8093	46.9124	47.0155	47.1186	47.2217	47.3248	47.4278	47.5309	47.634	47.7371	47.8402	47.9433	48.0464	48.1125	48.1734	48.2343	48.2952	48.3561	48.417	48.4779	48.5388	48.5997	48.6605	48.7214	48.7823	48.8432	48.9041	48.965	49.0197	49.0651	49.1105	49.1559	49.2013	49.2467	49.2921	49.3375	49.3829	49.4283	49.4737	49.5191	49.5645	49.6099	49.6553	49.6959
605	46.2919	46.395	46.4981	46.6012	46.7043	46.8074	46.9105	47.0136	47.1167	47.2198	47.3228	47.4259	47.529	47.6321	47.7352	47.8383	47.9414	48.0445	48.1106	48.1715	48.2324	48.2933	48.3542	48.4151	48.476	48.5369	48.5977	48.6586	48.7195	48.7804	48.8413	48.9022	48.9631	49.0179	49.0633	49.1087	49.1541	49.1995	49.2449	49.2903	49.3358	49.3812	49.4266	49.472	49.5174	49.5628	49.6082	49.6536	49.6942
606	46.2901	46.3932	46.4963	46.5994	46.7024	46.8055	46.9086	47.0117	47.1148	47.2179	47.3209	47.424	47.5271	47.6302	47.7333	47.8364	47.9394	48.0425	48.1086	48.1695	48.2304	48.2913	48.3522	48.4131	48.474	48.5349	48.5958	48.6567	48.7176	48.7785	48.8394	48.9003	48.9612	49.016	49.0614	49.1068	49.1523	49.1977	49.2431	49.2885	49.334	49.3794	49.4248	49.4702	49.5157	49.5611	49.6065	49.6519	49.6925
607	46.2883	46.3913	46.4944	46.5975	46.7006	46.8036	46.9067	47.0098	47.1129	47.216	47.319	47.4221	47.5252	47.6283	47.7314	47.8344	47.9375	48.0406	48.1067	48.1676	48.2285	48.2894	48.3503	48.4112	48.4721	48.533	48.5939	48.6548	48.7157	48.7766	48.8376	48.8985	48.9594	49.0141	49.0596	49.105	49.1504	49.1959	49.2413	49.2867	49.3322	49.3776	49.4231	49.4685	49.5139	49.5594	49.6048	49.6502	49.6908
608	46.2864	46.3895	46.4926	46.5956	46.6987	46.8018	46.9048	47.0079	47.111	47.2141	47.3171	47.4202	47.5233	47.6264	47.7294	47.8325	47.9356	48.0386	48.1048	48.1657	48.2266	48.2875	48.3484	48.4093	48.4702	48.5311	48.592	48.6529	48.7138	48.7748	48.8357	48.8966	48.9575	49.0123	49.0577	49.1032	49.1486	49.1941	49.2395	49.285	49.3304	49.3758	49.4213	49.4667	49.5122	49.5576	49.6031	49.6485	49.6891
609	46.2846	46.3876	46.4907	46.5938	46.6968	46.7999	46.903	47.006	47.1091	47.2122	47.3152	47.4183	47.5214	47.6244	47.7275	47.8306	47.9336	48.0367	48.1028	48.1637	48.2246	48.2855	48.3465	48.4074	48.4683	48.5292	48.5901	48.651	48.712	48.7729	48.8338	48.8947	48.9556	49.0104	49.0559	49.1013	49.1468	49.1922	49.2377	49.2832	49.3286	49.3741	49.4195	49.465	49.5105	49.5559	49.6014	49.6468	49.6874
610	46.2827	46.3858	46.4888	46.5919	46.695	46.798	46.9011	47.0041	47.1072	47.2103	47.3133	47.4164	47.5194	47.6225	47.7256	47.8286	47.9317	48.0347	48.1009	48.1618	48.2227	48.2836	48.3445	48.4055	48.4664	48.5273	48.5882	48.6491	48.7101	48.771	48.8319	48.8928	48.9537	49.0085	49.054	49.0995	49.1449	49.1904	49.2359	49.2814	49.3268	49.3723	49.4178	49.4632	49.5087	49.5542	49.5997	49.6451	49.6857
611	46.2809	46.3839	46.487	46.59	46.6931	46.7962	46.8992	47.0023	47.1053	47.2084	47.3114	47.4145	47.5175	47.6206	47.7236	47.8267	47.9297	48.0328	48.0989	48.1598	48.2208	48.2817	48.3426	48.4035	48.4645	48.5254	48.5863	48.6472	48.7082	48.7691	48.83	48.8909	48.9519	49.0067	49.0521	49.0976	49.1431	49.1886	49.2341	49.2796	49.325	49.3705	49.416	49.4615	49.507	49.5525	49.5979	49.6434	49.6841
612	46.279	46.3821	46.4851	46.5882	46.6912	46.7943	46.8973	47.0004	47.1034	47.2065	47.3095	47.4126	47.5156	47.6187	47.7217	47.8248	47.9278	48.0308	48.097	48.1579	48.2188	48.2798	48.3407	48.4016	48.4625	48.5235	48.5844	48.6453	48.7063	48.7672	48.8281	48.889	48.95	49.0048	49.0503	49.0958	49.1413	49.1868	49.2323	49.2778	49.3233	49.3688	49.4142	49.4597	49.5052	49.5507	49.5962	49.6417	49.6824
613	46.2772	46.3802	46.4833	46.5863	46.6894	46.7924	46.8955	46.9985	47.1015	47.2046	47.3076	47.4107	47.5137	47.6167	47.7198	47.8228	47.9259	48.0289	48.095	48.156	48.2169	48.2778	48.3388	48.3997	48.4606	48.5216	48.5825	48.6434	48.7044	48.7653	48.8262	48.8872	48.9481	49.0029	49.0484	49.0939	49.1394	49.1849	49.2305	49.276	49.3215	49.367	49.4125	49.458	49.5035	49.549	49.5945	49.64	49.6807
614	46.2754	46.3784	46.4814	46.5845	46.6875	46.7905	46.8936	46.9966	47.0996	47.2027	47.3057	47.4087	47.5118	47.6148	47.7178	47.8209	47.9239	48.027	48.0931	48.154	48.215	48.2759	48.3368	48.3978	48.4587	48.5197	48.5806	48.6415	48.7025	48.7634	48.8243	48.8853	48.9462	49.001	49.0466	49.0921	49.1376	49.1831	49.2286	49.2742	49.3197	49.3652	49.4107	49.4562	49.5018	49.5473	49.5928	49.6383	49.679
615	46.2735	46.3766	46.4796	46.5826	46.6856	46.7887	46.8917	46.9947	47.0977	47.2008	47.3038	47.4068	47.5099	47.6129	47.7159	47.8189	47.922	48.025	48.0911	48.1521	48.213	48.274	48.3349	48.3959	48.4568	48.5177	48.5787	48.6396	48.7006	48.7615	48.8225	48.8834	48.9443	48.9992	49.0447	49.0902	49.1358	49.1813	49.2268	49.2724	49.3179	49.3634	49.409	49.4545	49.5	49.5456	49.5911	49.6366	49.6773
616	46.2717	46.3747	46.4777	46.5807	46.6838	46.7868	46.8898	46.9928	47.0959	47.1989	47.3019	47.4049	47.5079	47.611	47.714	47.817	47.92	48.0231	48.0892	48.1501	48.2111	48.272	48.333	48.3939	48.4549	48.5158	48.5768	48.6377	48.6987	48.7596	48.8206	48.8815	48.9425	48.9973	49.0428	49.0884	49.1339	49.1795	49.225	49.2706	49.3161	49.3617	49.4072	49.4527	49.4983	49.5438	49.5894	49.6349	49.6756
617	46.2698	46.3729	46.4759	46.5789	46.6819	46.7849	46.8879	46.991	47.094	47.197	47.3	47.403	47.506	47.609	47.7121	47.8151	47.9181	48.0211	48.0872	48.1482	48.2092	48.2701	48.3311	48.392	48.453	48.5139	48.5749	48.6358	48.6968	48.7577	48.8187	48.8796	48.9406	48.9954	49.041	49.0865	49.1321	49.1777	49.2232	49.2688	49.3143	49.3599	49.4054	49.451	49.4965	49.5421	49.5877	49.6332	49.6739
618	46.268	46.371	46.474	46.577	46.68	46.783	46.8861	46.9891	47.0921	47.1951	47.2981	47.4011	47.5041	47.6071	47.7101	47.8131	47.9162	48.0192	48.0853	48.1463	48.2072	48.2682	48.3291	48.3901	48.451	48.512	48.573	48.6339	48.6949	48.7558	48.8168	48.8778	48.9387	48.9936	49.0391	49.0847	49.1303	49.1758	49.2214	49.267	49.3125	49.3581	49.4037	49.4492	49.4948	49.5404	49.5859	49.6315	49.6722
619	46.2662	46.3692	46.4722	46.5752	46.6782	46.7812	46.8842	46.9872	47.0902	47.1932	47.2962	47.3992	47.5022	47.6052	47.7082	47.8112	47.9142	48.0172	48.0834	48.1443	48.2053	48.2662	48.3272	48.3882	48.4491	48.5101	48.5711	48.632	48.693	48.7539	48.8149	48.8759	48.9368	48.9917	49.0373	49.0829	49.1284	49.174	49.2196	49.2652	49.3108	49.3563	49.4019	49.4475	49.4931	49.5387	49.5842	49.6298	49.6705
620	46.2643	46.3673	46.4703	46.5733	46.6763	46.7793	46.8823	46.9853	47.0883	47.1913	47.2943	47.3973	47.5003	47.6033	47.7063	47.8093	47.9123	48.0153	48.0814	48.1424	48.2034	48.2643	48.3253	48.3863	48.4472	48.5082	48.5692	48.6301	48.6911	48.7521	48.813	48.874	48.935	48.9898	49.0354	49.081	49.1266	49.1722	49.2178	49.2634	49.309	49.3546	49.4002	49.4457	49.4913	49.5369	49.5825	49.6281	49.6689
621	46.2625	46.3655	46.4685	46.5714	46.6744	46.7774	46.8804	46.9834	47.0864	47.1894	47.2924	47.3954	47.4984	47.6014	47.7043	47.8073	47.9103	48.0133	48.0795	48.1404	48.2014	48.2624	48.3234	48.3843	48.4453	48.5063	48.5672	48.6282	48.6892	48.7502	48.8111	48.8721	48.9331	48.988	49.0336	49.0792	49.1248	49.1704	49.216	49.2616	49.3072	49.3528	49.3984	49.444	49.4896	49.5352	49.5808	49.6264	49.6672
622	46.2606	46.3636	46.4666	46.5696	46.6726	46.7756	46.8785	46.9815	47.0845	47.1875	47.2905	47.3935	47.4964	47.5994	47.7024	47.8054	47.9084	48.0114	48.0775	48.1385	48.1995	48.2605	48.3214	48.3824	48.4434	48.5044	48.5653	48.6263	48.6873	48.7483	48.8092	48.8702	48.9312	48.9861	49.0317	49.0773	49.1229	49.1685	49.2142	49.2598	49.3054	49.351	49.3966	49.4422	49.4879	49.5335	49.5791	49.6247	49.6655
623	46.2588	46.3618	46.4647	46.5677	46.6707	46.7737	46.8767	46.9796	47.0826	47.1856	47.2886	47.3916	47.4945	47.5975	47.7005	47.8035	47.9064	48.0094	48.0756	48.1366	48.1975	48.2585	48.3195	48.3805	48.4415	48.5025	48.5634	48.6244	48.6854	48.7464	48.8074	48.8683	48.9293	48.9842	49.0298	49.0755	49.1211	49.1667	49.2124	49.258	49.3036	49.3492	49.3949	49.4405	49.4861	49.5317	49.5774	49.623	49.6638
624	46.257	46.3599	46.4629	46.5659	46.6688	46.7718	46.8748	46.9778	47.0807	47.1837	47.2867	47.3896	47.4926	47.5956	47.6986	47.8015	47.9045	48.0075	48.0736	48.1346	48.1956	48.2566	48.3176	48.3786	48.4396	48.5005	48.5615	48.6225	48.6835	48.7445	48.8055	48.8665	48.9274	48.9823	49.028	49.0736	49.1193	49.1649	49.2105	49.2562	49.3018	49.3475	49.3931	49.4387	49.4844	49.53	49.5757	49.6213	49.6621
625	46.2551	46.3581	46.461	46.564	46.667	46.7699	46.8729	46.9759	47.0788	47.1818	47.2848	47.3877	47.4907	47.5937	47.6966	47.7996	47.9026	48.0055	48.0717	48.1327	48.1937	48.2547	48.3157	48.3766	48.4376	48.4986	48.5596	48.6206	48.6816	48.7426	48.8036	48.8646	48.9256	48.9805	49.0261	49.0718	49.1174	49.1631	49.2087	49.2544	49.3	49.3457	49.3913	49.437	49.4826	49.5283	49.5739	49.6196	49.6604
626	46.2533	46.3562	46.4592	46.5621	46.6651	46.7681	46.871	46.974	47.0769	47.1799	47.2829	47.3858	47.4888	47.5917	47.6947	47.7977	47.9006	48.0036	48.0697	48.1307	48.1917	48.2527	48.3137	48.3747	48.4357	48.4967	48.5577	48.6187	48.6797	48.7407	48.8017	48.8627	48.9237	48.9786	49.0243	49.0699	49.1156	49.1613	49.2069	49.2526	49.2983	49.3439	49.3896	49.4352	49.4809	49.5266	49.5722	49.6179	49.6587
627	46.2514	46.3544	46.4573	46.5603	46.6632	46.7662	46.8691	46.9721	47.0751	47.178	47.281	47.3839	47.4869	47.5898	47.6928	47.7957	47.8987	48.0016	48.0678	48.1288	48.1898	48.2508	48.3118	48.3728	48.4338	48.4948	48.5558	48.6168	48.6778	48.7388	48.7998	48.8608	48.9218	48.9767	49.0224	49.0681	49.1138	49.1594	49.2051	49.2508	49.2965	49.3421	49.3878	49.4335	49.4792	49.5248	49.5705	49.6162	49.657
628	46.2496	46.3525	46.4555	46.5584	46.6614	46.7643	46.8673	46.9702	47.0732	47.1761	47.2791	47.382	47.4849	47.5879	47.6908	47.7938	47.8967	47.9997	48.0659	48.1269	48.1879	48.2489	48.3099	48.3709	48.4319	48.4929	48.5539	48.6149	48.6759	48.7369	48.7979	48.8589	48.9199	48.9749	49.0206	49.0662	49.1119	49.1576	49.2033	49.249	49.2947	49.3404	49.3861	49.4317	49.4774	49.5231	49.5688	49.6145	49.6553
629	46.2477	46.3507	46.4536	46.5566	46.6595	46.7624	46.8654	46.9683	47.0713	47.1742	47.2771	47.3801	47.483	47.586	47.6889	47.7919	47.8948	47.9977	48.0639	48.1249	48.1859	48.2469	48.308	48.369	48.43	48.491	48.552	48.613	48.674	48.735	48.796	48.857	48.9181	48.973	49.0187	49.0644	49.1101	49.1558	49.2015	49.2472	49.2929	49.3386	49.3843	49.43	49.4757	49.5214	49.5671	49.6128	49.6536
630	46.2459	46.3488	46.4518	46.5547	46.6576	46.7606	46.8635	46.9664	47.0694	47.1723	47.2752	47.3782	47.4811	47.584	47.687	47.7899	47.8929	47.9958	48.062	48.123	48.184	48.245	48.306	48.367	48.4281	48.4891	48.5501	48.6111	48.6721	48.7331	48.7941	48.8552	48.9162	48.9711	49.0168	49.0625	49.1083	49.154	49.1997	49.2454	49.2911	49.3368	49.3825	49.4282	49.474	49.5197	49.5654	49.6111	49.652
631	46.2441	46.347	46.4499	46.5528	46.6558	46.7587	46.8616	46.9646	47.0675	47.1704	47.2733	47.3763	47.4792	47.5821	47.6851	47.788	47.8909	47.9938	48.06	48.121	48.1821	48.2431	48.3041	48.3651	48.4261	48.4872	48.5482	48.6092	48.6702	48.7312	48.7923	48.8533	48.9143	48.9693	49.015	49.0607	49.1064	49.1521	49.1979	49.2436	49.2893	49.335	49.3808	49.4265	49.4722	49.5179	49.5637	49.6094	49.6503
632	46.2422	46.3451	46.4481	46.551	46.6539	46.7568	46.8598	46.9627	47.0656	47.1685	47.2714	47.3744	47.4773	47.5802	47.6831	47.786	47.889	47.9919	48.0581	48.1191	48.1801	48.2412	48.3022	48.3632	48.4242	48.4853	48.5463	48.6073	48.6683	48.7293	48.7904	48.8514	48.9124	48.9674	49.0131	49.0589	49.1046	49.1503	49.1961	49.2418	49.2875	49.3333	49.379	49.4247	49.4705	49.5162	49.5619	49.6077	49.6486
633	46.2404	46.3433	46.4462	46.5491	46.652	46.755	46.8579	46.9608	47.0637	47.1666	47.2695	47.3724	47.4754	47.5783	47.6812	47.7841	47.887	47.9899	48.0561	48.1172	48.1782	48.2392	48.3003	48.3613	48.4223	48.4833	48.5444	48.6054	48.6664	48.7275	48.7885	48.8495	48.9105	48.9655	49.0113	49.057	49.1028	49.1485	49.1943	49.24	49.2857	49.3315	49.3772	49.423	49.4687	49.5145	49.5602	49.606	49.6469
634	46.2385	46.3414	46.4444	46.5473	46.6502	46.7531	46.856	46.9589	47.0618	47.1647	47.2676	47.3705	47.4734	47.5764	47.6793	47.7822	47.8851	47.988	48.0542	48.1152	48.1763	48.2373	48.2983	48.3594	48.4204	48.4814	48.5425	48.6035	48.6645	48.7256	48.7866	48.8476	48.9087	48.9636	49.0094	49.0552	49.1009	49.1467	49.1924	49.2382	49.284	49.3297	49.3755	49.4212	49.467	49.5128	49.5585	49.6043	49.6452
635	46.2367	46.3396	46.4425	46.5454	46.6483	46.7512	46.8541	46.957	47.0599	47.1628	47.2657	47.3686	47.4715	47.5744	47.6773	47.7802	47.8831	47.986	48.0522	48.1133	48.1743	48.2354	48.2964	48.3574	48.4185	48.4795	48.5406	48.6016	48.6626	48.7237	48.7847	48.8457	48.9068	48.9618	49.0075	49.0533	49.0991	49.1449	49.1906	49.2364	49.2822	49.3279	49.3737	49.4195	49.4653	49.511	49.5568	49.6026	49.6435
636	46.2349	46.3378	46.4406	46.5435	46.6464	46.7493	46.8522	46.9551	47.058	47.1609	47.2638	47.3667	47.4696	47.5725	47.6754	47.7783	47.8812	47.9841	48.0503	48.1113	48.1724	48.2334	48.2945	48.3555	48.4166	48.4776	48.5387	48.5997	48.6607	48.7218	48.7828	48.8439	48.9049	48.9599	49.0057	49.0515	49.0973	49.143	49.1888	49.2346	49.2804	49.3262	49.372	49.4177	49.4635	49.5093	49.5551	49.6009	49.6418
637	46.233	46.3359	46.4388	46.5417	46.6446	46.7475	46.8504	46.9532	47.0561	47.159	47.2619	47.3648	47.4677	47.5706	47.6735	47.7764	47.8793	47.9821	48.0484	48.1094	48.1705	48.2315	48.2926	48.3536	48.4146	48.4757	48.5367	48.5978	48.6588	48.7199	48.7809	48.842	48.903	48.958	49.0038	49.0496	49.0954	49.1412	49.187	49.2328	49.2786	49.3244	49.3702	49.416	49.4618	49.5076	49.5534	49.5992	49.6401
638	46.2312	46.3341	46.4369	46.5398	46.6427	46.7456	46.8485	46.9514	47.0542	47.1571	47.26	47.3629	47.4658	47.5687	47.6715	47.7744	47.8773	47.9802	48.0464	48.1075	48.1685	48.2296	48.2906	48.3517	48.4127	48.4738	48.5348	48.5959	48.6569	48.718	48.779	48.8401	48.9012	48.9562	49.002	49.0478	49.0936	49.1394	49.1852	49.231	49.2768	49.3226	49.3684	49.4142	49.46	49.5059	49.5517	49.5975	49.6384
639	46.2293	46.3322	46.4351	46.538	46.6408	46.7437	46.8466	46.9495	47.0524	47.1552	47.2581	47.361	47.4639	47.5667	47.6696	47.7725	47.8754	47.9783	48.0445	48.1055	48.1666	48.2276	48.2887	48.3498	48.4108	48.4719	48.5329	48.594	48.655	48.7161	48.7772	48.8382	48.8993	48.9543	49.0001	49.0459	49.0918	49.1376	49.1834	49.2292	49.275	49.3209	49.3667	49.4125	49.4583	49.5041	49.55	49.5958	49.6368
640	46.2275	46.3304	46.4332	46.5361	46.639	46.7418	46.8447	46.9476	47.0505	47.1533	47.2562	47.3591	47.4619	47.5648	47.6677	47.7706	47.8734	47.9763	48.0425	48.1036	48.1647	48.2257	48.2868	48.3478	48.4089	48.47	48.531	48.5921	48.6532	48.7142	48.7753	48.8363	48.8974	48.9524	48.9983	49.0441	49.0899	49.1358	49.1816	49.2274	49.2732	49.3191	49.3649	49.4107	49.4566	49.5024	49.5482	49.5941	49.6351
641	46.2256	46.3285	46.4314	46.5342	46.6371	46.74	46.8428	46.9457	47.0486	47.1514	47.2543	47.3572	47.46	47.5629	47.6658	47.7686	47.8715	47.9744	48.0406	48.1016	48.1627	48.2238	48.2849	48.3459	48.407	48.4681	48.5291	48.5902	48.6513	48.7123	48.7734	48.8345	48.8955	48.9506	48.9964	49.0422	49.0881	49.1339	49.1798	49.2256	49.2715	49.3173	49.3631	49.409	49.4548	49.5007	49.5465	49.5924	49.6334
642	46.2238	46.3267	46.4295	46.5324	46.6352	46.7381	46.841	46.9438	47.0467	47.1495	47.2524	47.3553	47.4581	47.561	47.6638	47.7667	47.8696	47.9724	48.0386	48.0997	48.1608	48.2219	48.2829	48.344	48.4051	48.4661	48.5272	48.5883	48.6494	48.7104	48.7715	48.8326	48.8936	48.9487	48.9945	49.0404	49.0863	49.1321	49.178	49.2238	49.2697	49.3155	49.3614	49.4072	49.4531	49.499	49.5448	49.5907	49.6317
643	46.222	46.3248	46.4277	46.5305	46.6334	46.7362	46.8391	46.9419	47.0448	47.1476	47.2505	47.3533	47.4562	47.5591	47.6619	47.7648	47.8676	47.9705	48.0367	48.0978	48.1588	48.2199	48.281	48.3421	48.4032	48.4642	48.5253	48.5864	48.6475	48.7085	48.7696	48.8307	48.8918	48.9468	48.9927	49.0385	49.0844	49.1303	49.1762	49.222	49.2679	49.3138	49.3596	49.4055	49.4514	49.4972	49.5431	49.589	49.63
644	46.2201	46.323	46.4258	46.5287	46.6315	46.7344	46.8372	46.94	47.0429	47.1457	47.2486	47.3514	47.4543	47.5571	47.66	47.7628	47.8657	47.9685	48.0347	48.0958	48.1569	48.218	48.2791	48.3402	48.4012	48.4623	48.5234	48.5845	48.6456	48.7066	48.7677	48.8288	48.8899	48.9449	48.9908	49.0367	49.0826	49.1285	49.1743	49.2202	49.2661	49.312	49.3579	49.4037	49.4496	49.4955	49.5414	49.5873	49.6283
645	46.2183	46.3211	46.424	46.5268	46.6296	46.7325	46.8353	46.9382	47.041	47.1438	47.2467	47.3495	47.4524	47.5552	47.658	47.7609	47.8637	47.9666	48.0328	48.0939	48.155	48.2161	48.2771	48.3382	48.3993	48.4604	48.5215	48.5826	48.6437	48.7048	48.7658	48.8269	48.888	48.9431	48.989	49.0349	49.0807	49.1266	49.1725	49.2184	49.2643	49.3102	49.3561	49.402	49.4479	49.4938	49.5397	49.5856	49.6266
646	46.2164	46.3193	46.4221	46.5249	46.6278	46.7306	46.8334	46.9363	47.0391	47.1419	47.2448	47.3476	47.4504	47.5533	47.6561	47.759	47.8618	47.9646	48.0309	48.092	48.153	48.2141	48.2752	48.3363	48.3974	48.4585	48.5196	48.5807	48.6418	48.7029	48.764	48.825	48.8861	48.9412	48.9871	49.033	49.0789	49.1248	49.1707	49.2166	49.2625	49.3084	49.3543	49.4002	49.4461	49.492	49.538	49.5839	49.6249
647	46.2146	46.3174	46.4203	46.5231	46.6259	46.7287	46.8316	46.9344	47.0372	47.14	47.2429	47.3457	47.4485	47.5514	47.6542	47.757	47.8598	47.9627	48.0289	48.09	48.1511	48.2122	48.2733	48.3344	48.3955	48.4566	48.5177	48.5788	48.6399	48.701	48.7621	48.8232	48.8843	48.9393	48.9853	49.0312	49.0771	49.123	49.1689	49.2148	49.2607	49.3067	49.3526	49.3985	49.4444	49.4903	49.5362	49.5822	49.6232
648	46.2128	46.3156	46.4184	46.5212	46.624	46.7269	46.8297	46.9325	47.0353	47.1382	47.241	47.3438	47.4466	47.5494	47.6523	47.7551	47.8579	47.9607	48.027	48.0881	48.1492	48.2103	48.2714	48.3325	48.3936	48.4547	48.5158	48.5769	48.638	48.6991	48.7602	48.8213	48.8824	48.9375	48.9834	49.0293	49.0752	49.1212	49.1671	49.213	49.259	49.3049	49.3508	49.3967	49.4427	49.4886	49.5345	49.5805	49.6216
649	46.2109	46.3137	46.4165	46.5194	46.6222	46.725	46.8278	46.9306	47.0334	47.1363	47.2391	47.3419	47.4447	47.5475	47.6503	47.7531	47.856	47.9588	48.025	48.0861	48.1472	48.2083	48.2694	48.3306	48.3917	48.4528	48.5139	48.575	48.6361	48.6972	48.7583	48.8194	48.8805	48.9356	48.9815	49.0275	49.0734	49.1194	49.1653	49.2112	49.2572	49.3031	49.3491	49.395	49.4409	49.4869	49.5328	49.5787	49.6199
650	46.2091	46.3119	46.4147	46.5175	46.6203	46.7231	46.8259	46.9287	47.0315	47.1344	47.2372	47.34	47.4428	47.5456	47.6484	47.7512	47.854	47.9568	48.0231	48.0842	48.1453	48.2064	48.2675	48.3286	48.3897	48.4509	48.512	48.5731	48.6342	48.6953	48.7564	48.8175	48.8786	48.9337	48.9797	49.0256	49.0716	49.1175	49.1635	49.2094	49.2554	49.3013	49.3473	49.3932	49.4392	49.4851	49.5311	49.577	49.6182
651	46.2072	46.31	46.4128	46.5156	46.6184	46.7212	46.824	46.9269	47.0297	47.1325	47.2353	47.3381	47.4409	47.5437	47.6465	47.7493	47.8521	47.9549	48.0211	48.0823	48.1434	48.2045	48.2656	48.3267	48.3878	48.4489	48.5101	48.5712	48.6323	48.6934	48.7545	48.8156	48.8767	48.9319	48.9778	49.0238	49.0697	49.1157	49.1617	49.2076	49.2536	49.2996	49.3455	49.3915	49.4375	49.4834	49.5294	49.5753	49.6165
652	46.2054	46.3082	46.411	46.5138	46.6166	46.7194	46.8222	46.925	47.0278	47.1306	47.2334	47.3362	47.4389	47.5417	47.6445	47.7473	47.8501	47.9529	48.0192	48.0803	48.1414	48.2026	48.2637	48.3248	48.3859	48.447	48.5081	48.5693	48.6304	48.6915	48.7526	48.8137	48.8749	48.93	48.976	49.0219	49.0679	49.1139	49.1599	49.2058	49.2518	49.2978	49.3438	49.3897	49.4357	49.4817	49.5277	49.5736	49.6148
653	46.2036	46.3063	46.4091	46.5119	46.6147	46.7175	46.8203	46.9231	47.0259	47.1287	47.2315	47.3342	47.437	47.5398	47.6426	47.7454	47.8482	47.951	48.0172	48.0784	48.1395	48.2006	48.2617	48.3229	48.384	48.4451	48.5062	48.5674	48.6285	48.6896	48.7507	48.8119	48.873	48.9281	48.9741	49.0201	49.0661	49.1121	49.1581	49.204	49.25	49.296	49.342	49.388	49.434	49.48	49.526	49.5719	49.6131
654	46.2017	46.3045	46.4073	46.5101	46.6128	46.7156	46.8184	46.9212	47.024	47.1268	47.2295	47.3323	47.4351	47.5379	47.6407	47.7435	47.8463	47.949	48.0153	48.0764	48.1376	48.1987	48.2598	48.3209	48.3821	48.4432	48.5043	48.5655	48.6266	48.6877	48.7489	48.81	48.8711	48.9262	48.9722	49.0182	49.0642	49.1102	49.1562	49.2022	49.2482	49.2942	49.3402	49.3862	49.4322	49.4782	49.5242	49.5702	49.6114
655	46.1999	46.3026	46.4054	46.5082	46.611	46.7138	46.8165	46.9193	47.0221	47.1249	47.2276	47.3304	47.4332	47.536	47.6388	47.7415	47.8443	47.9471	48.0134	48.0745	48.1356	48.1968	48.2579	48.319	48.3802	48.4413	48.5024	48.5636	48.6247	48.6858	48.747	48.8081	48.8692	48.9244	48.9704	49.0164	49.0624	49.1084	49.1544	49.2004	49.2465	49.2925	49.3385	49.3845	49.4305	49.4765	49.5225	49.5685	49.6097
656	46.198	46.3008	46.4036	46.5063	46.6091	46.7119	46.8147	46.9174	47.0202	47.123	47.2257	47.3285	47.4313	47.5341	47.6368	47.7396	47.8424	47.9451	48.0114	48.0726	48.1337	48.1948	48.256	48.3171	48.3782	48.4394	48.5005	48.5617	48.6228	48.6839	48.7451	48.8062	48.8674	48.9225	48.9685	49.0146	49.0606	49.1066	49.1526	49.1986	49.2447	49.2907	49.3367	49.3827	49.4288	49.4748	49.5208	49.5668	49.608
657	46.1962	46.299	46.4017	46.5045	46.6072	46.71	46.8128	46.9155	47.0183	47.1211	47.2238	47.3266	47.4294	47.5321	47.6349	47.7377	47.8404	47.9432	48.0095	48.0706	48.1318	48.1929	48.254	48.3152	48.3763	48.4375	48.4986	48.5598	48.6209	48.682	48.7432	48.8043	48.8655	48.9206	48.9667	49.0127	49.0587	49.1048	49.1508	49.1968	49.2429	49.2889	49.335	49.381	49.427	49.4731	49.5191	49.5651	49.6063
658	46.1943	46.2971	46.3999	46.5026	46.6054	46.7081	46.8109	46.9137	47.0164	47.1192	47.2219	47.3247	47.4274	47.5302	47.633	47.7357	47.8385	47.9412	48.0075	48.0687	48.1298	48.191	48.2521	48.3133	48.3744	48.4356	48.4967	48.5579	48.619	48.6802	48.7413	48.8025	48.8636	48.9188	48.9648	49.0109	49.0569	49.103	49.149	49.1951	49.2411	49.2871	49.3332	49.3792	49.4253	49.4713	49.5174	49.5634	49.6047
659	46.1925	46.2953	46.398	46.5008	46.6035	46.7063	46.809	46.9118	47.0145	47.1173	47.22	47.3228	47.4255	47.5283	47.631	47.7338	47.8365	47.9393	48.0056	48.0667	48.1279	48.189	48.2502	48.3113	48.3725	48.4337	48.4948	48.556	48.6171	48.6783	48.7394	48.8006	48.8617	48.9169	48.963	49.009	49.0551	49.1011	49.1472	49.1933	49.2393	49.2854	49.3314	49.3775	49.4236	49.4696	49.5157	49.5617	49.603
660	46.1907	46.2934	46.3962	46.4989	46.6016	46.7044	46.8071	46.9099	47.0126	47.1154	47.2181	47.3209	47.4236	47.5264	47.6291	47.7319	47.8346	47.9373	48.0036	48.0648	48.126	48.1871	48.2483	48.3094	48.3706	48.4317	48.4929	48.5541	48.6152	48.6764	48.7375	48.7987	48.8598	48.915	48.9611	49.0072	49.0532	49.0993	49.1454	49.1915	49.2375	49.2836	49.3297	49.3757	49.4218	49.4679	49.514	49.56	49.6013
661	46.1888	46.2916	46.3943	46.497	46.5998	46.7025	46.8053	46.908	47.0107	47.1135	47.2162	47.319	47.4217	47.5244	47.6272	47.7299	47.8327	47.9354	48.0017	48.0629	48.124	48.1852	48.2463	48.3075	48.3687	48.4298	48.491	48.5522	48.6133	48.6745	48.7356	48.7968	48.858	48.9132	48.9592	49.0053	49.0514	49.0975	49.1436	49.1897	49.2357	49.2818	49.3279	49.374	49.4201	49.4662	49.5122	49.5583	49.5996
662	46.187	46.2897	46.3924	46.4952	46.5979	46.7006	46.8034	46.9061	47.0088	47.1116	47.2143	47.317	47.4198	47.5225	47.6253	47.728	47.8307	47.9335	47.9997	48.0609	48.1221	48.1833	48.2444	48.3056	48.3668	48.4279	48.4891	48.5503	48.6114	48.6726	48.7338	48.7949	48.8561	48.9113	48.9574	49.0035	49.0496	49.0957	49.1418	49.1879	49.234	49.2801	49.3261	49.3722	49.4183	49.4644	49.5105	49.5566	49.5979
663	46.1851	46.2879	46.3906	46.4933	46.596	46.6988	46.8015	46.9042	47.007	47.1097	47.2124	47.3151	47.4179	47.5206	47.6233	47.726	47.8288	47.9315	47.9978	48.059	48.1201	48.1813	48.2425	48.3037	48.3648	48.426	48.4872	48.5484	48.6095	48.6707	48.7319	48.793	48.8542	48.9094	48.9555	49.0016	49.0477	49.0938	49.14	49.1861	49.2322	49.2783	49.3244	49.3705	49.4166	49.4627	49.5088	49.5549	49.5962
664	46.1833	46.286	46.3887	46.4915	46.5942	46.6969	46.7996	46.9023	47.0051	47.1078	47.2105	47.3132	47.416	47.5187	47.6214	47.7241	47.8268	47.9296	47.9959	48.057	48.1182	48.1794	48.2406	48.3017	48.3629	48.4241	48.4853	48.5465	48.6076	48.6688	48.73	48.7912	48.8523	48.9075	48.9537	48.9998	49.0459	49.092	49.1381	49.1843	49.2304	49.2765	49.3226	49.3687	49.4149	49.461	49.5071	49.5532	49.5945
665	46.1815	46.2842	46.3869	46.4896	46.5923	46.695	46.7977	46.9005	47.0032	47.1059	47.2086	47.3113	47.414	47.5167	47.6195	47.7222	47.8249	47.9276	47.9939	48.0551	48.1163	48.1775	48.2386	48.2998	48.361	48.4222	48.4834	48.5445	48.6057	48.6669	48.7281	48.7893	48.8505	48.9057	48.9518	48.9979	49.0441	49.0902	49.1363	49.1825	49.2286	49.2747	49.3209	49.367	49.4131	49.4593	49.5054	49.5515	49.5928
666	46.1796	46.2823	46.385	46.4877	46.5904	46.6932	46.7959	46.8986	47.0013	47.104	47.2067	47.3094	47.4121	47.5148	47.6175	47.7202	47.823	47.9257	47.992	48.0532	48.1143	48.1755	48.2367	48.2979	48.3591	48.4203	48.4815	48.5426	48.6038	48.665	48.7262	48.7874	48.8486	48.9038	48.95	48.9961	49.0422	49.0884	49.1345	49.1807	49.2268	49.273	49.3191	49.3652	49.4114	49.4575	49.5037	49.5498	49.5911
667	46.1778	46.2805	46.3832	46.4859	46.5886	46.6913	46.794	46.8967	46.9994	47.1021	47.2048	47.3075	47.4102	47.5129	47.6156	47.7183	47.821	47.9237	47.99	48.0512	48.1124	48.1736	48.2348	48.296	48.3572	48.4184	48.4796	48.5407	48.6019	48.6631	48.7243	48.7855	48.8467	48.9019	48.9481	48.9942	49.0404	49.0866	49.1327	49.1789	49.225	49.2712	49.3173	49.3635	49.4096	49.4558	49.502	49.5481	49.5895
668	46.1759	46.2786	46.3813	46.484	46.5867	46.6894	46.7921	46.8948	46.9975	47.1002	47.2029	47.3056	47.4083	47.511	47.6137	47.7164	47.8191	47.9218	47.9881	48.0493	48.1105	48.1717	48.2329	48.2941	48.3553	48.4165	48.4776	48.5388	48.6	48.6612	48.7224	48.7836	48.8448	48.9001	48.9462	48.9924	49.0386	49.0847	49.1309	49.1771	49.2232	49.2694	49.3156	49.3617	49.4079	49.4541	49.5002	49.5464	49.5878
669	46.1741	46.2768	46.3795	46.4822	46.5848	46.6875	46.7902	46.8929	46.9956	47.0983	47.201	47.3037	47.4064	47.5091	47.6117	47.7144	47.8171	47.9198	47.9861	48.0473	48.1085	48.1697	48.2309	48.2921	48.3533	48.4145	48.4757	48.5369	48.5981	48.6593	48.7205	48.7817	48.8429	48.8982	48.9444	48.9906	49.0367	49.0829	49.1291	49.1753	49.2215	49.2676	49.3138	49.36	49.4062	49.4523	49.4985	49.5447	49.5861
670	46.1722	46.2749	46.3776	46.4803	46.583	46.6857	46.7883	46.891	46.9937	47.0964	47.1991	47.3018	47.4045	47.5071	47.6098	47.7125	47.8152	47.9179	47.9842	48.0454	48.1066	48.1678	48.229	48.2902	48.3514	48.4126	48.4738	48.535	48.5962	48.6575	48.7187	48.7799	48.8411	48.8963	48.9425	48.9887	49.0349	49.0811	49.1273	49.1735	49.2197	49.2659	49.312	49.3582	49.4044	49.4506	49.4968	49.543	49.5844
671	46.1704	46.2731	46.3758	46.4784	46.5811	46.6838	46.7865	46.8891	46.9918	47.0945	47.1972	47.2999	47.4025	47.5052	47.6079	47.7106	47.8132	47.9159	47.9822	48.0435	48.1047	48.1659	48.2271	48.2883	48.3495	48.4107	48.4719	48.5331	48.5944	48.6556	48.7168	48.778	48.8392	48.8945	48.9407	48.9869	49.0331	49.0793	49.1255	49.1717	49.2179	49.2641	49.3103	49.3565	49.4027	49.4489	49.4951	49.5413	49.5827
672	46.1686	46.2712	46.3739	46.4766	46.5792	46.6819	46.7846	46.8873	46.9899	47.0926	47.1953	47.2979	47.4006	47.5033	47.606	47.7086	47.8113	47.914	47.9803	48.0415	48.1027	48.1639	48.2252	48.2864	48.3476	48.4088	48.47	48.5312	48.5925	48.6537	48.7149	48.7761	48.8373	48.8926	48.9388	48.985	49.0312	49.0774	49.1237	49.1699	49.2161	49.2623	49.3085	49.3547	49.401	49.4472	49.4934	49.5396	49.581
673	46.1667	46.2694	46.3721	46.4747	46.5774	46.68	46.7827	46.8854	46.988	47.0907	47.1934	47.296	47.3987	47.5014	47.604	47.7067	47.8094	47.912	47.9784	48.0396	48.1008	48.162	48.2232	48.2845	48.3457	48.4069	48.4681	48.5293	48.5906	48.6518	48.713	48.7742	48.8354	48.8907	48.9369	48.9832	49.0294	49.0756	49.1219	49.1681	49.2143	49.2605	49.3068	49.353	49.3992	49.4454	49.4917	49.5379	49.5793
674	46.1649	46.2675	46.3702	46.4729	46.5755	46.6782	46.7808	46.8835	46.9862	47.0888	47.1915	47.2941	47.3968	47.4994	47.6021	47.7048	47.8074	47.9101	47.9764	48.0376	48.0989	48.1601	48.2213	48.2825	48.3438	48.405	48.4662	48.5274	48.5887	48.6499	48.7111	48.7723	48.8336	48.8888	48.9351	48.9813	49.0276	49.0738	49.12	49.1663	49.2125	49.2588	49.305	49.3512	49.3975	49.4437	49.49	49.5362	49.5776
675	46.163	46.2657	46.3683	46.471	46.5736	46.6763	46.779	46.8816	46.9843	47.0869	47.1896	47.2922	47.3949	47.4975	47.6002	47.7028	47.8055	47.9081	47.9745	48.0357	48.0969	48.1582	48.2194	48.2806	48.3418	48.4031	48.4643	48.5255	48.5868	48.648	48.7092	48.7705	48.8317	48.887	48.9332	48.9795	49.0257	49.072	49.1182	49.1645	49.2107	49.257	49.3032	49.3495	49.3957	49.442	49.4882	49.5345	49.5759
676	46.1612	46.2638	46.3665	46.4691	46.5718	46.6744	46.7771	46.8797	46.9824	47.085	47.1877	47.2903	47.393	47.4956	47.5982	47.7009	47.8035	47.9062	47.9725	48.0338	48.095	48.1562	48.2175	48.2787	48.3399	48.4012	48.4624	48.5236	48.5849	48.6461	48.7073	48.7686	48.8298	48.8851	48.9314	48.9776	49.0239	49.0702	49.1164	49.1627	49.209	49.2552	49.3015	49.3477	49.394	49.4403	49.4865	49.5328	49.5743
677	46.1594	46.262	46.3646	46.4673	46.5699	46.6726	46.7752	46.8778	46.9805	47.0831	47.1858	47.2884	47.391	47.4937	47.5963	47.699	47.8016	47.9042	47.9706	48.0318	48.0931	48.1543	48.2155	48.2768	48.338	48.3993	48.4605	48.5217	48.583	48.6442	48.7054	48.7667	48.8279	48.8832	48.9295	48.9758	49.0221	49.0683	49.1146	49.1609	49.2072	49.2534	49.2997	49.346	49.3923	49.4385	49.4848	49.5311	49.5726
678	46.1575	46.2601	46.3628	46.4654	46.568	46.6707	46.7733	46.876	46.9786	47.0812	47.1839	47.2865	47.3891	47.4918	47.5944	47.697	47.7997	47.9023	47.9686	48.0299	48.0911	48.1524	48.2136	48.2749	48.3361	48.3973	48.4586	48.5198	48.5811	48.6423	48.7036	48.7648	48.826	48.8814	48.9277	48.9739	49.0202	49.0665	49.1128	49.1591	49.2054	49.2517	49.298	49.3442	49.3905	49.4368	49.4831	49.5294	49.5709
679	46.1557	46.2583	46.3609	46.4636	46.5662	46.6688	46.7714	46.8741	46.9767	47.0793	47.1819	47.2846	47.3872	47.4898	47.5925	47.6951	47.7977	47.9003	47.9667	48.0279	48.0892	48.1504	48.2117	48.2729	48.3342	48.3954	48.4567	48.5179	48.5792	48.6404	48.7017	48.7629	48.8242	48.8795	48.9258	48.9721	49.0184	49.0647	49.111	49.1573	49.2036	49.2499	49.2962	49.3425	49.3888	49.4351	49.4814	49.5277	49.5692
680	46.1538	46.2565	46.3591	46.4617	46.5643	46.6669	46.7696	46.8722	46.9748	47.0774	47.18	47.2827	47.3853	47.4879	47.5905	47.6931	47.7958	47.8984	47.9647	48.026	48.0873	48.1485	48.2098	48.271	48.3323	48.3935	48.4548	48.516	48.5773	48.6385	48.6998	48.761	48.8223	48.8776	48.9239	48.9703	49.0166	49.0629	49.1092	49.1555	49.2018	49.2481	49.2944	49.3407	49.3871	49.4334	49.4797	49.526	49.5675
681	46.152	46.2546	46.3572	46.4598	46.5625	46.6651	46.7677	46.8703	46.9729	47.0755	47.1781	47.2808	47.3834	47.486	47.5886	47.6912	47.7938	47.8964	47.9628	48.0241	48.0853	48.1466	48.2078	48.2691	48.3304	48.3916	48.4529	48.5141	48.5754	48.6366	48.6979	48.7592	48.8204	48.8758	48.9221	48.9684	49.0147	49.0611	49.1074	49.1537	49.2	49.2463	49.2927	49.339	49.3853	49.4316	49.478	49.5243	49.5658
682	46.1501	46.2528	46.3554	46.458	46.5606	46.6632	46.7658	46.8684	46.971	47.0736	47.1762	47.2788	47.3815	47.4841	47.5867	47.6893	47.7919	47.8945	47.9609	48.0221	48.0834	48.1446	48.2059	48.2672	48.3284	48.3897	48.451	48.5122	48.5735	48.6347	48.696	48.7573	48.8185	48.8739	48.9202	48.9666	49.0129	49.0592	49.1056	49.1519	49.1982	49.2446	49.2909	49.3372	49.3836	49.4299	49.4762	49.5226	49.5641
683	46.1483	46.2509	46.3535	46.4561	46.5587	46.6613	46.7639	46.8665	46.9691	47.0717	47.1743	47.2769	47.3795	47.4821	47.5847	47.6873	47.7899	47.8925	47.9589	48.0202	48.0814	48.1427	48.204	48.2653	48.3265	48.3878	48.4491	48.5103	48.5716	48.6329	48.6941	48.7554	48.8167	48.872	48.9184	48.9647	49.0111	49.0574	49.1038	49.1501	49.1964	49.2428	49.2891	49.3355	49.3818	49.4282	49.4745	49.5209	49.5624
684	46.1465	46.2491	46.3517	46.4543	46.5569	46.6594	46.762	46.8646	46.9672	47.0698	47.1724	47.275	47.3776	47.4802	47.5828	47.6854	47.788	47.8906	47.957	48.0182	48.0795	48.1408	48.2021	48.2633	48.3246	48.3859	48.4471	48.5084	48.5697	48.631	48.6922	48.7535	48.8148	48.8701	48.9165	48.9629	49.0092	49.0556	49.1019	49.1483	49.1947	49.241	49.2874	49.3337	49.3801	49.4265	49.4728	49.5192	49.5607
685	46.1446	46.2472	46.3498	46.4524	46.555	46.6576	46.7602	46.8628	46.9653	47.0679	47.1705	47.2731	47.3757	47.4783	47.5809	47.6835	47.7861	47.8887	47.955	48.0163	48.0776	48.1389	48.2001	48.2614	48.3227	48.384	48.4452	48.5065	48.5678	48.6291	48.6903	48.7516	48.8129	48.8683	48.9147	48.961	49.0074	49.0538	49.1001	49.1465	49.1929	49.2392	49.2856	49.332	49.3784	49.4247	49.4711	49.5175	49.559
686	46.1428	46.2454	46.348	46.4505	46.5531	46.6557	46.7583	46.8609	46.9635	47.066	47.1686	47.2712	47.3738	47.4764	47.579	47.6815	47.7841	47.8867	47.9531	48.0144	48.0756	48.1369	48.1982	48.2595	48.3208	48.3821	48.4433	48.5046	48.5659	48.6272	48.6885	48.7497	48.811	48.8664	48.9128	48.9592	49.0056	49.0519	49.0983	49.1447	49.1911	49.2375	49.2839	49.3302	49.3766	49.423	49.4694	49.5158	49.5574
687	46.1409	46.2435	46.3461	46.4487	46.5513	46.6538	46.7564	46.859	46.9616	47.0641	47.1667	47.2693	47.3719	47.4744	47.577	47.6796	47.7822	47.8848	47.9511	48.0124	48.0737	48.135	48.1963	48.2576	48.3189	48.3801	48.4414	48.5027	48.564	48.6253	48.6866	48.7479	48.8091	48.8645	48.9109	48.9573	49.0037	49.0501	49.0965	49.1429	49.1893	49.2357	49.2821	49.3285	49.3749	49.4213	49.4677	49.5141	49.5557
688	46.1391	46.2417	46.3442	46.4468	46.5494	46.652	46.7545	46.8571	46.9597	47.0622	47.1648	47.2674	47.37	47.4725	47.5751	47.6777	47.7802	47.8828	47.9492	48.0105	48.0718	48.1331	48.1944	48.2556	48.3169	48.3782	48.4395	48.5008	48.5621	48.6234	48.6847	48.746	48.8073	48.8627	48.9091	48.9555	49.0019	49.0483	49.0947	49.1411	49.1875	49.2339	49.2803	49.3267	49.3731	49.4196	49.466	49.5124	49.554
689	46.1373	46.2398	46.3424	46.445	46.5475	46.6501	46.7526	46.8552	46.9578	47.0603	47.1629	47.2655	47.368	47.4706	47.5732	47.6757	47.7783	47.8809	47.9472	48.0085	48.0698	48.1311	48.1924	48.2537	48.315	48.3763	48.4376	48.4989	48.5602	48.6215	48.6828	48.7441	48.8054	48.8608	48.9072	48.9536	49.0001	49.0465	49.0929	49.1393	49.1857	49.2322	49.2786	49.325	49.3714	49.4178	49.4642	49.5107	49.5523
690	46.1354	46.238	46.3405	46.4431	46.5457	46.6482	46.7508	46.8533	46.9559	47.0584	47.161	47.2636	47.3661	47.4687	47.5712	47.6738	47.7764	47.8789	47.9453	48.0066	48.0679	48.1292	48.1905	48.2518	48.3131	48.3744	48.4357	48.497	48.5583	48.6196	48.6809	48.7422	48.8035	48.8589	48.9054	48.9518	48.9982	49.0447	49.0911	49.1375	49.1839	49.2304	49.2768	49.3232	49.3697	49.4161	49.4625	49.509	49.5506
691	46.1336	46.2361	46.3387	46.4412	46.5438	46.6463	46.7489	46.8514	46.954	47.0565	47.1591	47.2617	47.3642	47.4668	47.5693	47.6719	47.7744	47.877	47.9434	48.0047	48.066	48.1273	48.1886	48.2499	48.3112	48.3725	48.4338	48.4951	48.5564	48.6177	48.679	48.7403	48.8016	48.8571	48.9035	48.9499	48.9964	49.0428	49.0893	49.1357	49.1822	49.2286	49.275	49.3215	49.3679	49.4144	49.4608	49.5073	49.5489
692	46.1317	46.2343	46.3368	46.4394	46.5419	46.6445	46.747	46.8496	46.9521	47.0546	47.1572	47.2597	47.3623	47.4648	47.5674	47.6699	47.7725	47.875	47.9414	48.0027	48.064	48.1253	48.1867	48.248	48.3093	48.3706	48.4319	48.4932	48.5545	48.6158	48.6771	48.7384	48.7998	48.8552	48.9016	48.9481	48.9946	49.041	49.0875	49.1339	49.1804	49.2268	49.2733	49.3197	49.3662	49.4126	49.4591	49.5056	49.5472
693	46.1299	46.2324	46.335	46.4375	46.5401	46.6426	46.7451	46.8477	46.9502	47.0528	47.1553	47.2578	47.3604	47.4629	47.5654	47.668	47.7705	47.8731	47.9395	48.0008	48.0621	48.1234	48.1847	48.246	48.3074	48.3687	48.43	48.4913	48.5526	48.6139	48.6753	48.7366	48.7979	48.8533	48.8998	48.9463	48.9927	49.0392	49.0857	49.1321	49.1786	49.2251	49.2715	49.318	49.3645	49.4109	49.4574	49.5039	49.5455
694	46.1281	46.2306	46.3331	46.4357	46.5382	46.6407	46.7433	46.8458	46.9483	47.0509	47.1534	47.2559	47.3585	47.461	47.5635	47.6661	47.7686	47.8711	47.9375	47.9988	48.0602	48.1215	48.1828	48.2441	48.3054	48.3668	48.4281	48.4894	48.5507	48.612	48.6734	48.7347	48.796	48.8515	48.8979	48.9444	48.9909	49.0374	49.0838	49.1303	49.1768	49.2233	49.2698	49.3162	49.3627	49.4092	49.4557	49.5022	49.5438
695	46.1262	46.2287	46.3313	46.4338	46.5363	46.6388	46.7414	46.8439	46.9464	47.049	47.1515	47.254	47.3565	47.4591	47.5616	47.6641	47.7666	47.8692	47.9356	47.9969	48.0582	48.1196	48.1809	48.2422	48.3035	48.3649	48.4262	48.4875	48.5488	48.6102	48.6715	48.7328	48.7941	48.8496	48.8961	48.9426	48.9891	49.0355	49.082	49.1285	49.175	49.2215	49.268	49.3145	49.361	49.4075	49.454	49.5005	49.5422
696	46.1244	46.2269	46.3294	46.4319	46.5345	46.637	46.7395	46.842	46.9445	47.0471	47.1496	47.2521	47.3546	47.4571	47.5597	47.6622	47.7647	47.8672	47.9336	47.995	48.0563	48.1176	48.179	48.2403	48.3016	48.3629	48.4243	48.4856	48.5469	48.6083	48.6696	48.7309	48.7922	48.8477	48.8942	48.9407	48.9872	49.0337	49.0802	49.1267	49.1732	49.2197	49.2662	49.3127	49.3592	49.4057	49.4522	49.4988	49.5405
697	46.1225	46.225	46.3276	46.4301	46.5326	46.6351	46.7376	46.8401	46.9426	47.0452	47.1477	47.2502	47.3527	47.4552	47.5577	47.6602	47.7628	47.8653	47.9317	47.993	48.0544	48.1157	48.177	48.2384	48.2997	48.361	48.4224	48.4837	48.545	48.6064	48.6677	48.729	48.7904	48.8458	48.8924	48.9389	48.9854	49.0319	49.0784	49.1249	49.1714	49.218	49.2645	49.311	49.3575	49.404	49.4505	49.497	49.5388
698	46.1207	46.2232	46.3257	46.4282	46.5307	46.6332	46.7357	46.8382	46.9408	47.0433	47.1458	47.2483	47.3508	47.4533	47.5558	47.6583	47.7608	47.8633	47.9297	47.9911	48.0524	48.1138	48.1751	48.2364	48.2978	48.3591	48.4205	48.4818	48.5431	48.6045	48.6658	48.7272	48.7885	48.844	48.8905	48.937	48.9836	49.0301	49.0766	49.1231	49.1697	49.2162	49.2627	49.3092	49.3558	49.4023	49.4488	49.4953	49.5371
699	46.1188	46.2213	46.3239	46.4264	46.5289	46.6314	46.7339	46.8364	46.9389	47.0414	47.1439	47.2464	47.3489	47.4514	47.5539	47.6564	47.7589	47.8614	47.9278	47.9891	48.0505	48.1118	48.1732	48.2345	48.2959	48.3572	48.4186	48.4799	48.5412	48.6026	48.6639	48.7253	48.7866	48.8421	48.8886	48.9352	48.9817	49.0283	49.0748	49.1213	49.1679	49.2144	49.261	49.3075	49.354	49.4006	49.4471	49.4936	49.5354
700	46.117	46.2195	46.322	46.4245	46.527	46.6295	46.732	46.8345	46.937	47.0395	47.142	47.2445	47.347	47.4494	47.5519	47.6544	47.7569	47.8594	47.9259	47.9872	48.0486	48.1099	48.1713	48.2326	48.2939	48.3553	48.4166	48.478	48.5393	48.6007	48.662	48.7234	48.7847	48.8402	48.8868	48.9333	48.9799	49.0264	49.073	49.1195	49.1661	49.2126	49.2592	49.3057	49.3523	49.3988	49.4454	49.4919	49.5337
701	46.1152	46.2177	46.3201	46.4226	46.5251	46.6276	46.7301	46.8326	46.9351	47.0376	47.1401	47.2425	47.345	47.4475	47.55	47.6525	47.755	47.8575	47.9239	47.9853	48.0466	48.108	48.1693	48.2307	48.292	48.3534	48.4147	48.4761	48.5374	48.5988	48.6602	48.7215	48.7829	48.8384	48.8849	48.9315	48.978	49.0246	49.0712	49.1177	49.1643	49.2109	49.2574	49.304	49.3506	49.3971	49.4437	49.4902	49.532
702	46.1133	46.2158	46.3183	46.4208	46.5233	46.6257	46.7282	46.8307	46.9332	47.0357	47.1382	47.2406	47.3431	47.4456	47.5481	47.6506	47.7531	47.8555	47.922	47.9833	48.0447	48.106	48.1674	48.2288	48.2901	48.3515	48.4128	48.4742	48.5356	48.5969	48.6583	48.7196	48.781	48.8365	48.8831	48.9296	48.9762	49.0228	49.0694	49.1159	49.1625	49.2091	49.2557	49.3022	49.3488	49.3954	49.442	49.4885	49.5303
703	46.1115	46.214	46.3164	46.4189	46.5214	46.6239	46.7263	46.8288	46.9313	47.0338	47.1363	47.2387	47.3412	47.4437	47.5462	47.6486	47.7511	47.8536	47.92	47.9814	48.0428	48.1041	48.1655	48.2268	48.2882	48.3496	48.4109	48.4723	48.5337	48.595	48.6564	48.7177	48.7791	48.8346	48.8812	48.9278	48.9744	49.021	49.0676	49.1141	49.1607	49.2073	49.2539	49.3005	49.3471	49.3937	49.4402	49.4868	49.5286
704	46.1096	46.2121	46.3146	46.4171	46.5195	46.622	46.7245	46.8269	46.9294	47.0319	47.1343	47.2368	47.3393	47.4418	47.5442	47.6467	47.7492	47.8516	47.9181	47.9794	48.0408	48.1022	48.1636	48.2249	48.2863	48.3477	48.409	48.4704	48.5318	48.5931	48.6545	48.7159	48.7772	48.8328	48.8794	48.9259	48.9725	49.0191	49.0657	49.1123	49.1589	49.2055	49.2521	49.2987	49.3453	49.3919	49.4385	49.4851	49.527
705	46.1078	46.2103	46.3127	46.4152	46.5177	46.6201	46.7226	46.825	46.9275	47.03	47.1324	47.2349	47.3374	47.4398	47.5423	47.6448	47.7472	47.8497	47.9161	47.9775	48.0389	48.1003	48.1616	48.223	48.2844	48.3457	48.4071	48.4685	48.5299	48.5912	48.6526	48.714	48.7753	48.8309	48.8775	48.9241	48.9707	49.0173	49.0639	49.1105	49.1572	49.2038	49.2504	49.297	49.3436	49.3902	49.4368	49.4834	49.5253
706	46.106	46.2084	46.3109	46.4133	46.5158	46.6182	46.7207	46.8232	46.9256	47.0281	47.1305	47.233	47.3355	47.4379	47.5404	47.6428	47.7453	47.8477	47.9142	47.9756	48.0369	48.0983	48.1597	48.2211	48.2825	48.3438	48.4052	48.4666	48.528	48.5893	48.6507	48.7121	48.7735	48.829	48.8756	48.9223	48.9689	49.0155	49.0621	49.1087	49.1554	49.202	49.2486	49.2952	49.3419	49.3885	49.4351	49.4817	49.5236
707	46.1041	46.2066	46.309	46.4115	46.5139	46.6164	46.7188	46.8213	46.9237	47.0262	47.1286	47.2311	47.3335	47.436	47.5384	47.6409	47.7433	47.8458	47.9122	47.9736	48.035	48.0964	48.1578	48.2192	48.2805	48.3419	48.4033	48.4647	48.5261	48.5874	48.6488	48.7102	48.7716	48.8271	48.8738	48.9204	48.967	49.0137	49.0603	49.107	49.1536	49.2002	49.2469	49.2935	49.3401	49.3868	49.4334	49.48	49.5219
708	46.1023	46.2047	46.3072	46.4096	46.5121	46.6145	46.7169	46.8194	46.9218	47.0243	47.1267	47.2292	47.3316	47.4341	47.5365	47.639	47.7414	47.8438	47.9103	47.9717	48.0331	48.0945	48.1558	48.2172	48.2786	48.34	48.4014	48.4628	48.5242	48.5856	48.6469	48.7083	48.7697	48.8253	48.8719	48.9186	48.9652	49.0119	49.0585	49.1052	49.1518	49.1984	49.2451	49.2917	49.3384	49.385	49.4317	49.4783	49.5202
709	46.1004	46.2029	46.3053	46.4078	46.5102	46.6126	46.7151	46.8175	46.9199	47.0224	47.1248	47.2273	47.3297	47.4321	47.5346	47.637	47.7395	47.8419	47.9084	47.9697	48.0311	48.0925	48.1539	48.2153	48.2767	48.3381	48.3995	48.4609	48.5223	48.5837	48.6451	48.7064	48.7678	48.8234	48.8701	48.9167	48.9634	49.01	49.0567	49.1034	49.15	49.1967	49.2433	49.29	49.3366	49.3833	49.43	49.4766	49.5185
710	46.0986	46.201	46.3035	46.4059	46.5083	46.6108	46.7132	46.8156	46.9181	47.0205	47.1229	47.2254	47.3278	47.4302	47.5327	47.6351	47.7375	47.84	47.9064	47.9678	48.0292	48.0906	48.152	48.2134	48.2748	48.3362	48.3976	48.459	48.5204	48.5818	48.6432	48.7046	48.766	48.8215	48.8682	48.9149	48.9615	49.0082	49.0549	49.1016	49.1482	49.1949	49.2416	49.2882	49.3349	49.3816	49.4283	49.4749	49.5168
711	46.0967	46.1992	46.3016	46.404	46.5065	46.6089	46.7113	46.8137	46.9162	47.0186	47.121	47.2234	47.3259	47.4283	47.5307	47.6332	47.7356	47.838	47.9045	47.9659	48.0273	48.0887	48.1501	48.2115	48.2729	48.3343	48.3957	48.4571	48.5185	48.5799	48.6413	48.7027	48.7641	48.8197	48.8663	48.913	48.9597	49.0064	49.0531	49.0998	49.1464	49.1931	49.2398	49.2865	49.3332	49.3799	49.4265	49.4732	49.5151
712	46.0949	46.1973	46.2997	46.4022	46.5046	46.607	46.7094	46.8119	46.9143	47.0167	47.1191	47.2215	47.324	47.4264	47.5288	47.6312	47.7336	47.8361	47.9025	47.9639	48.0253	48.0867	48.1481	48.2096	48.271	48.3324	48.3938	48.4552	48.5166	48.578	48.6394	48.7008	48.7622	48.8178	48.8645	48.9112	48.9579	49.0046	49.0513	49.098	49.1447	49.1913	49.238	49.2847	49.3314	49.3781	49.4248	49.4715	49.5134
713	46.0931	46.1955	46.2979	46.4003	46.5027	46.6051	46.7076	46.81	46.9124	47.0148	47.1172	47.2196	47.322	47.4245	47.5269	47.6293	47.7317	47.8341	47.9006	47.962	48.0234	48.0848	48.1462	48.2076	48.269	48.3305	48.3919	48.4533	48.5147	48.5761	48.6375	48.6989	48.7603	48.8159	48.8626	48.9093	48.956	49.0027	49.0495	49.0962	49.1429	49.1896	49.2363	49.283	49.3297	49.3764	49.4231	49.4698	49.5117
714	46.0912	46.1936	46.296	46.3984	46.5009	46.6033	46.7057	46.8081	46.9105	47.0129	47.1153	47.2177	47.3201	47.4225	47.5249	47.6273	47.7298	47.8322	47.8986	47.9601	48.0215	48.0829	48.1443	48.2057	48.2671	48.3285	48.39	48.4514	48.5128	48.5742	48.6356	48.697	48.7585	48.8141	48.8608	48.9075	48.9542	49.0009	49.0476	49.0944	49.1411	49.1878	49.2345	49.2812	49.328	49.3747	49.4214	49.4681	49.5101
715	46.0894	46.1918	46.2942	46.3966	46.499	46.6014	46.7038	46.8062	46.9086	47.011	47.1134	47.2158	47.3182	47.4206	47.523	47.6254	47.7278	47.8302	47.8967	47.9581	48.0195	48.081	48.1424	48.2038	48.2652	48.3266	48.3881	48.4495	48.5109	48.5723	48.6337	48.6952	48.7566	48.8122	48.8589	48.9056	48.9524	48.9991	49.0458	49.0926	49.1393	49.186	49.2328	49.2795	49.3262	49.3729	49.4197	49.4664	49.5084
716	46.0875	46.1899	46.2923	46.3947	46.4971	46.5995	46.7019	46.8043	46.9067	47.0091	47.1115	47.2139	47.3163	47.4187	47.5211	47.6235	47.7259	47.8283	47.8947	47.9562	48.0176	48.079	48.1404	48.2019	48.2633	48.3247	48.3861	48.4476	48.509	48.5704	48.6318	48.6933	48.7547	48.8103	48.8571	48.9038	48.9505	48.9973	49.044	49.0908	49.1375	49.1843	49.231	49.2777	49.3245	49.3712	49.418	49.4647	49.5067
717	46.0857	46.1881	46.2905	46.3929	46.4953	46.5976	46.7	46.8024	46.9048	47.0072	47.1096	47.212	47.3144	47.4168	47.5192	47.6215	47.7239	47.8263	47.8928	47.9542	48.0157	48.0771	48.1385	48.2	48.2614	48.3228	48.3842	48.4457	48.5071	48.5685	48.63	48.6914	48.7528	48.8084	48.8552	48.902	48.9487	48.9955	49.0422	49.089	49.1357	49.1825	49.2292	49.276	49.3227	49.3695	49.4163	49.463	49.505
718	46.0839	46.1862	46.2886	46.391	46.4934	46.5958	46.6982	46.8005	46.9029	47.0053	47.1077	47.2101	47.3125	47.4148	47.5172	47.6196	47.722	47.8244	47.8909	47.9523	48.0137	48.0752	48.1366	48.198	48.2595	48.3209	48.3823	48.4438	48.5052	48.5666	48.6281	48.6895	48.7509	48.8066	48.8533	48.9001	48.9469	48.9936	49.0404	49.0872	49.1339	49.1807	49.2275	49.2742	49.321	49.3678	49.4145	49.4613	49.5033
719	46.082	46.1844	46.2868	46.3891	46.4915	46.5939	46.6963	46.7987	46.901	47.0034	47.1058	47.2082	47.3105	47.4129	47.5153	47.6177	47.72	47.8224	47.8889	47.9504	48.0118	48.0732	48.1347	48.1961	48.2575	48.319	48.3804	48.4419	48.5033	48.5647	48.6262	48.6876	48.7491	48.8047	48.8515	48.8983	48.945	48.9918	49.0386	49.0854	49.1322	49.1789	49.2257	49.2725	49.3193	49.366	49.4128	49.4596	49.5016
720	46.0802	46.1825	46.2849	46.3873	46.4897	46.592	46.6944	46.7968	46.8991	47.0015	47.1039	47.2063	47.3086	47.411	47.5134	47.6157	47.7181	47.8205	47.887	47.9484	48.0099	48.0713	48.1327	48.1942	48.2556	48.3171	48.3785	48.44	48.5014	48.5629	48.6243	48.6857	48.7472	48.8028	48.8496	48.8964	48.9432	48.99	49.0368	49.0836	49.1304	49.1772	49.2239	49.2707	49.3175	49.3643	49.4111	49.4579	49.4999
721	46.0783	46.1807	46.2831	46.3854	46.4878	46.5902	46.6925	46.7949	46.8972	46.9996	47.102	47.2043	47.3067	47.4091	47.5114	47.6138	47.7162	47.8185	47.885	47.9465	48.0079	48.0694	48.1308	48.1923	48.2537	48.3152	48.3766	48.4381	48.4995	48.561	48.6224	48.6839	48.7453	48.801	48.8478	48.8946	48.9414	48.9882	49.035	49.0818	49.1286	49.1754	49.2222	49.269	49.3158	49.3626	49.4094	49.4562	49.4982
722	46.0765	46.1789	46.2812	46.3836	46.4859	46.5883	46.6906	46.793	46.8954	46.9977	47.1001	47.2024	47.3048	47.4071	47.5095	47.6119	47.7142	47.8166	47.8831	47.9445	48.006	48.0674	48.1289	48.1903	48.2518	48.3133	48.3747	48.4362	48.4976	48.5591	48.6205	48.682	48.7434	48.7991	48.8459	48.8927	48.9395	48.9864	49.0332	49.08	49.1268	49.1736	49.2204	49.2672	49.3141	49.3609	49.4077	49.4545	49.4965
723	46.0747	46.177	46.2794	46.3817	46.4841	46.5864	46.6888	46.7911	46.8935	46.9958	47.0982	47.2005	47.3029	47.4052	47.5076	47.6099	47.7123	47.8146	47.8811	47.9426	48.0041	48.0655	48.127	48.1884	48.2499	48.3113	48.3728	48.4343	48.4957	48.5572	48.6186	48.6801	48.7416	48.7972	48.844	48.8909	48.9377	48.9845	49.0314	49.0782	49.125	49.1718	49.2187	49.2655	49.3123	49.3591	49.406	49.4528	49.4949
724	46.0728	46.1752	46.2775	46.3798	46.4822	46.5845	46.6869	46.7892	46.8916	46.9939	47.0963	47.1986	47.301	47.4033	47.5056	47.608	47.7103	47.8127	47.8792	47.9407	48.0021	48.0636	48.125	48.1865	48.248	48.3094	48.3709	48.4324	48.4938	48.5553	48.6167	48.6782	48.7397	48.7954	48.8422	48.889	48.9359	48.9827	49.0295	49.0764	49.1232	49.1701	49.2169	49.2637	49.3106	49.3574	49.4043	49.4511	49.4932
725	46.071	46.1733	46.2756	46.378	46.4803	46.5827	46.685	46.7873	46.8897	46.992	47.0944	47.1967	47.299	47.4014	47.5037	47.6061	47.7084	47.8107	47.8772	47.9387	48.0002	48.0617	48.1231	48.1846	48.2461	48.3075	48.369	48.4305	48.4919	48.5534	48.6149	48.6763	48.7378	48.7935	48.8403	48.8872	48.934	48.9809	49.0277	49.0746	49.1214	49.1683	49.2151	49.262	49.3088	49.3557	49.4025	49.4494	49.4915
726	46.0691	46.1715	46.2738	46.3761	46.4785	46.5808	46.6831	46.7855	46.8878	46.9901	47.0925	47.1948	47.2971	47.3995	47.5018	47.6041	47.7065	47.8088	47.8753	47.9368	47.9982	48.0597	48.1212	48.1827	48.2441	48.3056	48.3671	48.4286	48.49	48.5515	48.613	48.6744	48.7359	48.7916	48.8385	48.8853	48.9322	48.9791	49.0259	49.0728	49.1197	49.1665	49.2134	49.2602	49.3071	49.354	49.4008	49.4477	49.4898
727	46.0673	46.1696	46.2719	46.3743	46.4766	46.5789	46.6812	46.7836	46.8859	46.9882	47.0906	47.1929	47.2952	47.3975	47.4999	47.6022	47.7045	47.8068	47.8734	47.9348	47.9963	48.0578	48.1193	48.1807	48.2422	48.3037	48.3652	48.4267	48.4881	48.5496	48.6111	48.6726	48.734	48.7897	48.8366	48.8835	48.9304	48.9772	49.0241	49.071	49.1179	49.1647	49.2116	49.2585	49.3054	49.3522	49.3991	49.446	49.4881
728	46.0654	46.1678	46.2701	46.3724	46.4747	46.577	46.6794	46.7817	46.884	46.9863	47.0886	47.191	47.2933	47.3956	47.4979	47.6003	47.7026	47.8049	47.8714	47.9329	47.9944	48.0559	48.1173	48.1788	48.2403	48.3018	48.3633	48.4248	48.4862	48.5477	48.6092	48.6707	48.7322	48.7879	48.8348	48.8816	48.9285	48.9754	49.0223	49.0692	49.1161	49.163	49.2099	49.2567	49.3036	49.3505	49.3974	49.4443	49.4864
729	46.0636	46.1659	46.2682	46.3705	46.4729	46.5752	46.6775	46.7798	46.8821	46.9844	47.0867	47.1891	47.2914	47.3937	47.496	47.5983	47.7006	47.8029	47.8695	47.931	47.9924	48.0539	48.1154	48.1769	48.2384	48.2999	48.3614	48.4229	48.4843	48.5458	48.6073	48.6688	48.7303	48.786	48.8329	48.8798	48.9267	48.9736	49.0205	49.0674	49.1143	49.1612	49.2081	49.255	49.3019	49.3488	49.3957	49.4426	49.4847
730	46.0618	46.1641	46.2664	46.3687	46.471	46.5733	46.6756	46.7779	46.8802	46.9825	47.0848	47.1871	47.2895	47.3918	47.4941	47.5964	47.6987	47.801	47.8675	47.929	47.9905	48.052	48.1135	48.175	48.2365	48.298	48.3595	48.4209	48.4824	48.5439	48.6054	48.6669	48.7284	48.7841	48.831	48.878	48.9249	48.9718	49.0187	49.0656	49.1125	49.1594	49.2063	49.2532	49.3001	49.3471	49.394	49.4409	49.483
731	46.0599	46.1622	46.2645	46.3668	46.4691	46.5714	46.6737	46.776	46.8783	46.9806	47.0829	47.1852	47.2875	47.3898	47.4921	47.5944	47.6967	47.799	47.8656	47.9271	47.9886	48.0501	48.1116	48.1731	48.2346	48.2961	48.3576	48.419	48.4805	48.542	48.6035	48.665	48.7265	48.7823	48.8292	48.8761	48.923	48.97	49.0169	49.0638	49.1107	49.1576	49.2046	49.2515	49.2984	49.3453	49.3923	49.4392	49.4813
732	46.0581	46.1604	46.2627	46.365	46.4673	46.5696	46.6719	46.7741	46.8764	46.9787	47.081	47.1833	47.2856	47.3879	47.4902	47.5925	47.6948	47.7971	47.8636	47.9251	47.9866	48.0481	48.1096	48.1711	48.2326	48.2941	48.3556	48.4171	48.4786	48.5401	48.6016	48.6632	48.7247	48.7804	48.8273	48.8743	48.9212	48.9681	49.0151	49.062	49.1089	49.1559	49.2028	49.2497	49.2967	49.3436	49.3905	49.4375	49.4797
733	46.0562	46.1585	46.2608	46.3631	46.4654	46.5677	46.67	46.7723	46.8746	46.9768	47.0791	47.1814	47.2837	47.386	47.4883	47.5906	47.6929	47.7952	47.8617	47.9232	47.9847	48.0462	48.1077	48.1692	48.2307	48.2922	48.3537	48.4152	48.4768	48.5383	48.5998	48.6613	48.7228	48.7785	48.8255	48.8724	48.9194	48.9663	49.0133	49.0602	49.1071	49.1541	49.201	49.248	49.2949	49.3419	49.3888	49.4358	49.478
734	46.0544	46.1567	46.259	46.3612	46.4635	46.5658	46.6681	46.7704	46.8727	46.9749	47.0772	47.1795	47.2818	47.3841	47.4864	47.5886	47.6909	47.7932	47.8597	47.9213	47.9828	48.0443	48.1058	48.1673	48.2288	48.2903	48.3518	48.4133	48.4749	48.5364	48.5979	48.6594	48.7209	48.7767	48.8236	48.8706	48.9175	48.9645	49.0114	49.0584	49.1054	49.1523	49.1993	49.2462	49.2932	49.3402	49.3871	49.4341	49.4763
735	46.0526	46.1548	46.2571	46.3594	46.4617	46.5639	46.6662	46.7685	46.8708	46.973	47.0753	47.1776	47.2799	47.3822	47.4844	47.5867	47.689	47.7913	47.8578	47.9193	47.9808	48.0423	48.1039	48.1654	48.2269	48.2884	48.3499	48.4114	48.473	48.5345	48.596	48.6575	48.719	48.7748	48.8218	48.8687	48.9157	48.9627	49.0096	49.0566	49.1036	49.1505	49.1975	49.2445	49.2915	49.3384	49.3854	49.4324	49.4746
736	46.0507	46.153	46.2553	46.3575	46.4598	46.5621	46.6643	46.7666	46.8689	46.9711	47.0734	47.1757	47.278	47.3802	47.4825	47.5848	47.687	47.7893	47.8559	47.9174	47.9789	48.0404	48.1019	48.1635	48.225	48.2865	48.348	48.4095	48.4711	48.5326	48.5941	48.6556	48.7171	48.7729	48.8199	48.8669	48.9139	48.9608	49.0078	49.0548	49.1018	49.1488	49.1958	49.2427	49.2897	49.3367	49.3837	49.4307	49.4729
737	46.0489	46.1511	46.2534	46.3557	46.4579	46.5602	46.6625	46.7647	46.867	46.9692	47.0715	47.1738	47.276	47.3783	47.4806	47.5828	47.6851	47.7874	47.8539	47.9154	47.977	48.0385	48.1	48.1615	48.2231	48.2846	48.3461	48.4076	48.4692	48.5307	48.5922	48.6537	48.7153	48.771	48.818	48.865	48.912	48.959	49.006	49.053	49.1	49.147	49.194	49.241	49.288	49.335	49.382	49.429	49.4712
738	46.047	46.1493	46.2515	46.3538	46.4561	46.5583	46.6606	46.7628	46.8651	46.9674	47.0696	47.1719	47.2741	47.3764	47.4786	47.5809	47.6832	47.7854	47.852	47.9135	47.975	48.0366	48.0981	48.1596	48.2211	48.2827	48.3442	48.4057	48.4673	48.5288	48.5903	48.6519	48.7134	48.7692	48.8162	48.8632	48.9102	48.9572	49.0042	49.0512	49.0982	49.1452	49.1922	49.2392	49.2862	49.3333	49.3803	49.4273	49.4695
739	46.0452	46.1474	46.2497	46.3519	46.4542	46.5564	46.6587	46.761	46.8632	46.9655	47.0677	47.17	47.2722	47.3745	47.4767	47.579	47.6812	47.7835	47.85	47.9116	47.9731	48.0346	48.0962	48.1577	48.2192	48.2808	48.3423	48.4038	48.4654	48.5269	48.5884	48.65	48.7115	48.7673	48.8143	48.8613	48.9084	48.9554	49.0024	49.0494	49.0964	49.1435	49.1905	49.2375	49.2845	49.3315	49.3785	49.4256	49.4678
740	46.0433	46.1456	46.2478	46.3501	46.4523	46.5546	46.6568	46.7591	46.8613	46.9636	47.0658	47.168	47.2703	47.3725	47.4748	47.577	47.6793	47.7815	47.8481	47.9096	47.9712	48.0327	48.0942	48.1558	48.2173	48.2789	48.3404	48.4019	48.4635	48.525	48.5866	48.6481	48.7096	48.7654	48.8125	48.8595	48.9065	48.9536	49.0006	49.0476	49.0946	49.1417	49.1887	49.2357	49.2828	49.3298	49.3768	49.4239	49.4661
741	46.0415	46.1437	46.246	46.3482	46.4505	46.5527	46.6549	46.7572	46.8594	46.9617	47.0639	47.1661	47.2684	47.3706	47.4729	47.5751	47.6773	47.7796	47.8461	47.9077	47.9692	48.0308	48.0923	48.1539	48.2154	48.2769	48.3385	48.4	48.4616	48.5231	48.5847	48.6462	48.7078	48.7636	48.8106	48.8576	48.9047	48.9517	48.9988	49.0458	49.0929	49.1399	49.1869	49.234	49.281	49.3281	49.3751	49.4222	49.4644
742	46.0397	46.1419	46.2441	46.3464	46.4486	46.5508	46.6531	46.7553	46.8575	46.9598	47.062	47.1642	47.2665	47.3687	47.4709	47.5732	47.6754	47.7776	47.8442	47.9057	47.9673	48.0288	48.0904	48.1519	48.2135	48.275	48.3366	48.3981	48.4597	48.5212	48.5828	48.6443	48.7059	48.7617	48.8087	48.8558	48.9029	48.9499	48.997	49.044	49.0911	49.1381	49.1852	49.2322	49.2793	49.3263	49.3734	49.4205	49.4628
743	46.0378	46.1401	46.2423	46.3445	46.4467	46.549	46.6512	46.7534	46.8556	46.9579	47.0601	47.1623	47.2645	47.3668	47.469	47.5712	47.6734	47.7757	47.8422	47.9038	47.9654	48.0269	48.0885	48.15	48.2116	48.2731	48.3347	48.3962	48.4578	48.5193	48.5809	48.6424	48.704	48.7598	48.8069	48.854	48.901	48.9481	48.9952	49.0422	49.0893	49.1364	49.1834	49.2305	49.2776	49.3246	49.3717	49.4188	49.4611
744	46.036	46.1382	46.2404	46.3426	46.4449	46.5471	46.6493	46.7515	46.8537	46.956	47.0582	47.1604	47.2626	47.3648	47.4671	47.5693	47.6715	47.7737	47.8403	47.9019	47.9634	48.025	48.0865	48.1481	48.2097	48.2712	48.3328	48.3943	48.4559	48.5174	48.579	48.6406	48.7021	48.758	48.805	48.8521	48.8992	48.9463	48.9933	49.0404	49.0875	49.1346	49.1817	49.2287	49.2758	49.3229	49.37	49.4171	49.4594
745	46.0341	46.1364	46.2386	46.3408	46.443	46.5452	46.6474	46.7496	46.8519	46.9541	47.0563	47.1585	47.2607	47.3629	47.4651	47.5674	47.6696	47.7718	47.8384	47.8999	47.9615	48.023	48.0846	48.1462	48.2077	48.2693	48.3309	48.3924	48.454	48.5156	48.5771	48.6387	48.7002	48.7561	48.8032	48.8503	48.8974	48.9444	48.9915	49.0386	49.0857	49.1328	49.1799	49.227	49.2741	49.3212	49.3683	49.4153	49.4577
746	46.0323	46.1345	46.2367	46.3389	46.4411	46.5433	46.6455	46.7478	46.85	46.9522	47.0544	47.1566	47.2588	47.361	47.4632	47.5654	47.6676	47.7698	47.8364	47.898	47.9595	48.0211	48.0827	48.1443	48.2058	48.2674	48.329	48.3905	48.4521	48.5137	48.5752	48.6368	48.6984	48.7542	48.8013	48.8484	48.8955	48.9426	48.9897	49.0368	49.0839	49.131	49.1781	49.2252	49.2723	49.3194	49.3665	49.4136	49.456
747	46.0305	46.1327	46.2349	46.3371	46.4393	46.5415	46.6437	46.7459	46.8481	46.9503	47.0525	47.1547	47.2569	47.3591	47.4613	47.5635	47.6657	47.7679	47.8345	47.896	47.9576	48.0192	48.0808	48.1423	48.2039	48.2655	48.3271	48.3886	48.4502	48.5118	48.5733	48.6349	48.6965	48.7523	48.7995	48.8466	48.8937	48.9408	48.9879	49.035	49.0821	49.1293	49.1764	49.2235	49.2706	49.3177	49.3648	49.4119	49.4543
748	46.0286	46.1308	46.233	46.3352	46.4374	46.5396	46.6418	46.744	46.8462	46.9484	47.0506	47.1528	47.255	47.3572	47.4593	47.5615	47.6637	47.7659	47.8325	47.8941	47.9557	48.0173	48.0788	48.1404	48.202	48.2636	48.3251	48.3867	48.4483	48.5099	48.5715	48.633	48.6946	48.7505	48.7976	48.8447	48.8919	48.939	48.9861	49.0332	49.0804	49.1275	49.1746	49.2217	49.2689	49.316	49.3631	49.4102	49.4526
749	46.0268	46.129	46.2312	46.3333	46.4355	46.5377	46.6399	46.7421	46.8443	46.9465	47.0487	47.1509	47.253	47.3552	47.4574	47.5596	47.6618	47.764	47.8306	47.8922	47.9537	48.0153	48.0769	48.1385	48.2001	48.2617	48.3232	48.3848	48.4464	48.508	48.5696	48.6311	48.6927	48.7486	48.7957	48.8429	48.89	48.9372	48.9843	49.0314	49.0786	49.1257	49.1728	49.22	49.2671	49.3143	49.3614	49.4085	49.4509
750	46.0249	46.1271	46.2293	46.3315	46.4337	46.5358	46.638	46.7402	46.8424	46.9446	47.0468	47.1489	47.2511	47.3533	47.4555	47.5577	47.6599	47.762	47.8286	47.8902	47.9518	48.0134	48.075	48.1366	48.1982	48.2597	48.3213	48.3829	48.4445	48.5061	48.5677	48.6293	48.6909	48.7467	48.7939	48.841	48.8882	48.9353	48.9825	49.0296	49.0768	49.1239	49.1711	49.2182	49.2654	49.3125	49.3597	49.4068	49.4492
751	46.0231	46.1253	46.2274	46.3296	46.4318	46.534	46.6362	46.7383	46.8405	46.9427	47.0449	47.147	47.2492	47.3514	47.4536	47.5557	47.6579	47.7601	47.8267	47.8883	47.9499	48.0115	48.0731	48.1346	48.1962	48.2578	48.3194	48.381	48.4426	48.5042	48.5658	48.6274	48.689	48.7449	48.792	48.8392	48.8864	48.9335	48.9807	49.0278	49.075	49.1222	49.1693	49.2165	49.2636	49.3108	49.358	49.4051	49.4476
752	46.0213	46.1234	46.2256	46.3278	46.4299	46.5321	46.6343	46.7364	46.8386	46.9408	47.043	47.1451	47.2473	47.3495	47.4516	47.5538	47.656	47.7581	47.8247	47.8863	47.9479	48.0095	48.0711	48.1327	48.1943	48.2559	48.3175	48.3791	48.4407	48.5023	48.5639	48.6255	48.6871	48.743	48.7902	48.8373	48.8845	48.9317	48.9789	49.026	49.0732	49.1204	49.1676	49.2147	49.2619	49.3091	49.3563	49.4034	49.4459
753	46.0194	46.1216	46.2237	46.3259	46.4281	46.5302	46.6324	46.7346	46.8367	46.9389	47.041	47.1432	47.2454	47.3475	47.4497	47.5519	47.654	47.7562	47.8228	47.8844	47.946	48.0076	48.0692	48.1308	48.1924	48.254	48.3156	48.3772	48.4388	48.5004	48.562	48.6236	48.6852	48.7411	48.7883	48.8355	48.8827	48.9299	48.9771	49.0242	49.0714	49.1186	49.1658	49.213	49.2602	49.3074	49.3545	49.4017	49.4442
754	46.0176	46.1197	46.2219	46.324	46.4262	46.5284	46.6305	46.7327	46.8348	46.937	47.0391	47.1413	47.2435	47.3456	47.4478	47.5499	47.6521	47.7542	47.8209	47.8825	47.9441	48.0057	48.0673	48.1289	48.1905	48.2521	48.3137	48.3753	48.4369	48.4985	48.5601	48.6217	48.6833	48.7393	48.7865	48.8337	48.8809	48.928	48.9752	49.0224	49.0696	49.1168	49.164	49.2112	49.2584	49.3056	49.3528	49.4	49.4425
755	46.0157	46.1179	46.22	46.3222	46.4243	46.5265	46.6286	46.7308	46.8329	46.9351	47.0372	47.1394	47.2415	47.3437	47.4458	47.548	47.6501	47.7523	47.8189	47.8805	47.9421	48.0037	48.0654	48.127	48.1886	48.2502	48.3118	48.3734	48.435	48.4966	48.5582	48.6199	48.6815	48.7374	48.7846	48.8318	48.879	48.9262	48.9734	49.0206	49.0679	49.1151	49.1623	49.2095	49.2567	49.3039	49.3511	49.3983	49.4408
756	46.0139	46.116	46.2182	46.3203	46.4225	46.5246	46.6268	46.7289	46.831	46.9332	47.0353	47.1375	47.2396	47.3418	47.4439	47.5461	47.6482	47.7504	47.817	47.8786	47.9402	48.0018	48.0634	48.125	48.1867	48.2483	48.3099	48.3715	48.4331	48.4947	48.5564	48.618	48.6796	48.7355	48.7827	48.83	48.8772	48.9244	48.9716	49.0188	49.0661	49.1133	49.1605	49.2077	49.255	49.3022	49.3494	49.3966	49.4391
757	46.012	46.1142	46.2163	46.3185	46.4206	46.5227	46.6249	46.727	46.8292	46.9313	47.0334	47.1356	47.2377	47.3398	47.442	47.5441	47.6463	47.7484	47.815	47.8766	47.9383	47.9999	48.0615	48.1231	48.1847	48.2464	48.308	48.3696	48.4312	48.4928	48.5545	48.6161	48.6777	48.7336	48.7809	48.8281	48.8753	48.9226	48.9698	49.0171	49.0643	49.1115	49.1588	49.206	49.2532	49.3005	49.3477	49.3949	49.4374
758	46.0102	46.1123	46.2145	46.3166	46.4187	46.5209	46.623	46.7251	46.8273	46.9294	47.0315	47.1337	47.2358	47.3379	47.4401	47.5422	47.6443	47.7465	47.8131	47.8747	47.9363	47.998	48.0596	48.1212	48.1828	48.2445	48.3061	48.3677	48.4293	48.491	48.5526	48.6142	48.6758	48.7318	48.779	48.8263	48.8735	48.9208	48.968	49.0153	49.0625	49.1097	49.157	49.2042	49.2515	49.2987	49.346	49.3932	49.4357
759	46.0084	46.1105	46.2126	46.3147	46.4169	46.519	46.6211	46.7232	46.8254	46.9275	47.0296	47.1318	47.2339	47.336	47.4381	47.5403	47.6424	47.7445	47.8111	47.8728	47.9344	47.996	48.0577	48.1193	48.1809	48.2425	48.3042	48.3658	48.4274	48.4891	48.5507	48.6123	48.674	48.7299	48.7772	48.8244	48.8717	48.9189	48.9662	49.0135	49.0607	49.108	49.1552	49.2025	49.2497	49.297	49.3443	49.3915	49.434
760	46.0065	46.1086	46.2108	46.3129	46.415	46.5171	46.6192	46.7214	46.8235	46.9256	47.0277	47.1298	47.232	47.3341	47.4362	47.5383	47.6404	47.7426	47.8092	47.8708	47.9325	47.9941	48.0557	48.1174	48.179	48.2406	48.3023	48.3639	48.4255	48.4872	48.5488	48.6104	48.6721	48.728	48.7753	48.8226	48.8698	48.9171	48.9644	49.0117	49.0589	49.1062	49.1535	49.2007	49.248	49.2953	49.3425	49.3898	49.4324
761	46.0047	46.1068	46.2089	46.311	46.4131	46.5152	46.6174	46.7195	46.8216	46.9237	47.0258	47.1279	47.23	47.3322	47.4343	47.5364	47.6385	47.7406	47.8072	47.8689	47.9305	47.9922	48.0538	48.1154	48.1771	48.2387	48.3004	48.362	48.4236	48.4853	48.5469	48.6086	48.6702	48.7262	48.7734	48.8207	48.868	48.9153	48.9626	49.0099	49.0571	49.1044	49.1517	49.199	49.2463	49.2936	49.3408	49.3881	49.4307
762	46.0028	46.1049	46.2071	46.3092	46.4113	46.5134	46.6155	46.7176	46.8197	46.9218	47.0239	47.126	47.2281	47.3302	47.4323	47.5344	47.6366	47.7387	47.8053	47.8669	47.9286	47.9902	48.0519	48.1135	48.1752	48.2368	48.2985	48.3601	48.4217	48.4834	48.545	48.6067	48.6683	48.7243	48.7716	48.8189	48.8662	48.9135	48.9608	49.0081	49.0554	49.1026	49.1499	49.1972	49.2445	49.2918	49.3391	49.3864	49.429
763	46.001	46.1031	46.2052	46.3073	46.4094	46.5115	46.6136	46.7157	46.8178	46.9199	47.022	47.1241	47.2262	47.3283	47.4304	47.5325	47.6346	47.7367	47.8034	47.865	47.9267	47.9883	48.05	48.1116	48.1733	48.2349	48.2965	48.3582	48.4198	48.4815	48.5431	48.6048	48.6664	48.7224	48.7697	48.817	48.8643	48.9117	48.959	49.0063	49.0536	49.1009	49.1482	49.1955	49.2428	49.2901	49.3374	49.3847	49.4273
764	45.9992	46.1012	46.2033	46.3054	46.4075	46.5096	46.6117	46.7138	46.8159	46.918	47.0201	47.1222	47.2243	47.3264	47.4285	47.5306	47.6327	47.7348	47.8014	47.8631	47.9247	47.9864	48.048	48.1097	48.1713	48.233	48.2946	48.3563	48.418	48.4796	48.5413	48.6029	48.6646	48.7206	48.7679	48.8152	48.8625	48.9098	48.9571	49.0045	49.0518	49.0991	49.1464	49.1937	49.2411	49.2884	49.3357	49.383	49.4256
765	45.9973	46.0994	46.2015	46.3036	46.4057	46.5078	46.6098	46.7119	46.814	46.9161	47.0182	47.1203	47.2224	47.3245	47.4266	47.5286	47.6307	47.7328	47.7995	47.8611	47.9228	47.9844	48.0461	48.1078	48.1694	48.2311	48.2927	48.3544	48.4161	48.4777	48.5394	48.601	48.6627	48.7187	48.766	48.8133	48.8607	48.908	48.9553	49.0027	49.05	49.0973	49.1447	49.192	49.2393	49.2866	49.334	49.3813	49.4239
766	45.9955	46.0976	46.1996	46.3017	46.4038	46.5059	46.608	46.71	46.8121	46.9142	47.0163	47.1184	47.2205	47.3225	47.4246	47.5267	47.6288	47.7309	47.7975	47.8592	47.9208	47.9825	48.0442	48.1058	48.1675	48.2292	48.2908	48.3525	48.4142	48.4758	48.5375	48.5991	48.6608	48.7168	48.7642	48.8115	48.8588	48.9062	48.9535	49.0009	49.0482	49.0956	49.1429	49.1902	49.2376	49.2849	49.3323	49.3796	49.4222
767	45.9936	46.0957	46.1978	46.2999	46.4019	46.504	46.6061	46.7082	46.8102	46.9123	47.0144	47.1165	47.2185	47.3206	47.4227	47.5248	47.6268	47.7289	47.7956	47.8572	47.9189	47.9806	48.0423	48.1039	48.1656	48.2273	48.2889	48.3506	48.4123	48.4739	48.5356	48.5973	48.6589	48.7149	48.7623	48.8097	48.857	48.9044	48.9517	48.9991	49.0464	49.0938	49.1411	49.1885	49.2358	49.2832	49.3305	49.3779	49.4205
768	45.9918	46.0939	46.1959	46.298	46.4001	46.5021	46.6042	46.7063	46.8083	46.9104	47.0125	47.1146	47.2166	47.3187	47.4208	47.5228	47.6249	47.727	47.7936	47.8553	47.917	47.9787	48.0403	48.102	48.1637	48.2253	48.287	48.3487	48.4104	48.472	48.5337	48.5954	48.6571	48.7131	48.7604	48.8078	48.8552	48.9025	48.9499	48.9973	49.0446	49.092	49.1394	49.1867	49.2341	49.2815	49.3288	49.3762	49.4188
769	45.9899	46.092	46.1941	46.2961	46.3982	46.5003	46.6023	46.7044	46.8065	46.9085	47.0106	47.1126	47.2147	47.3168	47.4188	47.5209	47.623	47.725	47.7917	47.8534	47.915	47.9767	48.0384	48.1001	48.1618	48.2234	48.2851	48.3468	48.4085	48.4701	48.5318	48.5935	48.6552	48.7112	48.7586	48.806	48.8533	48.9007	48.9481	48.9955	49.0429	49.0902	49.1376	49.185	49.2324	49.2797	49.3271	49.3745	49.4171
770	45.9881	46.0902	46.1922	46.2943	46.3963	46.4984	46.6005	46.7025	46.8046	46.9066	47.0087	47.1107	47.2128	47.3149	47.4169	47.519	47.621	47.7231	47.7897	47.8514	47.9131	47.9748	48.0365	48.0982	48.1598	48.2215	48.2832	48.3449	48.4066	48.4683	48.5299	48.5916	48.6533	48.7093	48.7567	48.8041	48.8515	48.8989	48.9463	48.9937	49.0411	49.0885	49.1358	49.1832	49.2306	49.278	49.3254	49.3728	49.4155
771	45.9865	46.0886	46.1906	46.2927	46.3947	46.4968	46.5988	46.7009	46.8029	46.905	47.007	47.1091	47.2111	47.3132	47.4152	47.5173	47.6193	47.7214	47.7881	47.8497	47.9114	47.9731	48.0348	48.0965	48.1582	48.2199	48.2815	48.3432	48.4049	48.4666	48.5283	48.59	48.6516	48.7077	48.7551	48.8025	48.8499	48.8973	48.9447	48.9921	49.0395	49.0869	49.1343	49.1817	49.2291	49.2765	49.3239	49.3713	49.4139
772	45.9851	46.0871	46.1892	46.2912	46.3933	46.4953	46.5974	46.6994	46.8015	46.9035	47.0055	47.1076	47.2096	47.3117	47.4137	47.5158	47.6178	47.7199	47.7865	47.8482	47.9099	47.9716	48.0333	48.095	48.1567	48.2183	48.28	48.3417	48.4034	48.4651	48.5268	48.5885	48.6501	48.7062	48.7536	48.801	48.8484	48.8958	48.9432	48.9906	49.038	49.0854	49.1328	49.1802	49.2276	49.2751	49.3225	49.3699	49.4125
773	45.9837	46.0857	46.1878	46.2898	46.3918	46.4939	46.5959	46.698	46.8	46.902	47.0041	47.1061	47.2081	47.3102	47.4122	47.5143	47.6163	47.7183	47.785	47.8467	47.9084	47.9701	48.0318	48.0935	48.1551	48.2168	48.2785	48.3402	48.4019	48.4636	48.5253	48.587	48.6486	48.7047	48.7521	48.7995	48.8469	48.8943	48.9418	48.9892	49.0366	49.084	49.1314	49.1788	49.2262	49.2736	49.321	49.3685	49.4111
774	45.9823	46.0843	46.1863	46.2884	46.3904	46.4924	46.5945	46.6965	46.7985	46.9006	47.0026	47.1046	47.2067	47.3087	47.4107	47.5128	47.6148	47.7168	47.7835	47.8452	47.9069	47.9686	48.0303	48.0919	48.1536	48.2153	48.277	48.3387	48.4004	48.4621	48.5238	48.5855	48.6471	48.7032	48.7506	48.798	48.8455	48.8929	48.9403	48.9877	49.0351	49.0825	49.13	49.1774	49.2248	49.2722	49.3196	49.3671	49.4097
775	45.9808	46.0829	46.1849	46.2869	46.3889	46.491	46.593	46.695	46.7971	46.8991	47.0011	47.1031	47.2052	47.3072	47.4092	47.5112	47.6133	47.7153	47.782	47.8437	47.9054	47.967	48.0287	48.0904	48.1521	48.2138	48.2755	48.3372	48.3989	48.4606	48.5223	48.584	48.6456	48.7017	48.7491	48.7966	48.844	48.8914	48.9388	48.9863	49.0337	49.0811	49.1285	49.1759	49.2234	49.2708	49.3182	49.3656	49.4083
776	45.9794	46.0814	46.1835	46.2855	46.3875	46.4895	46.5915	46.6936	46.7956	46.8976	46.9996	47.1017	47.2037	47.3057	47.4077	47.5097	47.6118	47.7138	47.7805	47.8421	47.9038	47.9655	48.0272	48.0889	48.1506	48.2123	48.274	48.3357	48.3974	48.4591	48.5208	48.5825	48.6441	48.7002	48.7476	48.7951	48.8425	48.8899	48.9374	48.9848	49.0322	49.0797	49.1271	49.1745	49.2219	49.2694	49.3168	49.3642	49.4069
777	45.978	46.08	46.182	46.284	46.3861	46.4881	46.5901	46.6921	46.7941	46.8961	46.9981	47.1002	47.2022	47.3042	47.4062	47.5082	47.6102	47.7123	47.7789	47.8406	47.9023	47.964	48.0257	48.0874	48.1491	48.2108	48.2725	48.3342	48.3959	48.4576	48.5193	48.581	48.6426	48.6987	48.7462	48.7936	48.841	48.8885	48.9359	48.9833	49.0308	49.0782	49.1256	49.1731	49.2205	49.268	49.3154	49.3628	49.4055
778	45.9766	46.0786	46.1806	46.2826	46.3846	46.4866	46.5886	46.6906	46.7926	46.8947	46.9967	47.0987	47.2007	47.3027	47.4047	47.5067	47.6087	47.7107	47.7774	47.8391	47.9008	47.9625	48.0242	48.0859	48.1476	48.2093	48.271	48.3327	48.3944	48.4561	48.5178	48.5795	48.6411	48.6972	48.7447	48.7921	48.8395	48.887	48.9344	48.9819	49.0293	49.0768	49.1242	49.1717	49.2191	49.2665	49.314	49.3614	49.4041
779	45.9751	46.0772	46.1792	46.2812	46.3832	46.4852	46.5872	46.6892	46.7912	46.8932	46.9952	47.0972	47.1992	47.3012	47.4032	47.5052	47.6072	47.7092	47.7759	47.8376	47.8993	47.961	48.0227	48.0844	48.1461	48.2078	48.2695	48.3312	48.3929	48.4546	48.5163	48.578	48.6396	48.6957	48.7432	48.7906	48.8381	48.8855	48.933	48.9804	49.0279	49.0753	49.1228	49.1702	49.2177	49.2651	49.3126	49.36	49.4027
780	45.9737	46.0757	46.1777	46.2797	46.3817	46.4837	46.5857	46.6877	46.7897	46.8917	46.9937	47.0957	47.1977	47.2997	47.4017	47.5037	47.6057	47.7077	47.7744	47.8361	47.8978	47.9595	48.0212	48.0829	48.1446	48.2063	48.268	48.3297	48.3914	48.4531	48.5148	48.5765	48.6382	48.6942	48.7417	48.7891	48.8366	48.8841	48.9315	48.979	49.0264	49.0739	49.1213	49.1688	49.2162	49.2637	49.3112	49.3586	49.4013
781	45.9723	46.0743	46.1763	46.2783	46.3803	46.4823	46.5843	46.6863	46.7882	46.8902	46.9922	47.0942	47.1962	47.2982	47.4002	47.5022	47.6042	47.7062	47.7728	47.8345	47.8962	47.9579	48.0196	48.0813	48.143	48.2047	48.2664	48.3281	48.3898	48.4515	48.5132	48.575	48.6367	48.6927	48.7402	48.7877	48.8351	48.8826	48.93	48.9775	49.025	49.0724	49.1199	49.1674	49.2148	49.2623	49.3097	49.3572	49.3999
782	45.9709	46.0729	46.1749	46.2768	46.3788	46.4808	46.5828	46.6848	46.7868	46.8888	46.9907	47.0927	47.1947	47.2967	47.3987	47.5007	47.6027	47.7047	47.7713	47.833	47.8947	47.9564	48.0181	48.0798	48.1415	48.2032	48.2649	48.3266	48.3883	48.45	48.5117	48.5734	48.6352	48.6912	48.7387	48.7862	48.8336	48.8811	48.9286	48.976	49.0235	49.071	49.1185	49.1659	49.2134	49.2609	49.3083	49.3558	49.3986
783	45.9695	46.0714	46.1734	46.2754	46.3774	46.4794	46.5813	46.6833	46.7853	46.8873	46.9893	47.0912	47.1932	47.2952	47.3972	47.4992	47.6012	47.7031	47.7698	47.8315	47.8932	47.9549	48.0166	48.0783	48.14	48.2017	48.2634	48.3251	48.3868	48.4485	48.5102	48.5719	48.6337	48.6897	48.7372	48.7847	48.8322	48.8796	48.9271	48.9746	49.0221	49.0695	49.117	49.1645	49.212	49.2594	49.3069	49.3544	49.3972
784	45.968	46.07	46.172	46.274	46.3759	46.4779	46.5799	46.6819	46.7838	46.8858	46.9878	47.0898	47.1917	47.2937	47.3957	47.4977	47.5996	47.7016	47.7683	47.83	47.8917	47.9534	48.0151	48.0768	48.1385	48.2002	48.2619	48.3236	48.3853	48.447	48.5087	48.5704	48.6322	48.6882	48.7357	48.7832	48.8307	48.8782	48.9256	48.9731	49.0206	49.0681	49.1156	49.1631	49.2105	49.258	49.3055	49.353	49.3958
785	45.9666	46.0686	46.1706	46.2725	46.3745	46.4765	46.5784	46.6804	46.7824	46.8843	46.9863	47.0883	47.1902	47.2922	47.3942	47.4962	47.5981	47.7001	47.7668	47.8285	47.8902	47.9519	48.0136	48.0753	48.137	48.1987	48.2604	48.3221	48.3838	48.4455	48.5072	48.5689	48.6307	48.6867	48.7342	48.7817	48.8292	48.8767	48.9242	48.9717	49.0192	49.0667	49.1141	49.1616	49.2091	49.2566	49.3041	49.3516	49.3944
786	45.9652	46.0672	46.1691	46.2711	46.3731	46.475	46.577	46.6789	46.7809	46.8829	46.9848	47.0868	47.1888	47.2907	47.3927	47.4946	47.5966	47.6986	47.7652	47.827	47.8887	47.9504	48.0121	48.0738	48.1355	48.1972	48.2589	48.3206	48.3823	48.444	48.5057	48.5674	48.6292	48.6852	48.7327	48.7802	48.8277	48.8752	48.9227	48.9702	49.0177	49.0652	49.1127	49.1602	49.2077	49.2552	49.3027	49.3502	49.393
787	45.9638	46.0657	46.1677	46.2697	46.3716	46.4736	46.5755	46.6775	46.7794	46.8814	46.9833	47.0853	47.1873	47.2892	47.3912	47.4931	47.5951	47.697	47.7637	47.8254	47.8871	47.9488	48.0106	48.0723	48.134	48.1957	48.2574	48.3191	48.3808	48.4425	48.5042	48.5659	48.6277	48.6838	48.7313	48.7788	48.8263	48.8738	48.9213	48.9688	49.0163	49.0638	49.1113	49.1588	49.2063	49.2538	49.3013	49.3488	49.3916
788	45.9624	46.0643	46.1663	46.2682	46.3702	46.4721	46.5741	46.676	46.778	46.8799	46.9819	47.0838	47.1858	47.2877	47.3897	47.4916	47.5936	47.6955	47.7622	47.8239	47.8856	47.9473	48.009	48.0708	48.1325	48.1942	48.2559	48.3176	48.3793	48.441	48.5027	48.5644	48.6262	48.6823	48.7298	48.7773	48.8248	48.8723	48.9198	48.9673	49.0148	49.0623	49.1098	49.1573	49.2048	49.2523	49.2999	49.3474	49.3902
789	45.9609	46.0629	46.1648	46.2668	46.3687	46.4707	46.5726	46.6746	46.7765	46.8784	46.9804	47.0823	47.1843	47.2862	47.3882	47.4901	47.5921	47.694	47.7607	47.8224	47.8841	47.9458	48.0075	48.0692	48.131	48.1927	48.2544	48.3161	48.3778	48.4395	48.5012	48.5629	48.6247	48.6808	48.7283	48.7758	48.8233	48.8708	48.9183	48.9658	49.0134	49.0609	49.1084	49.1559	49.2034	49.2509	49.2984	49.346	49.3888
790	45.9595	46.0615	46.1634	46.2653	46.3673	46.4692	46.5712	46.6731	46.775	46.877	46.9789	47.0808	47.1828	47.2847	47.3867	47.4886	47.5905	47.6925	47.7592	47.8209	47.8826	47.9443	48.006	48.0677	48.1294	48.1912	48.2529	48.3146	48.3763	48.438	48.4997	48.5614	48.6232	48.6793	48.7268	48.7743	48.8218	48.8693	48.9169	48.9644	49.0119	49.0594	49.1069	49.1545	49.202	49.2495	49.297	49.3445	49.3874
791	45.9581	46.06	46.162	46.2639	46.3658	46.4678	46.5697	46.6716	46.7736	46.8755	46.9774	47.0794	47.1813	47.2832	47.3852	47.4871	47.589	47.691	47.7576	47.8194	47.8811	47.9428	48.0045	48.0662	48.1279	48.1896	48.2514	48.3131	48.3748	48.4365	48.4982	48.5599	48.6217	48.6778	48.7253	48.7728	48.8203	48.8679	48.9154	48.9629	49.0105	49.058	49.1055	49.153	49.2006	49.2481	49.2956	49.3431	49.386
792	45.9567	46.0586	46.1605	46.2625	46.3644	46.4663	46.5682	46.6702	46.7721	46.874	46.9759	47.0779	47.1798	47.2817	47.3837	47.4856	47.5875	47.6894	47.7561	47.8178	47.8796	47.9413	48.003	48.0647	48.1264	48.1881	48.2499	48.3116	48.3733	48.435	48.4967	48.5584	48.6202	48.6763	48.7238	48.7713	48.8189	48.8664	48.9139	48.9615	49.009	49.0565	49.1041	49.1516	49.1991	49.2467	49.2942	49.3417	49.3846
793	45.9553	46.0572	46.1591	46.261	46.3629	46.4649	46.5668	46.6687	46.7706	46.8725	46.9745	47.0764	47.1783	47.2802	47.3822	47.4841	47.586	47.6879	47.7546	47.8163	47.878	47.9398	48.0015	48.0632	48.1249	48.1866	48.2483	48.3101	48.3718	48.4335	48.4952	48.5569	48.6187	48.6748	48.7223	48.7699	48.8174	48.8649	48.9125	48.96	49.0076	49.0551	49.1026	49.1502	49.1977	49.2452	49.2928	49.3403	49.3832
794	45.9538	46.0557	46.1577	46.2596	46.3615	46.4634	46.5653	46.6672	46.7692	46.8711	46.973	47.0749	47.1768	47.2787	47.3806	47.4826	47.5845	47.6864	47.7531	47.8148	47.8765	47.9382	48	48.0617	48.1234	48.1851	48.2468	48.3086	48.3703	48.432	48.4937	48.5554	48.6172	48.6733	48.7208	48.7684	48.8159	48.8635	48.911	48.9586	49.0061	49.0536	49.1012	49.1487	49.1963	49.2438	49.2914	49.3389	49.3818
795	45.9524	46.0543	46.1562	46.2581	46.36	46.462	46.5639	46.6658	46.7677	46.8696	46.9715	47.0734	47.1753	47.2772	47.3791	47.4811	47.583	47.6849	47.7516	47.8133	47.875	47.9367	47.9984	48.0602	48.1219	48.1836	48.2453	48.307	48.3688	48.4305	48.4922	48.5539	48.6157	48.6718	48.7193	48.7669	48.8144	48.862	48.9095	48.9571	49.0046	49.0522	49.0998	49.1473	49.1949	49.2424	49.29	49.3375	49.3804
796	45.951	46.0529	46.1548	46.2567	46.3586	46.4605	46.5624	46.6643	46.7662	46.8681	46.97	47.0719	47.1738	47.2757	47.3776	47.4795	47.5815	47.6834	47.75	47.8118	47.8735	47.9352	47.9969	48.0586	48.1204	48.1821	48.2438	48.3055	48.3673	48.429	48.4907	48.5524	48.6142	48.6703	48.7178	48.7654	48.813	48.8605	48.9081	48.9556	49.0032	49.0508	49.0983	49.1459	49.1934	49.241	49.2885	49.3361	49.379
797	45.9496	46.0515	46.1534	46.2553	46.3572	46.4591	46.561	46.6629	46.7648	46.8666	46.9685	47.0704	47.1723	47.2742	47.3761	47.478	47.5799	47.6818	47.7485	47.8102	47.872	47.9337	47.9954	48.0571	48.1189	48.1806	48.2423	48.304	48.3658	48.4275	48.4892	48.5509	48.6127	48.6688	48.7164	48.7639	48.8115	48.859	48.9066	48.9542	49.0017	49.0493	49.0969	49.1444	49.192	49.2396	49.2871	49.3347	49.3776
798	45.9481	46.05	46.1519	46.2538	46.3557	46.4576	46.5595	46.6614	46.7633	46.8652	46.9671	47.069	47.1709	47.2727	47.3746	47.4765	47.5784	47.6803	47.747	47.8087	47.8704	47.9322	47.9939	48.0556	48.1173	48.1791	48.2408	48.3025	48.3642	48.426	48.4877	48.5494	48.6112	48.6673	48.7149	48.7624	48.81	48.8576	48.9052	48.9527	49.0003	49.0479	49.0954	49.143	49.1906	49.2382	49.2857	49.3333	49.3762
799	45.9467	46.0486	46.1505	46.2524	46.3543	46.4562	46.558	46.6599	46.7618	46.8637	46.9656	47.0675	47.1694	47.2712	47.3731	47.475	47.5769	47.6788	47.7455	47.8072	47.8689	47.9307	47.9924	48.0541	48.1158	48.1776	48.2393	48.301	48.3627	48.4245	48.4862	48.5479	48.6097	48.6658	48.7134	48.761	48.8085	48.8561	48.9037	48.9513	48.9988	49.0464	49.094	49.1416	49.1892	49.2367	49.2843	49.3319	49.3748
800	45.9453	46.0472	46.1491	46.2509	46.3528	46.4547	46.5566	46.6585	46.7603	46.8622	46.9641	47.066	47.1679	47.2697	47.3716	47.4735	47.5754	47.6773	47.744	47.8057	47.8674	47.9291	47.9909	48.0526	48.1143	48.1761	48.2378	48.2995	48.3612	48.423	48.4847	48.5464	48.6082	48.6643	48.7119	48.7595	48.8071	48.8546	48.9022	48.9498	48.9974	49.045	49.0926	49.1401	49.1877	49.2353	49.2829	49.3305	49.3734
801	45.9439	46.0458	46.1476	46.2495	46.3514	46.4533	46.5551	46.657	46.7589	46.8608	46.9626	47.0645	47.1664	47.2682	47.3701	47.472	47.5739	47.6757	47.7424	47.8042	47.8659	47.9276	47.9894	48.0511	48.1128	48.1745	48.2363	48.298	48.3597	48.4215	48.4832	48.5449	48.6067	48.6628	48.7104	48.758	48.8056	48.8532	48.9008	48.9483	48.9959	49.0435	49.0911	49.1387	49.1863	49.2339	49.2815	49.3291	49.372
802	45.9425	46.0443	46.1462	46.2481	46.3499	46.4518	46.5537	46.6555	46.7574	46.8593	46.9611	47.063	47.1649	47.2668	47.3686	47.4705	47.5724	47.6742	47.7409	47.8026	47.8644	47.9261	47.9878	48.0496	48.1113	48.173	48.2348	48.2965	48.3582	48.42	48.4817	48.5434	48.6052	48.6613	48.7089	48.7565	48.8041	48.8517	48.8993	48.9469	48.9945	49.0421	49.0897	49.1373	49.1849	49.2325	49.2801	49.3277	49.3706
803	45.941	46.0429	46.1448	46.2466	46.3485	46.4504	46.5522	46.6541	46.7559	46.8578	46.9597	47.0615	47.1634	47.2653	47.3671	47.469	47.5708	47.6727	47.7394	47.8011	47.8629	47.9246	47.9863	48.0481	48.1098	48.1715	48.2333	48.295	48.3567	48.4185	48.4802	48.5419	48.6037	48.6598	48.7074	48.755	48.8026	48.8502	48.8978	48.9454	48.993	49.0406	49.0882	49.1358	49.1835	49.2311	49.2787	49.3263	49.3692
804	45.9396	46.0415	46.1433	46.2452	46.347	46.4489	46.5508	46.6526	46.7545	46.8563	46.9582	47.06	47.1619	47.2638	47.3656	47.4675	47.5693	47.6712	47.7379	47.7996	47.8613	47.9231	47.9848	48.0465	48.1083	48.17	48.2317	48.2935	48.3552	48.4169	48.4787	48.5404	48.6022	48.6583	48.7059	48.7535	48.8011	48.8488	48.8964	48.944	48.9916	49.0392	49.0868	49.1344	49.182	49.2296	49.2772	49.3249	49.3678
805	45.9382	46.0401	46.1419	46.2438	46.3456	46.4475	46.5493	46.6512	46.753	46.8549	46.9567	47.0586	47.1604	47.2623	47.3641	47.466	47.5678	47.6697	47.7363	47.7981	47.8598	47.9216	47.9833	48.045	48.1068	48.1685	48.2302	48.292	48.3537	48.4154	48.4772	48.5389	48.6007	48.6568	48.7044	48.7521	48.7997	48.8473	48.8949	48.9425	48.9901	49.0378	49.0854	49.133	49.1806	49.2282	49.2758	49.3234	49.3664
806	45.9368	46.0386	46.1405	46.2423	46.3442	46.446	46.5478	46.6497	46.7515	46.8534	46.9552	47.0571	47.1589	47.2608	47.3626	47.4645	47.5663	47.6681	47.7348	47.7966	47.8583	47.92	47.9818	48.0435	48.1053	48.167	48.2287	48.2905	48.3522	48.4139	48.4757	48.5374	48.5992	48.6553	48.7029	48.7506	48.7982	48.8458	48.8934	48.9411	48.9887	49.0363	49.0839	49.1316	49.1792	49.2268	49.2744	49.322	49.365
807	45.9354	46.0372	46.139	46.2409	46.3427	46.4446	46.5464	46.6482	46.7501	46.8519	46.9537	47.0556	47.1574	47.2593	47.3611	47.4629	47.5648	47.6666	47.7333	47.795	47.8568	47.9185	47.9803	48.042	48.1037	48.1655	48.2272	48.289	48.3507	48.4124	48.4742	48.5359	48.5977	48.6538	48.7015	48.7491	48.7967	48.8443	48.892	48.9396	48.9872	49.0349	49.0825	49.1301	49.1777	49.2254	49.273	49.3206	49.3636
808	45.9339	46.0358	46.1376	46.2394	46.3413	46.4431	46.5449	46.6468	46.7486	46.8504	46.9523	47.0541	47.1559	47.2578	47.3596	47.4614	47.5633	47.6651	47.7318	47.7935	47.8553	47.917	47.9787	48.0405	48.1022	48.164	48.2257	48.2875	48.3492	48.4109	48.4727	48.5344	48.5962	48.6523	48.7	48.7476	48.7952	48.8429	48.8905	48.9381	48.9858	49.0334	49.0811	49.1287	49.1763	49.224	49.2716	49.3192	49.3622
809	45.9325	46.0343	46.1362	46.238	46.3398	46.4417	46.5435	46.6453	46.7471	46.849	46.9508	47.0526	47.1544	47.2563	47.3581	47.4599	47.5617	47.6636	47.7303	47.792	47.8537	47.9155	47.9772	48.039	48.1007	48.1625	48.2242	48.2859	48.3477	48.4094	48.4712	48.5329	48.5947	48.6508	48.6985	48.7461	48.7938	48.8414	48.889	48.9367	48.9843	49.032	49.0796	49.1273	49.1749	49.2225	49.2702	49.3178	49.3608
810	45.9311	46.0329	46.1347	46.2366	46.3384	46.4402	46.542	46.6438	46.7457	46.8475	46.9493	47.0511	47.1529	47.2548	47.3566	47.4584	47.5602	47.6621	47.7287	47.7905	47.8522	47.914	47.9757	48.0375	48.0992	48.1609	48.2227	48.2844	48.3462	48.4079	48.4697	48.5314	48.5932	48.6493	48.697	48.7446	48.7923	48.8399	48.8876	48.9352	48.9829	49.0305	49.0782	49.1258	49.1735	49.2211	49.2688	49.3164	49.3594
811	45.9297	46.0315	46.1333	46.2351	46.3369	46.4387	46.5406	46.6424	46.7442	46.846	46.9478	47.0496	47.1515	47.2533	47.3551	47.4569	47.5587	47.6605	47.7272	47.789	47.8507	47.9125	47.9742	48.0359	48.0977	48.1594	48.2212	48.2829	48.3447	48.4064	48.4682	48.5299	48.5917	48.6478	48.6955	48.7432	48.7908	48.8385	48.8861	48.9338	48.9814	49.0291	49.0767	49.1244	49.172	49.2197	49.2674	49.315	49.358
812	45.9283	46.0301	46.1319	46.2337	46.3355	46.4373	46.5391	46.6409	46.7427	46.8445	46.9463	47.0482	47.15	47.2518	47.3536	47.4554	47.5572	47.659	47.7257	47.7874	47.8492	47.9109	47.9727	48.0344	48.0962	48.1579	48.2197	48.2814	48.3432	48.4049	48.4667	48.5284	48.5902	48.6463	48.694	48.7417	48.7893	48.837	48.8847	48.9323	48.98	49.0276	49.0753	49.123	49.1706	49.2183	49.2659	49.3136	49.3566
813	45.9268	46.0286	46.1304	46.2322	46.334	46.4358	46.5377	46.6395	46.7413	46.8431	46.9449	47.0467	47.1485	47.2503	47.3521	47.4539	47.5557	47.6575	47.7242	47.7859	47.8477	47.9094	47.9712	48.0329	48.0947	48.1564	48.2182	48.2799	48.3417	48.4034	48.4652	48.5269	48.5887	48.6448	48.6925	48.7402	48.7879	48.8355	48.8832	48.9309	48.9785	49.0262	49.0739	49.1215	49.1692	49.2169	49.2645	49.3122	49.3552
814	45.9254	46.0272	46.129	46.2308	46.3326	46.4344	46.5362	46.638	46.7398	46.8416	46.9434	47.0452	47.147	47.2488	47.3506	47.4524	47.5542	47.656	47.7227	47.7844	47.8462	47.9079	47.9697	48.0314	48.0932	48.1549	48.2167	48.2784	48.3402	48.4019	48.4637	48.5254	48.5872	48.6434	48.691	48.7387	48.7864	48.834	48.8817	48.9294	48.9771	49.0247	49.0724	49.1201	49.1678	49.2154	49.2631	49.3108	49.3538
815	45.924	46.0258	46.1276	46.2294	46.3312	46.4329	46.5347	46.6365	46.7383	46.8401	46.9419	47.0437	47.1455	47.2473	47.3491	47.4509	47.5527	47.6544	47.7211	47.7829	47.8446	47.9064	47.9681	48.0299	48.0916	48.1534	48.2151	48.2769	48.3387	48.4004	48.4622	48.5239	48.5857	48.6419	48.6895	48.7372	48.7849	48.8326	48.8803	48.9279	48.9756	49.0233	49.071	49.1187	49.1663	49.214	49.2617	49.3094	49.3524
816	45.9226	46.0244	46.1261	46.2279	46.3297	46.4315	46.5333	46.6351	46.7369	46.8386	46.9404	47.0422	47.144	47.2458	47.3476	47.4494	47.5511	47.6529	47.7196	47.7814	47.8431	47.9049	47.9666	48.0284	48.0901	48.1519	48.2136	48.2754	48.3371	48.3989	48.4606	48.5224	48.5842	48.6404	48.688	48.7357	48.7834	48.8311	48.8788	48.9265	48.9742	49.0219	49.0695	49.1172	49.1649	49.2126	49.2603	49.308	49.351
817	45.9211	46.0229	46.1247	46.2265	46.3283	46.43	46.5318	46.6336	46.7354	46.8372	46.9389	47.0407	47.1425	47.2443	47.3461	47.4478	47.5496	47.6514	47.7181	47.7799	47.8416	47.9034	47.9651	48.0269	48.0886	48.1504	48.2121	48.2739	48.3356	48.3974	48.4591	48.5209	48.5827	48.6389	48.6866	48.7342	48.7819	48.8296	48.8773	48.925	48.9727	49.0204	49.0681	49.1158	49.1635	49.2112	49.2589	49.3066	49.3496
818	45.9197	46.0215	46.1233	46.225	46.3268	46.4286	46.5304	46.6321	46.7339	46.8357	46.9375	47.0392	47.141	47.2428	47.3446	47.4463	47.5481	47.6499	47.7166	47.7783	47.8401	47.9018	47.9636	48.0254	48.0871	48.1489	48.2106	48.2724	48.3341	48.3959	48.4576	48.5194	48.5812	48.6374	48.6851	48.7328	48.7805	48.8282	48.8759	48.9236	48.9713	49.019	49.0667	49.1144	49.1621	49.2098	49.2575	49.3052	49.3482
819	45.9183	46.0201	46.1218	46.2236	46.3254	46.4271	46.5289	46.6307	46.7324	46.8342	46.936	47.0378	47.1395	47.2413	47.3431	47.4448	47.5466	47.6484	47.7151	47.7768	47.8386	47.9003	47.9621	48.0238	48.0856	48.1474	48.2091	48.2709	48.3326	48.3944	48.4561	48.5179	48.5797	48.6359	48.6836	48.7313	48.779	48.8267	48.8744	48.9221	48.9698	49.0175	49.0652	49.1129	49.1606	49.2083	49.2561	49.3038	49.3468
820	45.9169	46.0186	46.1204	46.2222	46.3239	46.4257	46.5275	46.6292	46.731	46.8327	46.9345	47.0363	47.138	47.2398	47.3416	47.4433	47.5451	47.6468	47.7135	47.7753	47.8371	47.8988	47.9606	48.0223	48.0841	48.1458	48.2076	48.2694	48.3311	48.3929	48.4546	48.5164	48.5782	48.6344	48.6821	48.7298	48.7775	48.8252	48.8729	48.9206	48.9684	49.0161	49.0638	49.1115	49.1592	49.2069	49.2546	49.3024	49.3454
821	45.9155	46.0172	46.119	46.2207	46.3225	46.4242	46.526	46.6278	46.7295	46.8313	46.933	47.0348	47.1365	47.2383	47.34	47.4418	47.5436	47.6453	47.712	47.7738	47.8355	47.8973	47.9591	48.0208	48.0826	48.1443	48.2061	48.2679	48.3296	48.3914	48.4531	48.5149	48.5767	48.6329	48.6806	48.7283	48.776	48.8238	48.8715	48.9192	48.9669	49.0146	49.0623	49.1101	49.1578	49.2055	49.2532	49.3009	49.344
822	45.914	46.0158	46.1175	46.2193	46.321	46.4228	46.5245	46.6263	46.728	46.8298	46.9315	47.0333	47.135	47.2368	47.3385	47.4403	47.542	47.6438	47.7105	47.7723	47.834	47.8958	47.9575	48.0193	48.0811	48.1428	48.2046	48.2663	48.3281	48.3899	48.4516	48.5134	48.5752	48.6314	48.6791	48.7268	48.7746	48.8223	48.87	48.9177	48.9655	49.0132	49.0609	49.1086	49.1564	49.2041	49.2518	49.2995	49.3426
823	45.9126	46.0144	46.1161	46.2179	46.3196	46.4213	46.5231	46.6248	46.7266	46.8283	46.9301	47.0318	47.1336	47.2353	47.337	47.4388	47.5405	47.6423	47.709	47.7707	47.8325	47.8943	47.956	48.0178	48.0796	48.1413	48.2031	48.2648	48.3266	48.3884	48.4501	48.5119	48.5737	48.6299	48.6776	48.7253	48.7731	48.8208	48.8685	48.9163	48.964	49.0117	49.0595	49.1072	49.1549	49.2027	49.2504	49.2981	49.3412
824	45.9112	46.0129	46.1147	46.2164	46.3182	46.4199	46.5216	46.6234	46.7251	46.8268	46.9286	47.0303	47.1321	47.2338	47.3355	47.4373	47.539	47.6408	47.7075	47.7692	47.831	47.8927	47.9545	48.0163	48.078	48.1398	48.2016	48.2633	48.3251	48.3869	48.4486	48.5104	48.5722	48.6284	48.6761	48.7239	48.7716	48.8193	48.8671	48.9148	48.9626	49.0103	49.058	49.1058	49.1535	49.2012	49.249	49.2967	49.3398
825	45.9098	46.0115	46.1132	46.215	46.3167	46.4184	46.5202	46.6219	46.7236	46.8254	46.9271	47.0288	47.1306	47.2323	47.334	47.4358	47.5375	47.6392	47.7059	47.7677	47.8295	47.8912	47.953	48.0148	48.0765	48.1383	48.2001	48.2618	48.3236	48.3854	48.4471	48.5089	48.5707	48.6269	48.6746	48.7224	48.7701	48.8179	48.8656	48.9134	48.9611	49.0089	49.0566	49.1043	49.1521	49.1998	49.2476	49.2953	49.3384
826	45.9084	46.0101	46.1118	46.2135	46.3153	46.417	46.5187	46.6204	46.7222	46.8239	46.9256	47.0274	47.1291	47.2308	47.3325	47.4343	47.536	47.6377	47.7044	47.7662	47.8279	47.8897	47.9515	48.0132	48.075	48.1368	48.1986	48.2603	48.3221	48.3839	48.4456	48.5074	48.5692	48.6254	48.6731	48.7209	48.7686	48.8164	48.8642	48.9119	48.9597	49.0074	49.0552	49.1029	49.1507	49.1984	49.2462	49.2939	49.337
827	45.9069	46.0087	46.1104	46.2121	46.3138	46.4155	46.5173	46.619	46.7207	46.8224	46.9241	47.0259	47.1276	47.2293	47.331	47.4327	47.5345	47.6362	47.7029	47.7647	47.8264	47.8882	47.95	48.0117	48.0735	48.1353	48.197	48.2588	48.3206	48.3823	48.4441	48.5059	48.5677	48.6239	48.6717	48.7194	48.7672	48.8149	48.8627	48.9104	48.9582	49.006	49.0537	49.1015	49.1492	49.197	49.2447	49.2925	49.3356
828	45.9055	46.0072	46.1089	46.2107	46.3124	46.4141	46.5158	46.6175	46.7192	46.8209	46.9227	47.0244	47.1261	47.2278	47.3295	47.4312	47.533	47.6347	47.7014	47.7631	47.8249	47.8867	47.9485	48.0102	48.072	48.1338	48.1955	48.2573	48.3191	48.3808	48.4426	48.5044	48.5662	48.6224	48.6702	48.7179	48.7657	48.8135	48.8612	48.909	48.9568	49.0045	49.0523	49.1	49.1478	49.1956	49.2433	49.2911	49.3342
829	45.9041	46.0058	46.1075	46.2092	46.3109	46.4126	46.5143	46.6161	46.7178	46.8195	46.9212	47.0229	47.1246	47.2263	47.328	47.4297	47.5314	47.6331	47.6998	47.7616	47.8234	47.8852	47.9469	48.0087	48.0705	48.1323	48.194	48.2558	48.3176	48.3793	48.4411	48.5029	48.5647	48.6209	48.6687	48.7164	48.7642	48.812	48.8598	48.9075	48.9553	49.0031	49.0508	49.0986	49.1464	49.1942	49.2419	49.2897	49.3328
830	45.9027	46.0044	46.1061	46.2078	46.3095	46.4112	46.5129	46.6146	46.7163	46.818	46.9197	47.0214	47.1231	47.2248	47.3265	47.4282	47.5299	47.6316	47.6983	47.7601	47.8219	47.8836	47.9454	48.0072	48.069	48.1307	48.1925	48.2543	48.3161	48.3778	48.4396	48.5014	48.5632	48.6194	48.6672	48.715	48.7627	48.8105	48.8583	48.9061	48.9538	49.0016	49.0494	49.0972	49.145	49.1927	49.2405	49.2883	49.3314
831	45.9013	46.0029	46.1046	46.2063	46.308	46.4097	46.5114	46.6131	46.7148	46.8165	46.9182	47.0199	47.1216	47.2233	47.325	47.4267	47.5284	47.6301	47.6968	47.7586	47.8204	47.8821	47.9439	48.0057	48.0675	48.1292	48.191	48.2528	48.3146	48.3763	48.4381	48.4999	48.5617	48.6179	48.6657	48.7135	48.7613	48.809	48.8568	48.9046	48.9524	49.0002	49.048	49.0957	49.1435	49.1913	49.2391	49.2869	49.33
832	45.8998	46.0015	46.1032	46.2049	46.3066	46.4083	46.51	46.6117	46.7134	46.8151	46.9167	47.0184	47.1201	47.2218	47.3235	47.4252	47.5269	47.6286	47.6953	47.7571	47.8188	47.8806	47.9424	48.0042	48.0659	48.1277	48.1895	48.2513	48.3131	48.3748	48.4366	48.4984	48.5602	48.6164	48.6642	48.712	48.7598	48.8076	48.8554	48.9032	48.9509	48.9987	49.0465	49.0943	49.1421	49.1899	49.2377	49.2855	49.3286
833	45.8984	46.0001	46.1018	46.2035	46.3052	46.4068	46.5085	46.6102	46.7119	46.8136	46.9153	47.0169	47.1186	47.2203	47.322	47.4237	47.5254	47.6271	47.6938	47.7555	47.8173	47.8791	47.9409	48.0027	48.0644	48.1262	48.188	48.2498	48.3115	48.3733	48.4351	48.4969	48.5587	48.6149	48.6627	48.7105	48.7583	48.8061	48.8539	48.9017	48.9495	48.9973	49.0451	49.0929	49.1407	49.1885	49.2363	49.2841	49.3272
834	45.897	45.9987	46.1003	46.202	46.3037	46.4054	46.5071	46.6087	46.7104	46.8121	46.9138	47.0155	47.1171	47.2188	47.3205	47.4222	47.5239	47.6255	47.6922	47.754	47.8158	47.8776	47.9394	48.0011	48.0629	48.1247	48.1865	48.2483	48.31	48.3718	48.4336	48.4954	48.5572	48.6134	48.6612	48.709	48.7568	48.8046	48.8524	48.9002	48.948	48.9958	49.0436	49.0915	49.1393	49.1871	49.2349	49.2827	49.3258
835	45.8956	45.9972	46.0989	46.2006	46.3023	46.4039	46.5056	46.6073	46.709	46.8106	46.9123	47.014	47.1157	47.2173	47.319	47.4207	47.5223	47.624	47.6907	47.7525	47.8143	47.8761	47.9378	47.9996	48.0614	48.1232	48.185	48.2468	48.3085	48.3703	48.4321	48.4939	48.5557	48.6119	48.6597	48.7075	48.7554	48.8032	48.851	48.8988	48.9466	48.9944	49.0422	49.09	49.1378	49.1856	49.2334	49.2813	49.3244
836	45.8941	45.9958	46.0975	46.1991	46.3008	46.4025	46.5042	46.6058	46.7075	46.8092	46.9108	47.0125	47.1142	47.2158	47.3175	47.4192	47.5208	47.6225	47.6892	47.751	47.8128	47.8745	47.9363	47.9981	48.0599	48.1217	48.1835	48.2452	48.307	48.3688	48.4306	48.4924	48.5542	48.6104	48.6582	48.7061	48.7539	48.8017	48.8495	48.8973	48.9451	48.993	49.0408	49.0886	49.1364	49.1842	49.232	49.2798	49.323
837	45.8927	45.9944	46.096	46.1977	46.2994	46.401	46.5027	46.6044	46.706	46.8077	46.9093	47.011	47.1127	47.2143	47.316	47.4177	47.5193	47.621	47.6877	47.7495	47.8112	47.873	47.9348	47.9966	48.0584	48.1202	48.182	48.2437	48.3055	48.3673	48.4291	48.4909	48.5527	48.6089	48.6568	48.7046	48.7524	48.8002	48.848	48.8959	48.9437	48.9915	49.0393	49.0872	49.135	49.1828	49.2306	49.2784	49.3216
838	45.8913	45.993	46.0946	46.1963	46.2979	46.3996	46.5012	46.6029	46.7046	46.8062	46.9079	47.0095	47.1112	47.2128	47.3145	47.4161	47.5178	47.6195	47.6862	47.7479	47.8097	47.8715	47.9333	47.9951	48.0569	48.1187	48.1804	48.2422	48.304	48.3658	48.4276	48.4894	48.5512	48.6074	48.6553	48.7031	48.7509	48.7988	48.8466	48.8944	48.9422	48.9901	49.0379	49.0857	49.1335	49.1814	49.2292	49.277	49.3202
839	45.8899	45.9915	46.0932	46.1948	46.2965	46.3981	46.4998	46.6014	46.7031	46.8047	46.9064	47.008	47.1097	47.2113	47.313	47.4146	47.5163	47.6179	47.6846	47.7464	47.8082	47.87	47.9318	47.9936	48.0554	48.1171	48.1789	48.2407	48.3025	48.3643	48.4261	48.4879	48.5497	48.6059	48.6538	48.7016	48.7494	48.7973	48.8451	48.893	48.9408	48.9886	49.0365	49.0843	49.1321	49.18	49.2278	49.2756	49.3188
840	45.8885	45.9901	46.0918	46.1934	46.295	46.3967	46.4983	46.6	46.7016	46.8033	46.9049	47.0065	47.1082	47.2098	47.3115	47.4131	47.5148	47.6164	47.6831	47.7449	47.8067	47.8685	47.9303	47.9921	48.0538	48.1156	48.1774	48.2392	48.301	48.3628	48.4246	48.4864	48.5482	48.6044	48.6523	48.7001	48.748	48.7958	48.8437	48.8915	48.9393	48.9872	49.035	49.0829	49.1307	49.1785	49.2264	49.2742	49.3174
841	45.887	45.9887	46.0903	46.192	46.2936	46.3952	46.4969	46.5985	46.7001	46.8018	46.9034	47.0051	47.1067	47.2083	47.31	47.4116	47.5133	47.6149	47.6816	47.7434	47.8052	47.867	47.9288	47.9905	48.0523	48.1141	48.1759	48.2377	48.2995	48.3613	48.4231	48.4849	48.5467	48.603	48.6508	48.6986	48.7465	48.7943	48.8422	48.89	48.9379	48.9857	49.0336	49.0814	49.1293	49.1771	49.225	49.2728	49.316
842	45.8856	45.9873	46.0889	46.1905	46.2921	46.3938	46.4954	46.597	46.6987	46.8003	46.9019	47.0036	47.1052	47.2068	47.3085	47.4101	47.5117	47.6134	47.6801	47.7419	47.8037	47.8655	47.9272	47.989	48.0508	48.1126	48.1744	48.2362	48.298	48.3598	48.4216	48.4834	48.5452	48.6015	48.6493	48.6972	48.745	48.7929	48.8407	48.8886	48.9364	48.9843	49.0321	49.08	49.1278	49.1757	49.2236	49.2714	49.3146
843	45.8842	45.9858	46.0875	46.1891	46.2907	46.3923	46.494	46.5956	46.6972	46.7988	46.9005	47.0021	47.1037	47.2053	47.307	47.4086	47.5102	47.6118	47.6786	47.7403	47.8021	47.8639	47.9257	47.9875	48.0493	48.1111	48.1729	48.2347	48.2965	48.3583	48.4201	48.4819	48.5437	48.6	48.6478	48.6957	48.7435	48.7914	48.8393	48.8871	48.935	48.9828	49.0307	49.0786	49.1264	49.1743	49.2221	49.27	49.3132
844	45.8828	45.9844	46.086	46.1876	46.2893	46.3909	46.4925	46.5941	46.6957	46.7974	46.899	47.0006	47.1022	47.2038	47.3055	47.4071	47.5087	47.6103	47.677	47.7388	47.8006	47.8624	47.9242	47.986	48.0478	48.1096	48.1714	48.2332	48.295	48.3568	48.4186	48.4804	48.5422	48.5985	48.6463	48.6942	48.7421	48.7899	48.8378	48.8857	48.9335	48.9814	49.0293	49.0771	49.125	49.1729	49.2207	49.2686	49.3118
845	45.8814	45.983	46.0846	46.1862	46.2878	46.3894	46.491	46.5927	46.6943	46.7959	46.8975	46.9991	47.1007	47.2023	47.304	47.4056	47.5072	47.6088	47.6755	47.7373	47.7991	47.8609	47.9227	47.9845	48.0463	48.1081	48.1699	48.2317	48.2935	48.3553	48.4171	48.4789	48.5407	48.597	48.6448	48.6927	48.7406	48.7885	48.8363	48.8842	48.9321	48.98	49.0278	49.0757	49.1236	49.1714	49.2193	49.2672	49.3104
846	45.8799	45.9815	46.0832	46.1848	46.2864	46.388	46.4896	46.5912	46.6928	46.7944	46.896	46.9976	47.0992	47.2008	47.3025	47.4041	47.5057	47.6073	47.674	47.7358	47.7976	47.8594	47.9212	47.983	48.0448	48.1066	48.1684	48.2302	48.292	48.3538	48.4156	48.4774	48.5392	48.5955	48.6433	48.6912	48.7391	48.787	48.8349	48.8827	48.9306	48.9785	49.0264	49.0743	49.1221	49.17	49.2179	49.2658	49.309
847	45.8785	45.9801	46.0817	46.1833	46.2849	46.3865	46.4881	46.5897	46.6913	46.7929	46.8945	46.9961	47.0977	47.1994	47.301	47.4026	47.5042	47.6058	47.6725	47.7343	47.7961	47.8579	47.9197	47.9815	48.0433	48.1051	48.1669	48.2287	48.2905	48.3523	48.4141	48.4759	48.5377	48.594	48.6419	48.6897	48.7376	48.7855	48.8334	48.8813	48.9292	48.9771	49.0249	49.0728	49.1207	49.1686	49.2165	49.2644	49.3076
848	45.8771	45.9787	46.0803	46.1819	46.2835	46.3851	46.4867	46.5883	46.6899	46.7915	46.8931	46.9947	47.0963	47.1979	47.2994	47.401	47.5026	47.6042	47.671	47.7328	47.7946	47.8564	47.9182	47.98	48.0418	48.1036	48.1654	48.2272	48.289	48.3508	48.4126	48.4744	48.5362	48.5925	48.6404	48.6883	48.7362	48.784	48.8319	48.8798	48.9277	48.9756	49.0235	49.0714	49.1193	49.1672	49.2151	49.263	49.3062
849	45.8757	45.9773	46.0789	46.1804	46.282	46.3836	46.4852	46.5868	46.6884	46.79	46.8916	46.9932	47.0948	47.1964	47.2979	47.3995	47.5011	47.6027	47.6694	47.7312	47.793	47.8548	47.9166	47.9784	48.0402	48.102	48.1638	48.2256	48.2875	48.3493	48.4111	48.4729	48.5347	48.591	48.6389	48.6868	48.7347	48.7826	48.8305	48.8784	48.9263	48.9742	49.0221	49.07	49.1179	49.1658	49.2137	49.2616	49.3048
850	45.8743	45.9758	46.0774	46.179	46.2806	46.3822	46.4838	46.5853	46.6869	46.7885	46.8901	46.9917	47.0933	47.1949	47.2964	47.398	47.4996	47.6012	47.6679	47.7297	47.7915	47.8533	47.9151	47.9769	48.0387	48.1005	48.1623	48.2241	48.2859	48.3477	48.4096	48.4714	48.5332	48.5895	48.6374	48.6853	48.7332	48.7811	48.829	48.8769	48.9248	48.9727	49.0206	49.0685	49.1164	49.1643	49.2123	49.2602	49.3034
851	45.8728	45.9744	46.076	46.1776	46.2791	46.3807	46.4823	46.5839	46.6855	46.787	46.8886	46.9902	47.0918	47.1934	47.2949	47.3965	47.4981	47.5997	47.6664	47.7282	47.79	47.8518	47.9136	47.9754	48.0372	48.099	48.1608	48.2226	48.2844	48.3462	48.408	48.4699	48.5317	48.588	48.6359	48.6838	48.7317	48.7796	48.8275	48.8755	48.9234	48.9713	49.0192	49.0671	49.115	49.1629	49.2108	49.2587	49.302
852	45.8714	45.973	46.0746	46.1761	46.2777	46.3793	46.4808	46.5824	46.684	46.7856	46.8871	46.9887	47.0903	47.1919	47.2934	47.395	47.4966	47.5982	47.6649	47.7267	47.7885	47.8503	47.9121	47.9739	48.0357	48.0975	48.1593	48.2211	48.2829	48.3447	48.4065	48.4684	48.5302	48.5865	48.6344	48.6823	48.7302	48.7782	48.8261	48.874	48.9219	48.9698	49.0178	49.0657	49.1136	49.1615	49.2094	49.2573	49.3006
853	45.87	45.9716	46.0731	46.1747	46.2763	46.3778	46.4794	46.581	46.6825	46.7841	46.8857	46.9872	47.0888	47.1904	47.2919	47.3935	47.4951	47.5966	47.6633	47.7252	47.787	47.8488	47.9106	47.9724	48.0342	48.096	48.1578	48.2196	48.2814	48.3432	48.405	48.4669	48.5287	48.585	48.6329	48.6808	48.7288	48.7767	48.8246	48.8725	48.9205	48.9684	49.0163	49.0642	49.1122	49.1601	49.208	49.2559	49.2992
854	45.8686	45.9701	46.0717	46.1733	46.2748	46.3764	46.4779	46.5795	46.6811	46.7826	46.8842	46.9857	47.0873	47.1889	47.2904	47.392	47.4936	47.5951	47.6618	47.7236	47.7854	47.8473	47.9091	47.9709	48.0327	48.0945	48.1563	48.2181	48.2799	48.3417	48.4035	48.4654	48.5272	48.5835	48.6314	48.6794	48.7273	48.7752	48.8232	48.8711	48.919	48.9669	49.0149	49.0628	49.1107	49.1587	49.2066	49.2545	49.2978
855	45.8671	45.9687	46.0703	46.1718	46.2734	46.3749	46.4765	46.578	46.6796	46.7811	46.8827	46.9843	47.0858	47.1874	47.2889	47.3905	47.492	47.5936	47.6603	47.7221	47.7839	47.8457	47.9075	47.9694	48.0312	48.093	48.1548	48.2166	48.2784	48.3402	48.402	48.4638	48.5257	48.582	48.6299	48.6779	48.7258	48.7738	48.8217	48.8696	48.9176	48.9655	49.0134	49.0614	49.1093	49.1572	49.2052	49.2531	49.2964
856	45.8657	45.9673	46.0688	46.1704	46.2719	46.3735	46.475	46.5766	46.6781	46.7797	46.8812	46.9828	47.0843	47.1859	47.2874	47.389	47.4905	47.5921	47.6588	47.7206	47.7824	47.8442	47.906	47.9678	48.0297	48.0915	48.1533	48.2151	48.2769	48.3387	48.4005	48.4623	48.5242	48.5805	48.6285	48.6764	48.7243	48.7723	48.8202	48.8682	48.9161	48.9641	49.012	49.0599	49.1079	49.1558	49.2038	49.2517	49.295
857	45.8643	45.9658	46.0674	46.1689	46.2705	46.372	46.4736	46.5751	46.6767	46.7782	46.8797	46.9813	47.0828	47.1844	47.2859	47.3875	47.489	47.5905	47.6573	47.7191	47.7809	47.8427	47.9045	47.9663	48.0281	48.09	48.1518	48.2136	48.2754	48.3372	48.399	48.4608	48.5227	48.579	48.627	48.6749	48.7229	48.7708	48.8188	48.8667	48.9147	48.9626	49.0106	49.0585	49.1065	49.1544	49.2024	49.2503	49.2936
858	45.8629	45.9644	46.066	46.1675	46.269	46.3706	46.4721	46.5736	46.6752	46.7767	46.8783	46.9798	47.0813	47.1829	47.2844	47.386	47.4875	47.589	47.6557	47.7176	47.7794	47.8412	47.903	47.9648	48.0266	48.0885	48.1503	48.2121	48.2739	48.3357	48.3975	48.4593	48.5212	48.5775	48.6255	48.6734	48.7214	48.7693	48.8173	48.8653	48.9132	48.9612	49.0091	49.0571	49.105	49.153	49.2009	49.2489	49.2922
859	45.8615	45.963	46.0645	46.1661	46.2676	46.3691	46.4707	46.5722	46.6737	46.7752	46.8768	46.9783	47.0798	47.1814	47.2829	47.3844	47.486	47.5875	47.6542	47.716	47.7779	47.8397	47.9015	47.9633	48.0251	48.0869	48.1488	48.2106	48.2724	48.3342	48.396	48.4578	48.5197	48.576	48.624	48.6719	48.7199	48.7679	48.8158	48.8638	48.9118	48.9597	49.0077	49.0556	49.1036	49.1516	49.1995	49.2475	49.2908
860	45.86	45.9616	46.0631	46.1646	46.2661	46.3677	46.4692	46.5707	46.6722	46.7738	46.8753	46.9768	47.0784	47.1799	47.2814	47.3829	47.4845	47.586	47.6527	47.7145	47.7763	47.8382	47.9	47.9618	48.0236	48.0854	48.1472	48.2091	48.2709	48.3327	48.3945	48.4563	48.5182	48.5745	48.6225	48.6705	48.7184	48.7664	48.8144	48.8623	48.9103	48.9583	49.0062	49.0542	49.1022	49.1502	49.1981	49.2461	49.2894
861	45.8586	45.9601	46.0617	46.1632	46.2647	46.3662	46.4677	46.5693	46.6708	46.7723	46.8738	46.9753	47.0769	47.1784	47.2799	47.3814	47.4829	47.5845	47.6512	47.713	47.7748	47.8366	47.8985	47.9603	48.0221	48.0839	48.1457	48.2076	48.2694	48.3312	48.393	48.4548	48.5167	48.573	48.621	48.669	48.717	48.7649	48.8129	48.8609	48.9089	48.9568	49.0048	49.0528	49.1008	49.1487	49.1967	49.2447	49.288
862	45.8572	45.9587	46.0602	46.1617	46.2633	46.3648	46.4663	46.5678	46.6693	46.7708	46.8723	46.9739	47.0754	47.1769	47.2784	47.3799	47.4814	47.5829	47.6497	47.7115	47.7733	47.8351	47.8969	47.9588	48.0206	48.0824	48.1442	48.2061	48.2679	48.3297	48.3915	48.4533	48.5152	48.5715	48.6195	48.6675	48.7155	48.7635	48.8114	48.8594	48.9074	48.9554	49.0034	49.0513	49.0993	49.1473	49.1953	49.2433	49.2866
863	45.8558	45.9573	46.0588	46.1603	46.2618	46.3633	46.4648	46.5663	46.6678	46.7694	46.8709	46.9724	47.0739	47.1754	47.2769	47.3784	47.4799	47.5814	47.6481	47.71	47.7718	47.8336	47.8954	47.9573	48.0191	48.0809	48.1427	48.2045	48.2664	48.3282	48.39	48.4518	48.5137	48.57	48.618	48.666	48.714	48.762	48.81	48.858	48.906	48.9539	49.0019	49.0499	49.0979	49.1459	49.1939	49.2419	49.2852
864	45.8544	45.9559	46.0574	46.1589	46.2604	46.3619	46.4634	46.5649	46.6664	46.7679	46.8694	46.9709	47.0724	47.1739	47.2754	47.3769	47.4784	47.5799	47.6466	47.7084	47.7703	47.8321	47.8939	47.9557	48.0176	48.0794	48.1412	48.203	48.2649	48.3267	48.3885	48.4503	48.5122	48.5685	48.6165	48.6645	48.7125	48.7605	48.8085	48.8565	48.9045	48.9525	49.0005	49.0485	49.0965	49.1445	49.1925	49.2405	49.2838
865	45.8529	45.9544	46.0559	46.1574	46.2589	46.3604	46.4619	46.5634	46.6649	46.7664	46.8679	46.9694	47.0709	47.1724	47.2739	47.3754	47.4769	47.5784	47.6451	47.7069	47.7687	47.8306	47.8924	47.9542	48.0161	48.0779	48.1397	48.2015	48.2634	48.3252	48.387	48.4488	48.5107	48.567	48.615	48.663	48.711	48.759	48.807	48.855	48.903	48.9511	48.9991	49.0471	49.0951	49.1431	49.1911	49.2391	49.2824
866	45.8515	45.953	46.0545	46.156	46.2575	46.359	46.4605	46.5619	46.6634	46.7649	46.8664	46.9679	47.0694	47.1709	47.2724	47.3739	47.4754	47.5769	47.6436	47.7054	47.7672	47.8291	47.8909	47.9527	48.0145	48.0764	48.1382	48.2	48.2619	48.3237	48.3855	48.4473	48.5092	48.5655	48.6136	48.6616	48.7096	48.7576	48.8056	48.8536	48.9016	48.9496	48.9976	49.0456	49.0936	49.1416	49.1896	49.2377	49.281
867	45.8501	45.9516	46.0531	46.1545	46.256	46.3575	46.459	46.5605	46.662	46.7635	46.8649	46.9664	47.0679	47.1694	47.2709	47.3724	47.4738	47.5753	47.6421	47.7039	47.7657	47.8275	47.8894	47.9512	48.013	48.0749	48.1367	48.1985	48.2603	48.3222	48.384	48.4458	48.5077	48.564	48.6121	48.6601	48.7081	48.7561	48.8041	48.8521	48.9001	48.9482	48.9962	49.0442	49.0922	49.1402	49.1882	49.2362	49.2796
868	45.8487	45.9502	46.0516	46.1531	46.2546	46.3561	46.4575	46.559	46.6605	46.762	46.8635	46.9649	47.0664	47.1679	47.2694	47.3709	47.4723	47.5738	47.6405	47.7024	47.7642	47.826	47.8879	47.9497	48.0115	48.0733	48.1352	48.197	48.2588	48.3207	48.3825	48.4443	48.5062	48.5626	48.6106	48.6586	48.7066	48.7546	48.8027	48.8507	48.8987	48.9467	48.9947	49.0428	49.0908	49.1388	49.1868	49.2348	49.2782
869	45.8473	45.9487	46.0502	46.1517	46.2531	46.3546	46.4561	46.5576	46.659	46.7605	46.862	46.9635	47.0649	47.1664	47.2679	47.3693	47.4708	47.5723	47.639	47.7008	47.7627	47.8245	47.8863	47.9482	48.01	48.0718	48.1337	48.1955	48.2573	48.3192	48.381	48.4428	48.5047	48.5611	48.6091	48.6571	48.7051	48.7532	48.8012	48.8492	48.8972	48.9453	48.9933	49.0413	49.0894	49.1374	49.1854	49.2334	49.2768
870	45.8458	45.9473	46.0488	46.1502	46.2517	46.3532	46.4546	46.5561	46.6576	46.759	46.8605	46.962	47.0634	47.1649	47.2664	47.3678	47.4693	47.5708	47.6375	47.6993	47.7612	47.823	47.8848	47.9467	48.0085	48.0703	48.1322	48.194	48.2558	48.3177	48.3795	48.4413	48.5032	48.5596	48.6076	48.6556	48.7037	48.7517	48.7997	48.8478	48.8958	48.9438	48.9919	49.0399	49.0879	49.136	49.184	49.232	49.2754
871	45.8444	45.9459	46.0473	46.1488	46.2503	46.3517	46.4532	46.5546	46.6561	46.7576	46.859	46.9605	47.0619	47.1634	47.2649	47.3663	47.4678	47.5692	47.636	47.6978	47.7596	47.8215	47.8833	47.9451	48.007	48.0688	48.1307	48.1925	48.2543	48.3162	48.378	48.4398	48.5017	48.5581	48.6061	48.6541	48.7022	48.7502	48.7983	48.8463	48.8943	48.9424	48.9904	49.0385	49.0865	49.1345	49.1826	49.2306	49.274
872	45.843	45.9444	46.0459	46.1474	46.2488	46.3503	46.4517	46.5532	46.6546	46.7561	46.8575	46.959	47.0605	47.1619	47.2634	47.3648	47.4663	47.5677	47.6345	47.6963	47.7581	47.82	47.8818	47.9436	48.0055	48.0673	48.1291	48.191	48.2528	48.3147	48.3765	48.4383	48.5002	48.5566	48.6046	48.6527	48.7007	48.7488	48.7968	48.8448	48.8929	48.9409	48.989	49.037	49.0851	49.1331	49.1812	49.2292	49.2726
873	45.8416	45.943	46.0445	46.1459	46.2474	46.3488	46.4503	46.5517	46.6532	46.7546	46.8561	46.9575	47.059	47.1604	47.2619	47.3633	47.4648	47.5662	47.6329	47.6948	47.7566	47.8184	47.8803	47.9421	48.004	48.0658	48.1276	48.1895	48.2513	48.3131	48.375	48.4368	48.4987	48.5551	48.6031	48.6512	48.6992	48.7473	48.7953	48.8434	48.8914	48.9395	48.9875	49.0356	49.0836	49.1317	49.1798	49.2278	49.2712
874	45.8401	45.9416	46.043	46.1445	46.2459	46.3474	46.4488	46.5502	46.6517	46.7531	46.8546	46.956	47.0575	47.1589	47.2604	47.3618	47.4632	47.5647	47.6314	47.6932	47.7551	47.8169	47.8788	47.9406	48.0024	48.0643	48.1261	48.188	48.2498	48.3116	48.3735	48.4353	48.4972	48.5536	48.6016	48.6497	48.6978	48.7458	48.7939	48.8419	48.89	48.938	48.9861	49.0342	49.0822	49.1303	49.1783	49.2264	49.2698
875	45.8387	45.9402	46.0416	46.143	46.2445	46.3459	46.4473	46.5488	46.6502	46.7517	46.8531	46.9545	47.056	47.1574	47.2588	47.3603	47.4617	47.5632	47.6299	47.6917	47.7536	47.8154	47.8773	47.9391	48.0009	48.0628	48.1246	48.1865	48.2483	48.3101	48.372	48.4338	48.4957	48.5521	48.6001	48.6482	48.6963	48.7443	48.7924	48.8405	48.8885	48.9366	48.9847	49.0327	49.0808	49.1289	49.1769	49.225	49.2684
876	45.8373	45.9387	46.0402	46.1416	46.243	46.3445	46.4459	46.5473	46.6488	46.7502	46.8516	46.9531	47.0545	47.1559	47.2573	47.3588	47.4602	47.5616	47.6284	47.6902	47.7521	47.8139	47.8757	47.9376	47.9994	48.0613	48.1231	48.185	48.2468	48.3086	48.3705	48.4323	48.4942	48.5506	48.5987	48.6467	48.6948	48.7429	48.7909	48.839	48.8871	48.9352	48.9832	49.0313	49.0794	49.1274	49.1755	49.2236	49.267
877	45.8359	45.9373	46.0387	46.1402	46.2416	46.343	46.4444	46.5459	46.6473	46.7487	46.8501	46.9516	47.053	47.1544	47.2558	47.3573	47.4587	47.5601	47.6268	47.6887	47.7505	47.8124	47.8742	47.9361	47.9979	48.0598	48.1216	48.1834	48.2453	48.3071	48.369	48.4308	48.4927	48.5491	48.5972	48.6452	48.6933	48.7414	48.7895	48.8376	48.8856	48.9337	48.9818	49.0299	49.0779	49.126	49.1741	49.2222	49.2656
878	45.8345	45.9359	46.0373	46.1387	46.2401	46.3416	46.443	46.5444	46.6458	46.7472	46.8487	46.9501	47.0515	47.1529	47.2543	47.3558	47.4572	47.5586	47.6253	47.6872	47.749	47.8109	47.8727	47.9346	47.9964	48.0582	48.1201	48.1819	48.2438	48.3056	48.3675	48.4293	48.4912	48.5476	48.5957	48.6438	48.6918	48.7399	48.788	48.8361	48.8842	48.9323	48.9804	49.0284	49.0765	49.1246	49.1727	49.2208	49.2642
879	45.833	45.9345	46.0359	46.1373	46.2387	46.3401	46.4415	46.5429	46.6444	46.7458	46.8472	46.9486	47.05	47.1514	47.2528	47.3542	47.4557	47.5571	47.6238	47.6857	47.7475	47.8093	47.8712	47.933	47.9949	48.0567	48.1186	48.1804	48.2423	48.3041	48.366	48.4278	48.4897	48.5461	48.5942	48.6423	48.6904	48.7385	48.7865	48.8346	48.8827	48.9308	48.9789	49.027	49.0751	49.1232	49.1713	49.2194	49.2628
880	45.8316	45.933	46.0344	46.1358	46.2373	46.3387	46.4401	46.5415	46.6429	46.7443	46.8457	46.9471	47.0485	47.1499	47.2513	47.3527	47.4541	47.5556	47.6223	47.6841	47.746	47.8078	47.8697	47.9315	47.9934	48.0552	48.1171	48.1789	48.2408	48.3026	48.3645	48.4263	48.4882	48.5446	48.5927	48.6408	48.6889	48.737	48.7851	48.8332	48.8813	48.9294	48.9775	49.0256	49.0737	49.1218	49.1699	49.218	49.2614
881	45.8302	45.9316	46.033	46.1344	46.2358	46.3372	46.4386	46.54	46.6414	46.7428	46.8442	46.9456	47.047	47.1484	47.2498	47.3512	47.4526	47.554	47.6208	47.6826	47.7445	47.8063	47.8682	47.93	47.9919	48.0537	48.1156	48.1774	48.2393	48.3011	48.363	48.4248	48.4867	48.5431	48.5912	48.6393	48.6874	48.7355	48.7836	48.8317	48.8798	48.9279	48.976	49.0241	49.0722	49.1203	49.1685	49.2166	49.26
882	45.8288	45.9302	46.0316	46.133	46.2344	46.3358	46.4372	46.5385	46.6399	46.7413	46.8427	46.9441	47.0455	47.1469	47.2483	47.3497	47.4511	47.5525	47.6192	47.6811	47.7429	47.8048	47.8666	47.9285	47.9904	48.0522	48.1141	48.1759	48.2378	48.2996	48.3615	48.4233	48.4852	48.5416	48.5897	48.6378	48.6859	48.734	48.7822	48.8303	48.8784	48.9265	48.9746	49.0227	49.0708	49.1189	49.167	49.2151	49.2586
883	45.8274	45.9287	46.0301	46.1315	46.2329	46.3343	46.4357	46.5371	46.6385	46.7399	46.8413	46.9426	47.044	47.1454	47.2468	47.3482	47.4496	47.551	47.6177	47.6796	47.7414	47.8033	47.8651	47.927	47.9888	48.0507	48.1125	48.1744	48.2363	48.2981	48.36	48.4218	48.4837	48.5401	48.5882	48.6363	48.6845	48.7326	48.7807	48.8288	48.8769	48.925	48.9732	49.0213	49.0694	49.1175	49.1656	49.2137	49.2572
884	45.8259	45.9273	46.0287	46.1301	46.2315	46.3329	46.4342	46.5356	46.637	46.7384	46.8398	46.9412	47.0425	47.1439	47.2453	47.3467	47.4481	47.5495	47.6162	47.6781	47.7399	47.8018	47.8636	47.9255	47.9873	48.0492	48.111	48.1729	48.2347	48.2966	48.3585	48.4203	48.4822	48.5386	48.5867	48.6349	48.683	48.7311	48.7792	48.8273	48.8755	48.9236	48.9717	49.0198	49.068	49.1161	49.1642	49.2123	49.2558
885	45.8245	45.9259	46.0273	46.1286	46.23	46.3314	46.4328	46.5342	46.6355	46.7369	46.8383	46.9397	47.0411	47.1424	47.2438	47.3452	47.4466	47.5479	47.6147	47.6765	47.7384	47.8002	47.8621	47.924	47.9858	48.0477	48.1095	48.1714	48.2332	48.2951	48.357	48.4188	48.4807	48.5371	48.5852	48.6334	48.6815	48.7296	48.7778	48.8259	48.874	48.9222	48.9703	49.0184	49.0665	49.1147	49.1628	49.2109	49.2544
886	45.8231	45.9245	46.0258	46.1272	46.2286	46.33	46.4313	46.5327	46.6341	46.7354	46.8368	46.9382	47.0396	47.1409	47.2423	47.3437	47.4451	47.5464	47.6132	47.675	47.7369	47.7987	47.8606	47.9224	47.9843	48.0462	48.108	48.1699	48.2317	48.2936	48.3554	48.4173	48.4792	48.5356	48.5838	48.6319	48.68	48.7282	48.7763	48.8244	48.8726	48.9207	48.9688	49.017	49.0651	49.1132	49.1614	49.2095	49.253
887	45.8217	45.923	46.0244	46.1258	46.2271	46.3285	46.4299	46.5312	46.6326	46.734	46.8353	46.9367	47.0381	47.1394	47.2408	47.3422	47.4435	47.5449	47.6116	47.6735	47.7354	47.7972	47.8591	47.9209	47.9828	48.0447	48.1065	48.1684	48.2302	48.2921	48.3539	48.4158	48.4777	48.5341	48.5823	48.6304	48.6785	48.7267	48.7748	48.823	48.8711	48.9193	48.9674	49.0155	49.0637	49.1118	49.16	49.2081	49.2516
888	45.8202	45.9216	46.023	46.1243	46.2257	46.3271	46.4284	46.5298	46.6311	46.7325	46.8339	46.9352	47.0366	47.1379	47.2393	47.3407	47.442	47.5434	47.6101	47.672	47.7338	47.7957	47.8576	47.9194	47.9813	48.0431	48.105	48.1669	48.2287	48.2906	48.3524	48.4143	48.4762	48.5326	48.5808	48.6289	48.6771	48.7252	48.7734	48.8215	48.8697	48.9178	48.966	49.0141	49.0623	49.1104	49.1586	49.2067	49.2502
889	45.8188	45.9202	46.0215	46.1229	46.2242	46.3256	46.427	46.5283	46.6297	46.731	46.8324	46.9337	47.0351	47.1364	47.2378	47.3392	47.4405	47.5419	47.6086	47.6705	47.7323	47.7942	47.856	47.9179	47.9798	48.0416	48.1035	48.1654	48.2272	48.2891	48.3509	48.4128	48.4747	48.5311	48.5793	48.6274	48.6756	48.7237	48.7719	48.8201	48.8682	48.9164	48.9645	49.0127	49.0608	49.109	49.1571	49.2053	49.2488
890	45.8174	45.9188	46.0201	46.1215	46.2228	46.3242	46.4255	46.5269	46.6282	46.7295	46.8309	46.9322	47.0336	47.1349	47.2363	47.3376	47.439	47.5403	47.6071	47.6689	47.7308	47.7927	47.8545	47.9164	47.9783	48.0401	48.102	48.1638	48.2257	48.2876	48.3494	48.4113	48.4732	48.5296	48.5778	48.626	48.6741	48.7223	48.7704	48.8186	48.8668	48.9149	48.9631	49.0112	49.0594	49.1076	49.1557	49.2039	49.2474
891	45.816	45.9173	46.0187	46.12	46.2214	46.3227	46.424	46.5254	46.6267	46.7281	46.8294	46.9308	47.0321	47.1334	47.2348	47.3361	47.4375	47.5388	47.6056	47.6674	47.7293	47.7912	47.853	47.9149	47.9767	48.0386	48.1005	48.1623	48.2242	48.2861	48.3479	48.4098	48.4717	48.5281	48.5763	48.6245	48.6726	48.7208	48.769	48.8171	48.8653	48.9135	48.9616	49.0098	49.058	49.1062	49.1543	49.2025	49.246
892	45.8146	45.9159	46.0172	46.1186	46.2199	46.3213	46.4226	46.5239	46.6253	46.7266	46.8279	46.9293	47.0306	47.1319	47.2333	47.3346	47.436	47.5373	47.604	47.6659	47.7278	47.7896	47.8515	47.9134	47.9752	48.0371	48.099	48.1608	48.2227	48.2846	48.3464	48.4083	48.4702	48.5266	48.5748	48.623	48.6712	48.7193	48.7675	48.8157	48.8639	48.912	48.9602	49.0084	49.0566	49.1047	49.1529	49.2011	49.2446
893	45.8131	45.9145	46.0158	46.1171	46.2185	46.3198	46.4211	46.5225	46.6238	46.7251	46.8265	46.9278	47.0291	47.1305	47.2318	47.3331	47.4344	47.5358	47.6025	47.6644	47.7263	47.7881	47.85	47.9119	47.9737	48.0356	48.0975	48.1593	48.2212	48.2831	48.3449	48.4068	48.4687	48.5251	48.5733	48.6215	48.6697	48.7179	48.766	48.8142	48.8624	48.9106	48.9588	49.007	49.0551	49.1033	49.1515	49.1997	49.2432
894	45.8117	45.913	46.0144	46.1157	46.217	46.3184	46.4197	46.521	46.6223	46.7237	46.825	46.9263	47.0276	47.129	47.2303	47.3316	47.4329	47.5343	47.601	47.6629	47.7247	47.7866	47.8485	47.9103	47.9722	48.0341	48.0959	48.1578	48.2197	48.2816	48.3434	48.4053	48.4672	48.5236	48.5718	48.62	48.6682	48.7164	48.7646	48.8128	48.861	48.9091	48.9573	49.0055	49.0537	49.1019	49.1501	49.1983	49.2418
895	45.8103	45.9116	46.0129	46.1143	46.2156	46.3169	46.4182	46.5195	46.6209	46.7222	46.8235	46.9248	47.0261	47.1275	47.2288	47.3301	47.4314	47.5327	47.5995	47.6613	47.7232	47.7851	47.847	47.9088	47.9707	48.0326	48.0944	48.1563	48.2182	48.2801	48.3419	48.4038	48.4657	48.5222	48.5703	48.6185	48.6667	48.7149	48.7631	48.8113	48.8595	48.9077	48.9559	49.0041	49.0523	49.1005	49.1487	49.1969	49.2404
896	45.8089	45.9102	46.0115	46.1128	46.2141	46.3154	46.4168	46.5181	46.6194	46.7207	46.822	46.9233	47.0246	47.126	47.2273	47.3286	47.4299	47.5312	47.598	47.6598	47.7217	47.7836	47.8454	47.9073	47.9692	48.0311	48.0929	48.1548	48.2167	48.2785	48.3404	48.4023	48.4642	48.5207	48.5689	48.6171	48.6653	48.7135	48.7617	48.8099	48.8581	48.9063	48.9545	49.0027	49.0509	49.0991	49.1473	49.1955	49.239
897	45.8075	45.9088	46.0101	46.1114	46.2127	46.314	46.4153	46.5166	46.6179	46.7192	46.8205	46.9218	47.0232	47.1245	47.2258	47.3271	47.4284	47.5297	47.5964	47.6583	47.7202	47.7821	47.8439	47.9058	47.9677	48.0295	48.0914	48.1533	48.2152	48.277	48.3389	48.4008	48.4627	48.5192	48.5674	48.6156	48.6638	48.712	48.7602	48.8084	48.8566	48.9048	48.953	49.0012	49.0494	49.0976	49.1458	49.1941	49.2376
898	45.806	45.9073	46.0086	46.1099	46.2112	46.3125	46.4138	46.5152	46.6165	46.7178	46.8191	46.9204	47.0217	47.123	47.2243	47.3256	47.4269	47.5282	47.5949	47.6568	47.7187	47.7805	47.8424	47.9043	47.9662	48.028	48.0899	48.1518	48.2137	48.2755	48.3374	48.3993	48.4612	48.5177	48.5659	48.6141	48.6623	48.7105	48.7587	48.8069	48.8552	48.9034	48.9516	48.9998	49.048	49.0962	49.1444	49.1926	49.2362
899	45.8046	45.9059	46.0072	46.1085	46.2098	46.3111	46.4124	46.5137	46.615	46.7163	46.8176	46.9189	47.0202	47.1215	47.2228	47.3241	47.4254	47.5266	47.5934	47.6553	47.7171	47.779	47.8409	47.9028	47.9647	48.0265	48.0884	48.1503	48.2122	48.274	48.3359	48.3978	48.4597	48.5162	48.5644	48.6126	48.6608	48.709	48.7573	48.8055	48.8537	48.9019	48.9501	48.9984	49.0466	49.0948	49.143	49.1912	49.2348
900	45.8032	45.9045	46.0058	46.1071	46.2084	46.3096	46.4109	46.5122	46.6135	46.7148	46.8161	46.9174	47.0187	47.12	47.2213	47.3225	47.4238	47.5251	47.5919	47.6537	47.7156	47.7775	47.8394	47.9013	47.9631	48.025	48.0869	48.1488	48.2107	48.2725	48.3344	48.3963	48.4582	48.5147	48.5629	48.6111	48.6593	48.7076	48.7558	48.804	48.8522	48.9005	48.9487	48.9969	49.0452	49.0934	49.1416	49.1898	49.2334
901	45.8018	45.9031	46.0043	46.1056	46.2069	46.3082	46.4095	46.5108	46.612	46.7133	46.8146	46.9159	47.0172	47.1185	47.2198	47.321	47.4223	47.5236	47.5903	47.6522	47.7141	47.776	47.8379	47.8997	47.9616	48.0235	48.0854	48.1473	48.2091	48.271	48.3329	48.3948	48.4567	48.5132	48.5614	48.6096	48.6579	48.7061	48.7543	48.8026	48.8508	48.899	48.9473	48.9955	49.0437	49.092	49.1402	49.1884	49.232
902	45.8004	45.9016	46.0029	46.1042	46.2055	46.3067	46.408	46.5093	46.6106	46.7119	46.8131	46.9144	47.0157	47.117	47.2182	47.3195	47.4208	47.5221	47.5888	47.6507	47.7126	47.7745	47.8364	47.8982	47.9601	48.022	48.0839	48.1458	48.2076	48.2695	48.3314	48.3933	48.4552	48.5117	48.5599	48.6082	48.6564	48.7046	48.7529	48.8011	48.8493	48.8976	48.9458	48.9941	49.0423	49.0905	49.1388	49.187	49.2306
903	45.7989	45.9002	46.0015	46.1028	46.204	46.3053	46.4066	46.5078	46.6091	46.7104	46.8117	46.9129	47.0142	47.1155	47.2167	47.318	47.4193	47.5206	47.5873	47.6492	47.7111	47.773	47.8348	47.8967	47.9586	48.0205	48.0824	48.1443	48.2061	48.268	48.3299	48.3918	48.4537	48.5102	48.5584	48.6067	48.6549	48.7032	48.7514	48.7997	48.8479	48.8961	48.9444	48.9926	49.0409	49.0891	49.1374	49.1856	49.2292
904	45.7975	45.8988	46	46.1013	46.2026	46.3038	46.4051	46.5064	46.6076	46.7089	46.8102	46.9114	47.0127	47.114	47.2152	47.3165	47.4178	47.519	47.5858	47.6477	47.7096	47.7714	47.8333	47.8952	47.9571	48.019	48.0809	48.1427	48.2046	48.2665	48.3284	48.3903	48.4522	48.5087	48.5569	48.6052	48.6534	48.7017	48.7499	48.7982	48.8464	48.8947	48.9429	48.9912	49.0395	49.0877	49.136	49.1842	49.2278
905	45.7961	45.8974	45.9986	46.0999	46.2011	46.3024	46.4037	46.5049	46.6062	46.7074	46.8087	46.91	47.0112	47.1125	47.2137	47.315	47.4163	47.5175	47.5843	47.6462	47.708	47.7699	47.8318	47.8937	47.9556	48.0175	48.0794	48.1412	48.2031	48.265	48.3269	48.3888	48.4507	48.5072	48.5554	48.6037	48.652	48.7002	48.7485	48.7967	48.845	48.8933	48.9415	48.9898	49.038	49.0863	49.1345	49.1828	49.2264
906	45.7947	45.8959	45.9972	46.0984	46.1997	46.3009	46.4022	46.5035	46.6047	46.706	46.8072	46.9085	47.0097	47.111	47.2122	47.3135	47.4147	47.516	47.5827	47.6446	47.7065	47.7684	47.8303	47.8922	47.9541	48.016	48.0778	48.1397	48.2016	48.2635	48.3254	48.3873	48.4492	48.5057	48.554	48.6022	48.6505	48.6987	48.747	48.7953	48.8435	48.8918	48.9401	48.9883	49.0366	49.0849	49.1331	49.1814	49.225
907	45.7932	45.8945	45.9957	46.097	46.1982	46.2995	46.4007	46.502	46.6032	46.7045	46.8057	46.907	47.0082	47.1095	47.2107	47.312	47.4132	47.5145	47.5812	47.6431	47.705	47.7669	47.8288	47.8907	47.9526	48.0144	48.0763	48.1382	48.2001	48.262	48.3239	48.3858	48.4477	48.5042	48.5525	48.6007	48.649	48.6973	48.7455	48.7938	48.8421	48.8904	48.9386	48.9869	49.0352	49.0834	49.1317	49.18	49.2236
908	45.7918	45.8931	45.9943	46.0956	46.1968	46.298	46.3993	46.5005	46.6018	46.703	46.8043	46.9055	47.0067	47.108	47.2092	47.3105	47.4117	47.513	47.5797	47.6416	47.7035	47.7654	47.8273	47.8892	47.951	48.0129	48.0748	48.1367	48.1986	48.2605	48.3224	48.3843	48.4462	48.5027	48.551	48.5993	48.6475	48.6958	48.7441	48.7924	48.8406	48.8889	48.9372	48.9855	49.0337	49.082	49.1303	49.1786	49.2222
909	45.7904	45.8916	45.9929	46.0941	46.1954	46.2966	46.3978	46.4991	46.6003	46.7015	46.8028	46.904	47.0052	47.1065	47.2077	47.309	47.4102	47.5114	47.5782	47.6401	47.702	47.7639	47.8257	47.8876	47.9495	48.0114	48.0733	48.1352	48.1971	48.259	48.3209	48.3828	48.4447	48.5012	48.5495	48.5978	48.6461	48.6943	48.7426	48.7909	48.8392	48.8875	48.9358	48.984	49.0323	49.0806	49.1289	49.1772	49.2208
910	45.789	45.8902	45.9914	46.0927	46.1939	46.2951	46.3964	46.4976	46.5988	46.7001	46.8013	46.9025	47.0038	47.105	47.2062	47.3075	47.4087	47.5099	47.5767	47.6386	47.7004	47.7623	47.8242	47.8861	47.948	48.0099	48.0718	48.1337	48.1956	48.2575	48.3194	48.3813	48.4432	48.4997	48.548	48.5963	48.6446	48.6929	48.7412	48.7894	48.8377	48.886	48.9343	48.9826	49.0309	49.0792	49.1275	49.1758	49.2194
911	45.7876	45.8888	45.99	46.0912	46.1925	46.2937	46.3949	46.4961	46.5974	46.6986	46.7998	46.901	47.0023	47.1035	47.2047	47.3059	47.4072	47.5084	47.5751	47.637	47.6989	47.7608	47.8227	47.8846	47.9465	48.0084	48.0703	48.1322	48.1941	48.256	48.3179	48.3798	48.4417	48.4982	48.5465	48.5948	48.6431	48.6914	48.7397	48.788	48.8363	48.8846	48.9329	48.9812	49.0295	49.0778	49.1261	49.1744	49.218
912	45.7861	45.8874	45.9886	46.0898	46.191	46.2922	46.3935	46.4947	46.5959	46.6971	46.7983	46.8996	47.0008	47.102	47.2032	47.3044	47.4057	47.5069	47.5736	47.6355	47.6974	47.7593	47.8212	47.8831	47.945	48.0069	48.0688	48.1307	48.1926	48.2545	48.3164	48.3783	48.4402	48.4967	48.545	48.5933	48.6416	48.6899	48.7382	48.7865	48.8348	48.8831	48.9314	48.9797	49.028	49.0763	49.1246	49.173	49.2166
913	45.7847	45.8859	45.9871	46.0884	46.1896	46.2908	46.392	46.4932	46.5944	46.6956	46.7969	46.8981	46.9993	47.1005	47.2017	47.3029	47.4041	47.5053	47.5721	47.634	47.6959	47.7578	47.8197	47.8816	47.9435	48.0054	48.0673	48.1292	48.1911	48.253	48.3149	48.3768	48.4387	48.4952	48.5435	48.5918	48.6401	48.6885	48.7368	48.7851	48.8334	48.8817	48.93	48.9783	49.0266	49.0749	49.1232	49.1715	49.2152
914	45.7833	45.8845	45.9857	46.0869	46.1881	46.2893	46.3905	46.4918	46.593	46.6942	46.7954	46.8966	46.9978	47.099	47.2002	47.3014	47.4026	47.5038	47.5706	47.6325	47.6944	47.7563	47.8182	47.8801	47.942	48.0039	48.0658	48.1277	48.1896	48.2515	48.3134	48.3753	48.4372	48.4937	48.542	48.5904	48.6387	48.687	48.7353	48.7836	48.8319	48.8802	48.9286	48.9769	49.0252	49.0735	49.1218	49.1701	49.2138
915	45.7819	45.8831	45.9843	46.0855	46.1867	46.2879	46.3891	46.4903	46.5915	46.6927	46.7939	46.8951	46.9963	47.0975	47.1987	47.2999	47.4011	47.5023	47.5691	47.631	47.6929	47.7548	47.8167	47.8786	47.9405	48.0024	48.0643	48.1262	48.1881	48.25	48.3119	48.3738	48.4357	48.4922	48.5405	48.5889	48.6372	48.6855	48.7338	48.7822	48.8305	48.8788	48.9271	48.9754	49.0238	49.0721	49.1204	49.1687	49.2124
916	45.7805	45.8817	45.9829	46.084	46.1852	46.2864	46.3876	46.4888	46.59	46.6912	46.7924	46.8936	46.9948	47.096	47.1972	47.2984	47.3996	47.5008	47.5675	47.6294	47.6913	47.7532	47.8151	47.877	47.9389	48.0009	48.0628	48.1247	48.1866	48.2485	48.3104	48.3723	48.4342	48.4907	48.5391	48.5874	48.6357	48.684	48.7324	48.7807	48.829	48.8774	48.9257	48.974	49.0223	49.0707	49.119	49.1673	49.211
917	45.779	45.8802	45.9814	46.0826	46.1838	46.285	46.3862	46.4874	46.5886	46.6897	46.7909	46.8921	46.9933	47.0945	47.1957	47.2969	47.3981	47.4993	47.566	47.6279	47.6898	47.7517	47.8136	47.8755	47.9374	47.9993	48.0612	48.1231	48.1851	48.247	48.3089	48.3708	48.4327	48.4892	48.5376	48.5859	48.6342	48.6826	48.7309	48.7792	48.8276	48.8759	48.9242	48.9726	49.0209	49.0693	49.1176	49.1659	49.2096
918	45.7776	45.8788	45.98	46.0812	46.1824	46.2835	46.3847	46.4859	46.5871	46.6883	46.7895	46.8906	46.9918	47.093	47.1942	47.2954	47.3966	47.4977	47.5645	47.6264	47.6883	47.7502	47.8121	47.874	47.9359	47.9978	48.0597	48.1216	48.1835	48.2455	48.3074	48.3693	48.4312	48.4877	48.5361	48.5844	48.6328	48.6811	48.7294	48.7778	48.8261	48.8745	48.9228	48.9711	49.0195	49.0678	49.1162	49.1645	49.2082
919	45.7762	45.8774	45.9786	46.0797	46.1809	46.2821	46.3833	46.4844	46.5856	46.6868	46.788	46.8892	46.9903	47.0915	47.1927	47.2939	47.395	47.4962	47.563	47.6249	47.6868	47.7487	47.8106	47.8725	47.9344	47.9963	48.0582	48.1201	48.182	48.2439	48.3059	48.3678	48.4297	48.4862	48.5346	48.5829	48.6313	48.6796	48.728	48.7763	48.8247	48.873	48.9214	48.9697	49.0181	49.0664	49.1148	49.1631	49.2068
920	45.7748	45.8759	45.9771	46.0783	46.1795	46.2806	46.3818	46.483	46.5842	46.6853	46.7865	46.8877	46.9888	47.09	47.1912	47.2924	47.3935	47.4947	47.5615	47.6234	47.6853	47.7472	47.8091	47.871	47.9329	47.9948	48.0567	48.1186	48.1805	48.2424	48.3044	48.3663	48.4282	48.4847	48.5331	48.5815	48.6298	48.6782	48.7265	48.7749	48.8232	48.8716	48.9199	48.9683	49.0166	49.065	49.1133	49.1617	49.2054
921	45.7734	45.8745	45.9757	46.0769	46.178	46.2792	46.3804	46.4815	46.5827	46.6838	46.785	46.8862	46.9873	47.0885	47.1897	47.2908	47.392	47.4932	47.5599	47.6218	47.6838	47.7457	47.8076	47.8695	47.9314	47.9933	48.0552	48.1171	48.179	48.2409	48.3029	48.3648	48.4267	48.4832	48.5316	48.58	48.6283	48.6767	48.725	48.7734	48.8218	48.8701	48.9185	48.9669	49.0152	49.0636	49.1119	49.1603	49.204
922	45.7719	45.8731	45.9743	46.0754	46.1766	46.2777	46.3789	46.4801	46.5812	46.6824	46.7835	46.8847	46.9859	47.087	47.1882	47.2893	47.3905	47.4917	47.5584	47.6203	47.6822	47.7441	47.8061	47.868	47.9299	47.9918	48.0537	48.1156	48.1775	48.2394	48.3013	48.3633	48.4252	48.4818	48.5301	48.5785	48.6269	48.6752	48.7236	48.772	48.8203	48.8687	48.9171	48.9654	49.0138	49.0622	49.1105	49.1589	49.2026
923	45.7705	45.8717	45.9728	46.074	46.1751	46.2763	46.3774	46.4786	46.5797	46.6809	46.7821	46.8832	46.9844	47.0855	47.1867	47.2878	47.389	47.4901	47.5569	47.6188	47.6807	47.7426	47.8045	47.8665	47.9284	47.9903	48.0522	48.1141	48.176	48.2379	48.2998	48.3618	48.4237	48.4803	48.5286	48.577	48.6254	48.6737	48.7221	48.7705	48.8189	48.8672	48.9156	48.964	49.0124	49.0607	49.1091	49.1575	49.2012
924	45.7691	45.8702	45.9714	46.0725	46.1737	46.2748	46.376	46.4771	46.5783	46.6794	46.7806	46.8817	46.9829	47.084	47.1852	47.2863	47.3875	47.4886	47.5554	47.6173	47.6792	47.7411	47.803	47.8649	47.9269	47.9888	48.0507	48.1126	48.1745	48.2364	48.2983	48.3603	48.4222	48.4788	48.5271	48.5755	48.6239	48.6723	48.7207	48.769	48.8174	48.8658	48.9142	48.9626	49.0109	49.0593	49.1077	49.1561	49.1998
925	45.7677	45.8688	45.97	46.0711	46.1722	46.2734	46.3745	46.4757	46.5768	46.678	46.7791	46.8802	46.9814	47.0825	47.1837	47.2848	47.3859	47.4871	47.5538	47.6158	47.6777	47.7396	47.8015	47.8634	47.9253	47.9873	48.0492	48.1111	48.173	48.2349	48.2968	48.3588	48.4207	48.4773	48.5256	48.574	48.6224	48.6708	48.7192	48.7676	48.816	48.8644	48.9127	48.9611	49.0095	49.0579	49.1063	49.1547	49.1984
926	45.7662	45.8674	45.9685	46.0697	46.1708	46.2719	46.3731	46.4742	46.5753	46.6765	46.7776	46.8788	46.9799	47.081	47.1822	47.2833	47.3844	47.4856	47.5523	47.6142	47.6762	47.7381	47.8	47.8619	47.9238	47.9857	48.0477	48.1096	48.1715	48.2334	48.2953	48.3573	48.4192	48.4758	48.5242	48.5726	48.6209	48.6693	48.7177	48.7661	48.8145	48.8629	48.9113	48.9597	49.0081	49.0565	49.1049	49.1533	49.197
927	45.7648	45.866	45.9671	46.0682	46.1693	46.2705	46.3716	46.4727	46.5739	46.675	46.7761	46.8773	46.9784	47.0795	47.1807	47.2818	47.3829	47.484	47.5508	47.6127	47.6746	47.7366	47.7985	47.8604	47.9223	47.9842	48.0462	48.1081	48.17	48.2319	48.2938	48.3558	48.4177	48.4743	48.5227	48.5711	48.6195	48.6679	48.7163	48.7647	48.8131	48.8615	48.9099	48.9583	49.0067	49.0551	49.1035	49.1519	49.1956
928	45.7634	45.8645	45.9657	46.0668	46.1679	46.269	46.3702	46.4713	46.5724	46.6735	46.7747	46.8758	46.9769	47.078	47.1792	47.2803	47.3814	47.4825	47.5493	47.6112	47.6731	47.735	47.797	47.8589	47.9208	47.9827	48.0446	48.1066	48.1685	48.2304	48.2923	48.3543	48.4162	48.4728	48.5212	48.5696	48.618	48.6664	48.7148	48.7632	48.8116	48.86	48.9084	48.9568	49.0052	49.0536	49.102	49.1504	49.1942
929	45.762	45.8631	45.9642	46.0653	46.1665	46.2676	46.3687	46.4698	46.5709	46.6721	46.7732	46.8743	46.9754	47.0765	47.1776	47.2788	47.3799	47.481	47.5478	47.6097	47.6716	47.7335	47.7955	47.8574	47.9193	47.9812	48.0431	48.1051	48.167	48.2289	48.2908	48.3527	48.4147	48.4713	48.5197	48.5681	48.6165	48.6649	48.7133	48.7617	48.8102	48.8586	48.907	48.9554	49.0038	49.0522	49.1006	49.149	49.1928
930	45.7606	45.8617	45.9628	46.0639	46.165	46.2661	46.3672	46.4684	46.5695	46.6706	46.7717	46.8728	46.9739	47.075	47.1761	47.2773	47.3784	47.4795	47.5462	47.6082	47.6701	47.732	47.7939	47.8559	47.9178	47.9797	48.0416	48.1036	48.1655	48.2274	48.2893	48.3512	48.4132	48.4698	48.5182	48.5666	48.615	48.6635	48.7119	48.7603	48.8087	48.8571	48.9055	48.954	49.0024	49.0508	49.0992	49.1476	49.1914
931	45.7591	45.8602	45.9614	46.0625	46.1636	46.2647	46.3658	46.4669	46.568	46.6691	46.7702	46.8713	46.9724	47.0735	47.1746	47.2757	47.3769	47.478	47.5447	47.6066	47.6686	47.7305	47.7924	47.8543	47.9163	47.9782	48.0401	48.102	48.164	48.2259	48.2878	48.3497	48.4117	48.4683	48.5167	48.5651	48.6136	48.662	48.7104	48.7588	48.8073	48.8557	48.9041	48.9525	49.001	49.0494	49.0978	49.1462	49.1901
932	45.7577	45.8588	45.9599	46.061	46.1621	46.2632	46.3643	46.4654	46.5665	46.6676	46.7687	46.8698	46.9709	47.072	47.1731	47.2742	47.3753	47.4764	47.5432	47.6051	47.6671	47.729	47.7909	47.8528	47.9148	47.9767	48.0386	48.1005	48.1625	48.2244	48.2863	48.3482	48.4102	48.4668	48.5152	48.5636	48.6121	48.6605	48.7089	48.7574	48.8058	48.8542	48.9027	48.9511	48.9995	49.048	49.0964	49.1448	49.1887
933	45.7563	45.8574	45.9585	46.0596	46.1607	46.2618	46.3629	46.464	46.5651	46.6662	46.7673	46.8683	46.9694	47.0705	47.1716	47.2727	47.3738	47.4749	47.5417	47.6036	47.6655	47.7275	47.7894	47.8513	47.9132	47.9752	48.0371	48.099	48.161	48.2229	48.2848	48.3467	48.4087	48.4653	48.5137	48.5622	48.6106	48.659	48.7075	48.7559	48.8044	48.8528	48.9012	48.9497	48.9981	49.0465	49.095	49.1434	49.1873
934	45.7549	45.856	45.9571	46.0581	46.1592	46.2603	46.3614	46.4625	46.5636	46.6647	46.7658	46.8669	46.968	47.069	47.1701	47.2712	47.3723	47.4734	47.5402	47.6021	47.664	47.7259	47.7879	47.8498	47.9117	47.9737	48.0356	48.0975	48.1595	48.2214	48.2833	48.3452	48.4072	48.4638	48.5122	48.5607	48.6091	48.6576	48.706	48.7545	48.8029	48.8513	48.8998	48.9482	48.9967	49.0451	49.0936	49.142	49.1859
935	45.7535	45.8545	45.9556	46.0567	46.1578	46.2589	46.36	46.461	46.5621	46.6632	46.7643	46.8654	46.9665	47.0675	47.1686	47.2697	47.3708	47.4719	47.5386	47.6006	47.6625	47.7244	47.7864	47.8483	47.9102	47.9722	48.0341	48.096	48.1579	48.2199	48.2818	48.3437	48.4057	48.4623	48.5107	48.5592	48.6076	48.6561	48.7045	48.753	48.8015	48.8499	48.8984	48.9468	48.9953	49.0437	49.0922	49.1406	49.1845
936	45.752	45.8531	45.9542	46.0553	46.1563	46.2574	46.3585	46.4596	46.5607	46.6617	46.7628	46.8639	46.965	47.066	47.1671	47.2682	47.3693	47.4704	47.5371	47.5991	47.661	47.7229	47.7848	47.8468	47.9087	47.9706	48.0326	48.0945	48.1564	48.2184	48.2803	48.3422	48.4042	48.4608	48.5093	48.5577	48.6062	48.6546	48.7031	48.7515	48.8	48.8485	48.8969	48.9454	48.9938	49.0423	49.0907	49.1392	49.1831
937	45.7506	45.8517	45.9528	46.0538	46.1549	46.256	46.357	46.4581	46.5592	46.6603	46.7613	46.8624	46.9635	47.0645	47.1656	47.2667	47.3678	47.4688	47.5356	47.5975	47.6595	47.7214	47.7833	47.8453	47.9072	47.9691	48.0311	48.093	48.1549	48.2169	48.2788	48.3407	48.4027	48.4593	48.5078	48.5562	48.6047	48.6532	48.7016	48.7501	48.7985	48.847	48.8955	48.9439	48.9924	49.0409	49.0893	49.1378	49.1817
938	45.7492	45.8503	45.9513	46.0524	46.1535	46.2545	46.3556	46.4567	46.5577	46.6588	46.7599	46.8609	46.962	47.0631	47.1641	47.2652	47.3662	47.4673	47.5341	47.596	47.6579	47.7199	47.7818	47.8438	47.9057	47.9676	48.0296	48.0915	48.1534	48.2154	48.2773	48.3392	48.4012	48.4578	48.5063	48.5547	48.6032	48.6517	48.7002	48.7486	48.7971	48.8456	48.894	48.9425	48.991	49.0394	49.0879	49.1364	49.1803
939	45.7478	45.8488	45.9499	46.051	46.152	46.2531	46.3541	46.4552	46.5563	46.6573	46.7584	46.8594	46.9605	47.0616	47.1626	47.2637	47.3647	47.4658	47.5326	47.5945	47.6564	47.7184	47.7803	47.8422	47.9042	47.9661	48.0281	48.09	48.1519	48.2139	48.2758	48.3377	48.3997	48.4563	48.5048	48.5533	48.6017	48.6502	48.6987	48.7472	48.7956	48.8441	48.8926	48.9411	48.9895	49.038	49.0865	49.135	49.1789
940	45.7464	45.8474	45.9485	46.0495	46.1506	46.2516	46.3527	46.4537	46.5548	46.6558	46.7569	46.8579	46.959	47.0601	47.1611	47.2622	47.3632	47.4643	47.531	47.593	47.6549	47.7169	47.7788	47.8407	47.9027	47.9646	48.0265	48.0885	48.1504	48.2124	48.2743	48.3362	48.3982	48.4548	48.5033	48.5518	48.6003	48.6487	48.6972	48.7457	48.7942	48.8427	48.8912	48.9396	48.9881	49.0366	49.0851	49.1336	49.1775
941	45.7449	45.846	45.947	46.0481	46.1491	46.2502	46.3512	46.4523	46.5533	46.6544	46.7554	46.8565	46.9575	47.0586	47.1596	47.2607	47.3617	47.4627	47.5295	47.5915	47.6534	47.7153	47.7773	47.8392	47.9012	47.9631	48.025	48.087	48.1489	48.2109	48.2728	48.3347	48.3967	48.4533	48.5018	48.5503	48.5988	48.6473	48.6958	48.7443	48.7927	48.8412	48.8897	48.9382	48.9867	49.0352	49.0837	49.1322	49.1761
942	45.7435	45.8446	45.9456	46.0466	46.1477	46.2487	46.3498	46.4508	46.5518	46.6529	46.7539	46.855	46.956	47.0571	47.1581	47.2591	47.3602	47.4612	47.528	47.5899	47.6519	47.7138	47.7758	47.8377	47.8996	47.9616	48.0235	48.0855	48.1474	48.2093	48.2713	48.3332	48.3952	48.4518	48.5003	48.5488	48.5973	48.6458	48.6943	48.7428	48.7913	48.8398	48.8883	48.9368	48.9853	49.0338	49.0823	49.1308	49.1747
943	45.7421	45.8431	45.9442	46.0452	46.1462	46.2473	46.3483	46.4493	46.5504	46.6514	46.7525	46.8535	46.9545	47.0556	47.1566	47.2576	47.3587	47.4597	47.5265	47.5884	47.6504	47.7123	47.7742	47.8362	47.8981	47.9601	48.022	48.084	48.1459	48.2078	48.2698	48.3317	48.3937	48.4503	48.4988	48.5473	48.5958	48.6443	48.6928	48.7413	48.7898	48.8383	48.8868	48.9353	48.9838	49.0323	49.0808	49.1294	49.1733
944	45.7407	45.8417	45.9427	46.0438	46.1448	46.2458	46.3469	46.4479	46.5489	46.6499	46.751	46.852	46.953	47.0541	47.1551	47.2561	47.3572	47.4582	47.525	47.5869	47.6488	47.7108	47.7727	47.8347	47.8966	47.9586	48.0205	48.0825	48.1444	48.2063	48.2683	48.3302	48.3922	48.4488	48.4973	48.5458	48.5944	48.6429	48.6914	48.7399	48.7884	48.8369	48.8854	48.9339	48.9824	49.0309	49.0794	49.1279	49.1719
945	45.7392	45.8403	45.9413	46.0423	46.1433	46.2444	46.3454	46.4464	46.5474	46.6485	46.7495	46.8505	46.9515	47.0526	47.1536	47.2546	47.3556	47.4567	47.5234	47.5854	47.6473	47.7093	47.7712	47.8332	47.8951	47.9571	48.019	48.0809	48.1429	48.2048	48.2668	48.3287	48.3907	48.4473	48.4958	48.5444	48.5929	48.6414	48.6899	48.7384	48.7869	48.8355	48.884	48.9325	48.981	49.0295	49.078	49.1265	49.1705
946	45.7378	45.8388	45.9399	46.0409	46.1419	46.2429	46.3439	46.445	46.546	46.647	46.748	46.849	46.95	47.0511	47.1521	47.2531	47.3541	47.4551	47.5219	47.5839	47.6458	47.7078	47.7697	47.8316	47.8936	47.9555	48.0175	48.0794	48.1414	48.2033	48.2653	48.3272	48.3892	48.4458	48.4944	48.5429	48.5914	48.6399	48.6884	48.737	48.7855	48.834	48.8825	48.931	48.9796	49.0281	49.0766	49.1251	49.1691
947	45.7364	45.8374	45.9384	46.0394	46.1405	46.2415	46.3425	46.4435	46.5445	46.6455	46.7465	46.8475	46.9486	47.0496	47.1506	47.2516	47.3526	47.4536	47.5204	47.5823	47.6443	47.7062	47.7682	47.8301	47.8921	47.954	48.016	48.0779	48.1399	48.2018	48.2638	48.3257	48.3877	48.4443	48.4929	48.5414	48.5899	48.6385	48.687	48.7355	48.784	48.8326	48.8811	48.9296	48.9781	49.0267	49.0752	49.1237	49.1677
948	45.735	45.836	45.937	46.038	46.139	46.24	46.341	46.442	46.543	46.644	46.7451	46.8461	46.9471	47.0481	47.1491	47.2501	47.3511	47.4521	47.5189	47.5808	47.6428	47.7047	47.7667	47.8286	47.8906	47.9525	48.0145	48.0764	48.1384	48.2003	48.2623	48.3242	48.3862	48.4428	48.4914	48.5399	48.5884	48.637	48.6855	48.734	48.7826	48.8311	48.8796	48.9282	48.9767	49.0253	49.0738	49.1223	49.1663
949	45.7336	45.8346	45.9356	46.0366	46.1376	46.2386	46.3396	46.4406	46.5416	46.6426	46.7436	46.8446	46.9456	47.0466	47.1476	47.2486	47.3496	47.4506	47.5173	47.5793	47.6413	47.7032	47.7652	47.8271	47.8891	47.951	48.013	48.0749	48.1369	48.1988	48.2608	48.3227	48.3847	48.4413	48.4899	48.5384	48.587	48.6355	48.6841	48.7326	48.7811	48.8297	48.8782	48.9268	48.9753	49.0238	49.0724	49.1209	49.1649
950	45.7321	45.8331	45.9341	46.0351	46.1361	46.2371	46.3381	46.4391	46.5401	46.6411	46.7421	46.8431	46.9441	47.0451	47.1461	47.2471	47.3481	47.4491	47.5158	47.5778	47.6397	47.7017	47.7636	47.8256	47.8875	47.9495	48.0115	48.0734	48.1354	48.1973	48.2593	48.3212	48.3832	48.4399	48.4884	48.5369	48.5855	48.634	48.6826	48.7311	48.7797	48.8282	48.8768	48.9253	48.9739	49.0224	49.071	49.1195	49.1635
951	45.7308	45.8318	45.9328	46.0338	46.1348	46.2357	46.3367	46.4377	46.5387	46.6397	46.7407	46.8417	46.9427	47.0437	47.1446	47.2456	47.3466	47.4476	47.5144	47.5763	47.6383	47.7002	47.7622	47.8242	47.8861	47.9481	48.01	48.072	48.1339	48.1959	48.2578	48.3198	48.3817	48.4384	48.487	48.5355	48.5841	48.6326	48.6812	48.7297	48.7783	48.8268	48.8754	48.9239	48.9725	49.0211	49.0696	49.1182	49.1621
952	45.7295	45.8305	45.9315	46.0325	46.1334	46.2344	46.3354	46.4364	46.5374	46.6384	46.7393	46.8403	46.9413	47.0423	47.1433	47.2443	47.3452	47.4462	47.513	47.5749	47.6369	47.6989	47.7608	47.8228	47.8847	47.9467	48.0086	48.0706	48.1325	48.1945	48.2565	48.3184	48.3804	48.437	48.4856	48.5342	48.5827	48.6313	48.6798	48.7284	48.7769	48.8255	48.8741	48.9226	48.9712	49.0197	49.0683	49.1168	49.1608
953	45.7282	45.8292	45.9302	46.0311	46.1321	46.2331	46.3341	46.4351	46.536	46.637	46.738	46.839	46.9399	47.0409	47.1419	47.2429	47.3439	47.4448	47.5116	47.5736	47.6355	47.6975	47.7594	47.8214	47.8833	47.9453	48.0072	48.0692	48.1312	48.1931	48.2551	48.317	48.379	48.4357	48.4842	48.5328	48.5814	48.6299	48.6785	48.727	48.7756	48.8242	48.8727	48.9213	48.9699	49.0184	49.067	49.1155	49.1595
954	45.7269	45.8279	45.9289	46.0298	46.1308	46.2318	46.3327	46.4337	46.5347	46.6357	46.7366	46.8376	46.9386	47.0396	47.1405	47.2415	47.3425	47.4434	47.5102	47.5722	47.6341	47.6961	47.758	47.82	47.8819	47.9439	48.0059	48.0678	48.1298	48.1917	48.2537	48.3156	48.3776	48.4343	48.4829	48.5314	48.58	48.6286	48.6771	48.7257	48.7743	48.8228	48.8714	48.92	48.9685	49.0171	49.0657	49.1142	49.1582
955	45.7256	45.8266	45.9276	46.0285	46.1295	46.2305	46.3314	46.4324	46.5334	46.6343	46.7353	46.8363	46.9372	47.0382	47.1392	47.2401	47.3411	47.4421	47.5088	47.5708	47.6327	47.6947	47.7566	47.8186	47.8806	47.9425	48.0045	48.0664	48.1284	48.1903	48.2523	48.3143	48.3762	48.4329	48.4815	48.5301	48.5786	48.6272	48.6758	48.7243	48.7729	48.8215	48.8701	48.9186	48.9672	49.0158	49.0643	49.1129	49.1569
956	45.7243	45.8253	45.9263	46.0272	46.1282	46.2291	46.3301	46.4311	46.532	46.633	46.7339	46.8349	46.9359	47.0368	47.1378	47.2387	47.3397	47.4407	47.5074	47.5694	47.6313	47.6933	47.7553	47.8172	47.8792	47.9411	48.0031	48.0651	48.127	48.189	48.2509	48.3129	48.3748	48.4315	48.4801	48.5287	48.5773	48.6258	48.6744	48.723	48.7716	48.8202	48.8687	48.9173	48.9659	49.0145	49.063	49.1116	49.1556
957	45.723	45.824	45.925	46.0259	46.1269	46.2278	46.3288	46.4297	46.5307	46.6316	46.7326	46.8335	46.9345	47.0355	47.1364	47.2374	47.3383	47.4393	47.506	47.568	47.63	47.6919	47.7539	47.8158	47.8778	47.9398	48.0017	48.0637	48.1256	48.1876	48.2496	48.3115	48.3735	48.4302	48.4787	48.5273	48.5759	48.6245	48.6731	48.7217	48.7702	48.8188	48.8674	48.916	48.9646	49.0131	49.0617	49.1103	49.1543
958	45.7218	45.8227	45.9237	46.0246	46.1256	46.2265	46.3275	46.4284	46.5294	46.6303	46.7312	46.8322	46.9331	47.0341	47.135	47.236	47.3369	47.4379	47.5047	47.5666	47.6286	47.6905	47.7525	47.8145	47.8764	47.9384	48.0003	48.0623	48.1243	48.1862	48.2482	48.3101	48.3721	48.4288	48.4774	48.526	48.5746	48.6231	48.6717	48.7203	48.7689	48.8175	48.8661	48.9147	48.9632	49.0118	49.0604	49.109	49.153
959	45.7205	45.8214	45.9224	46.0233	46.1242	46.2252	46.3261	46.4271	46.528	46.629	46.7299	46.8308	46.9318	47.0327	47.1337	47.2346	47.3356	47.4365	47.5033	47.5652	47.6272	47.6892	47.7511	47.8131	47.875	47.937	47.999	48.0609	48.1229	48.1848	48.2468	48.3088	48.3707	48.4274	48.476	48.5246	48.5732	48.6218	48.6704	48.719	48.7676	48.8162	48.8647	48.9133	48.9619	49.0105	49.0591	49.1077	49.1517
960	45.7192	45.8201	45.9211	46.022	46.1229	46.2239	46.3248	46.4258	46.5267	46.6276	46.7286	46.8295	46.9304	47.0314	47.1323	47.2333	47.3342	47.4351	47.5019	47.5639	47.6258	47.6878	47.7497	47.8117	47.8737	47.9356	47.9976	48.0595	48.1215	48.1835	48.2454	48.3074	48.3693	48.4261	48.4746	48.5232	48.5718	48.6204	48.669	48.7176	48.7662	48.8148	48.8634	48.912	48.9606	49.0092	49.0578	49.1064	49.1504
961	45.7179	45.8188	45.9198	46.0207	46.1216	46.2226	46.3235	46.4244	46.5254	46.6263	46.7272	46.8282	46.9291	47.03	47.131	47.2319	47.3328	47.4338	47.5005	47.5625	47.6244	47.6864	47.7484	47.8103	47.8723	47.9342	47.9962	48.0582	48.1201	48.1821	48.2441	48.306	48.368	48.4247	48.4733	48.5219	48.5705	48.6191	48.6677	48.7163	48.7649	48.8135	48.8621	48.9107	48.9593	49.0079	49.0565	49.1051	49.1491
962	45.7166	45.8175	45.9185	46.0194	46.1203	46.2213	46.3222	46.4231	46.524	46.625	46.7259	46.8268	46.9277	47.0287	47.1296	47.2305	47.3314	47.4324	47.4991	47.5611	47.6231	47.685	47.747	47.809	47.8709	47.9329	47.9948	48.0568	48.1188	48.1807	48.2427	48.3046	48.3666	48.4233	48.4719	48.5205	48.5691	48.6177	48.6663	48.715	48.7636	48.8122	48.8608	48.9094	48.958	49.0066	49.0552	49.1038	49.1478
963	45.7153	45.8163	45.9172	46.0181	46.119	46.2199	46.3209	46.4218	46.5227	46.6236	46.7245	46.8255	46.9264	47.0273	47.1282	47.2292	47.3301	47.431	47.4978	47.5597	47.6217	47.6837	47.7456	47.8076	47.8695	47.9315	47.9935	48.0554	48.1174	48.1794	48.2413	48.3033	48.3652	48.422	48.4706	48.5192	48.5678	48.6164	48.665	48.7136	48.7622	48.8108	48.8594	48.9081	48.9567	49.0053	49.0539	49.1025	49.1465
964	45.7141	45.815	45.9159	46.0168	46.1177	46.2186	46.3196	46.4205	46.5214	46.6223	46.7232	46.8241	46.925	47.026	47.1269	47.2278	47.3287	47.4296	47.4964	47.5584	47.6203	47.6823	47.7442	47.8062	47.8682	47.9301	47.9921	48.0541	48.116	48.178	48.2399	48.3019	48.3639	48.4206	48.4692	48.5178	48.5664	48.615	48.6637	48.7123	48.7609	48.8095	48.8581	48.9067	48.9554	49.004	49.0526	49.1012	49.1452
965	45.7128	45.8137	45.9146	46.0155	46.1164	46.2173	46.3182	46.4191	46.5201	46.621	46.7219	46.8228	46.9237	47.0246	47.1255	47.2264	47.3273	47.4282	47.495	47.557	47.6189	47.6809	47.7429	47.8048	47.8668	47.9288	47.9907	48.0527	48.1147	48.1766	48.2386	48.3005	48.3625	48.4192	48.4678	48.5165	48.5651	48.6137	48.6623	48.7109	48.7596	48.8082	48.8568	48.9054	48.954	49.0027	49.0513	49.0999	49.144
966	45.7115	45.8124	45.9133	46.0142	46.1151	46.216	46.3169	46.4178	46.5187	46.6196	46.7205	46.8214	46.9224	47.0233	47.1242	47.2251	47.326	47.4269	47.4936	47.5556	47.6176	47.6795	47.7415	47.8035	47.8654	47.9274	47.9894	48.0513	48.1133	48.1752	48.2372	48.2992	48.3611	48.4179	48.4665	48.5151	48.5637	48.6124	48.661	48.7096	48.7582	48.8069	48.8555	48.9041	48.9527	49.0014	49.05	49.0986	49.1427
967	45.7102	45.8111	45.912	46.0129	46.1138	46.2147	46.3156	46.4165	46.5174	46.6183	46.7192	46.8201	46.921	47.0219	47.1228	47.2237	47.3246	47.4255	47.4923	47.5542	47.6162	47.6782	47.7401	47.8021	47.8641	47.926	47.988	48.05	48.1119	48.1739	48.2358	48.2978	48.3598	48.4165	48.4651	48.5138	48.5624	48.611	48.6596	48.7083	48.7569	48.8055	48.8542	48.9028	48.9514	49.0001	49.0487	49.0973	49.1414
968	45.709	45.8099	45.9107	46.0116	46.1125	46.2134	46.3143	46.4152	46.5161	46.617	46.7179	46.8188	46.9197	47.0206	47.1215	47.2223	47.3232	47.4241	47.4909	47.5529	47.6148	47.6768	47.7388	47.8007	47.8627	47.9247	47.9866	48.0486	48.1106	48.1725	48.2345	48.2965	48.3584	48.4151	48.4638	48.5124	48.561	48.6097	48.6583	48.7069	48.7556	48.8042	48.8529	48.9015	48.9501	48.9988	49.0474	49.096	49.1401
969	45.7077	45.8086	45.9095	46.0103	46.1112	46.2121	46.313	46.4139	46.5148	46.6157	46.7166	46.8174	46.9183	47.0192	47.1201	47.221	47.3219	47.4228	47.4895	47.5515	47.6135	47.6754	47.7374	47.7994	47.8613	47.9233	47.9853	48.0472	48.1092	48.1712	48.2331	48.2951	48.3571	48.4138	48.4624	48.5111	48.5597	48.6083	48.657	48.7056	48.7543	48.8029	48.8515	48.9002	48.9488	48.9975	49.0461	49.0947	49.1388
970	45.7064	45.8073	45.9082	46.0091	46.1099	46.2108	46.3117	46.4126	46.5135	46.6143	46.7152	46.8161	46.917	47.0179	47.1188	47.2196	47.3205	47.4214	47.4882	47.5501	47.6121	47.6741	47.736	47.798	47.86	47.9219	47.9839	48.0459	48.1078	48.1698	48.2318	48.2937	48.3557	48.4124	48.4611	48.5097	48.5584	48.607	48.6556	48.7043	48.7529	48.8016	48.8502	48.8989	48.9475	48.9962	49.0448	49.0934	49.1375
971	45.7051	45.806	45.9069	46.0078	46.1086	46.2095	46.3104	46.4113	46.5122	46.613	46.7139	46.8148	46.9157	47.0165	47.1174	47.2183	47.3192	47.42	47.4868	47.5488	47.6107	47.6727	47.7347	47.7966	47.8586	47.9206	47.9825	48.0445	48.1065	48.1684	48.2304	48.2924	48.3543	48.4111	48.4597	48.5084	48.557	48.6057	48.6543	48.703	48.7516	48.8003	48.8489	48.8976	48.9462	48.9949	49.0435	49.0922	49.1362
972	45.7039	45.8047	45.9056	46.0065	46.1074	46.2082	46.3091	46.41	46.5108	46.6117	46.7126	46.8134	46.9143	47.0152	47.1161	47.2169	47.3178	47.4187	47.4854	47.5474	47.6094	47.6713	47.7333	47.7953	47.8572	47.9192	47.9812	48.0431	48.1051	48.1671	48.229	48.291	48.353	48.4097	48.4584	48.507	48.5557	48.6043	48.653	48.7016	48.7503	48.7989	48.8476	48.8963	48.9449	48.9936	49.0422	49.0909	49.1349
973	45.7026	45.8035	45.9043	46.0052	46.1061	46.2069	46.3078	46.4087	46.5095	46.6104	46.7113	46.8121	46.913	47.0138	47.1147	47.2156	47.3164	47.4173	47.4841	47.546	47.608	47.67	47.7319	47.7939	47.8559	47.9178	47.9798	48.0418	48.1038	48.1657	48.2277	48.2897	48.3516	48.4084	48.457	48.5057	48.5543	48.603	48.6517	48.7003	48.749	48.7976	48.8463	48.8949	48.9436	48.9923	49.0409	49.0896	49.1337
974	45.7013	45.8022	45.9031	46.0039	46.1048	46.2056	46.3065	46.4074	46.5082	46.6091	46.7099	46.8108	46.9116	47.0125	47.1134	47.2142	47.3151	47.4159	47.4827	47.5447	47.6066	47.6686	47.7306	47.7926	47.8545	47.9165	47.9785	48.0404	48.1024	48.1644	48.2263	48.2883	48.3503	48.407	48.4557	48.5043	48.553	48.6017	48.6503	48.699	48.7476	48.7963	48.845	48.8936	48.9423	48.991	49.0396	49.0883	49.1324
975	45.7001	45.8009	45.9018	46.0026	46.1035	46.2043	46.3052	46.4061	46.5069	46.6078	46.7086	46.8095	46.9103	47.0112	47.112	47.2129	47.3137	47.4146	47.4813	47.5433	47.6053	47.6673	47.7292	47.7912	47.8532	47.9151	47.9771	48.0391	48.101	48.163	48.225	48.287	48.3489	48.4057	48.4543	48.503	48.5517	48.6003	48.649	48.6977	48.7463	48.795	48.8437	48.8923	48.941	48.9897	49.0383	49.087	49.1311
976	45.6988	45.7997	45.9005	46.0014	46.1022	46.2031	46.3039	46.4048	46.5056	46.6064	46.7073	46.8081	46.909	47.0098	47.1107	47.2115	47.3124	47.4132	47.48	47.542	47.6039	47.6659	47.7279	47.7898	47.8518	47.9138	47.9757	48.0377	48.0997	48.1617	48.2236	48.2856	48.3476	48.4043	48.453	48.5017	48.5503	48.599	48.6477	48.6963	48.745	48.7937	48.8424	48.891	48.9397	48.9884	49.037	49.0857	49.1298
977	45.6976	45.7984	45.8992	46.0001	46.1009	46.2018	46.3026	46.4035	46.5043	46.6051	46.706	46.8068	46.9077	47.0085	47.1093	47.2102	47.311	47.4119	47.4786	47.5406	47.6026	47.6645	47.7265	47.7885	47.8505	47.9124	47.9744	48.0364	48.0983	48.1603	48.2223	48.2842	48.3462	48.403	48.4516	48.5003	48.549	48.5977	48.6463	48.695	48.7437	48.7924	48.8411	48.8897	48.9384	48.9871	49.0358	49.0844	49.1285
978	45.6963	45.7971	45.898	45.9988	46.0996	46.2005	46.3013	46.4022	46.503	46.6038	46.7047	46.8055	46.9063	47.0072	47.108	47.2088	47.3097	47.4105	47.4773	47.5392	47.6012	47.6632	47.7252	47.7871	47.8491	47.9111	47.973	48.035	48.097	48.159	48.2209	48.2829	48.3449	48.4016	48.4503	48.499	48.5477	48.5963	48.645	48.6937	48.7424	48.7911	48.8397	48.8884	48.9371	48.9858	49.0345	49.0832	49.1273
979	45.695	45.7959	45.8967	45.9975	46.0984	46.1992	46.3	46.4009	46.5017	46.6025	46.7033	46.8042	46.905	47.0058	47.1067	47.2075	47.3083	47.4092	47.4759	47.5379	47.5999	47.6618	47.7238	47.7858	47.8477	47.9097	47.9717	48.0337	48.0956	48.1576	48.2196	48.2815	48.3435	48.4003	48.449	48.4976	48.5463	48.595	48.6437	48.6924	48.7411	48.7898	48.8384	48.8871	48.9358	48.9845	49.0332	49.0819	49.126
980	45.6938	45.7946	45.8954	45.9963	46.0971	46.1979	46.2987	46.3996	46.5004	46.6012	46.702	46.8029	46.9037	47.0045	47.1053	47.2062	47.307	47.4078	47.4746	47.5365	47.5985	47.6605	47.7225	47.7844	47.8464	47.9084	47.9703	48.0323	48.0943	48.1563	48.2182	48.2802	48.3422	48.3989	48.4476	48.4963	48.545	48.5937	48.6424	48.6911	48.7398	48.7884	48.8371	48.8858	48.9345	48.9832	49.0319	49.0806	49.1247
981	45.6925	45.7933	45.8942	45.995	46.0958	46.1966	46.2974	46.3983	46.4991	46.5999	46.7007	46.8015	46.9024	47.0032	47.104	47.2048	47.3056	47.4065	47.4732	47.5352	47.5972	47.6591	47.7211	47.7831	47.8451	47.907	47.969	48.031	48.0929	48.1549	48.2169	48.2789	48.3408	48.3976	48.4463	48.495	48.5437	48.5924	48.6411	48.6898	48.7384	48.7871	48.8358	48.8845	48.9332	48.9819	49.0306	49.0793	49.1234
982	45.6913	45.7921	45.8929	45.9937	46.0945	46.1953	46.2962	46.397	46.4978	46.5986	46.6994	46.8002	46.901	47.0018	47.1027	47.2035	47.3043	47.4051	47.4719	47.5338	47.5958	47.6578	47.7198	47.7817	47.8437	47.9057	47.9676	48.0296	48.0916	48.1536	48.2155	48.2775	48.3395	48.3962	48.4449	48.4936	48.5423	48.591	48.6397	48.6884	48.7371	48.7858	48.8345	48.8832	48.9319	48.9806	49.0293	49.078	49.1222
983	45.69	45.7908	45.8916	45.9924	46.0933	46.1941	46.2949	46.3957	46.4965	46.5973	46.6981	46.7989	46.8997	47.0005	47.1013	47.2021	47.3029	47.4038	47.4705	47.5325	47.5945	47.6564	47.7184	47.7804	47.8424	47.9043	47.9663	48.0283	48.0902	48.1522	48.2142	48.2762	48.3381	48.3949	48.4436	48.4923	48.541	48.5897	48.6384	48.6871	48.7358	48.7845	48.8332	48.8819	48.9306	48.9793	49.0281	49.0768	49.1209
984	45.6888	45.7896	45.8904	45.9912	46.092	46.1928	46.2936	46.3944	46.4952	46.596	46.6968	46.7976	46.8984	46.9992	47.1	47.2008	47.3016	47.4024	47.4692	47.5311	47.5931	47.6551	47.7171	47.779	47.841	47.903	47.965	48.0269	48.0889	48.1509	48.2129	48.2748	48.3368	48.3936	48.4423	48.491	48.5397	48.5884	48.6371	48.6858	48.7345	48.7832	48.8319	48.8806	48.9294	48.9781	49.0268	49.0755	49.1196
985	45.6875	45.7883	45.8891	45.9899	46.0907	46.1915	46.2923	46.3931	46.4939	46.5947	46.6955	46.7963	46.8971	46.9979	47.0987	47.1995	47.3003	47.4011	47.4678	47.5298	47.5918	47.6537	47.7157	47.7777	47.8397	47.9016	47.9636	48.0256	48.0876	48.1495	48.2115	48.2735	48.3355	48.3922	48.4409	48.4896	48.5384	48.5871	48.6358	48.6845	48.7332	48.7819	48.8306	48.8794	48.9281	48.9768	49.0255	49.0742	49.1184
986	45.6863	45.7871	45.8879	45.9886	46.0894	46.1902	46.291	46.3918	46.4926	46.5934	46.6942	46.795	46.8958	46.9966	47.0973	47.1981	47.2989	47.3997	47.4665	47.5285	47.5904	47.6524	47.7144	47.7764	47.8383	47.9003	47.9623	48.0243	48.0862	48.1482	48.2102	48.2721	48.3341	48.3909	48.4396	48.4883	48.537	48.5858	48.6345	48.6832	48.7319	48.7806	48.8293	48.8781	48.9268	48.9755	49.0242	49.0729	49.1171
987	45.685	45.7858	45.8866	45.9874	46.0882	46.1889	46.2897	46.3905	46.4913	46.5921	46.6929	46.7937	46.8944	46.9952	47.096	47.1968	47.2976	47.3984	47.4651	47.5271	47.5891	47.6511	47.713	47.775	47.837	47.899	47.9609	48.0229	48.0849	48.1469	48.2088	48.2708	48.3328	48.3896	48.4383	48.487	48.5357	48.5844	48.6332	48.6819	48.7306	48.7793	48.828	48.8768	48.9255	48.9742	49.0229	49.0717	49.1158
988	45.6838	45.7846	45.8853	45.9861	46.0869	46.1877	46.2885	46.3892	46.49	46.5908	46.6916	46.7924	46.8931	46.9939	47.0947	47.1955	47.2963	47.397	47.4638	47.5258	47.5877	47.6497	47.7117	47.7737	47.8356	47.8976	47.9596	48.0216	48.0835	48.1455	48.2075	48.2695	48.3314	48.3882	48.4369	48.4857	48.5344	48.5831	48.6318	48.6806	48.7293	48.778	48.8268	48.8755	48.9242	48.9729	49.0217	49.0704	49.1145
989	45.6825	45.7833	45.8841	45.9849	46.0856	46.1864	46.2872	46.388	46.4887	46.5895	46.6903	46.791	46.8918	46.9926	47.0934	47.1941	47.2949	47.3957	47.4625	47.5244	47.5864	47.6484	47.7104	47.7723	47.8343	47.8963	47.9583	48.0202	48.0822	48.1442	48.2062	48.2681	48.3301	48.3869	48.4356	48.4843	48.5331	48.5818	48.6305	48.6793	48.728	48.7767	48.8255	48.8742	48.9229	48.9717	49.0204	49.0691	49.1133
990	45.6813	45.7821	45.8828	45.9836	46.0844	46.1851	46.2859	46.3867	46.4874	46.5882	46.689	46.7897	46.8905	46.9913	47.092	47.1928	47.2936	47.3944	47.4611	47.5231	47.5851	47.647	47.709	47.771	47.833	47.8949	47.9569	48.0189	48.0809	48.1429	48.2048	48.2668	48.3288	48.3856	48.4343	48.483	48.5318	48.5805	48.6292	48.678	48.7267	48.7754	48.8242	48.8729	48.9216	48.9704	49.0191	49.0678	49.112
991	45.68	45.7808	45.8816	45.9823	46.0831	46.1839	46.2846	46.3854	46.4861	46.5869	46.6877	46.7884	46.8892	46.99	47.0907	47.1915	47.2923	47.393	47.4598	47.5218	47.5837	47.6457	47.7077	47.7697	47.8316	47.8936	47.9556	48.0176	48.0795	48.1415	48.2035	48.2655	48.3274	48.3842	48.433	48.4817	48.5304	48.5792	48.6279	48.6767	48.7254	48.7741	48.8229	48.8716	48.9204	48.9691	49.0178	49.0666	49.1108
992	45.6788	45.7796	45.8803	45.9811	46.0818	46.1826	46.2834	46.3841	46.4849	46.5856	46.6864	46.7871	46.8879	46.9886	47.0894	47.1902	47.2909	47.3917	47.4584	47.5204	47.5824	47.6444	47.7063	47.7683	47.8303	47.8923	47.9543	48.0162	48.0782	48.1402	48.2022	48.2641	48.3261	48.3829	48.4316	48.4804	48.5291	48.5779	48.6266	48.6754	48.7241	48.7728	48.8216	48.8703	48.9191	48.9678	49.0166	49.0653	49.1095
993	45.6776	45.7783	45.8791	45.9798	46.0806	46.1813	46.2821	46.3828	46.4836	46.5843	46.6851	46.7858	46.8866	46.9873	47.0881	47.1888	47.2896	47.3903	47.4571	47.5191	47.5811	47.643	47.705	47.767	47.829	47.8909	47.9529	48.0149	48.0769	48.1389	48.2008	48.2628	48.3248	48.3816	48.4303	48.4791	48.5278	48.5766	48.6253	48.6741	48.7228	48.7716	48.8203	48.869	48.9178	48.9665	49.0153	49.064	49.1082
994	45.6763	45.7771	45.8778	45.9786	46.0793	46.1801	46.2808	46.3816	46.4823	46.583	46.6838	46.7845	46.8853	46.986	47.0868	47.1875	47.2883	47.389	47.4558	47.5177	47.5797	47.6417	47.7037	47.7657	47.8276	47.8896	47.9516	48.0136	48.0755	48.1375	48.1995	48.2615	48.3235	48.3802	48.429	48.4777	48.5265	48.5752	48.624	48.6728	48.7215	48.7703	48.819	48.8678	48.9165	48.9653	49.014	49.0628	49.107
995	45.6751	45.7758	45.8766	45.9773	46.0781	46.1788	46.2795	46.3803	46.481	46.5818	46.6825	46.7832	46.884	46.9847	47.0855	47.1862	47.2869	47.3877	47.4544	47.5164	47.5784	47.6404	47.7024	47.7643	47.8263	47.8883	47.9503	48.0122	48.0742	48.1362	48.1982	48.2602	48.3221	48.3789	48.4277	48.4764	48.5252	48.5739	48.6227	48.6715	48.7202	48.769	48.8177	48.8665	48.9152	48.964	49.0128	49.0615	49.1057
996	45.6739	45.7746	45.8753	45.9761	46.0768	46.1775	46.2783	46.379	46.4797	46.5805	46.6812	46.7819	46.8827	46.9834	47.0841	47.1849	47.2856	47.3863	47.4531	47.5151	47.5771	47.639	47.701	47.763	47.825	47.887	47.9489	48.0109	48.0729	48.1349	48.1969	48.2588	48.3208	48.3776	48.4264	48.4751	48.5239	48.5726	48.6214	48.6702	48.7189	48.7677	48.8164	48.8652	48.914	48.9627	49.0115	49.0602	49.1045
997	45.6726	45.7734	45.8741	45.9748	46.0755	46.1763	46.277	46.3777	46.4785	46.5792	46.6799	46.7806	46.8814	46.9821	47.0828	47.1836	47.2843	47.385	47.4518	47.5138	47.5757	47.6377	47.6997	47.7617	47.8237	47.8856	47.9476	48.0096	48.0716	48.1335	48.1955	48.2575	48.3195	48.3763	48.425	48.4738	48.5226	48.5713	48.6201	48.6689	48.7176	48.7664	48.8152	48.8639	48.9127	48.9615	49.0102	49.059	49.1032
998	45.6714	45.7721	45.8728	45.9736	46.0743	46.175	46.2757	46.3765	46.4772	46.5779	46.6786	46.7794	46.8801	46.9808	47.0815	47.1822	47.283	47.3837	47.4505	47.5124	47.5744	47.6364	47.6984	47.7603	47.8223	47.8843	47.9463	48.0083	48.0702	48.1322	48.1942	48.2562	48.3182	48.3749	48.4237	48.4725	48.5213	48.57	48.6188	48.6676	48.7163	48.7651	48.8139	48.8626	48.9114	48.9602	49.009	49.0577	49.1019
999	45.6702	45.7709	45.8716	45.9723	46.073	46.1738	46.2745	46.3752	46.4759	46.5766	46.6773	46.7781	46.8788	46.9795	47.0802	47.1809	47.2816	47.3824	47.4491	47.5111	47.5731	47.6351	47.697	47.759	47.821	47.883	47.945	48.0069	48.0689	48.1309	48.1929	48.2549	48.3168	48.3736	48.4224	48.4712	48.5199	48.5687	48.6175	48.6663	48.715	48.7638	48.8126	48.8614	48.9101	48.9589	49.0077	49.0565	49.1007
1000	45.6689	45.7696	45.8704	45.9711	46.0718	46.1725	46.2732	46.3739	46.4746	46.5753	46.6761	46.7768	46.8775	46.9782	47.0789	47.1796	47.2803	47.381	47.4478	47.5098	47.5718	47.6337	47.6957	47.7577	47.8197	47.8817	47.9436	48.0056	48.0676	48.1296	48.1916	48.2535	48.3155	48.3723	48.4211	48.4699	48.5186	48.5674	48.6162	48.665	48.7138	48.7625	48.8113	48.8601	48.9089	48.9576	49.0064	49.0552	49.0994
1001	45.6677	45.7684	45.8691	45.9698	46.0705	46.1712	46.2719	46.3727	46.4734	46.5741	46.6748	46.7755	46.8762	46.9769	47.0776	47.1783	47.279	47.3797	47.4465	47.5085	47.5704	47.6324	47.6944	47.7564	47.8184	47.8803	47.9423	48.0043	48.0663	48.1283	48.1902	48.2522	48.3142	48.371	48.4198	48.4686	48.5173	48.5661	48.6149	48.6637	48.7125	48.7612	48.81	48.8588	48.9076	48.9564	49.0052	49.0539	49.0982
1002	45.6665	45.7672	45.8679	45.9686	46.0693	46.17	46.2707	46.3714	46.4721	46.5728	46.6735	46.7742	46.8749	46.9756	47.0763	47.177	47.2777	47.3784	47.4452	47.5071	47.5691	47.6311	47.6931	47.7551	47.817	47.879	47.941	48.003	48.065	48.1269	48.1889	48.2509	48.3129	48.3697	48.4185	48.4672	48.516	48.5648	48.6136	48.6624	48.7112	48.76	48.8088	48.8575	48.9063	48.9551	49.0039	49.0527	49.0969
1003	45.6653	45.7659	45.8666	45.9673	46.068	46.1687	46.2694	46.3701	46.4708	46.5715	46.6722	46.7729	46.8736	46.9743	47.075	47.1757	47.2764	47.3771	47.4438	47.5058	47.5678	47.6298	47.6918	47.7537	47.8157	47.8777	47.9397	48.0017	48.0636	48.1256	48.1876	48.2496	48.3116	48.3684	48.4172	48.4659	48.5147	48.5635	48.6123	48.6611	48.7099	48.7587	48.8075	48.8563	48.9051	48.9538	49.0026	49.0514	49.0957
1004	45.664	45.7647	45.8654	45.9661	46.0668	46.1675	46.2682	46.3689	46.4695	46.5702	46.6709	46.7716	46.8723	46.973	47.0737	47.1744	47.2751	47.3758	47.4425	47.5045	47.5665	47.6285	47.6904	47.7524	47.8144	47.8764	47.9384	48.0003	48.0623	48.1243	48.1863	48.2483	48.3102	48.367	48.4158	48.4646	48.5134	48.5622	48.611	48.6598	48.7086	48.7574	48.8062	48.855	48.9038	48.9526	49.0014	49.0502	49.0944
1005	45.6628	45.7635	45.8642	45.9649	46.0655	46.1662	46.2669	46.3676	46.4683	46.569	46.6696	46.7703	46.871	46.9717	47.0724	47.1731	47.2738	47.3744	47.4412	47.5032	47.5652	47.6271	47.6891	47.7511	47.8131	47.8751	47.937	47.999	48.061	48.123	48.185	48.247	48.3089	48.3657	48.4145	48.4633	48.5121	48.5609	48.6097	48.6585	48.7073	48.7561	48.8049	48.8537	48.9025	48.9513	49.0001	49.0489	49.0932
1006	45.6616	45.7623	45.8629	45.9636	46.0643	46.165	46.2657	46.3663	46.467	46.5677	46.6684	46.7691	46.8697	46.9704	47.0711	47.1718	47.2724	47.3731	47.4399	47.5019	47.5638	47.6258	47.6878	47.7498	47.8118	47.8737	47.9357	47.9977	48.0597	48.1217	48.1837	48.2456	48.3076	48.3644	48.4132	48.462	48.5108	48.5596	48.6084	48.6572	48.706	48.7548	48.8037	48.8525	48.9013	48.9501	48.9989	49.0477	49.0919
1007	45.6604	45.761	45.8617	45.9624	46.0631	46.1637	46.2644	46.3651	46.4658	46.5664	46.6671	46.7678	46.8684	46.9691	47.0698	47.1705	47.2711	47.3718	47.4386	47.5005	47.5625	47.6245	47.6865	47.7485	47.8105	47.8724	47.9344	47.9964	48.0584	48.1204	48.1823	48.2443	48.3063	48.3631	48.4119	48.4607	48.5095	48.5583	48.6071	48.656	48.7048	48.7536	48.8024	48.8512	48.9	48.9488	48.9976	49.0464	49.0907
1008	45.6591	45.7598	45.8605	45.9612	46.0618	46.1625	46.2632	46.3638	46.4645	46.5652	46.6658	46.7665	46.8672	46.9678	47.0685	47.1692	47.2698	47.3705	47.4372	47.4992	47.5612	47.6232	47.6852	47.7472	47.8091	47.8711	47.9331	47.9951	48.0571	48.1191	48.181	48.243	48.305	48.3618	48.4106	48.4594	48.5082	48.557	48.6059	48.6547	48.7035	48.7523	48.8011	48.8499	48.8987	48.9475	48.9964	49.0452	49.0894
1009	45.6579	45.7586	45.8593	45.9599	46.0606	46.1612	46.2619	46.3626	46.4632	46.5639	46.6645	46.7652	46.8659	46.9665	47.0672	47.1679	47.2685	47.3692	47.4359	47.4979	47.5599	47.6219	47.6839	47.7458	47.8078	47.8698	47.9318	47.9938	48.0558	48.1177	48.1797	48.2417	48.3037	48.3605	48.4093	48.4581	48.5069	48.5558	48.6046	48.6534	48.7022	48.751	48.7998	48.8487	48.8975	48.9463	48.9951	49.0439	49.0882
1010	45.6567	45.7574	45.858	45.9587	46.0593	46.16	46.2607	46.3613	46.462	46.5626	46.6633	46.7639	46.8646	46.9652	47.0659	47.1666	47.2672	47.3679	47.4346	47.4966	47.5586	47.6206	47.6826	47.7445	47.8065	47.8685	47.9305	47.9925	48.0545	48.1164	48.1784	48.2404	48.3024	48.3592	48.408	48.4568	48.5056	48.5545	48.6033	48.6521	48.7009	48.7497	48.7986	48.8474	48.8962	48.945	48.9938	49.0427	49.0869
1011	45.6555	45.7562	45.8568	45.9575	46.0581	46.1588	46.2594	46.3601	46.4607	46.5614	46.662	46.7627	46.8633	46.964	47.0646	47.1653	47.2659	47.3666	47.4333	47.4953	47.5573	47.6193	47.6812	47.7432	47.8052	47.8672	47.9292	47.9912	48.0531	48.1151	48.1771	48.2391	48.3011	48.3579	48.4067	48.4555	48.5044	48.5532	48.602	48.6508	48.6997	48.7485	48.7973	48.8461	48.8949	48.9438	48.9926	49.0414	49.0857
1012	45.6543	45.7549	45.8556	45.9562	46.0569	46.1575	46.2582	46.3588	46.4594	46.5601	46.6607	46.7614	46.862	46.9627	47.0633	47.164	47.2646	47.3653	47.432	47.494	47.556	47.618	47.6799	47.7419	47.8039	47.8659	47.9279	47.9899	48.0518	48.1138	48.1758	48.2378	48.2998	48.3566	48.4054	48.4542	48.5031	48.5519	48.6007	48.6495	48.6984	48.7472	48.796	48.8449	48.8937	48.9425	48.9913	49.0402	49.0845
1013	45.6531	45.7537	45.8544	45.955	46.0556	46.1563	46.2569	46.3576	46.4582	46.5588	46.6595	46.7601	46.8608	46.9614	47.062	47.1627	47.2633	47.3639	47.4307	47.4927	47.5547	47.6167	47.6786	47.7406	47.8026	47.8646	47.9266	47.9885	48.0505	48.1125	48.1745	48.2365	48.2985	48.3553	48.4041	48.4529	48.5018	48.5506	48.5994	48.6483	48.6971	48.7459	48.7948	48.8436	48.8924	48.9413	48.9901	49.0389	49.0832
[truncated: 2,587 more rows]
[truncated: 428 more columns]

## Sheet: Sheet2
1000000	1000000	1000000	1000000	1000000	1000000	1000000	1000000	1000000	1000000	1000000	1000000	1000000	1000000	1000000	1000000	1000000	20	21	22	23	24	25	26	27	28	29	30	31	32	33	34	35	36	37	38	39	40	41	42	43	44	45	46	47	48	49	50	51	52
[truncated: 1,801 more rows]
[truncated: 426 more columns]
