# Supplementary material for: Numerical simulation research on thermal insulation performance of composite heat-insulation zone structure in hydrothermal high-temperature mine
Source: Sci Rep. 2024 Jun 18;14:14096. doi: 10.1038/s41598-024-64702-4 (PMC11189482; doi:10.1038/s41598-024-64702-4)
Supplement: Supplementary file 1 — Supplementary Information. [file 41598_2024_64702_MOESM1_ESM.zip › Heat-regulating circle scenario 2-1.txt]

% Model:              方案二1.mph
% Version:            COMSOL 5.6.0.280
% Date:               Sep 21 2022, 15:40
% Table:              表格: 表格 9 {tbl9} - 点计算: 点计算 1 {pev1}
% 时间 (d)                 温度 (degC), 点: (52.4, 78.1)温度 (degC), 点: (52.5, 78.1)温度 (degC), 点: (52.6, 78.1)温度 (degC), 点: (52.7, 78.1)温度 (degC), 点: (52.8, 78.1)温度 (degC), 点: (52.9, 78.1)温度 (degC), 点: (53, 78.1) 温度 (degC), 点: (53.1, 78.1)温度 (degC), 点: (53.2, 78.1)温度 (degC), 点: (53.3, 78.1)温度 (degC), 点: (53.4, 78.1)温度 (degC), 点: (53.5, 78.1)温度 (degC), 点: (53.6, 78.1)温度 (degC), 点: (53.7, 78.1)温度 (degC), 点: (53.8, 78.1)温度 (degC), 点: (53.9, 78.1)温度 (degC), 点: (54, 78.1) 温度 (degC), 点: (54.1, 78.1)温度 (degC), 点: (54.2, 78.1)温度 (degC), 点: (54.3, 78.1)温度 (degC), 点: (54.4, 78.1)温度 (degC), 点: (54.5, 78.1)温度 (degC), 点: (54.6, 78.1)温度 (degC), 点: (54.7, 78.1)温度 (degC), 点: (54.8, 78.1)温度 (degC), 点: (54.9, 78.1)温度 (degC), 点: (55, 78.1) 温度 (degC), 点: (55.1, 78.1)温度 (degC), 点: (55.2, 78.1)温度 (degC), 点: (55.3, 78.1)温度 (degC), 点: (55.4, 78.1)温度 (degC), 点: (55.5, 78.1)温度 (degC), 点: (55.6, 78.1)温度 (degC), 点: (55.7, 78.1)温度 (degC), 点: (55.8, 78.1)温度 (degC), 点: (55.9, 78.1)温度 (degC), 点: (56, 78.1) 温度 (degC), 点: (56.1, 78.1)温度 (degC), 点: (56.2, 78.1)温度 (degC), 点: (56.3, 78.1)温度 (degC), 点: (56.4, 78.1)温度 (degC), 点: (56.5, 78.1)温度 (degC), 点: (56.6, 78.1)温度 (degC), 点: (56.7, 78.1)温度 (degC), 点: (56.8, 78.1)温度 (degC), 点: (56.9, 78.1)温度 (degC), 点: (57, 78.1) 温度 (degC), 点: (57.1, 78.1)温度 (degC), 点: (57.2, 78.1)温度 (degC), 点: (57.3, 78.1)温度 (degC), 点: (57.4, 78.1)温度 (degC), 点: (57.5, 78.1)温度 (degC), 点: (57.6, 78.1)温度 (degC), 点: (57.7, 78.1)温度 (degC), 点: (57.8, 78.1)温度 (degC), 点: (57.9, 78.1)温度 (degC), 点: (58, 78.1) 温度 (degC), 点: (58.1, 78.1)温度 (degC), 点: (58.2, 78.1)温度 (degC), 点: (58.3, 78.1)温度 (degC), 点: (58.4, 78.1)温度 (degC), 点: (58.5, 78.1)温度 (degC), 点: (58.6, 78.1)温度 (degC), 点: (58.7, 78.1)温度 (degC), 点: (58.8, 78.1)温度 (degC), 点: (58.9, 78.1)温度 (degC), 点: (59, 78.1) 温度 (degC), 点: (59.1, 78.1)温度 (degC), 点: (59.2, 78.1)温度 (degC), 点: (59.3, 78.1)温度 (degC), 点: (59.4, 78.1)温度 (degC), 点: (59.5, 78.1)温度 (degC), 点: (59.6, 78.1)温度 (degC), 点: (59.7, 78.1)温度 (degC), 点: (59.8, 78.1)温度 (degC), 点: (59.9, 78.1)温度 (degC), 点: (60, 78.1) 温度 (degC), 点: (60.1, 78.1)温度 (degC), 点: (60.2, 78.1)温度 (degC), 点: (60.3, 78.1)温度 (degC), 点: (60.4, 78.1)温度 (degC), 点: (60.5, 78.1)温度 (degC), 点: (60.6, 78.1)温度 (degC), 点: (60.7, 78.1)温度 (degC), 点: (60.8, 78.1)温度 (degC), 点: (60.9, 78.1)温度 (degC), 点: (61, 78.1) 温度 (degC), 点: (61.1, 78.1)温度 (degC), 点: (61.2, 78.1)温度 (degC), 点: (61.3, 78.1)温度 (degC), 点: (61.4, 78.1)温度 (degC), 点: (61.5, 78.1)温度 (degC), 点: (61.6, 78.1)温度 (degC), 点: (61.7, 78.1)温度 (degC), 点: (61.8, 78.1)温度 (degC), 点: (61.9, 78.1)温度 (degC), 点: (62, 78.1) 温度 (degC), 点: (62.1, 78.1)温度 (degC), 点: (62.2, 78.1)温度 (degC), 点: (62.3, 78.1)温度 (degC), 点: (62.4, 78.1)温度 (degC), 点: (62.5, 78.1)温度 (degC), 点: (62.6, 78.1)温度 (degC), 点: (62.7, 78.1)温度 (degC), 点: (62.8, 78.1)温度 (degC), 点: (62.9, 78.1)温度 (degC), 点: (63, 78.1) 温度 (degC), 点: (63.1, 78.1)温度 (degC), 点: (63.2, 78.1)温度 (degC), 点: (63.3, 78.1)温度 (degC), 点: (63.4, 78.1)温度 (degC), 点: (63.5, 78.1)温度 (degC), 点: (63.6, 78.1)温度 (degC), 点: (63.7, 78.1)温度 (degC), 点: (63.8, 78.1)温度 (degC), 点: (63.9, 78.1)温度 (degC), 点: (64, 78.1) 温度 (degC), 点: (64.1, 78.1)温度 (degC), 点: (64.2, 78.1)温度 (degC), 点: (64.3, 78.1)温度 (degC), 点: (64.4, 78.1)温度 (degC), 点: (64.5, 78.1)温度 (degC), 点: (64.6, 78.1)温度 (degC), 点: (64.7, 78.1)温度 (degC), 点: (64.8, 78.1)温度 (degC), 点: (64.9, 78.1)温度 (degC), 点: (65, 78.1) 温度 (degC), 点: (65.1, 78.1)温度 (degC), 点: (65.2, 78.1)温度 (degC), 点: (65.3, 78.1)温度 (degC), 点: (65.4, 78.1)温度 (degC), 点: (65.5, 78.1)温度 (degC), 点: (65.6, 78.1)温度 (degC), 点: (65.7, 78.1)温度 (degC), 点: (65.8, 78.1)温度 (degC), 点: (65.9, 78.1)温度 (degC), 点: (66, 78.1) 温度 (degC), 点: (66.1, 78.1)温度 (degC), 点: (66.2, 78.1)温度 (degC), 点: (66.3, 78.1)温度 (degC), 点: (66.4, 78.1)温度 (degC), 点: (66.5, 78.1)温度 (degC), 点: (66.6, 78.1)温度 (degC), 点: (66.7, 78.1)温度 (degC), 点: (66.8, 78.1)温度 (degC), 点: (66.9, 78.1)温度 (degC), 点: (67, 78.1) 温度 (degC), 点: (67.1, 78.1)温度 (degC), 点: (67.2, 78.1)温度 (degC), 点: (67.3, 78.1)温度 (degC), 点: (67.4, 78.1)温度 (degC), 点: (67.5, 78.1)温度 (degC), 点: (67.6, 78.1)温度 (degC), 点: (67.7, 78.1)温度 (degC), 点: (67.8, 78.1)温度 (degC), 点: (67.9, 78.1)温度 (degC), 点: (68, 78.1) 温度 (degC), 点: (68.1, 78.1)温度 (degC), 点: (68.2, 78.1)温度 (degC), 点: (68.3, 78.1)温度 (degC), 点: (68.4, 78.1)温度 (degC), 点: (68.5, 78.1)温度 (degC), 点: (68.6, 78.1)温度 (degC), 点: (68.7, 78.1)温度 (degC), 点: (68.8, 78.1)温度 (degC), 点: (68.9, 78.1)温度 (degC), 点: (69, 78.1) 温度 (degC), 点: (69.1, 78.1)温度 (degC), 点: (69.2, 78.1)温度 (degC), 点: (69.3, 78.1)温度 (degC), 点: (69.4, 78.1)温度 (degC), 点: (69.5, 78.1)温度 (degC), 点: (69.6, 78.1)温度 (degC), 点: (69.7, 78.1)温度 (degC), 点: (69.8, 78.1)温度 (degC), 点: (69.9, 78.1)温度 (degC), 点: (70, 78.1) 温度 (degC), 点: (70.1, 78.1)温度 (degC), 点: (70.2, 78.1)温度 (degC), 点: (70.3, 78.1)温度 (degC), 点: (70.4, 78.1)温度 (degC), 点: (70.5, 78.1)温度 (degC), 点: (70.6, 78.1)温度 (degC), 点: (70.7, 78.1)温度 (degC), 点: (70.8, 78.1)温度 (degC), 点: (70.9, 78.1)温度 (degC), 点: (71, 78.1) 温度 (degC), 点: (71.1, 78.1)温度 (degC), 点: (71.2, 78.1)温度 (degC), 点: (71.3, 78.1)温度 (degC), 点: (71.4, 78.1)温度 (degC), 点: (71.5, 78.1)温度 (degC), 点: (71.6, 78.1)温度 (degC), 点: (71.7, 78.1)温度 (degC), 点: (71.8, 78.1)温度 (degC), 点: (71.9, 78.1)温度 (degC), 点: (72, 78.1) 温度 (degC), 点: (72.1, 78.1)温度 (degC), 点: (72.2, 78.1)温度 (degC), 点: (72.3, 78.1)温度 (degC), 点: (72.4, 78.1)温度 (degC), 点: (72.5, 78.1)温度 (degC), 点: (72.6, 78.1)温度 (degC), 点: (72.7, 78.1)温度 (degC), 点: (72.8, 78.1)温度 (degC), 点: (72.9, 78.1)温度 (degC), 点: (73, 78.1) 温度 (degC), 点: (73.1, 78.1)温度 (degC), 点: (73.2, 78.1)温度 (degC), 点: (73.3, 78.1)温度 (degC), 点: (73.4, 78.1)温度 (degC), 点: (73.5, 78.1)温度 (degC), 点: (73.6, 78.1)温度 (degC), 点: (73.7, 78.1)温度 (degC), 点: (73.8, 78.1)温度 (degC), 点: (73.9, 78.1)温度 (degC), 点: (74, 78.1) 温度 (degC), 点: (74.1, 78.1)温度 (degC), 点: (74.2, 78.1)温度 (degC), 点: (74.3, 78.1)温度 (degC), 点: (74.4, 78.1)温度 (degC), 点: (74.5, 78.1)温度 (degC), 点: (74.6, 78.1)温度 (degC), 点: (74.7, 78.1)温度 (degC), 点: (74.8, 78.1)温度 (degC), 点: (74.9, 78.1)温度 (degC), 点: (75, 78.1) 温度 (degC), 点: (75.1, 78.1)温度 (degC), 点: (75.2, 78.1)温度 (degC), 点: (75.3, 78.1)温度 (degC), 点: (75.4, 78.1)温度 (degC), 点: (75.5, 78.1)温度 (degC), 点: (75.6, 78.1)温度 (degC), 点: (75.7, 78.1)温度 (degC), 点: (75.8, 78.1)温度 (degC), 点: (75.9, 78.1)温度 (degC), 点: (76, 78.1) 温度 (degC), 点: (76.1, 78.1)温度 (degC), 点: (76.2, 78.1)温度 (degC), 点: (76.3, 78.1)温度 (degC), 点: (76.4, 78.1)温度 (degC), 点: (76.5, 78.1)温度 (degC), 点: (76.6, 78.1)温度 (degC), 点: (76.7, 78.1)温度 (degC), 点: (76.8, 78.1)温度 (degC), 点: (76.9, 78.1)温度 (degC), 点: (77, 78.1) 温度 (degC), 点: (77.1, 78.1)温度 (degC), 点: (77.2, 78.1)温度 (degC), 点: (77.3, 78.1)温度 (degC), 点: (77.4, 78.1)温度 (degC), 点: (77.5, 78.1)温度 (degC), 点: (77.6, 78.1)温度 (degC), 点: (77.7, 78.1)温度 (degC), 点: (77.8, 78.1)温度 (degC), 点: (77.9, 78.1)温度 (degC), 点: (78, 78.1) 温度 (degC), 点: (78.1, 78.1)温度 (degC), 点: (78.2, 78.1)温度 (degC), 点: (78.3, 78.1)温度 (degC), 点: (78.4, 78.1)温度 (degC), 点: (78.5, 78.1)温度 (degC), 点: (78.6, 78.1)温度 (degC), 点: (78.7, 78.1)温度 (degC), 点: (78.8, 78.1)温度 (degC), 点: (78.9, 78.1)温度 (degC), 点: (79, 78.1) 温度 (degC), 点: (79.1, 78.1)温度 (degC), 点: (79.2, 78.1)温度 (degC), 点: (79.3, 78.1)温度 (degC), 点: (79.4, 78.1)温度 (degC), 点: (79.5, 78.1)温度 (degC), 点: (79.6, 78.1)温度 (degC), 点: (79.7, 78.1)温度 (degC), 点: (79.8, 78.1)温度 (degC), 点: (79.9, 78.1)温度 (degC), 点: (80, 78.1) 温度 (degC), 点: (80.1, 78.1)温度 (degC), 点: (80.2, 78.1)温度 (degC), 点: (80.3, 78.1)温度 (degC), 点: (80.4, 78.1)温度 (degC), 点: (80.5, 78.1)温度 (degC), 点: (80.6, 78.1)温度 (degC), 点: (80.7, 78.1)温度 (degC), 点: (80.8, 78.1)温度 (degC), 点: (80.9, 78.1)温度 (degC), 点: (81, 78.1) 温度 (degC), 点: (81.1, 78.1)温度 (degC), 点: (81.2, 78.1)温度 (degC), 点: (81.3, 78.1)温度 (degC), 点: (81.4, 78.1)温度 (degC), 点: (81.5, 78.1)温度 (degC), 点: (81.6, 78.1)温度 (degC), 点: (81.7, 78.1)温度 (degC), 点: (81.8, 78.1)温度 (degC), 点: (81.9, 78.1)温度 (degC), 点: (82, 78.1) 温度 (degC), 点: (82.1, 78.1)温度 (degC), 点: (82.2, 78.1)温度 (degC), 点: (82.3, 78.1)温度 (degC), 点: (82.4, 78.1)温度 (degC), 点: (82.5, 78.1)温度 (degC), 点: (82.6, 78.1)温度 (degC), 点: (82.7, 78.1)温度 (degC), 点: (82.8, 78.1)温度 (degC), 点: (82.9, 78.1)温度 (degC), 点: (83, 78.1) 温度 (degC), 点: (83.1, 78.1)温度 (degC), 点: (83.2, 78.1)温度 (degC), 点: (83.3, 78.1)温度 (degC), 点: (83.4, 78.1)温度 (degC), 点: (83.5, 78.1)温度 (degC), 点: (83.6, 78.1)温度 (degC), 点: (83.7, 78.1)温度 (degC), 点: (83.8, 78.1)温度 (degC), 点: (83.9, 78.1)温度 (degC), 点: (84, 78.1) 温度 (degC), 点: (84.1, 78.1)温度 (degC), 点: (84.2, 78.1)温度 (degC), 点: (84.3, 78.1)温度 (degC), 点: (84.4, 78.1)温度 (degC), 点: (84.5, 78.1)温度 (degC), 点: (84.6, 78.1)温度 (degC), 点: (84.7, 78.1)温度 (degC), 点: (84.8, 78.1)温度 (degC), 点: (84.9, 78.1)温度 (degC), 点: (85, 78.1) 温度 (degC), 点: (85.1, 78.1)温度 (degC), 点: (85.2, 78.1)温度 (degC), 点: (85.3, 78.1)温度 (degC), 点: (85.4, 78.1)温度 (degC), 点: (85.5, 78.1)温度 (degC), 点: (85.6, 78.1)温度 (degC), 点: (85.7, 78.1)温度 (degC), 点: (85.8, 78.1)温度 (degC), 点: (85.9, 78.1)温度 (degC), 点: (86, 78.1) 温度 (degC), 点: (86.1, 78.1)温度 (degC), 点: (86.2, 78.1)温度 (degC), 点: (86.3, 78.1)温度 (degC), 点: (86.4, 78.1)温度 (degC), 点: (86.5, 78.1)温度 (degC), 点: (86.6, 78.1)温度 (degC), 点: (86.7, 78.1)温度 (degC), 点: (86.8, 78.1)温度 (degC), 点: (86.9, 78.1)温度 (degC), 点: (87, 78.1) 温度 (degC), 点: (87.1, 78.1)温度 (degC), 点: (87.2, 78.1)温度 (degC), 点: (87.3, 78.1)温度 (degC), 点: (87.4, 78.1)温度 (degC), 点: (87.5, 78.1)温度 (degC), 点: (87.6, 78.1)温度 (degC), 点: (87.7, 78.1)温度 (degC), 点: (87.8, 78.1)温度 (degC), 点: (87.9, 78.1)温度 (degC), 点: (88, 78.1) 温度 (degC), 点: (88.1, 78.1)温度 (degC), 点: (88.2, 78.1)温度 (degC), 点: (88.3, 78.1)温度 (degC), 点: (88.4, 78.1)温度 (degC), 点: (88.5, 78.1)温度 (degC), 点: (88.6, 78.1)温度 (degC), 点: (88.7, 78.1)温度 (degC), 点: (88.8, 78.1)温度 (degC), 点: (88.9, 78.1)温度 (degC), 点: (89, 78.1) 温度 (degC), 点: (89.1, 78.1)温度 (degC), 点: (89.2, 78.1)温度 (degC), 点: (89.3, 78.1)温度 (degC), 点: (89.4, 78.1)温度 (degC), 点: (89.5, 78.1)温度 (degC), 点: (89.6, 78.1)温度 (degC), 点: (89.7, 78.1)温度 (degC), 点: (89.8, 78.1)温度 (degC), 点: (89.9, 78.1)温度 (degC), 点: (90, 78.1) 温度 (degC), 点: (90.1, 78.1)温度 (degC), 点: (90.2, 78.1)温度 (degC), 点: (90.3, 78.1)温度 (degC), 点: (90.4, 78.1)温度 (degC), 点: (90.5, 78.1)温度 (degC), 点: (90.6, 78.1)温度 (degC), 点: (90.7, 78.1)温度 (degC), 点: (90.8, 78.1)温度 (degC), 点: (90.9, 78.1)温度 (degC), 点: (91, 78.1) 温度 (degC), 点: (91.1, 78.1)温度 (degC), 点: (91.2, 78.1)温度 (degC), 点: (91.3, 78.1)温度 (degC), 点: (91.4, 78.1)温度 (degC), 点: (91.5, 78.1)温度 (degC), 点: (91.6, 78.1)温度 (degC), 点: (91.7, 78.1)温度 (degC), 点: (91.8, 78.1)温度 (degC), 点: (91.9, 78.1)温度 (degC), 点: (92, 78.1) 温度 (degC), 点: (92.1, 78.1)温度 (degC), 点: (92.2, 78.1)温度 (degC), 点: (92.3, 78.1)温度 (degC), 点: (92.4, 78.1)温度 (degC), 点: (92.5, 78.1)温度 (degC), 点: (92.6, 78.1)温度 (degC), 点: (92.7, 78.1)温度 (degC), 点: (92.8, 78.1)温度 (degC), 点: (92.9, 78.1)温度 (degC), 点: (93, 78.1) 温度 (degC), 点: (93.1, 78.1)温度 (degC), 点: (93.2, 78.1)温度 (degC), 点: (93.3, 78.1)温度 (degC), 点: (93.4, 78.1)温度 (degC), 点: (93.5, 78.1)温度 (degC), 点: (93.6, 78.1)温度 (degC), 点: (93.7, 78.1)温度 (degC), 点: (93.8, 78.1)温度 (degC), 点: (93.9, 78.1)温度 (degC), 点: (94, 78.1) 温度 (degC), 点: (94.1, 78.1)温度 (degC), 点: (94.2, 78.1)温度 (degC), 点: (94.3, 78.1)温度 (degC), 点: (94.4, 78.1)温度 (degC), 点: (94.5, 78.1)温度 (degC), 点: (94.6, 78.1)温度 (degC), 点: (94.7, 78.1)温度 (degC), 点: (94.8, 78.1)温度 (degC), 点: (94.9, 78.1)温度 (degC), 点: (95, 78.1) 温度 (degC), 点: (95.1, 78.1)温度 (degC), 点: (95.2, 78.1)温度 (degC), 点: (95.3, 78.1)温度 (degC), 点: (95.4, 78.1)温度 (degC), 点: (95.5, 78.1)温度 (degC), 点: (95.6, 78.1)温度 (degC), 点: (95.7, 78.1)温度 (degC), 点: (95.8, 78.1)温度 (degC), 点: (95.9, 78.1)温度 (degC), 点: (96, 78.1) 温度 (degC), 点: (96.1, 78.1)温度 (degC), 点: (96.2, 78.1)温度 (degC), 点: (96.3, 78.1)温度 (degC), 点: (96.4, 78.1)温度 (degC), 点: (96.5, 78.1)温度 (degC), 点: (96.6, 78.1)温度 (degC), 点: (96.7, 78.1)温度 (degC), 点: (96.8, 78.1)温度 (degC), 点: (96.9, 78.1)温度 (degC), 点: (97, 78.1) 温度 (degC), 点: (97.1, 78.1)温度 (degC), 点: (97.2, 78.1)温度 (degC), 点: (97.3, 78.1)温度 (degC), 点: (97.4, 78.1)温度 (degC), 点: (97.5, 78.1)温度 (degC), 点: (97.6, 78.1)温度 (degC), 点: (97.7, 78.1)温度 (degC), 点: (97.8, 78.1)温度 (degC), 点: (97.9, 78.1)温度 (degC), 点: (98, 78.1) 温度 (degC), 点: (98.1, 78.1)温度 (degC), 点: (98.2, 78.1)温度 (degC), 点: (98.3, 78.1)温度 (degC), 点: (98.4, 78.1)温度 (degC), 点: (98.5, 78.1)温度 (degC), 点: (98.6, 78.1)温度 (degC), 点: (98.7, 78.1)温度 (degC), 点: (98.8, 78.1)温度 (degC), 点: (98.9, 78.1)温度 (degC), 点: (99, 78.1) 温度 (degC), 点: (99.1, 78.1)温度 (degC), 点: (99.2, 78.1)温度 (degC), 点: (99.3, 78.1)温度 (degC), 点: (99.4, 78.1)温度 (degC), 点: (99.5, 78.1)温度 (degC), 点: (99.6, 78.1)温度 (degC), 点: (99.7, 78.1)温度 (degC), 点: (99.8, 78.1)温度 (degC), 点: (99.9, 78.1)温度 (degC), 点: (100, 78.1)
0                        51.099996238847325       51.10000086487116        51.09999974440626        51.09999994714332        51.0999999954206         51.10000001588446        51.10000000223772        51.100000000637124       51.100000000393436       51.100000000490354       51.10000000061672        51.100000000618365       51.10000000060711        51.100000000684986       51.10000000084892        51.10000000101286        51.10000000077258        51.100000000515024       51.10000000025735        51.100000000702266       51.10000000165621        51.10000000261016        51.1000000028111         51.10000000247413        51.100000002137165       51.10000000068766        51.100000000919465       51.100000004778394       51.10000000655032        51.100000008157224       51.10000000956035        51.10000001028948        51.100000008644486       51.100000005660945       51.10000000267746        51.09999999893938        51.099999994507016       51.09999999007459        51.099999985642114       51.09999998156093        51.09999997856653        51.099999975572075       51.09999997380311        51.099999973006504       51.09999998388025        51.09999999475406        51.10000000562775        51.10000001650155        51.10000002737536        51.1000000352563         51.10000004291959        51.10000005058282        51.10000005824622        51.1000000659094         51.10000007380313        51.10000008206703        51.10000008143925        51.10000008026623        51.100000063461664       51.100000046657044       51.100000029852424       51.100000013047804       51.099999996243184       51.09999998374934        51.0999999922102         51.100000000671116       51.09999999991089        51.09999998975087        51.09999997959085        51.09999996943094        51.09999995927092        51.099999949110895       51.09999993895087        51.09999992879091        51.099999918630886       51.09999994693453        51.09999997775088        51.10000000856718        51.100000039383474       51.100000070199826       51.10000010101612        51.10000010790827        51.10000011301145        51.10000011811462        51.10000012321785        51.10000012832103        51.10000013342426        51.100000138527435       51.10000014363061        51.100000148733784       51.10000015196522        51.10000014590679        51.10000013984853        51.100000133790104       51.10000012773179        51.100000121673474       51.1000001156151         51.10000010955679        51.10000010349847        51.1000000974401         51.10000009138173        51.10000009042835        51.10000009171023        51.10000009299216        51.10000009427404        51.10000009555597        51.10000009683796        51.100000098119835       51.10000009940171        51.1000001006837         51.100000099815304       51.100000093029166       51.100000086243085       51.100000079457004       51.10000007267092        51.10000006588484        51.10000005909876        51.10000005231262        51.10000004552654        51.10000003874046        51.10000003195438        51.10000002918076        51.10000002890109        51.10000002862148        51.10000002834181        51.1000000280622         51.100000027782585       51.100000027502915       51.100000027223246       51.100000026943576       51.10000002666396        51.100000031267655       51.10000003854884        51.10000004583003        51.100000053111216       51.10000006039235        51.10000006767359        51.10000007495478        51.10000008223591        51.100000089517096       51.10000009679828        51.10000009936999        51.10000009692021        51.10000009447026        51.100000092020366       51.10000008957047        51.100000087120634       51.10000008467074        51.100000082220845       51.10000007977101        51.100000077321056       51.100000079412325       51.1000000854134         51.10000009141436        51.10000009741543        51.100000103416505       51.10000010941752        51.10000011541854        51.10000012141961        51.10000012742063        51.1000001334217         51.10000013580884        51.10000013528668        51.10000013476446        51.10000013424229        51.10000013372007        51.10000013319791        51.100000132675746       51.100000132153525       51.10000013163136        51.1000001311092         51.10000013014837        51.10000012887565        51.10000012760298        51.100000126330315       51.10000012505765        51.10000012378492        51.100000122512256       51.10000012123953        51.100000119966865       51.1000001186942         51.100000118279354       51.10000011836348        51.10000011844767        51.10000011853185        51.10000011861598        51.100000118700166       51.10000011878435        51.10000011886848        51.10000011895261        51.10000011903679        51.10000011939928        51.10000011993117        51.100000120462994       51.10000012099482        51.10000012152665        51.10000012205853        51.10000012259036        51.100000123122186       51.10000012365407        51.100000124185954       51.10000012392993        51.100000123460745       51.100000122991446       51.100000122522204       51.10000012205296        51.10000012158372        51.100000121114476       51.100000120645234       51.10000012017599        51.10000011970675        51.100000118667936       51.100000117573245       51.1000001164785         51.10000011538375        51.100000114289          51.100000113194255       51.100000112099565       51.10000011100476        51.10000010991007        51.100000110205656       51.1000001132129         51.10000011622026        51.10000011922756        51.10000012223492        51.10000012524222        51.100000128249576       51.100000131256934       51.100000134264235       51.100000137271536       51.100000139501105       51.10000014138717        51.100000143273235       51.10000014515924        51.100000147045364       51.10000014893137        51.10000015081749        51.10000015270356        51.100000154589566       51.10000015647563        51.10000015749836        51.10000014863215        51.10000013976594        51.10000013089967        51.100000122033464       51.1000001131672         51.10000010430099        51.10000009543478        51.100000086568514       51.100000077702305       51.1000000699255         51.10000006229416        51.10000005466287        51.100000047031585       51.1000000394003         51.100000031769014       51.10000002413767        51.100000016506385       51.10000002364541        51.1000000366256         51.1000000496058         51.10000006258599        51.100000075566186       51.10000008854644        51.10000010152663        51.10000011450683        51.10000011885961        51.10000010093137        51.10000008300307        51.10000006507482        51.10000004714652        51.10000002921822        51.10000001128998        51.09999999336168        51.09999997543338        51.09999995750513        51.09999993957683        51.09999992164859        51.09999990372029        51.099999885792045       51.09999987279315        51.09999987934077        51.09999988588828        51.09999987786284        51.09999985689814        51.099999841331          51.09999985437145        51.09999986741195        51.09999988045246        51.099999893492964       51.09999990653347        51.099999919573975       51.09999993261448        51.099999945654986       51.09999995869549        51.099999971736          51.09999998477656        51.09999999781701        51.100000010857514       51.10000001566948        51.1000000042352         51.09999999280086        51.09999998136652        51.09999996993224        51.09999995849785        51.099999947063566       51.09999993562923        51.09999992419495        51.09999991276061        51.09999990132633        51.09999988989193        51.09999987845765        51.09999986702337        51.09999986540117        51.09999988805623        51.09999989370908        51.09999986885259        51.09999986174154        51.09999987264683        51.09999988355213        51.09999989445737        51.099999905362665       51.09999991626802        51.099999927173315       51.09999993807861        51.09999994898385        51.0999999598892         51.0999999707945         51.09999998169974        51.099999992605035       51.10000000351039        51.1000000067134         51.09999999593498        51.0999999851565         51.09999997437808        51.0999999635996         51.09999995282118        51.0999999420427         51.09999993126428        51.099999920485914       51.099999909707435       51.09999989892901        51.099999888150535       51.099999877372056       51.099999866593635       51.099999855815156       51.09999987003886        51.09999987481115        51.0999998542585         51.09999986540947        51.099999876560446       51.09999988771142        51.099999898862336       51.099999910013366       51.09999992116434        51.09999993231526        51.09999994346629        51.0999999546172         51.09999996576812        51.09999997691915        51.09999998807007        51.09999999922104        51.100000010372014       51.100000015172554       51.099999999643046       51.09999998411365        51.0999999685842         51.099999953054805       51.099999937525354       51.0999999219959         51.09999990646651        51.099999890937056       51.099999875407605       51.09999985987821        51.099999844348815       51.099999828819364       51.09999981328991        51.09999979776052        51.09999980649769        51.09999982688714        51.09999982979275        51.09999984486268        51.0999998712183         51.099999897573866       51.09999992392943        51.09999995028505        51.099999976640675       51.10000000299624        51.10000002935186        51.10000005570748        51.10000008206305        51.10000010841861        51.10000013477429        51.100000161129856       51.10000018748542        51.100000213840985       51.10000018747172        51.10000015684932        51.10000012622692        51.100000095604514       51.10000006498211        51.10000003435971        51.10000000373725        51.09999997311479        51.099999942492445       51.099999911869986       51.099999881247584       51.09999985062524        51.09999982000272        51.09999978938038        51.099999767964675       51.0999997637129         51.099999766564906       51.09999977584613        51.09999980707778        51.09999983830937        51.09999986954091        51.099999900772445       51.099999932004096       51.09999996323563        51.09999999446717        51.100000025698705       51.1000000569303         51.10000008816189        51.100000119393485       51.10000015062508        51.10000018185656        51.10000021308815        51.100000208483664       51.10000017700736        51.100000145531055       51.10000011405481        51.100000082578504       51.1000000511022         51.100000019625895       51.09999998814959        51.099999956673344       51.09999992519704        51.099999893720735       51.09999986224449        51.09999983076818        51.099999799291936       51.09999976781563        51.099999761509594       51.09999976221172        51.09999977413548        51.099999801798845       51.099999834253424       51.09999986670789        51.09999989916241        51.099999931616935       51.0999999640714         51.09999999652598        51.10000002898039        51.10000006143491        51.100000093889435       51.10000012634396        51.10000015879848        51.100000191253          51.10000022370747        51.10000024724695        51.100000233439914       51.10000021963276        51.100000205825665       51.10000019201851        51.100000178211474       51.10000016440432        51.100000150597225       51.10000013679007        51.100000122982976       51.10000010917588        51.100000095368785       51.10000008156169        51.100000067754536       51.10000005394738        51.100000030071385       51.10000000000002
1                        50.87826419051544        50.954711584240954       51.00452158061711        51.03657194218454        51.05909668408128        51.073681279144125       51.082969518617006       51.08816130318394        51.09289169552437        51.09505147384891        51.097029707482875       51.09791511495109        51.09868807422765        51.09915997380392        51.09942559125636        51.099691208708805       51.099769782390524       51.099840336387274       51.099910890384024       51.099949416217555       51.09996442922761        51.09997944223778        51.09998758823559        51.099990829341664       51.09999407044768        51.099997135872684       51.09999862358217        51.09999898576399        51.09999939170848        51.099999801111096       51.10000012239544        51.10000015226308        51.10000018606547        51.100000222086294       51.100000258107116       51.10000026936035        51.10000025782102        51.100000246281695       51.10000023474231        51.10000022520978        51.10000022188501        51.10000021856024        51.100000215224156       51.10000022676621        51.10000042302312        51.10000061927997        51.10000081553676        51.10000101179361        51.10000120805046        51.10000143137563        51.10000165666952        51.10000188196341        51.100002107257296       51.100002332551185       51.10000255109526        51.10000274805793        51.10000279805854        51.10000281123757        51.100001768795096       51.100000726352505       51.09999968391003        51.09999864146744        51.09999759902496        51.09999698991112        51.09999848724755        51.09999998458403        51.100000203208936       51.09999911834353        51.09999803347819        51.0999969486129         51.09999586374755        51.099994778882206       51.0999936940168         51.09999260915146        51.09999152428611        51.099997181211734       51.10000327854459        51.10000937587739        51.100015473210306       51.10002157054316        51.10002766787602        51.100029459427674       51.10003092900189        51.100032398576104       51.10003386815026        51.10003533772442        51.10003680729869        51.10003827687285        51.10003974644701        51.10004121602128        51.10004223504944        51.10004101803031        51.10003980101118        51.100038583991875       51.100037366972686       51.10003614995355        51.10003493293436        51.100033715915174       51.100032498895985       51.10003128187674        51.100030064857606       51.100029776633164       51.10002989510576        51.100030013578305       51.10003013205085        51.100030250523446       51.100030368996045       51.10003048746859        51.10003060594113        51.100030724413784       51.10003038640747        51.10002879214028        51.100027197873146       51.10002560360596        51.100024009338824       51.10002241507169        51.1000208208045         51.10001922653731        51.100017632270124       51.10001603800299        51.1000144437358         51.100013779411086       51.10001369308111        51.10001360675113        51.1000135204211         51.100013434091125       51.10001334776115        51.100013261431116       51.10001317510114        51.10001308877111        51.10001300244119        51.100014072740464       51.10001577720868        51.10001748167684        51.100019186145005       51.100020890613166       51.10002259508133        51.100024299549546       51.10002600401771        51.10002770848587        51.10002941295403        51.100030067816704       51.10002960349624        51.10002913917572        51.10002867485525        51.10002821053473        51.10002774621421        51.100027281893745       51.10002681757322        51.1000263532527         51.10002588893224        51.10002646330099        51.10002793195673        51.100029400612414       51.10003086926815        51.10003233792395        51.10003380657963        51.10003527523537        51.10003674389111        51.10003821254679        51.10003968120259        51.10004026961036        51.1000401493792         51.10004002914809        51.10003990891698        51.100039788685876       51.100039668454826       51.10003954822372        51.100039427992556       51.10003930776145        51.1000391875304         51.100038997149625       51.10003875689358        51.10003851663748        51.10003827638144        51.1000380361254         51.1000377958693         51.1000375556132         51.100037315357156       51.100037075101056       51.100036834845014       51.10003674147856        51.10003673354453        51.100036725610494       51.10003671767646        51.10003670974248        51.10003670180845        51.10003669387447        51.100036685940495       51.100036678006404       51.10003667007243        51.10003672602585        51.1000368208467         51.100036915667545       51.100037010488336       51.100037105309184       51.100037200129975       51.10003729495088        51.10003738977173        51.10003748459246        51.10003757941337        51.10003754104304        51.10003746660749        51.100037392171885       51.100037317736394       51.10003724330085        51.1000371688653         51.10003709442975        51.100037019994204       51.1000369455586         51.10003687112311        51.100036664736535       51.10003644539256        51.10003622604847        51.100036006704386       51.1000357873603         51.10003556801627        51.100035348672236       51.10003512932815        51.100034909984174       51.100035006177336       51.100035717831474       51.10003642948567        51.100037141139865       51.100037852794          51.100038564448255       51.10003927610239        51.10003998775653        51.10004069941078        51.10004141106492        51.10004185335811        51.1000421766978         51.1000425000376         51.100042823377294       51.1000431467171         51.100043470056846       51.100043793396594       51.10004411673634        51.10004444007609        51.100044763415895       51.10004489924978        51.10004288738401        51.10004087551823        51.10003886365246        51.10003685178674        51.10003483992091        51.100032828055134       51.10003081618936        51.100028804323586       51.10002679245787        51.100024989948906       51.100023215393264       51.100021440837736       51.10001966628215        51.100017891726566       51.10001611717098        51.100014342615395       51.10001256805981        51.10001416463899        51.100017094408315       51.10002002417764        51.100022953946905       51.10002588371623        51.10002881348555        51.10003174325482        51.1000346730242         51.10003555306497        51.10003113949563        51.10002672592634        51.10002231235694        51.100017898787655       51.100013485218255       51.10000907164891        51.10000465807957        51.10000024451023        51.09999583094094        51.0999914173716         51.099987003802255       51.09998259023291        51.09997817666357        51.09997493225035        51.09997632388155        51.09997771551281        51.099975865164424       51.09997113630311        51.099967664760925       51.099970857275366       51.09997404978981        51.09997724230425        51.09998043481869        51.09998362733313        51.09998681984757        51.099990012362014       51.099993204876455       51.099996397390896       51.09999958990528        51.10000278241978        51.10000597493422        51.10000916744866        51.10001031460013        51.100007423395084       51.10000453219004        51.100001640985056       51.09999874978007        51.09999585857497        51.09999296737004        51.09999007616506        51.09998718495996        51.09998429375497        51.09998140255004        51.09997851134494        51.09997562013996        51.09997272893497        51.099972107198084       51.099977100537615       51.09997835872633        51.09997291442892        51.09997155132754        51.09997433175732        51.099977112187105       51.099979892616886       51.09998267304667        51.09998545347645        51.09998823390623        51.09999101433601        51.09999379476574        51.09999657519552        51.0999993556253         51.10000213605508        51.10000491648492        51.100007696914645       51.100008502292326       51.10000572249089        51.100002942689514       51.100000162888136       51.09999738308676        51.09999460328538        51.099991823484004       51.099989043682626       51.09998626388125        51.09998348407987        51.099980704278494       51.099977924477116       51.09997514467568        51.099972364874304       51.09996958507287        51.099972552923816       51.0999735505755         51.099969035813615       51.099971837158364       51.09997463850311        51.09997743984775        51.09998024119244        51.09998304253725        51.09998584388194        51.09998864522669        51.09999144657138        51.09999424791613        51.09999704926082        51.09999985060551        51.10000265195026        51.10000545329501        51.10000825463976        51.10000952536916        51.100005896130085       51.1000022668909         51.09999863765182        51.09999500841269        51.09999137917356        51.099987749934485       51.09998412069535        51.09998049145622        51.099976862217034       51.09997323297796        51.09996960373883        51.099965974499696       51.099962345260565       51.09995871602143        51.0999606295656         51.0999652502274         51.09996636503462        51.09997017993766        51.099976499923855       51.09998281991           51.09998913989608        51.09999545988222        51.100001779868364       51.100008099854506       51.10001441984065        51.10002073982679        51.10002705981299        51.10003337979907        51.10003969978521        51.10004601977141        51.10005233975744        51.10005865974358        51.1000525457261         51.1000454287053         51.10003831168444        51.100031194663586       51.100024077642786       51.10001696062193        51.10000984360107        51.100002726580215       51.099995609559414       51.0999884925385         51.0999813755177         51.0999742584969         51.099967141475986       51.099960024455186       51.09995493021904        51.099953607042096       51.09995437046541        51.09995672249187        51.09996392734246        51.099971132193104       51.09997833704358        51.09998554189423        51.09999274674482        51.09999995159535        51.10000715644594        51.10001436129653        51.10002156614712        51.10002877099771        51.1000359758483         51.10004318069889        51.10005038554942        51.10005759040001        51.10005652200118        51.10004924987766        51.10004197775413        51.10003470563066        51.10002743350708        51.100020161383554       51.10001288926003        51.10000561713656        51.099998345013034       51.09999107288951        51.09998380076598        51.09997652864246        51.09996925651893        51.09996198439541        51.09995471227194        51.099953076567886       51.099953182002935       51.0999560764717         51.0999625765491         51.09997017415196        51.09997777175488        51.099985369357796       51.09999296696071        51.10000056456363        51.100008162166546       51.100015759769406       51.10002335737232        51.10003095497524        51.1000385525781         51.10004615018107        51.10005374778399        51.10006134538685        51.10006676038927        51.10006303200498        51.10005930362064        51.100055575236354       51.10005184685201        51.100048118467726       51.100044390083326       51.10004066169904        51.100036933314755       51.10003320493047        51.100029476546126       51.100025748161784       51.10002201977744        51.1000182913931         51.10001456300881        51.10000811743845        51.10000000000002
2                        50.71113975543176        50.817319044233216       50.896193458753714       50.953133203140055       50.996802781553924       51.028110631458844       51.05001291042174        51.06356060053918        51.0761672959581         51.08270037947625        51.088804342875505       51.09184973978313        51.094580420332875       51.096328209824435       51.09740460304852        51.098480996272656       51.098844439758864       51.099177314826534       51.09951018989415        51.0996998148226         51.09978427731198        51.099868739801536       51.09991607048596        51.0999368790857         51.099957687685446       51.09997746089533        51.099987432268904       51.099990306393636       51.099993480141336       51.099996677565855       51.09999920550683        51.09999951939375        51.09999989957447        51.10000031713082        51.100000734687285       51.10000089643654        51.10000082277668        51.10000074911687        51.10000067545707        51.100000625719986       51.10000064998337        51.10000067424676        51.100000695348854       51.1000007008613         51.10000051386265        51.100000326864006       51.10000013986536        51.09999995286671        51.099999765868006       51.09999973118545        51.099999707581105       51.09999968397676        51.09999966037242        51.099999636768075       51.09999958892814        51.099999481028874       51.09999950703775        51.09999951370668        51.0999989659245         51.09999841814232        51.09999787036014        51.09999732257796        51.099996774795784       51.09999675479031        51.09999930035599        51.100001845921724       51.100002547624115       51.10000136973309        51.10000019184207        51.099999013951106       51.09999783606003        51.099996658169005       51.09999548027798        51.09999430238696        51.09999312449588        51.100002772467235       51.10001312763768        51.10002348280801        51.1000338379784         51.10004419314879        51.100054548319235       51.10005794099942        51.100060813038795       51.100063685078226       51.10006655711766        51.10006942915709        51.10007230119652        51.10007517323595        51.100078045275325       51.10008091731481        51.10008295932681        51.10008088193564        51.10007880454441        51.10007672715312        51.10007464976195        51.100072572370664       51.10007049497949        51.100068417588204       51.100066340196975       51.100064262805745       51.10006218541446        51.10006161205342        51.10006169727103        51.100061782488694       51.1000618677063         51.100061952923966       51.10006203814163        51.10006212335924        51.1000622085769         51.100062293794565       51.100061587371385       51.10005870229878        51.100055817226234       51.10005293215363        51.10005004708103        51.100047162008536       51.100044276935876       51.10004139186333        51.10003850679078        51.10003562171818        51.10003273664557        51.10003152172658        51.10003134487181        51.100031168016926       51.10003099116216        51.10003081430739        51.10003063745256        51.100030460597736       51.10003028374291        51.100030106888084       51.10002993003326        51.10003185978718        51.10003494457453        51.100038029362          51.10004111414935        51.10004419893676        51.100047283724166       51.100050368511575       51.10005345329898        51.10005653808639        51.1000596228738         51.10006085060786        51.100060098185565       51.100059345763384       51.1000585933412         51.10005784091902        51.10005708849678        51.100056336074545       51.10005558365236        51.10005483123018        51.10005407880794        51.10005518584404        51.100057893829955       51.10006060181581        51.100063309801726       51.10006601778764        51.1000687257735         51.100071433759354       51.10007414174527        51.100076849731124       51.10007955771698        51.10008064920379        51.10008043933658        51.10008022946943        51.100080019602274       51.100079809735064       51.10007959986797        51.100079390000815       51.10007918013366        51.10007897026651        51.100078760399356       51.1000784450834         51.10007805479506        51.10007766450667        51.100077274218336       51.10007688393           51.100076493641666       51.10007610335333        51.10007571306494        51.100075322776604       51.10007493248821        51.100074767297656       51.10007473302625        51.10007469875484        51.100074664483316       51.10007463021191        51.10007459594044        51.10007456166909        51.100074527397624       51.100074493126215       51.10007445885475        51.10007453966432        51.10007469048594        51.10007484130762        51.100074992129294       51.100075142950914       51.10007529377265        51.10007544459427        51.100075595416          51.10007574623762        51.10007589705924        51.1000758428508         51.10007573312453        51.10007562339831        51.10007551367215        51.10007540394594        51.10007529421978        51.100075184493505       51.10007507476735        51.10007496504113        51.100074855314915       51.10007450776948        51.10007413687049        51.10007376597139        51.100073395072286       51.10007302417324        51.10007265327414        51.10007228237504        51.10007191147599        51.10007154057689        51.1000717346767         51.10007303081693        51.10007432695721        51.10007562309744        51.10007691923772        51.10007821537795        51.100079511518175       51.10008080765846        51.100082103798684       51.10008339993897        51.100084141632294       51.100084638474584       51.10008513531693        51.10008563215928        51.100086129001625       51.10008662584386        51.100087122686205       51.100087619528495       51.10008811637084        51.10008861321319        51.10008877996472        51.1000851658431         51.100081551721416       51.10007793759962        51.100074323478054       51.10007070935637        51.100067095234635       51.10006348111301        51.10005986699133        51.10005625286959        51.10005300239442        51.100049800473414       51.10004659855241        51.100043396631406       51.10004019471046        51.1000369927894         51.10003379086845        51.10003058894739        51.10003343787355        51.10003867974183        51.10004392161011        51.10004916347833        51.100054405346555       51.100059647214835       51.100064889083114       51.10007013095128        51.10007162892606        51.10006345795557        51.10005528698508        51.10004711601459        51.100038945044105       51.100030774073616       51.10002260310307        51.10001443213264        51.10000626116215        51.09999809019166        51.09998991922123        51.09998174825074        51.099973577280196       51.09996540630971        51.099959362105324       51.09996175114742        51.09996414018957        51.09996081114309        51.0999524050776         51.099946268603446       51.09995216144256        51.09995805428156        51.099963947120614       51.09996983995967        51.09997573279867        51.099981625637724       51.09998751847678        51.099993411315836       51.09999930415489        51.10000519699395        51.10001108983295        51.10001698267206        51.10002287551106        51.10002496773154        51.100019556026155       51.10001414432077        51.10000873261538        51.10000332090999        51.099997909204546       51.099992497499215       51.09998708579383        51.09998167408838        51.09997626238294        51.09997085067755        51.09996543897216        51.09996002726683        51.09995461556139        51.09995328976436        51.09996207324701        51.09996429267716        51.09995473334061        51.099952506666966       51.09995772465305        51.09996294263914        51.09996816062517        51.09997337861131        51.09997859659734        51.099983814583425       51.09998903256951        51.099994250555596       51.09999946854168        51.10000468652777        51.100009904513854       51.10001512249994        51.100020340486026       51.10002184298389        51.100016601006416       51.10001135902894        51.100006117051464       51.100000875074045       51.099995633096626       51.09999039111915        51.09998514914173        51.099979907164254       51.099974665186835       51.099969423209416       51.09996418123194        51.09995893925446        51.099953697277044       51.09994845529957        51.09995353752328        51.0999552516073         51.099947324461255       51.099952556646315       51.09995778883149        51.09996302101655        51.09996825320172        51.09997348538684        51.09997871757196        51.099983949757075       51.09998918194225        51.099994414127366       51.099999646312426       51.10000487849754        51.10001011068272        51.10001534286778        51.10002057505295        51.10002299877681        51.100016431755535       51.10000986473426        51.100003297713045       51.09999673069177        51.0999901636705         51.09998359664928        51.09997702962801        51.099970462606734       51.09996389558546        51.099957328564244       51.09995076154297        51.0999441945217         51.099937627500424       51.09993106047915        51.09993441216784        51.099942647083765       51.09994502421989        51.09995216995685        51.099963739885425       51.099975309813885       51.099986879742346       51.09999844967086        51.10001001959938        51.10002158952784        51.10003315945636        51.10004472938488        51.10005629931334        51.100067869241855       51.10007943917037        51.10009100909883        51.10010257902729        51.10011414895581        51.10010312685574        51.100090282343615       51.100077437831374       51.10006459331913        51.10005174880695        51.100038904294706       51.100026059782465       51.10001321527028        51.100000370758096       51.099987526245854       51.09997468173361        51.09996183722143        51.09994899270919        51.099936148197          51.099926855691194       51.0999241851585         51.099925658991424       51.099930081537536       51.09994304423691        51.099956006936225       51.09996896963554        51.09998193233491        51.09999489503434        51.10000785773366        51.100020820432974       51.100033783132346       51.10004674583166        51.100059708531035       51.10007267123035        51.10008563392972        51.100098596629095       51.10011155932841        51.10010963799107        51.100096555807454       51.10008347362378        51.10007039144017        51.1000573092565         51.100044227072885       51.100031144889215       51.100018062705544       51.10000498052193        51.0999918983382         51.09997881615459        51.099965733970976       51.099952651787305       51.099939569603634       51.099926487419964       51.09992337631763        51.09992350036532        51.099928807515084       51.099940571334514       51.09995430052527        51.099968029716024       51.09998175890678        51.09999548809759        51.1000092172884         51.1000229464791         51.100036675669855       51.10005040486067        51.10006413405142        51.10007786324218        51.10009159243299        51.1001053216238         51.100119050814556       51.10012874803374        51.100121554450084       51.10011436086637        51.100107167282715       51.100099973699          51.10009278011535        51.10008558653158        51.10007839294792        51.100071199364265       51.10006400578055        51.10005681219684        51.10004961861313        51.100042425029415       51.10003523144576        51.100028037862046       51.1000156247141         51.10000000000002
3                        50.5687512481627         50.69262850275874        50.79198947818702        50.868472998048446       50.92992354783007        50.97638329430805        51.010544279253395       51.03289248005865        51.053910182444724       51.0656204751773         51.076672980132855       51.08257410329588        51.08794516634077        51.091503801325985       51.093826368076975       51.09614893482802        51.09701616030247        51.09782098659366        51.09862581288485        51.099102989150424       51.099339633013244       51.09957627687601        51.09971387625876        51.0997807312732         51.09984758628758        51.09991144196658        51.099945243160846       51.099956955109974       51.09996966869812        51.09998246143783        51.09999269925481        51.099994487668425       51.099996488327406       51.09999860864798        51.10000072896861        51.10000168456048        51.100001568299376       51.10000145203816        51.10000133577694        51.10000129664559        51.100001496100106       51.10000169555468        51.10000168144347        51.100001624060496       51.100001099243          51.10000057442551        51.10000004960801        51.09999952479052        51.099998999973025       51.09999859611952        51.0999982010639         51.099997806008275       51.09999741095271        51.09999701589709        51.0999966211113         51.09999623519684        51.09999615914336        51.09999609846375        51.099996478528624       51.0999968585935         51.099997238658375       51.099997618723194       51.09999799878807        51.09999889503973        51.10000230052265        51.100005706005504       51.10000697843725        51.10000607648385        51.10000517453045        51.100004272576996       51.1000033706236         51.1000024686702         51.10000156671674        51.10000066476334        51.099999762809944       51.100012633380345       51.100026403640356       51.10004017390037        51.100053944160436       51.10006771442045        51.10008148468046        51.10008636534542        51.100090581264624       51.10009479718383        51.10009901310298        51.10010322902218        51.100107444941386       51.10011166086065        51.100115876779796       51.100120092698944       51.10012313685553        51.100120365585724       51.10011759431592        51.100114823046056       51.10011205177619        51.10010928050639        51.100106509236525       51.10010373796672        51.100100966696914       51.10009819542705        51.10009542415719        51.100094572386354       51.100094561118          51.1000945498497         51.1000945385814         51.100094527313104       51.100094516044805       51.10009450477645        51.10009449350815        51.10009448223991        51.10009340491524        51.10008939373114        51.10008538254709        51.10008137136299        51.10007736017883        51.10007334899478        51.10006933781057        51.10006532662652        51.10006131544242        51.10005730425826        51.100053293074154       51.10005158936582        51.100051319841555       51.10005105031735        51.10005078079314        51.10005051126882        51.10005024174461        51.100049972220404       51.10004970269608        51.100049433171876       51.10004916364767        51.100051839815706       51.10005613107887        51.10006042234198        51.100064713605036       51.100069004868146       51.10007329613126        51.10007758739442        51.10008187865748        51.10008616992059        51.1000904611837         51.10009221485808        51.1000912627286         51.10009031059906        51.10008935846952        51.100088406340035       51.10008745421055        51.10008650208101        51.10008554995147        51.10008459782199        51.10008364569245        51.10008525794285        51.10008907806389        51.100092898184926       51.10009671830596        51.10010053842706        51.100104358548094       51.100108178669075       51.10011199879011        51.100115818911206       51.10011963903224        51.10012118758715        51.100120907430096       51.10012062727304        51.10012034711599        51.10012006695894        51.10011978680188        51.10011950664489        51.100119226487834       51.10011894633078        51.10011866617367        51.10011825999072        51.100117764205095       51.100117268419524       51.100116772633896       51.100116276848325       51.100115781062755       51.100115285277184       51.10011478949161        51.100114293705985       51.10011379792047        51.10011357286362        51.100113505265256       51.10011343766706        51.10011337006881        51.10011330247056        51.10011323487231        51.10011316727406        51.10011309967581        51.100113032077616       51.10011296447931        51.10011305632895        51.100113245182456       51.100113434035904       51.10011362288941        51.100113811742915       51.10011400059636        51.10011418944987        51.100114378303374       51.10011456715682        51.10011475601027        51.10011469610737        51.10011456884678        51.10011444158607        51.100114314325424       51.100114187064776       51.10011405980413        51.10011393254342        51.100113805282774       51.100113678022126       51.10011355076142        51.10011309376114        51.10011260438057        51.100112115             51.100111625619434       51.100111136238866       51.10011064685824        51.10011015747773        51.100109668097105       51.10010917871659        51.1001094688628         51.100111279490136       51.100113090117475       51.10011490074481        51.10011671137215        51.10011852199955        51.10012033262683        51.100122143254225       51.100123953881564       51.1001257645089         51.100126734578964       51.100127333447745       51.10012793231658        51.10012853118542        51.100129130054256       51.10012972892304        51.100130327791874       51.100130926660654       51.10013152552949        51.10013212439833        51.100132273236454       51.100127267404446       51.10012226157244        51.10011725574037        51.10011224990836        51.100107244076355       51.10010223824429        51.10009723241234        51.10009222658027        51.100087220748264       51.10008270953273        51.100078264358444       51.100073819184274       51.100069374010104       51.10006492883582        51.10006048366165        51.10005603848737        51.10005159331314        51.100055517308874       51.10006275107901        51.10006998484903        51.10007721861916        51.1000844523893         51.100091686159374       51.10009891992945        51.10010615369953        51.10010814063321        51.10009657713533        51.10008501363734        51.100073450139405       51.10006188664147        51.10005032314348        51.1000387596456         51.10002719614761        51.10001563264967        51.10000406915168        51.0999925056538         51.09998094215587        51.09996937865793        51.09995781515994        51.09994922036526        51.099952397343486       51.099955574321655       51.09995096302754        51.09993943662437        51.09993105996301        51.099939377597934       51.0999476952328         51.09995601286778        51.099964330502644       51.099972648137566       51.09998096577249        51.09998928340735        51.099997601042276       51.1000059186772         51.10001423631218        51.10002255394704        51.100030871581964       51.100039189216886       51.10004211486262        51.10003439458683        51.10002667431104        51.10001895403519        51.1000112337594         51.100003513483614       51.09999579320777        51.09998807293198        51.09998035265619        51.09997263238034        51.099964912104554       51.099957191828764       51.09994947155292        51.09994175127713        51.099939691241616       51.0999516356689         51.09995465789427        51.09994166980596        51.09993882590061        51.09994628111741        51.099953736334214       51.09996119155096        51.09996864676776        51.09997610198451        51.09998355720131        51.099991012418116       51.09999846763486        51.100005922851665       51.10001337806841        51.100020833285214       51.10002828850202        51.10003574371876        51.10003788080951        51.10003036426451        51.10002284771957        51.100015331174575       51.100007814629635       51.100000298084694       51.0999927815397         51.09998526499476        51.09997774844976        51.09997023190488        51.09996271535988        51.09995519881488        51.099947682269885       51.099940165724945       51.099932649180005       51.099939412508604       51.09994170153544        51.09993093612633        51.09993838895099        51.09994584177571        51.09995329460031        51.09996074742497        51.09996820024969        51.09997565307435        51.09998310589907        51.09999055872373        51.099998011548394       51.10000546437311        51.10001291719777        51.100020370022435       51.100027822847096       51.100035275671814       51.10003878094051        51.100029648872805       51.1000205168051         51.1000113847374         51.10000225266975        51.099993120601994       51.099983988534404       51.099974856466645       51.09996572439894        51.099956592331296       51.09994746026359        51.09993832819589        51.09992919612819        51.099920064060484       51.09991093199284        51.09991547571167        51.09992679451989        51.09993048755973        51.09994068849835        51.09995692730678        51.099973166115205       51.099989404923576       51.10000564373195        51.100021882540375       51.1000381213488         51.10005436015717        51.100070598965544       51.10008683777397        51.1001030765824         51.10011931539077        51.10013555419914        51.10015179300751        51.10016803181594        51.10015274591012        51.10013491702671        51.100117088143236       51.10009925925971        51.10008143037629        51.10006360149282        51.10004577260929        51.10002794372588        51.100010114842405       51.09999228595893        51.09997445707552        51.0999566281921         51.099938799308575       51.09992097042516        51.09990796574141        51.09990395476922        51.09990610898376        51.09991244503368        51.099930396875266       51.09994834871685        51.09996630055838        51.09998425239996        51.10000220424149        51.100020156083076       51.100038107924604       51.10005605976619        51.10007401160772        51.100091963449245       51.100109915290886       51.100127867132414       51.10014581897394        51.100163770815584       51.10016111416053        51.10014300415298        51.10012489414544        51.100106784138006       51.10008867413046        51.10007056412297        51.100052454115485       51.100034344107996       51.10001623410051        51.09999812409302        51.09998001408542        51.099961904077986       51.0999437940705         51.09992568406295        51.099907574055464       51.0999030787284         51.09990316912348        51.099910607326876       51.09992695423318        51.099946012894975       51.09996507155671        51.0999841302185         51.10000318888024        51.10002224754203        51.10004130620382        51.10006036486561        51.10007942352729        51.10009848218908        51.100117540850874       51.100136599512666       51.10015565817446        51.10017471683625        51.10018807662482        51.10017756259822        51.100167048571734       51.100156534545135       51.100146020518594       51.10013550649205        51.10012499246545        51.10011447843891        51.10010396441237        51.10009345038577        51.10008293635917        51.10007242233257        51.10006190830609        51.10005139427949        51.10004088025289        51.10002277541611        51.10000000000002
4                        50.453114424774185       50.584672176607285       50.69551213403935        50.78506781260114        50.8597617704354         50.918839692002734       50.964263568803915       50.99556838746514        51.02528294727534        51.04297457765176        51.05981623559836        51.06936440100674        51.07816209019876        51.084166209302964       51.08826772658176        51.09236924386062        51.094018212223716       51.095562025148865       51.097105838074015       51.09804620679938        51.09854358007743        51.099040953355484       51.09933622900974        51.09948715266444        51.09963807631914        51.09978258171691        51.099860809046106       51.099889957537926       51.09992140749284        51.09995303931436        51.099978465519655       51.09998336908666        51.09998874037228        51.09999437535254        51.100000010332735       51.10000264668929        51.10000252353257        51.100002400375956       51.10000227721923        51.10000232550374        51.10000290410733        51.10000348271103        51.10000334541246        51.10000314768939        51.10000243371883        51.10000171974832        51.1000010057777         51.10000029180719        51.09999957783663        51.09999871851903        51.09999784862998        51.09999697874093        51.099996108852          51.09999523896295        51.09999445461716        51.099993901972596       51.09999362488361        51.09999341418046        51.09999510666961        51.09999679915876        51.09999849164785        51.100000184136945       51.10000187662604        51.100003973981984       51.100008039432566       51.10001210488326        51.10001403239602        51.10001378054227        51.10001352868852        51.10001327683483        51.10001302498114        51.10001277312733        51.10001252127364        51.10001226941989        51.100012017566144       51.10002727090955        51.100043537129466       51.10005980334927        51.100076069569184       51.1000923357891         51.10010860200896        51.10011483843823        51.10012032486031        51.10012581128234        51.10013129770442        51.10013678412645        51.10014227054853        51.100147756970614       51.10015324339264        51.100158729814666       51.10016274566419        51.100159463101136       51.100156180538136       51.10015289797502        51.100149615411965       51.10014633284891        51.10014305028591        51.10013976772291        51.100136485159794       51.100133202596794       51.10012992003374        51.100128799020126       51.100128624497074       51.100128449974136       51.100128275451084       51.100128100928146       51.10012792640521        51.100127751882155       51.10012757735922        51.100127402836165       51.10012595576086        51.10012100653455        51.100116057308355       51.10011110808205        51.100106158855795       51.10010120962954        51.100096260403234       51.10009131117698        51.10008636195073        51.10008141272448        51.10007646349817        51.100074341633444       51.100073977081706       51.10007361252997        51.10007324797829        51.10007288342655        51.10007251887481        51.10007215432307        51.10007178977128        51.10007142521965        51.100071060667915       51.100074354554295       51.10007965432749        51.10008495410074        51.10009025387393        51.10009555364712        51.10010085342037        51.10010615319351        51.10011145296676        51.10011675273995        51.100122052513086       51.10012427777389        51.10012322471465        51.10012217165547        51.10012111859612        51.10012006553694        51.10011901247776        51.100117959418526       51.10011690635935        51.10011585330011        51.10011480024082        51.10011688489146        51.10012167103645        51.10012645718132        51.10013124332619        51.10013602947106        51.10014081561593        51.1001456017608         51.10015038790567        51.100155174050656       51.10015996019547        51.10016191328623        51.10016158564201        51.10016125799774        51.10016093035364        51.10016060270942        51.10016027506521        51.10015994742105        51.10015961977683        51.100159292132616       51.10015896448846        51.1001585058782         51.10015795415302        51.1001574024279         51.100156850702774       51.100156298977595       51.100155747252415       51.10015519552729        51.10015464380217        51.10015409207705        51.100153540351926       51.10015326914532        51.1001531610911         51.100153053036934       51.10015294498277        51.100152836928544       51.10015272887438        51.10015262082021        51.100152512766044       51.10015240471182        51.100152296657654       51.10015238464052        51.10015259188708        51.10015279913358        51.10015300638008        51.10015321362664        51.10015342087314        51.10015362811964        51.1001538353662         51.1001540426127         51.1001542498592         51.10015419524996        51.100154069735936       51.1001539442218         51.10015381870767        51.10015369319365        51.10015356767951        51.10015344216549        51.10015331665136        51.10015319113734        51.1001530656232         51.10015253431857        51.1001519631655         51.100151392012435       51.10015082085931        51.1001502497063         51.10014967855318        51.100149107400114       51.10014853624705        51.10014796509398        51.10014834836511        51.100150593257695       51.100152838150336       51.10015508304298        51.10015732793556        51.10015957282826        51.100161817720846       51.10016406261349        51.10016630750613        51.10016855239877        51.10016967163426        51.10017029376462        51.10017091589509        51.100171538025506       51.10017216015592        51.100172782286336       51.10017340441675        51.100174026547165       51.10017464867758        51.100175270807995       51.100175348341054       51.10016918803302        51.10016302772499        51.10015686741684        51.10015070710881        51.10014454680078        51.10013838649269        51.10013222618471        51.100126065876566       51.10011990556859        51.10011434599835        51.100108866638834       51.10010338727926        51.10009790791969        51.10009242856012        51.100086949200545       51.10008146984103        51.10007599048146        51.10008078974852        51.100089653927114       51.10009851810571        51.10010738228425        51.10011624646279        51.10012511064133        51.10013397481987        51.10014283899841        51.10014517139268        51.10013063486065        51.1001160983285         51.10010156179635        51.1000870252642         51.10007248873211        51.10005795220002        51.10004341566787        51.10002887913578        51.10001434260363        51.099999806071594       51.099985269539445       51.0999707330073         51.09995619647526        51.099945338232374       51.09994906547712        51.099952792721865       51.099947122063725       51.099933107125764       51.099922971451065       51.099933396690176       51.099943821929344       51.09995424716851        51.09996467240774        51.09997509764685        51.099985522886016       51.09999594812518        51.10000637336435        51.10001679860352        51.10002722384269        51.100037649081855       51.10004807432108        51.10005849956019        51.10006213056988        51.10005234708035        51.100042563590875       51.10003278010129        51.100022996611756       51.10001321312217        51.10000342963269        51.09999364614316        51.09998386265363        51.09997407916404        51.09996429567457        51.099954512185036       51.09994472869545        51.099934945205916       51.09993212087164        51.09994651475199        51.099950159711          51.09993451642708        51.099931329354035       51.099940788744334       51.099950248134576       51.09995970752482        51.09996916691506        51.0999786263053         51.0999880856956         51.09999754508584        51.10000700447608        51.10001646386638        51.10002592325657        51.10003538264681        51.10004484203711        51.10005430142735        51.10005700058099        51.10004742833297        51.10003785608495        51.10002828383688        51.10001871158886        51.10000913934084        51.09999956709282        51.099989994844805       51.099980422596786       51.09997085034877        51.09996127810075        51.099951705852675       51.09994213360466        51.099932561356695       51.09992298910856        51.09993094752406        51.09993365313136        51.0999206979825         51.09993012854039        51.09993955909829        51.099948989656184       51.09995842021408        51.09996785077203        51.09997728132987        51.099986711887766       51.09999614244566        51.100005573003614       51.10001500356145        51.10002443411935        51.10003386467724        51.10004329523514        51.100052725793034       51.10005722866924        51.10004595652617        51.10003468438316        51.10002341224015        51.10001214009708        51.10000086795412        51.09998959581105        51.0999783236681         51.099967051525084       51.099955779382014       51.09994450723906        51.09993323509599        51.09992196295292        51.09991069080996        51.09989941866695        51.099904876839105       51.09991867846031        51.09992374056054        51.09993667785318        51.09995692155718        51.09997716526124        51.09999740896524        51.100017652669294       51.10003789637335        51.10005814007741        51.100078383781465       51.10009862748552        51.10011887118958        51.10013911489358        51.10015935859764        51.100179602301694       51.100199846005694       51.10022008970975        51.10020127289488        51.100179305218035       51.100157337541134       51.10013536986423        51.10011340218733        51.10009143451043        51.10006946683353        51.10004749915669        51.10002553147979        51.10000356380283        51.09998159612593        51.099959628449085       51.09993766077213        51.099915693095284       51.09989953147897        51.09989419404849        51.09989699377019        51.099905062442474       51.0999271302332         51.09994919802398        51.0999712658147         51.099993333605426       51.10001540139615        51.10003746918693        51.10005953697765        51.100081604768434       51.10010367255916        51.100125740349824       51.100147808140605       51.10016987593133        51.10019194372205        51.100214011512776       51.10021075400721        51.100188506240556       51.10016625847396        51.10014401070737        51.10012176294072        51.10009951517412        51.10007726740753        51.10005501964088        51.10003277187428        51.10001052410763        51.09998827634104        51.09996602857444        51.09994378080779        51.0999215330412         51.0998992852746         51.099893511360165       51.099893507224635       51.09990274931005        51.09992289944529        51.09994636992525        51.09996984040515        51.09999331088511        51.100016781365014       51.10004025184486        51.10006372232476        51.100087192804665       51.10011066328457        51.10013413376453        51.10015760424443        51.10018107472433        51.10020454520429        51.10022801568414        51.100244329409065       51.10023066193543        51.10021699446179        51.10020332698821        51.10018965951451        51.10017599204093        51.100162324567236       51.100148657093655       51.10013498962002        51.10012132214638        51.10010765467274        51.100093987199045       51.100080319725464       51.100066652251826       51.10005298477813        51.10002950967612        51.10000000000002
5                        50.37557794020381        50.507563634248754       50.62133038666775        50.71588155930323        50.796665699146786       50.86260206981245        50.91509702752734        50.9529670041469         50.98918973876181        51.01227192111378        51.03442494735833        51.04796122506008        51.06061086788702        51.069681612736815       51.07631840678317        51.08295520082959        51.08606594529385        51.089025506927214       51.09198506856063        51.09394568836444        51.09517296090297        51.096400233441614       51.09720321686905        51.09770314388038        51.098203070891714       51.09868789051558        51.09899066059671        51.09915391254765        51.099325672606994       51.09949810499518        51.09964321867335        51.09969798644863        51.09975354070082        51.099809538360205       51.099865536019536       51.099899862170844       51.09991424490215        51.09992862763346        51.09994301036477        51.099957609445255       51.09997287775917        51.09998814607309        51.09999109405874        51.09999368828187        51.09999591619203        51.0999981441023         51.10000037201257        51.10000259992279        51.100004827833004       51.100004267048064       51.10000350343637        51.10000273982462        51.10000197621292        51.10000121260123        51.10000071028463        51.10000087600753        51.10000037649161        51.09999999700335        51.10000305854021        51.10000612007701        51.100009181613814       51.100012243150616       51.10001530468742        51.10001860174373        51.10002304368203        51.10002748562033        51.10003003981592        51.100030669688294       51.10003129956067        51.1000319294331         51.100032559305475       51.10003318917791        51.10003381905028        51.10003444892271        51.100035078795145       51.10005137470489        51.100068693998026       51.10008601329099        51.10010333258407        51.10012065187715        51.10013797117017        51.10014519464738        51.100151663179986       51.10015813171265        51.10016460024531        51.10017106877797        51.10017753731063        51.10018400584329        51.10019047437589        51.10019694290861        51.100201740382204       51.100198244434864       51.10019474848758        51.100191252540185       51.10018775659279        51.10018426064545        51.10018076469811        51.10017726875077        51.10017377280337        51.10017027685603        51.100166780908694       51.10016544493567        51.100165054763465       51.10016466459143        51.100164274419285       51.100163884247195       51.10016349407516        51.10016310390307        51.100162713730924       51.100162323558834       51.10016057443352        51.10015508537629        51.10014959631911        51.100144107261826       51.10013861820465        51.10013312914742        51.100127640090136       51.10012215103296        51.10011666197573        51.1001111729185         51.100105683861216       51.10010330102193        51.10010284881548        51.10010239660909        51.100101944402695       51.100101492196245       51.100101039989795       51.100100587783345       51.100100135576895       51.1000996833705         51.10009923116405        51.10010287630121        51.10010876797287        51.100114659644476       51.100120551316024       51.10012644298763        51.10013233465929        51.1001382263309         51.10014411800245        51.10015000967405        51.10015590134566        51.10015846191027        51.10015747055081        51.100156479191355       51.1001554878319         51.10015449647244        51.100153505112985       51.100152513753585       51.10015152239413        51.10015053103467        51.100149539675215       51.10015199221664        51.10015740987558        51.10016282753446        51.100168245193345       51.10017366285234        51.100179080511225       51.10018449817011        51.10018991582905        51.10019533348793        51.10020075114687        51.100202991285244       51.10020267337774        51.100202355470344       51.10020203756301        51.1002017196555         51.100201401748166       51.10020108384077        51.10020076593332        51.10020044802593        51.10020013011854        51.100199690101135       51.100199163265415       51.100198636429695       51.100198109593975       51.100197582758256       51.100197055922536       51.10019652908687        51.10019600225115        51.10019547541543        51.10019494857971        51.10019466199992        51.10019451515552        51.100194368311065       51.10019422146661        51.10019407462221        51.100193927777696       51.100193780933296       51.10019363408884        51.10019348724438        51.100193340399926       51.1001934093556         51.10019360959819        51.100193809840846       51.10019401008344        51.10019421032604        51.10019441056869        51.100194610811286       51.10019481105394        51.100195011296535       51.10019521153919        51.10019517490656        51.10019507413335        51.10019497336009        51.100194872586826       51.10019477181356        51.1001946710403         51.10019457026709        51.100194469493886       51.10019436872062        51.10019426794736        51.100193717791626       51.1001931235067         51.10019252922183        51.10019193493696        51.10019134065209        51.10019074636722        51.10019015208229        51.10018955779742        51.10018896351261        51.100189416845126       51.10019191357435        51.10019441030357        51.100196907032796       51.10019940376196        51.100201900491186       51.10020439722041        51.10020689394963        51.100209390678856       51.100211887408136       51.10021302015224        51.100213550542605       51.100214080932915       51.10021461132328        51.10021514171365        51.10021567210396        51.10021620249438        51.10021673288469        51.100217263275          51.10021779366542        51.100217731930854       51.10021088797248        51.100204044014106       51.10019720005573        51.1001903560973         51.10018351213898        51.10017666818055        51.10016982422229        51.1001629802638         51.100156136305486       51.10014996270763        51.10014387861645        51.10013779452527        51.100131710434084       51.1001256263429         51.100119542251775       51.10011345816059        51.10010737406947        51.100112651122686       51.10012242119319        51.1001321912637         51.10014196133409        51.100151731404594       51.1001615014751         51.10017127154555        51.100181041616          51.10018347278594        51.10016695057834        51.100150428370796       51.10013390616325        51.10011738395565        51.1001008617481         51.10008433954056        51.10006781733301        51.10005129512541        51.100034772917866       51.10001825071032        51.100001728502775       51.09998520629517        51.09996868408763        51.099956257712336       51.0999600725043         51.09996388729627        51.09995760930417        51.099942370056          51.099931419443976       51.09994319950914        51.09995497957436        51.09996675963953        51.09997853970469        51.09999031976986        51.10000209983508        51.100013879900246       51.10002565996541        51.10003744003063        51.1000492200958         51.10006100016102        51.100072780226185       51.10008456029135        51.100088605605606       51.10007737945898        51.10006615331241        51.100054927165786       51.10004370101922        51.10003247487259        51.100021248725966       51.10001002257934        51.099998796432715       51.09998757028609        51.09997634413952        51.099965117992895       51.09995389184627        51.09994266569964        51.099939122399974       51.0999545878596         51.09995849459483        51.099941659948          51.09993856419629        51.09994941718327        51.099960270170186       51.09997112315716        51.099981976144136       51.09999282913111        51.100003682118086       51.10001453510506        51.100025388092035       51.10003624107901        51.100047094065985       51.100057947052846       51.10006880003982        51.100079653026796       51.10008272961477        51.10007169022981        51.10006065084485        51.100049611459895       51.10003857207505        51.10002753269009        51.100016493305134       51.10000545392029        51.09999441453533        51.09998337515037        51.09997233576547        51.09996129638057        51.09995025699561        51.09993921761071        51.09992817822575        51.09993646944446        51.099939314131746       51.09992541537878        51.09993622022853        51.09994702507828        51.09995782992809        51.099968634777895       51.0999794396277         51.09999024447751        51.10000104932726        51.10001185417707        51.10002265902688        51.100033463876684       51.10004426872649        51.10005507357624        51.10006587842605        51.100076683275915       51.10008194120212        51.10006944172625        51.100056942250376       51.10004444277445        51.10003194329863        51.100019443822816       51.10000694434689        51.09999444487107        51.0999819453952         51.09996944591933        51.09995694644351        51.09994444696764        51.09993194749177        51.099919448015896       51.099906948540024       51.09991279932251        51.09992788253743        51.09993424744334        51.099949129337745       51.09997191308622        51.09999469683481        51.10001748058335        51.100040264331824       51.10006304808036        51.10008583182889        51.10010861557737        51.100131399325846       51.10015418307438        51.100176966822914       51.10019975057145        51.100222534319926       51.10024531806846        51.10026810181694        51.10024728437418        51.100222949790805       51.100198615207375       51.100174280623946       51.100149946040574       51.100125611457145       51.10010127687366        51.100076942290286       51.10005260770686        51.10002827312337        51.10000393854           51.09997960395657        51.09995526937314        51.09993093478971        51.09991282862529        51.099906334045954       51.099909681402664       51.099919043754085       51.09994343507287        51.099967826391776       51.09999221771062        51.10001660902947        51.10004100034831        51.1000653916671         51.10008978298595        51.10011417430479        51.10013856562364        51.10016295694243        51.10018734826127        51.10021173958012        51.10023613089896        51.10026052221781        51.100256946840545       51.100232400539426       51.10020785423842        51.10018330793736        51.100158761636294       51.10013421533523        51.10010966903417        51.10008512273305        51.10006057643204        51.10003603013098        51.10001148382986        51.099986937528854       51.09996239122779        51.09993784492667        51.099913298625665       51.099906508358515       51.099906249781384       51.09991646000179        51.099938668137156       51.09996452836532        51.099990388593596       51.10001624882176        51.10004210905004        51.1000679692782         51.10009382950648        51.10011968973464        51.10014554996286        51.10017141019114        51.1001972704193         51.10022313064752        51.1002489908758         51.10027485110402        51.100292568607586       51.100276174472015       51.10025978033656        51.10024338620104        51.10022699206553        51.100210597930015       51.1001942037945         51.100177809659044       51.10016141552347        51.100145021388016       51.100128627252445       51.10011223311693        51.100095838981474       51.100079444845846       51.10006305071039        51.10003508524085        51.10000000000002
6                        50.31106460205581        50.44293379077658        50.55788355693517        50.65498402590771        50.73922279257948        50.80945559969882        50.866823902289696       50.90972074258855        50.95098763202452        50.978779640484106       51.00561876892198        51.02304298413014        51.03949843596183        51.051770146647186       51.061200058464124       51.07062997028106        51.07551330221236        51.08020169507597        51.084890087939584       51.08814601071697        51.09035030740279        51.092554604088605       51.0940549993515         51.09505261988619        51.09605024042088        51.097021381031766       51.097651844703364       51.09801787665714        51.098401419027084       51.09878634510767        51.09911274789846        51.09924560789608        51.099379569195264       51.099514151396136       51.09964873359695        51.09973293488713        51.09977077264489        51.09980861040265        51.09984644816046        51.099884500518556       51.09992321669995        51.09996193288151        51.09996998227382        51.09997720985638        51.09998425499418        51.09999130013193        51.09999834526974        51.100005390407546       51.10001243554535        51.10001267286009        51.10001241502988        51.10001215719967        51.10001189936952        51.100011641539254       51.100011852766954       51.10001323978611        51.1000125435076         51.10001201612084        51.100016330618075       51.10002064511525        51.10002495961248        51.100029274109716       51.10003358860695        51.1000379726114         51.10004269449695        51.10004741638255        51.10005054658939        51.100052054274215       51.1000535619591         51.100055069643986       51.10005657732887        51.10005808501376        51.100059592698585       51.10006110038347        51.100062608068356       51.10007944870199        51.10009729095998        51.10011513321797        51.10013297547596        51.10015081773395        51.10016865999194        51.100176694730806       51.100183996083274       51.10019129743591        51.10019859878844        51.10020590014108        51.1002132014936         51.10022050284613        51.10022780419871        51.10023510555129        51.100240579223          51.10023698216344        51.100233385103934       51.10022978804437        51.10022619098481        51.10022259392531        51.100218996865806       51.1002153998063         51.100211802746685       51.10020820568718        51.10020460862768        51.10020308762017        51.10020247566598        51.1002018637119         51.10020125175771        51.100200639803575       51.100200027849496       51.100199415895304       51.10019880394117        51.10019819198709        51.10019618217217        51.100190325349274       51.10018446852638        51.100178611703484       51.10017275488053        51.100166898057694       51.10016104123474        51.10015518441185        51.10014932758895        51.10014347076606        51.10013761394305        51.10013503946141        51.10013450508001        51.10013397069855        51.100133436317094       51.100132901935694       51.10013236755424        51.10013183317278        51.100131298791325       51.10013076440987        51.10013023002841        51.10013411239521        51.100140416422846       51.10014672045048        51.10015302447812        51.100159328505754       51.10016563253339        51.10017193656108        51.10017824058866        51.1001845446163         51.10019084864399        51.10019368169333        51.10019281367556        51.100191945657684       51.10019107763986        51.10019020962204        51.10018934160422        51.1001884735864         51.10018760556858        51.100186737550814       51.10018586953299        51.10018863830868        51.10019453827795        51.1002004382471         51.10020633821631        51.10021223818552        51.10021813815473        51.10022403812388        51.10022993809315        51.10023583806236        51.10024173803163        51.10024421329058        51.10024393150496        51.1002436497194         51.1002433679339         51.10024308614834        51.100242804362836       51.100242522577275       51.100242240791715       51.10024195900621        51.10024167722065        51.10024128455973        51.10024081306801        51.10024034157635        51.100239870084636       51.10023939859292        51.1002389271012         51.10023845560954        51.10023798411788        51.10023751262611        51.10023704113445        51.10023675280161        51.10023657099589        51.100236389190115       51.1002362073844         51.100236025578624       51.10023584377291        51.10023566196713        51.10023548016136        51.10023529835564        51.10023511654987        51.10023516297042        51.10023534823779        51.100235533505156       51.100235718772524       51.10023590403989        51.10023608930726        51.10023627457457        51.100236459841994       51.10023664510936        51.10023683037673        51.100236815237906       51.100236745833456       51.100236676429006       51.1002366070245         51.100236537620106       51.10023646821571        51.10023639881126        51.10023632940681        51.10023626000236        51.10023619059791        51.10023564203243        51.10023504641356        51.10023445079469        51.10023385517587        51.10023325955706        51.100232663938186       51.10023206831937        51.1002314727005         51.10023087708163        51.100231387379154       51.10023405478648        51.10023672219381        51.10023938960114        51.10024205700847        51.1002447244158         51.10024739182313        51.10025005923046        51.10025272663779        51.10025539404512        51.10025648762905        51.10025688619186        51.100257284754775       51.100257683317466       51.10025808188033        51.100258480443074       51.10025887900588        51.10025927756868        51.100259676131486       51.10026007469423        51.10025985268976        51.100252522681956       51.10024519267415        51.10023786266629        51.10023053265843        51.10022320265057        51.10021587264271        51.100208542634846       51.100201212626985       51.10019388261918        51.100187279812985       51.10018077410302        51.10017426839306        51.10016776268304        51.10016125697308        51.10015475126306        51.1001482455531         51.10014173984314        51.10014732767263        51.1001576981613         51.100168068649964       51.10017843913863        51.1001888096273         51.100199180115965       51.10020955060463        51.1002199210933         51.10022235504988        51.10020429219139        51.10018622933285        51.10016816647436        51.10015010361582        51.10013204075733        51.10011397789884        51.100095915040356       51.10007785218181        51.10005978932327        51.10004172646484        51.10002366360635        51.10000560074775        51.09998753788926        51.09997386002527        51.09997756994096        51.09998127985682        51.0999745861601         51.099958655226715       51.09994728374295        51.09996007830455        51.09997287286603        51.09998566742763        51.09999846198923        51.10001125655083        51.10002405111243        51.10003684567397        51.10004964023551        51.10006243479717        51.10007522935871        51.10008802392031        51.100100818481906       51.10011361304345        51.100117943204          51.10010556128532        51.10009317936664        51.10008079744796        51.10006841552922        51.10005603361054        51.10004365169186        51.10003126977318        51.100018887854446       51.10000650593571        51.099994124017144       51.09998174209841        51.09996936017973        51.09995697826105        51.09995275580138        51.09996872132598        51.099972737634744       51.0999553118499         51.099952468112235       51.09996442914337        51.09997639017462        51.09998835120575        51.100000312237          51.100012273268135       51.10002423429938        51.100036195330574       51.100048156361765       51.10006011739296        51.100072078424205       51.10008403945534        51.10009600048659        51.10010796151772        51.10011133000137        51.10009910101303        51.10008687202452        51.100074643036066       51.10006241404767        51.10005018505922        51.100037956070764       51.100025727082425       51.10001349809397        51.100001269105576       51.099989040117066       51.09997681112873        51.09996458214022        51.09995235315182        51.09994012416337        51.099948406537976       51.09995128112297        51.09993695365125        51.099948855516004       51.09996075738081        51.09997265924551        51.09998456111032        51.09999646297507        51.10000836483982        51.100020266704576       51.10003216856933        51.10004407043414        51.10005597229883        51.10006787416364        51.100079776028394       51.10009167789315        51.100103579757956       51.10010947589939        51.10009614588023        51.100082815861015       51.10006948584186        51.1000561558227         51.10004282580354        51.10002949578438        51.10001616576517        51.10000283574607        51.09998950572691        51.09997617570775        51.09996284568854        51.09994951566944        51.09993618565022        51.099922855631064       51.09992888576073        51.099944744788615       51.0999523507017         51.09996881344824        51.09999349334885        51.100018173249396       51.10004285315           51.100067533050606       51.100092212951154       51.10011689285176        51.10014157275231        51.10016625265291        51.10019093255346        51.10021561245412        51.10024029235467        51.10026497225522        51.10028965215582        51.10031433205643        51.100292171219735       51.100266231920784       51.10024029262172        51.100214353322656       51.10018841402365        51.100162474724584       51.10013653542546        51.100110596126456       51.10008465682745        51.100058717528384       51.10003277822932        51.10000683893031        51.09998089963125        51.09995496033224        51.09993544029919        51.09992788764538        51.09993173588907        51.09994219187496        51.09996814269596        51.09999409351701        51.10002004433795        51.10004599515901        51.10007194598006        51.10009789680106        51.10012384762206        51.10014979844311        51.10017574926417        51.100201700085165       51.10022765090622        51.10025360172722        51.10027955254827        51.10030550336933        51.10030173207201        51.10027567354143        51.100249615010966       51.1002235564805         51.10019749794998        51.100171439419455       51.10014538088899        51.100119322358466       51.100093263827944       51.10006720529748        51.1000411467669         51.10001508823643        51.09998902970591        51.09996297117539        51.09993691264492        51.09992922648894        51.09992863862078        51.09993942932482        51.09996292391912        51.09999028550095        51.10001764708278        51.100045008664665       51.100072370246494       51.10009973182832        51.10012709341015        51.10015445499198        51.10018181657381        51.10020917815564        51.100236539737466       51.100263901319295       51.10029126290118        51.10031862448301        51.10033706672482        51.10031814391766        51.100299221110504       51.100280298303346       51.10026137549613        51.10024245268903        51.100223529881816       51.10020460707466        51.100185684267444       51.10016676146029        51.10014783865313        51.100128915845914       51.10010999303876        51.1000910702316         51.100072147424385       51.10004010876435        51.10000000000002
7                        50.24655126390769        50.37830394730446        50.49443672720258        50.59408649251225        50.68177988601212        50.75630912958508        50.81855077705211        50.866474481030195       50.91278552528718        50.945287359854376       50.97681259048562        50.99812474320021        51.01838600403664        51.03385868055756        51.04608171014502        51.058304739732534       51.06496065913086        51.07137788322473        51.077795107318536       51.08234633306955        51.0855276539026         51.08870897473571        51.09090678183395        51.092402095892          51.09389740994999        51.095354871547954       51.09631302880996        51.09688184076663        51.09747716544729        51.098074585220104       51.09858227712351        51.09879322934353        51.099005597689654       51.09921876443201        51.099431931174365       51.099566007603414       51.099627300387624       51.09968859317189        51.09974988595616        51.09981139159174        51.09987355564073        51.09993571968988        51.0999488704889         51.09996073143094        51.09997259379628        51.09998445616162        51.09999631852696        51.1000081808923         51.1000200432577         51.10002107867223        51.10002132662345        51.10002157457478        51.10002182252606        51.10002207047734        51.100022995249276       51.10002560356469        51.100024710523655       51.100024035238334       51.10002960269594        51.1000351701536         51.100040737611266       51.10004630506887        51.10005187252648        51.100057343479136       51.100062345311926       51.100067347144716       51.10007105336285        51.10007343886025        51.10007582435753        51.10007820985493        51.10008059535227        51.100082980849606       51.100085366346946       51.100087751844285       51.10009013734157        51.10010752269915        51.100125887922104       51.100144253145004       51.100162618367904       51.1001809835908         51.1001993488137         51.10020819481417        51.10021632898662        51.10022446315912        51.10023259733157        51.10024073150407        51.100248865676576       51.10025699984908        51.10026513402147        51.10027326819397        51.100279418063735       51.100275719891954       51.10027202172034        51.10026832354862        51.100264625376894       51.10026092720523        51.10025722903356        51.100253530861835       51.10024983269011        51.10024613451844        51.100242436346775       51.10024073030473        51.100239896568496       51.10023906283237        51.10023822909619        51.10023739536001        51.10023656162389        51.10023572788759        51.10023489415147        51.100234060415346       51.10023178991088        51.10022556532226        51.1002193407337         51.100213116145085       51.10020689155647        51.10020066696791        51.10019444237929        51.10018821779073        51.10018199320211        51.10017576861355        51.10016954402488        51.10016677790088        51.10016616134442        51.10016554478801        51.10016492823149        51.10016431167509        51.100163695118624       51.10016307856216        51.1001624620057         51.10016184544929        51.10016122889283        51.1001653484891         51.10017206487282        51.10017878125643        51.100185497640155       51.10019221402382        51.100198930407544       51.10020564679121        51.10021236317482        51.10021907955854        51.10022579594221        51.10022890147644        51.1002281568002         51.10022741212401        51.10022666744783        51.10022592277164        51.10022517809546        51.10022443341927        51.100223688743085       51.1002229440669         51.100222199390714       51.10022528440072        51.1002316666802         51.10023804895974        51.100244431239275       51.10025081351881        51.10025719579829        51.10026357807777        51.10026996035731        51.10027634263679        51.10028272491638        51.100285435295916       51.10028518963219        51.10028494396846        51.10028469830485        51.100284452641176       51.100284206977506       51.100283961313835       51.100283715650164       51.10028346998649        51.10028322432282        51.100282879018266       51.10028246287061        51.100282046722896       51.10028163057524        51.100281214427525       51.10028079827987        51.100280382132155       51.100279965984555       51.10027954983684        51.10027913368924        51.100278843603235       51.1002786268362         51.100278410069166       51.100278193302074       51.10027797653504        51.10027775976795        51.100277543000914       51.10027732623382        51.10027710946679        51.100276892699696       51.100276916585244       51.10027708687733        51.100277257169466       51.100277427461606       51.10027759775369        51.10027776804577        51.10027793833791        51.10027810863005        51.100278278922076       51.100278449214215       51.100278455569196       51.10027841753356        51.10027837949792        51.100278341462285       51.10027830342665        51.10027826539101        51.10027822735532        51.10027818931968        51.100278151284044       51.100278113248464       51.10027756627318        51.10027696932042        51.1002763723676         51.10027577541473        51.10027517846197        51.100274581509154       51.100273984556395       51.100273387603465       51.100272790650706       51.10027335791324        51.100276195998674       51.10027903408411        51.10028187216949        51.10028471025498        51.10028754834042        51.100290386425854       51.10029322451135        51.100296062596726       51.10029890068222        51.100299955105925       51.10030022184122        51.100300488576465       51.10030075531171        51.10030102204689        51.100301288782134       51.100301555517376       51.10030182225262        51.1003020889878         51.100302355723045       51.10030197344872        51.10029415739143        51.10028634133408        51.100278525276735       51.100270709219444       51.10026289316204        51.10025507710475        51.1002472610474         51.10023944499011        51.10023162893282        51.10022459691834        51.10021766958954        51.10021074226074        51.100203814932          51.100196887603204       51.100189960274406       51.10018303294561        51.100176105616754       51.100182004222575       51.1001929751294         51.10020394603629        51.100214916943116       51.10022588785           51.10023685875683        51.10024782966366        51.10025880057049        51.100261237313816       51.10024163380433        51.1002220302949         51.100202426785415       51.100182823275986       51.1001632197665         51.10014361625707        51.100124012747585       51.100104409238156       51.10008480572873        51.1000652022193         51.10004559870981        51.10002599520038        51.100006391690954       51.09999146233815        51.09999506737773        51.099998672417314       51.09999156301609        51.09997494039743        51.09996314804181        51.0999769570999         51.099990766157816       51.10000457521585        51.10001838427377        51.10003219333174        51.100046002389774       51.10005981144775        51.100073620505725       51.1000874295637         51.10010123862173        51.100115047679765       51.10012885673768        51.100142665795715       51.100147280802446       51.100133743111655       51.10012020542092        51.100106667730074       51.10009313003934        51.10007959234855        51.10006605465776        51.100052516967025       51.100038979276235       51.100025441585444       51.100011903894654       51.09999836620392        51.09998482851307        51.09997129082228        51.09996638920268        51.09998285479236        51.09998698067466        51.09996896375168        51.09996637202801        51.09997944110347        51.099992510178936       51.10000557925434        51.10001864832981        51.100031717405216       51.10004478648068        51.10005785555609        51.100070924631495       51.10008399370696        51.100097062782424       51.10011013185783        51.10012320093324        51.10013627000865        51.10013993038814        51.10012651179619        51.10011309320424        51.100099674612295       51.10008625602035        51.100072837428456       51.10005941883645        51.10004600024456        51.10003258165261        51.100019163060665       51.10000574446872        51.099992325876826       51.099978907284935       51.09996548869293        51.09995207010098        51.09996034363161        51.099963248114136       51.09994849192378        51.09996149080348        51.099974489683234       51.09998748856293        51.100000487442685       51.10001348632238        51.100026485202136       51.10003948408183        51.10005248296159        51.10006548184134        51.10007848072104        51.10009147960079        51.10010447848049        51.100117477360186       51.10013047623994        51.100137010596654       51.100122850034154       51.100108689471654       51.10009452890921        51.10008036834677        51.10006620778432        51.10005204722188        51.10003788665938        51.100023726096936       51.100009565534435       51.09999540497199        51.09998124440949        51.099967083847105       51.09995292328466        51.09993876272222        51.09994497219901        51.0999616070398         51.09997045396011        51.0999884975588         51.10001507361147        51.10004164966409        51.10006822571677        51.10009480176939        51.10012137782212        51.10014795387474        51.10017452992736        51.10020110597998        51.10022768203265        51.10025425808533        51.10028083413795        51.10030741019057        51.10033398624324        51.10036056229586        51.100337058065406       51.100309514050764       51.100281970036065       51.100254426021365       51.10022688200678        51.10019933799208        51.10017179397744        51.10014424996274        51.100116705948096       51.100089161933454       51.100061617918755       51.10003407390411        51.10000652988941        51.09997898587471        51.09995805197309        51.0999494412448         51.09995379037554        51.09996533999578        51.09999285031904        51.10002036064225        51.100047870965454       51.10007538128866        51.10010289161187        51.100130401935075       51.10015791225828        51.10018542258149        51.1002129329047         51.100240443227904       51.10026795355111        51.10029546387432        51.100322974197525       51.10035048452079        51.10034651730348        51.10031894654344        51.10029137578351        51.100263805023644       51.10023623426366        51.100208663503736       51.10018109274375        51.10015352198383        51.100125951223845       51.10009838046392        51.10007080970394        51.10004323894401        51.100015668184085       51.0999880974241         51.09996052666423        51.09995194461942        51.099951027460236       51.099962398647904       51.0999871797012         51.10001604263658        51.10004490557208        51.10007376850757        51.10010263144301        51.100131494378445       51.10016035731394        51.10018922024932        51.10021808318476        51.10024694612025        51.10027580905569        51.100304671991125       51.10033353492662        51.10036239786211        51.10038156484222        51.100360113363365       51.100338661884564       51.100317210405706       51.10029575892685        51.10027430744799        51.10025285596913        51.10023140449033        51.100209953011415       51.100188501532614       51.100167050053756       51.100145598574954       51.100124147096096       51.10010269561724        51.10008124413838        51.100045132287846       51.10000000000002
8                        50.18203792575969        50.31367410383223        50.430989897469885       50.53318895911667        50.62433697944482        50.703162659471445       50.770277651814524       50.823228219471844       50.874583418549776       50.9117950792247         50.94800641204927        50.97320650227033        50.99727357211151        51.015947214467985       51.03096336182597        51.04597950918395        51.05440801604925        51.06255407137337        51.070700126697545       51.07654665542208        51.08070500040236        51.0848633453827         51.08775856431646        51.08975157189775        51.091744579479155       51.09368836206414        51.0949742129165         51.09574580487623        51.096552911867434       51.097362825332596       51.098051806348565       51.098340850790976       51.09863162618399        51.09892337746794        51.09921512875178        51.09939908031964        51.09948382813036        51.099568575941134       51.09965332375191        51.09973828266493        51.09982389458156        51.09990950649819        51.09992775870393        51.09994425300545        51.09996093259832        51.09997761219125        51.09999429178413        51.10001097137706        51.10002765096999        51.10002948448425        51.100030238217016       51.100030991949836       51.10003174568266        51.10003249941542        51.100034137731654       51.10003796734321        51.10003687753971        51.10003605435577        51.10004287477386        51.1000496951919         51.100056515609936       51.10006333602803        51.100070156446066       51.10007671434681        51.100081996126846       51.10008727790688        51.10009156013638        51.10009482344617        51.10009808675602        51.10010135006581        51.10010461337566        51.100107876685456       51.10011113999525        51.10011440330504        51.100117666614835       51.10013559669642        51.10015448488417        51.10017337307198        51.10019226125985        51.10021114944766        51.10023003763547        51.100239694897596       51.100248661889964       51.10025762888233        51.10026659587476        51.100275562867125       51.10028452985955        51.10029349685192        51.10030246384429        51.100311430836655       51.10031825690447        51.10031445762053        51.100310658336696       51.10030685905281        51.10030305976892        51.10029926048509        51.100295461201256       51.10029166191737        51.100287862633536       51.10028406334965        51.10028026406576        51.10027837298935        51.10027731747107        51.1002762619529         51.10027520643462        51.10027415091639        51.10027309539822        51.10027203987994        51.10027098436177        51.10026992884349        51.10026739764953        51.10026080529525        51.10025421294097        51.100247620586686       51.10024102823246        51.10023443587818        51.100227843523896       51.10022125116956        51.10021465881533        51.10020806646099        51.10020147410671        51.1001985163403         51.10019781760889        51.10019711887742        51.10019642014595        51.10019572141448        51.10019502268301        51.1001943239516         51.10019362522013        51.10019292648866        51.10019222775719        51.100196584583045       51.1002037133228         51.10021084206255        51.10021797080219        51.10022509954189        51.1002322282817         51.10023935702134        51.10024648576109        51.10025361450084        51.10026074324054        51.10026412125961        51.10026349992495        51.1002628785904         51.10026225725585        51.1002616359213         51.10026101458669        51.10026039325214        51.10025977191759        51.10025915058304        51.100258529248435       51.10026193049271        51.10026879508257        51.10027565967238        51.100282524262184       51.10028938885199        51.100296253441854       51.100303118031604       51.10030998262147        51.100316847211275       51.100323711801025       51.100326657301196       51.10032644775936        51.10032623821752        51.100326028675795       51.10032581913396        51.100325609592176       51.10032540005034        51.100325190508556       51.10032498096672        51.10032477142494        51.1003244734768         51.100324112673206       51.100323751869496       51.10032339106584        51.10032303026219        51.100322669458535       51.10032230865488        51.10032194785123        51.100321587047574       51.10032122624392        51.10032093440492        51.100320682676625       51.100320430948216       51.100320179219864       51.100319927491455       51.1003196757631         51.10031942403475        51.1003191723064         51.10031892057805        51.10031866884958        51.10031867020007        51.10031882551692        51.10031898083378        51.100319136150574       51.100319291467486       51.10031944678428        51.10031960210114        51.10031975741799        51.10031991273479        51.10032006805176        51.10032009590043        51.10032008923366        51.10032008256678        51.1003200758999         51.10032006923308        51.100320062566254       51.10032005589943        51.10032004923255        51.100320042565784       51.10032003589896        51.100319490513925       51.10031889222722        51.100318293940404       51.100317695653644       51.10031709736688        51.10031649908012        51.10031590079336        51.100315302506544       51.100314704219784       51.100315328447266       51.10031833721081        51.10032134597441        51.10032435473795        51.10032736350149        51.100330372265034       51.10033338102858        51.10033638979223        51.100339398555775       51.10034240731932        51.10034342258291        51.10034355749053        51.10034369239821        51.10034382730589        51.10034396221357        51.10034409712125        51.10034423202893        51.10034436693661        51.10034450184423        51.10034463675197        51.100344094207685       51.10033579210085        51.10032748999407        51.100319187887294       51.10031088578046        51.10030258367368        51.100294281566846       51.10028597946007        51.100277677353176       51.1002693752464         51.10026191402369        51.10025456507611        51.10024721612848        51.100239867180846       51.10023251823327        51.10022516928558        51.100217820338          51.10021047139037        51.10021668077246        51.10022825209751        51.100239823422555       51.1002513947476         51.10026296607259        51.100274537397695       51.100286108722685       51.10029768004773        51.100300119577696       51.100278975417325       51.1002578312569         51.100236687096526       51.1002155429361         51.10019439877573        51.1001732546153         51.10015211045493        51.1001309662945         51.10010982213407        51.10008867797376        51.10006753381333        51.1000463896529         51.100025245492475       51.10000906465109        51.10001256481445        51.100016064977865       51.10000853987202        51.09999122556815        51.09997901234078        51.099993835895134       51.100008659449486       51.10002348300395        51.10003830655836        51.10005313011271        51.10006795366712        51.10008277722147        51.100097600775825       51.10011242433029        51.10012724788464        51.10014207143905        51.100156894993404       51.10017171854781        51.10017661840084        51.10016192493799        51.10014723147509        51.10013253801225        51.1001178445494         51.1001031510865         51.100088457623656       51.10007376416081        51.10005907069791        51.100044377235065       51.10002968377222        51.10001499030932        51.100000296846474       51.09998560338363        51.09998002260403        51.09999698825868        51.100001223714514       51.09998261565346        51.09998027594389        51.09999445306357        51.100008630183254       51.100022807302935       51.10003698442256        51.1000511615423         51.10006533866192        51.1000795157816         51.10009369290128        51.10010787002096        51.100122047140644       51.10013622426027        51.10015040137995        51.10016457849963        51.100168530774795       51.10015392257935        51.10013931438391        51.10012470618847        51.100110097993024       51.10009548979758        51.10008088160214        51.100066273406696       51.100051665211254       51.10003705701587        51.10002244882037        51.100007840624926       51.09999323242954        51.0999786242341         51.0999640160386         51.09997228072524        51.09997521510536        51.099960030196314       51.09997412609101        51.09998822198571        51.10000231788035        51.10001641377505        51.10003050966975        51.10004460556445        51.10005870145915        51.100072797353846       51.100086893248545       51.10010098914324        51.10011508503794        51.10012918093264        51.10014327682728        51.10015737272204        51.10016454529392        51.10014955418819        51.10013456308235        51.10011957197662        51.100104580870834       51.100089589765105       51.10007459865926        51.10005960755353        51.1000446164478         51.10002962534202        51.10001463423629        51.0999996431305         51.099984652024716       51.09996966091893        51.09995466981326        51.09996105863718        51.09997846929099        51.09998855721847        51.10000818166935        51.10003665387404        51.10006512607879        51.10009359828348        51.100122070488226       51.100150542692916       51.10017901489766        51.10020748710235        51.10023595930704        51.10026443151173        51.10029290371648        51.100321375921226       51.100349848125916       51.100378320330606       51.100406792535296       51.10038194491091        51.10035279618069        51.10032364745041        51.10029449872013        51.100265349989854       51.10023620125958        51.1002070525293         51.10017790379902        51.100148755068744       51.10011960633847        51.10009045760819        51.10006130887797        51.100032160147634       51.10000301141736        51.099980663647045       51.09997099484434        51.099975844862115       51.099988488116765       51.100017557942124       51.10004662776748        51.1000756975929         51.100104767418316       51.10013383724373        51.10016290706915        51.10019197689445        51.10022104671987        51.10025011654528        51.10027918637064        51.10030825619606        51.100337326021474       51.10036639584689        51.10039546567225        51.100391302534945       51.100362219545445       51.10033313655612        51.10030405356673        51.1002749705774         51.10024588758796        51.10021680459863        51.10018772160919        51.100158638619746       51.10012955563042        51.100100472640975       51.1000713896517         51.10004230666226        51.100013223672875       51.099984140683546       51.0999746627499         51.09997341629969        51.099985367971044       51.100011435483225       51.10004179977227        51.10007216406143        51.100102528350476       51.10013289263952        51.10016325692857        51.10019362121761        51.100223985506716       51.10025434979576        51.100284714084864       51.10031507837385        51.100345442662956       51.100375806952          51.10040617124105        51.10042606295957        51.10040208280901        51.10037810265851        51.100354122508065       51.10033014235751        51.100306162207005       51.100282182056446       51.100258201906          51.10023422175544        51.10021024160494        51.10018626145438        51.10016228130388        51.100138301153436       51.10011432100288        51.10009034085232        51.100050155811346       51.10000000000002
9                        50.12258634286127        50.254176960671884       50.37254010143158        50.476925809215004       50.57102204915179        50.653511747254186       50.72480104080762        50.78209431812627        50.83781119505937        50.879167419498344       50.91950793605207        50.948208031185345       50.975710365523184       50.99732709797354        51.014954937795096       51.03258277761671        51.04274811672303        51.052593493798895       51.062438870874644       51.0695989425833         51.07478759659574        51.07997625060818        51.08363351040839        51.0861969433123         51.088760376216214       51.09126385104463        51.09294624593019        51.09398410856494        51.095068094182295       51.0961557245364         51.09708601568104        51.09749596919306        51.09790833506344        51.09832206099492        51.0987357869264         51.099002296102356       51.09913332759987        51.09926435909745        51.099395390594964       51.09952661934733        51.09965845826832        51.099790297189315       51.09982314936792        51.09985339299607        51.099883595226004       51.099913797456          51.099943999685934       51.09997420191587        51.10000440414581        51.10001061584967        51.1000150826801         51.100019549510534       51.10002401634108        51.10002848317151        51.1000339858856         51.1000419876122         51.10004168216341        51.10004169121271        51.10005071647748        51.10005974174226        51.10006876700709        51.100077792271804       51.100086817536635       51.10009532174678        51.10010129306278        51.10010726437872        51.10011237259391        51.10011660098314        51.100120829372315       51.1001250577616         51.10012928615089        51.10013351454006        51.10013774292935        51.10014197131858        51.10014619970781        51.10016463508367        51.10018399853038        51.100203361977094       51.100222725423805       51.100242088870516       51.10026145231723        51.10027184038489        51.10028155729202        51.10029127419915        51.100300991106224       51.10031070801341        51.10032042492048        51.10033014182767        51.10033985873474        51.10034957564193        51.10035701315746        51.10035313811329        51.10034926306929        51.100345388025175       51.10034151298106        51.100337637937          51.10033376289289        51.10032988784883        51.100326012804715       51.1003221377606         51.10031826271654        51.100316210713515       51.100314956976376       51.10031370323941        51.100312449502326       51.100311195765244       51.10030994202822        51.100308688291136       51.100307434554054       51.10030618081703        51.100303421897706       51.10029652061439        51.10028961933108        51.10028271804765        51.10027581676434        51.10026891548097        51.1002620141976         51.100255112914226       51.10024821163091        51.10024131034754        51.100234409064115       51.10023128808399        51.10023051670646        51.10022974532899        51.10022897395146        51.100228202573874       51.100227431196345       51.100226659818816       51.10022588844129        51.100225117063815       51.10022434568623        51.100228902475806       51.100236380648425       51.100243858821045       51.10025133699372        51.1002588151664         51.100266293339075       51.10027377151175        51.10028124968437        51.10028872785699        51.100296206029725       51.1002998252543         51.100299329723725       51.1002988341931         51.100298338662526       51.100297843131955       51.10029734760133        51.100296852070755       51.100296356540184       51.10029586100961        51.10029536547893        51.10029905004603        51.10030633357849        51.100313617111          51.10032090064351        51.10032818417608        51.10033546770853        51.100342751241044       51.100350034773555       51.10035731830601        51.10036460183852        51.1003677586973         51.100367593399596       51.10036742810183        51.100367262804184       51.10036709750648        51.10036693220877        51.100366766911065       51.10036660161336        51.10036643631565        51.10036627101795        51.100366024930395       51.100365721402454       51.10036541787446        51.10036511434646        51.10036481081852        51.10036450729052        51.10036420376258        51.10036390023464        51.10036359670664        51.1003632931787         51.100363004543          51.10036272456858        51.100362444594396       51.10036216462004        51.100361884645736       51.100361604671434       51.10036132469719        51.10036104472289        51.10036076474864        51.100360484774285       51.10036046742937        51.100360609861184       51.100360752293          51.10036089472476        51.100361037156574       51.10036117958839        51.10036132202015        51.100361464451964       51.10036160688378        51.10036174931554        51.1003617966237         51.10036181817446        51.100361839725224       51.100361861275985       51.100361882826746       51.10036190437751        51.10036192592827        51.10036194747897        51.10036196902979        51.10036199058055        51.10036144793986        51.10036084989588        51.10036025185195        51.10035965380797        51.100359055764045       51.10035845772006        51.10035785967614        51.1003572616321         51.10035666358823        51.10035733464815        51.1003604811184         51.100363627588536       51.100366774058784       51.10036992052892        51.10037306699911        51.1003762134693         51.100379359939495       51.10038250640969        51.100385652879936       51.10038662105342        51.10038662726237        51.10038663347137        51.10038663968032        51.10038664588933        51.10038665209828        51.100386658307286       51.100386664516236       51.100386670725186       51.10038667693419        51.10038598243818        51.100377262038364       51.10036854163849        51.10035982123861        51.10035110083879        51.10034238043886        51.100333660038984       51.10032493963911        51.10031621923923        51.10030749883941        51.100299671630694       51.100291963681116       51.10028425573154        51.1002765477819         51.100268839832324       51.100261131882746       51.10025342393317        51.10024571598365        51.10025217989863        51.100264248392705       51.10027631688672        51.100288385380736       51.10030045387481        51.10031252236888        51.1003245908629         51.10033665935691        51.10033908347896        51.10031660013408        51.1002941167892         51.10027163344432        51.100249150099444       51.100226666754565       51.10020418340969        51.10018170006481        51.100159216719874       51.10013673337505        51.10011425003012        51.100091766685296       51.10006928334036        51.10004679999548        51.10002951944074        51.10003286946386        51.10003621948698        51.100028341348604       51.100010493866876       51.09999796898444        51.100013655001646       51.10002934101885        51.10004502703606        51.10006071305327        51.100076399070474       51.10009208508768        51.100107771104945       51.100123457122095       51.10013914313936        51.10015482915662        51.10017051517383        51.100186201191036       51.10020188720824        51.10020701957103        51.10019131484137        51.10017561011165        51.10015990538193        51.10014420065227        51.10012849592249        51.10011279119283        51.10009708646311        51.10008138173339        51.10006567700373        51.100049972274064       51.10003426754429        51.100018562814626       51.100002858084906       51.09999665735887        51.10001397126479        51.100018274120146       51.099999229488105       51.09999714645909        51.10001228409948        51.10002742173981        51.1000425593802         51.10005769702053        51.100072834660864       51.100087972301196       51.10010310994153        51.10011824758186        51.10013338522219        51.10014852286258        51.100163660502915       51.10017879814325        51.100193935783636       51.10019813803848        51.100182490025475       51.10016684201247        51.100151193999466       51.10013554598646        51.100119897973514       51.10010424996051        51.100088601947505       51.1000729539345         51.100057305921496       51.10004165790855        51.100026009895544       51.10001036188248        51.09999471386959        51.09997906585653        51.09998726089492        51.099990205507936       51.09997472679487        51.0999897827121         51.100004838629445       51.10001989454679        51.10003495046402        51.100050006381366       51.100065062298654       51.100080118216          51.10009517413329        51.10011023005063        51.10012528596786        51.10014034188521        51.100155397802496       51.100170453719784       51.10018550963713        51.100193250758934       51.10017757497917        51.10016189919935        51.100146223419586       51.100130547639765       51.10011487186           51.10009919608024        51.100083520300416       51.10006784452065        51.10005216874089        51.10003649296107        51.1000208171813         51.10000514140148        51.09998946562172        51.0999737898419         51.09998030526697        51.099998336228          51.10000957374001        51.10003060064622        51.100060709913464       51.100090819180764       51.10012092844801        51.10015103771525        51.10018114698255        51.100211256249736       51.100241365517036       51.10027147478428        51.10030158405158        51.10033169331882        51.10036180258612        51.10039191185342        51.10042202112061        51.10045213038791        51.10042616695483        51.10039568035239        51.100365193749894       51.100334707147454       51.100304220544956       51.100273733942515       51.10024324734002        51.10021276073758        51.10018227413508        51.10015178753264        51.10012130093014        51.1000908143277         51.1000603277252         51.100029841122705       51.1000062840821         51.09999564576049        51.10000096484055        51.100014601955195       51.100044977583366       51.10007535321165        51.10010572883982        51.100136104468106       51.100166480096334       51.100196855724505       51.10022723135273        51.10025760698096        51.10028798260919        51.10031835823736        51.100348733865644       51.10037910949387        51.1004094851221         51.10043986075027        51.10043553484684        51.10040518787969        51.10037484091259        51.100344493945556       51.10031414697846        51.100283800011425       51.10025345304433        51.10022310607724        51.1001927591102         51.100162412143106       51.10013206517601        51.100101718208975       51.100071371241825       51.10004102427479        51.10001067730775        51.10000035397161        51.09999873716612        51.100011081431774       51.10003812792041        51.10006964967704        51.10010117143372        51.1001326931904         51.10016421494697        51.100195736703654       51.10022725846028        51.100258780216905       51.10029030197359        51.10032182373021        51.10035334548684        51.10038486724352        51.100416389000145       51.10044791075677        51.10046827284111        51.10044188463837        51.10041549643563        51.100389108232946       51.100362720030205       51.100336331827464       51.10030994362472        51.10028355542204        51.1002571672193         51.1002307790165         51.100204390813815       51.100178002611074       51.10015161440839        51.10012522620559        51.10009883800285        51.10005483740207        51.10000000000002
10                       50.079485190834134       50.21125941440897        50.33023167334795        50.435632598239636       50.53104126628091        50.61515215097887        50.68835770192743        50.7477837414836         50.805657766044305       50.849332649513144       50.89200339737732        50.922950401460696       50.952691071153765       50.976417906072356       50.996071400156666       51.015724894240975       51.027511569417186       51.03896094702418        51.05041032463123        51.05894285802225        51.06533394136568        51.07172502470917        51.076353089421616       51.07972188517408        51.08309068092643        51.08639085109223        51.08869219001838        51.09020141025894        51.09177254796498        51.093348578521784       51.09471405907743        51.095383228207766       51.09605667523806        51.09673253410102        51.0974083929641         51.097863030331325       51.09811408642457        51.09836514251782        51.09861619861107        51.098867399030496       51.0991190458945         51.0993706927585         51.09944882708237        51.099522266342944       51.0995941113361         51.09966595632926        51.09973780132242        51.09980964631552        51.099881491308736       51.09990364557183        51.099922185740354       51.09994072590894        51.099959266077576       51.0999778062461         51.0999973512138         51.10001905676057        51.10002270486092        51.10002671215574        51.10004101704084        51.100055321925936       51.100069626811035       51.10008393169613        51.10009823658123        51.10011146300104        51.10011944690217        51.10012743080324        51.10013417246853        51.10013964782604        51.10014512318361        51.10015059854118        51.100156073898745       51.10016154925631        51.100167024613825       51.10017249997139        51.100177975328904       51.10019678863415        51.100216473240266       51.10023615784644        51.10025584245261        51.100275527058784       51.1002952116649         51.10030607064931        51.100316269671794       51.10032646869422        51.10033666771665        51.10034686673907        51.100357065761614       51.10036726478404        51.10037746380647        51.10038766282895        51.1003955026365         51.1003916337238         51.1003877648111         51.10038389589829        51.10038002698559        51.100376158072834       51.10037228916008        51.10036842024738        51.10036455133462        51.100360682421865       51.100356813509165       51.10035467845273        51.10035330261047        51.10035192676827        51.10035055092601        51.10034917508381        51.10034779924155        51.10034642339929        51.10034504755703        51.100343671714825       51.10034079155105        51.100333771392          51.100326751232956       51.10031973107391        51.100312710914864       51.10030569075582        51.100298670596715       51.100291650437725       51.10028463027862        51.100277610119576       51.10027058996053        51.100267397596554       51.10026658435322        51.100265771109946       51.100264957866614       51.10026414462328        51.10026333137995        51.100262518136674       51.10026170489334        51.10026089165001        51.10026007840668        51.10026471478386        51.10027233913593        51.10027996348805        51.100287587840114       51.100295212192236       51.1003028365443         51.100310460896424       51.10031808524849        51.100325709600554       51.10033333395273        51.10033709334522        51.10033673157238        51.10033636979961        51.100336008026886       51.10033564625405        51.100335284481275       51.1003349227085         51.10033456093572        51.100334199162944       51.10033383739017        51.10033769896938        51.10034519675514        51.100352694540845       51.100360192326605       51.10036769011231        51.10037518789807        51.10038268568377        51.10039018346953        51.100397681255345       51.10040517904105        51.10040847050243        51.10040837568528        51.10040828086801        51.1004081860508         51.10040809123359        51.10040799641638        51.10040790159928        51.100407806782016       51.10040771196475        51.10040761714765        51.1004074374697         51.10040719745706        51.10040695744442        51.10040671743178        51.10040647741914        51.10040623740656        51.10040599739392        51.10040575738128        51.10040551736864        51.10040527735606        51.10040500793315        51.100404721404914       51.10040443487668        51.100404148348446       51.100403861820155       51.10040357529192        51.100403288763744       51.10040300223551        51.10040271570722        51.100402429178985       51.10040240554167        51.10040254184025        51.10040267813872        51.10040281443719        51.100402950735656       51.10040308703418        51.100403223332705       51.10040335963117        51.10040349592964        51.10040363222811        51.10040369242438        51.10040373201372        51.100403771603055       51.10040381119239        51.10040385078179        51.100403890371126       51.10040392996052        51.10040396954986        51.1004040091392         51.10040404872859        51.100403512559865       51.100402919852          51.10040232714414        51.100401734436275       51.10040114172847        51.100400549020605       51.10039995631274        51.10039936360488        51.100398770897016       51.100399456059904       51.10040263373253        51.10040581140521        51.10040898907789        51.100412166750516       51.100415344423254       51.10041852209588        51.10042169976862        51.10042487744124        51.10042805511392        51.100428950582454       51.10042883819955        51.100428725816585       51.10042861343368        51.10042850105077        51.100428388667865       51.1004282762849         51.100428163901995       51.10042805151909        51.100427939136125       51.100427119557594       51.10041819973077        51.10040927990394        51.10040036007706        51.10039144025029        51.10038252042341        51.10037360059664        51.100364680769815       51.10035576094293        51.10034684111616        51.100338852141306       51.10033098745407        51.100323122766895       51.10031525807972        51.10030739339254        51.10029952870531        51.10029166401813        51.100283799330896       51.100290336102375       51.10030256825098        51.100314800399474       51.10032703254808        51.10033926469663        51.10035149684518        51.100363728993784       51.10037596114233        51.100378311084285       51.100355139329906       51.10033196757547        51.10030879582109        51.1002856240666         51.10026245231222        51.100239280557844       51.10021610880335        51.10019293704897        51.100169765294595       51.10014659354022        51.10012342178578        51.10010025003129        51.10007707827691        51.100059188272326       51.10006224194353        51.10006529561463        51.100057266886665       51.100039398235594       51.10002691448892        51.10004297187163        51.10005902925434        51.10007508663705        51.100091144019814       51.100107201402466       51.100123258785175       51.10013931616794        51.10015537355059        51.10017143093336        51.10018748831601        51.100203545698776       51.10021960308154        51.10023566046419        51.100240856280266       51.10022460706307        51.100208357845986       51.10019210862879        51.10017585941159        51.100159610194396       51.1001433609772         51.10012711176006        51.10011086254292        51.100094613325666       51.100078364108526       51.10006211489133        51.10004586567413        51.10002961645699        51.10002298705541        51.100040158825664       51.10004439285018        51.10002541092831        51.10002359965375        51.10003922128561        51.10005484291753        51.10007046454939        51.10008608618131        51.100101707813224       51.100117329445084       51.100132951077          51.10014857270892        51.10016419434078        51.10017981597275        51.10019543760461        51.10021105923647        51.10022668086839        51.10023099770592        51.10021479371244        51.10019858971896        51.100182385725475       51.10016618173199        51.100149977738624       51.10013377374514        51.10011756975166        51.10010136575818        51.10008516176475        51.10006895777133        51.100052753777845       51.10003654978436        51.10002034579088        51.100004141797456       51.10001207077852        51.100014962103955       51.09999962538632        51.100015198814845       51.10003077224343        51.10004634567201        51.1000619191006         51.10007749252918        51.10009306595782        51.10010863938635        51.10012421281499        51.100139786243574       51.10015535967216        51.10017093310074        51.100186506529326       51.10020207995797        51.10021765338655        51.10022573802621        51.100209848757856       51.1001939594895         51.10017807022115        51.10016218095279        51.100146291684496       51.100130402416085       51.10011451314773        51.10009862387943        51.10008273461108        51.10006684534278        51.10005095607437        51.10003506680596        51.10001917753766        51.100003288269306       51.100009759915          51.1000279088704         51.10004000065476        51.10006185376051        51.10009276318192        51.1001236726035         51.10015458202497        51.10018549144644        51.10021640086791        51.10024731028943        51.1002782197109         51.10030912913243        51.10034003855395        51.10037094797542        51.100401857396946       51.10043276681847        51.10046367623988        51.10049458566141        51.10046824156325        51.10043727904349        51.10040631652373        51.10037535400403        51.10034439148427        51.10031342896457        51.10028246644475        51.10025150392505        51.10022054140529        51.100189578885534       51.100158616365775       51.10012765384607        51.10009669132626        51.100065728806555       51.1000416233872         51.100030301597826       51.10003598694004        51.10005029562478        51.10008115755875        51.100112019492656       51.100142881426564       51.100173743360585       51.10020460529455        51.10023546722846        51.100266329162366       51.100297191096274       51.10032805303024        51.100358914964204       51.10038977689811        51.100420638832134       51.100451500765985       51.10048236269995        51.10047798112362        51.10044717207904        51.10041636303458        51.10038555399018        51.10035474494572        51.10032393590126        51.1002931268568         51.10026231781234        51.10023150876788        51.100200699723416       51.100169890678956       51.100139081634495       51.10010827259009        51.100077463545574       51.10004665450117        51.10003564884255        51.100033529037205       51.10004565897867        51.10007269121655        51.10010425962355        51.1001358280306         51.1001673964376         51.100198964844594       51.10023053325153        51.100262101658586       51.100293670065525       51.10032523847252        51.10035680687952        51.100388375286514       51.10041994369351        51.10045151210056        51.1004830805075         51.10050309128644        51.10047468465524        51.10044627802404        51.100417871392835       51.10038946476158        51.10036105813043        51.10033265149917        51.10030424486797        51.10027583823677        51.10024743160557        51.100219024974365       51.10019061834316        51.100162211711904       51.1001338050807         51.1001053984495         51.100058414484806       51.10000000000002
11                       50.036384038807          50.16834186814606        50.28792324526438        50.39433938726427        50.49106048340997        50.576792554703445       50.6519143630473         50.713473164840934       50.77350433702924        50.819497879527944       50.864498858702746       50.89769277173616        50.92967177678446        50.95550871417129        50.97718786251829        50.9988670108653         51.01227502211134        51.02532840024958        51.038381778387816       51.0482867734612         51.05588028613562        51.06347379881004        51.06907266843484        51.07324682703569        51.077420985636536       51.081517851139665       51.08443813410645        51.08641871195283        51.08847700174766        51.09054143250722        51.09234210247371        51.093270487222526       51.09420501541268        51.095143007207184       51.09608099900174        51.09672376456041        51.09709484524933        51.09746592593825        51.097837006627174       51.09820817871366        51.098579633520615       51.09895108832757        51.09907450479693        51.09919113968988        51.09930462744626        51.09941811520258        51.09953160295896        51.099645090715285       51.099758578471665       51.0997966752941         51.09982928880072        51.09986190230734        51.09989451581407        51.09992712932075        51.09996071654206        51.09999612590889        51.1000037275586         51.10001173309877        51.10003131760419        51.100050902109615       51.10007048661504        51.10009007112046        51.10010965562583        51.100127604255306       51.10013760074156        51.100147597227874       51.1001559723432         51.10016269466905        51.1001694169949         51.10017613932081        51.10018286164666        51.10018958397251        51.10019630629836        51.100203028624264       51.10020975095006        51.100228942184685       51.10024894795026        51.10026895371584        51.100288959481475       51.100308965246995       51.10032897101263        51.100340300913786       51.100350982051566       51.10036166318935        51.10037234432713        51.10038302546491        51.100393706602745       51.10040438774047        51.10041506887819        51.10042575001603        51.100433992115654       51.10043012933431        51.100426266552915       51.10042240377152        51.10041854099012        51.10041467820872        51.100410815427324       51.10040695264598        51.100403089864585       51.10039922708313        51.10039536430179        51.10039314619212        51.100391648244624       51.10039015029719        51.10038865234975        51.10038715440231        51.10038565645493        51.10038415850744        51.10038266056006        51.10038116261262        51.10037816120439        51.10037102216961        51.100363883134946       51.10035674410017        51.10034960506539        51.10034246603067        51.10033532699589        51.10032818796117        51.100321048926446       51.100313909891725       51.10030677085689        51.100303507109174       51.100302652000096       51.10030179689096        51.100300941781825       51.100300086672746       51.10029923156367        51.10029837645453        51.10029752134534        51.10029666623626        51.100295811127125       51.10030052709192        51.100308297623485       51.100316068154996       51.100323838686506       51.10033160921802        51.100339379749585       51.10034715028104        51.100354920812606       51.10036269134406        51.10037046187563        51.100374361436025       51.10037413342104        51.10037390540606        51.100373677391076       51.10037344937615        51.10037322136111        51.100372993346184       51.10037276533126        51.100372537316275       51.10037230930129        51.100376347892734       51.100384059931685       51.10039177197069        51.1003994840097         51.10040719604865        51.1004149080876         51.10042262012655        51.10043033216556        51.100438044204566       51.100445756243516       51.10044918230767        51.10044915797096        51.10044913363424        51.100449109297585       51.100449084960815       51.1004490606241         51.10044903628744        51.10044901195073        51.10044898761396        51.1004489632773         51.100448850009          51.100448673511664       51.10044849701444        51.1004483205171         51.10044814401988        51.10044796752254        51.10044779102526        51.10044761452798        51.1004474380307         51.100447261533475       51.100447011323354       51.10044671824119        51.10044642515902        51.100446132076854       51.10044583899463        51.100445545912464       51.1004452528303         51.100444959748074       51.10044466666591        51.10044437358374        51.100444343653976       51.10044447381921        51.100444603984386       51.10044473414962        51.100444864314795       51.10044499447997        51.100445124645205       51.10044525481038        51.10044538497556        51.100445515140734       51.100445588225          51.10044564585297        51.10044570348089        51.10044576110886        51.10044581873683        51.100445876364745       51.10044593399272        51.10044599162063        51.1004460492486         51.100446106876575       51.10044557717981        51.10044498980807        51.100444402436324       51.10044381506458        51.100443227692836       51.10044264032109        51.100442052949404       51.1004414655776         51.100440878205916       51.10044157747154        51.10044478634666        51.100447995221884       51.100451204097          51.10045441297217        51.10045762184734        51.100460830722454       51.100464039597625       51.100467248472796       51.10047045734797        51.100471280111435       51.100471049136615       51.10047081816185        51.10047058718703        51.10047035621221        51.10047012523739        51.100469894262574       51.100469663287754       51.100469432312934       51.100469201338115       51.100468256677004       51.10045913742323        51.100450018169454       51.10044089891562        51.10043177966185        51.100422660408015       51.100413541154296       51.100404421900464       51.10039530264663        51.100386183392914       51.100378032651975       51.10037001122714        51.10036198980231        51.100353968377476       51.10034594695264        51.10033792552781        51.10032990410298        51.100321882678145       51.10032849230606        51.1003408881092         51.100353283912284       51.10036567971531        51.10037807551845        51.10039047132159        51.100402867124615       51.1004152629277         51.10041753868961        51.10039367852568        51.100369818361685       51.10034595819775        51.100322098033814       51.10029823786982        51.10027437770589        51.10025051754201        51.100226657378016       51.10020279721408        51.100178937050146       51.10015507688621        51.10013121672222        51.10010735655828        51.1000888571038         51.10009161442309        51.10009437174233        51.10008619242461        51.10006830260437        51.10005585999346        51.100072288741615       51.100088717489825       51.10010514623809        51.100121574986304       51.100138003734514       51.100154432482725       51.100170861230936       51.10018728997909        51.10020371872736        51.10022014747557        51.10023657622378        51.10025300497199        51.1002694337202         51.1002746929895         51.100257899284884       51.10024110558021        51.10022431187559        51.100207518170976       51.100190724466245       51.100173930761684       51.10015713705701        51.10014034335234        51.10012354964772        51.1001067559431         51.10008996223837        51.100073168533754       51.10005637482914        51.10004931675206        51.10006634638654        51.10007051158027        51.100051592368516       51.10005005284836        51.10006615847175        51.10008226409525        51.100098369718694       51.10011447534214        51.10013058096558        51.10014668658903        51.10016279221247        51.10017889783592        51.10019500345936        51.10021110908281        51.10022721470625        51.10024332032981        51.10025942595314        51.10026385737331        51.100247097399404       51.100230337425444       51.10021357745154        51.10019681747758        51.10018005750368        51.100163297529775       51.100146537555815       51.100129777581856       51.10011301760795        51.10009625763405        51.10007949766015        51.10006273768619        51.10004597771223        51.100029217738324       51.10003688066212        51.10003971869992        51.10002452397771        51.10004061491753        51.10005670585741        51.10007279679729        51.10008888773717        51.10010497867705        51.10012106961693        51.100137160556756       51.10015325149669        51.10016934243657        51.100185433376396       51.10020152431633        51.100217615256156       51.100233706196036       51.100249797135916       51.10025822529343        51.10024212253654        51.1002260197796         51.10020991702271        51.10019381426582        51.10017771150888        51.10016160875199        51.1001455059951         51.10012940323816        51.100113300481325       51.10009719772438        51.100081094967436       51.10006499221055        51.10004888945366        51.100032786696715       51.10003921456308        51.10005748151286        51.100070427569506       51.100093106874624       51.10012481645043        51.10015652602618        51.10018823560188        51.10021994517763        51.10025165475332        51.10028336432907        51.10031507390477        51.10034678348052        51.10037849305627        51.10041020263196        51.10044191220777        51.100473621783465       51.10050533135916        51.10053704093491        51.10051031617161        51.100478877734645       51.10044743929757        51.100416000860605       51.10038456242353        51.100353123986565       51.10032168554949        51.10029024711247        51.10025880867545        51.10022737023837        51.10019593180141        51.10016449336439        51.10013305492731        51.10010161649029        51.10007696269241        51.10006495743522        51.100071009039425       51.10008598929437        51.100117337534016       51.10014868577372        51.100180034013306       51.10021138225301        51.10024273049271        51.1002740787323         51.100305426972          51.100336775211645       51.10036812345129        51.100399471690935       51.10043081993058        51.10046216817028        51.10049351640998        51.10052486464963        51.1005204274004         51.10048915627846        51.10045788515663        51.1004266140348         51.100395342912975       51.10036407179109        51.100332800669264       51.10030152954744        51.10027025842555        51.100238987303726       51.10020771618184        51.100176445060015       51.10014517393819        51.10011390281625        51.10008263169448        51.10007094371343        51.10006832090818        51.10008023652557        51.100107254512636       51.10013886957006        51.10017048462743        51.10020209968479        51.1002337147421         51.10026532979947        51.10029694485684        51.100328559914146       51.10036017497151        51.10039179002888        51.10042340508619        51.10045502014361        51.10048663520092        51.10051825025835        51.10053790973177        51.10050748467211        51.100477059612444       51.10044663455278        51.100416209493005       51.10038578443334        51.10035535937362        51.10032493431396        51.1002945092543         51.10026408419458        51.100233659134915       51.100203234075195       51.100172809015476       51.10014238395581        51.10011195889609        51.10006199156754        51.10000000000002
12                       49.99328288677992        50.125424321883145       50.245614817180865       50.3530461762889         50.451079700539026       50.538432958428075       50.615471024167164       50.67916258819821        50.74135090801417        50.789663109542744       50.836994320028          50.87243514201157        50.90665248241521        50.93459952227022        50.95830432487992        50.98200912748962        50.99703847480555        51.01169585347486        51.02635323214429        51.03763068890021        51.0464266309055         51.05522257291091        51.06179224744801        51.06677176889741        51.07175129034681        51.07664485118721        51.080184078194634       51.08263601364666        51.085181455530346       51.08773428649255        51.089970145869984       51.09115774623717        51.09235335558719        51.09355348031329        51.09475360503939        51.09558449878932        51.096075604073974       51.096566709358626       51.09705781464322        51.097548958396885       51.09804022114673        51.098531483896636       51.098700182511436       51.098860013036756       51.09901514355636        51.099170274075846       51.09932540459545        51.09948053511499        51.09963566563454        51.09968970501626        51.09973639186103        51.0997830787058         51.09982976555068        51.09987645239539        51.09992408187037        51.0999731950572         51.09998475025617        51.099996754041854       51.1000216181676         51.100046482293294       51.10007134641904        51.100096210544734       51.10012107467048        51.10014374550957        51.100155754580896       51.10016776365234        51.100177772217876       51.100185741512064       51.100193710806195       51.10020168010038        51.10020964939463        51.1002176186887         51.10022558798289        51.10023355727708        51.10024152657127        51.10026109573522        51.10028142266026        51.10030174958524        51.10032207651028        51.10034240343532        51.10036273036036        51.10037453117832        51.10038569443134        51.10039685768447        51.10040802093761        51.10041918419063        51.10043034744376        51.100441510696896       51.10045267394992        51.10046383720305        51.10047248159475        51.10046862494477        51.10046476829473        51.10046091164463        51.10045705499465        51.10045319834461        51.10044934169457        51.10044548504459        51.10044162839449        51.10043777174451        51.10043391509447        51.10043161393139        51.10042999387878        51.100428373826105       51.10042675377349        51.10042513372082        51.10042351366826        51.10042189361559        51.10042027356303        51.10041865351042        51.100415530857674       51.10040827294728        51.10040101503682        51.100393757126426       51.10038649921597        51.100379241305575       51.10037198339512        51.10036472548467        51.10035746757427        51.10035020966387        51.10034295175336        51.100339616621795       51.10033871964691        51.100337822671975       51.10033692569709        51.100336028722154       51.10033513174727        51.10033423477239        51.10033333779745        51.10033244082257        51.10033154384763        51.100336339400144       51.10034425611104        51.100352172822          51.1003600895329         51.10036800624391        51.10037592295487        51.10038383966571        51.100391756376666       51.10039967308762        51.10040758979852        51.10041162952683        51.1004115352697         51.100411441012454       51.10041134675532        51.100411252498134       51.100411158241          51.10041106398381        51.10041096972668        51.10041087546949        51.10041078121236        51.10041499681597        51.100422923108226       51.10043084940048        51.10043877569268        51.100446701984936       51.100454628277134       51.10046255456933        51.10047048086153        51.10047840715379        51.1004863334461         51.100489894112854       51.10048994025664        51.10048998640036        51.10049003254426        51.10049007868804        51.10049012483182        51.100490170975604       51.100490217119386       51.10049026326317        51.10049030940695        51.100490262548306       51.10049014956638        51.10049003658446        51.10048992360248        51.10048981062056        51.10048969763858        51.10048958465666        51.10048947167468        51.100489358692755       51.10048924571083        51.10048901471356        51.10048871507746        51.100488415441305       51.10048811580515        51.10048781616905        51.10048751653295        51.100487216896795       51.100486917260696       51.1004866176246         51.10048631798844        51.10048628176628        51.100486405798165       51.10048652983011        51.10048665386199        51.10048677789388        51.10048690192576        51.100487025957705       51.10048714998953        51.100487274021475       51.10048739805336        51.10048748402562        51.10048755969217        51.10048763535872        51.100487711025266       51.100487786691815       51.10048786235842        51.10048793802491        51.10048801369152        51.10048808935801        51.100488165024615       51.10048764179976        51.100487059764134       51.10048647772851        51.10048589569283        51.10048531365726        51.10048473162158        51.10048414958595        51.10048356755033        51.100482985514645       51.10048369888318        51.100486938960785       51.1004901790385         51.100493419116106       51.10049665919371        51.10049989927137        51.10050313934903        51.10050637942663        51.10050961950424        51.1005128595819         51.10051360964047        51.10051326007374        51.100512910507064       51.10051256094033        51.1005122113736         51.10051186180692        51.100511512240246       51.10051116267351        51.10051081310678        51.100510463540104       51.100509393796415       51.10050007511569        51.10049075643491        51.10048143775418        51.1004721190734         51.10046280039268        51.10045348171195        51.10044416303117        51.10043484435039        51.100425525669664       51.10041721316264        51.100409035000155       51.10040085683772        51.100392678675234       51.1003845005128         51.100376322350314       51.10036814418788        51.10035996602545        51.100366648509805       51.10037920796742        51.10039176742498        51.10040432688265        51.10041688634021        51.100429445797886       51.100442005255445       51.10045456471312        51.10045676629488        51.10043221772145        51.100407669147955       51.10038312057446        51.10035857200097        51.100334023427536       51.10030947485404        51.10028492628055        51.10026037770706        51.100235829133624       51.10021128056013        51.10018673198664        51.10016218341315        51.10013763483971        51.10011852593527        51.10012098690271        51.10012344787009        51.10011511796267        51.100097206973146       51.100084805498          51.100101605611655       51.10011840572537        51.10013520583908        51.10015200595279        51.10016880606645        51.10018560618022        51.100202406293874       51.10021920640759        51.1002360065213         51.10025280663501        51.100269606748725       51.10028640686244        51.10030320697615        51.10030852969874        51.100291191506585       51.10027385331449        51.10025651512234        51.100239176930245       51.10022183873809        51.100204500546056       51.100187162353905       51.10016982416175        51.100152485969716       51.10013514777762        51.10011780958547        51.100100471393375       51.10008313320128        51.10007564644866        51.100092533947475       51.10009663031036        51.10007777380872        51.10007650604297        51.100093095657996       51.100109685273026       51.100126274888          51.10014286450297        51.10015945411794        51.10017604373297        51.100192633348          51.10020922296303        51.100225812578          51.100242402192976       51.100258991808005       51.100275581423034       51.10029217103795        51.100296717040806       51.10027940108637        51.10026208513193        51.10024476917755        51.10022745322311        51.10021013726873        51.10019282131441        51.10017550535997        51.10015818940559        51.10014087345121        51.10012355749677        51.10010624154239        51.10008892558801        51.100071609633574       51.100054293679136       51.10006169054577        51.10006447529588        51.10004942256904        51.10006603102022        51.100082639471395       51.10009924792257        51.10011585637375        51.100132464824924       51.10014907327604        51.100165681727276       51.100182290178395       51.100198898629515       51.10021550708069        51.10023211553187        51.100248723982986       51.10026533243422        51.10028194088534        51.10029071256065        51.10027439631523        51.10025808006969        51.10024176382427        51.100225447578794       51.10020913133337        51.100192815087894       51.100176498842416       51.10016018259694        51.10014386635146        51.10012755010598        51.1001112338605         51.100094917615024       51.100078601369546       51.100062285124125       51.10006866921117        51.10008705415521        51.10010085448414        51.100124359988854       51.10015686971889        51.10018937944881        51.10022188917878        51.10025439890876        51.100286908638736       51.100319418368656       51.100351928098576       51.10038443782855        51.10041694755853        51.100449457288505       51.10048196701848        51.10051447674846        51.100546986478435       51.100579496208354       51.10055239077997        51.10052047642574        51.100488562071405       51.100456647717124       51.10042473336284        51.100392819008505       51.10036090465417        51.10032899029994        51.100297075945605       51.10026516159127        51.10023324723704        51.10020133288276        51.100169418528424       51.100137504174086       51.10011230199751        51.10009961327256        51.10010603113892        51.1001216829639         51.10015351750934        51.10018535205472        51.100217186600105       51.10024902114549        51.10028085569081        51.100312690236194       51.100344524781576       51.10037635932696        51.10040819387234        51.10044002841772        51.100471862963104       51.10050369750854        51.10053553205387        51.10056736659925        51.10056287367718        51.10053114047787        51.10049940727862        51.100467674079425       51.100435940880175       51.10040420768098        51.10037247448173        51.10034074128248        51.10030900808323        51.100277274884036       51.100245541684785       51.100213808485535       51.100182075286284       51.10015034208703        51.10011860888778        51.10010623858426        51.10010311277915        51.10011481407247        51.100141817808776       51.10017347951651        51.10020514122425        51.10023680293199        51.10026846463967        51.100300126347406       51.10033178805509        51.10036344976277        51.100395111470505       51.10042677317824        51.10045843488592        51.1004900965936         51.1005217583014         51.10055342000908        51.1005727281771         51.10054028468892        51.10050784120085        51.10047539771267        51.100442954224434       51.10041051073631        51.10037806724813        51.10034562375995        51.10031318027177        51.100280736783645       51.100248293295465       51.10021584980723        51.100183406319104       51.100150962830924       51.10011851934274        51.10006556865028        51.10000000000002
13                       49.950181734752846       50.08250677562023        50.20330638909729        50.31175296531353        50.41109891766814        50.50007336215265        50.579027685286974       50.644852011555486       50.7091974789991         50.759828339557544       50.80948978135336        50.847177512286976       50.88363318804579        50.91369033036915        50.939420787241545       50.96515124411394        50.981801927499646       50.99806330670026        51.01432468590076        51.02697460433916        51.036972975675496       51.04697134701189        51.054511826461294       51.060296710759076       51.066081595056914       51.071771851234644       51.075930022282705       51.07885331534055        51.08188590931303        51.08492714047799        51.087598189266316       51.089045005251876       51.09050169576176        51.091963953419395       51.09342621107703        51.09444523301835        51.095056362898674       51.095667492779          51.09627862265927        51.096889738079994       51.09750080877291        51.09811187946582        51.09832586022594        51.09852888638363        51.0987256596664         51.098922432949166       51.09911920623193        51.09931597951464        51.09951275279741        51.09958273473842        51.09964349492134        51.09970425510426        51.099765015287176       51.09982577547004        51.099887447198626       51.09995026420552        51.09996577295385        51.09998177498488        51.10001191873096        51.10004206247697        51.10007220622305        51.10010234996912        51.10013249371514        51.100159886763834       51.1001739084204         51.10018793007691        51.10019957209255        51.10020878835502        51.10021800461749        51.100227220880015       51.100236437142485       51.100245653404954       51.10025486966748        51.10026408592995        51.10027330219242        51.100293249285755       51.100313897370256       51.10033454545464        51.100355193539144       51.10037584162359        51.10039648970803        51.10040876144279        51.10042040681117        51.1004320521796         51.10044369754803        51.10045534291646        51.100466988284836       51.10047863365327        51.10049027902164        51.10050192439007        51.1005109710739         51.10050712055522        51.10050327003654        51.10049941951786        51.10049556899912        51.1004917184805         51.10048786796182        51.10048401744314        51.100480166924456       51.100476316405775       51.10047246588715        51.10047008167072        51.100468339512815       51.10046659735502        51.10046485519723        51.10046311303938        51.10046137088159        51.10045962872374        51.10045788656595        51.100456144408156       51.100452900511016       51.100445523724886       51.10043814693876        51.100430770152684       51.1004233933665         51.100416016580425       51.10040863979424        51.10040126300811        51.10039388622198        51.10038650943591        51.10037913264972        51.10037572613436        51.100374787293674       51.100373848453046       51.100372909612304       51.10037197077156        51.10037103193093        51.10037009309019        51.100369154249506       51.10036821540882        51.100367276568136       51.10037215170826        51.1003802145986         51.100388277489          51.10039634037935        51.10040440326975        51.100412466160094       51.10042052905044        51.10042859194084        51.100436654831185       51.10044471772159        51.100448897617696       51.1004489371183         51.100448976618964       51.10044901611957        51.10044905562023        51.100449095120894       51.100449134621556       51.10044917412216        51.100449213622824       51.100449253123486       51.10045364573932        51.100461786284825       51.10046992683027        51.100478067375775       51.10048620792122        51.10049434846667        51.100502489012115       51.10051062955756        51.10051877010301        51.10052691064857        51.100530605918095       51.10053072254232        51.10053083916665        51.10053095579093        51.10053107241515        51.100531189039486       51.100531305663765       51.10053142228804        51.100531538912264       51.10053165553654        51.10053167508761        51.10053162562099        51.100531576154424       51.1005315266878         51.10053147722118        51.10053142775456        51.10053137828794        51.100531328821376       51.10053127935481        51.10053122988819        51.10053101810371        51.10053071191368        51.1005304057237         51.10053009953356        51.100529793343526       51.10052948715338        51.10052918096335        51.10052887477332        51.10052856858323        51.10052826239314        51.10052821987858        51.10052833777718        51.10052845567577        51.10052857357442        51.100528691473016       51.10052880937161        51.100528927270204       51.1005290451688         51.10052916306739        51.100529280965986       51.1005293798263         51.10052947353148        51.10052956723655        51.10052966094173        51.100529754646914       51.10052984835204        51.100529942057165       51.10053003576235        51.10053012946753        51.100530223172655       51.10052970641971        51.10052912972026        51.100528553020695       51.10052797632119        51.100527399621626       51.10052682292218        51.10052624622267        51.10052566952311        51.1005250928236         51.10052582029493        51.10052909157503        51.10053236285512        51.10053563413521        51.10053890541536        51.10054217669551        51.100545447975605       51.1005487192557         51.10055199053579        51.10055526181594        51.10055593916951        51.10055547101092        51.10055500285233        51.100554534693686       51.100554066535096       51.10055359837645        51.10055313021792        51.10055266205927        51.100552193900626       51.10055172574204        51.100550530915825       51.10054101280815        51.10053149470042        51.10052197659269        51.100512458485014       51.10050294037728        51.10049342226955        51.10048390416182        51.10047438605409        51.10046486794647        51.10045639367331        51.100448058773225       51.10043972387314        51.10043138897305        51.10042305407296        51.100414719172875       51.100406384272844       51.1003980493727         51.10040480471355        51.1004175278257         51.10043025093785        51.10044297404994        51.10045569716209        51.1004684202743         51.10048114338633        51.10049386649848        51.10049599390027        51.100470756917275       51.100445519934226       51.100420282951234       51.100395045968185       51.10036980898519        51.1003445720022         51.10031933501921        51.1002940980361         51.10026886105311        51.10024362407012        51.10021838708718        51.10019315010413        51.10016791312114        51.1001481947668         51.10015035938227        51.10015252399779        51.10014404350062        51.100126111341865       51.10011375100248        51.10013092248164        51.10014809396091        51.10016526544007        51.10018243691928        51.1001996083985         51.10021677987771        51.10023395135693        51.100251122836085       51.100268294315356       51.100285465794514       51.10030263727373        51.10031980875294        51.10033698023216        51.10034236640797        51.1003244837284         51.10030660104883        51.1002887183692         51.10027083568963        51.10025295301           51.10023507033043        51.100217187650856       51.10019930497123        51.10018142229171        51.10016353961214        51.10014565693251        51.10012777425294        51.10010989157331        51.100101976145254       51.10011872150835        51.10012274904045        51.100103955248926       51.100102959237574       51.10012003284413        51.10013710645069        51.100154180057245       51.1001712536638         51.10018832727036        51.100205400876916       51.10022247448347        51.10023954809003        51.10025662169659        51.100273695303144       51.1002907689097         51.10030784251626        51.100324916122815       51.10032957670819        51.10031170477333        51.100293832838474       51.10027596090356        51.100258088968644       51.10024021703384        51.10022234509893        51.10020447316407        51.10018660122927        51.10016872929435        51.10015085735955        51.100132985424636       51.10011511348972        51.10009724155492        51.10007936961995        51.10008650042931        51.10008923189184        51.10007432116049        51.10009144712285        51.10010857308532        51.100125699047794       51.10014282501021        51.10015995097274        51.10017707693521        51.100194202897626       51.1002113288601         51.10022845482251        51.100245580784986       51.10026270674746        51.10027983270993        51.1002969586724         51.10031408463482        51.100323199827926       51.100306670093914       51.1002901403599         51.10027361062589        51.10025708089182        51.10024055115781        51.1002240214238         51.10020749168973        51.10019096195572        51.10017443222176        51.100157902487695       51.10014137275368        51.100124843019614       51.1001083132856         51.10009178355159        51.100098123859254       51.10011662679773        51.100131281399          51.1001556131032         51.10018892298734        51.100222232871545       51.10025554275575        51.10028885263995        51.10032216252415        51.10035547240835        51.100388782292555       51.1004220921767         51.10045540206096        51.100488711945104       51.100522021829306       51.10055533171351        51.10058864159771        51.100621951481855       51.10059446538844        51.10056207511684        51.1005296848453         51.1004972945737         51.10046490430216        51.10043251403056        51.10040012375896        51.10036773348742        51.10033534321582        51.10030295294422        51.10027056267262        51.10023817240108        51.10020578212942        51.10017339185788        51.10014764130267        51.100134269110015       51.10014105323842        51.10015737663355        51.10018969748461        51.100222018335785       51.10025433918685        51.100286660037966       51.100318980889085       51.10035130174015        51.100383622591266       51.100415943442385       51.10044826429345        51.10048058514451        51.10051290599563        51.10054522684675        51.10057754769787        51.10060986854893        51.10060531995396        51.10057312467728        51.100540929400665       51.100508734124105       51.10047653884743        51.100444343570814       51.100412148294254       51.10037995301758        51.10034775774096        51.100315562464345       51.10028336718767        51.100251171911054       51.10021897663444        51.10018678135782        51.1001545860812         51.1001415334552         51.10013790465018        51.100149391619425       51.10017638110503        51.10020808946308        51.10023979782113        51.10027150617918        51.100303214537234       51.10033492289534        51.10036663125334        51.100398339611445       51.100430047969496       51.100461756327604       51.100493464685655       51.10052517304371        51.100556881401815       51.10058858975992        51.10060754662254        51.10057308470584        51.1005386227892         51.10050416087256        51.10046969895586        51.10043523703928        51.10040077512258        51.100366313205996       51.1003318512893         51.100297389372656       51.100262927456015       51.10022846553932        51.100194003622676       51.100159541706034       51.100125079789336       51.10006914573307        51.10000000000002
14                       49.90708058272571        50.039589229357375       50.16099796101372        50.27045975433805        50.37111813479714        50.46171376587722        50.542584346406784       50.61054143491276        50.67704404998403        50.7299935695724         50.781985242678786       50.82191988256238        50.860613893676486       50.892781138468024       50.920537249603115       50.948293360738205       50.966565380193856       50.984430759925544       51.00229613965729        51.01631851977811        51.02751932044538        51.03872012111276        51.04723140547446        51.0538216526208         51.06041189976713        51.06689885128219        51.07167596637083        51.07507061703444        51.078590363095714       51.08211999446331        51.08522623266265        51.08693226426658        51.088650035936325       51.0903744265255         51.092098817114675       51.09330596724732        51.094037121723375       51.094768276199375       51.095499430675375       51.09623051776316        51.09696139639908        51.09769227503489        51.09795153794039        51.09819775973057        51.0984361757765         51.09867459182249        51.09891300786842        51.09915142391435        51.09938983996028        51.09947576446058        51.09955059798159        51.0996254315026         51.099700265023614       51.099775098544626       51.099850812526824       51.099927333353776       51.09994679565136        51.09996679592791        51.10000221929431        51.10003764266065        51.100073066026994       51.10010848939339        51.100143912759734       51.100176028018154       51.100192062259794       51.10020809650149        51.10022137196722        51.10023183519803        51.10024229842878        51.10025276165959        51.100263224890455       51.100273688121206       51.10028415135196        51.100294614582765       51.10030507781357        51.10032540283629        51.10034637208014        51.100367341324045       51.10038831056795        51.100409279811856       51.100430249055705       51.10044299170727        51.10045511919094        51.100467246674725       51.10047937415845        51.10049150164218        51.10050362912591        51.10051575660964        51.10052788409337        51.10054001157715        51.10054946055294        51.100545616165675       51.100541771778296       51.100537927390974       51.10053408300365        51.10053023861633        51.100526394229064       51.100522549841685       51.10051870545436        51.10051486106704        51.100511016679775       51.100508549409994       51.10050668514697        51.100504820884          51.10050295662097        51.100501092357945       51.100499228094975       51.10049736383189        51.10049549956892        51.10049363530595        51.1004902701643         51.10048277450255        51.10047527884075        51.100467783178885       51.10046028751708        51.100452791855275       51.10044529619347        51.100437800531665       51.1004303048698         51.100422809208          51.10041531354614        51.10041183564698        51.10041085494055        51.10040987423406        51.100408893527515       51.10040791282103        51.10040693211454        51.10040595140805        51.10040497070156        51.10040398999507        51.100403009288584       51.100407964016426       51.10041617308616        51.10042438215595        51.10043259122574        51.10044080029553        51.10044900936538        51.10045721843517        51.1004654275049         51.10047363657469        51.10048184564448        51.1004861657085         51.1004863389669         51.100486512225416       51.100486685483816       51.10048685874233        51.100487032000785       51.10048720525924        51.1004873785177         51.100487551776155       51.10048772503461        51.10049229466273        51.100500649461424       51.10050900426012        51.10051735905881        51.100525713857564       51.1005340686562         51.100542423454954       51.10055077825359        51.100559133052286       51.10056748785104        51.100571317723336       51.10057150482811        51.100571691932885       51.10057187903766        51.10057206614238        51.10057225324721        51.100572440351925       51.1005726274567         51.100572814561474       51.10057300166625        51.10057308762691        51.10057310167565        51.10057311572439        51.100573129773124       51.10057314382186        51.1005731578706         51.100573171919336       51.10057318596802        51.10057320001681        51.100573214065605       51.10057302149397        51.10057270875001        51.10057239600599        51.100572083261966       51.100571770517945       51.100571457773924       51.1005711450299         51.10057083228594        51.10057051954192        51.1005702067979         51.10057015799089        51.10057026975625        51.10057038152155        51.100570493286796       51.1005706050521         51.1005707168174         51.10057082858276        51.10057094034801        51.10057105211331        51.10057116387861        51.10057127562692        51.10057138737068        51.10057149911438        51.100571610858196       51.1005717226019         51.10057183434566        51.10057194608942        51.10057205783312        51.10057216957688        51.10057228132064        51.100571771039654       51.100571199676324       51.10057062831288        51.10057005694944        51.10056948558605        51.100568914222606       51.10056834285922        51.100567771495776       51.100567200132446       51.10056794170657        51.100571244189155       51.10057454667174        51.10057784915432        51.10058115163696        51.10058445411954        51.100587756602124       51.10059105908476        51.100594361567346       51.10059766404993        51.10059826869855        51.10059768194799        51.10059709519754        51.10059650844704        51.100595921696595       51.10059533494598        51.10059474819553        51.10059416144503        51.10059357469453        51.100592987944026       51.100591668035236       51.100581950500555       51.100572232965874       51.10056251543119        51.10055279789657        51.10054308036183        51.10053336282721        51.100523645292526       51.100513927757845       51.10050421022322        51.100495574183924       51.10048708254624        51.10047859090855        51.100470099270865       51.10046160763312        51.100453115995435       51.10044462435769        51.100436132720006       51.100442960917235       51.10045584768392        51.1004687344506         51.10048162121723        51.10049450798385        51.10050739475059        51.10052028151722        51.100533168283846       51.10053522150554        51.10050929611299        51.10048337072044        51.10045744532795        51.10043151993534        51.10040559454279        51.1003796691503         51.10035374375775        51.1003278183652         51.10030189297265        51.10027596758016        51.10025004218761        51.100224116795005       51.10019819140251        51.10017786359833        51.100179731861886       51.10018160012538        51.10017296903868        51.10015501571064        51.100142696506964       51.10016023935168        51.1001777821964         51.10019532504111        51.10021286788577        51.10023041073049        51.100247953575206       51.100265496419865       51.10028303926458        51.1003005821093         51.100318124954015       51.10033566779873        51.10035321064345        51.100370753488164       51.10037620311715        51.1003577759501         51.10033934878305        51.100320921616          51.100302494448954       51.10028406728185        51.100265640114856       51.10024721294781        51.1002287857807         51.10021035861365        51.10019193144666        51.10017350427961        51.100155077112504       51.10013664994551        51.10012830584179        51.10014490906917        51.10014886777054        51.10013013668919        51.10012941243218        51.10014697003032        51.100164527628465       51.10018208522649        51.100199642824634       51.10021720042272        51.100234758020804       51.100252315618945       51.10026987321703        51.10028743081517        51.10030498841331        51.10032254601134        51.10034010360948        51.10035766120757        51.10036243637563        51.1003440084603         51.10032558054496        51.10030715262957        51.10028872471423        51.1002702967989         51.10025186888356        51.10023344096828        51.10021501305289        51.10019658513761        51.100178157222274       51.10015972930694        51.100141301391545       51.100122873476266       51.10010444556087        51.100111310312855       51.10011398848775        51.10009921975188        51.100116863225594       51.100134506699305       51.10015215017307        51.10016979364673        51.10018743712055        51.100205080594264       51.10022272406803        51.100240367541744       51.10025801101551        51.100275654489224       51.10029329796299        51.1003109414367         51.10032858491047        51.10034622838418        51.1003556870952         51.1003389438726         51.10032220065           51.100305457427396       51.100288714204794       51.10027197098225        51.10025522775959        51.100238484537044       51.1002217413145         51.10020499809184        51.100188254869295       51.10017151164675        51.10015476842409        51.10013802520149        51.10012128197894        51.10012757850728        51.10014619944013        51.10016170831369        51.100186866217314       51.1002209762558         51.100255086294226       51.10028919633265        51.10032330637114        51.10035741640951        51.100391526447936       51.10042563648642        51.10045974652479        51.100493856563276       51.1005279666017         51.10056207664013        51.10059618667856        51.100630296716986       51.10066440675541        51.1006365399968         51.100603673807996       51.10057080761908        51.100537941430275       51.100505075241415       51.100472209052555       51.10043934286364        51.100406476674834       51.10037361048603        51.100340744297114       51.10030787810831        51.10027501191939        51.10024214573053        51.10020927954167        51.10018298060777        51.100168924947354       51.10017607533791        51.10019307030319        51.100225877459934       51.10025868461679        51.100291491773646       51.100324298930445       51.100357106087245       51.100389913244044       51.10042272040084        51.1004555275577         51.1004883347145         51.1005211418713         51.10055394902815        51.10058675618495        51.10061956334175        51.10065237049855        51.100647766230736       51.100615108876696       51.100582451522655       51.10054979416873        51.10051713681469        51.10048447946065        51.10045182210666        51.10041916475268        51.10038650739858        51.1003538500446         51.10032119269056        51.100288535336574       51.10025587798259        51.10022322062855        51.100190563274566       51.10017682832614        51.100172696521156       51.10018396916627        51.100210944401056       51.10024269940948        51.100274454417956       51.10030620942638        51.1003379644348         51.10036971944322        51.100401474451644       51.10043322946001        51.10046498446849        51.10049673947691        51.10052849448533        51.10056024949381        51.10059200450223        51.100623759510654       51.10064236506787        51.10060588472271        51.10056940437761        51.10053292403245        51.10049644368735        51.100459963342246       51.10042348299703        51.10038700265193        51.100350522306826       51.10031404196167        51.10027756161651        51.100241081271406       51.100204600926304       51.10016812058109        51.100131640235986       51.10007272281581        51.10000000000002
15                       49.863979430698635       49.99667168309446        50.11868953293015        50.22916654336274        50.33113735192626        50.42335416960185        50.50614100752665        50.57623085827004        50.64489062096902        50.70015879958726        50.754480704004095       50.79666225283779        50.83759459930718        50.8718719465669         50.90165371196474        50.93143547736253        50.951328832888066       50.97079821315094        50.99026759341382        51.005662435217005       51.01806566521532        51.030468895213744       51.039950984487746       51.04734659448252        51.05474220447729        51.062025851329736       51.06742191045896        51.07128791872839        51.0752948168784         51.079312848448694       51.082854276058924       51.08481952328128        51.08679837611089        51.08878489963166        51.09077142315232        51.092166701476344       51.093017880548075       51.093869059619806       51.09472023869148        51.09557129744644        51.0964219840252         51.09727267060396        51.09757721565495        51.097866633077444       51.0981466918866         51.098426750695694       51.09870680950485        51.098986868314          51.09926692712315        51.099368794182794       51.0994577010419         51.09954660790095        51.09963551476011        51.099724421619214       51.09981417785508        51.09990440250209        51.09992781834893        51.09995181687094        51.09999251985761        51.10003322284433        51.100073925831          51.100114628817664       51.10015533180439        51.10019216927242        51.100210216099185       51.10022826292601        51.10024317184195        51.10025488204104        51.10026659224013        51.10027830243928        51.10029001263837        51.10030172283746        51.10031343303655        51.10032514323564        51.100336853434726       51.10035755638677        51.100378846790136       51.100400137193446       51.10042142759676        51.10044271800007        51.10046400840338        51.10047722197169        51.10048983157071        51.100502441169795       51.10051505076888        51.1005276603679         51.10054026996704        51.10055287956607        51.10056548916509        51.100578098764174       51.100587950032036       51.10058411177607        51.10058027352011        51.100576435264145       51.10057259700818        51.10056875875222        51.100564920496254       51.10056108224035        51.100557243984326       51.10055340572836        51.1005495674724         51.100547017149324       51.10054503078106        51.10054304441286        51.100541058044655       51.10053907167651        51.100537085308304       51.1005350989401         51.100533112571895       51.10053112620375        51.10052763981764        51.100520025280105       51.10051241074268        51.10050479620514        51.100497181667606       51.100489567130126       51.10048195259259        51.10047433805511        51.10046672351757        51.10045910898009        51.10045149444261        51.100447945159544       51.10044692258731        51.100445900015075       51.10044487744278        51.10044385487049        51.1004428322982         51.10044180972591        51.10044078715356        51.100439764581324       51.10043874200903        51.10044377632448        51.10045213157366        51.1004604868229         51.10046884207213        51.10047719732137        51.1004855525706         51.100493907819725       51.10050226306902        51.10051061831814        51.10051897356743        51.10052343379925        51.10052374081556        51.10052404783181        51.10052435484812        51.10052466186437        51.10052496888062        51.10052527589687        51.10052558291318        51.10052588992943        51.10052619694568        51.10053094358602        51.100539512637965       51.10054808168991        51.10055665074185        51.10056521979379        51.100573788845736       51.10058235789768        51.10059092694962        51.10059949600162        51.100608065053564       51.10061202952852        51.10061228711379        51.100612544699004       51.10061280228433        51.1006130598696         51.10061331745487        51.10061357504014        51.100613832625356       51.100614090210684       51.1006143477959         51.100614500166216       51.10061457773031        51.10061465529435        51.10061473285839        51.10061481042254        51.10061488798658        51.100614965550676       51.10061504311477        51.10061512067881        51.100615198242906       51.10061502488418        51.10061470558617        51.10061438628827        51.10061406699026        51.100613747692364       51.100613428394354       51.10061310909646        51.10061278979845        51.10061247050055        51.10061215120254        51.10061209610319        51.1006122017352         51.100612307367214       51.100612412999226       51.10061251863118        51.10061262426319        51.100612729895204       51.10061283552716        51.10061294115917        51.10061304679124        51.10061317142754        51.10061330120993        51.10061343099227        51.100613560774605       51.10061369055694        51.10061382033928        51.10061395012167        51.10061407990395        51.10061420968634        51.10061433946868        51.100613835659715       51.10061326963239        51.100612703605066       51.10061213757774        51.10061157155047        51.10061100552315        51.100610439495824       51.10060987346856        51.10060930744123        51.10061006311821        51.10061339680328        51.10061673048847        51.100620064173484       51.100623397858556       51.10062673154363        51.1006300652287         51.10063339891383        51.1006367325989         51.10064006628397        51.100640598227585       51.10063989288517        51.10063918754281        51.100638482200395       51.100637776858036       51.10063707151562        51.10063636617326        51.10063566083079        51.10063495548843        51.100634250146015       51.100632805154646       51.100622888193016       51.100612971231385       51.100603054269754       51.100593137308124       51.10058322034649        51.10057330338486        51.10056338642329        51.1005534694616         51.10054355250003        51.10053475469465        51.10052610631925        51.100517457943965       51.10050880956862        51.100500161193224       51.10049151281794        51.1004828644426         51.100474216067255       51.100481117121035       51.10049416754214        51.100507217963354       51.100520268384514       51.100533318805674       51.10054636922689        51.10055941964805        51.10057247006921        51.10057444911081        51.10054783530882        51.10052122150665        51.100494607704604       51.1004679939025         51.100441380100506       51.1004147662984         51.10038815249629        51.100361538694244       51.100334924892195       51.10030831109009        51.10028169728804        51.10025508348599        51.100228469683884       51.100207532429806       51.1002091043415         51.10021067625314        51.10020189457663        51.10018392007936        51.1001716420115         51.10018955622172        51.10020747043188        51.1002253846421         51.10024329885232        51.10026121306248        51.1002791272727         51.10029704148292        51.10031495569308        51.1003328699033         51.100350784113516       51.100368698323734       51.100386612533896       51.100404526744114       51.100410039826386       51.10039106817186        51.10037209651733        51.10035312486281        51.10033415320834        51.10031518155375        51.100296209899284       51.1002772382447         51.100258266590174       51.10023929493559        51.10022032328118        51.100201351626595       51.100182379972125       51.10016340831754        51.100154635538445       51.10017109663005        51.100174986500576       51.100156318129336       51.10015586562679        51.10017390721646        51.10019194880613        51.1002099903958         51.100228031985466       51.100246073575136       51.10026411516475        51.100282156754474       51.10030019834409        51.100318239933756       51.10033628152337        51.10035432311304        51.10037236470271        51.10039040629238        51.100395296043075       51.10037631214726        51.10035732825145        51.10033834435558        51.10031936045982        51.100300376564064       51.100281392668194       51.10026240877244        51.10024342487657        51.10022444098081        51.100205457084996       51.10018647318918        51.10016748929337        51.100148505397556       51.1001295215018         51.10013612019651        51.10013874508377        51.100124118343274       51.10014227932828        51.10016044031329        51.10017860129835        51.10019676228336        51.10021492326837        51.10023308425343        51.10025124523844        51.10026940622345        51.10028756720851        51.10030572819346        51.100323889178526       51.10034205016359        51.1003602111486         51.100378372133605       51.10038817436242        51.100371217651286       51.100354260940094       51.10033730422896        51.10032034751782        51.10030339080669        51.10028643409555        51.10026947738436        51.10025252067322        51.10023556396209        51.100218607250895       51.100201650539816       51.10018469382862        51.10016773711749        51.100150780406295       51.10015703315537        51.10017577208248        51.10019213522838        51.1002181193316         51.100253029524254       51.10028793971691        51.10032284990956        51.10035776010227        51.10039267029492        51.100427580487576       51.10046249068023        51.10049740087294        51.10053231106559        51.100567221258245       51.100602131450955       51.10063704164361        51.10067195183626        51.100706862028915       51.10067861460516        51.100645272499094       51.100611930392915       51.100578588286794       51.10054524618067        51.10051190407455        51.10047856196837        51.10044521986231        51.10041187775619        51.10037853565001        51.10034519354389        51.100311851437766       51.10027850933159        51.10024516722547        51.100218319912926       51.10020358078475        51.10021109743735        51.10022876397278        51.100262057435316       51.10029535089785        51.10032864436039        51.10036193782287        51.10039523128546        51.10042852474794        51.10046181821053        51.10049511167307        51.100528405135606       51.100561698598085       51.10059499206068        51.100628285523214       51.10066157898575        51.10069487244829        51.100690212507516       51.100657093076165       51.1006239736447         51.10059085421335        51.100557734781944       51.10052461535054        51.10049149591919        51.10045837648772        51.10042525705637        51.100392137624965       51.10035901819356        51.10032589876221        51.10029277933074        51.10025965989928        51.100226540467986       51.10021212319708        51.100207488392186       51.100218546713165       51.10024550769725        51.100277309356045       51.10030911101484        51.10034091267363        51.100372714332366       51.10040451599116        51.10043631764995        51.100468119308744       51.10049992096748        51.10053172262633        51.100563524285064       51.100595325943914       51.100627127602706       51.1006589292615         51.100677183513255       51.10063868473958        51.100600185966016       51.10056168719245        51.10052318841878        51.10048468964516        51.10044619087154        51.100407692097974       51.1003691933243         51.100330694550735       51.100292195777115       51.10025369700344        51.100215198229876       51.1001766994562         51.10013820068258        51.10007629989855        51.10000000000002
16                       49.82087827867156        49.95375413683149        50.07638110484652        50.18787333238731        50.291156569055374       50.38499457332642        50.46969766864652        50.54192028162743        50.612737191953954       50.67032402960206        50.72697616532946        50.771404623113256       50.814575304937875       50.85096275466583        50.88277017432631        50.91457759398679        50.93609228558216        50.95716566637623        50.97823904717029        50.9950063506559         51.00861200998526        51.022217669314614       51.032670563500915       51.040871536344184       51.0490725091874         51.05715285137717        51.06316785454703        51.06750522042216        51.071999270661024       51.076505702434076       51.0804823194552         51.08270678229593        51.08494671628546        51.08719537273777        51.08944402918996        51.091027435705314       51.09199863937272        51.09296984304018        51.09394104670753        51.09491207712961        51.095882571651316       51.09685306617308        51.097202893369456       51.09753550642432        51.0978572079967         51.09817890956907        51.09850061114139        51.09882231271371        51.09914401428608        51.09926182390495        51.09936480410221        51.09946778429935        51.09957076449666        51.09967374469386        51.099777543183336       51.099881471650406       51.09990884104661        51.09993683781397        51.09998282042096        51.10002880302801        51.100074785635          51.10012076824205        51.100166750848985       51.10020831052668        51.100228369938634       51.100248429350586       51.100264971716626       51.100277928884054       51.100290886051425       51.10030384321885        51.10031680038628        51.10032975755371        51.10034271472108        51.10035567188851        51.10036862905588        51.1003897099373         51.10041132150013        51.10043293306285        51.10045454462562        51.10047615618839        51.10049776775111        51.10051145223622        51.10052454395054        51.10053763566492        51.1005507273793         51.10056381909368        51.10057691080806        51.10059000252244        51.10060309423682        51.100616185951196       51.10062643951113        51.10062260738658        51.10061877526192        51.100614943137316       51.10061111101271        51.100607278888106       51.1006034467635         51.100599614638895       51.10059578251423        51.10059195038963        51.10058811826508        51.1005854848886         51.100583376415216       51.10058126794178        51.100579159468396       51.100577050995014       51.10057494252169        51.10057283404831        51.10057072557487        51.100568617101544       51.100565009470984       51.10055727605777        51.10054954264456        51.1005418092314         51.10053407581819        51.100526342404976       51.10051860899176        51.10051087557855        51.10050314216534        51.10049540875218        51.10048767533897        51.100484054672165       51.10048299023407        51.10048192579603        51.10048086135794        51.1004797969199         51.100478732481804       51.10047766804371        51.100476603605614       51.10047553916763        51.10047447472948        51.10047958863265        51.100488090061276       51.1004965914899         51.100505092918524       51.100513594347206       51.10052209577589        51.100530597204454       51.100539098633135       51.10054760006176        51.10055610149038        51.10056070189012        51.10056114266422        51.10056158343832        51.100562024212365       51.10056246498641        51.10056290576051        51.100563346534614       51.100563787308715       51.10056422808282        51.100564668856805       51.10056959250937        51.100578375814564       51.1005871591197         51.10059594242489        51.10060472573008        51.10061350903527        51.100622292340404       51.10063107564565        51.100639858950785       51.100648642255976       51.10065274133365        51.100653069399414       51.10065339746518        51.100653725531004       51.10065405359671        51.10065438166248        51.1006547097283         51.10065503779401        51.10065536585978        51.100655693925546       51.10065591270552        51.100656053784974       51.10065619486437        51.10065633594377        51.10065647702322        51.10065661810256        51.100656759182016       51.10065690026147        51.10065704134087        51.10065718242032        51.100657028274384       51.1006567024225         51.10065637657061        51.100656050718726       51.10065572486678        51.10065539901484        51.10065507316301        51.10065474731107        51.10065442145924        51.1006540956073         51.100654034215495       51.100654133714215       51.100654233212936       51.1006543327116         51.10065443221032        51.10065453170898        51.1006546312077         51.10065473070637        51.10065483020509        51.10065492970381        51.10065506722816        51.10065521504913        51.10065536287004        51.10065551069101        51.10065565851198        51.100655806332895       51.10065595415381        51.10065610197478        51.10065624979569        51.10065639761666        51.100655900279605       51.10065533958846        51.10065477889725        51.100654218206046       51.10065365751484        51.100653096823635       51.100652536132486       51.10065197544128        51.10065141475013        51.10065218452996        51.10065554941747        51.10065891430503        51.100662279192534       51.10066564408015        51.10066900896766        51.100672373855275       51.10067573874284        51.1006791036304         51.100682468518016       51.10068292775662        51.10068210382235        51.10068127988802        51.10068045595369        51.10067963201942        51.10067880808515        51.10067798415088        51.10067716021655        51.10067633628228        51.10067551234795        51.10067394227406        51.100663825885476       51.100653709496896       51.10064359310826        51.100633476719736       51.100623360331156       51.10061324394252        51.10060312755388        51.10059301116536        51.10058289477678        51.10057393520526        51.10056513009232        51.10055632497932        51.10054751986638        51.10053871475344        51.1005299096405         51.1005211045275         51.10051229941456        51.10051927332472        51.100532487400415       51.10054570147611        51.1005589155518         51.100572129627494       51.1005853437033         51.10059855777894        51.10061177185463        51.10061367671619        51.10058637450459        51.10055907229298        51.100531770081375       51.10050446786977        51.10047716565816        51.100449863446556       51.10042256123495        51.100395259023344       51.10036795681174        51.10034065460013        51.10031335238858        51.100286050176976       51.10025874796537        51.10023720126145        51.10023847682112        51.1002397523809         51.10023082011469        51.100212824448136       51.10020058751604        51.10021887309176        51.100237158667426       51.100255444243146       51.100273729818866       51.10029201539453        51.10031030097025        51.10032858654591        51.10034687212158        51.1003651576973         51.10038344327302        51.10040172884874        51.100420014424344       51.100438300000064       51.100443876535564       51.10042436039362        51.10040484425167        51.10038532810961        51.10036581196766        51.1003462958256         51.100326779683655       51.10030726354171        51.10028774739965        51.1002682312577         51.1002487151157         51.10022919897375        51.100209682831746       51.10019016668974        51.1001809652351         51.10019728419098        51.10020110523078        51.100182499569655       51.10018231882151        51.10020084440271        51.10021936998385        51.1002378955651         51.1002564211463         51.100274946727495       51.10029347230875        51.10031199788989        51.10033052347114        51.10034904905234        51.10036757463354        51.100386100214735       51.10040462579599        51.100423151377186       51.10042815571046        51.100408615834226       51.10038907595788        51.100369536081644       51.10034999620535        51.10033045632906        51.10031091645283        51.100291376576536       51.100271836700244       51.10025229682395        51.10023275694772        51.10021321707143        51.100193677195136       51.100174137318845       51.10015459744261        51.10016093008005        51.10016350167962        51.10014901693461        51.10016769543091        51.10018637392727        51.10020505242352        51.10022373091988        51.10024240941618        51.100261087912486       51.10027976640879        51.10029844490521        51.10031712340151        51.10033580189776        51.10035448039412        51.10037315889042        51.100391837386724       51.10041051588303        51.1004206616297         51.10040349143003        51.100386321230246       51.10036915103058        51.10035198083085        51.100334810631125       51.1003176404314         51.10030047023173        51.10028330003206        51.10026612983228        51.10024895963261        51.10023178943288        51.10021461923316        51.10019744903343        51.10018027883376        51.100186487803455       51.10020534472494        51.10022256214319        51.10024937244589        51.100285082792766       51.100320793139645       51.10035650348652        51.10039221383346        51.10042792418034        51.10046363452727        51.10049934487415        51.10053505522103        51.100570765567966       51.100606475914844       51.10064218626178        51.10067789660866        51.10071360695554        51.100749317302416       51.10072068921363        51.10068687119025        51.10065305316681        51.10061923514337        51.10058541711999        51.10055159909655        51.100517781073165       51.100483963049726       51.10045014502634        51.100416327002904       51.10038250897952        51.10034869095608        51.10031487293264        51.10028105490926        51.100253659218026       51.10023823662209        51.10024611953679        51.10026445764231        51.10029823741064        51.10033201717886        51.100365796947074       51.10039957671535        51.10043335648362        51.10046713625184        51.10050091602011        51.10053469578838        51.100568475556656       51.10060225532487        51.10063603509309        51.10066981486142        51.100703594629636       51.10073737439791        51.100732658784295       51.10069907727552        51.10066549576675        51.100631914257974       51.10059833274914        51.10056475124037        51.100531169731596       51.10049758822282        51.10046400671399        51.100430425205275       51.10039684369639        51.10036326218773        51.1003296806789         51.100296099170066       51.10026251766129        51.100247418067966       51.10024228026316        51.100253124260064       51.10028007099339        51.1003119193025         51.10034376761166        51.100375615920825       51.100407464229875       51.10043931253904        51.1004711608482         51.100503009157364       51.10053485746647        51.100566705775634       51.10059855408474        51.100630402393904       51.10066225070307        51.10069409901223        51.10071200195853        51.10067148475645        51.100630967554366       51.10059045035234        51.100549933150205       51.100509415948125       51.10046889874599        51.10042838154396        51.100387864341826       51.100347347139746       51.100306829937665       51.10026631273553        51.10022579553345        51.10018527833137        51.10014476112923        51.10007987698128        51.10000000000002
17                       49.77777712664442        49.91083659056858        50.034072676763          50.146580121411944       50.25117578618443        50.34663497705105        50.43325432976633        50.50760970498476        50.580583762938886       50.64048925961686        50.69947162665471        50.74614699338861        50.79155601056851        50.83005356276476        50.86388663668794        50.89771971061111        50.92085573827637        50.943533119601625       50.96621050092676        50.98435026609485        50.999158354755195       51.0139664434156         51.0253901425142         51.03439647820596        51.043402813897615       51.05227985142477        51.05891379863522        51.063722522116166       51.068703724443765       51.073698556419515       51.07811036285159        51.08059404131063        51.08309505646008        51.085605845843816       51.08811663522761        51.089888169934284       51.09097939819742        51.092070626460554       51.09316185472363        51.09425285681277        51.09534315927749        51.096433461742265       51.09682857108396        51.097204379771256       51.097567724106796       51.097931068442335       51.098294412777875       51.098657757113415       51.099021101448955       51.09915485362717        51.09927190716252        51.09938896069781        51.09950601423316        51.09962306776845        51.099740908511535       51.09985854079872        51.099889863744124       51.09992185875706        51.099973120984316       51.10002438321169        51.100075645439006       51.10012690766632        51.10017816989364        51.100224451781          51.100246523778026       51.10026859577516        51.1002867715913         51.10030097572701        51.10031517986272        51.100329383998485       51.10034358813425        51.100357792269904       51.10037199640567        51.10038620054138        51.10040040467709        51.100421863487895       51.10044379621007        51.10046572893225        51.10048766165448        51.100509594376604       51.10053152709884        51.10054568250064        51.100559256330314       51.10057283016005        51.10058640398972        51.100599977819456       51.10061355164919        51.100627125478866       51.10064069930854        51.100654273138275       51.100664928990284       51.10066110299704        51.10065727700379        51.10065345101049        51.10064962501724        51.100645799023994       51.10064197303075        51.100638147037444       51.100634321044254       51.10063049505095        51.100626669057704       51.10062395262787        51.10062172204931        51.10061949147075        51.100617260892136       51.10061503031358        51.10061279973502        51.1006105691564         51.10060833857784        51.10060610799928        51.100602379124325       51.10059452683538        51.10058667454655        51.1005788222576         51.10057096996877        51.100563117679826       51.10055526539094        51.10054741310205        51.10053956081316        51.10053170852433        51.100523856235384       51.100520164184786       51.100519057881          51.1005179515771         51.100516845273205       51.100515738969364       51.100514632665465       51.100513526361624       51.10051242005767        51.10051131375383        51.10051020744993        51.10051540094071        51.10052404854878        51.10053269615685        51.10054134376492        51.100549991372986       51.10055863898111        51.100567286589126       51.100575934197195       51.100584581805265       51.100593229413334       51.100597969980925       51.10059854451288        51.10059911904477        51.10059969357661        51.10060026810851        51.100600842640404       51.1006014171723         51.100601991704195       51.10060256623615        51.10060314076799        51.100608241432724       51.10061723899116        51.100626236549545       51.10063523410798        51.10064423166642        51.100653229224804       51.10066222678324        51.100671224341625       51.10068022190012        51.10068921945856        51.100693453138945       51.10069385168521        51.10069425023141        51.10069464877773        51.10069504732394        51.1006954458702         51.100695844416464       51.10069624296273        51.10069664150893        51.100697040055195       51.10069732524477        51.10069752983952        51.100697734434334       51.10069793902909        51.100698143623845       51.10069834821854        51.100698552813355       51.10069875740811        51.100698962002866       51.100699166597565       51.10069903166459        51.100698699258714       51.10069836685284        51.10069803444702        51.1006977020412         51.10069736963533        51.10069703722951        51.10069670482363        51.100696372417815       51.10069604001194        51.1006959723278         51.10069606569323        51.1006961590586         51.10069625242403        51.1006963457894         51.10069643915483        51.1006965325202         51.10069662588563        51.100696719251005       51.10069681261638        51.10069696302884        51.10069712888844        51.100697294747874       51.10069746060742        51.100697626467024       51.100697792326514       51.10069795818606        51.10069812404561        51.100698289905154       51.1006984557647         51.10069796489961        51.10069740954452        51.10069685418944        51.10069629883435        51.100695743479264       51.10069518812418        51.10069463276909        51.100694077414005       51.10069352205892        51.1006943059416         51.10069770203165        51.100701098121704       51.1007044942117         51.10070789030175        51.1007112863918         51.10071468248185        51.1007180785719         51.10072147466195        51.100724870752          51.1007252572856         51.10072431475942        51.10072337223329        51.10072242970705        51.10072148718086        51.10072054465468        51.10071960212849        51.10071865960231        51.10071771707612        51.10071677454994        51.10071507939347        51.10070476357788        51.10069444776235        51.100684131946764       51.100673816131234       51.100663500315704       51.100653184500175       51.100642868684645       51.10063255286906        51.10062223705353        51.10061311571593        51.10060415386533        51.100595192014794       51.10058623016414        51.1005772683136         51.100568306463          51.10055934461241        51.10055038276181        51.10055742952841        51.10057080725869        51.10058418498886        51.100597562719145       51.100610940449315       51.1006243181796         51.10063769590977        51.10065107364005        51.100652904321464       51.10062491370036        51.100596923079195       51.10056893245803        51.100540941836925       51.10051295121576        51.100484960594656       51.10045696997349        51.10042897935233        51.10040098873128        51.10037299811006        51.10034500748901        51.10031701686779        51.10028902624674        51.10026687009287        51.100267849300735       51.10026882850855        51.100259745652636       51.100241728816854       51.100229533020524       51.10024818996175        51.10026684690291        51.100285503844134       51.1003041607853         51.100322817726465       51.10034147466769        51.10036013160891        51.100378788550074       51.100397445491296       51.10041610243246        51.100434759373684       51.10045341631485        51.100472073256014       51.1004777132448         51.100457652615376       51.100437591985894       51.10041753135641        51.10039747072699        51.10037741009751        51.10035734946803        51.1003372888386         51.10031722820912        51.10029716757964        51.100277106950216       51.100257046320735       51.10023698569131        51.10021692506183        51.100207294931636       51.10022347175186        51.100227223960815       51.1002086810098         51.10020877201606        51.10022778158884        51.10024679116157        51.10026580073435        51.10028481030713        51.10030381987991        51.10032282945264        51.10034183902542        51.10036084859814        51.10037985817098        51.100398867743706       51.10041787731643        51.10043688688927        51.100455896461995       51.10046101537796        51.100440919521134       51.10042082366442        51.10040072780765        51.100380631950884       51.10036053609417        51.10034044023746        51.10032034438069        51.10030024852392        51.10028015266727        51.1002600568105         51.10023996095367        51.10021986509696        51.10019976924019        51.10017967338348        51.10018573996365        51.10018825827564        51.10017391552606        51.100193111533656       51.100212307541256       51.100231503548855       51.100250699556454       51.100269895564054       51.10028909157165        51.10030828757925        51.10032748358685        51.10034667959445        51.10036587560205        51.100385071609594       51.10040426761725        51.10042346362485        51.10044265963245        51.10045314889692        51.10043576520866        51.10041838152034        51.10040099783214        51.10038361414388        51.10036623045562        51.100348846767304       51.100331463079044       51.100314079390785       51.100296695702525       51.100279312014266       51.10026192832595        51.10024454463775        51.10022716094949        51.10020977726117        51.10021594245154        51.100234917367345       51.10025298905788        51.10028062556006        51.10031713606128        51.100353646562326       51.10039015706343        51.10042666756459        51.10046317806575        51.100499688566856       51.10053619906796        51.10057270956912        51.10060922007028        51.10064573057139        51.10068224107249        51.10071875157371        51.10075526207481        51.10079177257592        51.10076276382199        51.10072846988129        51.10069417594059        51.100659881999945       51.100625588059245       51.100591294118544       51.100557000177844       51.1005227062372         51.1004884122965         51.1004541183558         51.1004198244151         51.100385530474455       51.100351236533754       51.100316942593054       51.100288998523126       51.10027289245943        51.10028114163629        51.100300151311956       51.100334417385966       51.10036868345992        51.10040294953387        51.100437215607826       51.100471481681836       51.10050574775579        51.10054001382974        51.1005742799037         51.10060854597771        51.10064281205166        51.100677078125614       51.10071134419968        51.10074561027358        51.10077987634759        51.100775105061075       51.10074106147488        51.10070701788874        51.1006729743026         51.1006389307164         51.1006048871302         51.100570843544006       51.100536799957865       51.100502756371725       51.10046871278553        51.10043466919933        51.10040062561319        51.10036658202699        51.10033253844074        51.100298494854655       51.10028271293885        51.10027707213413        51.100287701806906       51.100314634289475       51.10034652924901        51.100378424208486       51.10041031916796        51.1004422141275         51.100474109086974       51.10050600404645        51.10053789900593        51.10056979396546        51.100601688924996       51.10063358388447        51.10066547884401        51.10069737380354        51.10072926876296        51.10074682040391        51.100704284773315       51.10066174914277        51.10061921351223        51.100576677881634       51.100534142251036       51.100491606620494       51.10044907098995        51.1004065353593         51.100363999728756       51.10032146409816        51.10027892846756        51.10023639283702        51.10019385720642        51.10015132157582        51.10008345406402        51.10000000000002
18                       49.74252109731037        49.87567444115854        49.999301944594436       50.11248327372709        50.21796161412874        50.314522344832085       50.40245917825712        50.47830069470882        50.55277989048136        50.61434207983018        50.674992005895774       50.72331798319635        50.770375867002485       50.81046490594031        50.845852736340134       50.881240566739905       50.90568708694116        50.92966448774661        50.953641888552056       50.97293513273934        50.98878906670478        51.004643000670285       51.01694510654136        51.02671025290874        51.03647539927613        51.04610627257472        51.05335715888441        51.058665980356125       51.064162260479975       51.06967335398821        51.07455446966242        51.07735218110605        51.08017050917289        51.08300046066415        51.08583041215536        51.08784566674336        51.089111188431445       51.09037671011953        51.091642231807555       51.09290770081577        51.094173006869255       51.09543831292274        51.09591714441626        51.09637412609794        51.096816821707876       51.09725951731792        51.09770221292786        51.09814490853785        51.09858760414784        51.09876010760274        51.098912959505185       51.099065811407684       51.09921866331024        51.09937151521274        51.09952503299331        51.09967748912584        51.09972333433677        51.09976992853103        51.09983799501043        51.09990606148983        51.09997412796923        51.10004219444863        51.10011026092798        51.10017193454502        51.10020253187116        51.100233129197306       51.10025807296739        51.10027725362778        51.10029643428811        51.10031561494861        51.100334795608944       51.10035397626933        51.10037315692972        51.10039233759011        51.10041151825055        51.10043511898607        51.100459008462906       51.100482897939685       51.100506787416464       51.1005306768933         51.10055456637008        51.10056993094736        51.100584658050025       51.10059938515269        51.10061411225536        51.10062883935802        51.10064356646069        51.100658293563356       51.10067302066602        51.10068774776869        51.10069940360097        51.10069581680034        51.10069222999971        51.10068864319902        51.10068505639833        51.1006814695977         51.10067788279707        51.100674295996384       51.1006707091957         51.100667122395066       51.10066353559438        51.10066088402948        51.100658641981795       51.10065639993417        51.10065415788654        51.10065191583891        51.10064967379128        51.100647431743596       51.10064518969608        51.100642947648396       51.10063919591903        51.10063128944256        51.10062338296615        51.10061547648968        51.10060757001321        51.10059966353674        51.10059175706027        51.1005838505838         51.100575944107334       51.100568037630865       51.100560131154396       51.100556406312876       51.10055528051686        51.100554154720896       51.10055302892488        51.1005519031288         51.10055077733284        51.100549651536824       51.10054852574075        51.10054739994479        51.10054627414877        51.10055152150318        51.10056026319512        51.10056900488701        51.10057774657895        51.10058648827089        51.100595229962835       51.10060397165478        51.10061271334666        51.100621455038606       51.10063019673055        51.10063503848471        51.10063572177671        51.1006364050686         51.10063708836054        51.10063777165254        51.10063845494449        51.10063913823649        51.10063982152843        51.100640504820376       51.10064118811238        51.10064641721351        51.100655560149164       51.10066470308482        51.10067384602041        51.10068298895618        51.100692131891776       51.100701274827486       51.10071041776308        51.10071956069879        51.10072870363439        51.100733038513454       51.10073350269255        51.100733966871644       51.10073443105074        51.10073489522978        51.10073535940893        51.100735823588025       51.10073628776706        51.10073675194616        51.10073721612525        51.10073755928454        51.100737816400624       51.100738073516595       51.10073833063262        51.10073858774865        51.10073884486468        51.10073910198071        51.100739359096735       51.10073961621276        51.10073987332885        51.10073975935279        51.10073942954591        51.10073909973903        51.10073876993215        51.10073844012527        51.10073811031839        51.10073778051151        51.10073745070463        51.10073712089775        51.10073679109087        51.1007367235311         51.10073681551546        51.100736907499765       51.10073699948401        51.100737091468375       51.10073718345268        51.100737275436984       51.100737367421345       51.10073745940565        51.100737551389955       51.100737710368094       51.10073788748667        51.10073806460531        51.10073824172383        51.10073841884247        51.10073859596105        51.10073877307963        51.100738950198206       51.10073912731684        51.100739304435365       51.100738816581554       51.10073826342784        51.10073771027413        51.10073715712042        51.10073660396665        51.10073605081294        51.10073549765929        51.10073494450552        51.10073439135181        51.100735177432625       51.10073857571456        51.100741973996605       51.10074537227854        51.10074877056047        51.10075216884252        51.10075556712445        51.100758965406385       51.100762363688375       51.100765761970365       51.100766082756934       51.10076504448074        51.100764006204656       51.10076296792852        51.100761929652435       51.10076089137635        51.100759853100215       51.100758814824076       51.100757776547994       51.10075673827191        51.10075494445215        51.10074449660419        51.10073404875618        51.100723600908225       51.10071315306021        51.10070270521226        51.100692257364244       51.10068180951623        51.100671361668276       51.10066091382032        51.100651686850995       51.10064262289376        51.100633558936465       51.10062449497917        51.100615431021936       51.10060636706464        51.10059730310746        51.10058823915017        51.100595309091545       51.100608759541956       51.10062220999231        51.10063566044266        51.100649110893016       51.10066256134337        51.10067601179378        51.10068946224408        51.10069121821044        51.10066277210933        51.100634326008276       51.10060587990711        51.10057743380594        51.10054898770488        51.10052054160377        51.10049209550266        51.100463649401604       51.100435203300435       51.10040675719932        51.10037831109821        51.1003498649971         51.100321418896044       51.100298842037944       51.100299538437525       51.10030023483711        51.100291053092235       51.100273100667096       51.10026099231618        51.100279858791396       51.1002987252665         51.100317591741714       51.10033645821693        51.10035532469209        51.10037419116725        51.100393057642464       51.10041192411762        51.10043079059278        51.100449657068          51.10046852354321        51.10048739001837        51.10050625649353        51.100511913626974       51.100491490289244       51.10047106695157        51.1004506436139         51.10043022027622        51.10040979693849        51.10038937360082        51.100368950263146       51.10034852692547        51.10032810358774        51.100307680250125       51.10028725691245        51.10026683357478        51.10024641023699        51.100236465722276       51.100252447719356       51.10025611967342        51.100237702052766       51.10023800680318        51.100257319884406       51.100276632965574       51.10029594604674        51.10031525912797        51.100334572209135       51.10035388529036        51.10037319837153        51.1003925114527         51.10041182453392        51.100431137615146       51.10045045069626        51.10046976377748        51.10048907685871        51.10049426310525        51.100473805861554       51.10045334861786        51.10043289137417        51.100412434130476       51.10039197688684        51.10037151964309        51.100351062399454       51.10033060515576        51.100310147912126       51.10028969066843        51.10026923342474        51.10024877618105        51.10022831893741        51.10020786169366        51.10021368711591        51.10021615539529        51.10020199964106        51.10022154073789        51.10024108183478        51.10026062293156        51.10028016402845        51.10029970512528        51.10031924622217        51.100338787319004       51.10035832841589        51.10037786951273        51.10039741060956        51.10041695170639        51.10043649280328        51.10045603390017        51.10047557499706        51.10048630609401        51.100468833682044       51.10045136127002        51.10043388885805        51.10041641644602        51.100398944034055       51.10038147162203        51.10036399921           51.100346526798035       51.100329054386066       51.10031158197398        51.10029410956207        51.100276637150046       51.10025916473802        51.10024169232605        51.10024779782253        51.10026679019177        51.10028553436615        51.10031376781944        51.10035080519424        51.10038784256898        51.10042487994377        51.10046191731857        51.10049895469331        51.1005359920681         51.1005730294429         51.10061006681764        51.10064710419243        51.10068414156717        51.10072117894197        51.10075821631676        51.10079525369156        51.10083229106624        51.10080308721251        51.10076853993314        51.10073399265377        51.1006994453744         51.10066489809503        51.10063035081566        51.10059580353624        51.100561256256924       51.100526708977554       51.10049216169813        51.100457614418815       51.100423067139445       51.10038851986002        51.100353972580706       51.10032567799993        51.10030904026826        51.10031757753512        51.10033709609928        51.10037163265872        51.100406169218104       51.10044070577749        51.10047524233687        51.10050977889631        51.10054431545569        51.100578852015076       51.100613388574516       51.1006479251339         51.10068246169328        51.100716998252665       51.100751534812105       51.10078607137143        51.10082060793093        51.10081576851405        51.100781402885104       51.100747037256326       51.10071267162755        51.100678305998656       51.10064394036982        51.10060957474104        51.10057520911215        51.100540843483316       51.10050647785454        51.100472112225646       51.10043774659681        51.100403380967975       51.10036901533914        51.100334649710305       51.100318235838984       51.10031204715722        51.100322264672286       51.10034890043869        51.10038053382186        51.100412167205036       51.100443800588096       51.10047543397121        51.10050706735433        51.100538700737445       51.10057033412056        51.10060196750368        51.100633600886795       51.10066523426991        51.10069686765303        51.1007285010362         51.10076013441926        51.10077713318333        51.10073282435508        51.10068851552683        51.100644206698576       51.10059989787021        51.10055558904196        51.10051128021371        51.10046697138546        51.100422662557094       51.1003783537289         51.10033404490059        51.100289736072284       51.100245427243976       51.100201118415725       51.10015680958736        51.10008642646949        51.10000000000002
19                       49.71601312481914        49.84916029575851        49.97293645921525        50.086411054539326       50.19229285574738        50.28937567080129        50.3779622920668         50.45456890592334        50.529826186656635       50.59230691331993        50.65388545588502        50.703197114425166       50.75124655124364        50.79234877113578        50.82876626226016        50.86518375338454        50.89059414606123        50.91553259860643        50.94047105115169        50.96067358789236        50.97739876110336        50.99412393431447        51.00720141425728        51.0176734612067         51.028145508156          51.038482424739755       51.046348014448654       51.05218898216992        51.05823147990583        51.06428990297542        51.06967837474389        51.072851245741106       51.07604959047541        51.07926229702116        51.08247500356697        51.08479596805006        51.08629629806154        51.08779662807308        51.08929695808456        51.09079766139314        51.09229951942228        51.093801377451484       51.09440679535447        51.094987298395836       51.095551393851395       51.0961154893069         51.0966795847624         51.097243680217844       51.0978077756734         51.09804446429098        51.098257340031296       51.09847021577161        51.098683091512044       51.098895967252304       51.09910928690903        51.09932011772088        51.09939227031947        51.09946528474552        51.099563006535845       51.09966072832617        51.0997584501165         51.09985617190682        51.099953893697204       51.100042856572145       51.100089241555224       51.100135626538304       51.10017306372163        51.10020137971628        51.10022969571082        51.10025801170548        51.100286327700076       51.100314643694674       51.10034295968927        51.10037127568387        51.10039959167841        51.10042730136115        51.100454971436534       51.10048264151186        51.1005103115873         51.10053798166268        51.100565651738066       51.10058304871916        51.10059967749936        51.10061630627956        51.10063293505971        51.10064956383985        51.100666192620054       51.1006828214002         51.10069945018034        51.100716078960545       51.10072940125218        51.10072631352955        51.10072322580686        51.10072013808417        51.100717050361595       51.10071396263896        51.10071087491633        51.1007077871937         51.10070469947101        51.10070161174838        51.1006985240258         51.10069610226856        51.10069397212169        51.10069184197482        51.1006897118279         51.10068758168103        51.10068545153416        51.10068332138724        51.10068119124037        51.1006790610935         51.100675396224005       51.1006675076934         51.1006596191628         51.10065173063208        51.100643842101476       51.100635953570816       51.100628065040155       51.10062017650955        51.100612287978834       51.10060439944823        51.100596510917626       51.1005927963198         51.10059167598041        51.10059055564102        51.10058943530163        51.10058831496218        51.10058719462279        51.100586074283456       51.10058495394401        51.10058383360462        51.100582713265226       51.100587985798484       51.10059676348277        51.100605541167056       51.1006143188514         51.10062309653563        51.10063187421997        51.10064065190426        51.1006494295886         51.100658207272886       51.10066698495723        51.100671884430085       51.1006726486072         51.100673412784374       51.10067417696149        51.10067494113872        51.10067570531589        51.10067646949301        51.10067723367018        51.100677997847356       51.10067876202447        51.1006840653954         51.10069327690502        51.10070248841464        51.10071169992426        51.10072091143394        51.1007301229435         51.100739334453124       51.1007485459628         51.100757757472365       51.10076696898204        51.100771367810864       51.10077189221721        51.100772416623556       51.100772941029845       51.100773465436134       51.10077398984254        51.10077451424888        51.10077503865517        51.10077556306146        51.10077608746781        51.100776479185356       51.10077677656329        51.10077707394112        51.100777371319          51.10077766869688        51.1007779660747         51.10077826345264        51.10077856083046        51.10077885820834        51.100779155586224       51.10077906451221        51.10077874751062        51.10077843050908        51.10077811350749        51.10077779650595        51.10077747950436        51.10077716250282        51.10077684550129        51.10077652849975        51.1007762114981         51.10077615121804        51.10077624712051        51.10077634302297        51.10077643892532        51.10077653482779        51.100776630730195       51.1007767266326         51.10077682253501        51.100776918437475       51.10077701433988        51.10077717706389        51.10077735788161        51.100777538699504       51.100777719517225       51.10077790033506        51.10077808115284        51.10077826197062        51.100778442788396       51.10077862360623        51.10077880442407        51.10077831572255        51.10077776127463        51.100777206826706       51.10077665237873        51.10077609793086        51.10077554348294        51.100774989035074       51.100774434587095       51.10077388013923        51.10077465514337        51.10077802326771        51.100781391392104       51.10078475951644        51.10078812764084        51.10079149576518        51.10079486388952        51.100798232013915       51.10080160013831        51.10080496826265        51.10080523106075        51.10080412250562        51.10080301395067        51.1008019053956         51.10080079684053        51.10079968828546        51.10079857973045        51.10079747117538        51.100796362620315       51.100795254065304       51.10079339104237        51.100782886313254       51.100772381584136       51.10076187685502        51.1007513721259         51.10074086739672        51.100730362667605       51.100719857938486       51.10070935320937        51.10069884848025        51.10068957847443        51.10068047332919        51.10067136818395        51.10066226303866        51.10065315789342        51.10064405274818        51.10063494760294        51.1006258424577         51.10063288017409        51.10064630194415        51.1006597237141         51.100673145484166       51.10068656725423        51.10069998902418        51.10071341079424        51.10072683256425        51.10072851321888        51.10069987137638        51.10067122953387        51.10064258769137        51.10061394584886        51.1005853040063         51.1005566621638         51.10052802032129        51.10049937847879        51.100470736636225       51.10044209479378        51.100413452951216       51.10038481110871        51.10035616926615        51.10033338217329        51.10033381086703        51.10033423956071        51.10032501657821        51.10030722399358        51.1002952547276         51.1003141502793         51.10033304583095        51.1003519413826         51.1003708369343         51.10038973248595        51.100408628037655       51.10042752358936        51.10044641914101        51.10046531469271        51.10048421024436        51.100503105796065       51.10052200134771        51.10054089689942        51.10054651953885        51.10052593619406        51.10050535284927        51.100484769504476       51.10046418615974        51.10044360281489        51.1004230194701         51.10040243612531        51.100381852780515       51.10036126943572        51.10034068609099        51.10032010274614        51.10029951940135        51.10027893605661        51.10026880460242        51.100284533024876       51.10028811198504        51.10026988952228        51.10027034333001        51.10028975866385        51.10030917399763        51.10032858933141        51.10034800466519        51.100367419998975       51.10038683533281        51.100406250666595       51.100425666000376       51.100445081334215       51.100464496667996       51.10048391200178        51.10050332733556        51.10052274266934        51.10052794355613        51.10050734191583        51.100486740275414       51.100466138635056       51.100445536994755       51.1004249353544         51.10040433371398        51.10038373207368        51.100363130433266       51.100342528792964       51.10032192715255        51.10030132551219        51.10028072387189        51.10026012223153        51.10023952059112        51.10024513262073        51.100247554497          51.100233635917334       51.10025332983645        51.100273023755676       51.10029271767485        51.10031241159402        51.10033210551319        51.10035179943236        51.10037149335153        51.1003911872707         51.10041088118987        51.100430575109044       51.100450269028215       51.100469962947386       51.10048965686656        51.10050935078573        51.100520210326636       51.10050278831551        51.10048536630438        51.100467944293314       51.10045052228219        51.10043310027106        51.10041567825999        51.100398256248866       51.10038083423774        51.10036341222667        51.100345990215544       51.100328568204475       51.10031114619335        51.10029372418228        51.10027630217115        51.10028233022757        51.10030122793739        51.10032044188438        51.100349016655          51.100386276169615       51.10042353568423        51.100460795198785       51.1004980547134         51.10053531422801        51.10057257374268        51.100609833257295       51.10064709277191        51.10068435228652        51.10072161180108        51.10075887131575        51.10079613083036        51.100833390344974       51.10087064985953        51.10084145782878        51.10080690540701        51.100772352985246       51.100737800563365       51.100703248141656       51.10066869571989        51.100634143298066       51.10059959087624        51.10056503845448        51.10053048603265        51.10049593361083        51.100461381189064       51.1004268287673         51.100392276345474       51.10036385189534        51.100346851766915       51.10035558995446        51.1003754360018         51.10041000238647        51.100444568771195       51.100479135155865       51.100513701540535       51.10054826792532        51.10058283430999        51.10061740069466        51.10065196707944        51.10068653346411        51.10072109984878        51.10075566623351        51.10079023261824        51.10082479900291        51.100859365387635       51.10085444394906        51.10081991242953        51.10078538091           51.10075084939058        51.10071631787105        51.10068178635163        51.1006472548321         51.10061272331262        51.10057819179315        51.10054366027367        51.1005091287542         51.10047459723472        51.10044006571525        51.100405534195716       51.1003710026763         51.100354013013316       51.10034722641211        51.10035681116631        51.100382835240964       51.10041386334558        51.10044489145031        51.100475919554924       51.100506947659596       51.10053797576427        51.10056900386894        51.100600031973556       51.10063106007817        51.100662088182844       51.100693116287516       51.10072414439219        51.10075517249686        51.10078620060153        51.1008024217175         51.10075661314704        51.10071080457669        51.100664996006344       51.10061918743588        51.10057337886553        51.10052757029513        51.10048176172478        51.100435953154374       51.100390144584026       51.10034433601362        51.100298527443215       51.10025271887281        51.100206910302404       51.100161101732          51.10008872460236        51.10000000000002
20                       49.689505152327854       49.822646150358366       49.94657097383606        50.060338835351615       50.16662409736597        50.2642289967705         50.35346540587642        50.430837117137855       50.50687248283185        50.57027174680968        50.632778905874204       50.683076245654036       50.73211723548468        50.77423263633125        50.811679788180186       50.84912694002912        50.87550120518131        50.901400709466316       50.92730021375132        50.948412043045266       50.96600845550199        50.983604867958775       50.997457721973205       51.0086366695046         51.01981561703599        51.03085857690485        51.03933887001301        51.04571198398372        51.05230069933168        51.05890645196257        51.064802279825244       51.06835031037616        51.07192867177787        51.07552413337828        51.079119594978636       51.08174626935681        51.08348140769169        51.085216546026686       51.086951684361566       51.08868762197045        51.09042603197531        51.09216444198012        51.09289644629263        51.09360047069373        51.0942859659948         51.09497146129587        51.09565695659694        51.096342451897954       51.09702794719908        51.09732882097927        51.09760172055741        51.09787462013554        51.098147519713734       51.09842041929187        51.0986935408248         51.09896274631592        51.099061206302224       51.09916064096001        51.099288018061316       51.099415395162566       51.099542772263874       51.099670149365124       51.09979752646643        51.09991377859927        51.099975951239344       51.100038123879415       51.10008805447603        51.10012550580484        51.10016295713365        51.100200408462456       51.100237859791264       51.100275311120015       51.10031276244888        51.10035021377763        51.10038766510644        51.10041948373623        51.10045093441022        51.10048238508409        51.10051383575808        51.100545286432066       51.100576737105996       51.10059616649107        51.10061469694875        51.10063322740638        51.10065175786406        51.10067028832168        51.10068881877942        51.10070734923704        51.100725879694664       51.1007444101524         51.10075939890328        51.1007568102587         51.100754221614125       51.100751632969434       51.10074904432486        51.10074645568022        51.100743867035646       51.10074127839101        51.10073868974632        51.10073610110169        51.10073351245717        51.10073132050769        51.10072930226153        51.10072728401536        51.100725265769256       51.10072324752309        51.10072122927704        51.10071921103088        51.100717192784714       51.10071517453861        51.10071159652898        51.100703725944186       51.10069585535939        51.100687984774595       51.1006801141898         51.10067224360495        51.100664373020095       51.1006565024353         51.10064863185045        51.10064076126571        51.1006328906808         51.100629186326785       51.100628071443964       51.1006269565612         51.10062584167838        51.100624726795616       51.10062361191285        51.10062249703003        51.10062138214727        51.1006202672645         51.10061915238168        51.10062445009373        51.100633263770476       51.100642077447105       51.10065089112379        51.10065970480048        51.100668518477164       51.10067733215385        51.10068614583048        51.100694959507166       51.10070377318385        51.1007087303754         51.10070957543775        51.10071042050009        51.100711265562495       51.10071211062484        51.10071295568724        51.10071380074959        51.100714645811934       51.100715490874336       51.10071633593668        51.100721713577286       51.10073099366093        51.100740273744464       51.10074955382805        51.10075883391164        51.10076811399523        51.10077739407882        51.10078667416235        51.10079595424588        51.10080523432947        51.10080969710822        51.10081028174176        51.100810866375355       51.10081145100895        51.10081203564249        51.10081262027609        51.10081320490963        51.100813789543224       51.100814374176764       51.10081495881036        51.10081539908617        51.10081573672585        51.10081607436558        51.100816412005315       51.10081674964499        51.100817087284724       51.10081742492446        51.100817762564134       51.10081810020381        51.1008184378436         51.100818369671515       51.10081806547532        51.100817761279075       51.100817457082826       51.100817152886634       51.10081684869033        51.10081654449414        51.100816240297945       51.1008159361017         51.10081563190545        51.1008155789051         51.10081567872567        51.10081577854612        51.10081587836669        51.100815978187256       51.10081607800777        51.10081617782828        51.10081627764879        51.1008163774693         51.10081647728987        51.10081664375963        51.10081682827666        51.10081701279364        51.100817197310676       51.10081738182765        51.10081756634463        51.100817750861665       51.10081793537864        51.10081811989562        51.100818304412655       51.100817814863376       51.1008172591213         51.10081670337922        51.10081614763709        51.100815591895014       51.10081503615294        51.10081448041086        51.10081392466873        51.10081336892665        51.10081413285411        51.10081747082086        51.1008208087876         51.100824146754405       51.10082748472121        51.10083082268795        51.1008341606547         51.1008374986215         51.10084083658825        51.10084417455505        51.10084437936456        51.10084320053056        51.10084202169662        51.100840842862624       51.10083966402868        51.100838485194686       51.10083730636069        51.10083612752669        51.100834948692636       51.100833769858696       51.100831837632654       51.10082127602243        51.10081071441209        51.10080015280181        51.100789591191585       51.100779029581304       51.10076846797102        51.10075790636074        51.1007473447504         51.100736783140235       51.100727470097866       51.100718323764625       51.10070917743138        51.1007000310982         51.1006908847649         51.10068173843166        51.100672592098476       51.100663445765235       51.10067045125663        51.10068384434635        51.100697237436066       51.10071063052567        51.100724023615385       51.1007374167051         51.10075080979476        51.10076420288442        51.10076580822738        51.10073697064348        51.10070813305953        51.10067929547563        51.100650457891675       51.10062162030778        51.10059278272388        51.100563945139925       51.10053510755603        51.10050626997213        51.100477432388175       51.10044859480428        51.10041975722038        51.100390919636425       51.10036792230858        51.10036808329653        51.100368244284425       51.100358980064186       51.10034134732007        51.100329517139016       51.10034844176721        51.100367366395346       51.10038629102354        51.100405215651676       51.10042414027987        51.10044306490806        51.1004619895362         51.100480914164336       51.10049983879253        51.10051876342072        51.10053768804892        51.10055661267711        51.10057553730525        51.10058112545079        51.100560382098934       51.100539638746966       51.10051889539511        51.1004981520432         51.10047740869129        51.10045666533938        51.100435921987525       51.100415178635615       51.100394435283704       51.10037369193191        51.10035294857994        51.10033220522803        51.10031146187623        51.10030114348268        51.10031661833045        51.10032010429677        51.10030207699185        51.10030267985684        51.10032219744329        51.100341715029685       51.10036123261608        51.100380750202476       51.10040026778887        51.10041978537532        51.10043930296172        51.10045882054811        51.10047833813451        51.10049785572096        51.1005173733073         51.10053689089375        51.10055640848009        51.10056162400713        51.100540877970104       51.10052013193308        51.100499385896          51.10047863985898        51.100457893821954       51.10043714778493        51.10041640174791        51.100395655710884       51.10037490967386        51.10035416363678        51.10033341759976        51.10031267156273        51.10029192552565        51.100271179488686       51.10027657812566        51.100278953598774       51.10026527219361        51.10028511893512        51.10030496567663        51.10032481241808        51.10034465915953        51.1003645059011         51.10038435264255        51.10040419938406        51.10042404612557        51.10044389286702        51.10046373960847        51.10048358634998        51.10050343309149        51.10052327983294        51.10054312657445        51.100554114559145       51.100536742948975       51.10051937133875        51.10050199972852        51.10048462811835        51.100467256508125       51.100449884897955       51.10043251328773        51.10041514167756        51.10039777006733        51.100380398457105       51.10036302684688        51.10034565523671        51.10032828362648        51.10031091201631        51.10031686263261        51.10033566568319        51.100355349402605       51.10038426549056        51.10042174714505        51.10045922879954        51.10049671045397        51.1005341921084         51.10057167376283        51.10060915541732        51.10064663707169        51.10068411872612        51.10072160038061        51.10075908203504        51.10079656368947        51.10083404534396        51.10087152699839        51.10090900865276        51.100879828445045       51.10084527088088        51.100810713316605       51.100776155752385       51.10074159818828        51.100707040624          51.10067248305978        51.10063792549562        51.10060336793134        51.10056881036712        51.10053425280296        51.10049969523874        51.10046513767452        51.100430580110356       51.10040202579074        51.10038466326557        51.10039360237374        51.10041377590426        51.100448372114215       51.100482968324286       51.10051756453424        51.10055216074426        51.10058675695427        51.100621353164286       51.1006559493743         51.100690545584314       51.10072514179433        51.100759738004285       51.1007943342143         51.10082893042437        51.100863526634384       51.10089812284434        51.10089311938401        51.10085842197384        51.100823724563725       51.10078902715361        51.100754329743495       51.10071963233332        51.100684934923265       51.10065023751304        51.10061554010292        51.10058084269281        51.10054614528269        51.10051144787258        51.10047675046246        51.10044205305235        51.100407355642176       51.10038979018765        51.100382405667006       51.10039135766033        51.10041677004324        51.10044719286941        51.10047761569558        51.10050803852181        51.10053846134804        51.10056888417421        51.10059930700038        51.10062972982655        51.10066015265278        51.10069057547901        51.10072099830518        51.10075142113135        51.10078184395758        51.100812266783805       51.100827710251565       51.10078040193906        51.100733093626616       51.10068578531411        51.10063847700161        51.10059116868911        51.100543860376604       51.10049655206416        51.100449243751655       51.10040193543915        51.10035462712665        51.10030731881409        51.1002600105017         51.1002127021892         51.10016539387664        51.10009102273523        51.10000000000002
21                       49.662997179836566       49.79613200495828        49.92020548845687        50.034266616163904       50.140955338984554       50.23908232273976        50.32896851968604        50.40710532835243        50.483918779007126       50.54823658029943        50.61167235586345        50.662955376882906       50.71298791972589        50.75611650152672        50.79459331410027        50.833070126673874       50.860408264301384       50.8872688203262         50.91412937635096        50.93615049819829        50.954618149900625       50.97308580160302        50.98771402968907        50.999599877802495       51.01148572591586        51.02323472906994        51.032329725577256       51.03923498579752        51.046369918757534       51.053523000949724       51.059926184906715       51.06384937501116        51.067807753080444       51.07178596973529        51.075764186390245       51.07869657066345        51.080666517321845       51.08263646398018        51.08460641063857        51.08657758254776        51.088552544528284       51.09052750650886        51.09138609723084        51.092213642991624       51.09302053813826        51.0938274332849         51.09463432843148        51.095441223578064       51.0962481187247         51.096613177667734       51.096946101083574       51.09727902449953        51.09761194791554        51.097944871331435       51.098277794740454       51.0986053749109         51.09873014228492        51.098855997174496       51.09901302958673        51.09917006199896        51.09932709441114        51.09948412682337        51.0996411592356         51.0997847006264         51.09986266092341        51.09994062122047        51.10000304523032        51.10004963189334        51.10009621855636        51.10014280521938        51.100189391882395       51.10023597854541        51.10028256520843        51.10032915187145        51.10037573853447        51.10041166611143        51.10044689738396        51.100482128656495       51.10051735992897        51.100552591201506       51.10058782247404        51.100609284263044       51.1006297163982         51.100650148533305       51.100670580668464       51.10069101280362        51.10071144493878        51.10073187707394        51.10075230920904        51.10077274134426        51.10078939655449        51.10078730698791        51.10078521742133        51.100783127854754       51.10078103828812        51.10077894872154        51.100776859154905       51.10077476958833        51.10077268002169        51.10077059045511        51.100768500888535       51.100766538746825       51.100764632401365       51.10076272605602        51.100760819710615       51.10075891336521        51.100757007019865       51.100755100674405       51.10075319432906        51.10075128798371        51.10074779683407        51.10073994419503        51.10073209155604        51.100724238916996       51.10071638627801        51.10070853363902        51.100700681000035       51.10069282836099        51.100684975722004       51.10067712308302        51.10066927044397        51.10066557633371        51.10066446690752        51.100663357481324       51.10066224805519        51.10066113862899        51.1006600292028         51.100658919776606       51.10065781035041        51.100656700924276       51.10065559149808        51.10066091438904        51.10066976405807        51.100678613727155       51.100687463396184       51.100696313065214       51.1007051627343         51.10071401240339        51.10072286207236        51.100731711741446       51.100740561410475       51.10074557632066        51.100746502268294       51.10074742821587        51.10074835416344        51.10074928011102        51.10075020605859        51.10075113200617        51.10075205795374        51.10075298390137        51.10075390984889        51.100759361759174       51.10076871041679        51.10077805907429        51.10078740773184        51.1007967563894         51.1008061050469         51.100815453704456       51.100824802361956       51.10083415101951        51.10084349967707        51.10084802640563        51.100848671266476       51.10084931612721        51.10084996098806        51.10085060584885        51.10085125070964        51.100851895570486       51.100852540431276       51.10085318529207        51.10085383015286        51.10085431898699        51.10085469688852        51.100855074790104       51.10085545269163        51.10085583059322        51.10085620849475        51.100856586396276       51.10085696429786        51.10085734219939        51.100857720100976       51.100857674830934       51.10085738344003        51.100857092049125       51.10085680065822        51.10085650926732        51.100856217876355       51.10085592648545        51.10085563509455        51.10085534370364        51.10085505231268        51.1008550065921         51.10085511033071        51.100855214069384       51.100855317808          51.10085542154661        51.10085552528528        51.1008556290239         51.10085573276251        51.100855836501125       51.100855940239796       51.10085611045548        51.10085629867166        51.100856486887835       51.10085667510407        51.100856863320246       51.10085705153648        51.100857239752656       51.10085742796889        51.10085761618507        51.100857804401244       51.10085731400437        51.100856756968085       51.1008561999318         51.10085564289545        51.100855085859166       51.10085452882288        51.10085397178659        51.10085341475025        51.10085285771396        51.10085361056474        51.10085691837395        51.10086022618316        51.10086353399231        51.10086684180146        51.100870149610614       51.10087345741982        51.10087676522903        51.100880073038184       51.100883380847336       51.100883527668486       51.1008822785555         51.100881029442576       51.10087978032965        51.100878531216836       51.10087728210385        51.100876032990925       51.100874783878          51.100873534765014       51.100872285652144       51.10087028422288        51.10085966573149        51.100849047240104       51.10083842874866        51.10082781025727        51.10081719176583        51.100806573274326       51.100795954782996       51.10078533629161        51.10077471780022        51.1007653617213         51.10075617420006        51.100746986678814       51.10073779915763        51.10072861163644        51.1007194241152         51.10071023659401        51.10070104907277        51.10070802233929        51.1007213867486         51.100734751157916       51.100748115567285       51.100761479976654       51.100774844386024       51.10078820879528        51.10080157320465        51.10080310323593        51.100774069910585       51.10074503658524        51.10071600325989        51.1006869699346         51.10065793660925        51.100628903283905       51.100599869958614       51.10057083663327        51.10054180330792        51.10051276998263        51.100483736657225       51.100454703331934       51.10042567000664        51.10040246244387        51.100402355725976       51.100402249008084       51.100392943550105       51.10037547064644        51.10036377955038        51.10038273325506        51.100401686959685       51.10042064066437        51.10043959436905        51.10045854807373        51.100477501778414       51.100496455483096       51.10051540918772        51.10053436289246        51.100553316597086       51.10057227030177        51.10059122400651        51.10061017771113        51.10061573136272        51.10059482800375        51.10057392464472        51.10055302128569        51.10053211792672        51.10051121456769        51.100490311208716       51.10046940784969        51.10044850449066        51.100427601131685       51.10040669777271        51.10038579441374        51.10036489105465        51.10034398769574        51.10033348236283        51.10034870363603        51.10035209660845        51.10033426446137        51.100335016383724       51.10035463622273        51.100374256061684       51.10039387590069        51.1004134957397         51.10043311557871        51.100452735417775       51.100472355256784       51.10049197509579        51.1005115949348         51.10053121477381        51.10055083461282        51.10057045445188        51.100590074290835       51.10059530445807        51.10057441402432        51.100553523590634       51.100532633156945       51.100511742723256       51.10049085228957        51.10046996185582        51.10044907142213        51.100428180988445       51.100407290554756       51.10038640012101        51.10036550968732        51.10034461925363        51.100323728819944       51.1003028383862         51.100308023630475       51.10031035270049        51.10029690847           51.10031690803379        51.10033690759758        51.10035690716131        51.1003769067251         51.10039690628895        51.10041690585274        51.100436905416586       51.100456904980376       51.100476904544166       51.100496904107956       51.100516903671746       51.100536903235536       51.100556902799326       51.10057690236317        51.10058801879171        51.100570697582384       51.10055337637306        51.10053605516373        51.10051873395446        51.10050141274519        51.10048409153586        51.10046677032659        51.10044944911732        51.10043212790799        51.100414806698666       51.100397485489395       51.10038016428007        51.10036284307074        51.10034552186141        51.100351395037706       51.100370103428816       51.100390256920775       51.10041951432612        51.100457218120425       51.10049492191473        51.10053262570898        51.100570329503284       51.10060803329759        51.100645737091895       51.10068344088609        51.10072114468039        51.1007588484747         51.100796552269          51.10083425606325        51.1008719598575         51.100909663651805       51.100947367446          51.10091819906137        51.10088363635475        51.10084907364808        51.10081451094146        51.100779948234845       51.10074538552823        51.100710822821554       51.10067626011494        51.10064169740838        51.10060713470176        51.10057257199509        51.10053800928847        51.10050344658174        51.10046888387518        51.10044019968626        51.10042247476429        51.10043161479314        51.10045211580672        51.10048674184213        51.10052136787738        51.10055599391268        51.10059061994798        51.10062524598334        51.10065987201864        51.10069449805394        51.1007291240893         51.10076375012454        51.1007983761599         51.1008330021952         51.1008676282305         51.100902254265804       51.100936880301106       51.10093179481902        51.100896931518264       51.10086206821745        51.1008272049167         51.10079234161594        51.10075747831513        51.10072261501438        51.10068775171362        51.10065288841281        51.100618025112055       51.100583161811244       51.100548298510546       51.100513435209734       51.10047857190898        51.100443708608225       51.10042556736198        51.10041758492201        51.100425904154406       51.10045070484546        51.10048052239324        51.10051033994097        51.10054015748875        51.10056997503642        51.100599792584205       51.10062961013193        51.1006594276796         51.100689245227386       51.100719062775056       51.10074888032284        51.10077869787057        51.100808515418294       51.10083833296602        51.10085299878568        51.10080419073108        51.10075538267654        51.10070657462188        51.10065776656728        51.10060895851268        51.10056015045808        51.100511342403536       51.10046253434888        51.100413726294335       51.100364918239734       51.10031611018508        51.10026730213053        51.100218494075875       51.100169686021275       51.1000933208681         51.10000000000002
22                       49.636489207345335       49.769617859558196       49.893840003077685       50.00819439697614        50.1152865806032         50.213935648708855       50.304471633495666       50.383373539566946       50.46096507518229        50.526201413789124       50.59056580585258        50.64283450811172        50.693858603967044       50.73800036672213        50.777506840020294       50.81701331331851        50.84531532342146        50.873136931186025       50.90095853895065        50.92388895335125        50.9432278442992         50.962566735247265       50.97797033740494        50.990563086100394       51.003155834795734       51.01561088123498        51.0253205811415         51.03275798761126        51.04043913818339        51.04813954993682        51.05505008998807        51.059348439646215       51.06368683438296        51.06804780609241        51.07240877780191        51.07564687197015        51.077851626952          51.08005638193379        51.08226113691558        51.08446754312513        51.08667905708137        51.08889057103761        51.08987574816905        51.090826815289574       51.091755110281724       51.092683405273874       51.093611700266024       51.094539995258174       51.095468290250324       51.09589753435597        51.096290481609685       51.09668342886346        51.09707637611723        51.097469323371          51.09786204865617        51.098248003506          51.09839907826762        51.098551353388984       51.09873804111214        51.0989247288353         51.09911141655846        51.099298104281615       51.09948479200483        51.09965562265353        51.099749370607526       51.09984311856158        51.09991803598467        51.0999737579819         51.10002947997913        51.100085201976356       51.10014092397358        51.10019664597081        51.10025236796798        51.10030808996521        51.10036381196244        51.10040384848651        51.100442860357646       51.10048187222873        51.10052088409981        51.100559895970946       51.10059890784203        51.10062240203496        51.100644735847595       51.100667069660176       51.10068940347287        51.10071173728545        51.100734071098145       51.100756404910726       51.10077873872336        51.10080107253606        51.1008193942057         51.10081780371712        51.1008162132286         51.100814622739904       51.100813032251324       51.100811441762744       51.10080985127422        51.10080826078564        51.10080667029706        51.100805079808424       51.1008034893199         51.1008017569859         51.1007999625412         51.10079816809656        51.10079637365192        51.100794579207275       51.10079278476269        51.10079099031799        51.10078919587335        51.10078740142876        51.10078399713893        51.100776162445754       51.10076832775263        51.100760493059454       51.100752658366275       51.1007448236731         51.10073698897992        51.10072915428674        51.10072131959356        51.10071348490038        51.1007056502072         51.10070196634064        51.10070086237107        51.10069975840145        51.10069865443188        51.100697550462314       51.100696446492805       51.10069534252324        51.100694238553615       51.100693134584105       51.10069203061454        51.100697378684345       51.10070626434572        51.100715150007204       51.10072403566858        51.10073292133001        51.10074180699144        51.100750692652866       51.10075957831424        51.100768463975726       51.1007773496371         51.10078242226598        51.10078342909884        51.10078443593159        51.100785442764334       51.10078644959714        51.100787456429885       51.100788463262745       51.10078947009549        51.100790476928296       51.1007914837611         51.10079700994112        51.10080642717264        51.10081584440411        51.10082526163558        51.1008346788671         51.10084409609857        51.100853513330094       51.10086293056156        51.100872347793086       51.10088176502461        51.10088635570304        51.10088706079108        51.100887765879065       51.10088847096716        51.10088917605515        51.100889881143246       51.10089058623129        51.10089129131933        51.10089199640731        51.100892701495354       51.10089323888781        51.10089365705119        51.10089407521457        51.10089449337795        51.10089491154139        51.10089532970471        51.10089574786815        51.10089616603159        51.10089658419497        51.10089700235841        51.100896979990296       51.10089670140468        51.10089642281912        51.1008961442335         51.10089586564794        51.100895587062325       51.100895308476765       51.10089502989115        51.100894751305646       51.10089447271997        51.1008944342791         51.100894541935816       51.10089464959253        51.10089475724931        51.100894864906024       51.10089497256274        51.10089508021946        51.10089518787629        51.10089529553301        51.100895403189725       51.10089557715122        51.10089576906665        51.10089596098203        51.10089615289746        51.100896344812895       51.10089653672827        51.10089672864365        51.10089692055908        51.10089711247451        51.10089730438989        51.10089681314531        51.10089625481481        51.100895696484315       51.100895138153874       51.100894579823375       51.10089402149282        51.10089346316238        51.10089290483194        51.10089234650138        51.10089308827554        51.1008963659271         51.100899643578714       51.10090292123027        51.10090619888183        51.10090947653339        51.10091275418495        51.10091603183656        51.10091930948818        51.100922587139735       51.100922675972356       51.10092135658044        51.100920037188644       51.10091871779679        51.10091739840493        51.10091607901302        51.10091475962116        51.100913440229306       51.10091212083739        51.100910801445536       51.10090873081316        51.10089805544061        51.10088738006806        51.10087670469545        51.1008660293229         51.10085535395035        51.1008446785778         51.10083400320525        51.10082332783264        51.10081265246009        51.100803253344736       51.10079402463549        51.1007847959263         51.10077556721711        51.100766338507924       51.10075710979868        51.10074788108943        51.100738652380244       51.10074559342178        51.1007589291508         51.100772264879765       51.10078560060879        51.10079893633781        51.10081227206683        51.1008256077958         51.100838943524764       51.10084039824437        51.10081116917763        51.10078194011089        51.10075271104415        51.10072348197741        51.10069425291067        51.10066502384393        51.10063579477719        51.10060656571045        51.10057733664371        51.100548107577026       51.10051887851034        51.100489649443546       51.100460420376805       51.100437002579156       51.10043662815548        51.10043625373186        51.10042690703614        51.10040959397287        51.10039804196185        51.10041702474297        51.10043600752414        51.10045499030531        51.10047397308648        51.10049295586765        51.100511938648765       51.10053092142999        51.100549904211164       51.100568886992335       51.10058786977345        51.10060685255468        51.10062583533585        51.10064481811696        51.100650337274715       51.10062927390857        51.100608210542475       51.100587147176384       51.100566083810236       51.10054502044409        51.10052395707805        51.100502893711905       51.100481830345814       51.100460766979666       51.100439703613574       51.10041864024748        51.100397576881335       51.1003765135153         51.10036582124303        51.10038078894161        51.10038408892012        51.10036645193094        51.100367352910496       51.10038707500212        51.1004067970938         51.10042651918536        51.100446241276984       51.100465963368606       51.100485685460285       51.10050540755185        51.10052512964353        51.100544851735094       51.10056457382677        51.10058429591834        51.10060401801002        51.10062374010158        51.10062898490901        51.1006079500786         51.100586915248186       51.10056588041789        51.10054484558748        51.10052381075707        51.100502775926714       51.10048174109636        51.10046070626595        51.100439671435595       51.100418636605184       51.10039760177489        51.10037656694442        51.100355532114065       51.100334497283654       51.10033946913529        51.10034175180226        51.100328544746276       51.10034869713235        51.10036884951853        51.1003890019046         51.10040915429073        51.1004293066768         51.10044945906293        51.10046961144906        51.100489763835185       51.10050991622131        51.10053006860744        51.10055022099357        51.10057037337964        51.10059052576577        51.10061067815184        51.10062192302428        51.10060465221591        51.10058738140742        51.10057011059905        51.10055283979062        51.10053556898225        51.100518298173824       51.1005010273654         51.100483756557026       51.100466485748655       51.10044921494017        51.1004319441318         51.10041467332337        51.10039740251494        51.10038013170663        51.100385927442744       51.100404541174555       51.100425164438946       51.100454763161736       51.10049268909586        51.10053061502998        51.100568540964105       51.10060646689817        51.10064439283235        51.10068231876642        51.10072024470054        51.10075817063466        51.100796096568786       51.10083402250291        51.100871948436975       51.100909874371155       51.10094780030522        51.10098572623929        51.10095656967769        51.10092200182862        51.10088743397955        51.10085286613048        51.100818298281524       51.100783730432454       51.100749162583384       51.10071459473431        51.10068002688524        51.10064545903617        51.10061089118716        51.10057632333809        51.10054175548902        51.10050718763995        51.100478373581666       51.100460286262944       51.10046962721242        51.100490455709235       51.10052511156982        51.10055976743047        51.10059442329106        51.1006290791517         51.10066373501229        51.100698390872935       51.100733046733524       51.10076770259411        51.10080235845476        51.100837014315346       51.100871670175934       51.100906326036636       51.100940981897224       51.10097563775781        51.10097047025397        51.10093544106252        51.10090041187112        51.10086538267973        51.10083035348828        51.10079532429688        51.10076029510549        51.100725265914036       51.100690236722585       51.10065520753125        51.100620178339796       51.1005851491484         51.100550119957006       51.100515090765555       51.10048006157422        51.1004613445362         51.10045276417691        51.10046045064843        51.10048463964779        51.10051385191707        51.1005430641863         51.10057227645552        51.100601488724806       51.10063070099409        51.10065991326337        51.100689125532654       51.100718337801936       51.10074755007122        51.10077676234039        51.10080597460973        51.10083518687901        51.10086439914829        51.1008782873198         51.10082797952305        51.100777671726405       51.10072736392965        51.10067705613295        51.10062674833631        51.100576440539555       51.10052613274286        51.1004758249461         51.10042551714946        51.100375209352705       51.10032490155601        51.100274593759366       51.10022428596261        51.10017397816591        51.10009561900097        51.10000000000002
23                       49.60998123485399        49.74310371415811        49.8674745176985         49.98212217778837        50.089617822221726       50.18878897467812        50.27997474730529        50.35964175078141        50.43801137135756        50.504166247278874       50.569459255841764       50.62271363934053        50.67472928820814        50.719884231917604       50.76042036594032        50.80095649996309        50.83022238254148        50.85900504204585        50.887787701550224       50.911627408504216       50.931837538697835       50.95204766889151        50.96822664512092        50.98152629439829        50.994825943675664       51.00798703340007        51.018311436705744       51.02628098942512        51.0345083576093         51.04275609892403        51.05017399506954        51.05484750428127        51.059565915685425       51.06430964244953        51.06905336921352        51.07259717327685        51.07503673658209        51.07747629988734        51.07991586319258        51.08235750370244        51.08480556963434        51.0872536355663         51.08836539910726        51.08943998758747        51.090489682425186       51.09153937726285        51.092589072100566       51.09363876693823        51.094688461775945       51.09518189104432        51.09563486213585        51.09608783322733        51.09654080431892        51.09699377541051        51.097446302571825       51.097890632100984       51.098068014250316       51.098246709603416       51.098463052637555       51.09867939567164        51.09889573870578        51.09911208173992        51.099328424774          51.099526544680714       51.0996360802917         51.099745615902634       51.09983302673902        51.0998978840704         51.099962741401896       51.10002759873328        51.10009245606477        51.10015731339615        51.10022217072759        51.10028702805903        51.10035188539041        51.100396030861646       51.10043882333133        51.10048161580096        51.100524408270644       51.10056720074033        51.100609993210014       51.100635519806815       51.10065975529699        51.10068399078705        51.10070822627722        51.100732461767336       51.10075669725745        51.100780932747625       51.100805168237684       51.10082940372786        51.10084939185691        51.10084830044627        51.10084720903575        51.10084611762517        51.10084502621464        51.10084393480406        51.10084284339348        51.100841751982955       51.10084066057237        51.10083956916179        51.10083847775121        51.100836975225036       51.1008352926811         51.100833610137215       51.100831927593276       51.100830245049394       51.10082856250551        51.10082687996157        51.10082519741769        51.10082351487381        51.100820197443966       51.100812380696595       51.10080456394928        51.10079674720191        51.10078893045454        51.10078111370723        51.1007732969598         51.10076548021249        51.10075766346506        51.10074984671775        51.10074202997038        51.100738356347506       51.10073725783457        51.100736159321684       51.100735060808745       51.10073396229575        51.10073286378281        51.10073176526981        51.100730666756874       51.100729568243935       51.10072846973094        51.10073384297965        51.100742764633424       51.10075168628725        51.10076060794097        51.1007695295948         51.10077845124863        51.1007873729024         51.100796294556176       51.100805216210006       51.10081413786372        51.100819268211296       51.10082035592927        51.100821443647305       51.100822531365225       51.10082361908326        51.10082470680129        51.100825794519324       51.1008268822373         51.100827969955276       51.10082905767331        51.10083465812306        51.10084414392861        51.10085362973399        51.100863115539426       51.10087260134492        51.10088208715035        51.10089157295579        51.100901058761224       51.100910544566716       51.10092003037215        51.10092468500039        51.100925450315685       51.10092621563098        51.10092698094627        51.100927746261505       51.10092851157685        51.10092927689209        51.100930042207324       51.10093080752267        51.10093157283791        51.10093215878862        51.10093261721386        51.10093307563915        51.100933534064325       51.10093399248956        51.10093445091479        51.100934909340026       51.1009353677652         51.100935826190494       51.100936284615784       51.10093628514966        51.10093601936944        51.10093575358917        51.10093548780884        51.10093522202857        51.100934956248295       51.10093469046802        51.10093442468775        51.100934158907535       51.10093389312715        51.10093386196604        51.10093397354092        51.10093408511574        51.10093419669056        51.10093430826544        51.10093441984026        51.100934531415135       51.100934642989955       51.10093475456472        51.100934866139596       51.10093504384702        51.10093523946159        51.100935435076224       51.100935630690856       51.10093582630543        51.10093602192006        51.10093621753464        51.10093641314927        51.100936608763845       51.100936804378534       51.100936312286194       51.10093575266154        51.10093519303689        51.10093463341218        51.10093407378753        51.100933514162875       51.100932954538166       51.10093239491346        51.100931835288804       51.10093256598623        51.10093581348019        51.10093906097421        51.10094230846818        51.1009455559622         51.10094880345616        51.10095205095013        51.10095529844409        51.100958545938056       51.10096179343208        51.10096182427628        51.10096043460538        51.10095904493471        51.10095765526381        51.10095626559303        51.100954875922184       51.1009534862514         51.100952096580556       51.10095070690977        51.10094931723893        51.10094717740344        51.10093644514973        51.100925712896014       51.100914980642244       51.10090424838859        51.100893516134875       51.10088278388116        51.10087205162745        51.100861319373735       51.10085058712002        51.100841144968115       51.100831875070924       51.10082260517373        51.10081333527654        51.10080406537935        51.10079479548216        51.10078552558497        51.10077625568778        51.10078316450438        51.10079647155305        51.10080977860167        51.10082308565035        51.100836392698966       51.1008496997477         51.10086300679632        51.10087631384499        51.10087769325287        51.100848268444736       51.1008188436366         51.10078941882847        51.10075999402028        51.100730569212146       51.10070114440401        51.10067171959588        51.10064229478769        51.100612869979614       51.10058344517148        51.10055402036329        51.10052459555516        51.100495170747024       51.100471542714445       51.10047090058498        51.100470258455516       51.100460870522056       51.1004437172993         51.100432304373214       51.100451316230874       51.100470328088534       51.10048933994619        51.10050835180391        51.10052736366151        51.10054637551923        51.10056538737683        51.10058439923449        51.10060341109221        51.10062242294987        51.10064143480753        51.10066044666519        51.10067945852285        51.10068494318659        51.10066371981338        51.10064249644017        51.10062127306696        51.10060004969375        51.100578826320486       51.100557602947276       51.10053637957412        51.100515156200856       51.10049393282759        51.10047270945449        51.10045148608123        51.10043026270796        51.10040903933481        51.100398160123234       51.10041287424718        51.1004160812318         51.10039863940045        51.100399689437324       51.10041951378156        51.100439338125796       51.10045916247003        51.10047898681427        51.1004988111585         51.10051863550274        51.10053845984697        51.10055828419115        51.100578108535444       51.10059793287968        51.10061775722386        51.10063758156815        51.100657405912386       51.100662665360005       51.10064148613293        51.10062030690585        51.10059912767878        51.10057794845176        51.10055676922468        51.10053558999766        51.100514410770586       51.10049323154351        51.10047205231655        51.10045087308947        51.10042969386245        51.10040851463532        51.10038733540824        51.100366156181224       51.100370914640166       51.10037315090403        51.10036018102261        51.10038048623102        51.10040079143948        51.10042109664789        51.100441401856244       51.10046170706471        51.100482012273176       51.100502317481585       51.10052262269005        51.10054292789846        51.10056323310687        51.10058353831528        51.10060384352374        51.10062414873215        51.10064445394062        51.1006558272569         51.10063860684937        51.100621386441844       51.100604166034316       51.100586945626844       51.100569725219316       51.10055250481179        51.100535284404316       51.10051806399679        51.100500843589316       51.10048362318179        51.10046640277426        51.10044918236673        51.10043196195926        51.10041474155173        51.10042045984778        51.10043897892024        51.10046007195723        51.10049001199741        51.10052816007135        51.10056630814523        51.10060445621923        51.100642604293114       51.10068075236711        51.10071890044105        51.10075704851499        51.10079519658893        51.100833344662874       51.100871492736815       51.10090964081081        51.100947788884696       51.10098593695864        51.10102408503258        51.10099494029396        51.10096036730249        51.100925794311024       51.10089122131956        51.10085664832809        51.10082207533662        51.100787502345156       51.10075292935369        51.10071835636222        51.1006837833707         51.10064921037923        51.100614637387764       51.10058006439624        51.10054549140483        51.10051654747707        51.100498097761545       51.1005076396317         51.100528795611694       51.10056348129757        51.10059816698356        51.100632852669435       51.10066753835537        51.1007022240413         51.100736909727175       51.10077159541311        51.100806281099096       51.10084096678497        51.100875652470904       51.10091033815684        51.10094502384277        51.100979709528644       51.10101439521458        51.10100914568898        51.100973950606885       51.100938755524794       51.100903560442816       51.100868365360725       51.100833170278634       51.1007979751966         51.100762780114565       51.10072758503247        51.10069238995038        51.10065719486829        51.100621999786256       51.10058680470422        51.10055160962213        51.100516414540095       51.10049712171053        51.10048794343186        51.10049499714239        51.10051857445001        51.10054718144079        51.100575788431684       51.10060439542241        51.10063300241325        51.10066160940403        51.10069021639481        51.10071882338565        51.10074743037649        51.10077603736727        51.10080464435805        51.10083325134889        51.10086185833973        51.10089046533051        51.10090357585386        51.10085176831507        51.10079996077627        51.100748153237475       51.10069634569868        51.10064453815983        51.10059273062103        51.100540923082235       51.10048911554338        51.10043730800464        51.100385500465734       51.100333692926995       51.1002818853882         51.100230077849346       51.100178270310494       51.10009791713378        51.10000000000002
24                       49.58347326236276        49.716589568758025       49.84110903231931        49.956049958600715       50.06394906384037        50.163642300647325       50.25547786111497        50.33590996199604        50.415057667532835       50.48213108076868        50.54835270583095        50.602592770569345       50.655599972449295       50.70176809711302        50.743333891860345       50.78489968660773        50.81512944166161        50.844873152905734       50.87461686414986        50.899365863657124       50.92044723309641        50.941528602535755       50.95848295283679        50.97248950269619        50.986496052555594       51.00036318556516        51.0113022922701         51.01980399123886        51.028577577035094       51.037372647911184       51.0452979001509         51.050346568916325       51.055444996987944       51.06057147880654        51.06569796062513        51.069547474583544       51.07222184621219        51.07489621784089        51.07757058946953        51.08024746427975        51.082932082187426       51.085616700095045       51.086855050045415       51.08805315988542        51.08922425456865        51.09039534925188        51.091566443935164       51.092737538618394       51.09390863330168        51.09446624773267        51.09497924266202        51.095492237591316       51.096005232520724       51.09651822745002        51.09703055648754        51.09753326069597        51.09773695023307        51.09794206581785        51.09818806416297        51.09843406250803        51.0986800608531         51.09892605919811        51.09917205754317        51.09939746670773        51.099522789975765       51.09964811324369        51.09974801749331        51.09982201015896        51.09989600282455        51.099969995490255       51.1000439881559         51.100117980821494       51.1001919734872         51.10026596615279        51.10033995881844        51.10038821323673        51.100434786305016       51.10048135937325        51.10052793244148        51.10057450550977        51.100621078578          51.10064863757873        51.10067477474638        51.100700911913975       51.10072704908157        51.10075318624922        51.10077932341687        51.10080546058447        51.10083159775206        51.100857734919714       51.10087938950812        51.10087879717554        51.10087820484301        51.10087761251043        51.100877020177904       51.10087642784538        51.100875835512795       51.10087524318027        51.100874650847686       51.10087405851516        51.100873466182634       51.10087219346417        51.100870622820935       51.10086905217781        51.100867481534635       51.100865910891514       51.10086434024839        51.10086276960516        51.10086119896209        51.100859628318915       51.100856397749          51.10084859894744        51.100840800145875       51.10083300134437        51.10082520254281        51.1008174037413         51.10080960493974        51.10080180613818        51.100794007336674       51.10078620853517        51.10077840973361        51.100774746354546       51.10077365329812        51.100772560241865       51.100771467185496       51.10077037412913        51.10076928107276        51.100768188016445       51.10076709496008        51.100766001903764       51.100764908847395       51.100770307274956       51.10077926492107        51.100788222567246       51.10079718021336        51.10080613785959        51.100815095505766       51.10082405315194        51.10083301079811        51.100841968444286       51.1008509260904         51.10085611415667        51.10085728275982        51.100858451363024       51.10085961996623        51.100860788569435       51.10086195717264        51.100863125775845       51.10086429437905        51.100865462982256       51.100866631585404       51.10087230630495        51.10088186068435        51.10089141506381        51.10090096944322        51.10091052382262        51.10092007820208        51.100929632581426       51.10093918696083        51.10094874134029        51.10095829571969        51.100963014297804       51.10096383984035        51.100964665382776       51.10096549092532        51.10096631646786        51.100967142010404       51.10096796755289        51.100968793095376       51.10096961863792        51.10097044418046        51.10097107868944        51.10097157737653        51.10097207606361        51.10097257475064        51.10097307343773        51.10097357212476        51.100974070811844       51.10097456949893        51.100975068186074       51.10097556687316        51.100975590309076       51.10097533733409        51.10097508435916        51.10097483138418        51.10097457840925        51.10097432543432        51.100974072459394       51.100973819484466       51.10097356650954        51.100973313534496       51.1009732896531         51.10097340514608        51.100973520639          51.100973636131926       51.100973751624906       51.10097386711783        51.10097398261081        51.10097409810368        51.1009742135966         51.10097432908958        51.10097451054281        51.100974709856644       51.10097490917042        51.10097510848425        51.10097530779802        51.100975507111855       51.100975706425686       51.10097590573946        51.10097610505329        51.10097630436712        51.10097581142713        51.10097525050833        51.10097468958941        51.10097412867054        51.10097356775168        51.10097300683282        51.10097244591395        51.10097188499509        51.10097132407623        51.10097204369697        51.10097526103334        51.10097847836971        51.10098169570608        51.10098491304251        51.10098813037888        51.10099134771531        51.10099456505168        51.10099778238805        51.10100099972442        51.10100097258015        51.100999512630324       51.100998052680666       51.100996592730894       51.10099513278118        51.10099367283141        51.100992212881636       51.100990752931864       51.10098929298215        51.10098783303238        51.100985623993665       51.10097483485879        51.10096404572397        51.10095325658915        51.100942467454274       51.1009316783194         51.10092088918458        51.1009101000497         51.100899310914826       51.10088852178001        51.10087903659155        51.10086972550641        51.10086041442122        51.100851103336026       51.10084179225083        51.100832481165696       51.1008231700805         51.10081385899531        51.10082073558692        51.10083401395525        51.10084729232358        51.10086057069191        51.10087384906018        51.100887127428564       51.10090040579689        51.10091368416522        51.100914988261366       51.10088536771184        51.10085574716226        51.10082612661273        51.10079650606315        51.100766885513565       51.10073726496404        51.10070764441451        51.10067802386493        51.100648403315404       51.10061878276588        51.10058916221635        51.10055954166677        51.100529921117186       51.10050608284973        51.10050517301448        51.100504263179175       51.10049483400803        51.10047784062573        51.100466566784576       51.10048560771878        51.10050464865293        51.10052368958708        51.10054273052128        51.10056177145543        51.10058081238958        51.10059985332373        51.10061889425788        51.100637935192026       51.100656976126174       51.10067601706038        51.10069505799453        51.10071409892868        51.10071954909847        51.1006981657182         51.10067678233787        51.10065539895754        51.10063401557727        51.10061263219694        51.10059124881661        51.100569865436285       51.100548482055956       51.10052709867557        51.100505715295355       51.10048433191503        51.1004629485347         51.10044156515437        51.10043049900344        51.10044495955282        51.10044807354353        51.100430826870024       51.10043202596421        51.100451952561          51.10047187915785        51.1004918057547         51.10051173235155        51.1005316589484         51.10055158554525        51.10057151214204        51.10059143873889        51.10061136533574        51.10063129193259        51.10065121852938        51.100671145126285       51.10069107172308        51.100696345810945       51.100675022187204       51.10065369856346        51.10063237493972        51.10061105131598        51.100589727692295       51.100568404068554       51.10054708044481        51.10052575682107        51.100504433197386       51.1004831095737         51.1004617859499         51.10044046232622        51.100419138702534       51.100397815078736       51.10040236014498        51.100404550005806       51.100391817298885       51.10041227532969        51.100432733360435       51.100453191391125       51.100473649421815       51.10049410745262        51.10051456548342        51.10053502351411        51.10055548154486        51.100575939575606       51.10059639760635        51.1006168556371         51.100637313667846       51.10065777169859        51.10067822972934        51.10068973148941        51.10067256148284        51.10065539147615        51.10063822146958        51.10062105146301        51.10060388145638        51.10058671144975        51.100569541443065       51.10055237143649        51.10053520142992        51.10051803142329        51.10050086141666        51.10048369141009        51.10046652140346        51.10044935139689        51.100454992252764       51.10047341666592        51.1004949794754         51.10052526083291        51.100563631046725       51.10060200126054        51.10064037147424        51.10067874168806        51.100717111901815       51.100755482115574       51.10079385232939        51.10083222254315        51.10087059275696        51.10090896297072        51.100947333184536       51.10098570339835        51.10102407361205        51.10106244382581        51.101033310910225       51.10099873277636        51.10096415464244        51.10092957650852        51.100894998374656       51.10086042024079        51.10082584210687        51.10079126397295        51.100756685839144       51.100722107705224       51.1006875295713         51.10065295143744        51.10061837330352        51.1005837951696         51.10055472137253        51.1005359092602         51.10054565205104        51.100567135514154       51.10060185102543        51.10063656653659        51.10067128204781        51.10070599755903        51.10074071307031        51.10077542858153        51.10081014409275        51.10084485960397        51.10087957511519        51.100914290626406       51.100949006137625       51.100983721648845       51.101018437160064       51.101053152671284       51.101047821123984       51.101012460151196       51.10097709917852        51.10094173820585        51.10090637723317        51.10087101626044        51.10083565528771        51.100800294315036       51.100764933342305       51.10072957236963        51.10069421139684        51.10065885042417        51.100623489451436       51.10058812847876        51.10055276750603        51.100532898884865       51.10052312268675        51.10052954363647        51.10055250925228        51.100580510964505       51.100608512676956       51.10063651438929        51.10066451610163        51.10069251781397        51.100720519526305       51.10074852123864        51.10077652295098        51.10080452466332        51.100832526375655       51.10086052808799        51.100888529800386       51.10091653151278        51.10092886438798        51.10087555710703        51.10082224982614        51.100768942545244       51.100715635264294       51.1006623279834         51.10060902070245        51.10055571342161        51.100502406140606       51.10044909885977        51.10039579157882        51.100342484297926       51.100289177016975       51.100235869736025       51.10018256245513        51.10010021526665        51.10000000000002
25                       49.55696528987147        49.69007542335788        49.81474354694012        49.92997773941295        50.0382803054589         50.13849562661653        50.23098097492459        50.312178173210555       50.39210396370805        50.460095914258375       50.527246155820194       50.58247190179816        50.63647065669045        50.68365196230843        50.72624741778037        50.76884287325231        50.80003650078163        50.8307412637655         50.861446026749434       50.88710431881003        50.90905692749499        50.93100953618           50.94873926055266        50.96345271099409        50.978166161435524       50.99273933773026        51.00429314783429        51.01332699305266        51.02264679646095        51.03198919689834        51.04042180523231        51.04584563355138        51.051324078290406       51.056833315163544       51.06234255203674        51.0664977758903         51.069406955842396       51.072316135794495       51.07522531574659        51.07813742485712        51.081058594740455       51.083979764623734       51.085344700983626       51.08666633218331        51.08795882671211        51.08925132124091        51.090543815769706       51.09183631029845        51.093128804827245       51.093750604420904       51.094323623188075       51.0948966419553         51.09546966072247        51.09604267948964        51.09661481040331        51.09717588929095        51.09740588621577        51.09763742203239        51.09791307568838        51.09818872934443        51.09846438300042        51.09874003665641        51.0990156903124         51.09926838873491        51.099409499659885       51.0995506105848         51.09966300824766        51.09974613624746        51.09982926424732        51.099912392247234       51.099995520247035       51.10007864824689        51.10016177624675        51.10024490424661        51.10032803224641        51.100380395611865       51.10043074927876        51.10048110294548        51.100531456612316       51.10058181027921        51.10063216394599        51.10066175535064        51.10068979419577        51.1007178330409         51.10074587188603        51.10077391073105        51.10080194957624        51.10082998842131        51.10085802726644        51.10088606611157        51.10090938715928        51.10090929390475        51.10090920065022        51.10090910739564        51.10090901414111        51.10090892088658        51.10090882763211        51.10090873437758        51.100908641123          51.10090854786847        51.10090845461394        51.10090741170325        51.10090595296083        51.10090449421841        51.10090303547594        51.10090157673358        51.10090011799116        51.10089865924874        51.10089720050638        51.10089574176396        51.10089259805392        51.10088481719822        51.10087703634247        51.10086925548677        51.100861474631074       51.10085369377532        51.100845912919624       51.10083813206393        51.100830351208174       51.10082257035242        51.100814789496724       51.10081113636147        51.10081004876167        51.10080896116199        51.100807873562246       51.100806785962504       51.10080569836276        51.10080461076302        51.10080352316328        51.10080243556354        51.10080134796385        51.100806771570205       51.10081576520872        51.10082475884724        51.100833752485755       51.10084274612433        51.1008517397629         51.10086073340142        51.100869727039935       51.100878720678566       51.10088771431708        51.10089296010193        51.100894209590365       51.1008954590788         51.10089670856718        51.100897958055555       51.10089920754399        51.10090045703237        51.1009017065208         51.100902956009236       51.10090420549761        51.10090995448684        51.10091957744021        51.10092920039358        51.10093882334695        51.10094844630038        51.10095806925375        51.100967692207064       51.10097731516049        51.10098693811386        51.100996561067234       51.101001343595215       51.101002229364894       51.10100311513469        51.10100400090448        51.10100488667416        51.101005772443955       51.10100665821369        51.101007543983485       51.101008429753165       51.10100931552296        51.10100999859026        51.101010537539196       51.10101107648808        51.10101161543696        51.1010121543859         51.10101269333478        51.10101323228372        51.10101377123266        51.1010143101816         51.10101484913048        51.10101489546838        51.10101465529874        51.1010144151291         51.101014174959516       51.101013934789876       51.101013694620235       51.10101345445065        51.10101321428101        51.10101297411137        51.10101273394173        51.10101271734004        51.101012836751124       51.10101295616215        51.10101307557318        51.10101319498426        51.10101331439529        51.101013433806315       51.10101355321734        51.10101367262848        51.10101379203945        51.10101397723855        51.10101418025158        51.10101438326461        51.101014586277586       51.101014789290616       51.10101499230365        51.10101519531668        51.10101539832965        51.10101560134274        51.10101580435571        51.10101531056807        51.101014748355055       51.10101418614198        51.10101362392891        51.10101306171589        51.101012499502815       51.10101193728974        51.101011375076666       51.10101081286365        51.10101152140777        51.10101470858655        51.10101789576527        51.101021082944044       51.10102427012288        51.101027457301655       51.10103064448043        51.101033831659265       51.101037018837985       51.10104020601682        51.10104012088402        51.101038590655264       51.10103706042668        51.10103553019792        51.101033999969275       51.10103246974052        51.10103093951187        51.10102940928317        51.10102787905453        51.101026348825826       51.10102407058389        51.10101322456791        51.101002378551925       51.100991532535886       51.10098068651996        51.10096984050392        51.10095899448794        51.10094814847196        51.10093730245586        51.100926456439936       51.10091692821493        51.10090757594179        51.10089822366865        51.100888871395455       51.10087951912226        51.10087016684912        51.10086081457598        51.100851462302785       51.100858306669465       51.10087155635745        51.10088480604543        51.10089805573341        51.10091130542139        51.10092455510937        51.100937804797354       51.100951054485336       51.10095228326986        51.100922466978886       51.10089265068791        51.10086283439699        51.10083301810596        51.10080320181504        51.10077338552412        51.100743569233146       51.10071375294217        51.10068393665125        51.100654120360275       51.100624304069356       51.10059448777838        51.10056467148746        51.10054062298508        51.10053944544404        51.10053826790289        51.10052879749412        51.100511963952215       51.10050082919611        51.10051989920669        51.10053896921738        51.10055803922802        51.10057710923871        51.10059617924935        51.10061524925999        51.100634319270625       51.10065338928126        51.100672459292014       51.100691529302594       51.10071059931329        51.100729669323925       51.10074873933456        51.10075415501046        51.10073261162307        51.100711068235626       51.10068952484818        51.10066798146079        51.10064643807334        51.10062489468589        51.100603351298446       51.100581807911055       51.100560264523665       51.10053872113622        51.10051717774883        51.10049563436138        51.10047409097393        51.1004628378837         51.100477044858394       51.10048006585521        51.100463014339596       51.10046436249104        51.1004843913405         51.100504420189964       51.10052444903937        51.10054447788889        51.10056450673824        51.10058453558776        51.10060456443716        51.100624593286625       51.10064462213609        51.10066465098549        51.1006846798349         51.10070470868442        51.100724737533824       51.100730026261886       51.10070855824148        51.10068709022107        51.10066562220061        51.10064415418026        51.10062268615985        51.100601218139445       51.100579750119095       51.10055828209869        51.100536814078225       51.100515346057875       51.10049387803747        51.100472410017005       51.100450941996655       51.10042947397619        51.1004338056498         51.10043594910752        51.10042345357522        51.100444064428245       51.10046467528133        51.100485286134415       51.10050589698744        51.10052650784047        51.10054711869361        51.10056772954664        51.10058834039967        51.10060895125275        51.10062956210584        51.10065017295881        51.10067078381189        51.10069139466498        51.10071200551806        51.10072363572198        51.10070651611625        51.10068939651052        51.100672276904845       51.100655157299116       51.100638037693386       51.100620918087714       51.100603798481984       51.100586678876255       51.10056955927058        51.10055243966485        51.100535320059066       51.10051820045339        51.100501080847664       51.100483961241935       51.1004895246578         51.1005078544116         51.10052988699357        51.10056050966841        51.1005991020221         51.100637694375735       51.10067628672931        51.10071487908294        51.100753471436576       51.10079206379021        51.100830656143785       51.10086924849742        51.10090784085105        51.100946433204626       51.10098502555826        51.10102361791189        51.10106221026547        51.101100802619044       51.10107168152649        51.10103709825023        51.10100251497391        51.100967931697596       51.100933348421336       51.10089876514496        51.100864181868644       51.100829598592384       51.100795015316066       51.10076043203975        51.10072584876343        51.10069126548717        51.1006566822108         51.10062209893454        51.100592895267994       51.100573720758916       51.10058366447038        51.10060547541667        51.100640220753235       51.10067496608974        51.10070971142619        51.100744456762754       51.10077920209932        51.100813947435825       51.10084869277233        51.100883438108895       51.1009181834454         51.10095292878191        51.100987674118414       51.101022419455035       51.10105716479154        51.10109191012805        51.101086496558935       51.10105096969551        51.10101544283219        51.10097991596888        51.10094438910551        51.10090886224219        51.10087333537882        51.10083780851545        51.100802281652136       51.100766754788765       51.100731227925394       51.10069570106208        51.10066017419871        51.10062464733534        51.10058912047202        51.10056867605914        51.100558301941646       51.10056409013043        51.10058644405444        51.100613840488336       51.10064123692223        51.10066863335612        51.100696029790015       51.10072342622391        51.1007508226578         51.10077821909164        51.10080561552553        51.10083301195948        51.10086040839332        51.10088780482721        51.10091520126116        51.100942597694996       51.1009541529221         51.10089934589905        51.10084453887606        51.10078973185307        51.10073492483002        51.100680117806974       51.100625310783926       51.10057050376099        51.10051569673789        51.100460889714896       51.100406082691904       51.1003512756688         51.10029646864581        51.10024166162276        51.10018685459971        51.10010251339952        51.10000000000002
26                       49.53045731738018        49.6635612779578         49.78837806156088        49.90390552022518        50.01261154707754        50.11334895258568        50.206484088734214       50.28844638442507        50.36915025988333        50.438060747748125       50.50613960580944        50.56235103302703        50.61734134093166        50.66553582750396        50.709160943700454       50.75278605989695        50.784943559901706       50.816609374625386       50.84827518934907        50.874842773962996       50.89766662189356        50.920490469824244       50.93899556826858        50.95441591929199        50.969836270315454       50.98511548989535        50.99728400339859        51.00684999486646        51.0167160158868         51.02660574588549        51.035545710313784       51.041344698186435       51.047203159592925       51.053095151520665       51.05898714344835        51.06344807719694        51.06659206547249        51.069736053748045       51.0728800420236         51.076027385434486       51.07918510729348        51.08234282915248        51.08383435192184        51.085279504481264       51.08669339885557        51.08810729322988        51.08952118760425        51.0909350819785         51.092348976352866       51.09303496110931        51.09366800371424        51.094301046319174       51.09493408892422        51.09556713152915        51.09619906431902        51.09681851788599        51.097074822198465       51.09733277824688        51.09763808721385        51.09794339618077        51.09824870514774        51.098554014114654       51.098859323081626       51.09913931076204        51.09929620934395        51.09945310792591        51.09957799900195        51.09967026233602        51.09976252567003        51.099854789004155       51.099947052338166       51.100039315672234       51.1001315790063         51.10022384234037        51.10031610567438        51.100372577986946       51.100426712252386       51.10048084651771        51.10053498078321        51.10058911504859        51.100643249313976       51.10067487312256        51.100704813645166       51.100734754167775       51.10076469469038        51.100794635212935       51.1008245757356         51.10085451625815        51.10088445678076        51.10091439730343        51.10093938481049        51.10093979063396        51.10094019645743        51.1009406022809         51.10094100810443        51.1009414139279         51.10094181975137        51.10094222557484        51.10094263139831        51.10094303722184        51.10094344304537        51.100942629942324       51.10094128310061        51.10093993625901        51.1009385894173         51.1009372425757         51.10093589573404        51.10093454889238        51.10093320205067        51.10093185520901        51.10092879835895        51.100921035449005       51.100913272539174       51.100905509629285       51.1008977467194         51.10088998380945        51.100882220899564       51.100874457989676       51.10086669507979        51.1008589321699         51.10085116926001        51.10084752636834        51.100846444225226       51.10084536208211        51.100844279939054       51.10084319779588        51.10084211565277        51.10084103350965        51.10083995136648        51.10083886922337        51.10083778708025        51.100843235865455       51.10085226549637        51.10086129512729        51.10087032475815        51.10087935438912        51.10088838402004        51.1008974136509         51.10090644328187        51.10091547291273        51.100924502543705       51.10092980604725        51.100931136420854       51.10093246679446        51.10093379716807        51.100935127541675       51.10093645791534        51.100937788289          51.10093911866261        51.100940449036216       51.10094177940982        51.100947602668725       51.10095729419612        51.10096698572346        51.10097667725074        51.10098636877814        51.10099606030542        51.10100575183276        51.10101544336004        51.101025134887436       51.10103482641472        51.10103967289257        51.10104061888961        51.10104156488654        51.10104251088359        51.101043456880575       51.10104440287756        51.10104534887455        51.10104629487148        51.101047240868525       51.10104818686551        51.101048918491074       51.101049497701865       51.1010500769126         51.101050656123334       51.101051235334126       51.1010518145448         51.101052393755594       51.101052972966386       51.10105355217712        51.10105413138791        51.1010542006278         51.101053973263504       51.10105374589921        51.101053518534854       51.101053291170615       51.10105306380626        51.101052836441966       51.10105260907767        51.101052381713316       51.10105215434902        51.1010521450271         51.10105226835623        51.10105239168536        51.101052515014544       51.101052638343674       51.101052761672804       51.10105288500199        51.101053008331064       51.101053131660194       51.10105325498944        51.10105344393429        51.10105365064652        51.10105385735881        51.10105406407098        51.101054270783266       51.10105447749544        51.10105468420767        51.10105489091984        51.10105509763207        51.1010553043443         51.10105480970901        51.101054246201784       51.101053682694555       51.10105311918727        51.101052555679985       51.101051992172756       51.10105142866553        51.10105086515824        51.101050301651014       51.101050999118456       51.10105415613964        51.10105731316082        51.101060470182006       51.10106362720319        51.10106678422437        51.101069941245555       51.10107309826674        51.10107625528792        51.10107941230916        51.10107926918795        51.10107766868026        51.10107606817269        51.10107446766506        51.10107286715743        51.10107126664974        51.10106966614211        51.10106806563448        51.10106646512679        51.10106486461916        51.10106251717417        51.101051614277026       51.10104071137988        51.101029808482735       51.10101890558559        51.101008002688445       51.1009970997913         51.10098619689421        51.10097529399701        51.100964391099865       51.10095481983842        51.10094542637722        51.10093603291608        51.10092663945494        51.1009172459938         51.10090785253266        51.10089845907157        51.100889065610374       51.10089587775201        51.1009090987597         51.100922319767335       51.10093554077497        51.100948761782604       51.100961982790295       51.10097520379793        51.100988424805564       51.10098957827836        51.10095956624599        51.10092955421362        51.100899542181196       51.100869530148884       51.10083951811646        51.10080950608415        51.10077949405178        51.10074948201941        51.1007194699871         51.10068945795473        51.10065944592236        51.10062943388999        51.10059942185768        51.100575163120425       51.10057371787343        51.10057227262649        51.10056276097998        51.100546087278644       51.10053509160747        51.100554190694595       51.10057328978172        51.100592388868904       51.10061148795609        51.10063058704321        51.100649686130396       51.10066878521752        51.10068788430465        51.10070698339183        51.100726082479014       51.10074518156614        51.10076428065332        51.10078337974045        51.1007887609224         51.10076705752783        51.10074535413338        51.100723650738814       51.100701947344305       51.10068024394974        51.10065854055523        51.100636837160664       51.100615133766155       51.10059343037153        51.10057172697714        51.10055002358257        51.100528320188005       51.10050661679344        51.10049517676384        51.100509130163914       51.100512058166885       51.10049520180911        51.10049669901787        51.10051683011994        51.10053696122196        51.10055709232404        51.10057722342606        51.100597354528134       51.10061748563021        51.100637616732286       51.100657747834305       51.10067787893638        51.1006980100384         51.10071814114053        51.10073827224255        51.10075840334457        51.10076370671288        51.10074209429581        51.10072048187868        51.10069886946161        51.10067725704454        51.100655644627466       51.10063403221034        51.10061241979332        51.10059080737625        51.10056919495918        51.100547582542106       51.100525970125034       51.10050435770796        51.10048274529089        51.10046113287382        51.100465251154674       51.100467348209236       51.10045508985155        51.100475853526916       51.10049661720234        51.10051738087765        51.10053814455301        51.100558908228436       51.1005796719038         51.10060043557917        51.10062119925459        51.1006419629299         51.100662726605265       51.10068349028063        51.100704253955996       51.10072501763142        51.10074578130684        51.10075753995454        51.10074047074977        51.10072340154494        51.10070633234011        51.10068926313534        51.10067219393045        51.10065512472568        51.10063805552085        51.10062098631602        51.10060391711119        51.10058684790641        51.10056977870158        51.10055270949675        51.10053564029192        51.10051857108709        51.1005240570629         51.10054229215734        51.1005647945118         51.10059575850414        51.100634572997535       51.100673387490986       51.100712201984436       51.10075101647794        51.10078983097134        51.10082864546479        51.10086745995824        51.10090627445169        51.10094508894514        51.10098390343859        51.101022717932096       51.10106153242555        51.10110034691894        51.101139161412334       51.10111005214276        51.1010754637241         51.10104087530539        51.101006286886616       51.1009716984679         51.10093711004919        51.10090252163042        51.1008679332117         51.10083334479299        51.10079875637422        51.100764167955504       51.10072957953679        51.10069499111796        51.100660402699305       51.1006310691634         51.10061153225752        51.10062167688966        51.100643815319074       51.100678590480925       51.100713365642775       51.10074814080457        51.10078291596642        51.10081769112827        51.10085246629012        51.100887241451915       51.100922016613765       51.100956791775616       51.10099156693741        51.1010263420992         51.10106111726111        51.101095892422904       51.10113066758481        51.10112517199394        51.10108947923993        51.10105378648586        51.10101809373191        51.1009824009779         51.100946708223944       51.10091101546993        51.10087532271592        51.10083962996197        51.10080393720796        51.10076824445389        51.100732551699934       51.10069685894598        51.100661166191856       51.10062547343796        51.10060445323347        51.1005934811966         51.100598636624454       51.10062037885672        51.10064717001211        51.100673961167615       51.10070075232301        51.100727543478456       51.10075433463385        51.1007811257893         51.10080791694469        51.10083470810008        51.10086149925553        51.10088829041092        51.10091508156637        51.10094187272182        51.10096866387721        51.10097944145616        51.100923134691016       51.10086682792593        51.10081052116084        51.10075421439569        51.10069790763055        51.1006416008654         51.10058529410031        51.10052898733517        51.10047268057008        51.10041637380493        51.10036006703979        51.10030376027464        51.10024745350955        51.10019114674435        51.10010481153239        51.10000000000002
27                       49.503949344888895       49.63704713255771        49.762012576181746       49.877833301037526       49.98694278869618        50.088202278554945       50.18198720254384        50.26471459563959        50.34619655605849        50.41602558123782        50.48503305579851        50.542230164255784       50.59821202517276        50.64741969269937        50.69207446962048        50.736729246541586       50.769850619021724       50.80247748548527        50.83510435194876        50.862581229115904       50.8862763162922         50.90997140346849        50.929251875984505       50.945379127589945       50.96150637919533        50.977491642060386       50.99027485896289        51.00037299668031        51.01078523531271        51.02122229487264        51.03066961539514        51.036843762821434       51.04308224089539        51.04935698787767        51.05563173485996        51.060398378503635       51.06377717510264        51.067155971701595       51.070534768300604       51.073917346011854       51.077311619846455       51.08070589368117        51.08232400286005        51.08389267677916        51.085427970999035       51.08696326521891        51.08849855943879        51.09003385365867        51.091569147878545       51.09231931779766        51.09301238424041        51.09370545068316        51.09439851712597        51.09509158356866        51.09578331823468        51.096461146480976       51.096743758181105       51.09702813446131        51.097363098739265       51.097698063017106       51.09803302729506        51.0983679915729         51.0987029558508         51.09901023278917        51.09918291902807        51.099355605266965       51.0994929897563         51.09959438842458        51.0996957870928         51.099797185761076       51.099898584429354       51.099999983097575       51.10010138176585        51.10020278043413        51.10030417910235        51.10036476036208        51.100422675226014       51.10048059009           51.10053850495399        51.100596419817975       51.10065433468196        51.10068799089447        51.10071983309456        51.100751675294646       51.10078351749473        51.10081535969482        51.10084720189491        51.100879044094995       51.10091088629508        51.10094272849517        51.10096938246164        51.10097028736317        51.10097119226464        51.100972097166164       51.10097300206763        51.10097390696916        51.100974811870685       51.10097571677221        51.10097662167368        51.10097752657521        51.10097843147673        51.1009778481814         51.100976613240505       51.10097537829961        51.100974143358656       51.10097290841776        51.10097167347686        51.10097043853591        51.100969203595014       51.10096796865412        51.100964998663926       51.10095725369979        51.100949508735766       51.10094176377169        51.10093401880761        51.100926273843584       51.10091852887945        51.10091078391537        51.10090303895129        51.100895293987264       51.10088754902313        51.100883916375324       51.10088283968878        51.10088176300229        51.100880686315804       51.10087960962926        51.10087853294277        51.10087745625623        51.10087637956974        51.100875302883196       51.10087422619671        51.10087970016076        51.10088876578402        51.10089783140734        51.1009068970306         51.10091596265386        51.100925028277175       51.100934093900435       51.10094315952375        51.10095222514707        51.10096129077033        51.100966651992564       51.100968063251344       51.10096947451018        51.100970885769016       51.10097229702785        51.10097370828669        51.100975119545524       51.10097653080436        51.10097794206314        51.100979353321975       51.10098525085061        51.100995010951976       51.101004771053226       51.10101453115453        51.10102429125584        51.101034051357146       51.101043811458396       51.1010535715597         51.10106333166101        51.10107309176226        51.10107800218998        51.10107900841422        51.101080014638455       51.10108102086264        51.101082027086875       51.10108303331111        51.10108403953535        51.10108504575959        51.10108605198377        51.10108705820801        51.10108783839189        51.10108845786448        51.101089077337065       51.10108969680965        51.101090316282296       51.101090935754826       51.10109155522747        51.1010921747            51.1010927941727         51.10109341364523        51.101093505787105       51.101093291228096       51.101093076669144       51.10109286211019        51.101092647551184       51.10109243299223        51.10109221843328        51.10109200387427        51.10109178931532        51.10109157475631        51.10109157271404        51.10109169996133        51.10109182720856        51.101091954455796       51.10109208170309        51.10109220895032        51.10109233619761        51.1010924634449         51.101092590692076       51.101092717939366       51.101092910630086       51.101093121041515       51.101093331452944       51.10109354186437        51.1010937522758         51.10109396268723        51.10109417309866        51.10109438351009        51.101094593921516       51.101094804332945       51.101094308849895       51.10109374404851        51.10109317924707        51.10109261444563        51.101092049644194       51.101091484842755       51.101090920041315       51.10109035523982        51.10108979043844        51.1010904768292         51.10109360369279        51.10109673055638        51.10109985741991        51.10110298428356        51.101106111147146       51.101109238010736       51.101112364874325       51.101115491737914       51.101118618601504       51.10111841749182        51.1011167467052         51.10111507591864        51.10111340513208        51.10111173434552        51.101110063558906       51.1011083927724         51.101106721985786       51.10110505119917        51.10110338041261        51.10110096376445        51.101090003986144       51.101079044207836       51.101068084429585       51.101057124651334       51.101046164873026       51.10103520509466        51.10102424531647        51.1010132855381         51.10100232575985        51.1009927114618         51.10098327681271        51.10097384216357        51.100964407514425       51.10095497286528        51.10094553821614        51.10093610356705        51.10092666891791        51.10093344883461        51.1009466411619         51.10095983348924        51.10097302581653        51.10098621814382        51.10099941047116        51.10101260279839        51.101025795125736       51.1010268732868         51.100996665513094       51.10096645773933        51.10093624996557        51.10090604219175        51.100875834417934       51.10084562664417        51.10081541887041        51.10078521109665        51.100755003322945       51.10072479554913        51.10069458777542        51.100664380001604       51.10063417222784        51.100609703255714       51.10060799030299        51.10060627735021        51.100596724466016       51.100580210605074       51.10056935401889        51.1005884821825         51.100607610346174       51.10062673850979        51.10064586667346        51.100664994837075       51.10068412300075        51.10070325116436        51.10072237932803        51.10074150749176        51.10076063565532        51.10077976381899        51.10079889198266        51.10081802014628        51.100823366834334       51.100801503432706       51.10077964003108        51.10075777662945        51.10073591322782        51.10071404982614        51.10069218642451        51.10067032302288        51.100648459621254       51.10062659621957        51.100604732818          51.100582869416314       51.10056100601463        51.10053914261306        51.1005275156441         51.10054121546955        51.10054405047862        51.10052738927868        51.100529035544696       51.10054926889933        51.10056950225402        51.10058973560871        51.10060996896334        51.10063020231803        51.10065043567272        51.10067066902735        51.100690902381984       51.100711135736674       51.10073136909136        51.100751602445996       51.10077183580063        51.10079206915532        51.100797387163766       51.10077563035003        51.10075387353629        51.1007321167225         51.10071035990876        51.10068860309502        51.100666846281285       51.10064508946755        51.10062333265381        51.100601575840074       51.10057981902639        51.1005580622126         51.100536305398805       51.10051454858507        51.10049279177133        51.100496696659604       51.10049874731112        51.10048672612788        51.10050764262559        51.10052855912329        51.100549475620994       51.100570392118584       51.100591308616345       51.10061222511405        51.100633141611695       51.1006540581094         51.100674974607045       51.100695891104806       51.10071680760245        51.1007377241001         51.1007586405978         51.10077955709551        51.100791444187166       51.100774425383236       51.100757406579305       51.10074038777532        51.100723368971444       51.10070635016757        51.10068933136358        51.10067231255971        51.10065529375578        51.10063827495185        51.10062125614792        51.10060423734399        51.10058721854011        51.100570199736126       51.10055318093225        51.10055858946788        51.100576729903025       51.100599702030024       51.1006310073397         51.10067004397291        51.10070908060629        51.100748117239505       51.10078715387283        51.1008261905061         51.100865227139366       51.10090426377269        51.1009433004059         51.10098233703923        51.10102137367255        51.10106041030582        51.10109944693909        51.101138483572356       51.101177520205624       51.10114842275914        51.10111382919803        51.1010792356368         51.101044642075635       51.10101004851458        51.100975454953414       51.10094086139219        51.10090626783108        51.10087167426991        51.10083708070874        51.10080248714763        51.10076789358652        51.1007333000253         51.100698706464186       51.1006692430588         51.10064934375623        51.100659689309          51.10068215522159        51.10071696020873        51.10075176519592        51.100786570183004       51.1008213751702         51.100856180157336       51.10089098514442        51.100925790131555       51.10096059511869        51.10099540010583        51.10103020509297        51.101065010080106       51.1010998150673         51.10113462005438        51.10116942504152        51.10116384742889        51.10112798878424        51.10109213013959        51.101056271495          51.101020412850346       51.100984554205695       51.1009486955611         51.10091283691639        51.1008769782718         51.10084111962715        51.10080526098244        51.100769402337846       51.100733543693195       51.10069768504849        51.10066182640389        51.100640230407805       51.10062866045149        51.10063318311853        51.10065431365899        51.10068049953588        51.10070668541289        51.100732871289836       51.10075905716678        51.10078524304379        51.100811428920736       51.10083761479768        51.10086380067463        51.10088998655158        51.100916172428526       51.10094235830553        51.10096854418248        51.10099473005948        51.10100472999022        51.10094692348298        51.10088911697579        51.10083131046861        51.10077350396136        51.10071569745412        51.10065789094688        51.100600084439634       51.10054227793239        51.100484471425204       51.10042666491796        51.10036885841072        51.100311051903475       51.10025324539623        51.10019543888899        51.10010710966526        51.10000000000002
28                       49.47744137239761        49.61053298715757        49.7356470908025         49.85176108184976        49.96127403031471        50.063055604524095       50.15749031635346        50.24098280685416        50.32324285223382        50.39399041472757        50.4639265057877         50.522109295484654       50.57908270941391        50.62930355789484        50.674987995540505       50.72067243318622        50.7547576781418         50.78834559634504        50.821933514548334       50.85031968426887        50.87488601069077        50.899452337112734       50.91950818370037        50.93634233588784        50.953176488075314       50.96986779422548        50.98326571452708        50.99389599849411        51.004854454738506       51.0158388438598         51.025793520476554       51.032342827456546       51.03896132219796        51.04561882423479        51.05227632627157        51.05734867981033        51.06096228473274        51.064575889655146       51.06818949457761        51.071807306589164       51.07543813239943        51.07906895820986        51.08081365379826        51.08250584907705        51.0841625431425         51.085819237207886       51.087475931273275       51.08913262533872        51.090789319404166       51.09160367448595        51.092356764766464       51.09310985504703        51.093862945327714       51.09461603560828        51.09536757215034        51.09610377507596        51.0964126941638         51.0967234906758         51.09708811026462        51.0974527298535         51.09781734944232        51.0981819690312         51.09854658861997        51.09888115481624        51.09906962871213        51.09925810260802        51.09940798051059        51.09951851451308        51.09962904851557        51.099739582518          51.099850116520486       51.09996065052297        51.10007118452546        51.10018171852789        51.10029225253038        51.100356942737164       51.100418638199756       51.10048033366229        51.100542029124824       51.100603724587415       51.10066542004995        51.100701108666385       51.10073485254395        51.10076859642152        51.10080234029908        51.10083608417665        51.10086982805433        51.100903571931894       51.10093731580946        51.100971059687026       51.10099938011285        51.10100078409232        51.1010021880719         51.10100359205137        51.10100499603095        51.101006400010476       51.10100780399           51.101009207969526       51.10101061194905        51.10101201592852        51.1010134199081         51.10101306642059        51.10101194338034        51.10101082034021        51.101009697300015       51.10100857425988        51.10100745121974        51.101006328179494       51.10100520513936        51.101004082099166       51.1010011989689         51.10099347195063        51.100985744932416       51.100978017914144       51.10097029089587        51.1009625638776         51.10095483685939        51.10094710984117        51.100939382822844       51.10093165580463        51.1009239287863         51.10092030638225        51.10091923515233        51.100918163922415       51.100917092692555       51.10091602146264        51.10091495023278        51.10091387900286        51.100912807772886       51.100911736543026       51.10091066531311        51.10091616445601        51.10092526607173        51.10093436768739        51.10094346930299        51.10095257091865        51.10096167253431        51.10097077414997        51.10097987576563        51.10098897738129        51.10099807899695        51.10100349793788        51.10100499008189        51.101006482225955       51.10100797436996        51.10100946651403        51.10101095865804        51.101012450802045       51.10101394294611        51.101015435090176       51.10101692723413        51.101022899032614       51.10103272770789        51.10104255638305        51.101052385058324       51.1010622137336         51.101072042408816       51.101081871084034       51.10109169975931        51.10110152843464        51.10111135710986        51.10111633148733        51.10111739793882        51.10111846439031        51.1011195308418         51.101120597293175       51.10112166374472        51.10112273019615        51.101123796647585       51.10112486309902        51.10112592955056        51.10112675829271        51.10112741802709        51.10112807776159        51.10112873749597        51.101129397230466       51.10113005696485        51.10113071669929        51.10113137643373        51.101132036168224       51.10113269590266        51.101132810946524       51.10113260919286        51.10113240743925        51.10113220568553        51.101132003931866       51.1011318021782         51.10113160042454        51.10113139867093        51.101131196917265       51.101130995163544       51.1011310004011         51.10113113156649        51.101131262731826       51.10113139389716        51.101131525062556       51.101131656227835       51.10113178739323        51.10113191855862        51.10113204972396        51.101132180889294       51.10113237732588        51.10113259143651        51.10113280554714        51.10113301965782        51.101133233768394       51.10113344787908        51.10113366198965        51.101133876100334       51.10113409021096        51.10113430432159        51.10113380799089        51.10113324189524        51.10113267579959        51.10113210970394        51.101131543608346       51.101130977512696       51.1011304114171         51.10112984532145        51.10112927922586        51.101129954539886       51.10113305124588        51.10113614795188        51.101139244657816       51.10114234136381        51.101145438069864       51.1011485347758         51.1011516314818         51.101154728187794       51.10115782489379        51.10115756579569        51.1011558247302         51.10115408366465        51.10115234259911        51.10115060153362        51.10114886046813        51.10114711940258        51.10114537833704        51.10114363727155        51.10114189620606        51.101139410354676       51.10112839369526        51.10111737703585        51.10110636037638        51.10109534371696        51.10108432705749        51.10107331039808        51.101062293738664       51.10105127707914        51.101040260419836       51.10103060308529        51.101021127248146       51.101011651411056       51.10100217557385        51.10099269973682        51.100983223899675       51.10097374806253        51.10096427222544        51.100971019917154       51.10098418356415        51.10099734721109        51.10101051085803        51.10102367450497        51.10103683815203        51.10105000179891        51.10106316544591        51.101064168295295       51.10103376478014        51.10100336126493        51.100972957749775       51.100942554234564       51.10091215071941        51.1008817472042         51.100851343689044       51.10082094017389        51.10079053665868        51.100760133143524       51.10072972962837        51.10069932611316        51.10066892259806        51.100644243391          51.10064226273238        51.100640282073925       51.10063068795188        51.100614333931446       51.10060361643025        51.10062277367041        51.100641930910456       51.10066108815067        51.10068024539083        51.100699402630994       51.1007185598711         51.10073771711126        51.10075687435142        51.10077603159152        51.10079518883174        51.10081434607184        51.10083350331206        51.100852660552164       51.100857972746326       51.10083594933758        51.10081392592883        51.10079190252003        51.10076987911134        51.10074785570254        51.10072583229385        51.100703808885044       51.1006817854763         51.10065976206755        51.100637738658804       51.10061571525006        51.10059369184131        51.100571668432565       51.10055985452419        51.10057330077501        51.100576042790294       51.100559576748196       51.100561372071525       51.10058170767877        51.100602043286074       51.10062237889338        51.10064271450062        51.10066305010787        51.10068338571517        51.100703721322475       51.10072405692972        51.10074439253697        51.10076472814427        51.100785063751516       51.10080539935882        51.100825734966065       51.10083106761476        51.10080916640436        51.100787265193844       51.10076536398344        51.10074346277304        51.10072156156264        51.10069966035218        51.10067775914183        51.100655857931315       51.10063395672097        51.10061205551057        51.10059015430011        51.100568253089705       51.100546351879245       51.100524450668786       51.10052814216442        51.10053014641284        51.100518362404216       51.1005394317242         51.10056050104424        51.10058157036423        51.100602639684155       51.100623709004196       51.10064477832418        51.10066584764422        51.10068691696421        51.10070798628425        51.10072905560423        51.10075012492422        51.1007711942442         51.100792263564244       51.10081333288423        51.100825348419676       51.1008083800167         51.10079141161361        51.10077444321064        51.10075747480755        51.10074050640458        51.100723538001546       51.100706569598515       51.100689601195484       51.10067263279251        51.10065566438948        51.10063869598639        51.10062172758336        51.10060475918033        51.100587790777354       51.100593121872976       51.10061116764871        51.100634609548194       51.1006662561752         51.10070551494829        51.10074477372149        51.10078403249463        51.100823291267716       51.1008625500408         51.100901808813944       51.10094106758703        51.10098032636017        51.101019585133315       51.1010588439064         51.10109810267954        51.10113736145263        51.101176620225715       51.1012158789988         51.10118679337535        51.10115219467184        51.10111759596822        51.101082997264655       51.10104839856109        51.101013799857526       51.10097920115396        51.1009446024504         51.10091000374683        51.10087540504321        51.100840806339704       51.10080620763614        51.10077160893252        51.100737010228954       51.100707416954265       51.10068715525483        51.10069770172828        51.10072049512411        51.10075532993653        51.10079016474896        51.10082499956138        51.10085983437381        51.10089466918629        51.100929503998714       51.10096433881114        51.10099917362362        51.101034008436045       51.10106884324847        51.101103678060895       51.101138512873376       51.10117334768586        51.101208182498226       51.1012025228639         51.10116649832855        51.10113047379332        51.101094449258085       51.10105842472274        51.101022400187446       51.100986375652155       51.10095035111692        51.100914326581574       51.10087830204628        51.10084227751099        51.1008062529757         51.10077022844041        51.10073420390506        51.10069817936983        51.10067600758208        51.100663839706385       51.100667729612496       51.100688248461154       51.10071382905966        51.10073940965822        51.10076499025672        51.100790570855224       51.10081615145367        51.100841732052174       51.10086731265068        51.10089289324918        51.100918473847685       51.10094405444619        51.10096963504469        51.10099521564325        51.101020796241755       51.1010300185244         51.10097071227506        51.100911406025716       51.100852099776375       51.100792793527035       51.100733487277694       51.100674181028296       51.10061487477901        51.10055556852967        51.10049626228033        51.10043695603105        51.10037764978159        51.10031834353231        51.10025903728291        51.10019973103363        51.10010940779813        51.10000000000002
29                       49.45093339990632        49.58401884175754        49.70928160542337        49.82568886266199        49.935605271933355       50.03790893049336        50.13299343016308        50.21725101806868        50.300289148409036       50.37195524821732        50.442819955777          50.50198842671347        50.559953393655064       50.611187423090314       50.65790152146059        50.70461561983092        50.739664737261876       50.77421370720492        50.80876267714797        50.838058139421776       50.863495705089406       50.88893327075698        50.909764491416354       50.92730554418574        50.944846596955244       50.96224394639057        50.97625657009144        50.98741900030785        50.998923674164416       51.01045539284695        51.02091742555797        51.027841892091544       51.034840403500425       51.0418806605918         51.04892091768323        51.05429898111703        51.05814739436289        51.061995807608696       51.06584422085456        51.069697267166475       51.073564644952455       51.07743202273855        51.07930330473641        51.081119021375          51.08289711528596        51.08467520919692        51.086453303107874       51.08823139701883        51.09000949092979        51.090888031174245       51.09170114529263        51.09251425941102        51.09332737352946        51.09414048764779        51.09495182606611        51.095746403671          51.09608163014656        51.09641884689029        51.09681312179009        51.097207396689896       51.0976016715897         51.09799594648939        51.098390221389195       51.09875207684337        51.09895633839625        51.09916059994913        51.09932297126494        51.09944264060164        51.09956230993828        51.099681979274976       51.099801648611674       51.099921317948315       51.10004098728507        51.10016065662171        51.10028032595835        51.10034912511236        51.10041460117344        51.10048007723458        51.10054555329572        51.100611029356855       51.100676505417994       51.1007142264383         51.100749871993344       51.100785517548445       51.10082116310355        51.10085680865859        51.100892454213636       51.10092809976874        51.10096374532378        51.10099939087888        51.10102937776401        51.10103128082153        51.10103318387911        51.10103508693663        51.10103698999416        51.10103889305174        51.10104079610932        51.10104269916678        51.101044602224306       51.101046505281886       51.101048408339466       51.10104828465967        51.10104727352024        51.10104626238086        51.10104525124137        51.10104424010194        51.10104322896257        51.10104221782308        51.10104120668365        51.10104019554427        51.10103739927388        51.10102969020147        51.101021981129065       51.1010142720566         51.10100656298414        51.10099885391173        51.10099114483927        51.100983435766864       51.1009757266944         51.100968017621994       51.10096030854953        51.100956696389176       51.100955630615886       51.100954564842596       51.100953499069306       51.100952433296015       51.100951367522725       51.100950301749435       51.100949235976145       51.100948170202855       51.100947104429565       51.100952628751315       51.10096176635932        51.10097090396738        51.10098004157544        51.10098917918344        51.100998316791504       51.101007454399564       51.10101659200757        51.10102572961557        51.101034867223575       51.101040343883255       51.101041916912436       51.101043489941674       51.10104506297091        51.10104663600015        51.101048209029386       51.10104978205868        51.10105135508786        51.101052928117156       51.101054501146336       51.1010605472145         51.101070444463744       51.10108034171293        51.101090238962115       51.10110013621136        51.10111003346054        51.10111993070973        51.101129827958914       51.1011397252081         51.1011496224574         51.101154660784744       51.10115578746348        51.10115691414211        51.10115804082085        51.10115916749953        51.10116029417827        51.101161420856954       51.10116254753564        51.101163674214376       51.10116480089306        51.101165678193524       51.10116637818976        51.10116707818605        51.101167778182344       51.10116847817858        51.10116917817487        51.10116987817116        51.1011705781674         51.10117127816375        51.10117197816004        51.101172116105886       51.10117192715745        51.10117173820919        51.10117154926087        51.10117136031255        51.10117117136417        51.10117098241585        51.10117079346753        51.10117060451921        51.101170415570834       51.10117042808804        51.101170563171536       51.101170698254975       51.101170833338415       51.10117096842191        51.10117110350541        51.10117123858885        51.101171373672344       51.101171508755726       51.10117164383922        51.101171844021735       51.101172061831505       51.10117227964133        51.10117249745116        51.10117271526104        51.10117293307087        51.1011731508807         51.101173368690525       51.10117358650035        51.10117380431018        51.10117330713183        51.10117273974197        51.101172172352165       51.10117160496236        51.1011710375725         51.101170470182694       51.10116990279295        51.10116933540303        51.10116876801328        51.101169432250686       51.10117249879903        51.10117556534743        51.10117863189578        51.10118169844418        51.10118476499258        51.10118783154098        51.101190898089385       51.10119396463779        51.10119703118619        51.10119671409956        51.10119490275514        51.101193091410664       51.10119128006619        51.10118946872177        51.101187657377295       51.10118584603288        51.1011840346884         51.101182223343926       51.10118041199951        51.10117785694496        51.10116678340438        51.101155709863804       51.10114463632317        51.10113356278265        51.101122489242016       51.10111141570144        51.10110034216092        51.101089268620285       51.101078195079765       51.10106849470867        51.10105897768358        51.10104946065849        51.101039943633396       51.10103042660825        51.101020909583156       51.101011392558064       51.10100187553297        51.101008590999754       51.10102172596635        51.10103486093294        51.10104799589959        51.101061130866185       51.101074265832835       51.10108740079943        51.10110053576608        51.10110146330379        51.101070864047244       51.10104026479064        51.101009665534036       51.10097906627743        51.100948467020885       51.10091786776434        51.10088726850768        51.10085666925113        51.10082606999458        51.100795470738035       51.10076487148149        51.100734272224884       51.10070367296828        51.10067878352635        51.10067653516194        51.1006742867977         51.10066465143797        51.10064845725793        51.100637878841724       51.10065706515837        51.100676251474965       51.100695437791614       51.100714624108264       51.100733810424856       51.10075299674156        51.100772183058154       51.100791369374804       51.100810555691396       51.100829742008045       51.10084892832475        51.1008681146414         51.10088730095799        51.100892578658204       51.10087039524234        51.10084821182653        51.100826028410665       51.1008038449948         51.100781661578935       51.10075947816313        51.10073729474726        51.1007151113314         51.10069292791553        51.10067074449972        51.1006485610838         51.10062637766799        51.10060419425213        51.10059219340451        51.100605386080645       51.10060803510197        51.10059176421777        51.10059370859841        51.10061414645827        51.10063458431813        51.100655022178046       51.100675460037905       51.10069589789782        51.10071633575768        51.10073677361754        51.10075721147746        51.10077764933732        51.10079808719718        51.10081852505709        51.10083896291695        51.10085940077681        51.1008647480657         51.100842702458635       51.10082065685151        51.100798611244386       51.10077656563732        51.10075452003025        51.100732474423125       51.100710428816          51.10068838320899        51.10066633760181        51.1006442919948         51.10062224638767        51.100600200780605       51.10057815517348        51.100556109566355       51.10055958766924        51.10056154551461        51.10054999868055        51.10057122082287        51.100592442965194       51.10061366510746        51.100634887249726       51.100656109392105       51.10067733153443        51.10069855367675        51.10071977581907        51.10074099796134        51.10076222010366        51.100783442245984       51.100804664388306       51.10082588653063        51.10084710867295        51.1008592526523         51.10084233465011        51.10082541664798        51.100808498645904       51.10079158064377        51.10077466264164        51.10075774463951        51.10074082663738        51.100723908635246       51.10070699063317        51.10069007263098        51.10067315462885        51.100656236626776       51.100639318624644       51.10062240062257        51.10062765427807        51.10064560539445        51.10066951706642        51.100701505010875       51.100740985923835       51.10078046683674        51.1008199477497         51.10085942866266        51.10089890957562        51.10093839048858        51.10097787140148        51.10101735231444        51.1010568332274         51.101096314140364       51.101135795053324       51.101175275966284       51.10121475687919        51.10125423779215        51.10122516399167        51.10119056014571        51.10115595629969        51.10112135245373        51.10108674860771        51.10105214476175        51.10101754091579        51.100982937069716       51.100948333223755       51.100913729377794       51.100879125531776       51.10084452168576        51.1008099178398         51.100775313993836       51.100745590849726       51.10072496675349        51.10073571414762        51.10075883502657        51.10079369966428        51.10082856430205        51.10086342893976        51.10089829357753        51.1009331582153         51.10096802285301        51.10100288749072        51.10103775212849        51.10107261676626        51.10110748140397        51.101142346041684       51.10117721067951        51.10121207531722        51.10124693995499        51.10124119829885        51.10120500787292        51.10116881744699        51.101132627021116       51.10109643659513        51.1010602461692         51.10102405574327        51.100987865317336       51.100951674891405       51.10091548446553        51.10087929403949        51.10084310361361        51.100806913187625       51.100770722761695       51.10073453233582        51.1007117847563         51.100699018961336       51.10070227610652        51.10072218326343        51.10074715858349        51.10077213390349        51.10079710922355        51.10082208454361        51.10084705986361        51.10087203518367        51.10089701050367        51.10092198582373        51.10094696114379        51.10097193646379        51.10099691178385        51.10102188710391        51.101046862423914       51.10105530705846        51.10099450106702        51.10093369507558        51.100872889084144       51.100812083092706       51.10075127710127        51.10069047110977        51.10062966511839        51.100568859126895       51.10050805313551        51.10044724714402        51.10038644115258        51.1003256351612         51.1002648291697         51.100204023178264       51.100111705931          51.10000000000002
30                       49.42442542741503        49.5575046963574         49.682916120044126       49.799616643474224       49.909936513551884       50.01276225646251        50.10849654397276        50.1935192292832         50.27733544458425        50.34992008170707        50.42171340576613        50.48186755794228        50.54082407789622        50.59307128828573        50.64081504738061        50.688558806475555       50.72457179638195        50.760081818064805       50.7955918397476         50.82579659457474        50.85210539948798        50.878414204401224       50.90002079913222        50.91826875248364        50.93651670583506        50.954620098555665       50.969247425655624       50.98094200212165        50.99299289359027        51.00507194183416        51.01604133063944        51.0233409567266         51.030719484802944       51.03814249694892        51.04556550909484        51.051249282423726       51.055332503992986       51.059415725562246       51.06349894713151        51.06758722774373        51.071691157505484       51.07579508726724        51.07779295567457        51.07973219367284        51.081631687429365       51.08353118118589        51.085430674942415       51.08733016869894        51.089229662455466       51.090172387862594       51.09104552581874        51.091918663775004       51.09279180173121        51.093664939687415       51.09453607998182        51.09538903226604        51.095750566129254       51.096114203104776       51.096538133315505       51.096962063526234       51.097385993736964       51.09780992394769        51.098233854158366       51.098622998870496       51.09884304808031        51.099063097290184       51.09923796201923        51.09936676669008        51.09949557136099        51.0996243760319         51.099753180702805       51.09988198537371        51.100010790044564       51.10013959471547        51.10026839938638        51.10034130748744        51.10041056414718        51.10047982080681        51.10054907746655        51.10061833412624        51.100687590785924       51.10072734421021        51.100764891442736       51.10080243867537        51.100839985907896       51.10087753314042        51.100915080373          51.10095262760558        51.1009901748381         51.10102772207068        51.10105937541516        51.10106177755074        51.10106417968632        51.1010665818219         51.10106898395742        51.101071386093          51.10107378822863        51.101076190364154       51.101078592499675       51.101080994635254       51.10108339677083        51.10108350289886        51.101082603660075       51.101081704421404       51.10108080518273        51.10107990594406        51.10107900670545        51.10107810746666        51.10107720822799        51.10107630898938        51.101073599578854       51.101065908452256       51.10105821732566        51.10105052619906        51.10104283507246        51.10103514394581        51.10102745281921        51.101019761692555       51.10101207056596        51.10100437943936        51.10099668831265        51.1009930863961         51.10099202607944        51.100990965762776       51.10098990544611        51.10098884512939        51.10098778481273        51.10098672449601        51.10098566417935        51.100984603862685       51.10098354354602        51.10098909304662        51.100998266647025       51.10100744024743        51.10101661384783        51.101025787448236       51.10103496104864        51.101044134649044       51.10105330824945        51.10106248184985        51.1010716554502         51.101077189828516       51.10107884374298        51.10108049765745        51.10108215157186        51.10108380548627        51.101085459400736       51.1010871133152         51.10108876722961        51.101090421144136       51.101092075058546       51.10109819539639        51.1011081612196         51.10111812704275        51.101128092865906       51.101138058689116       51.10114802451227        51.101157990335366       51.10116795615858        51.10117792198173        51.10118788780494        51.101192990082154       51.10119417698803        51.10119536389402        51.10119655080001        51.10119773770589        51.10119892461188        51.10120011151781        51.101201298423746       51.10120248532962        51.10120367223561        51.10120459809434        51.10120533835243        51.10120607861057        51.10120681886866        51.101207559126806       51.10120829938489        51.10120903964304        51.10120977990118        51.10121052015927        51.101211260417415       51.10121142126525        51.10121124512227        51.10121106897924        51.10121089283621        51.101210716693174       51.1012105405502         51.101210364407166       51.10121018826419        51.10121001212116        51.101209835978125       51.101209855775096       51.10120999477664        51.10121013377818        51.10121027277978        51.101210411781324       51.10121055078287        51.101210689784466       51.10121082878601        51.10121096778755        51.10121110678915        51.10121131071742        51.10121153222644        51.10121175373553        51.10121197524455        51.101212196753636       51.10121241826266        51.10121263977163        51.101212861280715       51.10121308278974        51.10121330429877        51.10121280627271        51.1012122375887         51.10121166890468        51.10121110022067        51.10121053153665        51.10120996285269        51.10120939416868        51.10120882548466        51.1012082568007         51.10120890996137        51.10121194635212        51.10121498274293        51.10121801913374        51.10122105552455        51.101224091915356       51.101227128306164       51.10123016469697        51.10123320108778        51.10123623747859        51.101235862403485       51.10123398078008        51.101232099156675       51.10123021753327        51.10122833590992        51.10122645428646        51.10122457266306        51.10122269103965        51.10122080941625        51.10121892779284        51.10121630353518        51.1012051731135         51.10119404269176        51.10118291227002        51.10117178184828        51.10116065142654        51.10114952100486        51.10113839058306        51.10112726016132        51.10111612973964        51.101106386332106       51.101096828118955       51.10108726990592        51.101077711692824       51.10106815347973        51.101058595266636       51.10104903705354        51.101039478840505       51.10104616208224        51.101059268368545       51.10107237465479        51.10108548094115        51.1010985872274         51.1011116935137         51.101124799800004       51.10113790608625        51.10113875831229        51.10110796331429        51.10107716831635        51.1010463733183         51.1010155783203         51.10098478332236        51.10095398832436        51.100923193326366       51.10089239832837        51.10086160333043        51.10083080833243        51.100800013334435       51.10076921833644        51.1007384233385         51.10071332366164        51.10071080759144        51.1007082915213         51.100698614923886       51.10068258058436        51.100672141253085       51.10069135664622        51.10071057203936        51.1007297874325         51.10074900282564        51.10076821821872        51.100787433611856       51.100806649004994       51.100825864398075       51.10084507979127        51.100864295184465       51.1008835105776         51.10090272597074        51.10092194136382        51.10092718457014        51.100904841147155       51.10088249772423        51.100860154301245       51.10083781087826        51.100815467455334       51.10079312403241        51.10077078060942        51.100748437186496       51.10072609376351        51.100703750340585       51.1006814069176         51.10065906349462        51.100636720071634       51.1006245322846         51.10063747138622        51.10064002741365        51.10062395168728        51.10062604512518        51.100646585237655       51.10066712535013        51.10068766546266        51.10070820557519        51.10072874568766        51.100749285800134       51.10076982591261        51.10079036602508        51.10081090613767        51.10083144625014        51.10085198636261        51.10087252647509        51.10089306658756        51.10089842851664        51.10087623851291        51.10085404850906        51.10083185850533        51.10080966850154        51.10078747849775        51.10076528849402        51.100743098490284       51.100720908486494       51.100698718482704       51.10067652847897        51.10065433847524        51.10063214847145        51.10060995846766        51.100587768463924       51.10059103317411        51.100592944616324       51.100581634956825       51.100603009921485       51.10062438488609        51.10064575985075        51.10066713481535        51.100688509780014       51.100709884744674       51.10073125970928        51.10075263467394        51.10077400963854        51.100795384603146       51.100816759567806       51.10083813453241        51.10085950949701        51.100880884461674       51.10089315688481        51.10087628928363        51.100859421682344       51.10084255408117        51.100825686479936       51.100808818878704       51.100791951277415       51.10077508367618        51.10075821607501        51.100741348473775       51.10072448087254        51.10070761327131        51.100690745670136       51.10067387806885        51.100657010467614       51.10066218668305        51.10068004314013        51.10070442458465        51.100736753846434       51.10077645689921        51.10081615995199        51.10085586300477        51.100895566057545       51.10093526911032        51.10097497216316        51.10101467521588        51.10105437826866        51.10109408132149        51.10113378437427        51.10117348742705        51.101213190479825       51.10125289353266        51.10129259658538        51.10126353460794        51.10122892561958        51.10119431663111        51.10115970764275        51.101125098654336       51.10109048966592        51.10105588067745        51.10102127168909        51.10098666270068        51.100952053712206       51.100917444723905       51.10088283573549        51.10084822674702        51.100813617758604       51.10078376474513        51.10076277825215        51.1007737265669         51.10079717492897        51.100832069392084       51.10086696385508        51.10090185831814        51.100936752781195       51.10097164724425        51.10100654170731        51.10104143617036        51.10107633063342        51.101111225096474       51.10114611955947        51.10118101402253        51.10121590848564        51.1012508029487         51.1012856974117         51.101279873733915       51.10124351741729        51.10120716110066        51.10117080478415        51.10113444846752        51.101098092151005       51.10106173583438        51.10102537951775        51.10098902320118        51.10095266688461        51.10091631056804        51.10087995425147        51.1008435979349         51.10080724161827        51.100770885301756       51.10074756193063        51.10073419821623        51.10073682260054        51.10075611806565        51.100780488107205       51.10080485814882        51.10082922819038        51.10085359823199        51.10087796827355        51.10090233831511        51.100926708356724       51.10095107839828        51.1009754484399         51.100999818481455       51.10102418852307        51.10104855856457        51.101072928606186       51.10108059559258        51.10101828985904        51.10095598412545        51.10089367839197        51.10083137265838        51.10076906692484        51.10070676119125        51.10064445545777        51.100582149724175       51.10051984399064        51.10045753825705        51.10039523252351        51.100332926789974       51.10027062105638        51.100208315322845       51.10011400406387        51.10000000000002
31                       49.39791745492374        49.530990550957256       49.65655063466494        49.77354442428657        49.88426775517053        49.987615582431715       50.08399965778244        50.16978744049777        50.25438174075953        50.32788491519676        50.40060685575531        50.46174668917109        50.52169476213737        50.5749551534812         50.623728573300696       50.67250199312019        50.70947885550197        50.74594992892463        50.782421002347235       50.813535049727705       50.84071509388656        50.86789513804547        50.89027710684809        50.9092319607816         50.92818681471499        50.94699625072076        50.96223828121998        50.97446500393545        50.98706211301612        50.999688490821256       51.01116523572085        51.0188400213616         51.02659856610546        51.03440433330593        51.04221010050645        51.04819958373042        51.05251761362314        51.05683564351585        51.06115367340857        51.065477188321154       51.06981767005851        51.074158151795984       51.076282606612835       51.07834536597079        51.08036625957283        51.082387153174864       51.08440804677696        51.086428940378994       51.08844983398103        51.08945674455083        51.09038990634491        51.09132306813888        51.09225622993296        51.09318939172692        51.094120333897536       51.09503166086108        51.09541950211195        51.095809559319264       51.09626314484092        51.09671673036263        51.097170315884284       51.09762390140594        51.09807748692759        51.098493920897624       51.09872975776449        51.098965594631295       51.09915295277358        51.09929089277864        51.0994288327837         51.099566772788876       51.09970471279394        51.099842652799055       51.099980592804116       51.10011853280923        51.100256472814294       51.10033348986252        51.10040652712081        51.10047956437904        51.10055260163733        51.10062563889562        51.10069867615391        51.10074046198207        51.10077991089213        51.10081935980219        51.100858808712246       51.10089825762225        51.10093770653236        51.10097715544242        51.10101660435248        51.10105605326254        51.10108937306637        51.10109227427995        51.10109517549358        51.1010980767071         51.10110097792068        51.101103879134314       51.10110678034789        51.10110968156147        51.101112582775045       51.10111548398862        51.1011183852022         51.10111872113794        51.10111793379997        51.10111714646206        51.10111635912415        51.10111557178618        51.10111478444827        51.1011139971103         51.10111320977239        51.101112422434426       51.101109799883886       51.10110212670304        51.101094453522364       51.10108678034152        51.10107910716073        51.10107143397994        51.10106376079909        51.10105608761836        51.10104841443757        51.10104074125678        51.101033068075935       51.101029476403085       51.10102842154299        51.101027366682956       51.101026311822864       51.10102525696277        51.101024202102735       51.1010231472427         51.10102209238255        51.101021037522514       51.10101998266242        51.10102555734193        51.10103476693473        51.10104397652748        51.101053186120225       51.10106239571303        51.10107160530583        51.10108081489858        51.10109002449133        51.10109923408413        51.101108443676935       51.10111403577383        51.10111577057353        51.10111750537317        51.10111924017275        51.101120974972446       51.101122709772085       51.101124444571724       51.10112617937142        51.10112791417106        51.1011296489707         51.10113584357828        51.101145877975455       51.101155912372576       51.1011659467697         51.10117598116682        51.10118601556394        51.10119604996106        51.10120608435818        51.1012161187553         51.10122615315248        51.10123131937951        51.10123256651275        51.10123381364588        51.10123506077906        51.101236307912245       51.10123755504543        51.101238802178614       51.10124004931174        51.101241296444925       51.10124254357811        51.10124351799516        51.1012442985151         51.10124507903504        51.10124585955498        51.101246640074976       51.10124742059486        51.101248201114856       51.1012489816348         51.101249762154794       51.10125054267479        51.10125072642461        51.10125056308692        51.101250399749176       51.101250236411545       51.10125007307386        51.10124990973617        51.10124974639848        51.10124958306079        51.1012494197231         51.10124925638536        51.10124928346204        51.10124942638174        51.101249569301444       51.10124971222103        51.10124985514079        51.10124999806044        51.10125014098014        51.10125028389979        51.10125042681943        51.10125056973908        51.10125077741327        51.10125100262155        51.10125122782972        51.101251453038          51.10125167824623        51.101251903454454       51.10125212866268        51.101252353870905       51.10125257907919        51.10125280428747        51.10125230541365        51.10125173543548        51.101251165457256       51.10125059547903        51.10125002550086        51.10124945552269        51.101248885544464       51.10124831556624        51.10124774558807        51.10124838767206        51.10125139390527        51.10125440013849        51.1012574063717         51.10126041260486        51.10126341883807        51.10126642507129        51.101269431304445       51.10127243753766        51.10127544377093        51.101275010707354       51.10127305880508        51.10127110690274        51.10126915500035        51.10126720309802        51.10126525119563        51.10126329929335        51.101261347391016       51.10125939548868        51.10125744358629        51.10125475012546        51.10124356282262        51.10123237551977        51.10122118821687        51.101210000913966       51.10119881361106        51.101187626308274       51.10117643900537        51.10116525170247        51.10115406439962        51.10114427795554        51.101134678554445       51.10112507915335        51.10111547975231        51.10110588035127        51.10109628095012        51.10108668154908        51.10107708214798        51.10108373316484        51.10109681077074        51.101109888376754       51.101122965982654       51.10113604358861        51.10114912119457        51.101162198800466       51.10117527640648        51.10117605332073        51.101145062581395       51.10111407184195        51.101083081102615       51.10105209036317        51.10102109962378        51.10099010888439        51.100959118145          51.10092812740561        51.10089713666622        51.10086614592683        51.10083515518744        51.10080416444805        51.1007731737086         51.100747863796926       51.10074508002094        51.10074229624496        51.10073257840986        51.10071670391079        51.1007064036645         51.10072564813413        51.10074489260376        51.100764137073384       51.10078338154301        51.10080262601264        51.100821870482264       51.10084111495189        51.10086035942152        51.1008796038912         51.10089884836083        51.100918092830454       51.10093733730008        51.100956581769765       51.100961790482074       51.10093928705203        51.10091678362198        51.10089428019188        51.100871776761835       51.10084927333173        51.10082676990169        51.10080426647164        51.100781763041596       51.10075925961149        51.10073675618145        51.100714252751345       51.1006917493213         51.1006692458912         51.10065687116486        51.1006695566918         51.10067201972538        51.100656139156854       51.10065838165201        51.100679024017154       51.10069966638224        51.10072030874733        51.100740951112414       51.1007615934775         51.100782235842644       51.10080287820767        51.10082352057282        51.1008441629379         51.10086480530299        51.10088544766808        51.10090609003316        51.10092673239831        51.10093210896753        51.10090977456707        51.10088744016667        51.10086510576622        51.10084277136576        51.100820436965364       51.10079810256491        51.10077576816451        51.100753433764          51.1007310993636         51.100708764963144       51.10068643056269        51.10066409616229        51.10064176176189        51.10061942736138        51.10062247867887        51.100624343718096       51.100613271233215       51.1006347990201         51.10065632680704        51.10067785459398        51.100699382380924       51.100720910167865       51.10074243795481        51.10076396574175        51.10078549352869        51.10080702131569        51.10082854910257        51.100850076889515       51.10087160467651        51.1008931324634         51.100914660250396       51.10092706111743        51.10091024391704        51.10089342671671        51.10087660951638        51.100859792316044       51.10084297511571        51.10082615791538        51.100809340715045       51.10079252351471        51.10077570631444        51.10075888911405        51.10074207191377        51.10072525471338        51.10070843751305        51.10069162031277        51.100696719088035       51.100714480885756       51.10073933210282        51.10077200268199        51.10081192787459        51.100851853067184       51.100891778259836       51.10093170345243        51.100971628645084       51.10101155383768        51.10105147903033        51.10109140422293        51.10113132941558        51.101171254608175       51.10121117980083        51.10125110499348        51.10129103018602        51.10133095537867        51.101301905224204       51.10126729109345        51.10123267696258        51.10119806283171        51.10116344870096        51.10112883457009        51.10109422043928        51.10105960630847        51.101024992177656       51.100990378046845       51.10095576391598        51.100921149785165       51.1008865356543         51.100851921523486       51.10082193864059        51.10080058975086        51.100811738986295       51.100835514831545       51.10087043911989        51.10090536340823        51.10094028769652        51.10097521198492        51.10101013627332        51.10104506056166        51.101079984849946       51.101114909138346       51.10114983342669        51.10118475771503        51.101219682003375       51.10125460629172        51.10128953058012        51.10132445486852        51.10131854916892        51.1012820269616         51.10124550475439        51.10120898254718        51.10117246033991        51.10113593813276        51.101099415925546       51.10106289371828        51.10102637151101        51.1009898493038         51.10095332709659        51.10091680488938        51.10088028268211        51.1008437604749         51.100807238267635       51.100783339104964       51.10076937747118        51.10077136909456        51.10079005286792        51.100813817631035       51.10083758239415        51.10086134715726        51.10088511192038        51.10090887668349        51.10093264144666        51.10095640620972        51.10098017097283        51.101003935735946       51.10102770049906        51.101051465262174       51.101075230025344       51.10109899478846        51.101105884126696       51.101042078651005       51.10097827317537        51.10091446769968        51.10085066222405        51.100786856748414       51.10072305127272        51.10065924579715        51.100595440321456       51.100531634845765       51.10046782937013        51.10040402389444        51.10034021841881        51.10027641294312        51.10021260746743        51.10011630219668        51.10000000000002
[truncated: 21,127,168 more chars]
