# Supplementary material for: Numerical simulation research on thermal insulation performance of composite heat-insulation zone structure in hydrothermal high-temperature mine
Source: Sci Rep. 2024 Jun 18;14:14096. doi: 10.1038/s41598-024-64702-4 (PMC11189482; doi:10.1038/s41598-024-64702-4)
Supplement: Supplementary file 1 — Supplementary Information. [file 41598_2024_64702_MOESM1_ESM.zip › Heat-regulating circle scenario 2-1.xlsx]

## Sheet: Sheet1
0	324.25	324.25	324.25	324.25	324.25	324.25	324.25	324.25	324.25	324.25	324.25	324.25	324.25	324.25	324.25	324.25	324.25	324.25	324.25	324.25	324.25	324.25	324.25	324.25	324.25	324.25	324.25	324.25	324.25	324.25	324.25	324.25	324.25	324.25	324.25	324.25	324.25	324.25	324.25	324.25	324.25	324.25	324.25	324.25	324.25	324.25	324.25	324.25	324.25
1	324.175	324.194	324.208	324.218	324.226	324.232	324.237	324.24	324.243	324.244	324.246	324.247	324.248	324.248	324.249	324.249	324.249	324.249	324.25	324.25	324.25	324.25	324.25	324.25	324.25	324.25	324.25	324.25	324.25	324.25	324.25	324.25	324.25	324.25	324.25	324.25	324.25	324.25	324.25	324.25	324.25	324.25	324.25	324.25	324.25	324.25	324.25	324.25	324.25
2	324.104	324.139	324.166	324.185	324.201	324.213	324.222	324.228	324.234	324.238	324.241	324.243	324.245	324.246	324.247	324.248	324.248	324.249	324.249	324.249	324.249	324.25	324.25	324.25	324.25	324.25	324.25	324.25	324.25	324.25	324.25	324.25	324.25	324.25	324.25	324.25	324.25	324.25	324.25	324.25	324.25	324.25	324.25	324.25	324.25	324.25	324.25	324.25	324.25
3	324.051	324.092	324.125	324.151	324.172	324.189	324.203	324.212	324.221	324.227	324.233	324.236	324.24	324.242	324.244	324.245	324.246	324.247	324.248	324.248	324.249	324.249	324.249	324.249	324.25	324.25	324.25	324.25	324.25	324.25	324.25	324.25	324.25	324.25	324.25	324.25	324.25	324.25	324.25	324.25	324.25	324.25	324.25	324.25	324.25	324.25	324.25	324.25	324.25
4	324	324.047	324.085	324.117	324.143	324.165	324.183	324.196	324.208	324.216	324.224	324.229	324.234	324.237	324.24	324.243	324.244	324.245	324.247	324.247	324.248	324.248	324.249	324.249	324.249	324.25	324.25	324.25	324.25	324.25	324.25	324.25	324.25	324.25	324.25	324.25	324.25	324.25	324.25	324.25	324.25	324.25	324.25	324.25	324.25	324.25	324.25	324.25	324.25
5	323.958	324.007	324.049	324.085	324.115	324.141	324.162	324.177	324.193	324.203	324.213	324.22	324.226	324.231	324.235	324.239	324.241	324.243	324.244	324.246	324.247	324.247	324.248	324.248	324.249	324.249	324.249	324.25	324.25	324.25	324.25	324.25	324.25	324.25	324.25	324.25	324.25	324.25	324.25	324.25	324.25	324.25	324.25	324.25	324.25	324.25	324.25	324.25	324.25
6	323.922	323.972	324.016	324.054	324.087	324.116	324.14	324.158	324.176	324.189	324.202	324.21	324.218	324.224	324.229	324.234	324.237	324.239	324.242	324.244	324.245	324.246	324.247	324.248	324.248	324.249	324.249	324.249	324.249	324.25	324.25	324.25	324.25	324.25	324.25	324.25	324.25	324.25	324.25	324.25	324.25	324.25	324.25	324.25	324.25	324.25	324.25	324.25	324.25
7	323.892	323.941	323.986	324.025	324.06	324.091	324.117	324.138	324.159	324.174	324.188	324.199	324.209	324.216	324.222	324.229	324.232	324.235	324.239	324.241	324.243	324.244	324.246	324.246	324.247	324.248	324.249	324.249	324.249	324.249	324.25	324.25	324.25	324.25	324.25	324.25	324.25	324.25	324.25	324.25	324.25	324.25	324.25	324.25	324.25	324.25	324.25	324.25	324.25
8	323.871	323.919	323.964	324.003	324.039	324.071	324.099	324.121	324.143	324.159	324.175	324.187	324.198	324.207	324.214	324.221	324.225	324.229	324.234	324.237	324.239	324.241	324.243	324.244	324.245	324.246	324.247	324.247	324.248	324.249	324.249	324.249	324.249	324.25	324.25	324.25	324.25	324.25	324.25	324.25	324.25	324.25	324.25	324.25	324.25	324.25	324.25	324.25	324.251
9	323.85	323.899	323.943	323.983	324.02	324.053	324.081	324.105	324.128	324.145	324.162	324.175	324.187	324.197	324.205	324.213	324.218	324.223	324.228	324.232	324.235	324.238	324.24	324.241	324.243	324.244	324.245	324.246	324.247	324.247	324.248	324.248	324.249	324.249	324.249	324.25	324.25	324.25	324.25	324.25	324.25	324.25	324.25	324.25	324.25	324.251	324.251	324.251	324.251
10	323.829	323.878	323.923	323.964	324.001	324.034	324.064	324.089	324.113	324.131	324.15	324.163	324.176	324.187	324.196	324.206	324.211	324.217	324.223	324.227	324.23	324.234	324.236	324.238	324.24	324.242	324.243	324.244	324.245	324.246	324.247	324.248	324.248	324.248	324.249	324.249	324.249	324.25	324.25	324.25	324.25	324.25	324.25	324.25	324.251	324.251	324.251	324.251	324.251
11	323.809	323.857	323.903	323.944	323.982	324.016	324.047	324.072	324.097	324.117	324.137	324.151	324.166	324.178	324.188	324.198	324.204	324.211	324.217	324.222	324.226	324.23	324.233	324.235	324.238	324.24	324.242	324.243	324.244	324.245	324.246	324.247	324.247	324.248	324.249	324.249	324.249	324.249	324.25	324.25	324.25	324.25	324.25	324.25	324.251	324.251	324.251	324.251	324.251
12	323.788	323.837	323.882	323.924	323.963	323.998	324.029	324.056	324.082	324.103	324.124	324.14	324.155	324.168	324.179	324.19	324.197	324.205	324.212	324.217	324.222	324.226	324.23	324.233	324.235	324.238	324.24	324.241	324.243	324.244	324.245	324.246	324.247	324.247	324.248	324.249	324.249	324.249	324.249	324.25	324.25	324.25	324.25	324.251	324.251	324.251	324.251	324.251	324.251
13	323.768	323.816	323.862	323.904	323.943	323.979	324.012	324.04	324.067	324.089	324.111	324.128	324.144	324.158	324.17	324.182	324.19	324.198	324.206	324.213	324.218	324.223	324.227	324.23	324.233	324.236	324.238	324.24	324.241	324.243	324.244	324.245	324.246	324.247	324.248	324.248	324.249	324.249	324.249	324.25	324.25	324.25	324.25	324.251	324.251	324.251	324.251	324.251	324.251
14	323.747	323.796	323.842	323.884	323.924	323.961	323.994	324.023	324.052	324.075	324.098	324.116	324.134	324.148	324.161	324.175	324.183	324.192	324.201	324.208	324.213	324.219	324.223	324.227	324.23	324.234	324.236	324.238	324.24	324.242	324.243	324.244	324.245	324.246	324.247	324.248	324.248	324.249	324.249	324.249	324.25	324.25	324.25	324.251	324.251	324.251	324.251	324.251	324.251
15	323.731	323.78	323.826	323.869	323.909	323.946	323.98	324.01	324.039	324.063	324.086	324.105	324.124	324.139	324.153	324.167	324.176	324.186	324.195	324.202	324.208	324.215	324.219	324.223	324.227	324.231	324.233	324.236	324.238	324.24	324.242	324.243	324.244	324.245	324.246	324.247	324.248	324.248	324.248	324.249	324.249	324.25	324.25	324.25	324.251	324.251	324.251	324.251	324.251
16	323.718	323.767	323.813	323.856	323.896	323.934	323.968	323.998	324.027	324.052	324.076	324.095	324.114	324.13	324.145	324.159	324.169	324.179	324.189	324.196	324.203	324.21	324.215	324.219	324.223	324.227	324.23	324.233	324.235	324.237	324.24	324.241	324.242	324.244	324.245	324.246	324.246	324.247	324.248	324.248	324.249	324.249	324.25	324.25	324.25	324.25	324.251	324.251	324.251
17	323.706	323.754	323.8	323.843	323.884	323.921	323.956	323.986	324.016	324.041	324.066	324.085	324.105	324.121	324.136	324.151	324.162	324.172	324.182	324.191	324.198	324.205	324.21	324.215	324.219	324.224	324.227	324.23	324.232	324.235	324.238	324.239	324.24	324.242	324.244	324.245	324.245	324.246	324.247	324.247	324.248	324.249	324.249	324.25	324.25	324.25	324.25	324.251	324.251
18	323.693	323.741	323.788	323.831	323.871	323.909	323.944	323.975	324.005	324.03	324.055	324.076	324.095	324.113	324.128	324.143	324.154	324.165	324.176	324.185	324.192	324.2	324.206	324.211	324.215	324.22	324.224	324.227	324.23	324.233	324.235	324.237	324.239	324.24	324.242	324.243	324.244	324.245	324.246	324.247	324.248	324.248	324.249	324.249	324.249	324.25	324.25	324.251	324.251
19	323.68	323.729	323.775	323.818	323.859	323.897	323.932	323.963	323.993	324.019	324.045	324.066	324.086	324.104	324.12	324.136	324.147	324.158	324.17	324.179	324.187	324.195	324.201	324.206	324.212	324.217	324.221	324.224	324.227	324.23	324.233	324.235	324.237	324.239	324.241	324.242	324.243	324.244	324.245	324.246	324.247	324.248	324.248	324.249	324.249	324.25	324.25	324.25	324.251
20	323.667	323.716	323.762	323.805	323.846	323.884	323.92	323.951	323.982	324.008	324.034	324.056	324.077	324.095	324.111	324.128	324.14	324.152	324.163	324.173	324.182	324.19	324.197	324.202	324.208	324.213	324.218	324.221	324.224	324.228	324.231	324.233	324.235	324.237	324.239	324.241	324.242	324.243	324.244	324.245	324.246	324.247	324.248	324.248	324.249	324.249	324.25	324.25	324.251
21	323.654	323.703	323.749	323.793	323.834	323.872	323.908	323.94	323.971	323.998	324.024	324.046	324.067	324.086	324.103	324.12	324.132	324.145	324.157	324.167	324.176	324.185	324.192	324.198	324.204	324.21	324.214	324.218	324.222	324.226	324.229	324.231	324.233	324.236	324.238	324.24	324.241	324.242	324.243	324.244	324.246	324.247	324.247	324.248	324.248	324.249	324.25	324.25	324.251
22	323.642	323.69	323.736	323.78	323.821	323.86	323.896	323.928	323.959	323.987	324.014	324.036	324.058	324.077	324.095	324.112	324.125	324.138	324.151	324.161	324.171	324.18	324.188	324.194	324.2	324.206	324.211	324.215	324.219	324.223	324.227	324.229	324.232	324.234	324.237	324.238	324.24	324.241	324.242	324.244	324.245	324.246	324.247	324.247	324.248	324.249	324.249	324.25	324.251
23	323.629	323.677	323.724	323.767	323.809	323.847	323.884	323.916	323.948	323.976	324.003	324.026	324.048	324.068	324.086	324.104	324.118	324.131	324.144	324.156	324.165	324.175	324.183	324.19	324.196	324.203	324.208	324.212	324.217	324.221	324.225	324.227	324.23	324.233	324.235	324.237	324.239	324.24	324.241	324.243	324.244	324.246	324.246	324.247	324.248	324.248	324.249	324.25	324.25
24	323.616	323.664	323.711	323.754	323.796	323.835	323.872	323.904	323.937	323.965	323.993	324.016	324.039	324.059	324.078	324.097	324.111	324.124	324.138	324.15	324.16	324.17	324.178	324.185	324.192	324.199	324.205	324.209	324.214	324.219	324.223	324.225	324.228	324.231	324.234	324.236	324.238	324.239	324.241	324.242	324.244	324.245	324.246	324.247	324.247	324.248	324.249	324.25	324.25
25	323.603	323.652	323.698	323.742	323.783	323.823	323.86	323.893	323.925	323.954	323.982	324.006	324.03	324.051	324.07	324.089	324.103	324.117	324.132	324.144	324.155	324.165	324.174	324.181	324.188	324.196	324.202	324.206	324.211	324.216	324.221	324.223	324.226	324.23	324.233	324.235	324.236	324.238	324.24	324.241	324.243	324.245	324.245	324.246	324.247	324.248	324.249	324.249	324.25
26	323.59	323.639	323.685	323.729	323.771	323.81	323.848	323.881	323.914	323.943	323.972	323.996	324.02	324.042	324.061	324.081	324.096	324.111	324.125	324.138	324.149	324.16	324.169	324.177	324.185	324.192	324.199	324.204	324.209	324.214	324.218	324.222	324.225	324.228	324.231	324.234	324.235	324.237	324.239	324.241	324.242	324.244	324.245	324.246	324.247	324.247	324.248	324.249	324.25
27	323.577	323.626	323.672	323.716	323.758	323.798	323.836	323.869	323.903	323.932	323.962	323.986	324.011	324.033	324.053	324.073	324.089	324.104	324.119	324.132	324.144	324.155	324.165	324.173	324.181	324.189	324.195	324.201	324.206	324.211	324.216	324.22	324.223	324.226	324.23	324.232	324.234	324.236	324.238	324.24	324.242	324.244	324.244	324.245	324.246	324.247	324.248	324.249	324.25
28	323.565	323.613	323.66	323.704	323.746	323.786	323.823	323.858	323.892	323.921	323.951	323.977	324.002	324.024	324.045	324.065	324.081	324.097	324.113	324.126	324.138	324.15	324.16	324.169	324.177	324.185	324.192	324.198	324.203	324.209	324.214	324.218	324.221	324.225	324.228	324.231	324.233	324.235	324.237	324.239	324.241	324.243	324.244	324.245	324.246	324.247	324.248	324.249	324.25
29	323.553	323.601	323.648	323.692	323.734	323.774	323.812	323.847	323.881	323.911	323.941	323.967	323.993	324.016	324.037	324.058	324.074	324.09	324.107	324.121	324.133	324.145	324.156	324.164	324.173	324.182	324.189	324.195	324.201	324.207	324.212	324.216	324.219	324.223	324.227	324.23	324.232	324.234	324.236	324.238	324.24	324.242	324.243	324.244	324.245	324.246	324.247	324.249	324.25
30	323.545	323.594	323.64	323.685	323.727	323.767	323.805	323.84	323.874	323.904	323.935	323.961	323.986	324.009	324.031	324.052	324.068	324.085	324.101	324.115	324.128	324.141	324.151	324.16	324.169	324.178	324.185	324.191	324.197	324.203	324.209	324.213	324.217	324.221	324.225	324.228	324.23	324.232	324.234	324.236	324.239	324.241	324.242	324.243	324.244	324.245	324.247	324.248	324.249
31	323.538	323.586	323.633	323.677	323.719	323.76	323.798	323.832	323.867	323.897	323.928	323.954	323.98	324.003	324.024	324.046	324.063	324.079	324.096	324.11	324.123	324.136	324.146	324.156	324.165	324.174	324.181	324.188	324.194	324.2	324.206	324.21	324.214	324.218	324.222	324.225	324.228	324.23	324.232	324.235	324.237	324.24	324.241	324.242	324.243	324.244	324.246	324.247	324.248
32	323.53	323.579	323.625	323.67	323.712	323.752	323.79	323.825	323.86	323.89	323.921	323.947	323.973	323.996	324.018	324.04	324.057	324.074	324.09	324.105	324.118	324.131	324.142	324.151	324.161	324.17	324.178	324.184	324.191	324.197	324.203	324.207	324.211	324.216	324.22	324.223	324.226	324.228	324.231	324.233	324.236	324.238	324.239	324.241	324.242	324.243	324.245	324.246	324.247
33	323.523	323.571	323.618	323.662	323.705	323.745	323.783	323.818	323.852	323.883	323.914	323.94	323.966	323.99	324.012	324.034	324.051	324.068	324.085	324.1	324.113	324.126	324.137	324.147	324.156	324.166	324.174	324.181	324.187	324.194	324.2	324.204	324.209	324.213	324.218	324.221	324.224	324.226	324.229	324.232	324.234	324.237	324.238	324.24	324.241	324.242	324.244	324.245	324.246
34	323.515	323.564	323.61	323.655	323.697	323.737	323.776	323.811	323.845	323.876	323.907	323.934	323.96	323.983	324.006	324.028	324.045	324.062	324.08	324.095	324.108	324.122	324.133	324.143	324.152	324.162	324.17	324.177	324.184	324.191	324.197	324.202	324.206	324.211	324.215	324.219	324.222	324.224	324.227	324.23	324.233	324.235	324.237	324.238	324.24	324.241	324.243	324.244	324.246
35	323.508	323.556	323.603	323.647	323.69	323.73	323.768	323.803	323.838	323.869	323.9	323.927	323.953	323.977	323.999	324.022	324.039	324.057	324.074	324.089	324.103	324.117	324.128	324.138	324.148	324.158	324.167	324.173	324.181	324.188	324.194	324.199	324.203	324.208	324.213	324.217	324.22	324.223	324.225	324.228	324.231	324.234	324.236	324.237	324.239	324.24	324.242	324.243	324.245
36	323.5	323.549	323.595	323.64	323.682	323.723	323.761	323.796	323.831	323.862	323.893	323.92	323.947	323.971	323.993	324.016	324.033	324.051	324.069	324.084	324.098	324.112	324.124	324.134	324.144	324.154	324.163	324.17	324.177	324.185	324.191	324.196	324.201	324.206	324.211	324.215	324.218	324.221	324.224	324.227	324.23	324.233	324.234	324.236	324.238	324.239	324.241	324.243	324.244
37	323.493	323.541	323.588	323.632	323.675	323.715	323.754	323.789	323.824	323.855	323.886	323.913	323.94	323.964	323.987	324.01	324.028	324.045	324.063	324.079	324.093	324.107	324.119	324.13	324.14	324.15	324.159	324.166	324.174	324.181	324.188	324.193	324.198	324.203	324.208	324.213	324.216	324.219	324.222	324.225	324.228	324.231	324.233	324.235	324.236	324.238	324.24	324.242	324.243
38	323.485	323.534	323.58	323.625	323.667	323.708	323.746	323.782	323.817	323.848	323.879	323.907	323.933	323.958	323.981	324.004	324.022	324.04	324.058	324.074	324.088	324.102	324.115	324.125	324.136	324.146	324.155	324.163	324.171	324.178	324.185	324.19	324.196	324.201	324.206	324.21	324.214	324.217	324.22	324.223	324.227	324.23	324.232	324.233	324.235	324.237	324.239	324.241	324.243
39	323.478	323.526	323.573	323.617	323.66	323.7	323.739	323.775	323.81	323.841	323.873	323.9	323.927	323.951	323.974	323.998	324.016	324.034	324.052	324.069	324.083	324.098	324.11	324.121	324.132	324.142	324.152	324.159	324.167	324.175	324.182	324.188	324.193	324.198	324.204	324.208	324.212	324.215	324.218	324.222	324.225	324.228	324.23	324.232	324.234	324.236	324.238	324.24	324.242
40	323.47	323.519	323.565	323.61	323.652	323.693	323.732	323.767	323.802	323.834	323.866	323.893	323.92	323.945	323.968	323.991	324.01	324.029	324.047	324.063	324.078	324.093	324.105	324.116	324.127	324.138	324.148	324.156	324.164	324.172	324.179	324.185	324.19	324.196	324.202	324.206	324.21	324.213	324.217	324.22	324.224	324.227	324.229	324.231	324.233	324.235	324.237	324.239	324.241
41	323.463	323.511	323.558	323.602	323.645	323.686	323.725	323.76	323.795	323.827	323.859	323.886	323.914	323.939	323.962	323.985	324.004	324.023	324.042	324.058	324.073	324.088	324.101	324.112	324.123	324.135	324.144	324.152	324.16	324.169	324.176	324.182	324.188	324.193	324.199	324.204	324.208	324.211	324.215	324.218	324.222	324.226	324.228	324.23	324.232	324.234	324.236	324.238	324.24
42	323.455	323.504	323.55	323.595	323.638	323.678	323.717	323.753	323.788	323.82	323.852	323.88	323.907	323.932	323.956	323.979	323.998	324.017	324.036	324.053	324.068	324.083	324.096	324.108	324.119	324.131	324.14	324.149	324.157	324.166	324.173	324.179	324.185	324.191	324.197	324.202	324.205	324.209	324.213	324.217	324.221	324.224	324.227	324.229	324.231	324.233	324.235	324.237	324.24
43	323.448	323.496	323.543	323.587	323.63	323.671	323.71	323.746	323.781	323.813	323.845	323.873	323.901	323.926	323.95	323.973	323.993	324.012	324.031	324.048	324.063	324.079	324.092	324.103	324.115	324.127	324.137	324.145	324.154	324.162	324.171	324.176	324.182	324.189	324.195	324.2	324.203	324.207	324.211	324.215	324.219	324.223	324.225	324.227	324.23	324.232	324.234	324.236	324.239
44	323.44	323.489	323.535	323.58	323.623	323.664	323.703	323.738	323.774	323.806	323.838	323.866	323.894	323.919	323.943	323.967	323.987	324.006	324.025	324.043	324.058	324.074	324.087	324.099	324.111	324.123	324.133	324.142	324.15	324.159	324.168	324.174	324.18	324.186	324.192	324.197	324.201	324.205	324.209	324.213	324.218	324.222	324.224	324.226	324.229	324.231	324.233	324.236	324.238
45	323.432	323.481	323.528	323.572	323.615	323.656	323.695	323.731	323.767	323.799	323.831	323.859	323.887	323.913	323.937	323.961	323.981	324	324.02	324.037	324.053	324.069	324.083	324.095	324.107	324.119	324.129	324.138	324.147	324.156	324.165	324.171	324.177	324.184	324.19	324.195	324.199	324.204	324.208	324.212	324.216	324.22	324.223	324.225	324.227	324.23	324.232	324.235	324.237
46	323.425	323.474	323.52	323.565	323.608	323.649	323.688	323.724	323.76	323.792	323.824	323.853	323.881	323.907	323.931	323.955	323.975	323.995	324.015	324.032	324.048	324.064	324.078	324.09	324.103	324.115	324.126	324.135	324.144	324.153	324.162	324.168	324.175	324.181	324.188	324.193	324.197	324.202	324.206	324.21	324.214	324.219	324.221	324.224	324.226	324.229	324.231	324.234	324.236
47	323.417	323.466	323.513	323.557	323.6	323.641	323.681	323.717	323.752	323.785	323.817	323.846	323.874	323.9	323.925	323.949	323.969	323.989	324.009	324.027	324.043	324.06	324.074	324.086	324.098	324.111	324.122	324.131	324.14	324.15	324.159	324.165	324.172	324.179	324.185	324.191	324.195	324.2	324.204	324.209	324.213	324.217	324.22	324.223	324.225	324.228	324.23	324.233	324.236
48	323.41	323.458	323.505	323.55	323.593	323.634	323.673	323.709	323.745	323.778	323.81	323.839	323.868	323.894	323.918	323.943	323.963	323.984	324.004	324.022	324.038	324.055	324.069	324.082	324.094	324.107	324.118	324.127	324.137	324.147	324.156	324.162	324.169	324.176	324.183	324.189	324.193	324.198	324.202	324.207	324.211	324.216	324.219	324.221	324.224	324.227	324.229	324.232	324.235
49	323.402	323.451	323.498	323.542	323.585	323.627	323.666	323.702	323.738	323.771	323.804	323.833	323.861	323.887	323.912	323.937	323.958	323.978	323.998	324.017	324.033	324.05	324.064	324.077	324.09	324.103	324.114	324.124	324.134	324.144	324.153	324.16	324.167	324.174	324.181	324.187	324.191	324.196	324.201	324.205	324.21	324.215	324.217	324.22	324.223	324.226	324.229	324.231	324.234
50	323.395	323.443	323.49	323.535	323.578	323.619	323.659	323.695	323.731	323.764	323.797	323.826	323.854	323.881	323.906	323.931	323.952	323.972	323.993	324.011	324.028	324.045	324.06	324.073	324.086	324.099	324.111	324.12	324.13	324.14	324.15	324.157	324.164	324.171	324.179	324.185	324.189	324.194	324.199	324.204	324.208	324.213	324.216	324.219	324.222	324.225	324.228	324.23	324.233
51	323.387	323.436	323.483	323.527	323.571	323.612	323.651	323.688	323.724	323.757	323.79	323.819	323.848	323.874	323.9	323.925	323.946	323.967	323.987	324.006	324.023	324.04	324.055	324.069	324.082	324.095	324.107	324.117	324.127	324.137	324.147	324.154	324.161	324.169	324.176	324.182	324.187	324.192	324.197	324.202	324.207	324.212	324.215	324.218	324.221	324.224	324.227	324.23	324.233
52	323.38	323.428	323.475	323.52	323.563	323.604	323.644	323.681	323.717	323.75	323.783	323.812	323.841	323.868	323.894	323.919	323.94	323.961	323.982	324.001	324.018	324.036	324.051	324.064	324.078	324.091	324.103	324.113	324.124	324.134	324.144	324.151	324.159	324.166	324.174	324.18	324.185	324.19	324.195	324.2	324.205	324.21	324.214	324.217	324.22	324.223	324.226	324.229	324.232
53	323.372	323.421	323.468	323.513	323.556	323.597	323.637	323.673	323.71	323.743	323.776	323.806	323.835	323.862	323.887	323.913	323.934	323.955	323.977	323.996	324.013	324.031	324.046	324.06	324.074	324.087	324.099	324.11	324.12	324.131	324.141	324.148	324.156	324.164	324.172	324.178	324.183	324.188	324.194	324.199	324.204	324.209	324.212	324.215	324.218	324.222	324.225	324.228	324.231
54	323.365	323.413	323.46	323.505	323.548	323.59	323.629	323.666	323.703	323.736	323.769	323.799	323.828	323.855	323.881	323.907	323.928	323.95	323.971	323.99	324.008	324.026	324.042	324.056	324.07	324.083	324.096	324.106	324.117	324.128	324.138	324.146	324.153	324.161	324.169	324.176	324.181	324.186	324.192	324.197	324.202	324.208	324.211	324.214	324.217	324.221	324.224	324.227	324.23
55	323.357	323.406	323.453	323.498	323.541	323.582	323.622	323.659	323.695	323.729	323.762	323.792	323.822	323.849	323.875	323.901	323.923	323.944	323.966	323.985	324.003	324.021	324.037	324.051	324.065	324.08	324.092	324.103	324.114	324.125	324.135	324.143	324.151	324.159	324.167	324.174	324.179	324.185	324.19	324.195	324.201	324.206	324.21	324.213	324.216	324.22	324.223	324.226	324.23
56	323.35	323.398	323.445	323.49	323.533	323.575	323.615	323.652	323.688	323.722	323.755	323.785	323.815	323.842	323.869	323.895	323.917	323.939	323.96	323.98	323.998	324.017	324.033	324.047	324.061	324.076	324.088	324.099	324.11	324.122	324.132	324.14	324.148	324.156	324.165	324.172	324.177	324.183	324.188	324.194	324.199	324.205	324.208	324.212	324.215	324.219	324.222	324.225	324.229
57	323.342	323.391	323.438	323.483	323.526	323.568	323.607	323.644	323.681	323.715	323.748	323.779	323.808	323.836	323.862	323.889	323.911	323.933	323.955	323.975	323.993	324.012	324.028	324.043	324.057	324.072	324.085	324.096	324.107	324.118	324.129	324.137	324.146	324.154	324.162	324.169	324.175	324.181	324.186	324.192	324.198	324.204	324.207	324.21	324.214	324.217	324.221	324.224	324.228
58	323.336	323.384	323.431	323.476	323.52	323.561	323.601	323.638	323.675	323.709	323.743	323.773	323.803	323.83	323.857	323.884	323.906	323.928	323.95	323.97	323.989	324.008	324.024	324.039	324.053	324.068	324.081	324.092	324.104	324.115	324.126	324.134	324.143	324.152	324.16	324.167	324.173	324.179	324.185	324.19	324.196	324.202	324.206	324.209	324.213	324.216	324.22	324.223	324.227
59	323.331	323.38	323.427	323.471	323.515	323.556	323.596	323.634	323.67	323.704	323.738	323.768	323.798	323.826	323.853	323.879	323.902	323.924	323.946	323.966	323.985	324.004	324.02	324.035	324.05	324.065	324.078	324.089	324.101	324.113	324.123	324.132	324.14	324.149	324.158	324.165	324.171	324.177	324.183	324.188	324.194	324.2	324.204	324.207	324.211	324.215	324.218	324.222	324.226
60	323.326	323.375	323.422	323.467	323.51	323.552	323.592	323.629	323.666	323.7	323.733	323.764	323.794	323.822	323.849	323.875	323.898	323.92	323.942	323.963	323.981	324	324.017	324.032	324.047	324.062	324.075	324.086	324.098	324.11	324.121	324.129	324.138	324.147	324.155	324.163	324.169	324.175	324.181	324.186	324.192	324.198	324.202	324.206	324.21	324.213	324.217	324.221	324.224
61	323.321	323.37	323.417	323.462	323.505	323.547	323.587	323.624	323.661	323.695	323.729	323.759	323.789	323.817	323.844	323.871	323.894	323.916	323.938	323.959	323.978	323.997	324.013	324.028	324.043	324.058	324.072	324.083	324.095	324.107	324.118	324.126	324.135	324.144	324.153	324.16	324.166	324.172	324.179	324.185	324.191	324.197	324.201	324.204	324.208	324.212	324.216	324.219	324.223
62	323.316	323.365	323.412	323.457	323.501	323.542	323.582	323.619	323.656	323.691	323.724	323.755	323.785	323.813	323.84	323.867	323.89	323.912	323.934	323.955	323.974	323.993	324.01	324.025	324.04	324.055	324.069	324.08	324.092	324.104	324.115	324.124	324.133	324.142	324.151	324.158	324.164	324.17	324.176	324.183	324.189	324.195	324.199	324.203	324.206	324.21	324.214	324.218	324.222
63	323.312	323.36	323.407	323.452	323.496	323.537	323.578	323.615	323.652	323.686	323.72	323.75	323.781	323.809	323.836	323.863	323.885	323.908	323.931	323.951	323.97	323.989	324.006	324.021	324.037	324.052	324.065	324.077	324.089	324.101	324.112	324.121	324.13	324.139	324.148	324.156	324.162	324.168	324.174	324.181	324.187	324.193	324.197	324.201	324.205	324.209	324.213	324.217	324.221
64	323.307	323.355	323.402	323.447	323.491	323.533	323.573	323.61	323.647	323.681	323.715	323.746	323.776	323.805	323.832	323.859	323.881	323.904	323.927	323.947	323.967	323.986	324.003	324.018	324.033	324.049	324.062	324.074	324.086	324.098	324.11	324.119	324.128	324.137	324.146	324.154	324.16	324.166	324.172	324.179	324.185	324.191	324.195	324.199	324.203	324.207	324.211	324.215	324.219
65	323.302	323.351	323.398	323.443	323.486	323.528	323.568	323.605	323.643	323.677	323.711	323.742	323.772	323.8	323.827	323.854	323.877	323.9	323.923	323.943	323.963	323.982	323.999	324.015	324.03	324.045	324.059	324.071	324.083	324.096	324.107	324.116	324.125	324.134	324.144	324.151	324.158	324.164	324.17	324.177	324.183	324.19	324.194	324.198	324.202	324.206	324.21	324.214	324.218
66	323.297	323.346	323.393	323.438	323.481	323.523	323.563	323.601	323.638	323.672	323.706	323.737	323.768	323.796	323.823	323.85	323.873	323.896	323.919	323.94	323.959	323.979	323.996	324.011	324.027	324.042	324.056	324.068	324.08	324.093	324.104	324.113	324.122	324.132	324.141	324.149	324.156	324.162	324.168	324.175	324.181	324.188	324.192	324.196	324.2	324.204	324.209	324.213	324.217
67	323.292	323.341	323.388	323.433	323.477	323.518	323.559	323.596	323.633	323.668	323.702	323.733	323.763	323.792	323.819	323.846	323.869	323.892	323.915	323.936	323.955	323.975	323.992	324.008	324.023	324.039	324.053	324.065	324.077	324.09	324.102	324.111	324.12	324.129	324.139	324.147	324.153	324.16	324.166	324.173	324.18	324.186	324.19	324.195	324.199	324.203	324.207	324.211	324.216
68	323.288	323.336	323.383	323.428	323.472	323.514	323.554	323.591	323.629	323.663	323.697	323.728	323.759	323.787	323.815	323.842	323.865	323.888	323.911	323.932	323.952	323.971	323.989	324.004	324.02	324.036	324.05	324.062	324.074	324.087	324.099	324.108	324.117	324.127	324.136	324.145	324.151	324.158	324.164	324.171	324.178	324.184	324.189	324.193	324.197	324.201	324.206	324.21	324.214
69	323.283	323.331	323.378	323.424	323.467	323.509	323.549	323.587	323.624	323.658	323.693	323.724	323.754	323.783	323.81	323.838	323.861	323.884	323.907	323.928	323.948	323.968	323.985	324.001	324.017	324.032	324.047	324.059	324.072	324.084	324.096	324.105	324.115	324.124	324.134	324.142	324.149	324.156	324.162	324.169	324.176	324.183	324.187	324.191	324.196	324.2	324.204	324.209	324.213
70	323.278	323.327	323.374	323.419	323.462	323.504	323.545	323.582	323.619	323.654	323.688	323.719	323.75	323.779	323.806	323.834	323.857	323.88	323.903	323.924	323.944	323.964	323.982	323.997	324.013	324.029	324.043	324.056	324.069	324.081	324.093	324.103	324.112	324.122	324.132	324.14	324.147	324.154	324.16	324.167	324.174	324.181	324.185	324.19	324.194	324.199	324.203	324.207	324.212
71	323.273	323.322	323.369	323.414	323.458	323.499	323.54	323.577	323.615	323.649	323.684	323.715	323.746	323.774	323.802	323.829	323.853	323.876	323.899	323.921	323.94	323.96	323.978	323.994	324.01	324.026	324.04	324.053	324.066	324.079	324.091	324.1	324.11	324.12	324.129	324.138	324.145	324.151	324.158	324.165	324.172	324.179	324.184	324.188	324.193	324.197	324.202	324.206	324.211
72	323.268	323.317	323.364	323.409	323.453	323.495	323.535	323.573	323.61	323.645	323.679	323.71	323.741	323.77	323.798	323.825	323.849	323.872	323.895	323.917	323.937	323.957	323.974	323.991	324.007	324.023	324.037	324.05	324.063	324.076	324.088	324.097	324.107	324.117	324.127	324.135	324.142	324.149	324.156	324.163	324.17	324.177	324.182	324.186	324.191	324.196	324.2	324.205	324.209
73	323.264	323.312	323.359	323.404	323.448	323.49	323.53	323.568	323.606	323.64	323.675	323.706	323.737	323.766	323.793	323.821	323.845	323.868	323.891	323.913	323.933	323.953	323.971	323.987	324.003	324.019	324.034	324.047	324.06	324.073	324.085	324.095	324.105	324.115	324.125	324.133	324.14	324.147	324.154	324.161	324.168	324.176	324.18	324.185	324.189	324.194	324.199	324.203	324.208
74	323.259	323.307	323.354	323.4	323.443	323.485	323.526	323.563	323.601	323.636	323.67	323.701	323.732	323.761	323.789	323.817	323.841	323.864	323.888	323.909	323.929	323.95	323.967	323.984	324	324.016	324.031	324.044	324.057	324.07	324.082	324.092	324.102	324.112	324.122	324.131	324.138	324.145	324.152	324.159	324.167	324.174	324.179	324.183	324.188	324.193	324.197	324.202	324.207
75	323.254	323.303	323.35	323.395	323.438	323.48	323.521	323.559	323.596	323.631	323.666	323.697	323.728	323.757	323.785	323.813	323.836	323.86	323.884	323.905	323.926	323.946	323.964	323.98	323.997	324.013	324.028	324.041	324.054	324.067	324.08	324.089	324.099	324.11	324.12	324.129	324.136	324.143	324.15	324.158	324.165	324.172	324.177	324.182	324.186	324.191	324.196	324.201	324.206
76	323.249	323.298	323.345	323.39	323.434	323.476	323.516	323.554	323.592	323.626	323.661	323.693	323.724	323.753	323.781	323.809	323.832	323.856	323.88	323.902	323.922	323.942	323.96	323.977	323.993	324.01	324.025	324.038	324.051	324.064	324.077	324.087	324.097	324.107	324.118	324.126	324.134	324.141	324.148	324.156	324.163	324.17	324.175	324.18	324.185	324.19	324.195	324.199	324.204
77	323.244	323.293	323.34	323.385	323.429	323.471	323.512	323.549	323.587	323.622	323.657	323.688	323.719	323.748	323.776	323.804	323.828	323.852	323.876	323.898	323.918	323.939	323.957	323.973	323.99	324.007	324.021	324.035	324.048	324.061	324.074	324.084	324.094	324.105	324.115	324.124	324.131	324.139	324.146	324.154	324.161	324.169	324.173	324.178	324.183	324.188	324.193	324.198	324.203
78	323.24	323.288	323.335	323.38	323.424	323.466	323.507	323.545	323.582	323.617	323.652	323.684	323.715	323.744	323.772	323.8	323.824	323.848	323.872	323.894	323.914	323.935	323.953	323.97	323.987	324.003	324.018	324.032	324.045	324.059	324.071	324.081	324.092	324.102	324.113	324.122	324.129	324.137	324.144	324.152	324.159	324.167	324.172	324.177	324.182	324.187	324.192	324.197	324.202
79	323.235	323.283	323.33	323.376	323.419	323.462	323.502	323.54	323.578	323.613	323.648	323.679	323.71	323.74	323.768	323.796	323.82	323.844	323.868	323.89	323.911	323.931	323.95	323.967	323.983	324	324.015	324.029	324.042	324.056	324.069	324.079	324.089	324.1	324.11	324.12	324.127	324.135	324.142	324.15	324.157	324.165	324.17	324.175	324.18	324.185	324.19	324.195	324.201
80	323.23	323.279	323.326	323.371	323.415	323.457	323.497	323.535	323.573	323.608	323.643	323.675	323.706	323.735	323.764	323.792	323.816	323.84	323.864	323.886	323.907	323.928	323.946	323.963	323.98	323.997	324.012	324.026	324.039	324.053	324.066	324.076	324.087	324.097	324.108	324.117	324.125	324.133	324.14	324.148	324.156	324.163	324.168	324.173	324.179	324.184	324.189	324.194	324.199
81	323.225	323.274	323.321	323.366	323.41	323.452	323.493	323.531	323.568	323.604	323.639	323.67	323.702	323.731	323.759	323.788	323.812	323.836	323.86	323.882	323.903	323.924	323.943	323.96	323.977	323.994	324.009	324.022	324.036	324.05	324.063	324.073	324.084	324.095	324.106	324.115	324.123	324.13	324.138	324.146	324.154	324.162	324.167	324.172	324.177	324.182	324.188	324.193	324.198
82	323.22	323.269	323.316	323.361	323.405	323.447	323.488	323.526	323.564	323.599	323.634	323.666	323.697	323.727	323.755	323.784	323.808	323.832	323.856	323.879	323.9	323.921	323.939	323.956	323.973	323.99	324.006	324.019	324.033	324.047	324.06	324.071	324.082	324.092	324.103	324.113	324.121	324.128	324.136	324.144	324.152	324.16	324.165	324.17	324.176	324.181	324.186	324.191	324.197
83	323.215	323.264	323.311	323.356	323.4	323.443	323.483	323.521	323.559	323.594	323.629	323.661	323.693	323.722	323.751	323.779	323.804	323.828	323.852	323.875	323.896	323.917	323.936	323.953	323.97	323.987	324.003	324.016	324.03	324.044	324.058	324.068	324.079	324.09	324.101	324.11	324.118	324.126	324.134	324.142	324.15	324.158	324.163	324.169	324.174	324.179	324.185	324.19	324.195
84	323.211	323.259	323.306	323.352	323.396	323.438	323.479	323.517	323.555	323.59	323.625	323.657	323.688	323.718	323.747	323.775	323.8	323.824	323.848	323.871	323.892	323.913	323.932	323.949	323.967	323.984	324	324.013	324.027	324.042	324.055	324.066	324.076	324.088	324.099	324.108	324.116	324.124	324.132	324.14	324.148	324.156	324.162	324.167	324.172	324.178	324.183	324.189	324.194
85	323.206	323.255	323.302	323.347	323.391	323.433	323.474	323.512	323.55	323.585	323.62	323.652	323.684	323.714	323.742	323.771	323.796	323.82	323.845	323.867	323.888	323.91	323.929	323.946	323.963	323.981	323.996	324.01	324.025	324.039	324.052	324.063	324.074	324.085	324.096	324.106	324.114	324.122	324.13	324.138	324.146	324.154	324.16	324.165	324.171	324.176	324.182	324.187	324.193
86	323.201	323.25	323.297	323.342	323.386	323.428	323.469	323.507	323.545	323.581	323.616	323.648	323.68	323.709	323.738	323.767	323.792	323.816	323.841	323.863	323.885	323.906	323.925	323.942	323.96	323.977	323.993	324.007	324.022	324.036	324.049	324.06	324.071	324.083	324.094	324.104	324.112	324.12	324.128	324.136	324.145	324.153	324.158	324.164	324.169	324.175	324.18	324.186	324.192
87	323.196	323.245	323.292	323.337	323.381	323.424	323.464	323.503	323.541	323.576	323.611	323.643	323.675	323.705	323.734	323.763	323.788	323.812	323.837	323.86	323.881	323.902	323.922	323.939	323.957	323.974	323.99	324.004	324.019	324.033	324.047	324.058	324.069	324.08	324.092	324.101	324.11	324.118	324.126	324.134	324.143	324.151	324.157	324.162	324.168	324.173	324.179	324.185	324.19
88	323.191	323.24	323.287	323.333	323.376	323.419	323.46	323.498	323.536	323.572	323.607	323.639	323.671	323.701	323.73	323.759	323.783	323.808	323.833	323.856	323.877	323.899	323.918	323.936	323.953	323.971	323.987	324.001	324.016	324.03	324.044	324.055	324.066	324.078	324.089	324.099	324.107	324.116	324.124	324.132	324.141	324.149	324.155	324.16	324.166	324.172	324.178	324.183	324.189
89	323.187	323.235	323.282	323.328	323.372	323.414	323.455	323.493	323.531	323.567	323.602	323.635	323.667	323.697	323.725	323.754	323.779	323.804	323.829	323.852	323.874	323.895	323.914	323.932	323.95	323.968	323.984	323.998	324.013	324.027	324.041	324.052	324.064	324.075	324.087	324.097	324.105	324.114	324.122	324.13	324.139	324.147	324.153	324.159	324.165	324.17	324.176	324.182	324.188
90	323.182	323.23	323.278	323.323	323.367	323.409	323.45	323.489	323.527	323.562	323.598	323.63	323.662	323.692	323.721	323.75	323.775	323.8	323.825	323.848	323.87	323.892	323.911	323.929	323.947	323.964	323.981	323.995	324.01	324.025	324.038	324.05	324.061	324.073	324.085	324.095	324.103	324.112	324.12	324.129	324.137	324.146	324.151	324.157	324.163	324.169	324.175	324.181	324.187
91	323.177	323.226	323.273	323.318	323.362	323.405	323.446	323.484	323.522	323.558	323.593	323.626	323.658	323.688	323.717	323.746	323.771	323.796	323.821	323.844	323.866	323.888	323.907	323.925	323.943	323.961	323.978	323.992	324.007	324.022	324.036	324.047	324.059	324.07	324.082	324.092	324.101	324.109	324.118	324.127	324.135	324.144	324.15	324.156	324.162	324.168	324.173	324.179	324.185
92	323.172	323.221	323.268	323.313	323.357	323.4	323.441	323.479	323.518	323.553	323.589	323.621	323.653	323.684	323.713	323.742	323.767	323.792	323.817	323.84	323.862	323.884	323.904	323.922	323.94	323.958	323.974	323.989	324.004	324.019	324.033	324.044	324.056	324.068	324.08	324.09	324.099	324.107	324.116	324.125	324.133	324.142	324.148	324.154	324.16	324.166	324.172	324.178	324.184
93	323.167	323.216	323.263	323.309	323.353	323.395	323.436	323.475	323.513	323.549	323.584	323.617	323.649	323.679	323.708	323.738	323.763	323.788	323.813	323.837	323.859	323.881	323.9	323.918	323.937	323.955	323.971	323.986	324.001	324.016	324.03	324.042	324.053	324.065	324.077	324.088	324.096	324.105	324.114	324.123	324.132	324.14	324.146	324.152	324.158	324.165	324.171	324.177	324.183
94	323.163	323.211	323.258	323.304	323.348	323.39	323.431	323.47	323.508	323.544	323.58	323.612	323.645	323.675	323.704	323.734	323.759	323.784	323.809	323.833	323.855	323.877	323.897	323.915	323.933	323.952	323.968	323.983	323.998	324.013	324.027	324.039	324.051	324.063	324.075	324.085	324.094	324.103	324.112	324.121	324.13	324.139	324.145	324.151	324.157	324.163	324.169	324.175	324.182
95	323.158	323.206	323.254	323.299	323.343	323.386	323.427	323.465	323.504	323.54	323.575	323.608	323.64	323.671	323.7	323.729	323.755	323.78	323.805	323.829	323.851	323.873	323.893	323.912	323.93	323.948	323.965	323.98	323.995	324.01	324.025	324.036	324.048	324.061	324.073	324.083	324.092	324.101	324.11	324.119	324.128	324.137	324.143	324.149	324.155	324.162	324.168	324.174	324.18
96	323.153	323.202	323.249	323.294	323.338	323.381	323.422	323.461	323.499	323.535	323.571	323.603	323.636	323.666	323.696	323.725	323.751	323.776	323.802	323.825	323.847	323.87	323.89	323.908	323.927	323.945	323.962	323.977	323.992	324.008	324.022	324.034	324.046	324.058	324.07	324.081	324.09	324.099	324.108	324.117	324.126	324.135	324.141	324.148	324.154	324.16	324.166	324.173	324.179
97	323.148	323.197	323.244	323.289	323.334	323.376	323.417	323.456	323.494	323.53	323.566	323.599	323.631	323.662	323.692	323.721	323.747	323.772	323.798	323.821	323.844	323.866	323.886	323.905	323.923	323.942	323.959	323.974	323.989	324.005	324.019	324.031	324.043	324.056	324.068	324.079	324.088	324.097	324.106	324.115	324.124	324.133	324.14	324.146	324.152	324.159	324.165	324.171	324.178
98	323.143	323.192	323.239	323.285	323.329	323.371	323.413	323.451	323.49	323.526	323.562	323.594	323.627	323.658	323.687	323.717	323.743	323.768	323.794	323.818	323.84	323.863	323.883	323.901	323.92	323.939	323.956	323.971	323.986	324.002	324.017	324.028	324.041	324.053	324.066	324.076	324.086	324.095	324.104	324.113	324.122	324.132	324.138	324.144	324.151	324.157	324.164	324.17	324.177
99	323.139	323.187	323.234	323.28	323.324	323.367	323.408	323.447	323.485	323.521	323.557	323.59	323.623	323.653	323.683	323.713	323.739	323.764	323.79	323.814	323.836	323.859	323.879	323.898	323.917	323.935	323.952	323.968	323.983	323.999	324.014	324.026	324.038	324.051	324.063	324.074	324.083	324.093	324.102	324.111	324.121	324.13	324.136	324.143	324.149	324.156	324.162	324.169	324.175
100	323.134	323.182	323.23	323.275	323.319	323.362	323.403	323.442	323.481	323.517	323.553	323.586	323.618	323.649	323.679	323.709	323.734	323.76	323.786	323.81	323.833	323.855	323.876	323.894	323.913	323.932	323.949	323.965	323.98	323.996	324.011	324.023	324.036	324.048	324.061	324.072	324.081	324.091	324.1	324.109	324.119	324.128	324.135	324.141	324.148	324.154	324.161	324.167	324.174
101	323.129	323.178	323.225	323.27	323.314	323.357	323.398	323.437	323.476	323.512	323.548	323.581	323.614	323.645	323.675	323.704	323.73	323.756	323.782	323.806	323.829	323.852	323.872	323.891	323.91	323.929	323.946	323.962	323.978	323.993	324.008	324.02	324.033	324.046	324.059	324.07	324.079	324.088	324.098	324.107	324.117	324.126	324.133	324.139	324.146	324.153	324.159	324.166	324.173
102	323.124	323.173	323.22	323.265	323.31	323.352	323.394	323.433	323.471	323.507	323.544	323.577	323.609	323.64	323.67	323.7	323.726	323.752	323.778	323.802	323.825	323.848	323.869	323.888	323.907	323.926	323.943	323.959	323.975	323.99	324.006	324.018	324.03	324.043	324.056	324.067	324.077	324.086	324.096	324.105	324.115	324.125	324.131	324.138	324.145	324.151	324.158	324.165	324.171
103	323.119	323.168	323.215	323.261	323.305	323.348	323.389	323.428	323.467	323.503	323.539	323.572	323.605	323.636	323.666	323.696	323.722	323.748	323.774	323.798	323.821	323.844	323.865	323.884	323.903	323.922	323.94	323.956	323.972	323.988	324.003	324.015	324.028	324.041	324.054	324.065	324.075	324.084	324.094	324.103	324.113	324.123	324.13	324.136	324.143	324.15	324.157	324.163	324.17
104	323.115	323.163	323.21	323.256	323.3	323.343	323.384	323.423	323.462	323.498	323.535	323.568	323.601	323.632	323.662	323.692	323.718	323.744	323.77	323.795	323.818	323.841	323.862	323.881	323.9	323.919	323.937	323.953	323.969	323.985	324	324.013	324.025	324.038	324.051	324.063	324.072	324.082	324.092	324.102	324.111	324.121	324.128	324.135	324.141	324.148	324.155	324.162	324.169
105	323.11	323.158	323.206	323.251	323.295	323.338	323.38	323.419	323.457	323.494	323.53	323.563	323.596	323.627	323.658	323.688	323.714	323.74	323.766	323.791	323.814	323.837	323.858	323.877	323.897	323.916	323.934	323.95	323.966	323.982	323.997	324.01	324.023	324.036	324.049	324.06	324.07	324.08	324.09	324.1	324.109	324.119	324.126	324.133	324.14	324.147	324.154	324.161	324.168
106	323.105	323.154	323.201	323.246	323.291	323.333	323.375	323.414	323.453	323.489	323.525	323.559	323.592	323.623	323.653	323.684	323.71	323.736	323.763	323.787	323.81	323.834	323.855	323.874	323.893	323.913	323.931	323.947	323.963	323.979	323.995	324.007	324.02	324.033	324.047	324.058	324.068	324.078	324.088	324.098	324.108	324.118	324.124	324.131	324.138	324.145	324.152	324.159	324.166
107	323.1	323.149	323.196	323.242	323.286	323.329	323.37	323.409	323.448	323.485	323.521	323.554	323.587	323.619	323.649	323.679	323.706	323.732	323.759	323.783	323.807	323.83	323.851	323.87	323.89	323.909	323.927	323.944	323.96	323.976	323.992	324.005	324.018	324.031	324.044	324.056	324.066	324.076	324.086	324.096	324.106	324.116	324.123	324.13	324.137	324.144	324.151	324.158	324.165
108	323.095	323.144	323.191	323.237	323.281	323.324	323.365	323.405	323.443	323.48	323.516	323.55	323.583	323.614	323.645	323.675	323.702	323.728	323.755	323.779	323.803	323.826	323.847	323.867	323.887	323.906	323.924	323.94	323.957	323.973	323.989	324.002	324.015	324.029	324.042	324.054	324.064	324.074	324.084	324.094	324.104	324.114	324.121	324.128	324.135	324.142	324.15	324.157	324.164
109	323.091	323.139	323.186	323.232	323.276	323.319	323.361	323.4	323.439	323.475	323.512	323.545	323.579	323.61	323.641	323.671	323.698	323.724	323.751	323.776	323.799	323.823	323.844	323.864	323.883	323.903	323.921	323.937	323.954	323.971	323.986	323.999	324.013	324.026	324.04	324.051	324.061	324.072	324.082	324.092	324.102	324.112	324.119	324.126	324.134	324.141	324.148	324.155	324.163
110	323.086	323.134	323.182	323.227	323.272	323.314	323.356	323.395	323.434	323.471	323.507	323.541	323.574	323.606	323.636	323.667	323.694	323.72	323.747	323.772	323.795	323.819	323.84	323.86	323.88	323.9	323.918	323.934	323.951	323.968	323.984	323.997	324.01	324.024	324.037	324.049	324.059	324.07	324.08	324.09	324.1	324.11	324.118	324.125	324.132	324.139	324.147	324.154	324.161
111	323.081	323.13	323.177	323.222	323.267	323.31	323.351	323.391	323.43	323.466	323.503	323.537	323.57	323.601	323.632	323.663	323.69	323.716	323.743	323.768	323.792	323.815	323.837	323.857	323.877	323.897	323.915	323.931	323.948	323.965	323.981	323.994	324.007	324.021	324.035	324.047	324.057	324.067	324.078	324.088	324.098	324.109	324.116	324.123	324.131	324.138	324.145	324.153	324.16
112	323.076	323.125	323.172	323.218	323.262	323.305	323.347	323.386	323.425	323.462	323.498	323.532	323.565	323.597	323.628	323.659	323.686	323.712	323.739	323.764	323.788	323.812	323.833	323.853	323.873	323.893	323.912	323.928	323.945	323.962	323.978	323.991	324.005	324.019	324.033	324.045	324.055	324.065	324.076	324.086	324.097	324.107	324.114	324.122	324.129	324.136	324.144	324.151	324.159
113	323.071	323.12	323.167	323.213	323.257	323.3	323.342	323.381	323.42	323.457	323.494	323.528	323.561	323.593	323.624	323.654	323.681	323.708	323.735	323.76	323.784	323.808	323.83	323.85	323.87	323.89	323.909	323.925	323.942	323.959	323.975	323.989	324.002	324.016	324.03	324.042	324.053	324.063	324.074	324.084	324.095	324.105	324.113	324.12	324.127	324.135	324.143	324.15	324.158
114	323.066	323.115	323.162	323.208	323.252	323.295	323.337	323.377	323.416	323.453	323.489	323.523	323.557	323.589	323.619	323.65	323.677	323.704	323.731	323.757	323.781	323.805	323.826	323.846	323.867	323.887	323.905	323.922	323.939	323.956	323.973	323.986	324	324.014	324.028	324.04	324.051	324.061	324.072	324.082	324.093	324.103	324.111	324.118	324.126	324.134	324.141	324.149	324.156
115	323.062	323.11	323.158	323.203	323.248	323.291	323.332	323.372	323.411	323.448	323.485	323.519	323.552	323.584	323.615	323.646	323.673	323.7	323.727	323.753	323.777	323.801	323.823	323.843	323.863	323.884	323.902	323.919	323.936	323.954	323.97	323.983	323.997	324.011	324.025	324.038	324.048	324.059	324.07	324.08	324.091	324.102	324.109	324.117	324.124	324.132	324.14	324.147	324.155
116	323.058	323.107	323.154	323.2	323.244	323.287	323.329	323.369	323.408	323.445	323.482	323.516	323.549	323.581	323.612	323.643	323.67	323.697	323.725	323.75	323.774	323.798	323.82	323.84	323.861	323.881	323.9	323.917	323.934	323.951	323.968	323.981	323.995	324.009	324.023	324.036	324.046	324.057	324.068	324.079	324.089	324.1	324.108	324.115	324.123	324.131	324.138	324.146	324.154
117	323.055	323.104	323.151	323.197	323.241	323.285	323.326	323.366	323.405	323.442	323.479	323.513	323.546	323.578	323.609	323.64	323.668	323.695	323.722	323.747	323.772	323.796	323.818	323.838	323.858	323.879	323.898	323.915	323.932	323.949	323.966	323.979	323.993	324.007	324.021	324.034	324.045	324.055	324.066	324.077	324.088	324.098	324.106	324.114	324.121	324.129	324.137	324.145	324.152
118	323.053	323.101	323.148	323.194	323.239	323.282	323.323	323.363	323.402	323.439	323.476	323.51	323.544	323.576	323.607	323.638	323.665	323.692	323.719	323.745	323.769	323.793	323.815	323.836	323.856	323.876	323.895	323.912	323.93	323.947	323.963	323.977	323.991	324.005	324.02	324.032	324.043	324.054	324.064	324.075	324.086	324.097	324.104	324.112	324.12	324.128	324.136	324.143	324.151
119	323.05	323.098	323.146	323.191	323.236	323.279	323.321	323.36	323.399	323.436	323.473	323.507	323.541	323.573	323.604	323.635	323.662	323.69	323.717	323.742	323.767	323.791	323.813	323.833	323.854	323.874	323.893	323.91	323.928	323.945	323.961	323.975	323.989	324.003	324.018	324.03	324.041	324.052	324.063	324.073	324.084	324.095	324.103	324.111	324.118	324.126	324.134	324.142	324.15
120	323.047	323.095	323.143	323.188	323.233	323.276	323.318	323.357	323.396	323.433	323.47	323.504	323.538	323.57	323.601	323.632	323.66	323.687	323.714	323.74	323.764	323.788	323.81	323.831	323.851	323.872	323.891	323.908	323.925	323.943	323.959	323.973	323.987	324.001	324.016	324.028	324.039	324.05	324.061	324.072	324.083	324.094	324.101	324.109	324.117	324.125	324.133	324.141	324.148
121	323.044	323.092	323.14	323.185	323.23	323.273	323.315	323.354	323.394	323.431	323.468	323.502	323.535	323.567	323.599	323.63	323.657	323.684	323.712	323.737	323.762	323.786	323.808	323.828	323.849	323.87	323.889	323.906	323.923	323.941	323.957	323.971	323.985	323.999	324.014	324.026	324.037	324.048	324.059	324.07	324.081	324.092	324.1	324.108	324.115	324.123	324.131	324.139	324.147
122	323.041	323.09	323.137	323.182	323.227	323.27	323.312	323.351	323.391	323.428	323.465	323.499	323.533	323.565	323.596	323.627	323.654	323.682	323.709	323.735	323.759	323.783	323.805	323.826	323.847	323.867	323.886	323.903	323.921	323.938	323.955	323.969	323.983	323.997	324.012	324.025	324.035	324.046	324.057	324.068	324.079	324.09	324.098	324.106	324.114	324.122	324.13	324.138	324.146
123	323.038	323.087	323.134	323.18	323.224	323.267	323.309	323.349	323.388	323.425	323.462	323.496	323.53	323.562	323.593	323.624	323.652	323.679	323.706	323.732	323.756	323.781	323.803	323.824	323.844	323.865	323.884	323.901	323.919	323.936	323.953	323.967	323.981	323.996	324.01	324.023	324.034	324.045	324.056	324.067	324.078	324.089	324.097	324.104	324.112	324.12	324.128	324.136	324.144
124	323.035	323.084	323.131	323.177	323.221	323.264	323.306	323.346	323.385	323.422	323.459	323.493	323.527	323.559	323.59	323.622	323.649	323.676	323.704	323.73	323.754	323.778	323.801	323.821	323.842	323.863	323.882	323.899	323.917	323.934	323.951	323.965	323.979	323.994	324.008	324.021	324.032	324.043	324.054	324.065	324.076	324.087	324.095	324.103	324.111	324.119	324.127	324.135	324.143
125	323.032	323.081	323.128	323.174	323.218	323.261	323.303	323.343	323.382	323.419	323.456	323.49	323.524	323.556	323.588	323.619	323.646	323.674	323.701	323.727	323.751	323.776	323.798	323.819	323.839	323.86	323.879	323.897	323.914	323.932	323.949	323.963	323.977	323.992	324.006	324.019	324.03	324.041	324.052	324.063	324.074	324.086	324.093	324.101	324.109	324.118	324.126	324.134	324.142
126	323.029	323.078	323.125	323.171	323.215	323.258	323.3	323.34	323.379	323.416	323.453	323.488	323.522	323.554	323.585	323.616	323.644	323.671	323.699	323.724	323.749	323.773	323.796	323.816	323.837	323.858	323.877	323.895	323.912	323.93	323.947	323.961	323.975	323.99	324.004	324.017	324.028	324.039	324.05	324.062	324.073	324.084	324.092	324.1	324.108	324.116	324.124	324.132	324.141
127	323.026	323.075	323.122	323.168	323.212	323.256	323.297	323.337	323.376	323.414	323.451	323.485	323.519	323.551	323.582	323.614	323.641	323.669	323.696	323.722	323.746	323.771	323.793	323.814	323.835	323.856	323.875	323.892	323.91	323.928	323.945	323.959	323.973	323.988	324.002	324.015	324.026	324.037	324.049	324.06	324.071	324.082	324.09	324.098	324.106	324.115	324.123	324.131	324.139
128	323.024	323.072	323.119	323.165	323.21	323.253	323.295	323.334	323.374	323.411	323.448	323.482	323.516	323.548	323.58	323.611	323.639	323.666	323.693	323.719	323.744	323.769	323.791	323.812	323.832	323.853	323.873	323.89	323.908	323.926	323.943	323.957	323.971	323.986	324	324.013	324.024	324.036	324.047	324.058	324.069	324.081	324.089	324.097	324.105	324.113	324.121	324.13	324.138
129	323.021	323.069	323.116	323.162	323.207	323.25	323.292	323.331	323.371	323.408	323.445	323.479	323.513	323.545	323.577	323.608	323.636	323.663	323.691	323.717	323.741	323.766	323.788	323.809	323.83	323.851	323.87	323.888	323.906	323.923	323.94	323.954	323.969	323.984	323.998	324.011	324.023	324.034	324.045	324.056	324.068	324.079	324.087	324.095	324.104	324.112	324.12	324.128	324.137
130	323.018	323.066	323.114	323.159	323.204	323.247	323.289	323.328	323.368	323.405	323.442	323.476	323.51	323.543	323.574	323.606	323.633	323.661	323.688	323.714	323.739	323.764	323.786	323.807	323.828	323.849	323.868	323.886	323.903	323.921	323.938	323.952	323.967	323.982	323.997	324.01	324.021	324.032	324.043	324.055	324.066	324.077	324.086	324.094	324.102	324.11	324.119	324.127	324.135
131	323.015	323.063	323.111	323.156	323.201	323.244	323.286	323.326	323.365	323.402	323.439	323.474	323.508	323.54	323.571	323.603	323.631	323.658	323.686	323.712	323.736	323.761	323.784	323.804	323.825	323.846	323.866	323.883	323.901	323.919	323.936	323.95	323.965	323.98	323.995	324.008	324.019	324.03	324.042	324.053	324.064	324.076	324.084	324.092	324.101	324.109	324.117	324.126	324.134
132	323.012	323.06	323.108	323.153	323.198	323.241	323.283	323.323	323.362	323.399	323.437	323.471	323.505	323.537	323.569	323.6	323.628	323.656	323.683	323.709	323.734	323.759	323.781	323.802	323.823	323.844	323.864	323.881	323.899	323.917	323.934	323.948	323.963	323.978	323.993	324.006	324.017	324.029	324.04	324.051	324.063	324.074	324.082	324.091	324.099	324.107	324.116	324.124	324.133
133	323.009	323.058	323.105	323.15	323.195	323.238	323.28	323.32	323.359	323.397	323.434	323.468	323.502	323.535	323.566	323.597	323.625	323.653	323.681	323.707	323.731	323.756	323.779	323.8	323.821	323.842	323.861	323.879	323.897	323.915	323.932	323.946	323.961	323.976	323.991	324.004	324.015	324.027	324.038	324.05	324.061	324.073	324.081	324.089	324.098	324.106	324.114	324.123	324.131
134	323.006	323.055	323.102	323.148	323.192	323.235	323.277	323.317	323.356	323.394	323.431	323.465	323.499	323.532	323.563	323.595	323.623	323.65	323.678	323.704	323.729	323.754	323.776	323.797	323.818	323.839	323.859	323.877	323.895	323.913	323.93	323.944	323.959	323.974	323.989	324.002	324.013	324.025	324.036	324.048	324.059	324.071	324.079	324.088	324.096	324.105	324.113	324.121	324.13
135	323.003	323.052	323.099	323.145	323.189	323.232	323.274	323.314	323.354	323.391	323.428	323.463	323.497	323.529	323.561	323.592	323.62	323.648	323.675	323.701	323.726	323.751	323.774	323.795	323.816	323.837	323.857	323.875	323.893	323.911	323.928	323.942	323.957	323.972	323.987	324	324.012	324.023	324.035	324.046	324.058	324.069	324.078	324.086	324.095	324.103	324.112	324.12	324.129
136	323	323.049	323.096	323.142	323.186	323.23	323.272	323.311	323.351	323.388	323.425	323.46	323.494	323.526	323.558	323.589	323.617	323.645	323.673	323.699	323.724	323.749	323.771	323.792	323.814	323.835	323.854	323.872	323.89	323.908	323.926	323.94	323.955	323.97	323.985	323.998	324.01	324.021	324.033	324.045	324.056	324.068	324.076	324.085	324.093	324.102	324.11	324.119	324.127
137	322.997	323.046	323.093	323.139	323.183	323.227	323.269	323.308	323.348	323.385	323.422	323.457	323.491	323.524	323.555	323.587	323.615	323.642	323.67	323.696	323.721	323.746	323.769	323.79	323.811	323.832	323.852	323.87	323.888	323.906	323.924	323.938	323.953	323.968	323.983	323.996	324.008	324.02	324.031	324.043	324.055	324.066	324.075	324.083	324.092	324.1	324.109	324.117	324.126
138	322.994	323.043	323.09	323.136	323.181	323.224	323.266	323.306	323.345	323.382	323.42	323.454	323.488	323.521	323.552	323.584	323.612	323.64	323.668	323.694	323.719	323.744	323.767	323.788	323.809	323.83	323.85	323.868	323.886	323.904	323.922	323.936	323.951	323.966	323.981	323.995	324.006	324.018	324.029	324.041	324.053	324.065	324.073	324.081	324.09	324.099	324.107	324.116	324.125
139	322.992	323.04	323.087	323.133	323.178	323.221	323.263	323.303	323.342	323.38	323.417	323.451	323.486	323.518	323.55	323.581	323.609	323.637	323.665	323.691	323.716	323.741	323.764	323.785	323.806	323.828	323.848	323.866	323.884	323.902	323.919	323.934	323.949	323.964	323.979	323.993	324.004	324.016	324.028	324.039	324.051	324.063	324.071	324.08	324.089	324.097	324.106	324.115	324.123
140	322.989	323.037	323.084	323.13	323.175	323.218	323.26	323.3	323.339	323.377	323.414	323.449	323.483	323.515	323.547	323.579	323.607	323.635	323.662	323.689	323.714	323.739	323.762	323.783	323.804	323.826	323.845	323.863	323.882	323.9	323.917	323.932	323.947	323.962	323.977	323.991	324.003	324.014	324.026	324.038	324.05	324.061	324.07	324.078	324.087	324.096	324.105	324.113	324.122
141	322.986	323.034	323.082	323.127	323.172	323.215	323.257	323.297	323.336	323.374	323.411	323.446	323.48	323.513	323.544	323.576	323.604	323.632	323.66	323.686	323.711	323.736	323.759	323.781	323.802	323.823	323.843	323.861	323.879	323.898	323.915	323.93	323.945	323.96	323.975	323.989	324.001	324.012	324.024	324.036	324.048	324.06	324.068	324.077	324.086	324.094	324.103	324.112	324.121
142	322.983	323.031	323.079	323.124	323.169	323.212	323.254	323.294	323.334	323.371	323.408	323.443	323.477	323.51	323.542	323.573	323.601	323.629	323.657	323.684	323.709	323.734	323.757	323.778	323.799	323.821	323.841	323.859	323.877	323.896	323.913	323.928	323.943	323.958	323.973	323.987	323.999	324.011	324.023	324.034	324.046	324.058	324.067	324.075	324.084	324.093	324.102	324.111	324.119
143	322.98	323.028	323.076	323.121	323.166	323.209	323.251	323.291	323.331	323.368	323.406	323.44	323.474	323.507	323.539	323.571	323.599	323.627	323.655	323.681	323.706	323.731	323.754	323.776	323.797	323.819	323.839	323.857	323.875	323.894	323.911	323.926	323.941	323.956	323.972	323.985	323.997	324.009	324.021	324.033	324.045	324.056	324.065	324.074	324.083	324.091	324.1	324.109	324.118
144	322.977	323.026	323.073	323.119	323.163	323.206	323.248	323.288	323.328	323.365	323.403	323.437	323.472	323.504	323.536	323.568	323.596	323.624	323.652	323.679	323.704	323.729	323.752	323.773	323.795	323.816	323.836	323.854	323.873	323.891	323.909	323.924	323.939	323.954	323.97	323.983	323.995	324.007	324.019	324.031	324.043	324.055	324.064	324.072	324.081	324.09	324.099	324.108	324.117
145	322.974	323.023	323.07	323.116	323.16	323.203	323.246	323.285	323.325	323.363	323.4	323.435	323.469	323.502	323.533	323.565	323.593	323.621	323.65	323.676	323.701	323.726	323.75	323.771	323.792	323.814	323.834	323.852	323.871	323.889	323.907	323.922	323.937	323.952	323.968	323.981	323.993	324.005	324.017	324.029	324.041	324.053	324.062	324.071	324.08	324.089	324.098	324.106	324.115
146	322.971	323.02	323.067	323.113	323.157	323.201	323.243	323.283	323.322	323.36	323.397	323.432	323.466	323.499	323.531	323.563	323.591	323.619	323.647	323.673	323.699	323.724	323.747	323.769	323.79	323.812	323.832	323.85	323.869	323.887	323.905	323.92	323.935	323.95	323.966	323.98	323.992	324.004	324.016	324.028	324.04	324.052	324.06	324.069	324.078	324.087	324.096	324.105	324.114
147	322.968	323.017	323.064	323.11	323.154	323.198	323.24	323.28	323.319	323.357	323.394	323.429	323.463	323.496	323.528	323.56	323.588	323.616	323.644	323.671	323.696	323.722	323.745	323.766	323.788	323.809	323.829	323.848	323.866	323.885	323.903	323.918	323.933	323.948	323.964	323.978	323.99	324.002	324.014	324.026	324.038	324.05	324.059	324.068	324.077	324.086	324.095	324.104	324.113
148	322.965	323.014	323.061	323.107	323.152	323.195	323.237	323.277	323.317	323.354	323.391	323.426	323.461	323.493	323.525	323.557	323.586	323.614	323.642	323.668	323.694	323.719	323.742	323.764	323.785	323.807	323.827	323.846	323.864	323.883	323.901	323.915	323.931	323.946	323.962	323.976	323.988	324	324.012	324.024	324.036	324.048	324.057	324.066	324.075	324.084	324.093	324.102	324.111
149	322.962	323.011	323.058	323.104	323.149	323.192	323.234	323.274	323.314	323.351	323.389	323.423	323.458	323.491	323.523	323.555	323.583	323.611	323.639	323.666	323.691	323.717	323.74	323.761	323.783	323.805	323.825	323.843	323.862	323.881	323.898	323.913	323.929	323.944	323.96	323.974	323.986	323.998	324.01	324.022	324.035	324.047	324.056	324.065	324.074	324.083	324.092	324.101	324.11
150	322.96	323.008	323.055	323.101	323.146	323.189	323.231	323.271	323.311	323.348	323.386	323.421	323.455	323.488	323.52	323.552	323.58	323.608	323.637	323.663	323.689	323.714	323.737	323.759	323.781	323.802	323.823	323.841	323.86	323.879	323.896	323.911	323.927	323.942	323.958	323.972	323.984	323.996	324.009	324.021	324.033	324.045	324.054	324.063	324.072	324.081	324.09	324.1	324.109
151	322.957	323.005	323.052	323.098	323.143	323.186	323.228	323.268	323.308	323.346	323.383	323.418	323.452	323.485	323.517	323.549	323.578	323.606	323.634	323.661	323.686	323.712	323.735	323.757	323.778	323.8	323.82	323.839	323.858	323.876	323.894	323.909	323.925	323.94	323.956	323.97	323.982	323.995	324.007	324.019	324.031	324.044	324.053	324.062	324.071	324.08	324.089	324.098	324.107
152	322.954	323.002	323.05	323.095	323.14	323.183	323.225	323.265	323.305	323.343	323.38	323.415	323.45	323.482	323.514	323.546	323.575	323.603	323.631	323.658	323.684	323.709	323.732	323.754	323.776	323.798	323.818	323.837	323.855	323.874	323.892	323.907	323.923	323.939	323.954	323.968	323.981	323.993	324.005	324.017	324.03	324.042	324.051	324.06	324.069	324.078	324.088	324.097	324.106
153	322.951	322.999	323.047	323.092	323.137	323.18	323.222	323.262	323.302	323.34	323.377	323.412	323.447	323.48	323.512	323.544	323.572	323.601	323.629	323.656	323.681	323.707	323.73	323.752	323.774	323.795	323.816	323.834	323.853	323.872	323.89	323.905	323.921	323.937	323.952	323.966	323.979	323.991	324.003	324.016	324.028	324.04	324.049	324.058	324.068	324.077	324.086	324.096	324.105
154	322.948	322.996	323.044	323.089	323.134	323.177	323.22	323.26	323.299	323.337	323.375	323.409	323.444	323.477	323.509	323.541	323.57	323.598	323.626	323.653	323.679	323.704	323.728	323.749	323.771	323.793	323.814	323.832	323.851	323.87	323.888	323.903	323.919	323.935	323.95	323.965	323.977	323.989	324.002	324.014	324.026	324.039	324.048	324.057	324.066	324.076	324.085	324.094	324.103
155	322.945	322.994	323.041	323.087	323.131	323.175	323.217	323.257	323.297	323.334	323.372	323.407	323.441	323.474	323.506	323.538	323.567	323.595	323.624	323.65	323.676	323.702	323.725	323.747	323.769	323.791	323.811	323.83	323.849	323.868	323.886	323.901	323.917	323.933	323.949	323.963	323.975	323.987	324	324.012	324.025	324.037	324.046	324.055	324.065	324.074	324.083	324.093	324.102
156	322.942	322.991	323.038	323.084	323.128	323.172	323.214	323.254	323.294	323.331	323.369	323.404	323.438	323.471	323.504	323.536	323.564	323.593	323.621	323.648	323.674	323.699	323.723	323.745	323.766	323.789	323.809	323.828	323.847	323.866	323.884	323.899	323.915	323.931	323.947	323.961	323.973	323.986	323.998	324.011	324.023	324.036	324.045	324.054	324.063	324.073	324.082	324.091	324.101
157	322.939	322.988	323.035	323.081	323.125	323.169	323.211	323.251	323.291	323.329	323.366	323.401	323.436	323.469	323.501	323.533	323.562	323.59	323.619	323.645	323.671	323.697	323.72	323.742	323.764	323.786	323.807	323.826	323.845	323.864	323.882	323.897	323.913	323.929	323.945	323.959	323.971	323.984	323.996	324.009	324.021	324.034	324.043	324.052	324.062	324.071	324.081	324.09	324.099
158	322.936	322.985	323.032	323.078	323.123	323.166	323.208	323.248	323.288	323.326	323.363	323.398	323.433	323.466	323.498	323.53	323.559	323.587	323.616	323.643	323.669	323.694	323.718	323.74	323.762	323.784	323.805	323.823	323.842	323.861	323.88	323.895	323.911	323.927	323.943	323.957	323.97	323.982	323.995	324.007	324.02	324.032	324.042	324.051	324.06	324.07	324.079	324.089	324.098
159	322.933	322.982	323.029	323.075	323.12	323.163	323.205	323.245	323.285	323.323	323.361	323.395	323.43	323.463	323.495	323.528	323.556	323.585	323.613	323.64	323.666	323.692	323.715	323.737	323.759	323.782	323.802	323.821	323.84	323.859	323.877	323.893	323.909	323.925	323.941	323.955	323.968	323.98	323.993	324.005	324.018	324.031	324.04	324.049	324.059	324.068	324.078	324.087	324.097
160	322.931	322.979	323.026	323.072	323.117	323.16	323.202	323.242	323.282	323.32	323.358	323.393	323.427	323.46	323.493	323.525	323.554	323.582	323.611	323.638	323.664	323.689	323.713	323.735	323.757	323.779	323.8	323.819	323.838	323.857	323.875	323.891	323.907	323.923	323.939	323.953	323.966	323.979	323.991	324.004	324.016	324.029	324.038	324.048	324.057	324.067	324.076	324.086	324.096
161	322.928	322.976	323.023	323.069	323.114	323.157	323.199	323.24	323.279	323.317	323.355	323.39	323.425	323.458	323.49	323.522	323.551	323.58	323.608	323.635	323.661	323.687	323.711	323.733	323.755	323.777	323.798	323.817	323.836	323.855	323.873	323.889	323.905	323.921	323.937	323.951	323.964	323.977	323.989	324.002	324.015	324.027	324.037	324.046	324.056	324.065	324.075	324.085	324.094
162	322.925	322.973	323.02	323.066	323.111	323.154	323.197	323.237	323.277	323.314	323.352	323.387	323.422	323.455	323.487	323.52	323.548	323.577	323.606	323.633	323.659	323.684	323.708	323.73	323.752	323.775	323.795	323.814	323.834	323.853	323.871	323.887	323.903	323.919	323.935	323.949	323.962	323.975	323.988	324	324.013	324.026	324.035	324.045	324.054	324.064	324.074	324.083	324.093
163	322.922	322.97	323.018	323.063	323.108	323.151	323.194	323.234	323.274	323.312	323.349	323.384	323.419	323.452	323.485	323.517	323.546	323.574	323.603	323.63	323.656	323.682	323.706	323.728	323.75	323.772	323.793	323.812	323.831	323.851	323.869	323.885	323.901	323.917	323.933	323.948	323.96	323.973	323.986	323.999	324.011	324.024	324.034	324.043	324.053	324.063	324.072	324.082	324.092
164	322.919	322.967	323.015	323.06	323.105	323.148	323.191	323.231	323.271	323.309	323.346	323.382	323.416	323.45	323.482	323.514	323.543	323.572	323.6	323.628	323.654	323.679	323.703	323.725	323.748	323.77	323.791	323.81	323.829	323.849	323.867	323.883	323.899	323.915	323.931	323.946	323.959	323.971	323.984	323.997	324.01	324.023	324.032	324.042	324.051	324.061	324.071	324.081	324.09
165	322.916	322.964	323.012	323.057	323.102	323.146	323.188	323.228	323.268	323.306	323.344	323.379	323.414	323.447	323.479	323.512	323.54	323.569	323.598	323.625	323.651	323.677	323.701	323.723	323.745	323.768	323.789	323.808	323.827	323.846	323.865	323.881	323.897	323.913	323.929	323.944	323.957	323.97	323.982	323.995	324.008	324.021	324.031	324.04	324.05	324.06	324.069	324.079	324.089
166	322.913	322.962	323.009	323.055	323.099	323.143	323.185	323.225	323.265	323.303	323.341	323.376	323.411	323.444	323.476	323.509	323.538	323.567	323.595	323.622	323.648	323.675	323.698	323.721	323.743	323.765	323.786	323.805	323.825	323.844	323.863	323.878	323.895	323.911	323.927	323.942	323.955	323.968	323.981	323.994	324.006	324.019	324.029	324.039	324.048	324.058	324.068	324.078	324.088
167	322.91	322.959	323.006	323.052	323.096	323.14	323.182	323.222	323.262	323.3	323.338	323.373	323.408	323.441	323.474	323.506	323.535	323.564	323.593	323.62	323.646	323.672	323.696	323.718	323.741	323.763	323.784	323.803	323.823	323.842	323.861	323.876	323.893	323.909	323.926	323.94	323.953	323.966	323.979	323.992	324.005	324.018	324.027	324.037	324.047	324.057	324.067	324.076	324.086
168	322.907	322.956	323.003	323.049	323.093	323.137	323.179	323.219	323.259	323.297	323.335	323.37	323.405	323.439	323.471	323.504	323.532	323.561	323.59	323.617	323.643	323.67	323.694	323.716	323.738	323.761	323.782	323.801	323.821	323.84	323.859	323.874	323.891	323.907	323.924	323.938	323.951	323.964	323.977	323.99	324.003	324.016	324.026	324.035	324.045	324.055	324.065	324.075	324.085
169	322.904	322.953	323	323.046	323.091	323.134	323.176	323.217	323.257	323.295	323.332	323.368	323.402	323.436	323.468	323.501	323.53	323.559	323.588	323.615	323.641	323.667	323.691	323.713	323.736	323.758	323.78	323.799	323.818	323.838	323.857	323.872	323.889	323.905	323.922	323.936	323.949	323.962	323.975	323.988	324.002	324.015	324.024	324.034	324.044	324.054	324.064	324.074	324.084
170	322.901	322.95	322.997	323.043	323.088	323.131	323.173	323.214	323.254	323.292	323.33	323.365	323.4	323.433	323.466	323.498	323.527	323.556	323.585	323.612	323.638	323.665	323.689	323.711	323.734	323.756	323.777	323.797	323.816	323.836	323.854	323.87	323.887	323.903	323.92	323.934	323.948	323.961	323.974	323.987	324	324.013	324.023	324.032	324.042	324.052	324.062	324.072	324.082
171	322.899	322.947	322.994	323.04	323.085	323.128	323.171	323.211	323.251	323.289	323.327	323.362	323.397	323.43	323.463	323.495	323.525	323.553	323.582	323.61	323.636	323.662	323.686	323.709	323.731	323.754	323.775	323.794	323.814	323.834	323.852	323.868	323.885	323.901	323.918	323.933	323.946	323.959	323.972	323.985	323.998	324.011	324.021	324.031	324.041	324.051	324.061	324.071	324.081
172	322.896	322.944	322.991	323.037	323.082	323.125	323.168	323.208	323.248	323.286	323.324	323.359	323.394	323.428	323.46	323.493	323.522	323.551	323.58	323.607	323.633	323.66	323.684	323.706	323.729	323.752	323.773	323.792	323.812	323.831	323.85	323.866	323.883	323.899	323.916	323.931	323.944	323.957	323.97	323.983	323.997	324.01	324.02	324.029	324.039	324.049	324.06	324.07	324.08
173	322.893	322.941	322.988	323.034	323.079	323.122	323.165	323.205	323.245	323.283	323.321	323.356	323.391	323.425	323.457	323.49	323.519	323.548	323.577	323.605	323.631	323.657	323.681	323.704	323.726	323.749	323.77	323.79	323.81	323.829	323.848	323.864	323.881	323.897	323.914	323.929	323.942	323.955	323.968	323.982	323.995	324.008	324.018	324.028	324.038	324.048	324.058	324.068	324.078
174	322.89	322.938	322.986	323.031	323.076	323.12	323.162	323.202	323.242	323.28	323.318	323.354	323.389	323.422	323.455	323.487	323.517	323.546	323.575	323.602	323.628	323.655	323.679	323.702	323.724	323.747	323.768	323.788	323.807	323.827	323.846	323.862	323.879	323.895	323.912	323.927	323.94	323.953	323.967	323.98	323.993	324.007	324.016	324.026	324.036	324.047	324.057	324.067	324.077
175	322.887	322.935	322.983	323.028	323.073	323.117	323.159	323.199	323.239	323.277	323.315	323.351	323.386	323.419	323.452	323.485	323.514	323.543	323.572	323.6	323.626	323.652	323.676	323.699	323.722	323.745	323.766	323.785	323.805	323.825	323.844	323.86	323.877	323.893	323.91	323.925	323.938	323.952	323.965	323.978	323.992	324.005	324.015	324.025	324.035	324.045	324.055	324.065	324.076
176	322.884	322.932	322.98	323.026	323.07	323.114	323.156	323.196	323.237	323.275	323.313	323.348	323.383	323.417	323.449	323.482	323.511	323.54	323.569	323.597	323.623	323.65	323.674	323.697	323.719	323.742	323.764	323.783	323.803	323.823	323.842	323.858	323.875	323.891	323.908	323.923	323.937	323.95	323.963	323.977	323.99	324.003	324.013	324.023	324.033	324.044	324.054	324.064	324.074
177	322.881	322.93	322.977	323.023	323.067	323.111	323.153	323.194	323.234	323.272	323.31	323.345	323.38	323.414	323.447	323.479	323.509	323.538	323.567	323.594	323.621	323.647	323.672	323.694	323.717	323.74	323.761	323.781	323.801	323.821	323.84	323.856	323.873	323.889	323.906	323.921	323.935	323.948	323.961	323.975	323.988	324.002	324.012	324.022	324.032	324.042	324.052	324.063	324.073
178	322.878	322.927	322.974	323.02	323.064	323.108	323.15	323.191	323.231	323.269	323.307	323.342	323.378	323.411	323.444	323.477	323.506	323.535	323.564	323.592	323.618	323.645	323.669	323.692	323.715	323.738	323.759	323.779	323.799	323.819	323.838	323.854	323.871	323.887	323.904	323.919	323.933	323.946	323.96	323.973	323.987	324	324.01	324.02	324.03	324.041	324.051	324.061	324.072
179	322.875	322.924	322.971	323.017	323.062	323.105	323.148	323.188	323.228	323.266	323.304	323.34	323.375	323.408	323.441	323.474	323.503	323.532	323.562	323.589	323.616	323.642	323.667	323.69	323.712	323.735	323.757	323.777	323.796	323.816	323.836	323.852	323.868	323.885	323.902	323.918	323.931	323.945	323.958	323.971	323.985	323.998	324.009	324.019	324.029	324.039	324.05	324.06	324.07
180	322.872	322.921	322.968	323.014	323.059	323.102	323.145	323.185	323.225	323.263	323.301	323.337	323.372	323.406	323.438	323.471	323.501	323.53	323.559	323.587	323.613	323.64	323.664	323.687	323.71	323.733	323.755	323.774	323.794	323.814	323.833	323.85	323.866	323.884	323.901	323.916	323.929	323.943	323.956	323.97	323.983	323.997	324.007	324.017	324.027	324.038	324.048	324.059	324.069
181	322.869	322.918	322.965	323.011	323.056	323.099	323.142	323.182	323.222	323.26	323.299	323.334	323.369	323.403	323.436	323.469	323.498	323.527	323.556	323.584	323.611	323.637	323.662	323.685	323.708	323.731	323.752	323.772	323.792	323.812	323.831	323.848	323.864	323.882	323.899	323.914	323.927	323.941	323.955	323.968	323.982	323.995	324.005	324.016	324.026	324.036	324.047	324.057	324.068
182	322.867	322.915	322.962	323.008	323.053	323.096	323.139	323.179	323.219	323.258	323.296	323.331	323.366	323.4	323.433	323.466	323.495	323.525	323.554	323.582	323.608	323.635	323.659	323.682	323.705	323.728	323.75	323.77	323.79	323.81	323.829	323.846	323.862	323.88	323.897	323.912	323.926	323.939	323.953	323.966	323.98	323.994	324.004	324.014	324.025	324.035	324.045	324.056	324.066
183	322.864	322.912	322.959	323.005	323.05	323.094	323.136	323.176	323.217	323.255	323.293	323.328	323.364	323.397	323.43	323.463	323.493	323.522	323.551	323.579	323.606	323.632	323.657	323.68	323.703	323.726	323.748	323.768	323.788	323.808	323.827	323.844	323.86	323.878	323.895	323.91	323.924	323.937	323.951	323.965	323.978	323.992	324.002	324.013	324.023	324.034	324.044	324.055	324.065
184	322.861	322.909	322.956	323.002	323.047	323.091	323.133	323.174	323.214	323.252	323.29	323.326	323.361	323.395	323.428	323.461	323.49	323.519	323.549	323.577	323.603	323.63	323.655	323.678	323.701	323.724	323.745	323.765	323.786	323.806	323.825	323.842	323.858	323.876	323.893	323.908	323.922	323.936	323.949	323.963	323.977	323.99	324.001	324.011	324.022	324.032	324.043	324.053	324.064
185	322.858	322.906	322.954	322.999	323.044	323.088	323.13	323.171	323.211	323.249	323.287	323.323	323.358	323.392	323.425	323.458	323.487	323.517	323.546	323.574	323.601	323.628	323.652	323.675	323.698	323.721	323.743	323.763	323.783	323.804	323.823	323.839	323.856	323.874	323.891	323.906	323.92	323.934	323.948	323.961	323.975	323.989	323.999	324.009	324.02	324.031	324.041	324.052	324.062
186	322.855	322.903	322.951	322.996	323.041	323.085	323.127	323.168	323.208	323.246	323.284	323.32	323.355	323.389	323.422	323.455	323.485	323.514	323.544	323.571	323.598	323.625	323.65	323.673	323.696	323.719	323.741	323.761	323.781	323.801	323.821	323.837	323.854	323.872	323.889	323.904	323.918	323.932	323.946	323.96	323.973	323.987	323.998	324.008	324.019	324.029	324.04	324.05	324.061
187	322.852	322.9	322.948	322.994	323.038	323.082	323.124	323.165	323.205	323.243	323.282	323.317	323.353	323.386	323.419	323.453	323.482	323.512	323.541	323.569	323.596	323.623	323.647	323.67	323.693	323.717	323.739	323.759	323.779	323.799	323.819	323.835	323.852	323.87	323.887	323.903	323.916	323.93	323.944	323.958	323.972	323.986	323.996	324.006	324.017	324.028	324.038	324.049	324.06
188	322.849	322.898	322.945	322.991	323.035	323.079	323.122	323.162	323.202	323.241	323.279	323.314	323.35	323.384	323.417	323.45	323.479	323.509	323.538	323.566	323.593	323.62	323.645	323.668	323.691	323.715	323.736	323.757	323.777	323.797	323.817	323.833	323.85	323.868	323.885	323.901	323.915	323.928	323.942	323.956	323.97	323.984	323.994	324.005	324.016	324.026	324.037	324.048	324.058
189	322.846	322.895	322.942	322.988	323.033	323.076	323.119	323.159	323.199	323.238	323.276	323.312	323.347	323.381	323.414	323.447	323.477	323.506	323.536	323.564	323.591	323.618	323.642	323.666	323.689	323.712	323.734	323.754	323.775	323.795	323.815	323.831	323.848	323.866	323.883	323.899	323.913	323.927	323.941	323.954	323.968	323.982	323.993	324.003	324.014	324.025	324.036	324.046	324.057
190	322.843	322.892	322.939	322.985	323.03	323.073	323.116	323.156	323.197	323.235	323.273	323.309	323.344	323.378	323.411	323.444	323.474	323.504	323.533	323.561	323.588	323.615	323.64	323.663	323.686	323.71	323.732	323.752	323.772	323.793	323.812	323.829	323.846	323.864	323.881	323.897	323.911	323.925	323.939	323.953	323.967	323.981	323.991	324.002	324.013	324.023	324.034	324.045	324.056
191	322.84	322.889	322.936	322.982	323.027	323.07	323.113	323.153	323.194	323.232	323.27	323.306	323.342	323.375	323.409	323.442	323.471	323.501	323.531	323.559	323.586	323.613	323.638	323.661	323.684	323.708	323.73	323.75	323.77	323.791	323.81	323.827	323.844	323.862	323.879	323.895	323.909	323.923	323.937	323.951	323.965	323.979	323.99	324	324.011	324.022	324.033	324.044	324.054
192	322.838	322.886	322.933	322.979	323.024	323.067	323.11	323.151	323.191	323.229	323.268	323.303	323.339	323.373	323.406	323.439	323.469	323.498	323.528	323.556	323.583	323.61	323.635	323.658	323.682	323.705	323.727	323.748	323.768	323.789	323.808	323.825	323.842	323.86	323.878	323.893	323.907	323.921	323.935	323.949	323.963	323.977	323.988	323.999	324.01	324.021	324.031	324.042	324.053
193	322.835	322.883	322.93	322.976	323.021	323.065	323.107	323.148	323.188	323.226	323.265	323.301	323.336	323.37	323.403	323.436	323.466	323.496	323.525	323.554	323.581	323.608	323.633	323.656	323.679	323.703	323.725	323.745	323.766	323.786	323.806	323.823	323.84	323.858	323.876	323.891	323.905	323.92	323.934	323.948	323.962	323.976	323.987	323.997	324.008	324.019	324.03	324.041	324.052
194	322.832	322.88	322.927	322.973	323.018	323.062	323.104	323.145	323.185	323.224	323.262	323.298	323.333	323.367	323.4	323.434	323.464	323.493	323.523	323.551	323.578	323.605	323.63	323.654	323.677	323.701	323.723	323.743	323.764	323.784	323.804	323.821	323.838	323.856	323.874	323.889	323.904	323.918	323.932	323.946	323.96	323.974	323.985	323.996	324.007	324.018	324.029	324.04	324.051
195	322.829	322.877	322.924	322.97	323.015	323.059	323.101	323.142	323.182	323.221	323.259	323.295	323.33	323.364	323.398	323.431	323.461	323.491	323.52	323.549	323.576	323.603	323.628	323.651	323.675	323.698	323.721	323.741	323.762	323.782	323.802	323.819	323.836	323.854	323.872	323.888	323.902	323.916	323.93	323.944	323.958	323.973	323.983	323.994	324.005	324.016	324.027	324.038	324.049
196	322.826	322.874	322.922	322.967	323.012	323.056	323.099	323.139	323.179	323.218	323.256	323.292	323.328	323.362	323.395	323.428	323.458	323.488	323.518	323.546	323.573	323.6	323.625	323.649	323.672	323.696	323.718	323.739	323.759	323.78	323.8	323.817	323.834	323.852	323.87	323.886	323.9	323.914	323.928	323.943	323.957	323.971	323.982	323.993	324.004	324.015	324.026	324.037	324.048
197	322.823	322.871	322.919	322.964	323.009	323.053	323.096	323.136	323.177	323.215	323.253	323.289	323.325	323.359	323.392	323.426	323.456	323.485	323.515	323.543	323.571	323.598	323.623	323.646	323.67	323.694	323.716	323.736	323.757	323.778	323.798	323.815	323.832	323.85	323.868	323.884	323.898	323.912	323.927	323.941	323.955	323.969	323.98	323.991	324.002	324.013	324.024	324.035	324.047
198	322.82	322.868	322.916	322.962	323.006	323.05	323.093	323.133	323.174	323.212	323.251	323.287	323.322	323.356	323.39	323.423	323.453	323.483	323.513	323.541	323.568	323.595	323.62	323.644	323.668	323.691	323.714	323.734	323.755	323.776	323.796	323.813	323.83	323.848	323.866	323.882	323.896	323.911	323.925	323.939	323.954	323.968	323.979	323.99	324.001	324.012	324.023	324.034	324.045
199	322.817	322.866	322.913	322.959	323.004	323.047	323.09	323.131	323.171	323.209	323.248	323.284	323.319	323.354	323.387	323.42	323.45	323.48	323.51	323.538	323.566	323.593	323.618	323.642	323.665	323.689	323.711	323.732	323.753	323.774	323.794	323.811	323.828	323.846	323.864	323.88	323.894	323.909	323.923	323.937	323.952	323.966	323.977	323.988	323.999	324.01	324.022	324.033	324.044
200	322.814	322.863	322.91	322.956	323.001	323.044	323.087	323.128	323.168	323.207	323.245	323.281	323.317	323.351	323.384	323.418	323.448	323.477	323.507	323.536	323.563	323.59	323.616	323.639	323.663	323.687	323.709	323.73	323.751	323.772	323.792	323.809	323.826	323.844	323.862	323.878	323.893	323.907	323.921	323.936	323.95	323.965	323.976	323.986	323.998	324.009	324.02	324.031	324.043
201	322.811	322.86	322.907	322.953	322.998	323.041	323.084	323.125	323.165	323.204	323.242	323.278	323.314	323.348	323.381	323.415	323.445	323.475	323.505	323.533	323.561	323.588	323.613	323.637	323.661	323.684	323.707	323.728	323.748	323.769	323.789	323.807	323.824	323.842	323.86	323.876	323.891	323.905	323.92	323.934	323.949	323.963	323.974	323.985	323.996	324.007	324.019	324.03	324.041
202	322.808	322.857	322.904	322.95	322.995	323.039	323.081	323.122	323.162	323.201	323.239	323.275	323.311	323.345	323.379	323.412	323.442	323.472	323.502	323.531	323.558	323.586	323.611	323.634	323.658	323.682	323.705	323.725	323.746	323.767	323.787	323.805	323.822	323.84	323.858	323.874	323.889	323.903	323.918	323.932	323.947	323.961	323.972	323.983	323.995	324.006	324.017	324.029	324.04
203	322.806	322.854	322.901	322.947	322.992	323.036	323.078	323.119	323.16	323.198	323.237	323.273	323.308	323.343	323.376	323.41	323.44	323.47	323.5	323.528	323.556	323.583	323.608	323.632	323.656	323.68	323.702	323.723	323.744	323.765	323.785	323.802	323.82	323.838	323.856	323.873	323.887	323.902	323.916	323.931	323.945	323.96	323.971	323.982	323.993	324.005	324.016	324.027	324.039
204	322.803	322.851	322.898	322.944	322.989	323.033	323.075	323.116	323.157	323.195	323.234	323.27	323.306	323.34	323.373	323.407	323.437	323.467	323.497	323.526	323.553	323.581	323.606	323.63	323.653	323.678	323.7	323.721	323.742	323.763	323.783	323.8	323.818	323.836	323.854	323.871	323.885	323.9	323.914	323.929	323.944	323.958	323.969	323.98	323.992	324.003	324.015	324.026	324.037
205	322.8	322.848	322.895	322.941	322.986	323.03	323.073	323.113	323.154	323.192	323.231	323.267	323.303	323.337	323.371	323.404	323.434	323.464	323.494	323.523	323.551	323.578	323.603	323.627	323.651	323.675	323.698	323.719	323.74	323.761	323.781	323.798	323.816	323.834	323.853	323.869	323.883	323.898	323.913	323.927	323.942	323.957	323.968	323.979	323.99	324.002	324.013	324.025	324.036
206	322.797	322.845	322.892	322.938	322.983	323.027	323.07	323.11	323.151	323.19	323.228	323.264	323.3	323.334	323.368	323.401	323.432	323.462	323.492	323.52	323.548	323.576	323.601	323.625	323.649	323.673	323.696	323.716	323.738	323.759	323.779	323.796	323.814	323.832	323.851	323.867	323.882	323.896	323.911	323.926	323.94	323.955	323.966	323.977	323.989	324	324.012	324.023	324.035
207	322.794	322.842	322.89	322.935	322.98	323.024	323.067	323.108	323.148	323.187	323.225	323.261	323.297	323.332	323.365	323.399	323.429	323.459	323.489	323.518	323.546	323.573	323.599	323.622	323.646	323.671	323.693	323.714	323.735	323.757	323.777	323.794	323.812	323.83	323.849	323.865	323.88	323.894	323.909	323.924	323.939	323.953	323.965	323.976	323.987	323.999	324.01	324.022	324.033
208	322.791	322.839	322.887	322.932	322.977	323.021	323.064	323.105	323.145	323.184	323.223	323.259	323.294	323.329	323.362	323.396	323.426	323.457	323.487	323.515	323.543	323.571	323.596	323.62	323.644	323.668	323.691	323.712	323.733	323.754	323.775	323.792	323.81	323.828	323.847	323.863	323.878	323.893	323.907	323.922	323.937	323.952	323.963	323.974	323.986	323.997	324.009	324.02	324.032
209	322.788	322.836	322.884	322.93	322.975	323.018	323.061	323.102	323.142	323.181	323.22	323.256	323.292	323.326	323.36	323.393	323.424	323.454	323.484	323.513	323.541	323.568	323.594	323.618	323.642	323.666	323.689	323.71	323.731	323.752	323.773	323.79	323.808	323.827	323.845	323.861	323.876	323.891	323.906	323.92	323.935	323.95	323.961	323.973	323.984	323.996	324.007	324.019	324.031
210	322.785	322.834	322.881	322.927	322.972	323.015	323.058	323.099	323.14	323.178	323.217	323.253	323.289	323.323	323.357	323.391	323.421	323.451	323.482	323.51	323.538	323.566	323.591	323.615	323.639	323.664	323.686	323.708	323.729	323.75	323.771	323.788	323.806	323.825	323.843	323.859	323.874	323.889	323.904	323.919	323.934	323.948	323.96	323.971	323.983	323.994	324.006	324.018	324.029
211	322.782	322.831	322.878	322.924	322.969	323.012	323.055	323.096	323.137	323.175	323.214	323.25	323.286	323.321	323.354	323.388	323.418	323.449	323.479	323.508	323.535	323.563	323.589	323.613	323.637	323.661	323.684	323.705	323.727	323.748	323.768	323.786	323.804	323.823	323.841	323.858	323.872	323.887	323.902	323.917	323.932	323.947	323.958	323.97	323.981	323.993	324.005	324.016	324.028
212	322.779	322.828	322.875	322.921	322.966	323.01	323.052	323.093	323.134	323.173	323.211	323.247	323.283	323.318	323.352	323.385	323.416	323.446	323.476	323.505	323.533	323.561	323.586	323.611	323.635	323.659	323.682	323.703	323.724	323.746	323.766	323.784	323.802	323.821	323.839	323.856	323.871	323.886	323.9	323.915	323.93	323.945	323.957	323.968	323.98	323.992	324.003	324.015	324.027
213	322.777	322.825	322.872	322.918	322.963	323.007	323.049	323.09	323.131	323.17	323.208	323.245	323.281	323.315	323.349	323.383	323.413	323.443	323.474	323.503	323.53	323.558	323.584	323.608	323.632	323.657	323.68	323.701	323.722	323.744	323.764	323.782	323.8	323.819	323.837	323.854	323.869	323.884	323.899	323.914	323.929	323.944	323.955	323.967	323.978	323.99	324.002	324.014	324.025
214	322.774	322.822	322.869	322.915	322.96	323.004	323.047	323.087	323.128	323.167	323.206	323.242	323.278	323.312	323.346	323.38	323.41	323.441	323.471	323.5	323.528	323.556	323.582	323.606	323.63	323.654	323.677	323.699	323.72	323.742	323.762	323.78	323.798	323.817	323.835	323.852	323.867	323.882	323.897	323.912	323.927	323.942	323.954	323.965	323.977	323.989	324	324.012	324.024
215	322.771	322.819	322.866	322.912	322.957	323.001	323.044	323.085	323.125	323.164	323.203	323.239	323.275	323.31	323.343	323.377	323.408	323.438	323.469	323.498	323.525	323.553	323.579	323.603	323.628	323.652	323.675	323.696	323.718	323.739	323.76	323.778	323.796	323.815	323.833	323.85	323.865	323.88	323.895	323.91	323.925	323.94	323.952	323.963	323.975	323.987	323.999	324.011	324.023
216	322.768	322.816	322.863	322.909	322.954	322.998	323.041	323.082	323.122	323.161	323.2	323.236	323.272	323.307	323.341	323.375	323.405	323.436	323.466	323.495	323.523	323.551	323.577	323.601	323.625	323.65	323.673	323.694	323.716	323.737	323.758	323.776	323.794	323.813	323.831	323.848	323.863	323.878	323.894	323.909	323.924	323.939	323.95	323.962	323.974	323.986	323.998	324.01	324.021
217	322.765	322.813	322.86	322.906	322.951	322.995	323.038	323.079	323.12	323.158	323.197	323.233	323.27	323.304	323.338	323.372	323.403	323.433	323.463	323.492	323.52	323.548	323.574	323.599	323.623	323.647	323.671	323.692	323.714	323.735	323.756	323.774	323.792	323.811	323.83	323.846	323.861	323.877	323.892	323.907	323.922	323.937	323.949	323.96	323.972	323.984	323.996	324.008	324.02
218	322.762	322.81	322.858	322.903	322.948	322.992	323.035	323.076	323.117	323.156	323.194	323.231	323.267	323.301	323.335	323.369	323.4	323.43	323.461	323.49	323.518	323.546	323.572	323.596	323.621	323.645	323.668	323.69	323.711	323.733	323.754	323.772	323.79	323.809	323.828	323.844	323.86	323.875	323.89	323.905	323.92	323.936	323.947	323.959	323.971	323.983	323.995	324.007	324.019
219	322.759	322.807	322.855	322.901	322.946	322.989	323.032	323.073	323.114	323.153	323.192	323.228	323.264	323.299	323.333	323.367	323.397	323.428	323.458	323.487	323.515	323.543	323.569	323.594	323.618	323.643	323.666	323.687	323.709	323.731	323.752	323.77	323.788	323.807	323.826	323.843	323.858	323.873	323.888	323.903	323.919	323.934	323.946	323.957	323.969	323.981	323.993	324.005	324.017
220	322.756	322.804	322.852	322.898	322.943	322.986	323.029	323.07	323.111	323.15	323.189	323.225	323.261	323.296	323.33	323.364	323.395	323.425	323.456	323.485	323.513	323.541	323.567	323.591	323.616	323.64	323.664	323.685	323.707	323.729	323.75	323.768	323.786	323.805	323.824	323.841	323.856	323.871	323.887	323.902	323.917	323.932	323.944	323.956	323.968	323.98	323.992	324.004	324.016
221	322.753	322.802	322.849	322.895	322.94	322.984	323.026	323.067	323.108	323.147	323.186	323.222	323.259	323.293	323.327	323.361	323.392	323.423	323.453	323.482	323.51	323.539	323.565	323.589	323.613	323.638	323.661	323.683	323.705	323.727	323.747	323.765	323.784	323.803	323.822	323.839	323.854	323.869	323.885	323.9	323.915	323.931	323.943	323.954	323.966	323.978	323.991	324.003	324.015
222	322.75	322.799	322.846	322.892	322.937	322.981	323.024	323.065	323.105	323.144	323.183	323.22	323.256	323.29	323.324	323.359	323.389	323.42	323.45	323.48	323.508	323.536	323.562	323.587	323.611	323.636	323.659	323.681	323.703	323.724	323.745	323.763	323.782	323.801	323.82	323.837	323.852	323.868	323.883	323.898	323.914	323.929	323.941	323.953	323.965	323.977	323.989	324.001	324.013
223	322.747	322.796	322.843	322.889	322.934	322.978	323.021	323.062	323.102	323.141	323.18	323.217	323.253	323.288	323.322	323.356	323.387	323.417	323.448	323.477	323.505	323.534	323.56	323.584	323.609	323.634	323.657	323.679	323.7	323.722	323.743	323.761	323.78	323.799	323.818	323.835	323.851	323.866	323.881	323.897	323.912	323.928	323.939	323.951	323.963	323.976	323.988	324	324.012
224	322.745	322.793	322.84	322.886	322.931	322.975	323.018	323.059	323.1	323.139	323.177	323.214	323.25	323.285	323.319	323.353	323.384	323.415	323.445	323.475	323.503	323.531	323.557	323.582	323.606	323.631	323.655	323.676	323.698	323.72	323.741	323.759	323.778	323.797	323.816	323.833	323.849	323.864	323.88	323.895	323.91	323.926	323.938	323.95	323.962	323.974	323.986	323.999	324.011
225	322.742	322.79	322.837	322.883	322.928	322.972	323.015	323.056	323.097	323.136	323.175	323.211	323.247	323.282	323.316	323.35	323.381	323.412	323.443	323.472	323.5	323.529	323.555	323.579	323.604	323.629	323.652	323.674	323.696	323.718	323.739	323.757	323.776	323.795	323.814	323.831	323.847	323.862	323.878	323.893	323.909	323.924	323.936	323.948	323.96	323.973	323.985	323.997	324.009
226	322.739	322.787	322.834	322.88	322.925	322.969	323.012	323.053	323.094	323.133	323.172	323.208	323.245	323.279	323.314	323.348	323.379	323.409	323.44	323.47	323.498	323.526	323.552	323.577	323.602	323.627	323.65	323.672	323.694	323.716	323.737	323.755	323.774	323.793	323.812	323.829	323.845	323.861	323.876	323.892	323.907	323.923	323.935	323.947	323.959	323.971	323.984	323.996	324.008
227	322.736	322.784	322.831	322.877	322.922	322.966	323.009	323.05	323.091	323.13	323.169	323.206	323.242	323.277	323.311	323.345	323.376	323.407	323.438	323.467	323.495	323.524	323.55	323.575	323.599	323.624	323.648	323.67	323.692	323.714	323.735	323.753	323.772	323.791	323.81	323.828	323.843	323.859	323.874	323.89	323.905	323.921	323.933	323.945	323.957	323.97	323.982	323.994	324.007
228	322.733	322.781	322.828	322.874	322.919	322.963	323.006	323.047	323.088	323.127	323.166	323.203	323.239	323.274	323.308	323.342	323.373	323.404	323.435	323.464	323.493	323.521	323.547	323.572	323.597	323.622	323.646	323.667	323.689	323.712	323.733	323.751	323.77	323.789	323.808	323.826	323.841	323.857	323.873	323.888	323.904	323.919	323.932	323.944	323.956	323.968	323.981	323.993	324.006
229	322.73	322.778	322.826	322.871	322.917	322.96	323.003	323.044	323.085	323.124	323.163	323.2	323.236	323.271	323.305	323.34	323.371	323.402	323.432	323.462	323.49	323.519	323.545	323.57	323.595	323.62	323.643	323.665	323.687	323.709	323.731	323.749	323.768	323.787	323.806	323.824	323.84	323.855	323.871	323.887	323.902	323.918	323.93	323.942	323.954	323.967	323.979	323.992	324.004
230	322.727	322.775	322.823	322.869	322.914	322.958	323	323.042	323.082	323.122	323.161	323.197	323.234	323.269	323.303	323.337	323.368	323.399	323.43	323.459	323.488	323.516	323.543	323.567	323.592	323.617	323.641	323.663	323.685	323.707	323.729	323.747	323.766	323.785	323.805	323.822	323.838	323.853	323.869	323.885	323.901	323.916	323.928	323.94	323.953	323.965	323.978	323.99	324.003
231	322.725	322.773	322.82	322.866	322.911	322.955	322.998	323.039	323.08	323.119	323.158	323.195	323.231	323.266	323.301	323.335	323.366	323.397	323.428	323.457	323.486	323.514	323.541	323.566	323.59	323.615	323.639	323.661	323.683	323.706	323.727	323.745	323.764	323.784	323.803	323.82	323.836	323.852	323.868	323.883	323.899	323.915	323.927	323.939	323.952	323.964	323.977	323.989	324.002
232	322.723	322.771	322.819	322.864	322.91	322.953	322.996	323.038	323.078	323.118	323.157	323.193	323.23	323.265	323.299	323.333	323.364	323.395	323.426	323.456	323.484	323.513	323.539	323.564	323.589	323.614	323.638	323.66	323.682	323.704	323.725	323.744	323.763	323.782	323.802	323.819	323.835	323.851	323.866	323.882	323.898	323.914	323.926	323.938	323.95	323.963	323.975	323.988	324.001
233	322.721	322.769	322.817	322.863	322.908	322.952	322.995	323.036	323.077	323.116	323.155	323.191	323.228	323.263	323.297	323.331	323.363	323.393	323.424	323.454	323.482	323.511	323.537	323.562	323.587	323.612	323.636	323.658	323.68	323.702	323.724	323.742	323.761	323.781	323.8	323.818	323.833	323.849	323.865	323.881	323.896	323.912	323.924	323.937	323.949	323.962	323.974	323.987	323.999
234	322.719	322.768	322.815	322.861	322.906	322.95	322.993	323.034	323.075	323.114	323.153	323.19	323.226	323.261	323.295	323.33	323.361	323.392	323.423	323.452	323.481	323.509	323.536	323.561	323.586	323.611	323.634	323.656	323.679	323.701	323.722	323.741	323.76	323.779	323.799	323.816	323.832	323.848	323.864	323.879	323.895	323.911	323.923	323.935	323.948	323.961	323.973	323.986	323.998
235	322.718	322.766	322.813	322.859	322.904	322.948	322.991	323.032	323.073	323.112	323.151	323.188	323.224	323.259	323.294	323.328	323.359	323.39	323.421	323.451	323.479	323.508	323.534	323.559	323.584	323.609	323.633	323.655	323.677	323.699	323.721	323.739	323.758	323.778	323.797	323.815	323.831	323.846	323.862	323.878	323.894	323.91	323.922	323.934	323.947	323.959	323.972	323.985	323.997
236	322.716	322.764	322.811	322.857	322.902	322.946	322.989	323.03	323.071	323.11	323.149	323.186	323.223	323.258	323.292	323.326	323.357	323.388	323.419	323.449	323.477	323.506	323.532	323.557	323.582	323.608	323.631	323.653	323.676	323.698	323.719	323.738	323.757	323.776	323.796	323.813	323.829	323.845	323.861	323.877	323.893	323.908	323.921	323.933	323.946	323.958	323.971	323.983	323.996
237	322.714	322.762	322.809	322.855	322.9	322.944	322.987	323.028	323.069	323.109	323.148	323.184	323.221	323.256	323.29	323.324	323.356	323.387	323.418	323.447	323.476	323.504	323.531	323.556	323.581	323.606	323.63	323.652	323.674	323.696	323.718	323.736	323.756	323.775	323.794	323.812	323.828	323.844	323.86	323.875	323.891	323.907	323.919	323.932	323.944	323.957	323.97	323.982	323.995
238	322.712	322.76	322.808	322.854	322.899	322.943	322.986	323.027	323.068	323.107	323.146	323.183	323.219	323.254	323.288	323.323	323.354	323.385	323.416	323.445	323.474	323.503	323.529	323.554	323.579	323.604	323.628	323.65	323.673	323.695	323.716	323.735	323.754	323.774	323.793	323.811	323.826	323.842	323.858	323.874	323.89	323.906	323.918	323.931	323.943	323.956	323.968	323.981	323.994
239	322.71	322.759	322.806	322.852	322.897	322.941	322.984	323.025	323.066	323.105	323.144	323.181	323.217	323.252	323.287	323.321	323.352	323.383	323.414	323.444	323.472	323.501	323.528	323.553	323.577	323.603	323.627	323.649	323.671	323.693	323.715	323.733	323.753	323.772	323.792	323.809	323.825	323.841	323.857	323.873	323.889	323.905	323.917	323.929	323.942	323.955	323.967	323.98	323.993
240	322.709	322.757	322.804	322.85	322.895	322.939	322.982	323.023	323.064	323.103	323.142	323.179	323.215	323.25	323.285	323.319	323.35	323.381	323.412	323.442	323.471	323.499	323.526	323.551	323.576	323.601	323.625	323.647	323.67	323.692	323.713	323.732	323.751	323.771	323.79	323.808	323.824	323.84	323.856	323.872	323.887	323.903	323.916	323.928	323.941	323.953	323.966	323.979	323.992
241	322.707	322.755	322.802	322.848	322.893	322.937	322.98	323.021	323.062	323.101	323.14	323.177	323.214	323.249	323.283	323.318	323.349	323.38	323.411	323.44	323.469	323.498	323.524	323.549	323.574	323.6	323.623	323.646	323.668	323.69	323.712	323.731	323.75	323.769	323.789	323.806	323.822	323.838	323.854	323.87	323.886	323.902	323.914	323.927	323.94	323.952	323.965	323.978	323.99
242	322.705	322.753	322.8	322.846	322.891	322.935	322.978	323.019	323.06	323.1	323.139	323.175	323.212	323.247	323.281	323.316	323.347	323.378	323.409	323.439	323.467	323.496	323.523	323.548	323.573	323.598	323.622	323.644	323.666	323.689	323.71	323.729	323.748	323.768	323.787	323.805	323.821	323.837	323.853	323.869	323.885	323.901	323.913	323.926	323.938	323.951	323.964	323.977	323.989
243	322.703	322.751	322.799	322.845	322.89	322.933	322.977	323.018	323.059	323.098	323.137	323.174	323.21	323.245	323.28	323.314	323.345	323.376	323.407	323.437	323.466	323.494	323.521	323.546	323.571	323.596	323.62	323.643	323.665	323.687	323.709	323.728	323.747	323.766	323.786	323.804	323.82	323.836	323.852	323.868	323.884	323.9	323.912	323.924	323.937	323.95	323.963	323.975	323.988
244	322.701	322.75	322.797	322.843	322.888	322.932	322.975	323.016	323.057	323.096	323.135	323.172	323.208	323.243	323.278	323.312	323.344	323.375	323.406	323.435	323.464	323.493	323.519	323.544	323.569	323.595	323.619	323.641	323.663	323.686	323.707	323.726	323.745	323.765	323.784	323.802	323.818	323.834	323.85	323.866	323.882	323.898	323.911	323.923	323.936	323.949	323.961	323.974	323.987
245	322.699	322.748	322.795	322.841	322.886	322.93	322.973	323.014	323.055	323.094	323.133	323.17	323.207	323.242	323.276	323.311	323.342	323.373	323.404	323.434	323.462	323.491	323.518	323.543	323.568	323.593	323.617	323.639	323.662	323.684	323.706	323.725	323.744	323.763	323.783	323.801	323.817	323.833	323.849	323.865	323.881	323.897	323.909	323.922	323.935	323.947	323.96	323.973	323.986
246	322.698	322.746	322.793	322.839	322.884	322.928	322.971	323.012	323.053	323.092	323.132	323.168	323.205	323.24	323.274	323.309	323.34	323.371	323.402	323.432	323.461	323.489	323.516	323.541	323.566	323.592	323.616	323.638	323.66	323.683	323.704	323.723	323.742	323.762	323.782	323.799	323.815	323.832	323.848	323.864	323.88	323.896	323.908	323.921	323.933	323.946	323.959	323.972	323.985
247	322.696	322.744	322.791	322.837	322.882	322.926	322.969	323.01	323.051	323.091	323.13	323.167	323.203	323.238	323.273	323.307	323.338	323.369	323.401	323.43	323.459	323.488	323.514	323.54	323.565	323.59	323.614	323.636	323.659	323.681	323.703	323.722	323.741	323.761	323.78	323.798	323.814	323.83	323.846	323.862	323.878	323.894	323.907	323.919	323.932	323.945	323.958	323.971	323.984
248	322.694	322.742	322.789	322.835	322.88	322.924	322.967	323.009	323.05	323.089	323.128	323.165	323.201	323.236	323.271	323.305	323.337	323.368	323.399	323.429	323.457	323.486	323.513	323.538	323.563	323.588	323.612	323.635	323.657	323.68	323.701	323.72	323.739	323.759	323.779	323.797	323.813	323.829	323.845	323.861	323.877	323.893	323.906	323.918	323.931	323.944	323.957	323.97	323.983
249	322.692	322.74	322.788	322.834	322.879	322.923	322.966	323.007	323.048	323.087	323.126	323.163	323.2	323.235	323.269	323.304	323.335	323.366	323.397	323.427	323.456	323.484	323.511	323.536	323.561	323.587	323.611	323.633	323.656	323.678	323.7	323.719	323.738	323.758	323.777	323.795	323.811	323.827	323.844	323.86	323.876	323.892	323.904	323.917	323.93	323.943	323.956	323.969	323.981
250	322.69	322.739	322.786	322.832	322.877	322.921	322.964	323.005	323.046	323.085	323.124	323.161	323.198	323.233	323.267	323.302	323.333	323.364	323.395	323.425	323.454	323.483	323.509	323.535	323.56	323.585	323.609	323.632	323.654	323.677	323.698	323.717	323.737	323.756	323.776	323.794	323.81	323.826	323.842	323.858	323.874	323.891	323.903	323.916	323.929	323.942	323.954	323.967	323.98
251	322.689	322.737	322.784	322.83	322.875	322.919	322.962	323.003	323.044	323.083	323.123	323.159	323.196	323.231	323.266	323.3	323.331	323.363	323.394	323.424	323.452	323.481	323.508	323.533	323.558	323.584	323.608	323.63	323.653	323.675	323.697	323.716	323.735	323.755	323.775	323.792	323.809	323.825	323.841	323.857	323.873	323.889	323.902	323.914	323.927	323.94	323.953	323.966	323.979
252	322.687	322.735	322.782	322.828	322.873	322.917	322.96	323.001	323.042	323.082	323.121	323.158	323.194	323.229	323.264	323.298	323.33	323.361	323.392	323.422	323.451	323.479	323.506	323.531	323.557	323.582	323.606	323.629	323.651	323.674	323.695	323.714	323.734	323.753	323.773	323.791	323.807	323.823	323.84	323.856	323.872	323.888	323.901	323.913	323.926	323.939	323.952	323.965	323.978
253	322.685	322.733	322.78	322.826	322.871	322.915	322.958	323	323.041	323.08	323.119	323.156	323.192	323.228	323.262	323.297	323.328	323.359	323.39	323.42	323.449	323.478	323.505	323.53	323.555	323.58	323.605	323.627	323.65	323.672	323.694	323.713	323.732	323.752	323.772	323.79	323.806	323.822	323.838	323.854	323.871	323.887	323.899	323.912	323.925	323.938	323.951	323.964	323.977
254	322.683	322.731	322.779	322.825	322.87	322.914	322.957	322.998	323.039	323.078	323.117	323.154	323.191	323.226	323.26	323.295	323.326	323.357	323.389	323.418	323.447	323.476	323.503	323.528	323.553	323.579	323.603	323.625	323.648	323.671	323.692	323.711	323.731	323.751	323.77	323.788	323.804	323.821	323.837	323.853	323.869	323.886	323.898	323.911	323.924	323.937	323.95	323.963	323.976
255	322.681	322.73	322.777	322.823	322.868	322.912	322.955	322.996	323.037	323.076	323.115	323.152	323.189	323.224	323.259	323.293	323.325	323.356	323.387	323.417	323.446	323.475	323.501	323.527	323.552	323.577	323.601	323.624	323.646	323.669	323.691	323.71	323.729	323.749	323.769	323.787	323.803	323.819	323.836	323.852	323.868	323.884	323.897	323.91	323.923	323.936	323.949	323.962	323.975
256	322.68	322.728	322.775	322.821	322.866	322.91	322.953	322.994	323.035	323.074	323.114	323.15	323.187	323.222	323.257	323.291	323.323	323.354	323.385	323.415	323.444	323.473	323.5	323.525	323.55	323.576	323.6	323.622	323.645	323.668	323.689	323.708	323.728	323.748	323.767	323.785	323.802	323.818	323.834	323.85	323.867	323.883	323.896	323.908	323.921	323.934	323.947	323.96	323.974
257	322.678	322.726	322.773	322.819	322.864	322.908	322.951	322.992	323.033	323.073	323.112	323.149	323.185	323.221	323.255	323.29	323.321	323.352	323.384	323.413	323.442	323.471	323.498	323.523	323.549	323.574	323.598	323.621	323.643	323.666	323.688	323.707	323.726	323.746	323.766	323.784	323.8	323.817	323.833	323.849	323.865	323.882	323.894	323.907	323.92	323.933	323.946	323.959	323.972
258	322.676	322.724	322.771	322.817	322.862	322.906	322.949	322.991	323.032	323.071	323.11	323.147	323.184	323.219	323.253	323.288	323.319	323.351	323.382	323.412	323.441	323.47	323.496	323.522	323.547	323.573	323.597	323.619	323.642	323.665	323.686	323.705	323.725	323.745	323.765	323.783	323.799	323.815	323.832	323.848	323.864	323.88	323.893	323.906	323.919	323.932	323.945	323.958	323.971
259	322.674	322.722	322.769	322.815	322.861	322.904	322.948	322.989	323.03	323.069	323.108	323.145	323.182	323.217	323.252	323.286	323.318	323.349	323.38	323.41	323.439	323.468	323.495	323.52	323.545	323.571	323.595	323.618	323.64	323.663	323.685	323.704	323.723	323.743	323.763	323.781	323.798	323.814	323.83	323.847	323.863	323.879	323.892	323.905	323.918	323.931	323.944	323.957	323.97
260	322.672	322.72	322.768	322.814	322.859	322.903	322.946	322.987	323.028	323.067	323.106	323.143	323.18	323.215	323.25	323.284	323.316	323.347	323.378	323.408	323.437	323.466	323.493	323.518	323.544	323.569	323.594	323.616	323.639	323.662	323.683	323.702	323.722	323.742	323.762	323.78	323.796	323.813	323.829	323.845	323.862	323.878	323.891	323.903	323.917	323.93	323.943	323.956	323.969
261	322.67	322.719	322.766	322.812	322.857	322.901	322.944	322.985	323.026	323.065	323.105	323.142	323.178	323.213	323.248	323.283	323.314	323.345	323.377	323.407	323.436	323.465	323.491	323.517	323.542	323.568	323.592	323.615	323.637	323.66	323.682	323.701	323.721	323.74	323.76	323.778	323.795	323.811	323.828	323.844	323.86	323.877	323.889	323.902	323.915	323.928	323.942	323.955	323.968
262	322.669	322.717	322.764	322.81	322.855	322.899	322.942	322.983	323.024	323.064	323.103	323.14	323.176	323.212	323.246	323.281	323.312	323.344	323.375	323.405	323.434	323.463	323.49	323.515	323.541	323.566	323.59	323.613	323.636	323.659	323.68	323.699	323.719	323.739	323.759	323.777	323.793	323.81	323.826	323.843	323.859	323.875	323.888	323.901	323.914	323.927	323.94	323.954	323.967
263	322.667	322.715	322.762	322.808	322.853	322.897	322.94	322.982	323.023	323.062	323.101	323.138	323.175	323.21	323.245	323.279	323.311	323.342	323.373	323.403	323.432	323.461	323.488	323.514	323.539	323.565	323.589	323.611	323.634	323.657	323.679	323.698	323.718	323.738	323.758	323.776	323.792	323.808	323.825	323.841	323.858	323.874	323.887	323.9	323.913	323.926	323.939	323.952	323.966
264	322.665	322.713	322.76	322.806	322.851	322.895	322.938	322.98	323.021	323.06	323.099	323.136	323.173	323.208	323.243	323.278	323.309	323.34	323.372	323.402	323.431	323.46	323.486	323.512	323.537	323.563	323.587	323.61	323.633	323.655	323.677	323.697	323.716	323.736	323.756	323.774	323.791	323.807	323.824	323.84	323.856	323.873	323.886	323.898	323.912	323.925	323.938	323.951	323.965
265	322.663	322.711	322.759	322.805	322.85	322.894	322.937	322.978	323.019	323.058	323.098	323.134	323.171	323.206	323.241	323.276	323.307	323.339	323.37	323.4	323.429	323.458	323.485	323.51	323.536	323.561	323.586	323.608	323.631	323.654	323.676	323.695	323.715	323.735	323.755	323.773	323.789	323.806	323.822	323.839	323.855	323.872	323.884	323.897	323.91	323.924	323.937	323.95	323.963
266	322.661	322.71	322.757	322.803	322.848	322.892	322.935	322.976	323.017	323.056	323.096	323.133	323.169	323.205	323.239	323.274	323.306	323.337	323.368	323.398	323.427	323.456	323.483	323.509	323.534	323.56	323.584	323.607	323.63	323.652	323.674	323.694	323.713	323.733	323.753	323.771	323.788	323.804	323.821	323.837	323.854	323.87	323.883	323.896	323.909	323.923	323.936	323.949	323.962
267	322.66	322.708	322.755	322.801	322.846	322.89	322.933	322.974	323.015	323.055	323.094	323.131	323.168	323.203	323.238	323.272	323.304	323.335	323.367	323.397	323.426	323.455	323.482	323.507	323.532	323.558	323.583	323.605	323.628	323.651	323.673	323.692	323.712	323.732	323.752	323.77	323.787	323.803	323.82	323.836	323.852	323.869	323.882	323.895	323.908	323.921	323.935	323.948	323.961
268	322.658	322.706	322.753	322.799	322.844	322.888	322.931	322.972	323.014	323.053	323.092	323.129	323.166	323.201	323.236	323.271	323.302	323.333	323.365	323.395	323.424	323.453	323.48	323.505	323.531	323.557	323.581	323.604	323.627	323.649	323.671	323.691	323.71	323.73	323.75	323.769	323.785	323.802	323.818	323.835	323.851	323.868	323.881	323.894	323.907	323.92	323.933	323.947	323.96
269	322.656	322.704	322.751	322.797	322.842	322.886	322.929	322.971	323.012	323.051	323.09	323.127	323.164	323.199	323.234	323.269	323.3	323.332	323.363	323.393	323.422	323.451	323.478	323.504	323.529	323.555	323.579	323.602	323.625	323.648	323.67	323.689	323.709	323.729	323.749	323.767	323.784	323.8	323.817	323.833	323.85	323.866	323.879	323.892	323.906	323.919	323.932	323.946	323.959
270	322.654	322.702	322.75	322.795	322.841	322.885	322.928	322.969	323.01	323.049	323.089	323.126	323.162	323.198	323.232	323.267	323.299	323.33	323.361	323.391	323.421	323.45	323.477	323.502	323.528	323.553	323.578	323.601	323.623	323.646	323.668	323.688	323.707	323.728	323.748	323.766	323.782	323.799	323.816	323.832	323.849	323.865	323.878	323.891	323.904	323.918	323.931	323.944	323.958
271	322.652	322.701	322.748	322.794	322.839	322.883	322.926	322.967	323.008	323.048	323.087	323.124	323.161	323.196	323.231	323.265	323.297	323.328	323.36	323.39	323.419	323.448	323.475	323.501	323.526	323.552	323.576	323.599	323.622	323.645	323.667	323.686	323.706	323.726	323.746	323.764	323.781	323.798	323.814	323.831	323.847	323.864	323.877	323.89	323.903	323.917	323.93	323.943	323.957
272	322.651	322.699	322.746	322.792	322.837	322.881	322.924	322.965	323.006	323.046	323.085	323.122	323.159	323.194	323.229	323.264	323.295	323.327	323.358	323.388	323.417	323.446	323.473	323.499	323.524	323.55	323.575	323.597	323.62	323.643	323.665	323.685	323.704	323.725	323.745	323.763	323.78	323.796	323.813	323.829	323.846	323.863	323.876	323.889	323.902	323.915	323.929	323.942	323.956
273	322.649	322.697	322.744	322.79	322.835	322.879	322.922	322.963	323.005	323.044	323.083	323.12	323.157	323.192	323.227	323.262	323.293	323.325	323.356	323.386	323.416	323.445	323.472	323.497	323.523	323.549	323.573	323.596	323.619	323.642	323.664	323.683	323.703	323.723	323.743	323.762	323.778	323.795	323.812	323.828	323.845	323.861	323.874	323.887	323.901	323.914	323.928	323.941	323.954
274	322.647	322.695	322.742	322.788	322.833	322.877	322.92	322.962	323.003	323.042	323.081	323.118	323.155	323.191	323.225	323.26	323.292	323.323	323.355	323.385	323.414	323.443	323.47	323.496	323.521	323.547	323.572	323.594	323.617	323.64	323.662	323.682	323.702	323.722	323.742	323.76	323.777	323.794	323.81	323.827	323.843	323.86	323.873	323.886	323.9	323.913	323.926	323.94	323.953
275	322.645	322.693	322.74	322.786	322.831	322.875	322.919	322.96	323.001	323.04	323.08	323.117	323.153	323.189	323.224	323.258	323.29	323.321	323.353	323.383	323.412	323.441	323.468	323.494	323.52	323.545	323.57	323.593	323.616	323.639	323.661	323.68	323.7	323.72	323.741	323.759	323.776	323.792	323.809	323.825	323.842	323.859	323.872	323.885	323.898	323.912	323.925	323.939	323.952
276	322.643	322.691	322.739	322.785	322.83	322.874	322.917	322.958	322.999	323.039	323.078	323.115	323.152	323.187	323.222	323.257	323.288	323.32	323.351	323.381	323.411	323.44	323.467	323.492	323.518	323.544	323.568	323.591	323.614	323.637	323.659	323.679	323.699	323.719	323.739	323.757	323.774	323.791	323.808	323.824	323.841	323.858	323.871	323.884	323.897	323.911	323.924	323.938	323.951
277	322.642	322.69	322.737	322.783	322.828	322.872	322.915	322.956	322.997	323.037	323.076	323.113	323.15	323.185	323.22	323.255	323.287	323.318	323.35	323.38	323.409	323.438	323.465	323.491	323.516	323.542	323.567	323.59	323.613	323.636	323.658	323.677	323.697	323.717	323.738	323.756	323.773	323.789	323.806	323.823	323.84	323.856	323.869	323.882	323.896	323.909	323.923	323.936	323.95
278	322.64	322.688	322.735	322.781	322.826	322.87	322.913	322.954	322.996	323.035	323.074	323.111	323.148	323.184	323.218	323.253	323.285	323.316	323.348	323.378	323.407	323.436	323.464	323.489	323.515	323.541	323.565	323.588	323.611	323.634	323.656	323.676	323.696	323.716	323.736	323.755	323.771	323.788	323.805	323.822	323.838	323.855	323.868	323.881	323.895	323.908	323.922	323.935	323.949
279	322.638	322.686	322.733	322.779	322.824	322.868	322.911	322.953	322.994	323.033	323.072	323.11	323.146	323.182	323.217	323.251	323.283	323.315	323.346	323.376	323.406	323.435	323.462	323.488	323.513	323.539	323.564	323.587	323.61	323.633	323.655	323.674	323.694	323.715	323.735	323.753	323.77	323.787	323.804	323.82	323.837	323.854	323.867	323.88	323.894	323.907	323.921	323.934	323.948
280	322.636	322.684	322.731	322.777	322.822	322.866	322.909	322.951	322.992	323.031	323.071	323.108	323.145	323.18	323.215	323.25	323.281	323.313	323.344	323.375	323.404	323.433	323.46	323.486	323.512	323.538	323.562	323.585	323.608	323.631	323.653	323.673	323.693	323.713	323.733	323.752	323.769	323.785	323.802	323.819	323.836	323.852	323.866	323.879	323.892	323.906	323.919	323.933	323.947
281	322.634	322.682	322.73	322.775	322.821	322.865	322.908	322.949	322.99	323.03	323.069	323.106	323.143	323.178	323.213	323.248	323.28	323.311	323.343	323.373	323.402	323.431	323.459	323.484	323.51	323.536	323.561	323.583	323.607	323.63	323.652	323.671	323.691	323.712	323.732	323.75	323.767	323.784	323.801	323.818	323.834	323.851	323.864	323.878	323.891	323.905	323.918	323.932	323.945
282	322.632	322.681	322.728	322.774	322.819	322.863	322.906	322.947	322.988	323.028	323.067	323.104	323.141	323.177	323.211	323.246	323.278	323.309	323.341	323.371	323.401	323.43	323.457	323.483	323.508	323.534	323.559	323.582	323.605	323.628	323.65	323.67	323.69	323.71	323.731	323.749	323.766	323.783	323.799	323.816	323.833	323.85	323.863	323.876	323.89	323.903	323.917	323.931	323.944
283	322.631	322.679	322.726	322.772	322.817	322.861	322.904	322.945	322.987	323.026	323.065	323.102	323.139	323.175	323.21	323.244	323.276	323.308	323.339	323.37	323.399	323.428	323.455	323.481	323.507	323.533	323.557	323.58	323.604	323.627	323.649	323.668	323.688	323.709	323.729	323.748	323.765	323.781	323.798	323.815	323.832	323.849	323.862	323.875	323.889	323.902	323.916	323.93	323.943
284	322.629	322.677	322.724	322.77	322.815	322.859	322.902	322.944	322.985	323.024	323.064	323.101	323.138	323.173	323.208	323.243	323.274	323.306	323.338	323.368	323.397	323.426	323.454	323.479	323.505	323.531	323.556	323.579	323.602	323.625	323.647	323.667	323.687	323.707	323.728	323.746	323.763	323.78	323.797	323.814	323.83	323.847	323.861	323.874	323.887	323.901	323.915	323.928	323.942
285	322.627	322.675	322.722	322.768	322.813	322.857	322.9	322.942	322.983	323.022	323.062	323.099	323.136	323.171	323.206	323.241	323.273	323.304	323.336	323.366	323.395	323.425	323.452	323.478	323.504	323.53	323.554	323.577	323.6	323.624	323.646	323.665	323.686	323.706	323.726	323.745	323.762	323.779	323.795	323.812	323.829	323.846	323.859	323.873	323.886	323.9	323.914	323.927	323.941
286	322.625	322.673	322.72	322.766	322.811	322.855	322.899	322.94	322.981	323.021	323.06	323.097	323.134	323.169	323.204	323.239	323.271	323.303	323.334	323.364	323.394	323.423	323.45	323.476	323.502	323.528	323.553	323.576	323.599	323.622	323.644	323.664	323.684	323.704	323.725	323.744	323.76	323.777	323.794	323.811	323.828	323.845	323.858	323.871	323.885	323.899	323.912	323.926	323.94
287	322.623	322.671	322.719	322.765	322.81	322.854	322.897	322.938	322.979	323.019	323.058	323.095	323.132	323.168	323.203	323.237	323.269	323.301	323.332	323.363	323.392	323.421	323.449	323.475	323.5	323.526	323.551	323.574	323.597	323.621	323.643	323.662	323.683	323.703	323.724	323.742	323.759	323.776	323.793	323.81	323.827	323.844	323.857	323.87	323.884	323.898	323.911	323.925	323.939
288	322.622	322.67	322.717	322.763	322.808	322.852	322.895	322.936	322.977	323.017	323.056	323.094	323.13	323.166	323.201	323.236	323.268	323.299	323.331	323.361	323.39	323.42	323.447	323.473	323.499	323.525	323.55	323.573	323.596	323.619	323.641	323.661	323.681	323.702	323.722	323.741	323.758	323.775	323.791	323.808	323.825	323.842	323.856	323.869	323.883	323.896	323.91	323.924	323.938
289	322.62	322.668	322.715	322.761	322.806	322.85	322.893	322.935	322.976	323.015	323.055	323.092	323.129	323.164	323.199	323.234	323.266	323.297	323.329	323.359	323.389	323.418	323.445	323.471	323.497	323.523	323.548	323.571	323.594	323.618	323.64	323.66	323.68	323.7	323.721	323.739	323.756	323.773	323.79	323.807	323.824	323.841	323.854	323.868	323.881	323.895	323.909	323.923	323.936
290	322.618	322.666	322.713	322.759	322.804	322.848	322.891	322.933	322.974	323.013	323.053	323.09	323.127	323.162	323.197	323.232	323.264	323.296	323.327	323.358	323.387	323.417	323.444	323.47	323.496	323.522	323.546	323.569	323.593	323.616	323.638	323.658	323.678	323.699	323.719	323.738	323.755	323.772	323.789	323.806	323.823	323.84	323.853	323.866	323.88	323.894	323.908	323.921	323.935
291	322.616	322.664	322.711	322.757	322.802	322.846	322.89	322.931	322.972	323.012	323.051	323.088	323.125	323.161	323.196	323.231	323.262	323.294	323.326	323.356	323.385	323.415	323.442	323.468	323.494	323.52	323.545	323.568	323.591	323.615	323.637	323.657	323.677	323.697	323.718	323.737	323.754	323.77	323.787	323.804	323.821	323.838	323.852	323.865	323.879	323.893	323.907	323.92	323.934
292	322.614	322.662	322.71	322.755	322.801	322.845	322.888	322.929	322.97	323.01	323.049	323.086	323.123	323.159	323.194	323.229	323.261	323.292	323.324	323.354	323.384	323.413	323.441	323.466	323.492	323.518	323.543	323.566	323.59	323.613	323.635	323.655	323.675	323.696	323.716	323.735	323.752	323.769	323.786	323.803	323.82	323.837	323.851	323.864	323.878	323.892	323.905	323.919	323.933
293	322.613	322.661	322.708	322.754	322.799	322.843	322.886	322.927	322.968	323.008	323.047	323.085	323.122	323.157	323.192	323.227	323.259	323.291	323.322	323.353	323.382	323.412	323.439	323.465	323.491	323.517	323.542	323.565	323.588	323.612	323.634	323.654	323.674	323.694	323.715	323.734	323.751	323.768	323.785	323.802	323.819	323.836	323.849	323.863	323.877	323.89	323.904	323.918	323.932
294	322.611	322.659	322.706	322.752	322.797	322.841	322.884	322.926	322.967	323.006	323.046	323.083	323.12	323.155	323.19	323.225	323.257	323.289	323.321	323.351	323.38	323.41	323.437	323.463	323.489	323.515	323.54	323.563	323.587	323.61	323.632	323.652	323.672	323.693	323.714	323.732	323.749	323.766	323.783	323.801	323.818	323.835	323.848	323.861	323.875	323.889	323.903	323.917	323.931
295	322.609	322.657	322.704	322.75	322.795	322.839	322.882	322.924	322.965	323.004	323.044	323.081	323.118	323.154	323.189	323.224	323.255	323.287	323.319	323.349	323.379	323.408	323.436	323.462	323.487	323.514	323.539	323.562	323.585	323.608	323.631	323.651	323.671	323.692	323.712	323.731	323.748	323.765	323.782	323.799	323.816	323.833	323.847	323.86	323.874	323.888	323.902	323.916	323.93
296	322.607	322.655	322.702	322.748	322.793	322.837	322.881	322.922	322.963	323.003	323.042	323.079	323.116	323.152	323.187	323.222	323.254	323.285	323.317	323.348	323.377	323.407	323.434	323.46	323.486	323.512	323.537	323.56	323.584	323.607	323.629	323.649	323.669	323.69	323.711	323.73	323.747	323.764	323.781	323.798	323.815	323.832	323.846	323.859	323.873	323.887	323.901	323.915	323.929
297	322.605	322.653	322.7	322.746	322.792	322.836	322.879	322.92	322.961	323.001	323.04	323.078	323.114	323.15	323.185	323.22	323.252	323.284	323.315	323.346	323.375	323.405	323.432	323.458	323.484	323.511	323.535	323.559	323.582	323.605	323.628	323.648	323.668	323.689	323.709	323.728	323.745	323.762	323.779	323.797	323.814	323.831	323.844	323.858	323.872	323.886	323.9	323.913	323.927
298	322.603	322.652	322.699	322.745	322.79	322.834	322.877	322.918	322.959	322.999	323.038	323.076	323.113	323.148	323.183	323.218	323.25	323.282	323.314	323.344	323.374	323.403	323.431	323.457	323.483	323.509	323.534	323.557	323.58	323.604	323.626	323.646	323.667	323.687	323.708	323.727	323.744	323.761	323.778	323.795	323.812	323.829	323.843	323.857	323.87	323.884	323.898	323.912	323.926
299	322.602	322.65	322.697	322.743	322.788	322.832	322.875	322.916	322.958	322.997	323.037	323.074	323.111	323.147	323.182	323.217	323.249	323.28	323.312	323.343	323.372	323.402	323.429	323.455	323.481	323.507	323.532	323.556	323.579	323.602	323.625	323.645	323.665	323.686	323.706	323.725	323.742	323.76	323.777	323.794	323.811	323.828	323.842	323.855	323.869	323.883	323.897	323.911	323.925
300	322.6	322.648	322.695	322.741	322.786	322.83	322.873	322.915	322.956	322.995	323.035	323.072	323.109	323.145	323.18	323.215	323.247	323.279	323.31	323.341	323.37	323.4	323.427	323.453	323.479	323.506	323.531	323.554	323.577	323.601	323.624	323.643	323.664	323.684	323.705	323.724	323.741	323.758	323.775	323.793	323.81	323.827	323.841	323.854	323.868	323.882	323.896	323.91	323.924
301	322.598	322.646	322.693	322.739	322.784	322.828	322.871	322.913	322.954	322.994	323.033	323.07	323.107	323.143	323.178	323.213	323.245	323.277	323.309	323.339	323.369	323.398	323.426	323.452	323.478	323.504	323.529	323.552	323.576	323.599	323.622	323.642	323.662	323.683	323.704	323.723	323.74	323.757	323.774	323.791	323.808	323.826	323.839	323.853	323.867	323.881	323.895	323.909	323.923
302	322.596	322.644	322.691	322.737	322.782	322.826	322.87	322.911	322.952	322.992	323.031	323.069	323.106	323.141	323.176	323.211	323.243	323.275	323.307	323.337	323.367	323.397	323.424	323.45	323.476	323.503	323.528	323.551	323.574	323.598	323.621	323.64	323.661	323.681	323.702	323.721	323.738	323.756	323.773	323.79	323.807	323.824	323.838	323.852	323.866	323.88	323.894	323.908	323.922
303	322.594	322.642	322.69	322.736	322.781	322.825	322.868	322.909	322.95	322.99	323.03	323.067	323.104	323.14	323.175	323.21	323.242	323.273	323.305	323.336	323.365	323.395	323.423	323.449	323.475	323.501	323.526	323.549	323.573	323.596	323.619	323.639	323.659	323.68	323.701	323.72	323.737	323.754	323.771	323.789	323.806	323.823	323.837	323.85	323.864	323.878	323.893	323.907	323.921
304	322.593	322.641	322.688	322.734	322.779	322.823	322.866	322.907	322.949	322.988	323.028	323.065	323.102	323.138	323.173	323.208	323.24	323.272	323.304	323.334	323.364	323.393	323.421	323.447	323.473	323.499	323.524	323.548	323.571	323.595	323.618	323.637	323.658	323.679	323.699	323.718	323.736	323.753	323.77	323.787	323.805	323.822	323.836	323.849	323.863	323.877	323.891	323.905	323.919
305	322.591	322.639	322.686	322.732	322.777	322.821	322.864	322.906	322.947	322.986	323.026	323.063	323.1	323.136	323.171	323.206	323.238	323.27	323.302	323.332	323.362	323.392	323.419	323.445	323.471	323.498	323.523	323.546	323.57	323.593	323.616	323.636	323.656	323.677	323.698	323.717	323.734	323.752	323.769	323.786	323.803	323.821	323.834	323.848	323.862	323.876	323.89	323.904	323.918
306	322.589	322.637	322.684	322.73	322.775	322.819	322.862	322.904	322.945	322.985	323.024	323.061	323.099	323.134	323.169	323.204	323.236	323.268	323.3	323.331	323.36	323.39	323.418	323.444	323.47	323.496	323.521	323.545	323.568	323.592	323.615	323.634	323.655	323.676	323.697	323.716	323.733	323.75	323.767	323.785	323.802	323.819	323.833	323.847	323.861	323.875	323.889	323.903	323.917
307	322.587	322.635	322.682	322.728	322.773	322.817	322.861	322.902	322.943	322.983	323.022	323.06	323.097	323.132	323.168	323.203	323.235	323.267	323.298	323.329	323.359	323.388	323.416	323.442	323.468	323.495	323.52	323.543	323.567	323.59	323.613	323.633	323.653	323.674	323.695	323.714	323.731	323.749	323.766	323.783	323.801	323.818	323.832	323.845	323.86	323.874	323.888	323.902	323.916
308	322.585	322.633	322.68	322.726	322.772	322.816	322.859	322.9	322.941	322.981	323.021	323.058	323.095	323.131	323.166	323.201	323.233	323.265	323.297	323.327	323.357	323.387	323.414	323.44	323.467	323.493	323.518	323.542	323.565	323.589	323.612	323.631	323.652	323.673	323.694	323.713	323.73	323.747	323.765	323.782	323.799	323.817	323.831	323.844	323.858	323.873	323.887	323.901	323.915
309	322.584	322.632	322.679	322.725	322.77	322.814	322.857	322.898	322.94	322.979	323.019	323.056	323.093	323.129	323.164	323.199	323.231	323.263	323.295	323.326	323.355	323.385	323.413	323.439	323.465	323.491	323.517	323.54	323.564	323.587	323.61	323.63	323.651	323.671	323.692	323.711	323.729	323.746	323.763	323.781	323.798	323.815	323.829	323.843	323.857	323.871	323.886	323.9	323.914
310	322.582	322.63	322.677	322.723	322.768	322.812	322.855	322.897	322.938	322.977	323.017	323.054	323.091	323.127	323.162	323.197	323.23	323.261	323.293	323.324	323.354	323.383	323.411	323.437	323.463	323.49	323.515	323.538	323.562	323.586	323.609	323.628	323.649	323.67	323.691	323.71	323.727	323.745	323.762	323.779	323.797	323.814	323.828	323.842	323.856	323.87	323.884	323.899	323.913
311	322.58	322.628	322.675	322.721	322.766	322.81	322.853	322.895	322.936	322.976	323.015	323.053	323.09	323.125	323.161	323.196	323.228	323.26	323.292	323.322	323.352	323.382	323.409	323.436	323.462	323.488	323.513	323.537	323.561	323.584	323.607	323.627	323.648	323.669	323.689	323.709	323.726	323.743	323.761	323.778	323.796	323.813	323.827	323.841	323.855	323.869	323.883	323.897	323.912
312	322.578	322.626	322.673	322.719	322.764	322.808	322.852	322.893	322.934	322.974	323.013	323.051	323.088	323.124	323.159	323.194	323.226	323.258	323.29	323.321	323.35	323.38	323.408	323.434	323.46	323.487	323.512	323.535	323.559	323.583	323.606	323.626	323.646	323.667	323.688	323.707	323.725	323.742	323.759	323.777	323.794	323.812	323.826	323.839	323.854	323.868	323.882	323.896	323.91
313	322.576	322.624	322.671	322.717	322.762	322.807	322.85	322.891	322.932	322.972	323.012	323.049	323.086	323.122	323.157	323.192	323.224	323.256	323.288	323.319	323.349	323.378	323.406	323.432	323.459	323.485	323.51	323.534	323.557	323.581	323.604	323.624	323.645	323.666	323.687	323.706	323.723	323.741	323.758	323.776	323.793	323.81	323.824	323.838	323.852	323.867	323.881	323.895	323.909
314	322.574	322.622	322.67	322.716	322.761	322.805	322.848	322.889	322.931	322.97	323.01	323.047	323.084	323.12	323.155	323.191	323.223	323.255	323.287	323.317	323.347	323.377	323.404	323.431	323.457	323.483	323.509	323.532	323.556	323.58	323.603	323.623	323.643	323.664	323.685	323.704	323.722	323.739	323.757	323.774	323.792	323.809	323.823	323.837	323.851	323.865	323.88	323.894	323.908
315	322.573	322.621	322.668	322.714	322.759	322.803	322.846	322.888	322.929	322.969	323.008	323.045	323.083	323.118	323.154	323.189	323.221	323.253	323.285	323.316	323.345	323.375	323.403	323.429	323.455	323.482	323.507	323.531	323.554	323.578	323.601	323.621	323.642	323.663	323.684	323.703	323.72	323.738	323.755	323.773	323.79	323.808	323.822	323.836	323.85	323.864	323.879	323.893	323.907
316	322.571	322.619	322.666	322.712	322.757	322.801	322.844	322.886	322.927	322.967	323.006	323.044	323.081	323.117	323.152	323.187	323.219	323.251	323.283	323.314	323.344	323.373	323.401	323.427	323.454	323.48	323.506	323.529	323.553	323.577	323.6	323.62	323.64	323.661	323.682	323.702	323.719	323.737	323.754	323.772	323.789	323.807	323.821	323.834	323.849	323.863	323.877	323.892	323.906
317	322.569	322.617	322.664	322.71	322.755	322.799	322.842	322.884	322.925	322.965	323.005	323.042	323.079	323.115	323.15	323.185	323.217	323.249	323.281	323.312	323.342	323.372	323.4	323.426	323.452	323.479	323.504	323.528	323.551	323.575	323.598	323.618	323.639	323.66	323.681	323.7	323.718	323.735	323.753	323.77	323.788	323.805	323.819	323.833	323.847	323.862	323.876	323.891	323.905
318	322.567	322.615	322.662	322.708	322.753	322.797	322.841	322.882	322.923	322.963	323.003	323.04	323.077	323.113	323.148	323.184	323.216	323.248	323.28	323.311	323.34	323.37	323.398	323.424	323.451	323.477	323.502	323.526	323.55	323.574	323.597	323.617	323.637	323.658	323.68	323.699	323.716	323.734	323.751	323.769	323.787	323.804	323.818	323.832	323.846	323.861	323.875	323.889	323.904
319	322.565	322.613	322.661	322.706	322.752	322.796	322.839	322.88	322.922	322.961	323.001	323.038	323.076	323.111	323.147	323.182	323.214	323.246	323.278	323.309	323.339	323.368	323.396	323.423	323.449	323.476	323.501	323.524	323.548	323.572	323.595	323.615	323.636	323.657	323.678	323.697	323.715	323.733	323.75	323.768	323.785	323.803	323.817	323.831	323.845	323.859	323.874	323.888	323.903
320	322.564	322.612	322.659	322.705	322.75	322.794	322.837	322.879	322.92	322.96	322.999	323.037	323.074	323.11	323.145	323.18	323.212	323.244	323.276	323.307	323.337	323.367	323.395	323.421	323.447	323.474	323.499	323.523	323.547	323.571	323.594	323.614	323.634	323.656	323.677	323.696	323.714	323.731	323.749	323.766	323.784	323.801	323.815	323.829	323.844	323.858	323.873	323.887	323.901
321	322.562	322.61	322.657	322.703	322.748	322.792	322.835	322.877	322.918	322.958	322.997	323.035	323.072	323.108	323.143	323.178	323.211	323.243	323.275	323.305	323.335	323.365	323.393	323.419	323.446	323.472	323.498	323.521	323.545	323.569	323.592	323.612	323.633	323.654	323.675	323.695	323.712	323.73	323.747	323.765	323.783	323.8	323.814	323.828	323.843	323.857	323.871	323.886	323.9
322	322.56	322.608	322.655	322.701	322.746	322.79	322.833	322.875	322.916	322.956	322.996	323.033	323.07	323.106	323.141	323.177	323.209	323.241	323.273	323.304	323.334	323.364	323.391	323.418	323.444	323.471	323.496	323.52	323.544	323.568	323.591	323.611	323.632	323.653	323.674	323.693	323.711	323.728	323.746	323.764	323.781	323.799	323.813	323.827	323.841	323.856	323.87	323.885	323.899
323	322.558	322.606	322.653	322.699	322.744	322.788	322.832	322.873	322.914	322.954	322.994	323.031	323.068	323.104	323.14	323.175	323.207	323.239	323.271	323.302	323.332	323.362	323.39	323.416	323.442	323.469	323.495	323.518	323.542	323.566	323.589	323.609	323.63	323.651	323.672	323.692	323.709	323.727	323.745	323.762	323.78	323.798	323.812	323.826	323.84	323.855	323.869	323.884	323.898
324	322.556	322.604	322.651	322.697	322.742	322.787	322.83	322.871	322.913	322.952	322.992	323.029	323.067	323.103	323.138	323.173	323.205	323.237	323.27	323.3	323.33	323.36	323.388	323.414	323.441	323.468	323.493	323.517	323.541	323.564	323.588	323.608	323.629	323.65	323.671	323.69	323.708	323.726	323.743	323.761	323.779	323.796	323.81	323.825	323.839	323.853	323.868	323.882	323.897
325	322.555	322.603	322.65	322.696	322.741	322.785	322.828	322.869	322.911	322.951	322.99	323.028	323.065	323.101	323.136	323.171	323.204	323.236	323.268	323.299	323.329	323.359	323.386	323.413	323.439	323.466	323.491	323.515	323.539	323.563	323.586	323.606	323.627	323.648	323.67	323.689	323.707	323.724	323.742	323.76	323.777	323.795	323.809	323.823	323.838	323.852	323.867	323.881	323.896
326	322.553	322.601	322.648	322.694	322.739	322.783	322.826	322.868	322.909	322.949	322.988	323.026	323.063	323.099	323.134	323.17	323.202	323.234	323.266	323.297	323.327	323.357	323.385	323.411	323.438	323.464	323.49	323.514	323.537	323.561	323.585	323.605	323.626	323.647	323.668	323.688	323.705	323.723	323.741	323.758	323.776	323.794	323.808	323.822	323.837	323.851	323.866	323.88	323.895
327	322.551	322.599	322.646	322.692	322.737	322.781	322.824	322.866	322.907	322.947	322.987	323.024	323.061	323.097	323.133	323.168	323.2	323.232	323.264	323.295	323.325	323.355	323.383	323.41	323.436	323.463	323.488	323.512	323.536	323.56	323.583	323.603	323.624	323.646	323.667	323.686	323.704	323.722	323.739	323.757	323.775	323.793	323.807	323.821	323.835	323.85	323.864	323.879	323.894
328	322.549	322.597	322.644	322.69	322.735	322.779	322.823	322.864	322.905	322.945	322.985	323.022	323.06	323.095	323.131	323.166	323.198	323.231	323.263	323.294	323.324	323.354	323.381	323.408	323.434	323.461	323.487	323.51	323.534	323.558	323.582	323.602	323.623	323.644	323.665	323.685	323.703	323.72	323.738	323.756	323.774	323.791	323.805	323.82	323.834	323.849	323.863	323.878	323.892
329	322.547	322.595	322.642	322.688	322.733	322.777	322.821	322.862	322.904	322.943	322.983	323.021	323.058	323.094	323.129	323.164	323.197	323.229	323.261	323.292	323.322	323.352	323.38	323.406	323.433	323.46	323.485	323.509	323.533	323.557	323.58	323.6	323.621	323.643	323.664	323.683	323.701	323.719	323.737	323.755	323.772	323.79	323.804	323.818	323.833	323.848	323.862	323.877	323.891
330	322.545	322.593	322.641	322.686	322.732	322.776	322.819	322.86	322.902	322.942	322.981	323.019	323.056	323.092	323.127	323.163	323.195	323.227	323.259	323.29	323.32	323.35	323.378	323.405	323.431	323.458	323.484	323.507	323.531	323.555	323.579	323.599	323.62	323.641	323.663	323.682	323.7	323.718	323.735	323.753	323.771	323.789	323.803	323.817	323.832	323.846	323.861	323.876	323.89
331	322.544	322.592	322.639	322.685	322.73	322.774	322.817	322.859	322.9	322.94	322.979	323.017	323.054	323.09	323.126	323.161	323.193	323.225	323.258	323.289	323.319	323.349	323.377	323.403	323.43	323.456	323.482	323.506	323.53	323.554	323.577	323.597	323.618	323.64	323.661	323.681	323.698	323.716	323.734	323.752	323.77	323.787	323.802	323.816	323.831	323.845	323.86	323.874	323.889
332	322.542	322.59	322.637	322.683	322.728	322.772	322.815	322.857	322.898	322.938	322.978	323.015	323.052	323.088	323.124	323.159	323.192	323.224	323.256	323.287	323.317	323.347	323.375	323.401	323.428	323.455	323.48	323.504	323.528	323.552	323.576	323.596	323.617	323.638	323.66	323.679	323.697	323.715	323.733	323.751	323.768	323.786	323.8	323.815	323.829	323.844	323.859	323.873	323.888
333	322.54	322.588	322.635	322.681	322.726	322.77	322.813	322.855	322.896	322.936	322.976	323.013	323.051	323.087	323.122	323.157	323.19	323.222	323.254	323.285	323.315	323.345	323.373	323.4	323.426	323.453	323.479	323.503	323.527	323.551	323.574	323.594	323.615	323.637	323.658	323.678	323.696	323.714	323.731	323.749	323.767	323.785	323.799	323.813	323.828	323.843	323.857	323.872	323.887
334	322.538	322.586	322.633	322.679	322.724	322.768	322.812	322.853	322.895	322.934	322.974	323.012	323.049	323.085	323.12	323.156	323.188	323.22	323.253	323.284	323.314	323.344	323.372	323.398	323.425	323.452	323.477	323.501	323.525	323.549	323.573	323.593	323.614	323.635	323.657	323.676	323.694	323.712	323.73	323.748	323.766	323.784	323.798	323.812	323.827	323.842	323.856	323.871	323.886
335	322.536	322.584	322.631	322.677	322.723	322.767	322.81	322.851	322.893	322.933	322.972	323.01	323.047	323.083	323.119	323.154	323.186	323.219	323.251	323.282	323.312	323.342	323.37	323.397	323.423	323.45	323.476	323.5	323.524	323.548	323.571	323.592	323.613	323.634	323.655	323.675	323.693	323.711	323.729	323.747	323.765	323.782	323.797	323.811	323.826	323.84	323.855	323.87	323.885
336	322.535	322.583	322.63	322.676	322.721	322.765	322.808	322.85	322.891	322.931	322.971	323.008	323.045	323.081	323.117	323.152	323.185	323.217	323.249	323.28	323.31	323.34	323.368	323.395	323.422	323.448	323.474	323.498	323.522	323.546	323.57	323.59	323.611	323.633	323.654	323.674	323.692	323.709	323.727	323.745	323.763	323.781	323.795	323.81	323.824	323.839	323.854	323.869	323.883
337	322.533	322.581	322.628	322.674	322.719	322.763	322.806	322.848	322.889	322.929	322.969	323.006	323.044	323.08	323.115	323.15	323.183	323.215	323.247	323.278	323.309	323.339	323.367	323.393	323.42	323.447	323.473	323.496	323.521	323.545	323.568	323.589	323.61	323.631	323.653	323.672	323.69	323.708	323.726	323.744	323.762	323.78	323.794	323.808	323.823	323.838	323.853	323.868	323.882
338	322.531	322.579	322.626	322.672	322.717	322.761	322.804	322.846	322.887	322.927	322.967	323.005	323.042	323.078	323.113	323.149	323.181	323.213	323.246	323.277	323.307	323.337	323.365	323.392	323.418	323.445	323.471	323.495	323.519	323.543	323.567	323.587	323.608	323.63	323.651	323.671	323.689	323.707	323.725	323.743	323.761	323.779	323.793	323.807	323.822	323.837	323.852	323.866	323.881
339	322.529	322.577	322.624	322.67	322.715	322.759	322.803	322.844	322.886	322.925	322.965	323.003	323.04	323.076	323.112	323.147	323.179	323.212	323.244	323.275	323.305	323.335	323.363	323.39	323.417	323.444	323.469	323.493	323.518	323.542	323.565	323.586	323.607	323.628	323.65	323.669	323.687	323.705	323.723	323.741	323.759	323.777	323.792	323.806	323.821	323.836	323.85	323.865	323.88
340	322.527	322.575	322.622	322.668	322.713	322.758	322.801	322.842	322.884	322.924	322.963	323.001	323.038	323.074	323.11	323.145	323.178	323.21	323.242	323.273	323.304	323.334	323.362	323.388	323.415	323.442	323.468	323.492	323.516	323.54	323.564	323.584	323.605	323.627	323.648	323.668	323.686	323.704	323.722	323.74	323.758	323.776	323.79	323.805	323.82	323.834	323.849	323.864	323.879
341	322.526	322.573	322.621	322.666	322.712	322.756	322.799	322.841	322.882	322.922	322.962	322.999	323.037	323.073	323.108	323.144	323.176	323.208	323.241	323.272	323.302	323.332	323.36	323.387	323.414	323.441	323.466	323.49	323.514	323.539	323.562	323.583	323.604	323.625	323.647	323.667	323.685	323.703	323.721	323.739	323.757	323.775	323.789	323.804	323.818	323.833	323.848	323.863	323.878
342	322.524	322.572	322.619	322.665	322.71	322.754	322.797	322.839	322.88	322.92	322.96	322.997	323.035	323.071	323.106	323.142	323.174	323.207	323.239	323.27	323.3	323.33	323.359	323.385	323.412	323.439	323.465	323.489	323.513	323.537	323.561	323.581	323.602	323.624	323.645	323.665	323.683	323.701	323.719	323.737	323.755	323.773	323.788	323.802	323.817	323.832	323.847	323.862	323.877
343	322.522	322.57	322.617	322.663	322.708	322.752	322.795	322.837	322.878	322.918	322.958	322.996	323.033	323.069	323.105	323.14	323.173	323.205	323.237	323.268	323.299	323.329	323.357	323.384	323.41	323.437	323.463	323.487	323.511	323.536	323.559	323.58	323.601	323.622	323.644	323.664	323.682	323.7	323.718	323.736	323.754	323.772	323.787	323.801	323.816	323.831	323.846	323.861	323.876
344	322.52	322.568	322.615	322.661	322.706	322.75	322.794	322.835	322.877	322.916	322.956	322.994	323.031	323.067	323.103	323.138	323.171	323.203	323.236	323.267	323.297	323.327	323.355	323.382	323.409	323.436	323.462	323.486	323.51	323.534	323.558	323.578	323.599	323.621	323.643	323.662	323.681	323.699	323.717	323.735	323.753	323.771	323.785	323.8	323.815	323.83	323.845	323.86	323.874
345	322.518	322.566	322.613	322.659	322.704	322.748	322.792	322.833	322.875	322.915	322.954	322.992	323.029	323.066	323.101	323.137	323.169	323.201	323.234	323.265	323.295	323.325	323.354	323.38	323.407	323.434	323.46	323.484	323.508	323.533	323.556	323.577	323.598	323.62	323.641	323.661	323.679	323.697	323.715	323.733	323.752	323.77	323.784	323.799	323.814	323.829	323.843	323.858	323.873
346	322.516	322.564	322.611	322.657	322.703	322.747	322.79	322.832	322.873	322.913	322.953	322.99	323.028	323.064	323.099	323.135	323.167	323.2	323.232	323.263	323.294	323.324	323.352	323.379	323.405	323.433	323.458	323.482	323.507	323.531	323.555	323.575	323.597	323.618	323.64	323.66	323.678	323.696	323.714	323.732	323.75	323.768	323.783	323.797	323.812	323.827	323.842	323.857	323.872
347	322.515	322.563	322.61	322.656	322.701	322.745	322.788	322.83	322.871	322.911	322.951	322.988	323.026	323.062	323.098	323.133	323.166	323.198	323.23	323.262	323.292	323.322	323.35	323.377	323.404	323.431	323.457	323.481	323.505	323.53	323.553	323.574	323.595	323.617	323.638	323.658	323.676	323.695	323.713	323.731	323.749	323.767	323.782	323.796	323.811	323.826	323.841	323.856	323.871
348	322.513	322.561	322.608	322.654	322.699	322.743	322.786	322.828	322.869	322.909	322.949	322.987	323.024	323.06	323.096	323.131	323.164	323.196	323.229	323.26	323.29	323.32	323.349	323.375	323.402	323.429	323.455	323.479	323.504	323.528	323.552	323.572	323.594	323.615	323.637	323.657	323.675	323.693	323.711	323.73	323.748	323.766	323.78	323.795	323.81	323.825	323.84	323.855	323.87
349	322.511	322.559	322.606	322.652	322.697	322.741	322.785	322.826	322.868	322.907	322.947	322.985	323.022	323.058	323.094	323.13	323.162	323.195	323.227	323.258	323.288	323.319	323.347	323.374	323.401	323.428	323.454	323.478	323.502	323.527	323.55	323.571	323.592	323.614	323.636	323.655	323.674	323.692	323.71	323.728	323.746	323.765	323.779	323.794	323.809	323.824	323.839	323.854	323.869
350	322.509	322.557	322.604	322.65	322.695	322.739	322.783	322.824	322.866	322.906	322.945	322.983	323.021	323.057	323.092	323.128	323.16	323.193	323.225	323.257	323.287	323.317	323.345	323.372	323.399	323.426	323.452	323.476	323.501	323.525	323.549	323.569	323.591	323.612	323.634	323.654	323.672	323.69	323.709	323.727	323.745	323.763	323.778	323.792	323.808	323.823	323.838	323.853	323.868
351	322.507	322.555	322.602	322.648	322.693	322.738	322.781	322.823	322.864	322.904	322.944	322.981	323.019	323.055	323.091	323.126	323.159	323.191	323.224	323.255	323.285	323.315	323.344	323.371	323.397	323.425	323.451	323.475	323.499	323.524	323.547	323.568	323.589	323.611	323.633	323.653	323.671	323.689	323.707	323.726	323.744	323.762	323.777	323.791	323.806	323.821	323.836	323.852	323.867
352	322.506	322.554	322.601	322.646	322.692	322.736	322.779	322.821	322.862	322.902	322.942	322.98	323.017	323.053	323.089	323.124	323.157	323.189	323.222	323.253	323.283	323.314	323.342	323.369	323.396	323.423	323.449	323.473	323.498	323.522	323.546	323.566	323.588	323.61	323.631	323.651	323.67	323.688	323.706	323.724	323.743	323.761	323.775	323.79	323.805	323.82	323.835	323.85	323.865
353	322.504	322.552	322.599	322.645	322.69	322.734	322.777	322.819	322.86	322.9	322.94	322.978	323.015	323.051	323.087	323.123	323.155	323.188	323.22	323.251	323.282	323.312	323.34	323.367	323.394	323.421	323.447	323.472	323.496	323.521	323.544	323.565	323.586	323.608	323.63	323.65	323.668	323.686	323.705	323.723	323.741	323.759	323.774	323.789	323.804	323.819	323.834	323.849	323.864
354	322.502	322.55	322.597	322.643	322.688	322.732	322.775	322.817	322.859	322.898	322.938	322.976	323.014	323.05	323.085	323.121	323.154	323.186	323.219	323.25	323.28	323.31	323.339	323.366	323.393	323.42	323.446	323.47	323.495	323.519	323.543	323.563	323.585	323.607	323.628	323.648	323.667	323.685	323.703	323.722	323.74	323.758	323.773	323.788	323.803	323.818	323.833	323.848	323.863
355	322.5	322.548	322.595	322.641	322.686	322.73	322.774	322.815	322.857	322.897	322.937	322.974	323.012	323.048	323.084	323.119	323.152	323.184	323.217	323.248	323.278	323.309	323.337	323.364	323.391	323.418	323.444	323.469	323.493	323.517	323.541	323.562	323.583	323.605	323.627	323.647	323.665	323.684	323.702	323.72	323.739	323.757	323.772	323.786	323.801	323.817	323.832	323.847	323.862
356	322.498	322.546	322.593	322.639	322.684	322.729	322.772	322.813	322.855	322.895	322.935	322.972	323.01	323.046	323.082	323.117	323.15	323.183	323.215	323.246	323.277	323.307	323.336	323.362	323.389	323.417	323.443	323.467	323.491	323.516	323.54	323.56	323.582	323.604	323.626	323.646	323.664	323.682	323.701	323.719	323.737	323.756	323.77	323.785	323.8	323.815	323.831	323.846	323.861
357	322.497	322.544	322.591	322.637	322.683	322.727	322.77	322.812	322.853	322.893	322.933	322.971	323.008	323.044	323.08	323.116	323.148	323.181	323.213	323.245	323.275	323.306	323.334	323.361	323.388	323.415	323.441	323.465	323.49	323.514	323.538	323.559	323.58	323.602	323.624	323.644	323.663	323.681	323.699	323.718	323.736	323.754	323.769	323.784	323.799	323.814	323.829	323.845	323.86
358	322.495	322.543	322.59	322.636	322.681	322.725	322.768	322.81	322.851	322.891	322.931	322.969	323.006	323.043	323.078	323.114	323.147	323.179	323.212	323.243	323.273	323.304	323.332	323.359	323.386	323.413	323.44	323.464	323.488	323.513	323.537	323.557	323.579	323.601	323.623	323.643	323.661	323.68	323.698	323.716	323.735	323.753	323.768	323.783	323.798	323.813	323.828	323.843	323.859
359	322.493	322.541	322.588	322.634	322.679	322.723	322.766	322.808	322.85	322.89	322.929	322.967	323.005	323.041	323.077	323.112	323.145	323.177	323.21	323.241	323.272	323.302	323.331	323.358	323.385	323.412	323.438	323.462	323.487	323.511	323.535	323.556	323.578	323.599	323.621	323.641	323.66	323.678	323.697	323.715	323.733	323.752	323.767	323.781	323.797	323.812	323.827	323.842	323.858
360	322.491	322.539	322.586	322.632	322.677	322.721	322.765	322.806	322.848	322.888	322.928	322.965	323.003	323.039	323.075	323.11	323.143	323.176	323.208	323.24	323.27	323.301	323.329	323.356	323.383	323.41	323.436	323.461	323.485	323.51	323.534	323.555	323.576	323.598	323.62	323.64	323.658	323.677	323.695	323.714	323.732	323.751	323.765	323.78	323.795	323.811	323.826	323.841	323.856
361	322.489	322.537	322.584	322.63	322.675	322.719	322.763	322.804	322.846	322.886	322.926	322.964	323.001	323.037	323.073	323.109	323.141	323.174	323.207	323.238	323.268	323.299	323.327	323.354	323.381	323.409	323.435	323.459	323.484	323.508	323.532	323.553	323.575	323.597	323.619	323.639	323.657	323.676	323.694	323.712	323.731	323.749	323.764	323.779	323.794	323.809	323.825	323.84	323.855
362	322.487	322.535	322.582	322.628	322.673	322.718	322.761	322.803	322.844	322.884	322.924	322.962	322.999	323.036	323.071	323.107	323.14	323.172	323.205	323.236	323.267	323.297	323.326	323.353	323.38	323.407	323.433	323.458	323.482	323.507	323.531	323.552	323.573	323.595	323.617	323.637	323.656	323.674	323.693	323.711	323.73	323.748	323.763	323.778	323.793	323.808	323.824	323.839	323.854
363	322.486	322.534	322.581	322.627	322.672	322.716	322.759	322.801	322.842	322.882	322.922	322.96	322.998	323.034	323.07	323.105	323.138	323.171	323.203	323.235	323.265	323.296	323.324	323.351	323.378	323.406	323.432	323.456	323.481	323.505	323.529	323.55	323.572	323.594	323.616	323.636	323.654	323.673	323.691	323.71	323.728	323.747	323.762	323.776	323.792	323.807	323.822	323.838	323.853
364	322.484	322.532	322.579	322.625	322.67	322.714	322.757	322.799	322.841	322.881	322.92	322.958	322.996	323.032	323.068	323.104	323.136	323.169	323.201	323.233	323.263	323.294	323.322	323.349	323.377	323.404	323.43	323.455	323.479	323.504	323.528	323.549	323.57	323.592	323.614	323.634	323.653	323.671	323.69	323.709	323.727	323.745	323.76	323.775	323.791	323.806	323.821	323.837	323.852
365	322.482	322.53	322.577	322.623	322.668	322.712	322.756	322.797	322.839	322.879	322.919	322.956	322.994	323.03	323.066	323.102	323.135	323.167	323.2	323.231	323.262	323.292	323.321	323.348	323.375	323.402	323.429	323.453	323.478	323.502	323.526	323.547	323.569	323.591	323.613	323.633	323.652	323.67	323.689	323.707	323.726	323.744	323.759	323.774	323.789	323.805	323.82	323.835	323.851
366	322.48	322.528	322.575	322.621	322.666	322.71	322.754	322.795	322.837	322.877	322.917	322.955	322.992	323.029	323.064	323.1	323.133	323.165	323.198	323.23	323.26	323.291	323.319	323.346	323.373	323.401	323.427	323.451	323.476	323.501	323.525	323.546	323.567	323.589	323.611	323.632	323.65	323.669	323.687	323.706	323.724	323.743	323.758	323.773	323.788	323.804	323.819	323.834	323.85
367	322.478	322.526	322.573	322.619	322.664	322.709	322.752	322.794	322.835	322.875	322.915	322.953	322.99	323.027	323.063	323.098	323.131	323.164	323.196	323.228	323.258	323.289	323.318	323.345	323.372	323.399	323.425	323.45	323.475	323.499	323.523	323.544	323.566	323.588	323.61	323.63	323.649	323.667	323.686	323.705	323.723	323.742	323.757	323.772	323.787	323.802	323.818	323.833	323.849
368	322.477	322.524	322.572	322.617	322.663	322.707	322.75	322.792	322.833	322.873	322.913	322.951	322.989	323.025	323.061	323.097	323.129	323.162	323.195	323.226	323.257	323.287	323.316	323.343	323.37	323.398	323.424	323.448	323.473	323.498	323.522	323.543	323.564	323.587	323.609	323.629	323.647	323.666	323.685	323.703	323.722	323.74	323.755	323.77	323.786	323.801	323.817	323.832	323.847
369	322.475	322.523	322.57	322.616	322.661	322.705	322.748	322.79	322.832	322.872	322.911	322.949	322.987	323.023	323.059	323.095	323.128	323.16	323.193	323.224	323.255	323.286	323.314	323.341	323.369	323.396	323.422	323.447	323.471	323.496	323.52	323.541	323.563	323.585	323.607	323.627	323.646	323.665	323.683	323.702	323.721	323.739	323.754	323.769	323.785	323.8	323.815	323.831	323.846
370	322.473	322.521	322.568	322.614	322.659	322.703	322.746	322.788	322.83	322.87	322.91	322.948	322.985	323.021	323.057	323.093	323.126	323.159	323.191	323.223	323.253	323.284	323.313	323.34	323.367	323.394	323.421	323.445	323.47	323.495	323.519	323.54	323.562	323.584	323.606	323.626	323.645	323.663	323.682	323.701	323.719	323.738	323.753	323.768	323.783	323.799	323.814	323.83	323.845
371	322.471	322.519	322.566	322.612	322.657	322.701	322.745	322.786	322.828	322.868	322.908	322.946	322.983	323.02	323.056	323.091	323.124	323.157	323.19	323.221	323.252	323.282	323.311	323.338	323.365	323.393	323.419	323.444	323.468	323.493	323.517	323.538	323.56	323.582	323.604	323.625	323.643	323.662	323.681	323.699	323.718	323.737	323.752	323.767	323.782	323.798	323.813	323.829	323.844
372	322.469	322.517	322.564	322.61	322.655	322.699	322.743	322.785	322.826	322.866	322.906	322.944	322.982	323.018	323.054	323.09	323.122	323.155	323.188	323.219	323.25	323.281	323.309	323.336	323.364	323.391	323.418	323.442	323.467	323.492	323.516	323.537	323.559	323.581	323.603	323.623	323.642	323.661	323.679	323.698	323.717	323.735	323.75	323.765	323.781	323.796	323.812	323.827	323.843
373	322.468	322.515	322.562	322.608	322.654	322.698	322.741	322.783	322.824	322.864	322.904	322.942	322.98	323.016	323.052	323.088	323.121	323.153	323.186	323.218	323.248	323.279	323.308	323.335	323.362	323.39	323.416	323.441	323.465	323.49	323.514	323.535	323.557	323.579	323.602	323.622	323.641	323.659	323.678	323.697	323.715	323.734	323.749	323.764	323.78	323.795	323.811	323.826	323.842
374	322.466	322.514	322.561	322.607	322.652	322.696	322.739	322.781	322.823	322.863	322.903	322.94	322.978	323.014	323.05	323.086	323.119	323.152	323.184	323.216	323.247	323.277	323.306	323.333	323.36	323.388	323.414	323.439	323.464	323.489	323.513	323.534	323.556	323.578	323.6	323.62	323.639	323.658	323.677	323.695	323.714	323.733	323.748	323.763	323.778	323.794	323.81	323.825	323.841
375	322.464	322.512	322.559	322.605	322.65	322.694	322.737	322.779	322.821	322.861	322.901	322.939	322.976	323.013	323.049	323.084	323.117	323.15	323.183	323.214	323.245	323.276	323.304	323.332	323.359	323.386	323.413	323.437	323.462	323.487	323.511	323.532	323.554	323.576	323.599	323.619	323.638	323.657	323.675	323.694	323.713	323.731	323.747	323.762	323.777	323.793	323.808	323.824	323.84
376	322.462	322.51	322.557	322.603	322.648	322.692	322.736	322.777	322.819	322.859	322.899	322.937	322.975	323.011	323.047	323.083	323.116	323.148	323.181	323.213	323.243	323.274	323.303	323.33	323.357	323.385	323.411	323.436	323.461	323.486	323.51	323.531	323.553	323.575	323.597	323.618	323.636	323.655	323.674	323.693	323.711	323.73	323.745	323.76	323.776	323.792	323.807	323.823	323.838
377	322.46	322.508	322.555	322.601	322.646	322.69	322.734	322.776	322.817	322.857	322.897	322.935	322.973	323.009	323.045	323.081	323.114	323.147	323.179	323.211	323.242	323.272	323.301	323.328	323.356	323.383	323.41	323.434	323.459	323.484	323.508	323.529	323.551	323.574	323.596	323.616	323.635	323.654	323.673	323.691	323.71	323.729	323.744	323.759	323.775	323.79	323.806	323.822	323.837
378	322.459	322.506	322.553	322.599	322.644	322.689	322.732	322.774	322.815	322.855	322.895	322.933	322.971	323.007	323.043	323.079	323.112	323.145	323.178	323.209	323.24	323.271	323.299	323.327	323.354	323.382	323.408	323.433	323.458	323.483	323.507	323.528	323.55	323.572	323.594	323.615	323.634	323.653	323.671	323.69	323.709	323.728	323.743	323.758	323.774	323.789	323.805	323.821	323.836
379	322.457	322.505	322.552	322.597	322.643	322.687	322.73	322.772	322.814	322.854	322.894	322.932	322.969	323.006	323.042	323.077	323.11	323.143	323.176	323.208	323.238	323.269	323.298	323.325	323.352	323.38	323.407	323.431	323.456	323.481	323.505	323.526	323.548	323.571	323.593	323.613	323.632	323.651	323.67	323.689	323.708	323.726	323.742	323.757	323.772	323.788	323.804	323.819	323.835
380	322.455	322.503	322.55	322.596	322.641	322.685	322.728	322.77	322.812	322.852	322.892	322.93	322.967	323.004	323.04	323.076	323.109	323.141	323.174	323.206	323.237	323.267	323.296	323.324	323.351	323.378	323.405	323.43	323.455	323.48	323.504	323.525	323.547	323.569	323.592	323.612	323.631	323.65	323.669	323.687	323.706	323.725	323.74	323.755	323.771	323.787	323.803	323.818	323.834
381	322.453	322.501	322.548	322.594	322.639	322.683	322.727	322.768	322.81	322.85	322.89	322.928	322.966	323.002	323.038	323.074	323.107	323.14	323.173	323.204	323.235	323.266	323.295	323.322	323.349	323.377	323.403	323.428	323.453	323.478	323.502	323.523	323.545	323.568	323.59	323.611	323.63	323.648	323.667	323.686	323.705	323.724	323.739	323.754	323.77	323.786	323.801	323.817	323.833
382	322.451	322.499	322.546	322.592	322.637	322.681	322.725	322.767	322.808	322.848	322.888	322.926	322.964	323	323.036	323.072	323.105	323.138	323.171	323.203	323.233	323.264	323.293	323.32	323.348	323.375	323.402	323.427	323.452	323.477	323.501	323.522	323.544	323.566	323.589	323.609	323.628	323.647	323.666	323.685	323.704	323.723	323.738	323.753	323.769	323.784	323.8	323.816	323.832
383	322.449	322.497	322.544	322.59	322.635	322.68	322.723	322.765	322.806	322.846	322.886	322.924	322.962	322.999	323.035	323.07	323.103	323.136	323.169	323.201	323.232	323.262	323.291	323.319	323.346	323.374	323.4	323.425	323.45	323.475	323.499	323.521	323.543	323.565	323.587	323.608	323.627	323.646	323.665	323.684	323.702	323.721	323.737	323.752	323.768	323.783	323.799	323.815	323.831
384	322.448	322.495	322.542	322.588	322.634	322.678	322.721	322.763	322.805	322.845	322.885	322.923	322.96	322.997	323.033	323.069	323.102	323.135	323.167	323.199	323.23	323.261	323.29	323.317	323.344	323.372	323.399	323.423	323.448	323.473	323.498	323.519	323.541	323.563	323.586	323.607	323.625	323.644	323.663	323.682	323.701	323.72	323.735	323.751	323.766	323.782	323.798	323.814	323.829
385	322.446	322.494	322.541	322.587	322.632	322.676	322.719	322.761	322.803	322.843	322.883	322.921	322.959	322.995	323.031	323.067	323.1	323.133	323.166	323.197	323.228	323.259	323.288	323.315	323.343	323.371	323.397	323.422	323.447	323.472	323.496	323.518	323.54	323.562	323.584	323.605	323.624	323.643	323.662	323.681	323.7	323.719	323.734	323.749	323.765	323.781	323.797	323.813	323.828
386	322.444	322.492	322.539	322.585	322.63	322.674	322.717	322.759	322.801	322.841	322.881	322.919	322.957	322.993	323.029	323.065	323.098	323.131	323.164	323.196	323.227	323.257	323.286	323.314	323.341	323.369	323.396	323.42	323.445	323.47	323.495	323.516	323.538	323.561	323.583	323.604	323.623	323.642	323.661	323.68	323.699	323.717	323.733	323.748	323.764	323.78	323.796	323.811	323.827
387	322.442	322.49	322.537	322.583	322.628	322.672	322.716	322.757	322.799	322.839	322.879	322.917	322.955	322.992	323.027	323.063	323.097	323.129	323.162	323.194	323.225	323.256	323.285	323.312	323.34	323.367	323.394	323.419	323.444	323.469	323.493	323.515	323.537	323.559	323.582	323.602	323.621	323.64	323.659	323.678	323.697	323.716	323.732	323.747	323.763	323.779	323.794	323.81	323.826
388	322.44	322.488	322.535	322.581	322.626	322.67	322.714	322.756	322.797	322.837	322.878	322.915	322.953	322.99	323.026	323.062	323.095	323.128	323.161	323.192	323.223	323.254	323.283	323.311	323.338	323.366	323.392	323.417	323.442	323.467	323.492	323.513	323.535	323.558	323.58	323.601	323.62	323.639	323.658	323.677	323.696	323.715	323.73	323.746	323.761	323.777	323.793	323.809	323.825
389	322.439	322.486	322.533	322.579	322.624	322.669	322.712	322.754	322.795	322.836	322.876	322.914	322.952	322.988	323.024	323.06	323.093	323.126	323.159	323.191	323.222	323.253	323.281	323.309	323.336	323.364	323.391	323.416	323.441	323.466	323.49	323.512	323.534	323.556	323.579	323.6	323.619	323.638	323.657	323.676	323.695	323.714	323.729	323.744	323.76	323.776	323.792	323.808	323.824
390	322.437	322.485	322.532	322.577	322.623	322.667	322.71	322.752	322.794	322.834	322.874	322.912	322.95	322.986	323.022	323.058	323.091	323.124	323.157	323.189	323.22	323.251	323.28	323.307	323.335	323.363	323.389	323.414	323.439	323.464	323.489	323.51	323.532	323.555	323.577	323.598	323.617	323.636	323.655	323.674	323.693	323.712	323.728	323.743	323.759	323.775	323.791	323.807	323.823
391	322.435	322.483	322.53	322.576	322.621	322.665	322.708	322.75	322.792	322.832	322.872	322.91	322.948	322.984	323.02	323.057	323.09	323.123	323.156	323.187	323.218	323.249	323.278	323.306	323.333	323.361	323.388	323.413	323.438	323.463	323.487	323.509	323.531	323.553	323.576	323.597	323.616	323.635	323.654	323.673	323.692	323.711	323.727	323.742	323.758	323.774	323.79	323.806	323.822
392	322.433	322.481	322.528	322.574	322.619	322.663	322.707	322.748	322.79	322.83	322.87	322.908	322.946	322.983	323.019	323.055	323.088	323.121	323.154	323.186	323.217	323.248	323.276	323.304	323.332	323.359	323.386	323.411	323.436	323.461	323.486	323.507	323.529	323.552	323.575	323.595	323.614	323.634	323.653	323.672	323.691	323.71	323.725	323.741	323.757	323.773	323.789	323.804	323.82
393	322.431	322.479	322.526	322.572	322.617	322.661	322.705	322.747	322.788	322.828	322.869	322.907	322.944	322.981	323.017	323.053	323.086	323.119	323.152	323.184	323.215	323.246	323.275	323.302	323.33	323.358	323.384	323.409	323.435	323.46	323.484	323.506	323.528	323.551	323.573	323.594	323.613	323.632	323.651	323.67	323.689	323.709	323.724	323.739	323.755	323.771	323.787	323.803	323.819
394	322.43	322.477	322.524	322.57	322.615	322.66	322.703	322.745	322.786	322.827	322.867	322.905	322.943	322.979	323.015	323.051	323.084	323.117	323.15	323.182	323.213	323.244	323.273	323.301	323.328	323.356	323.383	323.408	323.433	323.458	323.483	323.504	323.526	323.549	323.572	323.593	323.612	323.631	323.65	323.669	323.688	323.707	323.723	323.738	323.754	323.77	323.786	323.802	323.818
395	322.428	322.475	322.522	322.568	322.614	322.658	322.701	322.743	322.785	322.825	322.865	322.903	322.941	322.977	323.013	323.05	323.083	323.116	323.149	323.181	323.212	323.243	323.272	323.299	323.327	323.355	323.381	323.406	323.432	323.457	323.481	323.503	323.525	323.548	323.57	323.591	323.61	323.629	323.649	323.668	323.687	323.706	323.722	323.737	323.753	323.769	323.785	323.801	323.817
396	322.426	322.474	322.521	322.567	322.612	322.656	322.699	322.741	322.783	322.823	322.863	322.901	322.939	322.976	323.012	323.048	323.081	323.114	323.147	323.179	323.21	323.241	323.27	323.298	323.325	323.353	323.38	323.405	323.43	323.455	323.48	323.501	323.524	323.546	323.569	323.59	323.609	323.628	323.647	323.666	323.686	323.705	323.72	323.736	323.752	323.768	323.784	323.8	323.816
397	322.424	322.472	322.519	322.565	322.61	322.654	322.698	322.739	322.781	322.821	322.861	322.899	322.937	322.974	323.01	323.046	323.079	323.112	323.145	323.177	323.208	323.239	323.268	323.296	323.324	323.351	323.378	323.403	323.429	323.454	323.478	323.5	323.522	323.545	323.567	323.588	323.608	323.627	323.646	323.665	323.684	323.703	323.719	323.735	323.751	323.767	323.783	323.799	323.815
398	322.422	322.47	322.517	322.563	322.608	322.652	322.696	322.738	322.779	322.819	322.86	322.898	322.936	322.972	323.008	323.044	323.078	323.111	323.144	323.176	323.207	323.238	323.267	323.294	323.322	323.35	323.377	323.402	323.427	323.452	323.477	323.498	323.521	323.543	323.566	323.587	323.606	323.625	323.645	323.664	323.683	323.702	323.718	323.733	323.749	323.765	323.782	323.798	323.814
399	322.42	322.468	322.515	322.561	322.606	322.65	322.694	322.736	322.777	322.818	322.858	322.896	322.934	322.97	323.006	323.043	323.076	323.109	323.142	323.174	323.205	323.236	323.265	323.293	323.32	323.348	323.375	323.4	323.425	323.451	323.475	323.497	323.519	323.542	323.565	323.586	323.605	323.624	323.643	323.663	323.682	323.701	323.717	323.732	323.748	323.764	323.78	323.796	323.813
400	322.419	322.466	322.513	322.559	322.604	322.649	322.692	322.734	322.776	322.816	322.856	322.894	322.932	322.969	323.005	323.041	323.074	323.107	323.14	323.172	323.203	323.234	323.263	323.291	323.319	323.347	323.373	323.399	323.424	323.449	323.474	323.495	323.518	323.54	323.563	323.584	323.603	323.623	323.642	323.661	323.68	323.7	323.715	323.731	323.747	323.763	323.779	323.795	323.811
401	322.417	322.465	322.512	322.557	322.603	322.647	322.69	322.732	322.774	322.814	322.854	322.892	322.93	322.967	323.003	323.039	323.072	323.105	323.139	323.17	323.202	323.233	323.262	323.289	323.317	323.345	323.372	323.397	323.422	323.448	323.472	323.494	323.516	323.539	323.562	323.583	323.602	323.621	323.641	323.66	323.679	323.698	323.714	323.73	323.746	323.762	323.778	323.794	323.81
402	322.415	322.463	322.51	322.556	322.601	322.645	322.689	322.73	322.772	322.812	322.852	322.891	322.928	322.965	323.001	323.037	323.071	323.104	323.137	323.169	323.2	323.231	323.26	323.288	323.315	323.343	323.37	323.395	323.421	323.446	323.471	323.492	323.515	323.538	323.56	323.581	323.601	323.62	323.639	323.659	323.678	323.697	323.713	323.728	323.745	323.761	323.777	323.793	323.809
403	322.413	322.461	322.508	322.554	322.599	322.643	322.687	322.729	322.77	322.81	322.851	322.889	322.927	322.963	322.999	323.036	323.069	323.102	323.135	323.167	323.198	323.229	323.258	323.286	323.314	323.342	323.369	323.394	323.419	323.445	323.469	323.491	323.513	323.536	323.559	323.58	323.599	323.619	323.638	323.657	323.677	323.696	323.711	323.727	323.743	323.76	323.776	323.792	323.808
404	322.411	322.459	322.506	322.552	322.597	322.641	322.685	322.727	322.768	322.809	322.849	322.887	322.925	322.962	322.998	323.034	323.067	323.1	323.133	323.165	323.197	323.228	323.257	323.285	323.312	323.34	323.367	323.392	323.418	323.443	323.468	323.489	323.512	323.535	323.558	323.579	323.598	323.617	323.637	323.656	323.675	323.695	323.71	323.726	323.742	323.758	323.775	323.791	323.807
405	322.41	322.457	322.504	322.55	322.595	322.64	322.683	322.725	322.767	322.807	322.847	322.885	322.923	322.96	322.996	323.032	323.065	323.099	323.132	323.164	323.195	323.226	323.255	323.283	323.311	323.339	323.366	323.391	323.416	323.442	323.466	323.488	323.51	323.533	323.556	323.577	323.597	323.616	323.635	323.655	323.674	323.693	323.709	323.725	323.741	323.757	323.773	323.79	323.806
406	322.408	322.456	322.502	322.548	322.594	322.638	322.681	322.723	322.765	322.805	322.845	322.883	322.921	322.958	322.994	323.03	323.064	323.097	323.13	323.162	323.193	323.224	323.254	323.281	323.309	323.337	323.364	323.389	323.415	323.44	323.465	323.487	323.509	323.532	323.555	323.576	323.595	323.615	323.634	323.653	323.673	323.692	323.708	323.723	323.74	323.756	323.772	323.788	323.805
407	322.406	322.454	322.501	322.547	322.592	322.636	322.679	322.721	322.763	322.803	322.844	322.882	322.92	322.956	322.992	323.029	323.062	323.095	323.128	323.16	323.192	323.223	323.252	323.28	323.307	323.336	323.362	323.388	323.413	323.439	323.463	323.485	323.508	323.53	323.553	323.574	323.594	323.613	323.633	323.652	323.671	323.691	323.706	323.722	323.738	323.755	323.771	323.787	323.804
408	322.404	322.452	322.499	322.545	322.59	322.634	322.678	322.72	322.761	322.802	322.842	322.88	322.918	322.955	322.991	323.027	323.06	323.093	323.127	323.159	323.19	323.221	323.25	323.278	323.306	323.334	323.361	323.386	323.412	323.437	323.462	323.484	323.506	323.529	323.552	323.573	323.592	323.612	323.631	323.651	323.67	323.689	323.705	323.721	323.737	323.754	323.77	323.786	323.802
409	322.402	322.45	322.497	322.543	322.588	322.632	322.676	322.718	322.759	322.8	322.84	322.878	322.916	322.953	322.989	323.025	323.059	323.092	323.125	323.157	323.188	323.219	323.249	323.276	323.304	323.332	323.359	323.385	323.41	323.436	323.46	323.482	323.505	323.528	323.55	323.572	323.591	323.61	323.63	323.649	323.669	323.688	323.704	323.72	323.736	323.752	323.769	323.785	323.801
410	322.401	322.448	322.495	322.541	322.586	322.631	322.674	322.716	322.758	322.798	322.838	322.876	322.914	322.951	322.987	323.023	323.057	323.09	323.123	323.155	323.187	323.218	323.247	323.275	323.303	323.331	323.358	323.383	323.409	323.434	323.459	323.481	323.503	323.526	323.549	323.57	323.59	323.609	323.629	323.648	323.667	323.687	323.703	323.719	323.735	323.751	323.768	323.784	323.8
411	322.399	322.447	322.494	322.54	322.585	322.629	322.672	322.714	322.756	322.796	322.837	322.875	322.913	322.949	322.986	323.022	323.055	323.089	323.122	323.154	323.185	323.216	323.246	323.273	323.301	323.329	323.356	323.382	323.407	323.433	323.457	323.479	323.502	323.525	323.548	323.569	323.588	323.608	323.627	323.647	323.666	323.686	323.702	323.717	323.734	323.75	323.766	323.783	323.799
412	322.398	322.445	322.492	322.538	322.583	322.628	322.671	322.713	322.755	322.795	322.835	322.873	322.911	322.948	322.984	323.021	323.054	323.087	323.12	323.153	323.184	323.215	323.244	323.272	323.3	323.328	323.355	323.38	323.406	323.432	323.456	323.478	323.501	323.524	323.547	323.568	323.587	323.607	323.626	323.646	323.665	323.685	323.701	323.716	323.733	323.749	323.765	323.782	323.798
413	322.396	322.444	322.491	322.537	322.582	322.626	322.67	322.712	322.753	322.794	322.834	322.872	322.91	322.947	322.983	323.019	323.053	323.086	323.119	323.151	323.183	323.214	323.243	323.271	323.299	323.327	323.354	323.379	323.405	323.43	323.455	323.477	323.5	323.523	323.546	323.567	323.586	323.606	323.625	323.645	323.664	323.684	323.7	323.715	323.732	323.748	323.764	323.781	323.797
414	322.395	322.443	322.49	322.536	322.581	322.625	322.668	322.71	322.752	322.792	322.833	322.871	322.909	322.946	322.982	323.018	323.051	323.085	323.118	323.15	323.181	323.212	323.242	323.27	323.297	323.326	323.353	323.378	323.404	323.429	323.454	323.476	323.498	323.521	323.544	323.566	323.585	323.605	323.624	323.644	323.663	323.683	323.698	323.714	323.731	323.747	323.763	323.78	323.796
415	322.394	322.441	322.488	322.534	322.579	322.624	322.667	322.709	322.751	322.791	322.831	322.869	322.907	322.944	322.98	323.017	323.05	323.083	323.117	323.149	323.18	323.211	323.241	323.268	323.296	323.324	323.352	323.377	323.402	323.428	323.453	323.475	323.497	323.52	323.543	323.564	323.584	323.604	323.623	323.643	323.662	323.682	323.697	323.713	323.73	323.746	323.763	323.779	323.795
416	322.392	322.44	322.487	322.533	322.578	322.622	322.666	322.708	322.749	322.79	322.83	322.868	322.906	322.943	322.979	323.015	323.049	323.082	323.115	323.147	323.179	323.21	323.239	323.267	323.295	323.323	323.35	323.376	323.401	323.427	323.452	323.473	323.496	323.519	323.542	323.563	323.583	323.602	323.622	323.642	323.661	323.681	323.696	323.712	323.729	323.745	323.762	323.778	323.794
417	322.391	322.439	322.486	322.532	322.577	322.621	322.664	322.706	322.748	322.788	322.829	322.867	322.905	322.942	322.978	323.014	323.048	323.081	323.114	323.146	323.177	323.209	323.238	323.266	323.294	323.322	323.349	323.374	323.4	323.426	323.45	323.472	323.495	323.518	323.541	323.562	323.582	323.601	323.621	323.64	323.66	323.679	323.695	323.711	323.728	323.744	323.761	323.777	323.793
418	322.39	322.437	322.484	322.53	322.575	322.62	322.663	322.705	322.747	322.787	322.827	322.865	322.904	322.94	322.977	323.013	323.046	323.079	323.113	323.145	323.176	323.207	323.237	323.265	323.293	323.321	323.348	323.373	323.399	323.424	323.449	323.471	323.494	323.517	323.54	323.561	323.581	323.6	323.62	323.639	323.659	323.678	323.694	323.71	323.727	323.743	323.76	323.776	323.792
419	322.388	322.436	322.483	322.529	322.574	322.618	322.662	322.704	322.745	322.786	322.826	322.864	322.902	322.939	322.975	323.011	323.045	323.078	323.111	323.144	323.175	323.206	323.235	323.263	323.291	323.32	323.347	323.372	323.398	323.423	323.448	323.47	323.493	323.516	323.539	323.56	323.58	323.599	323.619	323.638	323.658	323.677	323.693	323.709	323.726	323.742	323.759	323.775	323.791
420	322.387	322.435	322.482	322.527	322.573	322.617	322.66	322.702	322.744	322.784	322.825	322.863	322.901	322.938	322.974	323.01	323.044	323.077	323.11	323.142	323.174	323.205	323.234	323.262	323.29	323.318	323.345	323.371	323.396	323.422	323.447	323.469	323.491	323.515	323.538	323.559	323.578	323.598	323.618	323.637	323.657	323.676	323.692	323.708	323.725	323.741	323.758	323.774	323.791
421	322.386	322.433	322.48	322.526	322.571	322.616	322.659	322.701	322.743	322.783	322.823	322.862	322.9	322.936	322.973	323.009	323.042	323.076	323.109	323.141	323.172	323.204	323.233	323.261	323.289	323.317	323.344	323.37	323.395	323.421	323.446	323.468	323.49	323.513	323.536	323.558	323.577	323.597	323.617	323.636	323.656	323.675	323.691	323.707	323.724	323.74	323.757	323.773	323.79
422	322.384	322.432	322.479	322.525	322.57	322.614	322.658	322.7	322.741	322.782	322.822	322.86	322.898	322.935	322.971	323.008	323.041	323.074	323.108	323.14	323.171	323.202	323.232	323.26	323.288	323.316	323.343	323.368	323.394	323.42	323.444	323.466	323.489	323.512	323.535	323.557	323.576	323.596	323.615	323.635	323.655	323.674	323.69	323.706	323.723	323.739	323.756	323.772	323.789
423	322.383	322.431	322.478	322.523	322.569	322.613	322.656	322.698	322.74	322.78	322.821	322.859	322.897	322.934	322.97	323.006	323.04	323.073	323.106	323.138	323.17	323.201	323.23	323.258	323.286	323.315	323.342	323.367	323.393	323.418	323.443	323.465	323.488	323.511	323.534	323.555	323.575	323.595	323.614	323.634	323.654	323.673	323.689	323.705	323.722	323.738	323.755	323.771	323.788
424	322.382	322.429	322.476	322.522	322.567	322.612	322.655	322.697	322.739	322.779	322.819	322.858	322.896	322.932	322.969	323.005	323.038	323.072	323.105	323.137	323.169	323.2	323.229	323.257	323.285	323.313	323.341	323.366	323.392	323.417	323.442	323.464	323.487	323.51	323.533	323.554	323.574	323.594	323.613	323.633	323.653	323.672	323.688	323.704	323.721	323.737	323.754	323.77	323.787
425	322.38	322.428	322.475	322.521	322.566	322.61	322.654	322.696	322.737	322.778	322.818	322.856	322.894	322.931	322.967	323.004	323.037	323.07	323.104	323.136	323.167	323.199	323.228	323.256	323.284	323.312	323.339	323.365	323.39	323.416	323.441	323.463	323.486	323.509	323.532	323.553	323.573	323.593	323.612	323.632	323.651	323.671	323.687	323.703	323.72	323.736	323.753	323.769	323.786
426	322.379	322.427	322.474	322.519	322.565	322.609	322.652	322.694	322.736	322.776	322.817	322.855	322.893	322.93	322.966	323.002	323.036	323.069	323.102	323.135	323.166	323.197	323.227	323.255	323.283	323.311	323.338	323.364	323.389	323.415	323.44	323.462	323.485	323.508	323.531	323.552	323.572	323.591	323.611	323.631	323.65	323.67	323.686	323.702	323.719	323.735	323.752	323.768	323.785
427	322.378	322.425	322.472	322.518	322.563	322.607	322.651	322.693	322.735	322.775	322.815	322.854	322.892	322.928	322.965	323.001	323.034	323.068	323.101	323.133	323.165	323.196	323.225	323.253	323.281	323.31	323.337	323.362	323.388	323.414	323.439	323.461	323.483	323.507	323.53	323.551	323.571	323.59	323.61	323.63	323.649	323.669	323.685	323.701	323.718	323.734	323.751	323.767	323.784
428	322.376	322.424	322.471	322.517	322.562	322.606	322.65	322.692	322.733	322.774	322.814	322.852	322.89	322.927	322.963	323	323.033	323.066	323.1	323.132	323.163	323.195	323.224	323.252	323.28	323.308	323.336	323.361	323.387	323.413	323.437	323.459	323.482	323.505	323.529	323.55	323.57	323.589	323.609	323.629	323.648	323.668	323.684	323.7	323.717	323.733	323.75	323.766	323.783
429	322.375	322.423	322.469	322.515	322.561	322.605	322.648	322.69	322.732	322.772	322.813	322.851	322.889	322.926	322.962	322.998	323.032	323.065	323.099	323.131	323.162	323.193	323.223	323.251	323.279	323.307	323.334	323.36	323.386	323.411	323.436	323.458	323.481	323.504	323.527	323.549	323.568	323.588	323.608	323.628	323.647	323.667	323.683	323.699	323.716	323.732	323.749	323.765	323.782
430	322.374	322.421	322.468	322.514	322.559	322.603	322.647	322.689	322.731	322.771	322.811	322.85	322.888	322.924	322.961	322.997	323.031	323.064	323.097	323.129	323.161	323.192	323.222	323.25	323.278	323.306	323.333	323.359	323.384	323.41	323.435	323.457	323.48	323.503	323.526	323.548	323.567	323.587	323.607	323.627	323.646	323.666	323.682	323.698	323.715	323.731	323.748	323.764	323.781
431	322.372	322.42	322.467	322.513	322.558	322.602	322.646	322.688	322.729	322.77	322.81	322.848	322.886	322.923	322.959	322.996	323.029	323.063	323.096	323.128	323.16	323.191	323.22	323.248	323.276	323.305	323.332	323.358	323.383	323.409	323.434	323.456	323.479	323.502	323.525	323.547	323.566	323.586	323.606	323.625	323.645	323.665	323.681	323.697	323.714	323.73	323.747	323.763	323.78
432	322.371	322.419	322.465	322.511	322.557	322.601	322.644	322.686	322.728	322.768	322.809	322.847	322.885	322.922	322.958	322.994	323.028	323.061	323.095	323.127	323.158	323.19	323.219	323.247	323.275	323.304	323.331	323.356	323.382	323.408	323.433	323.455	323.478	323.501	323.524	323.545	323.565	323.585	323.605	323.624	323.644	323.664	323.68	323.696	323.713	323.729	323.746	323.762	323.779
433	322.369	322.417	322.464	322.51	322.555	322.599	322.643	322.685	322.727	322.767	322.807	322.846	322.884	322.92	322.957	322.993	323.027	323.06	323.093	323.126	323.157	323.188	323.218	323.246	323.274	323.302	323.33	323.355	323.381	323.407	323.431	323.454	323.476	323.5	323.523	323.544	323.564	323.584	323.604	323.623	323.643	323.663	323.679	323.695	323.712	323.728	323.745	323.761	323.778
434	322.368	322.416	322.463	322.509	322.554	322.598	322.642	322.684	322.725	322.766	322.806	322.844	322.882	322.919	322.955	322.992	323.025	323.059	323.092	323.124	323.156	323.187	323.217	323.245	323.273	323.301	323.328	323.354	323.38	323.405	323.43	323.452	323.475	323.498	323.522	323.543	323.563	323.583	323.602	323.622	323.642	323.662	323.678	323.694	323.711	323.727	323.744	323.76	323.777
435	322.367	322.415	322.461	322.507	322.552	322.597	322.64	322.682	322.724	322.764	322.805	322.843	322.881	322.918	322.954	322.991	323.024	323.057	323.091	323.123	323.154	323.186	323.215	323.243	323.271	323.3	323.327	323.353	323.378	323.404	323.429	323.451	323.474	323.497	323.521	323.542	323.562	323.582	323.601	323.621	323.641	323.661	323.677	323.693	323.71	323.726	323.743	323.759	323.776
436	322.365	322.413	322.46	322.506	322.551	322.595	322.639	322.681	322.723	322.763	322.803	322.842	322.88	322.916	322.953	322.989	323.023	323.056	323.09	323.122	323.153	323.185	323.214	323.242	323.27	323.299	323.326	323.351	323.377	323.403	323.428	323.45	323.473	323.496	323.519	323.541	323.561	323.58	323.6	323.62	323.64	323.66	323.676	323.692	323.709	323.725	323.742	323.759	323.775
437	322.364	322.412	322.459	322.505	322.55	322.594	322.638	322.679	322.721	322.762	322.802	322.84	322.878	322.915	322.952	322.988	323.021	323.055	323.088	323.12	323.152	323.183	323.213	323.241	323.269	323.297	323.325	323.35	323.376	323.402	323.427	323.449	323.472	323.495	323.518	323.54	323.56	323.579	323.599	323.619	323.639	323.659	323.675	323.691	323.707	323.724	323.741	323.758	323.774
438	322.363	322.41	322.457	322.503	322.548	322.593	322.636	322.678	322.72	322.76	322.801	322.839	322.877	322.914	322.95	322.987	323.02	323.054	323.087	323.119	323.151	323.182	323.212	323.24	323.268	323.296	323.323	323.349	323.375	323.401	323.426	323.448	323.471	323.494	323.517	323.539	323.558	323.578	323.598	323.618	323.638	323.657	323.674	323.69	323.706	323.723	323.74	323.757	323.773
439	322.361	322.409	322.456	322.502	322.547	322.591	322.635	322.677	322.719	322.759	322.799	322.838	322.876	322.912	322.949	322.985	323.019	323.052	323.086	323.118	323.149	323.181	323.21	323.238	323.266	323.295	323.322	323.348	323.374	323.399	323.424	323.447	323.469	323.493	323.516	323.538	323.557	323.577	323.597	323.617	323.637	323.656	323.673	323.689	323.705	323.722	323.739	323.756	323.772
440	322.36	322.408	322.455	322.501	322.546	322.59	322.633	322.675	322.717	322.758	322.798	322.836	322.874	322.911	322.948	322.984	323.018	323.051	323.084	323.117	323.148	323.18	323.209	323.237	323.265	323.294	323.321	323.347	323.372	323.398	323.423	323.445	323.468	323.492	323.515	323.536	323.556	323.576	323.596	323.616	323.636	323.655	323.672	323.688	323.704	323.721	323.738	323.755	323.771
441	322.359	322.406	322.453	322.499	322.544	322.589	322.632	322.674	322.716	322.756	322.797	322.835	322.873	322.91	322.946	322.983	323.016	323.05	323.083	323.115	323.147	323.178	323.208	323.236	323.264	323.292	323.32	323.345	323.371	323.397	323.422	323.444	323.467	323.49	323.514	323.535	323.555	323.575	323.595	323.615	323.635	323.654	323.671	323.687	323.703	323.72	323.737	323.754	323.77
442	322.357	322.405	322.452	322.498	322.543	322.587	322.631	322.673	322.715	322.755	322.795	322.834	322.872	322.909	322.945	322.981	323.015	323.048	323.082	323.114	323.146	323.177	323.207	323.235	323.263	323.291	323.319	323.344	323.37	323.396	323.421	323.443	323.466	323.489	323.513	323.534	323.554	323.574	323.594	323.614	323.633	323.653	323.67	323.686	323.702	323.719	323.736	323.753	323.769
443	322.356	322.404	322.451	322.497	322.542	322.586	322.629	322.671	322.713	322.754	322.794	322.832	322.87	322.907	322.944	322.98	323.014	323.047	323.08	323.113	323.144	323.176	323.205	323.233	323.262	323.29	323.317	323.343	323.369	323.395	323.42	323.442	323.465	323.488	323.512	323.533	323.553	323.573	323.593	323.613	323.632	323.652	323.668	323.685	323.701	323.718	323.735	323.752	323.769
444	322.355	322.402	322.449	322.495	322.54	322.585	322.628	322.67	322.712	322.752	322.793	322.831	322.869	322.906	322.942	322.979	323.012	323.046	323.079	323.112	323.143	323.174	323.204	323.232	323.26	323.289	323.316	323.342	323.368	323.393	323.419	323.441	323.464	323.487	323.51	323.532	323.552	323.572	323.592	323.611	323.631	323.651	323.667	323.684	323.7	323.717	323.734	323.751	323.768
445	322.353	322.401	322.448	322.494	322.539	322.583	322.627	322.669	322.711	322.751	322.791	322.83	322.868	322.905	322.941	322.977	323.011	323.044	323.078	323.11	323.142	323.173	323.203	323.231	323.259	323.288	323.315	323.341	323.366	323.392	323.417	323.44	323.463	323.486	323.509	323.531	323.551	323.571	323.591	323.61	323.63	323.65	323.666	323.683	323.699	323.716	323.733	323.75	323.767
446	322.352	322.4	322.447	322.493	322.538	322.582	322.625	322.667	322.709	322.75	322.79	322.828	322.866	322.903	322.94	322.976	323.01	323.043	323.077	323.109	323.14	323.172	323.202	323.23	323.258	323.286	323.314	323.339	323.365	323.391	323.416	323.438	323.461	323.485	323.508	323.53	323.55	323.57	323.589	323.609	323.629	323.649	323.665	323.682	323.698	323.715	323.732	323.749	323.766
447	322.351	322.398	322.445	322.491	322.536	322.581	322.624	322.666	322.708	322.748	322.789	322.827	322.865	322.902	322.938	322.975	323.008	323.042	323.075	323.108	323.139	323.171	323.2	323.228	323.257	323.285	323.312	323.338	323.364	323.39	323.415	323.437	323.46	323.484	323.507	323.529	323.548	323.568	323.588	323.608	323.628	323.648	323.664	323.681	323.697	323.714	323.731	323.748	323.765
448	322.349	322.397	322.444	322.49	322.535	322.579	322.623	322.665	322.706	322.747	322.787	322.826	322.864	322.901	322.937	322.973	323.007	323.041	323.074	323.106	323.138	323.169	323.199	323.227	323.255	323.284	323.311	323.337	323.363	323.389	323.414	323.436	323.459	323.482	323.506	323.527	323.547	323.567	323.587	323.607	323.627	323.647	323.663	323.68	323.696	323.713	323.73	323.747	323.764
449	322.348	322.396	322.443	322.488	322.534	322.578	322.621	322.663	322.705	322.746	322.786	322.824	322.862	322.899	322.936	322.972	323.006	323.039	323.073	323.105	323.137	323.168	323.198	323.226	323.254	323.283	323.31	323.336	323.362	323.388	323.413	323.435	323.458	323.481	323.505	323.526	323.546	323.566	323.586	323.606	323.626	323.646	323.662	323.679	323.695	323.712	323.729	323.746	323.763
450	322.347	322.394	322.441	322.487	322.532	322.577	322.62	322.662	322.704	322.744	322.785	322.823	322.861	322.898	322.934	322.971	323.004	323.038	323.071	323.104	323.135	323.167	323.196	323.225	323.253	323.281	323.309	323.335	323.36	323.386	323.411	323.434	323.457	323.48	323.504	323.525	323.545	323.565	323.585	323.605	323.625	323.645	323.661	323.678	323.694	323.711	323.728	323.745	323.762
451	322.345	322.393	322.44	322.486	322.531	322.575	322.619	322.661	322.702	322.743	322.783	322.822	322.86	322.897	322.933	322.97	323.003	323.037	323.07	323.103	323.134	323.166	323.195	323.223	323.252	323.28	323.308	323.333	323.359	323.385	323.41	323.433	323.456	323.479	323.502	323.524	323.544	323.564	323.584	323.604	323.624	323.644	323.66	323.676	323.693	323.71	323.727	323.744	323.761
452	322.344	322.392	322.439	322.484	322.53	322.574	322.617	322.659	322.701	322.742	322.782	322.82	322.858	322.895	322.932	322.968	323.002	323.035	323.069	323.101	323.133	323.164	323.194	323.222	323.25	323.279	323.306	323.332	323.358	323.384	323.409	323.431	323.454	323.478	323.501	323.523	323.543	323.563	323.583	323.603	323.623	323.643	323.659	323.675	323.692	323.709	323.726	323.743	323.76
453	322.343	322.39	322.437	322.483	322.528	322.572	322.616	322.658	322.7	322.74	322.781	322.819	322.857	322.894	322.93	322.967	323.001	323.034	323.068	323.1	323.132	323.163	323.193	323.221	323.249	323.278	323.305	323.331	323.357	323.383	323.408	323.43	323.453	323.477	323.5	323.522	323.542	323.562	323.582	323.602	323.622	323.642	323.658	323.674	323.691	323.708	323.725	323.742	323.759
454	322.341	322.389	322.436	322.482	322.527	322.571	322.615	322.657	322.698	322.739	322.779	322.818	322.856	322.893	322.929	322.966	322.999	323.033	323.066	323.099	323.13	323.162	323.191	323.22	323.248	323.276	323.304	323.33	323.356	323.382	323.407	323.429	323.452	323.476	323.499	323.521	323.541	323.561	323.581	323.601	323.621	323.641	323.657	323.673	323.69	323.707	323.724	323.741	323.758
455	322.34	322.388	322.435	322.48	322.526	322.57	322.613	322.655	322.697	322.738	322.778	322.816	322.854	322.891	322.928	322.964	322.998	323.031	323.065	323.097	323.129	323.161	323.19	323.218	323.247	323.275	323.303	323.328	323.354	323.38	323.406	323.428	323.451	323.474	323.498	323.52	323.54	323.56	323.58	323.6	323.62	323.64	323.656	323.672	323.689	323.706	323.723	323.74	323.757
456	322.339	322.386	322.433	322.479	322.524	322.568	322.612	322.654	322.696	322.736	322.777	322.815	322.853	322.89	322.926	322.963	322.997	323.03	323.064	323.096	323.128	323.159	323.189	323.217	323.245	323.274	323.301	323.327	323.353	323.379	323.404	323.427	323.45	323.473	323.497	323.518	323.539	323.559	323.579	323.599	323.619	323.639	323.655	323.671	323.688	323.705	323.722	323.739	323.756
457	322.337	322.385	322.432	322.478	322.523	322.567	322.611	322.653	322.694	322.735	322.775	322.814	322.852	322.889	322.925	322.962	322.995	323.029	323.062	323.095	323.126	323.158	323.188	323.216	323.244	323.273	323.3	323.326	323.352	323.378	323.403	323.426	323.449	323.472	323.496	323.517	323.537	323.557	323.578	323.598	323.618	323.638	323.654	323.67	323.687	323.704	323.721	323.738	323.755
458	322.336	322.384	322.43	322.476	322.522	322.566	322.609	322.651	322.693	322.734	322.774	322.812	322.85	322.887	322.924	322.96	322.994	323.028	323.061	323.094	323.125	323.157	323.186	323.215	323.243	323.272	323.299	323.325	323.351	323.377	323.402	323.424	323.448	323.471	323.495	323.516	323.536	323.556	323.576	323.596	323.616	323.637	323.653	323.669	323.686	323.703	323.72	323.737	323.754
459	322.335	322.382	322.429	322.475	322.52	322.564	322.608	322.65	322.692	322.732	322.773	322.811	322.849	322.886	322.923	322.959	322.993	323.026	323.06	323.092	323.124	323.155	323.185	323.213	323.242	323.27	323.298	323.324	323.35	323.376	323.401	323.423	323.446	323.47	323.493	323.515	323.535	323.555	323.575	323.595	323.615	323.635	323.652	323.668	323.685	323.702	323.719	323.736	323.753
460	322.333	322.381	322.428	322.474	322.519	322.563	322.607	322.649	322.69	322.731	322.771	322.81	322.848	322.885	322.921	322.958	322.991	323.025	323.059	323.091	323.123	323.154	323.184	323.212	323.24	323.269	323.297	323.322	323.348	323.374	323.4	323.422	323.445	323.469	323.492	323.514	323.534	323.554	323.574	323.594	323.614	323.634	323.651	323.667	323.684	323.701	323.718	323.735	323.752
461	322.332	322.38	322.426	322.472	322.517	322.562	322.605	322.647	322.689	322.729	322.77	322.808	322.846	322.883	322.92	322.956	322.99	323.024	323.057	323.09	323.121	323.153	323.183	323.211	323.239	323.268	323.295	323.321	323.347	323.373	323.398	323.421	323.444	323.468	323.491	323.513	323.533	323.553	323.573	323.593	323.613	323.633	323.65	323.666	323.683	323.7	323.717	323.734	323.751
462	322.331	322.378	322.425	322.471	322.516	322.56	322.604	322.646	322.688	322.728	322.769	322.807	322.845	322.882	322.919	322.955	322.989	323.022	323.056	323.088	323.12	323.152	323.181	323.21	323.238	323.267	323.294	323.32	323.346	323.372	323.397	323.42	323.443	323.466	323.49	323.512	323.532	323.552	323.572	323.592	323.612	323.632	323.649	323.665	323.682	323.699	323.716	323.733	323.75
463	322.329	322.377	322.424	322.47	322.515	322.559	322.603	322.645	322.686	322.727	322.767	322.806	322.844	322.881	322.917	322.954	322.988	323.021	323.055	323.087	323.119	323.15	323.18	323.208	323.237	323.265	323.293	323.319	323.345	323.371	323.396	323.419	323.442	323.465	323.489	323.511	323.531	323.551	323.571	323.591	323.611	323.631	323.648	323.664	323.681	323.698	323.715	323.732	323.749
464	322.328	322.376	322.422	322.468	322.513	322.558	322.601	322.643	322.685	322.725	322.766	322.804	322.842	322.879	322.916	322.952	322.986	323.02	323.053	323.086	323.117	323.149	323.179	323.207	323.235	323.264	323.292	323.318	323.344	323.37	323.395	323.417	323.441	323.464	323.488	323.509	323.53	323.55	323.57	323.59	323.61	323.63	323.647	323.663	323.68	323.697	323.714	323.731	323.748
465	322.327	322.374	322.421	322.467	322.512	322.556	322.6	322.642	322.684	322.724	322.765	322.803	322.841	322.878	322.915	322.951	322.985	323.018	323.052	323.085	323.116	323.148	323.178	323.206	323.234	323.263	323.29	323.316	323.342	323.369	323.394	323.416	323.439	323.463	323.487	323.508	323.529	323.549	323.569	323.589	323.609	323.629	323.646	323.662	323.679	323.696	323.713	323.73	323.747
466	322.325	322.373	322.42	322.466	322.511	322.555	322.599	322.641	322.682	322.723	322.763	322.802	322.84	322.877	322.913	322.95	322.984	323.017	323.051	323.083	323.115	323.147	323.176	323.205	323.233	323.262	323.289	323.315	323.341	323.367	323.393	323.415	323.438	323.462	323.485	323.507	323.527	323.548	323.568	323.588	323.608	323.628	323.645	323.661	323.678	323.695	323.712	323.729	323.746
467	322.324	322.372	322.418	322.464	322.509	322.554	322.597	322.639	322.681	322.721	322.762	322.8	322.838	322.875	322.912	322.949	322.982	323.016	323.05	323.082	323.114	323.145	323.175	323.203	323.232	323.26	323.288	323.314	323.34	323.366	323.391	323.414	323.437	323.461	323.484	323.506	323.526	323.546	323.567	323.587	323.607	323.627	323.644	323.66	323.677	323.694	323.711	323.728	323.746
468	322.323	322.37	322.417	322.463	322.508	322.552	322.596	322.638	322.68	322.72	322.761	322.799	322.837	322.874	322.911	322.947	322.981	323.015	323.048	323.081	323.112	323.144	323.174	323.202	323.231	323.259	323.287	323.313	323.339	323.365	323.39	323.413	323.436	323.46	323.483	323.505	323.525	323.545	323.566	323.586	323.606	323.626	323.643	323.659	323.676	323.693	323.71	323.727	323.745
469	322.321	322.369	322.416	322.462	322.507	322.551	322.594	322.636	322.678	322.719	322.759	322.798	322.836	322.873	322.909	322.946	322.98	323.013	323.047	323.079	323.111	323.143	323.173	323.201	323.229	323.258	323.286	323.312	323.338	323.364	323.389	323.412	323.435	323.458	323.482	323.504	323.524	323.544	323.565	323.585	323.605	323.625	323.642	323.658	323.675	323.692	323.709	323.727	323.744
470	322.32	322.367	322.414	322.46	322.505	322.55	322.593	322.635	322.677	322.717	322.758	322.796	322.835	322.871	322.908	322.945	322.978	323.012	323.046	323.078	323.11	323.142	323.171	323.2	323.228	323.257	323.284	323.31	323.336	323.363	323.388	323.41	323.434	323.457	323.481	323.503	323.523	323.543	323.563	323.584	323.604	323.624	323.641	323.657	323.674	323.691	323.708	323.726	323.743
471	322.319	322.366	322.413	322.459	322.504	322.548	322.592	322.634	322.676	322.716	322.757	322.795	322.833	322.87	322.907	322.943	322.977	323.011	323.044	323.077	323.109	323.14	323.17	323.198	323.227	323.256	323.283	323.309	323.335	323.361	323.387	323.409	323.432	323.456	323.48	323.502	323.522	323.542	323.562	323.583	323.603	323.623	323.639	323.656	323.673	323.69	323.707	323.725	323.742
472	322.317	322.365	322.412	322.458	322.503	322.547	322.59	322.632	322.674	322.715	322.755	322.794	322.832	322.869	322.905	322.942	322.976	323.009	323.043	323.076	323.107	323.139	323.169	323.197	323.226	323.254	323.282	323.308	323.334	323.36	323.386	323.408	323.431	323.455	323.479	323.501	323.521	323.541	323.561	323.581	323.602	323.622	323.638	323.655	323.672	323.689	323.706	323.724	323.741
473	322.316	322.363	322.41	322.456	322.501	322.546	322.589	322.631	322.673	322.713	322.754	322.792	322.831	322.868	322.904	322.941	322.974	323.008	323.042	323.074	323.106	323.138	323.168	323.196	323.224	323.253	323.281	323.307	323.333	323.359	323.384	323.407	323.43	323.454	323.478	323.499	323.52	323.54	323.56	323.58	323.601	323.621	323.637	323.654	323.671	323.688	323.705	323.723	323.74
474	322.315	322.362	322.409	322.455	322.5	322.544	322.588	322.63	322.672	322.712	322.753	322.791	322.829	322.866	322.903	322.939	322.973	323.007	323.04	323.073	323.105	323.136	323.166	323.195	323.223	323.252	323.28	323.305	323.332	323.358	323.383	323.406	323.429	323.453	323.476	323.498	323.519	323.539	323.559	323.579	323.6	323.62	323.636	323.653	323.67	323.687	323.704	323.722	323.739
475	322.313	322.361	322.408	322.453	322.499	322.543	322.586	322.628	322.67	322.711	322.751	322.79	322.828	322.865	322.901	322.938	322.972	323.006	323.039	323.072	323.103	323.135	323.165	323.193	323.222	323.251	323.278	323.304	323.33	323.357	323.382	323.405	323.428	323.452	323.475	323.497	323.517	323.538	323.558	323.578	323.598	323.619	323.635	323.652	323.669	323.686	323.703	323.721	323.738
476	322.312	322.359	322.406	322.452	322.497	322.542	322.585	322.627	322.669	322.709	322.75	322.788	322.827	322.864	322.9	322.937	322.971	323.004	323.038	323.07	323.102	323.134	323.164	323.192	323.221	323.249	323.277	323.303	323.329	323.355	323.381	323.403	323.427	323.45	323.474	323.496	323.516	323.537	323.557	323.577	323.597	323.618	323.634	323.651	323.668	323.685	323.703	323.72	323.737
477	322.31	322.358	322.405	322.451	322.496	322.54	322.584	322.626	322.668	322.708	322.748	322.787	322.825	322.862	322.899	322.935	322.969	323.003	323.037	323.069	323.101	323.133	323.162	323.191	323.219	323.248	323.276	323.302	323.328	323.354	323.38	323.402	323.426	323.449	323.473	323.495	323.515	323.536	323.556	323.576	323.596	323.617	323.633	323.65	323.667	323.684	323.702	323.719	323.736
478	322.309	322.357	322.404	322.449	322.495	322.539	322.582	322.624	322.666	322.707	322.747	322.786	322.824	322.861	322.898	322.934	322.968	323.002	323.035	323.068	323.1	323.131	323.161	323.19	323.218	323.247	323.275	323.301	323.327	323.353	323.378	323.401	323.424	323.448	323.472	323.494	323.514	323.534	323.555	323.575	323.595	323.616	323.632	323.649	323.666	323.683	323.701	323.718	323.735
479	322.308	322.355	322.402	322.448	322.493	322.537	322.581	322.623	322.665	322.705	322.746	322.784	322.823	322.86	322.896	322.933	322.967	323	323.034	323.067	323.098	323.13	323.16	323.188	323.217	323.246	323.273	323.299	323.326	323.352	323.377	323.4	323.423	323.447	323.471	323.493	323.513	323.533	323.554	323.574	323.594	323.615	323.631	323.648	323.665	323.682	323.7	323.717	323.734
480	322.306	322.354	322.401	322.447	322.492	322.536	322.58	322.622	322.664	322.704	322.744	322.783	322.821	322.858	322.895	322.932	322.965	322.999	323.033	323.065	323.097	323.129	323.159	323.187	323.216	323.244	323.272	323.298	323.324	323.351	323.376	323.399	323.422	323.446	323.47	323.492	323.512	323.532	323.553	323.573	323.593	323.613	323.63	323.647	323.664	323.681	323.699	323.716	323.733
481	322.305	322.353	322.4	322.445	322.491	322.535	322.578	322.62	322.662	322.703	322.743	322.782	322.82	322.857	322.894	322.93	322.964	322.998	323.031	323.064	323.096	323.128	323.157	323.186	323.214	323.243	323.271	323.297	323.323	323.349	323.375	323.398	323.421	323.445	323.468	323.49	323.511	323.531	323.551	323.572	323.592	323.612	323.629	323.646	323.663	323.68	323.698	323.715	323.732
482	322.304	322.351	322.398	322.444	322.489	322.533	322.577	322.619	322.661	322.701	322.742	322.78	322.819	322.856	322.892	322.929	322.963	322.996	323.03	323.063	323.095	323.126	323.156	323.185	323.213	323.242	323.27	323.296	323.322	323.348	323.374	323.396	323.42	323.444	323.467	323.489	323.51	323.53	323.55	323.571	323.591	323.611	323.628	323.645	323.662	323.679	323.697	323.714	323.731
483	322.302	322.35	322.397	322.443	322.488	322.532	322.576	322.618	322.66	322.7	322.74	322.779	322.817	322.854	322.891	322.928	322.961	322.995	323.029	323.061	323.093	323.125	323.155	323.183	323.212	323.241	323.269	323.295	323.321	323.347	323.373	323.395	323.419	323.442	323.466	323.488	323.509	323.529	323.549	323.57	323.59	323.61	323.627	323.644	323.661	323.678	323.696	323.713	323.73
484	322.301	322.349	322.396	322.441	322.487	322.531	322.574	322.616	322.658	322.699	322.739	322.778	322.816	322.853	322.89	322.926	322.96	322.994	323.028	323.06	323.092	323.124	323.154	323.182	323.211	323.24	323.267	323.293	323.32	323.346	323.371	323.394	323.417	323.441	323.465	323.487	323.507	323.528	323.548	323.569	323.589	323.609	323.626	323.643	323.66	323.677	323.695	323.712	323.729
485	322.3	322.347	322.394	322.44	322.485	322.529	322.573	322.615	322.657	322.697	322.738	322.776	322.815	322.852	322.888	322.925	322.959	322.993	323.026	323.059	323.091	323.123	323.152	323.181	323.209	323.238	323.266	323.292	323.318	323.345	323.37	323.393	323.416	323.44	323.464	323.486	323.506	323.527	323.547	323.568	323.588	323.608	323.625	323.642	323.659	323.676	323.694	323.711	323.728
486	322.298	322.346	322.393	322.439	322.484	322.528	322.572	322.614	322.656	322.696	322.736	322.775	322.813	322.85	322.887	322.924	322.958	322.991	323.025	323.058	323.089	323.121	323.151	323.18	323.208	323.237	323.265	323.291	323.317	323.344	323.369	323.392	323.415	323.439	323.463	323.485	323.505	323.526	323.546	323.566	323.587	323.607	323.624	323.641	323.658	323.675	323.693	323.71	323.727
487	322.297	322.345	322.391	322.437	322.482	322.527	322.57	322.612	322.654	322.695	322.735	322.774	322.812	322.849	322.886	322.922	322.956	322.99	323.024	323.056	323.088	323.12	323.15	323.178	323.207	323.236	323.264	323.29	323.316	323.342	323.368	323.391	323.414	323.438	323.462	323.484	323.504	323.525	323.545	323.565	323.586	323.606	323.623	323.64	323.657	323.674	323.692	323.709	323.726
488	322.296	322.343	322.39	322.436	322.481	322.525	322.569	322.611	322.653	322.693	322.734	322.772	322.811	322.848	322.884	322.921	322.955	322.989	323.022	323.055	323.087	323.119	323.149	323.177	323.206	323.235	323.262	323.289	323.315	323.341	323.367	323.389	323.413	323.437	323.461	323.483	323.503	323.523	323.544	323.564	323.585	323.605	323.622	323.639	323.656	323.673	323.691	323.708	323.725
489	322.294	322.342	322.389	322.435	322.48	322.524	322.568	322.61	322.652	322.692	322.732	322.771	322.809	322.846	322.883	322.92	322.954	322.987	323.021	323.054	323.086	323.117	323.147	323.176	323.204	323.233	323.261	323.287	323.314	323.34	323.365	323.388	323.412	323.436	323.459	323.481	323.502	323.522	323.543	323.563	323.584	323.604	323.621	323.638	323.655	323.672	323.69	323.707	323.724
490	322.293	322.341	322.387	322.433	322.478	322.523	322.566	322.608	322.65	322.691	322.731	322.77	322.808	322.845	322.882	322.918	322.952	322.986	323.02	323.052	323.084	323.116	323.146	323.175	323.203	323.232	323.26	323.286	323.312	323.339	323.364	323.387	323.411	323.434	323.458	323.48	323.501	323.521	323.542	323.562	323.583	323.603	323.62	323.637	323.654	323.671	323.689	323.706	323.724
491	322.292	322.339	322.386	322.432	322.477	322.521	322.565	322.607	322.649	322.689	322.73	322.768	322.807	322.844	322.88	322.917	322.951	322.985	323.019	323.051	323.083	323.115	323.145	323.173	323.202	323.231	323.259	323.285	323.311	323.338	323.363	323.386	323.409	323.433	323.457	323.479	323.5	323.52	323.541	323.561	323.582	323.602	323.619	323.636	323.653	323.67	323.688	323.705	323.723
492	322.29	322.338	322.385	322.431	322.476	322.52	322.564	322.606	322.647	322.688	322.728	322.767	322.805	322.842	322.879	322.916	322.95	322.983	323.017	323.05	323.082	323.114	323.144	323.172	323.201	323.23	323.258	323.284	323.31	323.336	323.362	323.385	323.408	323.432	323.456	323.478	323.499	323.519	323.54	323.56	323.58	323.601	323.618	323.635	323.652	323.669	323.687	323.704	323.722
493	322.289	322.337	322.383	322.429	322.474	322.519	322.562	322.604	322.646	322.687	322.727	322.766	322.804	322.841	322.878	322.914	322.948	322.982	323.016	323.049	323.081	323.112	323.142	323.171	323.2	323.228	323.256	323.282	323.309	323.335	323.361	323.384	323.407	323.431	323.455	323.477	323.497	323.518	323.538	323.559	323.579	323.6	323.617	323.634	323.651	323.668	323.686	323.703	323.721
494	322.288	322.335	322.382	322.428	322.473	322.517	322.561	322.603	322.645	322.685	322.726	322.764	322.803	322.84	322.876	322.913	322.947	322.981	323.015	323.047	323.079	323.111	323.141	323.17	323.198	323.227	323.255	323.281	323.308	323.334	323.36	323.382	323.406	323.43	323.454	323.476	323.496	323.517	323.537	323.558	323.578	323.599	323.616	323.633	323.65	323.667	323.685	323.702	323.72
495	322.286	322.334	322.381	322.427	322.472	322.516	322.56	322.602	322.643	322.684	322.724	322.763	322.801	322.838	322.875	322.912	322.946	322.98	323.013	323.046	323.078	323.11	323.14	323.168	323.197	323.226	323.254	323.28	323.306	323.333	323.358	323.381	323.405	323.429	323.453	323.475	323.495	323.516	323.536	323.557	323.577	323.598	323.615	323.631	323.649	323.666	323.684	323.701	323.719
496	322.285	322.333	322.379	322.425	322.47	322.515	322.558	322.6	322.642	322.683	322.723	322.762	322.8	322.837	322.874	322.911	322.944	322.978	323.012	323.045	323.077	323.109	323.139	323.167	323.196	323.225	323.253	323.279	323.305	323.332	323.357	323.38	323.404	323.428	323.451	323.474	323.494	323.515	323.535	323.556	323.576	323.597	323.614	323.63	323.648	323.665	323.683	323.7	323.718
497	322.284	322.331	322.378	322.424	322.469	322.513	322.557	322.599	322.641	322.681	322.722	322.76	322.799	322.836	322.873	322.909	322.943	322.977	323.011	323.044	323.075	323.107	323.137	323.166	323.195	323.224	323.251	323.278	323.304	323.33	323.356	323.379	323.402	323.426	323.45	323.472	323.493	323.514	323.534	323.555	323.575	323.596	323.613	323.629	323.647	323.664	323.682	323.699	323.717
498	322.282	322.33	322.377	322.423	322.468	322.512	322.555	322.598	322.639	322.68	322.72	322.759	322.797	322.834	322.871	322.908	322.942	322.976	323.009	323.042	323.074	323.106	323.136	323.165	323.193	323.222	323.25	323.276	323.303	323.329	323.355	323.378	323.401	323.425	323.449	323.471	323.492	323.512	323.533	323.554	323.574	323.595	323.612	323.628	323.646	323.663	323.681	323.698	323.716
499	322.281	322.329	322.375	322.421	322.466	322.511	322.554	322.596	322.638	322.679	322.719	322.758	322.796	322.833	322.87	322.907	322.941	322.974	323.008	323.041	323.073	323.105	323.135	323.163	323.192	323.221	323.249	323.275	323.302	323.328	323.354	323.377	323.4	323.424	323.448	323.47	323.491	323.511	323.532	323.553	323.573	323.594	323.61	323.627	323.645	323.662	323.68	323.697	323.715
500	322.28	322.327	322.374	322.42	322.465	322.509	322.553	322.595	322.637	322.677	322.718	322.756	322.795	322.832	322.869	322.905	322.939	322.973	323.007	323.04	323.072	323.104	323.134	323.162	323.191	323.22	323.248	323.274	323.3	323.327	323.353	323.375	323.399	323.423	323.447	323.469	323.49	323.51	323.531	323.551	323.572	323.592	323.609	323.626	323.644	323.661	323.679	323.696	323.714
501	322.278	322.326	322.373	322.418	322.464	322.508	322.551	322.594	322.635	322.676	322.716	322.755	322.793	322.831	322.867	322.904	322.938	322.972	323.006	323.038	323.07	323.102	323.132	323.161	323.19	323.219	323.247	323.273	323.299	323.326	323.351	323.374	323.398	323.422	323.446	323.468	323.489	323.509	323.53	323.55	323.571	323.591	323.608	323.625	323.643	323.66	323.678	323.695	323.713
502	322.277	322.325	322.371	322.417	322.462	322.507	322.55	322.592	322.634	322.675	322.715	322.754	322.792	322.829	322.866	322.903	322.937	322.97	323.004	323.037	323.069	323.101	323.131	323.16	323.188	323.217	323.245	323.272	323.298	323.325	323.35	323.373	323.397	323.421	323.445	323.467	323.488	323.508	323.529	323.549	323.57	323.59	323.607	323.624	323.642	323.659	323.677	323.694	323.712
503	322.276	322.323	322.37	322.416	322.461	322.505	322.549	322.591	322.633	322.673	322.714	322.752	322.791	322.828	322.865	322.901	322.935	322.969	323.003	323.036	323.068	323.1	323.13	323.158	323.187	323.216	323.244	323.27	323.297	323.323	323.349	323.372	323.395	323.419	323.444	323.466	323.486	323.507	323.528	323.548	323.569	323.589	323.606	323.623	323.641	323.658	323.676	323.694	323.711
504	322.274	322.322	322.369	322.414	322.46	322.504	322.547	322.589	322.631	322.672	322.712	322.751	322.789	322.827	322.863	322.9	322.934	322.968	323.002	323.035	323.066	323.098	323.129	323.157	323.186	323.215	323.243	323.269	323.296	323.322	323.348	323.371	323.394	323.418	323.442	323.465	323.485	323.506	323.527	323.547	323.568	323.588	323.605	323.622	323.64	323.657	323.675	323.693	323.71
505	322.273	322.32	322.367	322.413	322.458	322.502	322.546	322.588	322.63	322.671	322.711	322.75	322.788	322.825	322.862	322.899	322.933	322.967	323	323.033	323.065	323.097	323.127	323.156	323.185	323.214	323.242	323.268	323.294	323.321	323.347	323.37	323.393	323.417	323.441	323.464	323.484	323.505	323.525	323.546	323.567	323.587	323.604	323.621	323.639	323.656	323.674	323.692	323.709
506	322.272	322.319	322.366	322.412	322.457	322.501	322.545	322.587	322.629	322.669	322.71	322.748	322.787	322.824	322.861	322.897	322.931	322.965	322.999	323.032	323.064	323.096	323.126	323.155	323.183	323.212	323.24	323.267	323.293	323.32	323.345	323.368	323.392	323.416	323.44	323.462	323.483	323.504	323.524	323.545	323.566	323.586	323.603	323.62	323.638	323.655	323.673	323.691	323.708
507	322.27	322.318	322.365	322.41	322.456	322.5	322.543	322.585	322.627	322.668	322.708	322.747	322.785	322.823	322.859	322.896	322.93	322.964	322.998	323.031	323.063	323.095	323.125	323.153	323.182	323.211	323.239	323.266	323.292	323.319	323.344	323.367	323.391	323.415	323.439	323.461	323.482	323.503	323.523	323.544	323.565	323.585	323.602	323.619	323.637	323.654	323.672	323.69	323.707
508	322.269	322.316	322.363	322.409	322.454	322.498	322.542	322.584	322.626	322.667	322.707	322.746	322.784	322.821	322.858	322.895	322.929	322.963	322.997	323.029	323.061	323.093	323.123	323.152	323.181	323.21	323.238	323.264	323.291	323.317	323.343	323.366	323.39	323.414	323.438	323.46	323.481	323.502	323.522	323.543	323.564	323.584	323.601	323.618	323.636	323.653	323.671	323.689	323.706
509	322.268	322.315	322.362	322.408	322.453	322.497	322.541	322.583	322.625	322.665	322.706	322.744	322.783	322.82	322.857	322.893	322.928	322.961	322.995	323.028	323.06	323.092	323.122	323.151	323.18	323.209	323.237	323.263	323.29	323.316	323.342	323.365	323.389	323.413	323.437	323.459	323.48	323.5	323.521	323.542	323.562	323.583	323.6	323.617	323.635	323.652	323.67	323.688	323.705
510	322.266	322.314	322.361	322.406	322.451	322.496	322.539	322.581	322.623	322.664	322.704	322.743	322.781	322.819	322.855	322.892	322.926	322.96	322.994	323.027	323.059	323.091	323.121	323.15	323.178	323.208	323.236	323.262	323.288	323.315	323.341	323.364	323.387	323.411	323.436	323.458	323.479	323.499	323.52	323.541	323.561	323.582	323.599	323.616	323.634	323.651	323.669	323.687	323.704
511	322.265	322.312	322.359	322.405	322.45	322.494	322.538	322.58	322.622	322.663	322.703	322.742	322.78	322.817	322.854	322.891	322.925	322.959	322.993	323.026	323.058	323.09	323.12	323.148	323.177	323.206	323.234	323.261	323.287	323.314	323.34	323.363	323.386	323.41	323.434	323.457	323.478	323.498	323.519	323.54	323.56	323.581	323.598	323.615	323.633	323.65	323.668	323.686	323.703
512	322.264	322.311	322.358	322.404	322.449	322.493	322.537	322.579	322.621	322.661	322.702	322.74	322.779	322.816	322.853	322.89	322.924	322.958	322.991	323.024	323.056	323.088	323.118	323.147	323.176	323.205	323.233	323.259	323.286	323.313	323.338	323.361	323.385	323.409	323.433	323.456	323.476	323.497	323.518	323.539	323.559	323.58	323.597	323.614	323.632	323.649	323.667	323.685	323.702
513	322.262	322.31	322.357	322.402	322.447	322.492	322.535	322.577	322.619	322.66	322.7	322.739	322.777	322.815	322.851	322.888	322.922	322.956	322.99	323.023	323.055	323.087	323.117	323.146	323.175	323.204	323.232	323.258	323.285	323.311	323.337	323.36	323.384	323.408	323.432	323.455	323.475	323.496	323.517	323.538	323.558	323.579	323.596	323.613	323.631	323.648	323.666	323.684	323.701
514	322.261	322.308	322.355	322.401	322.446	322.49	322.534	322.576	322.618	322.659	322.699	322.738	322.776	322.813	322.85	322.887	322.921	322.955	322.989	323.022	323.054	323.086	323.116	323.145	323.173	323.203	323.231	323.257	323.284	323.31	323.336	323.359	323.383	323.407	323.431	323.453	323.474	323.495	323.516	323.536	323.557	323.578	323.595	323.612	323.63	323.647	323.665	323.683	323.701
515	322.26	322.307	322.354	322.4	322.445	322.489	322.533	322.575	322.617	322.657	322.698	322.736	322.775	322.812	322.849	322.886	322.92	322.954	322.988	323.02	323.052	323.085	323.115	323.143	323.172	323.201	323.229	323.256	323.282	323.309	323.335	323.358	323.382	323.406	323.43	323.452	323.473	323.494	323.515	323.535	323.556	323.577	323.594	323.611	323.629	323.646	323.664	323.682	323.7
516	322.258	322.306	322.352	322.398	322.443	322.488	322.531	322.573	322.615	322.656	322.696	322.735	322.773	322.811	322.847	322.884	322.918	322.952	322.986	323.019	323.051	323.083	323.113	323.142	323.171	323.2	323.228	323.255	323.281	323.308	323.334	323.357	323.38	323.405	323.429	323.451	323.472	323.493	323.514	323.534	323.555	323.576	323.593	323.61	323.628	323.645	323.663	323.681	323.699
517	322.257	322.304	322.351	322.397	322.442	322.486	322.53	322.572	322.614	322.655	322.695	322.734	322.772	322.809	322.846	322.883	322.917	322.951	322.985	323.018	323.05	323.082	323.112	323.141	323.17	323.199	323.227	323.253	323.28	323.307	323.332	323.356	323.379	323.403	323.428	323.45	323.471	323.492	323.512	323.533	323.554	323.575	323.592	323.609	323.627	323.644	323.662	323.68	323.698
518	322.256	322.303	322.35	322.396	322.441	322.485	322.529	322.571	322.613	322.653	322.694	322.732	322.771	322.808	322.845	322.882	322.916	322.95	322.984	323.017	323.049	323.081	323.111	323.14	323.169	323.198	323.226	323.252	323.279	323.305	323.331	323.354	323.378	323.402	323.427	323.449	323.47	323.491	323.511	323.532	323.553	323.574	323.591	323.608	323.626	323.643	323.661	323.679	323.697
519	322.254	322.302	322.348	322.394	322.439	322.484	322.527	322.569	322.611	322.652	322.692	322.731	322.769	322.807	322.844	322.88	322.914	322.948	322.982	323.015	323.047	323.079	323.11	323.138	323.167	323.196	323.225	323.251	323.278	323.304	323.33	323.353	323.377	323.401	323.425	323.448	323.469	323.489	323.51	323.531	323.552	323.573	323.59	323.607	323.625	323.642	323.66	323.678	323.696
520	322.253	322.3	322.347	322.393	322.438	322.482	322.526	322.568	322.61	322.651	322.691	322.73	322.768	322.805	322.842	322.879	322.913	322.947	322.981	323.014	323.046	323.078	323.108	323.137	323.166	323.195	323.223	323.25	323.276	323.303	323.329	323.352	323.376	323.4	323.424	323.447	323.468	323.488	323.509	323.53	323.551	323.572	323.589	323.606	323.624	323.641	323.659	323.677	323.695
521	322.251	322.299	322.346	322.392	322.437	322.481	322.525	322.567	322.609	322.649	322.69	322.728	322.767	322.804	322.841	322.878	322.912	322.946	322.98	323.013	323.045	323.077	323.107	323.136	323.165	323.194	323.222	323.249	323.275	323.302	323.328	323.351	323.375	323.399	323.423	323.446	323.466	323.487	323.508	323.529	323.55	323.57	323.588	323.605	323.623	323.64	323.658	323.676	323.694
522	322.25	322.298	322.344	322.39	322.435	322.48	322.523	322.565	322.607	322.648	322.688	322.727	322.766	322.803	322.84	322.876	322.911	322.945	322.979	323.011	323.044	323.076	323.106	323.135	323.164	323.193	323.221	323.247	323.274	323.301	323.327	323.35	323.374	323.398	323.422	323.444	323.465	323.486	323.507	323.528	323.549	323.569	323.587	323.604	323.622	323.639	323.657	323.675	323.693
523	322.249	322.296	322.343	322.389	322.434	322.478	322.522	322.564	322.606	322.647	322.687	322.726	322.764	322.801	322.838	322.875	322.909	322.943	322.977	323.01	323.042	323.074	323.105	323.133	323.162	323.192	323.22	323.246	323.273	323.3	323.325	323.349	323.372	323.397	323.421	323.443	323.464	323.485	323.506	323.527	323.548	323.568	323.586	323.603	323.621	323.638	323.656	323.674	323.692
524	322.247	322.295	322.342	322.388	322.433	322.477	322.52	322.563	322.605	322.645	322.686	322.724	322.763	322.8	322.837	322.874	322.908	322.942	322.976	323.009	323.041	323.073	323.103	323.132	323.161	323.19	323.218	323.245	323.272	323.298	323.324	323.347	323.371	323.395	323.42	323.442	323.463	323.484	323.505	323.526	323.547	323.567	323.585	323.602	323.62	323.637	323.655	323.673	323.691
525	322.246	322.294	322.34	322.386	322.431	322.476	322.519	322.561	322.603	322.644	322.684	322.723	322.762	322.799	322.836	322.873	322.907	322.941	322.975	323.008	323.04	323.072	323.102	323.131	323.16	323.189	323.217	323.244	323.27	323.297	323.323	323.346	323.37	323.394	323.419	323.441	323.462	323.483	323.504	323.525	323.545	323.566	323.584	323.601	323.619	323.636	323.654	323.672	323.69
526	322.245	322.292	322.339	322.385	322.43	322.474	322.518	322.56	322.602	322.642	322.683	322.722	322.76	322.797	322.834	322.871	322.905	322.939	322.973	323.006	323.038	323.071	323.101	323.13	323.159	323.188	323.216	323.243	323.269	323.296	323.322	323.345	323.369	323.393	323.417	323.44	323.461	323.482	323.503	323.524	323.544	323.565	323.583	323.6	323.618	323.635	323.653	323.671	323.689
527	322.243	322.291	322.338	322.383	322.429	322.473	322.516	322.559	322.601	322.641	322.682	322.72	322.759	322.796	322.833	322.87	322.904	322.938	322.972	323.005	323.037	323.069	323.1	323.128	323.157	323.187	323.215	323.241	323.268	323.295	323.321	323.344	323.368	323.392	323.416	323.439	323.46	323.481	323.502	323.523	323.543	323.564	323.582	323.599	323.617	323.634	323.652	323.67	323.688
528	322.242	322.29	322.336	322.382	322.427	322.472	322.515	322.557	322.599	322.64	322.68	322.719	322.758	322.795	322.832	322.869	322.903	322.937	322.971	323.004	323.036	323.068	323.098	323.127	323.156	323.185	323.214	323.24	323.267	323.294	323.319	323.343	323.367	323.391	323.415	323.438	323.459	323.48	323.501	323.521	323.542	323.563	323.58	323.598	323.616	323.633	323.651	323.669	323.687
529	322.241	322.288	322.335	322.381	322.426	322.47	322.514	322.556	322.598	322.638	322.679	322.718	322.756	322.793	322.83	322.867	322.901	322.935	322.969	323.002	323.035	323.067	323.097	323.126	323.155	323.184	323.212	323.239	323.266	323.292	323.318	323.342	323.365	323.39	323.414	323.437	323.458	323.479	323.499	323.52	323.541	323.562	323.579	323.597	323.615	323.632	323.65	323.668	323.686
530	322.239	322.287	322.334	322.379	322.425	322.469	322.512	322.555	322.597	322.637	322.678	322.716	322.755	322.792	322.829	322.866	322.9	322.934	322.968	323.001	323.033	323.066	323.096	323.125	323.154	323.183	323.211	323.238	323.264	323.291	323.317	323.34	323.364	323.389	323.413	323.435	323.456	323.477	323.498	323.519	323.54	323.561	323.578	323.596	323.614	323.631	323.649	323.667	323.685
531	322.238	322.286	322.332	322.378	322.423	322.467	322.511	322.553	322.595	322.636	322.676	322.715	322.754	322.791	322.828	322.865	322.899	322.933	322.967	323	323.032	323.064	323.095	323.123	323.152	323.182	323.21	323.236	323.263	323.29	323.316	323.339	323.363	323.387	323.412	323.434	323.455	323.476	323.497	323.518	323.539	323.56	323.577	323.595	323.613	323.63	323.648	323.666	323.684
532	322.237	322.284	322.331	322.377	322.422	322.466	322.51	322.552	322.594	322.634	322.675	322.714	322.752	322.79	322.826	322.863	322.898	322.932	322.966	322.999	323.031	323.063	323.093	323.122	323.151	323.18	323.209	323.235	323.262	323.289	323.315	323.338	323.362	323.386	323.411	323.433	323.454	323.475	323.496	323.517	323.538	323.559	323.576	323.594	323.612	323.629	323.647	323.665	323.683
533	322.235	322.283	322.33	322.375	322.421	322.465	322.508	322.551	322.592	322.633	322.674	322.712	322.751	322.788	322.825	322.862	322.896	322.93	322.964	322.997	323.03	323.062	323.092	323.121	323.15	323.179	323.207	323.234	323.261	323.288	323.314	323.337	323.361	323.385	323.41	323.432	323.453	323.474	323.495	323.516	323.537	323.558	323.575	323.593	323.611	323.629	323.646	323.664	323.682
534	322.234	322.282	322.328	322.374	322.419	322.463	322.507	322.549	322.591	322.632	322.672	322.711	322.75	322.787	322.824	322.861	322.895	322.929	322.963	322.996	323.028	323.06	323.091	323.12	323.149	323.178	323.206	323.233	323.26	323.286	323.312	323.336	323.36	323.384	323.408	323.431	323.452	323.473	323.494	323.515	323.536	323.557	323.574	323.592	323.61	323.628	323.645	323.663	323.681
535	322.233	322.28	322.327	322.373	322.418	322.462	322.506	322.548	322.59	322.63	322.671	322.71	322.748	322.786	322.822	322.859	322.894	322.928	322.962	322.995	323.027	323.059	323.09	323.118	323.147	323.177	323.205	323.232	323.258	323.285	323.311	323.334	323.358	323.383	323.407	323.43	323.451	323.472	323.493	323.514	323.535	323.556	323.573	323.591	323.609	323.627	323.644	323.662	323.68
536	322.231	322.279	322.326	322.371	322.416	322.461	322.504	322.546	322.588	322.629	322.67	322.708	322.747	322.784	322.821	322.858	322.892	322.926	322.96	322.993	323.026	323.058	323.088	323.117	323.146	323.176	323.204	323.23	323.257	323.284	323.31	323.333	323.357	323.382	323.406	323.429	323.45	323.471	323.492	323.513	323.534	323.555	323.572	323.59	323.608	323.626	323.643	323.661	323.679
537	322.23	322.277	322.324	322.37	322.415	322.459	322.503	322.545	322.587	322.628	322.668	322.707	322.746	322.783	322.82	322.857	322.891	322.925	322.959	322.992	323.024	323.057	323.087	323.116	323.145	323.174	323.203	323.229	323.256	323.283	323.309	323.332	323.356	323.381	323.405	323.428	323.449	323.47	323.491	323.512	323.533	323.554	323.571	323.589	323.607	323.625	323.643	323.661	323.679
538	322.229	322.276	322.323	322.369	322.414	322.458	322.502	322.544	322.586	322.626	322.667	322.706	322.744	322.782	322.819	322.855	322.89	322.924	322.958	322.991	323.023	323.055	323.086	323.115	323.144	323.173	323.201	323.228	323.255	323.282	323.308	323.331	323.355	323.379	323.404	323.427	323.448	323.469	323.49	323.511	323.532	323.553	323.57	323.588	323.606	323.624	323.642	323.66	323.678
539	322.227	322.275	322.322	322.367	322.412	322.457	322.5	322.542	322.584	322.625	322.666	322.704	322.743	322.78	322.817	322.854	322.888	322.922	322.957	322.99	323.022	323.054	323.084	323.113	323.142	323.172	323.2	323.227	323.254	323.281	323.307	323.33	323.354	323.378	323.403	323.425	323.446	323.468	323.489	323.51	323.531	323.552	323.569	323.586	323.605	323.623	323.641	323.659	323.677
540	322.226	322.273	322.32	322.366	322.411	322.455	322.499	322.541	322.583	322.624	322.664	322.703	322.742	322.779	322.816	322.853	322.887	322.921	322.955	322.988	323.021	323.053	323.083	323.112	323.141	323.171	323.199	323.226	323.252	323.279	323.305	323.329	323.353	323.377	323.402	323.424	323.445	323.466	323.488	323.509	323.53	323.551	323.568	323.585	323.603	323.622	323.64	323.658	323.676
541	322.225	322.272	322.319	322.365	322.41	322.454	322.498	322.54	322.582	322.622	322.663	322.702	322.74	322.778	322.815	322.852	322.886	322.92	322.954	322.987	323.019	323.052	323.082	323.111	323.14	323.169	323.198	323.224	323.251	323.278	323.304	323.327	323.352	323.376	323.4	323.423	323.444	323.465	323.486	323.508	323.529	323.55	323.567	323.584	323.602	323.621	323.639	323.657	323.675
542	322.223	322.271	322.318	322.363	322.408	322.453	322.496	322.538	322.58	322.621	322.662	322.7	322.739	322.776	322.813	322.85	322.884	322.919	322.953	322.986	323.018	323.05	323.081	323.11	323.139	323.168	323.197	323.223	323.25	323.277	323.303	323.326	323.35	323.375	323.399	323.422	323.443	323.464	323.485	323.506	323.527	323.548	323.566	323.583	323.601	323.62	323.638	323.656	323.674
543	322.222	322.269	322.316	322.362	322.407	322.451	322.495	322.537	322.579	322.62	322.66	322.699	322.738	322.775	322.812	322.849	322.883	322.917	322.951	322.984	323.017	323.049	323.079	323.108	323.138	323.167	323.195	323.222	323.249	323.276	323.302	323.325	323.349	323.374	323.398	323.421	323.442	323.463	323.484	323.505	323.526	323.547	323.565	323.582	323.6	323.619	323.637	323.655	323.673
544	322.221	322.268	322.315	322.361	322.406	322.45	322.494	322.536	322.578	322.618	322.659	322.698	322.736	322.774	322.811	322.848	322.882	322.916	322.95	322.983	323.015	323.048	323.078	323.107	323.136	323.166	323.194	323.221	323.248	323.275	323.301	323.324	323.348	323.373	323.397	323.42	323.441	323.462	323.483	323.504	323.525	323.546	323.564	323.581	323.599	323.618	323.636	323.654	323.672
545	322.219	322.267	322.313	322.359	322.404	322.449	322.492	322.534	322.576	322.617	322.658	322.696	322.735	322.772	322.809	322.846	322.881	322.915	322.949	322.982	323.014	323.047	323.077	323.106	323.135	323.164	323.193	323.22	323.246	323.273	323.299	323.323	323.347	323.371	323.396	323.419	323.44	323.461	323.482	323.503	323.524	323.545	323.563	323.58	323.598	323.617	323.635	323.653	323.671
546	322.218	322.265	322.312	322.358	322.403	322.447	322.491	322.533	322.575	322.616	322.656	322.695	322.734	322.771	322.808	322.845	322.879	322.913	322.948	322.981	323.013	323.045	323.076	323.105	323.134	323.163	323.192	323.218	323.245	323.272	323.298	323.322	323.346	323.37	323.395	323.418	323.439	323.46	323.481	323.502	323.523	323.544	323.562	323.579	323.597	323.616	323.634	323.652	323.67
547	322.217	322.264	322.311	322.357	322.402	322.446	322.49	322.532	322.574	322.614	322.655	322.694	322.732	322.77	322.807	322.844	322.878	322.912	322.946	322.979	323.012	323.044	323.074	323.103	323.133	323.162	323.19	323.217	323.244	323.271	323.297	323.32	323.345	323.369	323.394	323.416	323.438	323.459	323.48	323.501	323.522	323.543	323.561	323.578	323.596	323.615	323.633	323.651	323.669
548	322.215	322.263	322.309	322.355	322.4	322.445	322.488	322.53	322.572	322.613	322.654	322.692	322.731	322.768	322.805	322.842	322.877	322.911	322.945	322.978	323.01	323.043	323.073	323.102	323.131	323.161	323.189	323.216	323.243	323.27	323.296	323.319	323.343	323.368	323.393	323.415	323.436	323.458	323.479	323.5	323.521	323.542	323.56	323.577	323.595	323.614	323.632	323.65	323.668
549	322.214	322.261	322.308	322.354	322.399	322.443	322.487	322.529	322.571	322.612	322.652	322.691	322.73	322.767	322.804	322.841	322.875	322.909	322.944	322.977	323.009	323.041	323.072	323.101	323.13	323.16	323.188	323.215	323.242	323.269	323.295	323.318	323.342	323.367	323.391	323.414	323.435	323.457	323.478	323.499	323.52	323.541	323.559	323.576	323.594	323.613	323.631	323.649	323.667
550	322.213	322.26	322.307	322.353	322.398	322.442	322.486	322.528	322.57	322.61	322.651	322.69	322.728	322.766	322.803	322.84	322.874	322.908	322.942	322.976	323.008	323.04	323.071	323.1	323.129	323.158	323.187	323.214	323.24	323.267	323.294	323.317	323.341	323.366	323.39	323.413	323.434	323.455	323.477	323.498	323.519	323.54	323.558	323.575	323.593	323.612	323.63	323.648	323.666
551	322.211	322.259	322.305	322.351	322.396	322.441	322.484	322.526	322.568	322.609	322.65	322.688	322.727	322.764	322.801	322.838	322.873	322.907	322.941	322.974	323.007	323.039	323.069	323.099	323.128	323.157	323.186	323.212	323.239	323.266	323.292	323.316	323.34	323.365	323.389	323.412	323.433	323.454	323.476	323.497	323.518	323.539	323.557	323.574	323.592	323.611	323.629	323.647	323.665
552	322.21	322.257	322.304	322.35	322.395	322.439	322.483	322.525	322.567	322.608	322.648	322.687	322.726	322.763	322.8	322.837	322.871	322.906	322.94	322.973	323.005	323.038	323.068	323.097	323.126	323.156	323.184	323.211	323.238	323.265	323.291	323.315	323.339	323.363	323.388	323.411	323.432	323.453	323.475	323.496	323.517	323.538	323.556	323.573	323.591	323.61	323.628	323.646	323.664
553	322.209	322.256	322.303	322.348	322.394	322.438	322.481	322.524	322.566	322.606	322.647	322.686	322.724	322.762	322.799	322.836	322.87	322.904	322.939	322.972	323.004	323.036	323.067	323.096	323.125	323.155	323.183	323.21	323.237	323.264	323.29	323.313	323.338	323.362	323.387	323.41	323.431	323.452	323.473	323.495	323.516	323.537	323.555	323.572	323.59	323.609	323.627	323.645	323.663
554	322.207	322.255	322.301	322.347	322.392	322.437	322.48	322.522	322.564	322.605	322.646	322.684	322.723	322.76	322.797	322.834	322.869	322.903	322.937	322.97	323.003	323.035	323.066	323.095	323.124	323.153	323.182	323.209	323.236	323.263	323.289	323.312	323.337	323.361	323.386	323.409	323.43	323.451	323.472	323.494	323.515	323.536	323.554	323.571	323.589	323.608	323.626	323.644	323.662
555	322.206	322.253	322.3	322.346	322.391	322.435	322.479	322.521	322.563	322.604	322.644	322.683	322.722	322.759	322.796	322.833	322.868	322.902	322.936	322.969	323.001	323.034	323.064	323.094	323.123	323.152	323.181	323.207	323.234	323.261	323.288	323.311	323.335	323.36	323.385	323.407	323.429	323.45	323.471	323.493	323.514	323.535	323.553	323.57	323.588	323.607	323.625	323.643	323.661
556	322.205	322.252	322.299	322.344	322.39	322.434	322.477	322.52	322.562	322.602	322.643	322.682	322.72	322.758	322.795	322.832	322.866	322.9	322.935	322.968	323	323.033	323.063	323.092	323.121	323.151	323.179	323.206	323.233	323.26	323.286	323.31	323.334	323.359	323.383	323.406	323.428	323.449	323.47	323.491	323.513	323.534	323.551	323.569	323.587	323.606	323.624	323.642	323.66
557	322.203	322.251	322.297	322.343	322.388	322.432	322.476	322.518	322.56	322.601	322.642	322.68	322.719	322.756	322.794	322.831	322.865	322.899	322.933	322.967	322.999	323.031	323.062	323.091	323.12	323.15	323.178	323.205	323.232	323.259	323.285	323.309	323.333	323.358	323.382	323.405	323.427	323.448	323.469	323.49	323.512	323.533	323.55	323.568	323.586	323.605	323.623	323.641	323.659
558	322.202	322.249	322.296	322.342	322.387	322.431	322.475	322.517	322.559	322.6	322.64	322.679	322.718	322.755	322.792	322.829	322.864	322.898	322.932	322.965	322.998	323.03	323.061	323.09	323.119	323.148	323.177	323.204	323.231	323.258	323.284	323.308	323.332	323.357	323.381	323.404	323.425	323.447	323.468	323.489	323.511	323.532	323.549	323.567	323.585	323.604	323.622	323.64	323.658
559	322.201	322.248	322.295	322.34	322.386	322.43	322.473	322.516	322.558	322.598	322.639	322.678	322.716	322.754	322.791	322.828	322.862	322.897	322.931	322.964	322.996	323.029	323.059	323.089	323.118	323.147	323.176	323.203	323.23	323.257	323.283	323.306	323.331	323.355	323.38	323.403	323.424	323.446	323.467	323.488	323.509	323.531	323.548	323.566	323.584	323.603	323.621	323.639	323.657
560	322.199	322.247	322.293	322.339	322.384	322.428	322.472	322.514	322.556	322.597	322.638	322.676	322.715	322.753	322.79	322.827	322.861	322.895	322.929	322.963	322.995	323.028	323.058	323.087	323.116	323.146	323.175	323.201	323.228	323.256	323.282	323.305	323.33	323.354	323.379	323.402	323.423	323.445	323.466	323.487	323.508	323.53	323.547	323.565	323.583	323.602	323.62	323.638	323.656
561	322.198	322.245	322.292	322.338	322.383	322.427	322.471	322.513	322.555	322.596	322.636	322.675	322.714	322.751	322.788	322.825	322.86	322.894	322.928	322.961	322.994	323.026	323.057	323.086	323.115	323.145	323.173	323.2	323.227	323.254	323.281	323.304	323.328	323.353	323.378	323.401	323.422	323.443	323.465	323.486	323.507	323.529	323.546	323.564	323.582	323.601	323.619	323.637	323.656
562	322.197	322.244	322.291	322.336	322.381	322.426	322.469	322.512	322.554	322.594	322.635	322.674	322.712	322.75	322.787	322.824	322.858	322.893	322.927	322.96	322.993	323.025	323.056	323.085	323.114	323.144	323.172	323.199	323.226	323.253	323.279	323.303	323.327	323.352	323.377	323.4	323.421	323.442	323.464	323.485	323.506	323.528	323.545	323.563	323.581	323.6	323.618	323.636	323.655
563	322.195	322.243	322.289	322.335	322.38	322.424	322.468	322.51	322.552	322.593	322.634	322.672	322.711	322.749	322.786	322.823	322.857	322.891	322.926	322.959	322.991	323.024	323.054	323.084	323.113	323.142	323.171	323.198	323.225	323.252	323.278	323.302	323.326	323.351	323.376	323.398	323.42	323.441	323.463	323.484	323.505	323.526	323.544	323.562	323.58	323.599	323.617	323.635	323.654
564	322.194	322.241	322.288	322.334	322.379	322.423	322.467	322.509	322.551	322.592	322.632	322.671	322.71	322.747	322.784	322.821	322.856	322.89	322.924	322.958	322.99	323.022	323.053	323.082	323.111	323.141	323.17	323.197	323.224	323.251	323.277	323.301	323.325	323.35	323.374	323.397	323.419	323.44	323.461	323.483	323.504	323.525	323.543	323.561	323.579	323.598	323.616	323.634	323.653
565	322.192	322.24	322.287	322.332	322.377	322.422	322.465	322.508	322.55	322.59	322.631	322.67	322.708	322.746	322.783	322.82	322.854	322.889	322.923	322.956	322.989	323.021	323.052	323.081	323.11	323.14	323.168	323.195	323.222	323.25	323.276	323.299	323.324	323.349	323.373	323.396	323.418	323.439	323.46	323.482	323.503	323.524	323.542	323.56	323.578	323.597	323.615	323.633	323.652
566	322.191	322.239	322.285	322.331	322.376	322.42	322.464	322.506	322.548	322.589	322.63	322.668	322.707	322.745	322.782	322.819	322.853	322.887	322.922	322.955	322.987	323.02	323.051	323.08	323.109	323.139	323.167	323.194	323.221	323.248	323.275	323.298	323.323	323.347	323.372	323.395	323.417	323.438	323.459	323.481	323.502	323.523	323.541	323.559	323.577	323.596	323.614	323.632	323.651
567	322.19	322.237	322.284	322.33	322.375	322.419	322.463	322.505	322.547	322.588	322.628	322.667	322.706	322.743	322.78	322.817	322.852	322.886	322.92	322.954	322.986	323.019	323.049	323.079	323.108	323.137	323.166	323.193	323.22	323.247	323.274	323.297	323.321	323.346	323.371	323.394	323.415	323.437	323.458	323.48	323.501	323.522	323.54	323.558	323.576	323.595	323.613	323.631	323.65
568	322.188	322.236	322.283	322.328	322.373	322.418	322.461	322.504	322.546	322.586	322.627	322.666	322.704	322.742	322.779	322.816	322.851	322.885	322.919	322.952	322.985	323.017	323.048	323.077	323.107	323.136	323.165	323.192	323.219	323.246	323.272	323.296	323.32	323.345	323.37	323.393	323.414	323.436	323.457	323.479	323.5	323.521	323.539	323.557	323.575	323.594	323.612	323.63	323.649
569	322.187	322.235	322.281	322.327	322.372	322.416	322.46	322.502	322.544	322.585	322.626	322.664	322.703	322.741	322.778	322.815	322.849	322.884	322.918	322.951	322.984	323.016	323.047	323.076	323.105	323.135	323.164	323.191	323.218	323.245	323.271	323.295	323.319	323.344	323.369	323.392	323.413	323.435	323.456	323.477	323.499	323.52	323.538	323.556	323.574	323.593	323.611	323.629	323.648
570	322.186	322.233	322.28	322.326	322.371	322.415	322.459	322.501	322.543	322.584	322.624	322.663	322.702	322.739	322.776	322.814	322.848	322.882	322.917	322.95	322.982	323.015	323.045	323.075	323.104	323.134	323.162	323.189	323.216	323.244	323.27	323.294	323.318	323.343	323.368	323.391	323.412	323.434	323.455	323.476	323.498	323.519	323.537	323.555	323.573	323.592	323.61	323.628	323.647
571	322.184	322.232	322.279	322.324	322.369	322.414	322.457	322.499	322.542	322.582	322.623	322.662	322.7	322.738	322.775	322.812	322.847	322.881	322.915	322.949	322.981	323.014	323.044	323.074	323.103	323.132	323.161	323.188	323.215	323.242	323.269	323.292	323.317	323.342	323.366	323.39	323.411	323.432	323.454	323.475	323.497	323.518	323.536	323.554	323.572	323.591	323.609	323.628	323.646
572	322.183	322.23	322.277	322.323	322.368	322.412	322.456	322.498	322.54	322.581	322.622	322.66	322.699	322.737	322.774	322.811	322.845	322.88	322.914	322.947	322.98	323.012	323.043	323.072	323.102	323.131	323.16	323.187	323.214	323.241	323.268	323.291	323.316	323.341	323.365	323.388	323.41	323.431	323.453	323.474	323.496	323.517	323.535	323.553	323.571	323.59	323.608	323.627	323.645
573	322.182	322.229	322.276	322.322	322.367	322.411	322.455	322.497	322.539	322.58	322.62	322.659	322.698	322.735	322.772	322.81	322.844	322.878	322.913	322.946	322.979	323.011	323.042	323.071	323.1	323.13	323.159	323.186	323.213	323.24	323.266	323.29	323.315	323.339	323.364	323.387	323.409	323.43	323.452	323.473	323.495	323.516	323.534	323.552	323.57	323.589	323.607	323.626	323.644
574	322.18	322.228	322.274	322.32	322.365	322.41	322.453	322.495	322.537	322.578	322.619	322.658	322.697	322.734	322.771	322.808	322.843	322.877	322.911	322.945	322.977	323.01	323.04	323.07	323.099	323.129	323.157	323.184	323.212	323.239	323.265	323.289	323.313	323.338	323.363	323.386	323.408	323.429	323.451	323.472	323.494	323.515	323.533	323.551	323.569	323.588	323.606	323.625	323.643
575	322.179	322.226	322.273	322.319	322.364	322.408	322.452	322.494	322.536	322.577	322.618	322.656	322.695	322.733	322.77	322.807	322.841	322.876	322.91	322.943	322.976	323.009	323.039	323.069	323.098	323.128	323.156	323.183	323.21	323.238	323.264	323.288	323.312	323.337	323.362	323.385	323.407	323.428	323.45	323.471	323.492	323.514	323.532	323.55	323.568	323.587	323.605	323.624	323.642
576	322.178	322.225	322.272	322.318	322.363	322.407	322.451	322.493	322.535	322.576	322.616	322.655	322.694	322.731	322.769	322.806	322.84	322.874	322.909	322.942	322.975	323.007	323.038	323.067	323.097	323.126	323.155	323.182	323.209	323.236	323.263	323.287	323.311	323.336	323.361	323.384	323.405	323.427	323.448	323.47	323.491	323.513	323.531	323.549	323.567	323.586	323.604	323.623	323.641
577	322.176	322.224	322.27	322.316	322.361	322.406	322.449	322.491	322.533	322.574	322.615	322.654	322.693	322.73	322.767	322.804	322.839	322.873	322.908	322.941	322.973	323.006	323.037	323.066	323.095	323.125	323.154	323.181	323.208	323.235	323.262	323.285	323.31	323.335	323.36	323.383	323.404	323.426	323.447	323.469	323.49	323.512	323.53	323.548	323.566	323.585	323.603	323.622	323.64
578	322.175	322.222	322.269	322.315	322.36	322.404	322.448	322.49	322.532	322.573	322.614	322.653	322.691	322.729	322.766	322.803	322.838	322.872	322.906	322.94	322.972	323.005	323.035	323.065	323.094	323.124	323.153	323.18	323.207	323.234	323.261	323.284	323.309	323.334	323.359	323.382	323.403	323.425	323.446	323.468	323.489	323.511	323.529	323.547	323.565	323.584	323.602	323.621	323.639
579	322.174	322.221	322.268	322.313	322.359	322.403	322.447	322.489	322.531	322.572	322.612	322.651	322.69	322.727	322.765	322.802	322.836	322.871	322.905	322.938	322.971	323.003	323.034	323.064	323.093	323.123	323.151	323.178	323.206	323.233	323.259	323.283	323.308	323.332	323.357	323.381	323.402	323.424	323.445	323.467	323.488	323.51	323.528	323.546	323.564	323.583	323.601	323.62	323.638
580	322.172	322.22	322.266	322.312	322.357	322.402	322.445	322.487	322.529	322.57	322.611	322.65	322.689	322.726	322.763	322.8	322.835	322.869	322.904	322.937	322.97	323.002	323.033	323.062	323.092	323.121	323.15	323.177	323.204	323.232	323.258	323.282	323.306	323.331	323.356	323.379	323.401	323.423	323.444	323.466	323.487	323.509	323.527	323.545	323.563	323.582	323.6	323.619	323.637
581	322.171	322.218	322.265	322.311	322.356	322.4	322.444	322.486	322.528	322.569	322.61	322.649	322.687	322.725	322.762	322.799	322.834	322.868	322.902	322.936	322.968	323.001	323.032	323.061	323.09	323.12	323.149	323.176	323.203	323.231	323.257	323.281	323.305	323.33	323.355	323.378	323.4	323.421	323.443	323.465	323.486	323.508	323.526	323.544	323.562	323.581	323.599	323.618	323.636
582	322.17	322.217	322.264	322.309	322.355	322.399	322.442	322.485	322.527	322.568	322.608	322.647	322.686	322.723	322.761	322.798	322.832	322.867	322.901	322.934	322.967	323	323.03	323.06	323.089	323.119	323.148	323.175	323.202	323.229	323.256	323.28	323.304	323.329	323.354	323.377	323.399	323.42	323.442	323.464	323.485	323.507	323.525	323.542	323.561	323.58	323.598	323.617	323.635
583	322.168	322.216	322.262	322.308	322.353	322.397	322.441	322.483	322.525	322.566	322.607	322.646	322.685	322.722	322.759	322.796	322.831	322.865	322.9	322.933	322.966	322.998	323.029	323.059	323.088	323.118	323.146	323.174	323.201	323.228	323.255	323.278	323.303	323.328	323.353	323.376	323.398	323.419	323.441	323.462	323.484	323.506	323.524	323.541	323.56	323.579	323.597	323.616	323.634
584	322.167	322.214	322.261	322.307	322.352	322.396	322.44	322.482	322.524	322.565	322.606	322.645	322.683	322.721	322.758	322.795	322.83	322.864	322.898	322.932	322.964	322.997	323.028	323.057	323.087	323.116	323.145	323.172	323.2	323.227	323.253	323.277	323.302	323.327	323.352	323.375	323.397	323.418	323.44	323.461	323.483	323.504	323.522	323.54	323.559	323.578	323.596	323.615	323.634
585	322.166	322.213	322.26	322.305	322.351	322.395	322.438	322.481	322.523	322.564	322.604	322.643	322.682	322.719	322.757	322.794	322.828	322.863	322.897	322.931	322.963	322.996	323.027	323.056	323.085	323.115	323.144	323.171	323.198	323.226	323.252	323.276	323.301	323.326	323.351	323.374	323.395	323.417	323.439	323.46	323.482	323.503	323.521	323.539	323.558	323.577	323.595	323.614	323.633
586	322.164	322.212	322.258	322.304	322.349	322.393	322.437	322.479	322.521	322.562	322.603	322.642	322.681	322.718	322.755	322.793	322.827	322.861	322.896	322.929	322.962	322.995	323.025	323.055	323.084	323.114	323.143	323.17	323.197	323.225	323.251	323.275	323.299	323.324	323.349	323.373	323.394	323.416	323.438	323.459	323.481	323.502	323.52	323.538	323.557	323.576	323.594	323.613	323.632
587	322.163	322.21	322.257	322.303	322.348	322.392	322.436	322.478	322.52	322.561	322.602	322.641	322.679	322.717	322.754	322.791	322.826	322.86	322.895	322.928	322.961	322.993	323.024	323.054	323.083	323.113	323.142	323.169	323.196	323.223	323.25	323.274	323.298	323.323	323.348	323.372	323.393	323.415	323.437	323.458	323.48	323.501	323.519	323.537	323.556	323.575	323.593	323.612	323.631
588	322.162	322.209	322.256	322.301	322.346	322.391	322.434	322.477	322.519	322.56	322.6	322.639	322.678	322.715	322.753	322.79	322.824	322.859	322.893	322.927	322.959	322.992	323.023	323.052	323.082	323.112	323.14	323.168	323.195	323.222	323.249	323.273	323.297	323.322	323.347	323.37	323.392	323.414	323.435	323.457	323.479	323.5	323.518	323.536	323.555	323.574	323.592	323.611	323.63
589	322.16	322.208	322.254	322.3	322.345	322.389	322.433	322.475	322.517	322.558	322.599	322.638	322.677	322.714	322.751	322.789	322.823	322.858	322.892	322.925	322.958	322.991	323.022	323.051	323.08	323.11	323.139	323.166	323.194	323.221	323.248	323.271	323.296	323.321	323.346	323.369	323.391	323.413	323.434	323.456	323.478	323.499	323.517	323.535	323.554	323.573	323.591	323.61	323.629
590	322.159	322.206	322.253	322.299	322.344	322.388	322.432	322.474	322.516	322.557	322.598	322.637	322.675	322.713	322.75	322.787	322.822	322.856	322.891	322.924	322.957	322.99	323.02	323.05	323.079	323.109	323.138	323.165	323.192	323.22	323.246	323.27	323.295	323.32	323.345	323.368	323.39	323.412	323.433	323.455	323.477	323.498	323.516	323.534	323.553	323.572	323.59	323.609	323.628
591	322.158	322.205	322.252	322.298	322.343	322.387	322.431	322.473	322.515	322.556	322.596	322.635	322.674	322.712	322.749	322.786	322.821	322.855	322.89	322.923	322.956	322.988	323.019	323.049	323.078	323.108	323.137	323.164	323.191	323.219	323.245	323.269	323.294	323.319	323.344	323.367	323.389	323.411	323.432	323.454	323.476	323.497	323.515	323.533	323.552	323.571	323.589	323.608	323.627
592	322.157	322.204	322.251	322.297	322.342	322.386	322.43	322.472	322.514	322.555	322.595	322.634	322.673	322.711	322.748	322.785	322.82	322.854	322.889	322.922	322.955	322.987	323.018	323.048	323.077	323.107	323.136	323.163	323.19	323.218	323.244	323.268	323.293	323.318	323.343	323.366	323.388	323.41	323.431	323.453	323.475	323.496	323.514	323.533	323.551	323.57	323.589	323.607	323.626
593	322.156	322.203	322.25	322.296	322.341	322.385	322.429	322.471	322.513	322.554	322.594	322.633	322.672	322.71	322.747	322.784	322.819	322.853	322.888	322.921	322.954	322.986	323.017	323.047	323.076	323.106	323.135	323.162	323.19	323.217	323.244	323.267	323.292	323.317	323.342	323.365	323.387	323.409	323.431	323.452	323.474	323.496	323.514	323.532	323.55	323.569	323.588	323.607	323.625
594	322.155	322.202	322.249	322.295	322.34	322.384	322.428	322.47	322.512	322.553	322.593	322.632	322.671	322.709	322.746	322.783	322.818	322.852	322.887	322.92	322.953	322.985	323.016	323.046	323.075	323.105	323.134	323.161	323.189	323.216	323.243	323.266	323.291	323.316	323.341	323.365	323.386	323.408	323.43	323.451	323.473	323.495	323.513	323.531	323.55	323.568	323.587	323.606	323.624
595	322.154	322.201	322.248	322.293	322.339	322.383	322.427	322.469	322.511	322.552	322.592	322.631	322.67	322.708	322.745	322.782	322.817	322.851	322.886	322.919	322.952	322.985	323.015	323.045	323.074	323.104	323.133	323.16	323.188	323.215	323.242	323.266	323.29	323.315	323.34	323.364	323.385	323.407	323.429	323.451	323.472	323.494	323.512	323.53	323.549	323.567	323.586	323.605	323.624
596	322.153	322.2	322.247	322.292	322.338	322.382	322.425	322.468	322.51	322.551	322.591	322.63	322.669	322.707	322.744	322.781	322.816	322.85	322.885	322.918	322.951	322.984	323.014	323.044	323.073	323.103	323.132	323.159	323.187	323.214	323.241	323.265	323.289	323.314	323.339	323.363	323.384	323.406	323.428	323.45	323.471	323.493	323.511	323.529	323.548	323.567	323.585	323.604	323.623
597	322.152	322.199	322.246	322.291	322.337	322.381	322.424	322.467	322.509	322.55	322.59	322.629	322.668	322.706	322.743	322.78	322.815	322.849	322.884	322.917	322.95	322.983	323.013	323.043	323.072	323.102	323.131	323.158	323.186	323.213	323.24	323.264	323.288	323.313	323.338	323.362	323.384	323.405	323.427	323.449	323.47	323.492	323.51	323.528	323.547	323.566	323.585	323.603	323.622
598	322.151	322.198	322.245	322.29	322.336	322.38	322.423	322.466	322.508	322.549	322.589	322.628	322.667	322.705	322.742	322.779	322.814	322.848	322.883	322.916	322.949	322.982	323.012	323.042	323.071	323.101	323.13	323.157	323.185	323.212	323.239	323.263	323.287	323.312	323.338	323.361	323.383	323.404	323.426	323.448	323.47	323.491	323.509	323.527	323.546	323.565	323.584	323.602	323.621
599	322.15	322.197	322.244	322.289	322.335	322.379	322.422	322.465	322.507	322.548	322.588	322.627	322.666	322.704	322.741	322.778	322.813	322.847	322.882	322.915	322.948	322.981	323.011	323.041	323.07	323.1	323.129	323.156	323.184	323.211	323.238	323.262	323.286	323.312	323.337	323.36	323.382	323.404	323.425	323.447	323.469	323.49	323.509	323.527	323.545	323.564	323.583	323.602	323.62
600	322.149	322.196	322.243	322.288	322.334	322.378	322.421	322.464	322.506	322.547	322.587	322.626	322.665	322.703	322.74	322.777	322.812	322.846	322.881	322.914	322.947	322.98	323.01	323.04	323.069	323.099	323.128	323.155	323.183	323.21	323.237	323.261	323.286	323.311	323.336	323.359	323.381	323.403	323.424	323.446	323.468	323.49	323.508	323.526	323.545	323.563	323.582	323.601	323.62
601	322.148	322.195	322.242	322.287	322.333	322.377	322.42	322.463	322.505	322.546	322.586	322.625	322.664	322.702	322.739	322.776	322.811	322.845	322.88	322.913	322.946	322.979	323.009	323.039	323.069	323.098	323.127	323.155	323.182	323.209	323.236	323.26	323.285	323.31	323.335	323.358	323.38	323.402	323.424	323.445	323.467	323.489	323.507	323.525	323.544	323.562	323.581	323.6	323.619
602	322.147	322.194	322.241	322.286	322.331	322.376	322.419	322.462	322.504	322.545	322.585	322.624	322.663	322.701	322.738	322.775	322.81	322.844	322.879	322.912	322.945	322.978	323.008	323.038	323.068	323.097	323.126	323.154	323.181	323.208	323.235	323.259	323.284	323.309	323.334	323.357	323.379	323.401	323.423	323.444	323.466	323.488	323.506	323.524	323.543	323.562	323.58	323.599	323.618
603	322.146	322.193	322.24	322.285	322.33	322.375	322.418	322.461	322.503	322.544	322.584	322.623	322.662	322.7	322.737	322.774	322.809	322.843	322.878	322.911	322.944	322.977	323.008	323.037	323.067	323.096	323.125	323.153	323.18	323.208	323.234	323.258	323.283	323.308	323.333	323.356	323.378	323.4	323.422	323.444	323.465	323.487	323.505	323.523	323.542	323.561	323.58	323.598	323.617
604	322.145	322.192	322.239	322.284	322.329	322.374	322.417	322.46	322.502	322.543	322.583	322.622	322.661	322.699	322.736	322.773	322.808	322.842	322.877	322.91	322.943	322.976	323.007	323.036	323.066	323.096	323.124	323.152	323.179	323.207	323.233	323.257	323.282	323.307	323.332	323.355	323.377	323.399	323.421	323.443	323.464	323.486	323.504	323.522	323.541	323.56	323.579	323.598	323.616
605	322.144	322.191	322.238	322.283	322.328	322.373	322.416	322.459	322.501	322.542	322.582	322.621	322.66	322.698	322.735	322.772	322.807	322.841	322.876	322.909	322.942	322.975	323.006	323.035	323.065	323.095	323.123	323.151	323.178	323.206	323.232	323.256	323.281	323.306	323.331	323.355	323.376	323.398	323.42	323.442	323.464	323.485	323.503	323.522	323.54	323.559	323.578	323.597	323.616
606	322.143	322.19	322.237	322.282	322.327	322.372	322.415	322.458	322.5	322.54	322.581	322.62	322.659	322.697	322.734	322.771	322.806	322.84	322.875	322.908	322.941	322.974	323.005	323.034	323.064	323.094	323.123	323.15	323.177	323.205	323.231	323.255	323.28	323.305	323.33	323.354	323.375	323.397	323.419	323.441	323.463	323.484	323.503	323.521	323.54	323.558	323.577	323.596	323.615
607	322.142	322.189	322.236	322.281	322.326	322.371	322.414	322.457	322.499	322.539	322.58	322.619	322.658	322.696	322.733	322.77	322.805	322.839	322.874	322.907	322.94	322.973	323.004	323.033	323.063	323.093	323.122	323.149	323.176	323.204	323.23	323.254	323.279	323.304	323.329	323.353	323.375	323.396	323.418	323.44	323.462	323.483	323.502	323.52	323.539	323.558	323.576	323.595	323.614
608	322.141	322.188	322.235	322.28	322.325	322.37	322.413	322.456	322.498	322.538	322.579	322.618	322.657	322.695	322.732	322.769	322.804	322.838	322.873	322.906	322.939	322.972	323.003	323.032	323.062	323.092	323.121	323.148	323.175	323.203	323.229	323.253	323.278	323.303	323.328	323.352	323.374	323.396	323.417	323.439	323.461	323.483	323.501	323.519	323.538	323.557	323.576	323.594	323.613
609	322.14	322.187	322.234	322.279	322.324	322.369	322.412	322.455	322.497	322.537	322.578	322.617	322.656	322.694	322.731	322.768	322.803	322.837	322.872	322.905	322.938	322.971	323.002	323.031	323.061	323.091	323.12	323.147	323.174	323.202	323.229	323.253	323.277	323.302	323.328	323.351	323.373	323.395	323.416	323.438	323.46	323.482	323.5	323.518	323.537	323.556	323.575	323.594	323.612
610	322.139	322.186	322.233	322.278	322.323	322.368	322.411	322.454	322.496	322.536	322.577	322.616	322.655	322.693	322.73	322.767	322.802	322.836	322.871	322.904	322.937	322.97	323.001	323.03	323.06	323.09	323.119	323.146	323.173	323.201	323.228	323.252	323.276	323.301	323.327	323.35	323.372	323.394	323.416	323.437	323.459	323.481	323.499	323.517	323.536	323.555	323.574	323.593	323.612
611	322.138	322.185	322.232	322.277	322.322	322.367	322.41	322.453	322.495	322.535	322.576	322.615	322.654	322.692	322.729	322.766	322.801	322.835	322.87	322.903	322.936	322.969	323	323.029	323.059	323.089	323.118	323.145	323.173	323.2	323.227	323.251	323.275	323.301	323.326	323.349	323.371	323.393	323.415	323.437	323.458	323.48	323.498	323.516	323.535	323.554	323.573	323.592	323.611
612	322.137	322.184	322.231	322.276	322.321	322.366	322.409	322.451	322.494	322.534	322.575	322.614	322.653	322.691	322.728	322.765	322.8	322.834	322.869	322.902	322.935	322.968	322.999	323.028	323.058	323.088	323.117	323.144	323.172	323.199	323.226	323.25	323.274	323.3	323.325	323.348	323.37	323.392	323.414	323.436	323.457	323.479	323.497	323.516	323.534	323.553	323.572	323.591	323.61
613	322.136	322.183	322.23	322.275	322.32	322.365	322.408	322.45	322.493	322.533	322.574	322.613	322.652	322.69	322.727	322.764	322.799	322.833	322.868	322.901	322.934	322.967	322.998	323.027	323.057	323.087	323.116	323.143	323.171	323.198	323.225	323.249	323.274	323.299	323.324	323.347	323.369	323.391	323.413	323.435	323.457	323.478	323.497	323.515	323.534	323.553	323.571	323.59	323.609
614	322.135	322.182	322.229	322.274	322.319	322.364	322.407	322.449	322.492	322.532	322.573	322.612	322.651	322.689	322.726	322.763	322.798	322.832	322.867	322.9	322.933	322.966	322.997	323.026	323.056	323.086	323.115	323.142	323.17	323.197	323.224	323.248	323.273	323.298	323.323	323.346	323.368	323.39	323.412	323.434	323.456	323.477	323.496	323.514	323.533	323.552	323.571	323.589	323.608
615	322.134	322.181	322.227	322.273	322.318	322.363	322.406	322.448	322.491	322.531	322.572	322.611	322.65	322.688	322.725	322.762	322.797	322.831	322.866	322.899	322.932	322.965	322.996	323.025	323.055	323.085	323.114	323.141	323.169	323.196	323.223	323.247	323.272	323.297	323.322	323.346	323.367	323.389	323.411	323.433	323.455	323.477	323.495	323.513	323.532	323.551	323.57	323.589	323.608
616	322.133	322.18	322.226	322.272	322.317	322.362	322.405	322.447	322.49	322.53	322.571	322.61	322.649	322.687	322.724	322.761	322.796	322.83	322.865	322.898	322.931	322.964	322.995	323.024	323.054	323.084	323.113	323.14	323.168	323.195	323.222	323.246	323.271	323.296	323.321	323.345	323.367	323.388	323.41	323.432	323.454	323.476	323.494	323.512	323.531	323.55	323.569	323.588	323.607
617	322.132	322.179	322.225	322.271	322.316	322.361	322.404	322.446	322.489	322.529	322.57	322.609	322.648	322.686	322.723	322.76	322.795	322.829	322.864	322.897	322.93	322.963	322.994	323.023	323.053	323.083	323.112	323.139	323.167	323.194	323.221	323.245	323.27	323.295	323.32	323.344	323.366	323.388	323.409	323.431	323.453	323.475	323.493	323.511	323.53	323.549	323.568	323.587	323.606
618	322.131	322.178	322.224	322.27	322.315	322.36	322.403	322.445	322.487	322.528	322.569	322.608	322.647	322.685	322.722	322.759	322.794	322.828	322.863	322.896	322.929	322.962	322.993	323.022	323.052	323.082	323.111	323.138	323.166	323.193	323.22	323.244	323.269	323.294	323.319	323.343	323.365	323.387	323.409	323.43	323.452	323.474	323.492	323.511	323.529	323.548	323.567	323.586	323.605
619	322.13	322.177	322.223	322.269	322.314	322.359	322.402	322.444	322.486	322.527	322.568	322.607	322.646	322.684	322.721	322.758	322.793	322.827	322.862	322.895	322.928	322.961	322.992	323.022	323.051	323.081	323.11	323.137	323.165	323.192	323.219	323.243	323.268	323.293	323.318	323.342	323.364	323.386	323.408	323.43	323.451	323.473	323.491	323.51	323.529	323.548	323.566	323.585	323.604
620	322.129	322.176	322.222	322.268	322.313	322.357	322.401	322.443	322.485	322.526	322.567	322.606	322.645	322.683	322.72	322.757	322.792	322.826	322.861	322.894	322.927	322.96	322.991	323.021	323.05	323.08	323.109	323.136	323.164	323.192	323.218	323.242	323.267	323.292	323.318	323.341	323.363	323.385	323.407	323.429	323.45	323.472	323.491	323.509	323.528	323.547	323.566	323.585	323.603
621	322.128	322.175	322.221	322.267	322.312	322.356	322.4	322.442	322.484	322.525	322.566	322.605	322.644	322.682	322.719	322.756	322.791	322.825	322.86	322.893	322.926	322.959	322.99	323.02	323.049	323.079	323.108	323.136	323.163	323.191	323.217	323.241	323.266	323.291	323.317	323.34	323.362	323.384	323.406	323.428	323.45	323.471	323.49	323.508	323.527	323.546	323.565	323.584	323.603
622	322.127	322.174	322.22	322.266	322.311	322.355	322.399	322.441	322.483	322.524	322.565	322.604	322.643	322.681	322.718	322.755	322.79	322.824	322.859	322.892	322.925	322.958	322.989	323.019	323.048	323.078	323.107	323.135	323.162	323.19	323.216	323.24	323.265	323.291	323.316	323.339	323.361	323.383	323.405	323.427	323.449	323.471	323.489	323.507	323.526	323.545	323.564	323.583	323.602
623	322.126	322.173	322.219	322.265	322.31	322.354	322.398	322.44	322.482	322.523	322.564	322.603	322.642	322.68	322.717	322.754	322.789	322.823	322.858	322.891	322.924	322.957	322.988	323.018	323.047	323.077	323.106	323.134	323.161	323.189	323.215	323.24	323.264	323.29	323.315	323.338	323.36	323.382	323.404	323.426	323.448	323.47	323.488	323.506	323.525	323.544	323.563	323.582	323.601
624	322.125	322.172	322.218	322.264	322.309	322.353	322.397	322.439	322.481	322.522	322.563	322.602	322.641	322.679	322.716	322.753	322.788	322.822	322.857	322.89	322.923	322.956	322.987	323.017	323.046	323.076	323.105	323.133	323.16	323.188	323.215	323.239	323.263	323.289	323.314	323.337	323.359	323.381	323.403	323.425	323.447	323.469	323.487	323.505	323.524	323.543	323.562	323.581	323.6
625	322.124	322.171	322.217	322.263	322.308	322.352	322.396	322.438	322.48	322.521	322.562	322.601	322.64	322.677	322.715	322.752	322.787	322.821	322.856	322.889	322.922	322.955	322.986	323.016	323.045	323.075	323.104	323.132	323.159	323.187	323.214	323.238	323.263	323.288	323.313	323.337	323.358	323.38	323.402	323.424	323.446	323.468	323.486	323.505	323.524	323.543	323.562	323.58	323.599
626	322.122	322.17	322.216	322.262	322.307	322.351	322.395	322.437	322.479	322.52	322.561	322.6	322.639	322.676	322.714	322.751	322.786	322.82	322.855	322.888	322.921	322.954	322.985	323.015	323.044	323.074	323.103	323.131	323.158	323.186	323.213	323.237	323.262	323.287	323.312	323.336	323.358	323.38	323.401	323.423	323.445	323.467	323.485	323.504	323.523	323.542	323.561	323.58	323.599
627	322.121	322.169	322.215	322.261	322.306	322.35	322.394	322.436	322.478	322.519	322.56	322.599	322.638	322.675	322.713	322.75	322.785	322.819	322.854	322.887	322.92	322.953	322.984	323.014	323.043	323.073	323.102	323.13	323.157	323.185	323.212	323.236	323.261	323.286	323.311	323.335	323.357	323.379	323.401	323.423	323.444	323.466	323.485	323.503	323.522	323.541	323.56	323.579	323.598
628	322.12	322.168	322.214	322.26	322.305	322.349	322.393	322.435	322.477	322.518	322.559	322.598	322.637	322.674	322.712	322.749	322.784	322.818	322.853	322.887	322.919	322.952	322.983	323.013	323.042	323.072	323.101	323.129	323.156	323.184	323.211	323.235	323.26	323.285	323.31	323.334	323.356	323.378	323.4	323.422	323.444	323.465	323.484	323.502	323.521	323.54	323.559	323.578	323.597
629	322.119	322.167	322.213	322.259	322.304	322.348	322.392	322.434	322.476	322.517	322.558	322.597	322.636	322.673	322.711	322.748	322.783	322.817	322.852	322.886	322.918	322.951	322.982	323.012	323.041	323.071	323.101	323.128	323.156	323.183	323.21	323.234	323.259	323.284	323.309	323.333	323.355	323.377	323.399	323.421	323.443	323.465	323.483	323.501	323.52	323.539	323.558	323.577	323.596
630	322.118	322.166	322.212	322.258	322.303	322.347	322.391	322.433	322.475	322.516	322.557	322.596	322.635	322.672	322.71	322.747	322.782	322.816	322.851	322.885	322.917	322.95	322.981	323.011	323.04	323.071	323.1	323.127	323.155	323.182	323.209	323.233	323.258	323.283	323.308	323.332	323.354	323.376	323.398	323.42	323.442	323.464	323.482	323.5	323.519	323.538	323.557	323.576	323.595
631	322.117	322.165	322.211	322.257	322.302	322.346	322.39	322.432	322.474	322.515	322.556	322.595	322.634	322.671	322.709	322.746	322.781	322.815	322.85	322.884	322.916	322.949	322.98	323.01	323.04	323.07	323.099	323.126	323.154	323.181	323.208	323.232	323.257	323.282	323.308	323.331	323.353	323.375	323.397	323.419	323.441	323.463	323.481	323.5	323.519	323.538	323.557	323.576	323.595
632	322.116	322.164	322.21	322.256	322.301	322.345	322.389	322.431	322.473	322.514	322.555	322.594	322.633	322.67	322.708	322.745	322.78	322.814	322.849	322.883	322.915	322.948	322.979	323.009	323.039	323.069	323.098	323.125	323.153	323.18	323.207	323.231	323.256	323.281	323.307	323.33	323.352	323.374	323.396	323.418	323.44	323.462	323.48	323.499	323.518	323.537	323.556	323.575	323.594
633	322.115	322.163	322.209	322.255	322.3	322.344	322.388	322.43	322.472	322.513	322.554	322.593	322.632	322.669	322.707	322.744	322.779	322.813	322.848	322.882	322.914	322.947	322.978	323.008	323.038	323.068	323.097	323.124	323.152	323.179	323.206	323.23	323.255	323.28	323.306	323.329	323.351	323.373	323.395	323.417	323.439	323.461	323.48	323.498	323.517	323.536	323.555	323.574	323.593
634	322.114	322.162	322.208	322.254	322.299	322.343	322.387	322.429	322.471	322.512	322.553	322.592	322.631	322.668	322.706	322.743	322.778	322.812	322.847	322.881	322.913	322.946	322.977	323.007	323.037	323.067	323.096	323.123	323.151	323.178	323.205	323.229	323.254	323.28	323.305	323.328	323.35	323.372	323.394	323.416	323.438	323.46	323.479	323.497	323.516	323.535	323.554	323.573	323.592
635	322.113	322.161	322.207	322.253	322.298	322.342	322.386	322.428	322.47	322.511	322.552	322.591	322.63	322.667	322.705	322.742	322.777	322.811	322.846	322.88	322.912	322.945	322.976	323.006	323.036	323.066	323.095	323.122	323.15	323.177	323.204	323.228	323.253	323.279	323.304	323.328	323.35	323.372	323.394	323.416	323.437	323.459	323.478	323.496	323.515	323.534	323.553	323.572	323.591
636	322.112	322.16	322.206	322.252	322.297	322.341	322.385	322.427	322.469	322.51	322.551	322.59	322.629	322.666	322.704	322.741	322.776	322.81	322.845	322.879	322.911	322.944	322.975	323.005	323.035	323.065	323.094	323.121	323.149	323.177	323.203	323.227	323.252	323.278	323.303	323.327	323.349	323.371	323.393	323.415	323.437	323.459	323.477	323.495	323.514	323.533	323.552	323.572	323.591
637	322.111	322.159	322.205	322.251	322.296	322.34	322.384	322.426	322.468	322.509	322.55	322.589	322.628	322.665	322.703	322.74	322.775	322.809	322.844	322.878	322.91	322.943	322.974	323.004	323.034	323.064	323.093	323.12	323.148	323.176	323.202	323.227	323.251	323.277	323.302	323.326	323.348	323.37	323.392	323.414	323.436	323.458	323.476	323.494	323.514	323.533	323.552	323.571	323.59
638	322.11	322.158	322.204	322.25	322.295	322.339	322.383	322.425	322.467	322.508	322.549	322.588	322.627	322.664	322.702	322.739	322.774	322.808	322.843	322.877	322.909	322.942	322.973	323.003	323.033	323.063	323.092	323.119	323.147	323.175	323.201	323.226	323.251	323.276	323.301	323.325	323.347	323.369	323.391	323.413	323.435	323.457	323.475	323.494	323.513	323.532	323.551	323.57	323.589
639	322.109	322.157	322.203	322.249	322.294	322.338	322.382	322.424	322.466	322.507	322.548	322.587	322.626	322.663	322.701	322.738	322.773	322.807	322.842	322.876	322.909	322.941	322.972	323.002	323.032	323.062	323.091	323.118	323.146	323.174	323.201	323.225	323.25	323.275	323.3	323.324	323.346	323.368	323.39	323.412	323.434	323.456	323.474	323.493	323.512	323.531	323.55	323.569	323.588
640	322.108	322.156	322.202	322.248	322.293	322.337	322.381	322.423	322.465	322.506	322.547	322.586	322.625	322.662	322.7	322.737	322.772	322.806	322.841	322.875	322.908	322.94	322.971	323.001	323.031	323.061	323.09	323.117	323.145	323.173	323.2	323.224	323.249	323.274	323.299	323.323	323.345	323.367	323.389	323.411	323.433	323.455	323.474	323.492	323.511	323.53	323.549	323.568	323.587
641	322.107	322.155	322.201	322.247	322.292	322.336	322.38	322.422	322.464	322.505	322.546	322.585	322.624	322.661	322.699	322.736	322.771	322.805	322.84	322.874	322.907	322.939	322.97	323	323.03	323.06	323.089	323.117	323.144	323.172	323.199	323.223	323.248	323.273	323.298	323.322	323.344	323.366	323.388	323.41	323.432	323.454	323.473	323.491	323.51	323.529	323.548	323.567	323.587
642	322.106	322.154	322.2	322.246	322.291	322.335	322.379	322.421	322.463	322.504	322.545	322.584	322.623	322.66	322.698	322.735	322.77	322.804	322.839	322.873	322.906	322.938	322.969	322.999	323.029	323.059	323.088	323.116	323.143	323.171	323.198	323.222	323.247	323.272	323.298	323.321	323.343	323.365	323.387	323.409	323.431	323.453	323.472	323.49	323.509	323.528	323.548	323.567	323.586
643	322.105	322.153	322.199	322.245	322.29	322.334	322.378	322.42	322.462	322.503	322.544	322.583	322.622	322.659	322.697	322.734	322.769	322.803	322.838	322.872	322.905	322.937	322.968	322.998	323.028	323.058	323.087	323.115	323.142	323.17	323.197	323.221	323.246	323.271	323.297	323.32	323.342	323.364	323.387	323.409	323.431	323.453	323.471	323.489	323.508	323.528	323.547	323.566	323.585
644	322.104	322.152	322.198	322.244	322.289	322.333	322.377	322.419	322.461	322.502	322.543	322.582	322.621	322.658	322.696	322.733	322.768	322.802	322.837	322.871	322.904	322.936	322.968	322.997	323.027	323.057	323.086	323.114	323.141	323.169	323.196	323.22	323.245	323.27	323.296	323.319	323.341	323.364	323.386	323.408	323.43	323.452	323.47	323.489	323.508	323.527	323.546	323.565	323.584
645	322.103	322.151	322.197	322.243	322.288	322.332	322.376	322.418	322.46	322.501	322.542	322.581	322.62	322.657	322.695	322.732	322.767	322.801	322.836	322.87	322.903	322.935	322.967	322.996	323.026	323.056	323.085	323.113	323.14	323.168	323.195	323.219	323.244	323.269	323.295	323.318	323.341	323.363	323.385	323.407	323.429	323.451	323.469	323.488	323.507	323.526	323.545	323.564	323.583
646	322.102	322.15	322.196	322.242	322.287	322.331	322.375	322.417	322.459	322.5	322.541	322.58	322.619	322.656	322.694	322.731	322.766	322.8	322.835	322.869	322.902	322.935	322.966	322.995	323.025	323.055	323.084	323.112	323.139	323.167	323.194	323.218	323.243	323.269	323.294	323.318	323.34	323.362	323.384	323.406	323.428	323.45	323.468	323.487	323.506	323.525	323.544	323.563	323.582
647	322.101	322.149	322.195	322.241	322.286	322.33	322.374	322.416	322.458	322.499	322.54	322.579	322.618	322.655	322.693	322.73	322.765	322.799	322.834	322.868	322.901	322.934	322.965	322.994	323.024	323.054	323.083	323.111	323.138	323.166	323.193	323.217	323.242	323.268	323.293	323.317	323.339	323.361	323.383	323.405	323.427	323.449	323.468	323.486	323.505	323.524	323.543	323.563	323.582
648	322.1	322.148	322.194	322.24	322.285	322.329	322.373	322.415	322.457	322.498	322.539	322.578	322.617	322.654	322.692	322.729	322.764	322.798	322.833	322.867	322.9	322.933	322.964	322.993	323.023	323.053	323.082	323.11	323.138	323.165	323.192	323.216	323.241	323.267	323.292	323.316	323.338	323.36	323.382	323.404	323.426	323.448	323.467	323.485	323.504	323.523	323.543	323.562	323.581
649	322.099	322.147	322.193	322.239	322.284	322.328	322.372	322.414	322.456	322.497	322.538	322.577	322.616	322.653	322.691	322.728	322.763	322.797	322.832	322.866	322.899	322.932	322.963	322.992	323.022	323.052	323.081	323.109	323.137	323.164	323.191	323.215	323.24	323.266	323.291	323.315	323.337	323.359	323.381	323.403	323.425	323.447	323.466	323.484	323.503	323.523	323.542	323.561	323.58
650	322.098	322.146	322.192	322.238	322.283	322.327	322.371	322.413	322.455	322.496	322.537	322.576	322.615	322.652	322.69	322.727	322.762	322.796	322.831	322.865	322.898	322.931	322.962	322.991	323.021	323.051	323.08	323.108	323.136	323.163	323.19	323.214	323.239	323.265	323.29	323.314	323.336	323.358	323.38	323.402	323.424	323.446	323.465	323.483	323.503	323.522	323.541	323.56	323.579
651	322.097	322.144	322.191	322.237	322.282	322.326	322.37	322.412	322.454	322.495	322.536	322.575	322.614	322.651	322.689	322.726	322.761	322.795	322.83	322.864	322.897	322.93	322.961	322.99	323.02	323.05	323.079	323.107	323.135	323.162	323.189	323.214	323.239	323.264	323.289	323.313	323.335	323.357	323.379	323.402	323.424	323.446	323.464	323.483	323.502	323.521	323.54	323.559	323.578
652	322.096	322.143	322.19	322.236	322.281	322.325	322.369	322.411	322.453	322.494	322.535	322.574	322.613	322.65	322.688	322.725	322.76	322.794	322.829	322.863	322.896	322.929	322.96	322.989	323.019	323.049	323.079	323.106	323.134	323.161	323.188	323.213	323.238	323.263	323.288	323.312	323.334	323.356	323.379	323.401	323.423	323.445	323.463	323.482	323.501	323.52	323.539	323.558	323.578
653	322.095	322.142	322.189	322.235	322.28	322.324	322.368	322.41	322.452	322.493	322.534	322.573	322.612	322.649	322.687	322.724	322.759	322.793	322.828	322.862	322.895	322.928	322.959	322.989	323.018	323.048	323.078	323.105	323.133	323.161	323.187	323.212	323.237	323.262	323.288	323.311	323.333	323.356	323.378	323.4	323.422	323.444	323.462	323.481	323.5	323.519	323.538	323.558	323.577
654	322.094	322.141	322.188	322.234	322.279	322.323	322.367	322.409	322.451	322.492	322.533	322.572	322.611	322.648	322.686	322.723	322.758	322.792	322.827	322.861	322.894	322.927	322.958	322.988	323.017	323.047	323.077	323.104	323.132	323.16	323.187	323.211	323.236	323.261	323.287	323.31	323.333	323.355	323.377	323.399	323.421	323.443	323.462	323.48	323.499	323.518	323.538	323.557	323.576
655	322.093	322.14	322.187	322.233	322.278	322.322	322.366	322.408	322.45	322.491	322.532	322.571	322.61	322.647	322.685	322.722	322.757	322.791	322.826	322.86	322.893	322.926	322.957	322.987	323.016	323.046	323.076	323.103	323.131	323.159	323.186	323.21	323.235	323.26	323.286	323.309	323.332	323.354	323.376	323.398	323.42	323.442	323.461	323.479	323.498	323.518	323.537	323.556	323.575
656	322.092	322.139	322.186	322.232	322.277	322.321	322.365	322.407	322.449	322.49	322.531	322.57	322.609	322.646	322.684	322.721	322.756	322.791	322.825	322.859	322.892	322.925	322.956	322.986	323.015	323.046	323.075	323.102	323.13	323.158	323.185	323.209	323.234	323.259	323.285	323.309	323.331	323.353	323.375	323.397	323.419	323.441	323.46	323.478	323.498	323.517	323.536	323.555	323.574
657	322.091	322.138	322.185	322.231	322.276	322.32	322.364	322.406	322.448	322.489	322.53	322.569	322.608	322.645	322.683	322.72	322.755	322.79	322.824	322.858	322.891	322.924	322.955	322.985	323.014	323.045	323.074	323.101	323.129	323.157	323.184	323.208	323.233	323.258	323.284	323.308	323.33	323.352	323.374	323.396	323.418	323.44	323.459	323.478	323.497	323.516	323.535	323.554	323.574
658	322.09	322.137	322.184	322.23	322.275	322.319	322.363	322.405	322.447	322.488	322.529	322.568	322.607	322.644	322.682	322.719	322.754	322.789	322.823	322.857	322.89	322.923	322.954	322.984	323.013	323.044	323.073	323.1	323.128	323.156	323.183	323.207	323.232	323.258	323.283	323.307	323.329	323.351	323.373	323.395	323.418	323.44	323.458	323.477	323.496	323.515	323.534	323.554	323.573
659	322.089	322.136	322.183	322.229	322.274	322.318	322.362	322.404	322.446	322.487	322.528	322.567	322.606	322.643	322.681	322.718	322.753	322.788	322.822	322.856	322.889	322.922	322.953	322.983	323.012	323.043	323.072	323.099	323.127	323.155	323.182	323.206	323.231	323.257	323.282	323.306	323.328	323.35	323.372	323.395	323.417	323.439	323.457	323.476	323.495	323.514	323.534	323.553	323.572
660	322.088	322.135	322.182	322.228	322.273	322.317	322.361	322.403	322.445	322.486	322.527	322.566	322.605	322.642	322.68	322.717	322.752	322.787	322.821	322.855	322.888	322.921	322.952	322.982	323.012	323.042	323.071	323.098	323.126	323.154	323.181	323.205	323.23	323.256	323.281	323.305	323.327	323.349	323.372	323.394	323.416	323.438	323.456	323.475	323.494	323.513	323.533	323.552	323.571
661	322.087	322.134	322.181	322.227	322.272	322.316	322.36	322.402	322.444	322.485	322.526	322.565	322.604	322.641	322.679	322.716	322.751	322.786	322.82	322.854	322.887	322.92	322.951	322.981	323.011	323.041	323.07	323.098	323.125	323.153	323.18	323.204	323.229	323.255	323.28	323.304	323.326	323.348	323.371	323.393	323.415	323.437	323.456	323.474	323.493	323.513	323.532	323.551	323.57
662	322.086	322.133	322.18	322.226	322.271	322.315	322.358	322.401	322.443	322.484	322.525	322.564	322.603	322.64	322.678	322.715	322.75	322.785	322.819	322.853	322.886	322.919	322.95	322.98	323.01	323.04	323.069	323.097	323.124	323.152	323.179	323.203	323.228	323.254	323.279	323.303	323.325	323.348	323.37	323.392	323.414	323.436	323.455	323.473	323.493	323.512	323.531	323.55	323.57
663	322.085	322.132	322.179	322.225	322.27	322.314	322.357	322.4	322.442	322.483	322.524	322.563	322.602	322.639	322.677	322.714	322.749	322.784	322.818	322.852	322.885	322.918	322.949	322.979	323.009	323.039	323.068	323.096	323.123	323.151	323.178	323.202	323.227	323.253	323.278	323.302	323.324	323.347	323.369	323.391	323.413	323.435	323.454	323.472	323.492	323.511	323.53	323.549	323.569
664	322.084	322.131	322.178	322.224	322.269	322.313	322.356	322.399	322.441	322.482	322.523	322.562	322.601	322.638	322.676	322.713	322.748	322.783	322.817	322.851	322.884	322.917	322.948	322.978	323.008	323.038	323.067	323.095	323.122	323.15	323.177	323.201	323.227	323.252	323.278	323.301	323.324	323.346	323.368	323.39	323.412	323.434	323.453	323.472	323.491	323.51	323.529	323.549	323.568
665	322.083	322.13	322.177	322.223	322.268	322.312	322.355	322.398	322.44	322.481	322.522	322.561	322.599	322.637	322.675	322.712	322.747	322.782	322.816	322.85	322.883	322.916	322.947	322.977	323.007	323.037	323.066	323.094	323.121	323.149	323.176	323.201	323.226	323.251	323.277	323.3	323.323	323.345	323.367	323.389	323.411	323.434	323.452	323.471	323.49	323.509	323.529	323.548	323.567
666	322.082	322.129	322.176	322.222	322.267	322.311	322.354	322.397	322.439	322.48	322.521	322.56	322.598	322.636	322.674	322.711	322.746	322.781	322.815	322.849	322.882	322.915	322.946	322.976	323.006	323.036	323.065	323.093	323.121	323.148	323.175	323.2	323.225	323.25	323.276	323.3	323.322	323.344	323.366	323.388	323.411	323.433	323.451	323.47	323.489	323.508	323.528	323.547	323.566
667	322.081	322.128	322.175	322.221	322.266	322.31	322.353	322.396	322.438	322.479	322.52	322.559	322.597	322.635	322.673	322.71	322.745	322.78	322.814	322.848	322.881	322.914	322.945	322.975	323.005	323.035	323.064	323.092	323.12	323.147	323.174	323.199	323.224	323.249	323.275	323.299	323.321	323.343	323.365	323.388	323.41	323.432	323.45	323.469	323.488	323.508	323.527	323.546	323.566
668	322.08	322.127	322.174	322.219	322.265	322.309	322.352	322.395	322.437	322.478	322.519	322.558	322.596	322.634	322.672	322.709	322.744	322.779	322.813	322.847	322.88	322.913	322.944	322.974	323.004	323.034	323.063	323.091	323.119	323.146	323.173	323.198	323.223	323.248	323.274	323.298	323.32	323.342	323.364	323.387	323.409	323.431	323.45	323.468	323.488	323.507	323.526	323.545	323.565
669	322.079	322.126	322.173	322.218	322.264	322.308	322.351	322.394	322.436	322.477	322.518	322.557	322.595	322.633	322.671	322.708	322.743	322.778	322.812	322.846	322.879	322.912	322.943	322.973	323.003	323.033	323.062	323.09	323.118	323.146	323.173	323.197	323.222	323.247	323.273	323.297	323.319	323.341	323.364	323.386	323.408	323.43	323.449	323.467	323.487	323.506	323.525	323.545	323.564
670	322.078	322.125	322.172	322.217	322.263	322.307	322.35	322.393	322.435	322.476	322.516	322.556	322.594	322.632	322.67	322.707	322.742	322.777	322.811	322.845	322.878	322.911	322.942	322.972	323.002	323.032	323.061	323.089	323.117	323.145	323.172	323.196	323.221	323.247	323.272	323.296	323.318	323.34	323.363	323.385	323.407	323.429	323.448	323.467	323.486	323.505	323.524	323.544	323.563
671	322.077	322.124	322.171	322.216	322.261	322.306	322.349	322.392	322.434	322.475	322.515	322.555	322.593	322.631	322.669	322.706	322.741	322.776	322.81	322.844	322.877	322.91	322.941	322.971	323.001	323.031	323.06	323.088	323.116	323.144	323.171	323.195	323.22	323.246	323.271	323.295	323.317	323.34	323.362	323.384	323.406	323.428	323.447	323.466	323.485	323.504	323.524	323.543	323.562
672	322.076	322.123	322.17	322.215	322.26	322.305	322.348	322.391	322.433	322.474	322.514	322.554	322.592	322.63	322.668	322.705	322.74	322.775	322.809	322.843	322.876	322.909	322.94	322.97	323	323.03	323.059	323.087	323.115	323.143	323.17	323.194	323.219	323.245	323.27	323.294	323.316	323.339	323.361	323.383	323.405	323.428	323.446	323.465	323.484	323.504	323.523	323.542	323.561
673	322.075	322.122	322.169	322.214	322.259	322.304	322.347	322.39	322.432	322.473	322.513	322.553	322.591	322.629	322.667	322.704	322.739	322.774	322.808	322.842	322.875	322.908	322.939	322.969	322.999	323.029	323.058	323.086	323.114	323.142	323.169	323.193	323.218	323.244	323.269	323.293	323.315	323.338	323.36	323.382	323.404	323.427	323.445	323.464	323.483	323.503	323.522	323.541	323.561
674	322.074	322.121	322.168	322.213	322.258	322.303	322.346	322.389	322.431	322.472	322.512	322.552	322.59	322.628	322.666	322.703	322.738	322.773	322.807	322.841	322.874	322.907	322.938	322.968	322.998	323.028	323.057	323.085	323.113	323.141	323.168	323.192	323.217	323.243	323.268	323.292	323.315	323.337	323.359	323.381	323.404	323.426	323.445	323.463	323.483	323.502	323.521	323.541	323.56
675	322.073	322.12	322.167	322.212	322.257	322.302	322.345	322.388	322.43	322.471	322.511	322.551	322.589	322.627	322.665	322.702	322.737	322.772	322.806	322.84	322.873	322.906	322.937	322.967	322.997	323.027	323.057	323.084	323.112	323.14	323.167	323.191	323.216	323.242	323.268	323.291	323.314	323.336	323.358	323.381	323.403	323.425	323.444	323.462	323.482	323.501	323.52	323.54	323.559
676	322.072	322.119	322.166	322.211	322.256	322.301	322.344	322.387	322.429	322.47	322.51	322.55	322.588	322.626	322.664	322.701	322.736	322.771	322.805	322.839	322.872	322.905	322.936	322.966	322.996	323.026	323.056	323.083	323.111	323.139	323.166	323.19	323.215	323.241	323.267	323.291	323.313	323.335	323.357	323.38	323.402	323.424	323.443	323.461	323.481	323.5	323.52	323.539	323.558
677	322.071	322.118	322.165	322.21	322.255	322.3	322.343	322.386	322.428	322.469	322.509	322.548	322.587	322.625	322.663	322.7	322.735	322.77	322.804	322.838	322.871	322.904	322.935	322.965	322.995	323.025	323.055	323.082	323.11	323.138	323.165	323.189	323.215	323.24	323.266	323.29	323.312	323.334	323.357	323.379	323.401	323.423	323.442	323.461	323.48	323.499	323.519	323.538	323.557
678	322.07	322.117	322.164	322.209	322.254	322.299	322.342	322.385	322.427	322.468	322.508	322.547	322.586	322.624	322.662	322.699	322.734	322.769	322.803	322.837	322.87	322.903	322.934	322.964	322.994	323.024	323.054	323.081	323.109	323.137	323.164	323.189	323.214	323.239	323.265	323.289	323.311	323.333	323.356	323.378	323.4	323.422	323.441	323.46	323.479	323.499	323.518	323.537	323.557
679	322.069	322.116	322.163	322.208	322.253	322.298	322.341	322.384	322.426	322.467	322.507	322.546	322.585	322.623	322.661	322.698	322.733	322.768	322.802	322.836	322.869	322.902	322.933	322.963	322.993	323.023	323.053	323.08	323.108	323.136	323.163	323.188	323.213	323.238	323.264	323.288	323.31	323.332	323.355	323.377	323.399	323.422	323.44	323.459	323.478	323.498	323.517	323.536	323.556
680	322.068	322.115	322.162	322.207	322.252	322.297	322.34	322.382	322.425	322.466	322.506	322.545	322.584	322.622	322.66	322.697	322.732	322.767	322.801	322.835	322.868	322.901	322.932	322.962	322.992	323.022	323.052	323.079	323.107	323.135	323.162	323.187	323.212	323.237	323.263	323.287	323.309	323.332	323.354	323.376	323.398	323.421	323.439	323.458	323.477	323.497	323.516	323.536	323.555
681	322.067	322.114	322.161	322.206	322.251	322.296	322.339	322.381	322.424	322.464	322.505	322.544	322.583	322.621	322.659	322.696	322.731	322.766	322.8	322.834	322.867	322.9	322.931	322.961	322.991	323.021	323.051	323.078	323.106	323.134	323.161	323.186	323.211	323.236	323.262	323.286	323.308	323.331	323.353	323.375	323.398	323.42	323.439	323.457	323.477	323.496	323.515	323.535	323.554
682	322.066	322.113	322.16	322.205	322.25	322.295	322.338	322.38	322.423	322.463	322.504	322.543	322.582	322.62	322.658	322.695	322.73	322.765	322.799	322.833	322.866	322.899	322.93	322.96	322.99	323.021	323.05	323.078	323.105	323.133	323.16	323.185	323.21	323.236	323.261	323.285	323.307	323.33	323.352	323.374	323.397	323.419	323.438	323.456	323.476	323.495	323.515	323.534	323.553
683	322.065	322.112	322.159	322.204	322.249	322.294	322.337	322.379	322.422	322.462	322.503	322.542	322.581	322.619	322.657	322.694	322.729	322.764	322.798	322.832	322.865	322.898	322.929	322.959	322.989	323.02	323.049	323.077	323.104	323.132	323.159	323.184	323.209	323.235	323.26	323.284	323.307	323.329	323.351	323.374	323.396	323.418	323.437	323.456	323.475	323.494	323.514	323.533	323.553
684	322.064	322.111	322.158	322.203	322.248	322.293	322.336	322.378	322.421	322.461	322.502	322.541	322.58	322.618	322.656	322.693	322.728	322.763	322.797	322.831	322.864	322.897	322.928	322.958	322.988	323.019	323.048	323.076	323.104	323.131	323.159	323.183	323.208	323.234	323.259	323.283	323.306	323.328	323.35	323.373	323.395	323.417	323.436	323.455	323.474	323.494	323.513	323.532	323.552
685	322.063	322.11	322.157	322.202	322.247	322.292	322.335	322.377	322.42	322.46	322.501	322.54	322.579	322.617	322.655	322.692	322.727	322.762	322.796	322.83	322.863	322.896	322.928	322.957	322.987	323.018	323.047	323.075	323.103	323.13	323.158	323.182	323.207	323.233	323.258	323.282	323.305	323.327	323.349	323.372	323.394	323.416	323.435	323.454	323.473	323.493	323.512	323.532	323.551
686	322.062	322.109	322.156	322.201	322.246	322.291	322.334	322.376	322.419	322.459	322.5	322.539	322.578	322.616	322.654	322.691	322.726	322.761	322.795	322.829	322.862	322.895	322.927	322.956	322.986	323.017	323.046	323.074	323.102	323.13	323.157	323.181	323.206	323.232	323.258	323.281	323.304	323.326	323.349	323.371	323.393	323.415	323.434	323.453	323.472	323.492	323.511	323.531	323.55
687	322.061	322.108	322.155	322.2	322.245	322.289	322.333	322.375	322.418	322.458	322.499	322.538	322.577	322.615	322.653	322.69	322.725	322.76	322.794	322.828	322.861	322.894	322.926	322.955	322.985	323.016	323.045	323.073	323.101	323.129	323.156	323.18	323.205	323.231	323.257	323.281	323.303	323.325	323.348	323.37	323.392	323.415	323.433	323.452	323.472	323.491	323.51	323.53	323.549
688	322.06	322.107	322.154	322.199	322.244	322.288	322.332	322.374	322.416	322.457	322.498	322.537	322.576	322.614	322.652	322.689	322.724	322.759	322.793	322.827	322.86	322.893	322.925	322.955	322.984	323.015	323.044	323.072	323.1	323.128	323.155	323.179	323.204	323.23	323.256	323.28	323.302	323.324	323.347	323.369	323.391	323.414	323.433	323.451	323.471	323.49	323.51	323.529	323.549
689	322.059	322.106	322.153	322.198	322.243	322.287	322.331	322.373	322.415	322.456	322.497	322.536	322.575	322.613	322.651	322.688	322.723	322.758	322.792	322.826	322.859	322.892	322.924	322.954	322.983	323.014	323.043	323.071	323.099	323.127	323.154	323.178	323.204	323.229	323.255	323.279	323.301	323.324	323.346	323.368	323.391	323.413	323.432	323.45	323.47	323.489	323.509	323.528	323.548
690	322.058	322.105	322.152	322.197	322.242	322.286	322.33	322.372	322.414	322.455	322.496	322.535	322.574	322.612	322.65	322.687	322.722	322.757	322.791	322.825	322.858	322.891	322.923	322.953	322.983	323.013	323.042	323.07	323.098	323.126	323.153	323.177	323.203	323.228	323.254	323.278	323.3	323.323	323.345	323.367	323.39	323.412	323.431	323.45	323.469	323.489	323.508	323.527	323.547
691	322.057	322.104	322.151	322.196	322.241	322.285	322.329	322.371	322.413	322.454	322.495	322.534	322.573	322.611	322.649	322.686	322.721	322.756	322.79	322.824	322.857	322.89	322.922	322.952	322.982	323.012	323.041	323.069	323.097	323.125	323.152	323.176	323.202	323.227	323.253	323.277	323.299	323.322	323.344	323.367	323.389	323.411	323.43	323.449	323.468	323.488	323.507	323.527	323.546
692	322.056	322.103	322.15	322.195	322.24	322.284	322.328	322.37	322.412	322.453	322.494	322.533	322.572	322.61	322.648	322.685	322.72	322.755	322.789	322.823	322.856	322.889	322.921	322.951	322.981	323.011	323.04	323.068	323.096	323.124	323.151	323.176	323.201	323.226	323.252	323.276	323.298	323.321	323.343	323.366	323.388	323.41	323.429	323.448	323.467	323.487	323.506	323.526	323.545
693	322.055	322.102	322.149	322.194	322.239	322.283	322.327	322.369	322.411	322.452	322.493	322.532	322.571	322.609	322.647	322.684	322.719	322.754	322.788	322.822	322.855	322.888	322.92	322.95	322.98	323.01	323.039	323.067	323.095	323.123	323.15	323.175	323.2	323.226	323.251	323.275	323.298	323.32	323.342	323.365	323.387	323.409	323.428	323.447	323.467	323.486	323.506	323.525	323.545
694	322.054	322.101	322.148	322.193	322.238	322.282	322.326	322.368	322.41	322.451	322.492	322.531	322.57	322.608	322.646	322.683	322.718	322.753	322.787	322.821	322.854	322.887	322.919	322.949	322.979	323.009	323.038	323.066	323.094	323.122	323.149	323.174	323.199	323.225	323.25	323.274	323.297	323.319	323.342	323.364	323.386	323.409	323.427	323.446	323.466	323.485	323.505	323.524	323.544
695	322.053	322.1	322.146	322.192	322.237	322.281	322.325	322.367	322.409	322.45	322.491	322.53	322.569	322.607	322.645	322.682	322.717	322.752	322.786	322.82	322.853	322.886	322.918	322.948	322.978	323.008	323.037	323.065	323.093	323.121	323.148	323.173	323.198	323.224	323.249	323.273	323.296	323.318	323.341	323.363	323.385	323.408	323.427	323.445	323.465	323.484	323.504	323.523	323.543
696	322.052	322.099	322.145	322.191	322.236	322.28	322.324	322.366	322.408	322.449	322.49	322.529	322.568	322.606	322.644	322.681	322.716	322.751	322.785	322.819	322.852	322.886	322.917	322.947	322.977	323.007	323.036	323.064	323.092	323.12	323.147	323.172	323.197	323.223	323.248	323.272	323.295	323.317	323.34	323.362	323.385	323.407	323.426	323.445	323.464	323.484	323.503	323.523	323.542
697	322.051	322.098	322.144	322.19	322.235	322.279	322.323	322.365	322.407	322.448	322.489	322.528	322.567	322.605	322.643	322.68	322.715	322.75	322.785	322.818	322.851	322.885	322.916	322.946	322.976	323.006	323.036	323.063	323.091	323.119	323.146	323.171	323.196	323.222	323.248	323.272	323.294	323.316	323.339	323.361	323.384	323.406	323.425	323.444	323.463	323.483	323.502	323.522	323.541
698	322.05	322.097	322.143	322.189	322.234	322.278	322.322	322.364	322.406	322.447	322.488	322.527	322.566	322.604	322.642	322.679	322.714	322.749	322.784	322.817	322.85	322.884	322.915	322.945	322.975	323.005	323.035	323.062	323.09	323.118	323.145	323.17	323.195	323.221	323.247	323.271	323.293	323.316	323.338	323.36	323.383	323.405	323.424	323.443	323.462	323.482	323.501	323.521	323.54
699	322.049	322.096	322.142	322.188	322.233	322.277	322.321	322.363	322.405	322.446	322.487	322.526	322.565	322.603	322.641	322.678	322.713	322.748	322.783	322.816	322.849	322.883	322.914	322.944	322.974	323.004	323.034	323.061	323.089	323.117	323.144	323.169	323.194	323.22	323.246	323.27	323.292	323.315	323.337	323.36	323.382	323.404	323.423	323.442	323.462	323.481	323.501	323.52	323.54
700	322.048	322.095	322.141	322.187	322.232	322.276	322.32	322.362	322.404	322.445	322.486	322.525	322.564	322.602	322.64	322.677	322.712	322.747	322.782	322.815	322.848	322.882	322.913	322.943	322.973	323.003	323.033	323.06	323.088	323.116	323.144	323.168	323.193	323.219	323.245	323.269	323.291	323.314	323.336	323.359	323.381	323.403	323.422	323.441	323.461	323.48	323.5	323.519	323.539
701	322.047	322.094	322.14	322.186	322.231	322.275	322.319	322.361	322.403	322.444	322.485	322.524	322.563	322.601	322.639	322.676	322.711	322.746	322.781	322.814	322.847	322.881	322.912	322.942	322.972	323.002	323.032	323.059	323.087	323.115	323.143	323.167	323.192	323.218	323.244	323.268	323.29	323.313	323.335	323.358	323.38	323.403	323.421	323.44	323.46	323.479	323.499	323.519	323.538
702	322.046	322.093	322.139	322.185	322.23	322.274	322.318	322.36	322.402	322.443	322.484	322.523	322.562	322.6	322.637	322.675	322.71	322.745	322.78	322.813	322.847	322.88	322.911	322.941	322.971	323.001	323.031	323.059	323.087	323.115	323.142	323.166	323.192	323.217	323.243	323.267	323.29	323.312	323.335	323.357	323.379	323.402	323.421	323.439	323.459	323.479	323.498	323.518	323.537
703	322.045	322.092	322.138	322.184	322.229	322.273	322.317	322.359	322.401	322.442	322.483	322.522	322.561	322.599	322.636	322.674	322.709	322.744	322.779	322.812	322.846	322.879	322.91	322.94	322.97	323	323.03	323.058	323.086	323.114	323.141	323.165	323.191	323.216	323.242	323.266	323.289	323.311	323.334	323.356	323.378	323.401	323.42	323.439	323.458	323.478	323.497	323.517	323.536
704	322.044	322.091	322.137	322.183	322.228	322.272	322.316	322.358	322.4	322.441	322.482	322.521	322.56	322.598	322.635	322.673	322.708	322.743	322.778	322.811	322.845	322.878	322.909	322.939	322.969	322.999	323.029	323.057	323.085	323.113	323.14	323.164	323.19	323.215	323.241	323.265	323.288	323.31	323.333	323.355	323.378	323.4	323.419	323.438	323.457	323.477	323.496	323.516	323.536
705	322.043	322.09	322.136	322.182	322.227	322.271	322.315	322.357	322.399	322.44	322.481	322.52	322.559	322.597	322.634	322.672	322.707	322.742	322.777	322.81	322.844	322.877	322.908	322.938	322.968	322.998	323.028	323.056	323.084	323.112	323.139	323.163	323.189	323.215	323.24	323.264	323.287	323.309	323.332	323.354	323.377	323.399	323.418	323.437	323.457	323.476	323.496	323.515	323.535
706	322.042	322.089	322.135	322.181	322.226	322.27	322.314	322.356	322.398	322.439	322.48	322.519	322.558	322.596	322.633	322.671	322.706	322.741	322.776	322.809	322.843	322.876	322.907	322.937	322.967	322.997	323.027	323.055	323.083	323.111	323.138	323.163	323.188	323.214	323.239	323.263	323.286	323.308	323.331	323.353	323.376	323.398	323.417	323.436	323.456	323.475	323.495	323.514	323.534
707	322.041	322.088	322.134	322.18	322.225	322.269	322.313	322.355	322.397	322.438	322.479	322.518	322.557	322.595	322.632	322.67	322.705	322.74	322.775	322.808	322.842	322.875	322.906	322.936	322.966	322.996	323.026	323.054	323.082	323.11	323.137	323.162	323.187	323.213	323.238	323.263	323.285	323.308	323.33	323.353	323.375	323.397	323.416	323.435	323.455	323.474	323.494	323.514	323.533
708	322.04	322.087	322.133	322.179	322.224	322.268	322.312	322.354	322.396	322.437	322.478	322.517	322.556	322.594	322.631	322.669	322.704	322.739	322.774	322.807	322.841	322.874	322.905	322.935	322.965	322.996	323.025	323.053	323.081	323.109	323.136	323.161	323.186	323.212	323.238	323.262	323.284	323.307	323.329	323.352	323.374	323.397	323.415	323.434	323.454	323.474	323.493	323.513	323.532
709	322.039	322.086	322.132	322.178	322.223	322.267	322.311	322.353	322.395	322.436	322.477	322.516	322.555	322.593	322.63	322.668	322.703	322.738	322.773	322.806	322.84	322.873	322.904	322.934	322.964	322.995	323.024	323.052	323.08	323.108	323.135	323.16	323.185	323.211	323.237	323.261	323.283	323.306	323.328	323.351	323.373	323.396	323.415	323.434	323.453	323.473	323.492	323.512	323.532
710	322.038	322.085	322.131	322.177	322.222	322.266	322.31	322.352	322.394	322.435	322.476	322.515	322.554	322.592	322.629	322.667	322.702	322.737	322.772	322.805	322.839	322.872	322.903	322.933	322.963	322.994	323.023	323.051	323.079	323.107	323.134	323.159	323.184	323.21	323.236	323.26	323.282	323.305	323.327	323.35	323.372	323.395	323.414	323.433	323.452	323.472	323.492	323.511	323.531
711	322.037	322.084	322.13	322.176	322.221	322.265	322.309	322.351	322.393	322.434	322.475	322.514	322.553	322.591	322.628	322.666	322.701	322.736	322.771	322.804	322.838	322.871	322.902	322.932	322.962	322.993	323.022	323.05	323.078	323.106	323.133	323.158	323.183	323.209	323.235	323.259	323.281	323.304	323.327	323.349	323.372	323.394	323.413	323.432	323.451	323.471	323.491	323.51	323.53
712	322.036	322.083	322.129	322.175	322.22	322.264	322.308	322.35	322.392	322.433	322.474	322.513	322.552	322.59	322.627	322.665	322.7	322.735	322.77	322.804	322.837	322.87	322.901	322.931	322.961	322.992	323.021	323.049	323.077	323.105	323.132	323.157	323.182	323.208	323.234	323.258	323.281	323.303	323.326	323.348	323.371	323.393	323.412	323.431	323.451	323.47	323.49	323.51	323.529
713	322.035	322.082	322.128	322.174	322.219	322.263	322.307	322.349	322.391	322.432	322.473	322.512	322.551	322.589	322.626	322.664	322.699	322.734	322.769	322.803	322.836	322.869	322.9	322.93	322.96	322.991	323.02	323.048	323.076	323.104	323.131	323.156	323.181	323.207	323.233	323.257	323.28	323.302	323.325	323.347	323.37	323.392	323.411	323.43	323.45	323.469	323.489	323.509	323.528
714	322.034	322.081	322.127	322.173	322.218	322.262	322.306	322.348	322.39	322.431	322.472	322.511	322.55	322.588	322.625	322.663	322.698	322.733	322.768	322.802	322.835	322.868	322.899	322.929	322.959	322.99	323.019	323.047	323.075	323.103	323.13	323.155	323.18	323.206	323.232	323.256	323.279	323.301	323.324	323.346	323.369	323.391	323.41	323.429	323.449	323.469	323.488	323.508	323.528
715	322.033	322.08	322.126	322.172	322.217	322.261	322.305	322.347	322.389	322.43	322.471	322.51	322.549	322.587	322.624	322.662	322.697	322.732	322.767	322.801	322.834	322.867	322.898	322.928	322.958	322.989	323.018	323.046	323.074	323.102	323.13	323.154	323.18	323.205	323.231	323.255	323.278	323.3	323.323	323.346	323.368	323.391	323.41	323.428	323.448	323.468	323.487	323.507	323.527
716	322.032	322.079	322.125	322.171	322.216	322.26	322.304	322.346	322.388	322.429	322.47	322.509	322.548	322.586	322.623	322.661	322.696	322.731	322.766	322.8	322.833	322.866	322.897	322.927	322.957	322.988	323.017	323.045	323.073	323.101	323.129	323.153	323.179	323.204	323.23	323.254	323.277	323.3	323.322	323.345	323.367	323.39	323.409	323.428	323.447	323.467	323.487	323.506	323.526
717	322.031	322.078	322.124	322.17	322.215	322.259	322.303	322.345	322.387	322.428	322.469	322.508	322.547	322.585	322.622	322.66	322.695	322.73	322.765	322.799	322.832	322.865	322.896	322.926	322.956	322.987	323.016	323.044	323.072	323.1	323.128	323.152	323.178	323.204	323.229	323.254	323.276	323.299	323.321	323.344	323.366	323.389	323.408	323.427	323.446	323.466	323.486	323.505	323.525
718	322.03	322.077	322.123	322.169	322.214	322.258	322.302	322.344	322.386	322.427	322.468	322.507	322.546	322.584	322.621	322.659	322.694	322.729	322.764	322.798	322.831	322.864	322.895	322.925	322.955	322.986	323.015	323.043	323.071	323.099	323.127	323.151	323.177	323.203	323.228	323.253	323.275	323.298	323.32	323.343	323.365	323.388	323.407	323.426	323.446	323.465	323.485	323.505	323.524
719	322.029	322.076	322.122	322.168	322.213	322.257	322.301	322.343	322.385	322.426	322.467	322.506	322.545	322.583	322.62	322.658	322.693	322.728	322.763	322.797	322.83	322.863	322.894	322.924	322.954	322.985	323.014	323.042	323.07	323.099	323.126	323.15	323.176	323.202	323.228	323.252	323.274	323.297	323.32	323.342	323.365	323.387	323.406	323.425	323.445	323.464	323.484	323.504	323.524
720	322.028	322.075	322.121	322.167	322.212	322.256	322.3	322.342	322.384	322.425	322.466	322.505	322.544	322.582	322.619	322.657	322.692	322.727	322.762	322.796	322.829	322.862	322.893	322.923	322.954	322.984	323.014	323.041	323.069	323.098	323.125	323.15	323.175	323.201	323.227	323.251	323.273	323.296	323.319	323.341	323.364	323.386	323.405	323.424	323.444	323.464	323.483	323.503	323.523
721	322.027	322.074	322.12	322.166	322.211	322.255	322.299	322.341	322.383	322.424	322.465	322.504	322.543	322.581	322.618	322.656	322.691	322.726	322.761	322.795	322.828	322.861	322.892	322.922	322.953	322.983	323.013	323.04	323.069	323.097	323.124	323.149	323.174	323.2	323.226	323.25	323.273	323.295	323.318	323.34	323.363	323.385	323.404	323.423	323.443	323.463	323.483	323.502	323.522
722	322.026	322.073	322.119	322.165	322.21	322.254	322.298	322.34	322.382	322.423	322.464	322.503	322.542	322.58	322.617	322.655	322.69	322.725	322.76	322.794	322.827	322.86	322.891	322.922	322.952	322.982	323.012	323.04	323.068	323.096	323.123	323.148	323.173	323.199	323.225	323.249	323.272	323.294	323.317	323.339	323.362	323.384	323.404	323.423	323.442	323.462	323.482	323.501	323.521
723	322.025	322.072	322.118	322.164	322.209	322.253	322.297	322.339	322.381	322.422	322.463	322.502	322.541	322.579	322.616	322.654	322.689	322.724	322.759	322.793	322.826	322.859	322.89	322.921	322.951	322.981	323.011	323.039	323.067	323.095	323.122	323.147	323.172	323.198	323.224	323.248	323.271	323.293	323.316	323.339	323.361	323.384	323.403	323.422	323.441	323.461	323.481	323.501	323.52
724	322.024	322.071	322.117	322.163	322.208	322.252	322.296	322.338	322.38	322.421	322.462	322.501	322.54	322.578	322.615	322.653	322.688	322.723	322.758	322.792	322.825	322.858	322.889	322.92	322.95	322.98	323.01	323.038	323.066	323.094	323.121	323.146	323.171	323.197	323.223	323.247	323.27	323.292	323.315	323.338	323.36	323.383	323.402	323.421	323.441	323.46	323.48	323.5	323.519
725	322.023	322.07	322.116	322.162	322.207	322.251	322.295	322.337	322.379	322.42	322.461	322.5	322.539	322.577	322.614	322.652	322.687	322.722	322.757	322.791	322.824	322.857	322.888	322.919	322.949	322.979	323.009	323.037	323.065	323.093	323.12	323.145	323.17	323.196	323.222	323.246	323.269	323.292	323.314	323.337	323.359	323.382	323.401	323.42	323.44	323.459	323.479	323.499	323.519
726	322.022	322.069	322.115	322.161	322.206	322.25	322.294	322.336	322.378	322.419	322.46	322.499	322.538	322.576	322.613	322.651	322.686	322.721	322.756	322.79	322.823	322.856	322.888	322.918	322.948	322.978	323.008	323.036	323.064	323.092	323.119	323.144	323.169	323.195	323.221	323.245	323.268	323.291	323.313	323.336	323.359	323.381	323.4	323.419	323.439	323.459	323.478	323.498	323.518
727	322.021	322.068	322.114	322.16	322.205	322.249	322.293	322.335	322.377	322.418	322.459	322.498	322.537	322.575	322.612	322.65	322.685	322.72	322.755	322.789	322.822	322.855	322.887	322.917	322.947	322.977	323.007	323.035	323.063	323.091	323.118	323.143	323.168	323.194	323.22	323.244	323.267	323.29	323.312	323.335	323.358	323.38	323.399	323.418	323.438	323.458	323.478	323.497	323.517
728	322.02	322.067	322.113	322.159	322.204	322.248	322.291	322.334	322.376	322.417	322.458	322.497	322.536	322.574	322.611	322.649	322.684	322.719	322.754	322.788	322.821	322.854	322.886	322.916	322.946	322.976	323.006	323.034	323.062	323.09	323.117	323.142	323.168	323.193	323.219	323.244	323.266	323.289	323.312	323.334	323.357	323.379	323.398	323.417	323.437	323.457	323.477	323.497	323.516
729	322.019	322.066	322.112	322.158	322.203	322.247	322.29	322.333	322.375	322.416	322.457	322.496	322.535	322.573	322.61	322.648	322.683	322.718	322.753	322.787	322.82	322.853	322.885	322.915	322.945	322.975	323.005	323.033	323.061	323.089	323.116	323.141	323.167	323.193	323.218	323.243	323.265	323.288	323.311	323.333	323.356	323.378	323.398	323.417	323.436	323.456	323.476	323.496	323.515
730	322.018	322.065	322.111	322.157	322.202	322.246	322.289	322.332	322.374	322.415	322.456	322.495	322.534	322.572	322.609	322.647	322.682	322.717	322.752	322.786	322.819	322.852	322.884	322.914	322.944	322.974	323.004	323.032	323.06	323.088	323.116	323.14	323.166	323.192	323.218	323.242	323.264	323.287	323.31	323.332	323.355	323.378	323.397	323.416	323.436	323.455	323.475	323.495	323.515
731	322.017	322.064	322.11	322.156	322.201	322.245	322.288	322.331	322.373	322.414	322.455	322.494	322.533	322.571	322.608	322.646	322.681	322.716	322.751	322.785	322.818	322.851	322.883	322.913	322.943	322.973	323.003	323.031	323.059	323.087	323.115	323.139	323.165	323.191	323.217	323.241	323.264	323.286	323.309	323.332	323.354	323.377	323.396	323.415	323.435	323.454	323.474	323.494	323.514
732	322.016	322.063	322.109	322.155	322.2	322.244	322.287	322.33	322.372	322.413	322.454	322.493	322.532	322.57	322.607	322.645	322.68	322.715	322.75	322.784	322.817	322.85	322.882	322.912	322.942	322.972	323.002	323.03	323.058	323.086	323.114	323.138	323.164	323.19	323.216	323.24	323.263	323.285	323.308	323.331	323.353	323.376	323.395	323.414	323.434	323.454	323.473	323.493	323.513
733	322.015	322.062	322.108	322.154	322.199	322.243	322.286	322.329	322.371	322.412	322.453	322.492	322.531	322.569	322.606	322.644	322.679	322.714	322.749	322.783	322.816	322.849	322.881	322.911	322.941	322.971	323.001	323.029	323.057	323.085	323.113	323.137	323.163	323.189	323.215	323.239	323.262	323.284	323.307	323.33	323.352	323.375	323.394	323.413	323.433	323.453	323.473	323.492	323.512
734	322.014	322.061	322.107	322.153	322.198	322.242	322.285	322.328	322.37	322.411	322.452	322.491	322.53	322.568	322.605	322.643	322.678	322.713	322.748	322.782	322.815	322.848	322.88	322.91	322.94	322.971	323	323.028	323.056	323.084	323.112	323.137	323.162	323.188	323.214	323.238	323.261	323.284	323.306	323.329	323.352	323.374	323.393	323.412	323.432	323.452	323.472	323.492	323.511
735	322.013	322.06	322.106	322.152	322.197	322.241	322.284	322.327	322.369	322.41	322.451	322.49	322.529	322.567	322.604	322.642	322.677	322.712	322.747	322.781	322.814	322.847	322.879	322.909	322.939	322.97	322.999	323.027	323.055	323.083	323.111	323.136	323.161	323.187	323.213	323.237	323.26	323.283	323.305	323.328	323.351	323.373	323.392	323.412	323.431	323.451	323.471	323.491	323.511
736	322.011	322.059	322.105	322.151	322.196	322.24	322.283	322.326	322.368	322.409	322.45	322.489	322.528	322.566	322.603	322.641	322.676	322.711	322.746	322.78	322.813	322.846	322.878	322.908	322.938	322.969	322.998	323.026	323.054	323.083	323.11	323.135	323.16	323.186	323.212	323.236	323.259	323.282	323.305	323.327	323.35	323.372	323.392	323.411	323.431	323.45	323.47	323.49	323.51
737	322.01	322.058	322.104	322.15	322.195	322.239	322.282	322.325	322.367	322.408	322.449	322.488	322.527	322.565	322.602	322.64	322.675	322.71	322.745	322.779	322.812	322.845	322.877	322.907	322.937	322.968	322.997	323.025	323.053	323.082	323.109	323.134	323.159	323.185	323.211	323.235	323.258	323.281	323.304	323.326	323.349	323.372	323.391	323.41	323.43	323.45	323.469	323.489	323.509
738	322.009	322.057	322.103	322.149	322.194	322.238	322.281	322.324	322.366	322.407	322.448	322.487	322.526	322.564	322.601	322.639	322.674	322.709	322.744	322.778	322.811	322.844	322.876	322.906	322.936	322.967	322.996	323.024	323.052	323.081	323.108	323.133	323.158	323.184	323.21	323.235	323.257	323.28	323.303	323.325	323.348	323.371	323.39	323.409	323.429	323.449	323.469	323.488	323.508
739	322.008	322.056	322.102	322.148	322.192	322.237	322.28	322.323	322.365	322.406	322.447	322.486	322.525	322.563	322.6	322.638	322.673	322.708	322.743	322.777	322.81	322.843	322.875	322.905	322.935	322.966	322.995	323.023	323.052	323.08	323.107	323.132	323.157	323.183	323.209	323.234	323.256	323.279	323.302	323.325	323.347	323.37	323.389	323.408	323.428	323.448	323.468	323.488	323.507
740	322.007	322.055	322.101	322.147	322.191	322.236	322.279	322.322	322.364	322.405	322.446	322.485	322.524	322.562	322.599	322.637	322.672	322.707	322.742	322.776	322.809	322.842	322.874	322.904	322.934	322.965	322.994	323.022	323.051	323.079	323.106	323.131	323.157	323.182	323.208	323.233	323.256	323.278	323.301	323.324	323.346	323.369	323.388	323.407	323.427	323.447	323.467	323.487	323.507
741	322.006	322.054	322.1	322.145	322.19	322.235	322.278	322.321	322.363	322.404	322.445	322.484	322.523	322.561	322.598	322.636	322.671	322.706	322.741	322.775	322.808	322.841	322.873	322.903	322.933	322.964	322.993	323.021	323.05	323.078	323.105	323.13	323.156	323.182	323.208	323.232	323.255	323.277	323.3	323.323	323.345	323.368	323.387	323.406	323.426	323.446	323.466	323.486	323.506
742	322.005	322.052	322.099	322.144	322.189	322.234	322.277	322.32	322.362	322.403	322.444	322.483	322.522	322.56	322.597	322.635	322.67	322.705	322.74	322.774	322.807	322.84	322.872	322.902	322.932	322.963	322.992	323.021	323.049	323.077	323.104	323.129	323.155	323.181	323.207	323.231	323.254	323.276	323.299	323.322	323.345	323.367	323.386	323.406	323.425	323.445	323.465	323.485	323.505
743	322.004	322.051	322.098	322.143	322.188	322.233	322.276	322.319	322.361	322.402	322.443	322.482	322.521	322.559	322.596	322.634	322.669	322.704	322.739	322.773	322.806	322.839	322.871	322.901	322.931	322.962	322.992	323.02	323.048	323.076	323.103	323.128	323.154	323.18	323.206	323.23	323.253	323.276	323.298	323.321	323.344	323.366	323.386	323.405	323.425	323.445	323.464	323.484	323.504
744	322.003	322.05	322.097	322.142	322.187	322.232	322.275	322.318	322.36	322.401	322.442	322.481	322.52	322.558	322.595	322.633	322.668	322.703	322.738	322.772	322.805	322.838	322.87	322.9	322.93	322.961	322.991	323.019	323.047	323.075	323.102	323.127	323.153	323.179	323.205	323.229	323.252	323.275	323.297	323.32	323.343	323.366	323.385	323.404	323.424	323.444	323.464	323.483	323.503
745	322.002	322.049	322.096	322.141	322.186	322.231	322.274	322.317	322.359	322.4	322.441	322.48	322.519	322.557	322.594	322.632	322.667	322.702	322.737	322.771	322.804	322.837	322.869	322.899	322.929	322.96	322.99	323.018	323.046	323.074	323.102	323.126	323.152	323.178	323.204	323.228	323.251	323.274	323.297	323.319	323.342	323.365	323.384	323.403	323.423	323.443	323.463	323.483	323.503
746	322.001	322.048	322.095	322.14	322.185	322.23	322.273	322.316	322.358	322.399	322.44	322.479	322.518	322.556	322.593	322.631	322.666	322.701	322.736	322.77	322.803	322.837	322.868	322.898	322.928	322.959	322.989	323.017	323.045	323.073	323.101	323.125	323.151	323.177	323.203	323.227	323.25	323.273	323.296	323.318	323.341	323.364	323.383	323.402	323.422	323.442	323.462	323.482	323.502
747	322	322.047	322.094	322.139	322.184	322.229	322.272	322.315	322.357	322.398	322.439	322.478	322.517	322.555	322.592	322.63	322.665	322.7	322.735	322.769	322.802	322.836	322.867	322.897	322.927	322.958	322.988	323.016	323.044	323.072	323.1	323.124	323.15	323.176	323.202	323.226	323.249	323.272	323.295	323.318	323.34	323.363	323.382	323.401	323.421	323.441	323.461	323.481	323.501
748	321.999	322.046	322.093	322.138	322.183	322.228	322.271	322.313	322.356	322.397	322.438	322.477	322.516	322.554	322.591	322.629	322.664	322.699	322.734	322.768	322.801	322.835	322.866	322.896	322.926	322.957	322.987	323.015	323.043	323.071	323.099	323.124	323.149	323.175	323.201	323.226	323.248	323.271	323.294	323.317	323.339	323.362	323.381	323.401	323.42	323.44	323.46	323.48	323.5
749	321.998	322.045	322.092	322.137	322.182	322.227	322.27	322.312	322.355	322.396	322.437	322.476	322.515	322.553	322.59	322.628	322.663	322.698	322.733	322.767	322.8	322.834	322.865	322.895	322.925	322.956	322.986	323.014	323.042	323.07	323.098	323.123	323.148	323.174	323.2	323.225	323.247	323.27	323.293	323.316	323.339	323.361	323.381	323.4	323.42	323.44	323.459	323.479	323.499
750	321.997	322.044	322.091	322.136	322.181	322.226	322.269	322.311	322.354	322.395	322.436	322.475	322.514	322.552	322.589	322.627	322.662	322.697	322.732	322.766	322.799	322.833	322.864	322.894	322.925	322.955	322.985	323.013	323.041	323.069	323.097	323.122	323.147	323.173	323.199	323.224	323.247	323.269	323.292	323.315	323.338	323.36	323.38	323.399	323.419	323.439	323.459	323.479	323.498
751	321.996	322.043	322.09	322.135	322.18	322.225	322.268	322.31	322.353	322.394	322.435	322.474	322.513	322.551	322.588	322.626	322.661	322.696	322.731	322.765	322.798	322.832	322.863	322.893	322.924	322.954	322.984	323.012	323.04	323.068	323.096	323.121	323.146	323.172	323.198	323.223	323.246	323.268	323.291	323.314	323.337	323.36	323.379	323.398	323.418	323.438	323.458	323.478	323.498
752	321.995	322.042	322.089	322.134	322.179	322.224	322.267	322.309	322.352	322.393	322.433	322.473	322.512	322.55	322.587	322.625	322.66	322.695	322.73	322.764	322.797	322.831	322.862	322.892	322.923	322.953	322.983	323.011	323.039	323.068	323.095	323.12	323.145	323.171	323.198	323.222	323.245	323.268	323.29	323.313	323.336	323.359	323.378	323.397	323.417	323.437	323.457	323.477	323.497
753	321.994	322.041	322.088	322.133	322.178	322.222	322.266	322.308	322.351	322.392	322.432	322.472	322.511	322.549	322.586	322.624	322.659	322.694	322.729	322.763	322.796	322.83	322.861	322.891	322.922	322.952	322.982	323.01	323.038	323.067	323.094	323.119	323.145	323.171	323.197	323.221	323.244	323.267	323.29	323.312	323.335	323.358	323.377	323.396	323.416	323.436	323.456	323.476	323.496
754	321.993	322.04	322.087	322.132	322.177	322.221	322.265	322.307	322.35	322.391	322.431	322.471	322.51	322.548	322.585	322.623	322.658	322.693	322.728	322.762	322.795	322.829	322.86	322.89	322.921	322.951	322.981	323.009	323.037	323.066	323.093	323.118	323.144	323.17	323.196	323.22	323.243	323.266	323.289	323.311	323.334	323.357	323.376	323.395	323.415	323.435	323.455	323.475	323.495
755	321.992	322.039	322.086	322.131	322.176	322.22	322.264	322.306	322.349	322.39	322.43	322.47	322.509	322.547	322.584	322.622	322.657	322.692	322.727	322.761	322.794	322.828	322.859	322.889	322.92	322.95	322.98	323.008	323.036	323.065	323.092	323.117	323.143	323.169	323.195	323.219	323.242	323.265	323.288	323.311	323.333	323.356	323.375	323.395	323.415	323.435	323.455	323.474	323.494
756	321.991	322.038	322.085	322.13	322.175	322.219	322.263	322.305	322.348	322.389	322.429	322.469	322.508	322.546	322.583	322.621	322.656	322.691	322.726	322.76	322.793	322.827	322.858	322.888	322.919	322.949	322.979	323.007	323.035	323.064	323.091	323.116	323.142	323.168	323.194	323.218	323.241	323.264	323.287	323.31	323.332	323.355	323.375	323.394	323.414	323.434	323.454	323.474	323.494
757	321.99	322.037	322.084	322.129	322.174	322.218	322.262	322.304	322.347	322.387	322.428	322.468	322.507	322.545	322.582	322.62	322.655	322.69	322.725	322.759	322.792	322.826	322.857	322.888	322.918	322.948	322.978	323.006	323.035	323.063	323.09	323.115	323.141	323.167	323.193	323.217	323.24	323.263	323.286	323.309	323.332	323.354	323.374	323.393	323.413	323.433	323.453	323.473	323.493
758	321.989	322.036	322.083	322.128	322.173	322.217	322.261	322.303	322.345	322.386	322.427	322.467	322.506	322.544	322.581	322.619	322.654	322.689	322.724	322.758	322.791	322.825	322.856	322.887	322.917	322.947	322.977	323.005	323.034	323.062	323.089	323.114	323.14	323.166	323.192	323.217	323.239	323.262	323.285	323.308	323.331	323.354	323.373	323.392	323.412	323.432	323.452	323.472	323.492
759	321.988	322.035	322.082	322.127	322.172	322.216	322.26	322.302	322.344	322.385	322.426	322.466	322.505	322.543	322.58	322.618	322.653	322.688	322.723	322.757	322.79	322.824	322.855	322.886	322.916	322.946	322.976	323.004	323.033	323.061	323.088	323.113	323.139	323.165	323.191	323.216	323.238	323.261	323.284	323.307	323.33	323.353	323.372	323.391	323.411	323.431	323.451	323.471	323.491
760	321.987	322.034	322.081	322.126	322.171	322.215	322.259	322.301	322.343	322.384	322.425	322.465	322.504	322.542	322.579	322.617	322.652	322.687	322.722	322.756	322.789	322.823	322.854	322.885	322.915	322.946	322.975	323.003	323.032	323.06	323.088	323.112	323.138	323.164	323.19	323.215	323.238	323.26	323.283	323.306	323.329	323.352	323.371	323.39	323.41	323.43	323.45	323.47	323.49
761	321.986	322.033	322.08	322.125	322.17	322.214	322.258	322.3	322.342	322.383	322.424	322.464	322.503	322.541	322.578	322.616	322.651	322.686	322.721	322.755	322.788	322.822	322.853	322.884	322.914	322.945	322.974	323.002	323.031	323.059	323.087	323.111	323.137	323.163	323.189	323.214	323.237	323.26	323.282	323.305	323.328	323.351	323.37	323.39	323.41	323.43	323.45	323.47	323.49
762	321.985	322.032	322.079	322.124	322.169	322.213	322.257	322.299	322.341	322.382	322.423	322.463	322.502	322.54	322.577	322.615	322.65	322.685	322.72	322.754	322.787	322.821	322.852	322.883	322.913	322.944	322.973	323.001	323.03	323.058	323.086	323.111	323.136	323.162	323.188	323.213	323.236	323.259	323.282	323.304	323.327	323.35	323.369	323.389	323.409	323.429	323.449	323.469	323.489
763	321.984	322.031	322.078	322.123	322.168	322.212	322.256	322.298	322.34	322.381	322.422	322.462	322.501	322.539	322.576	322.614	322.649	322.684	322.719	322.753	322.786	322.82	322.851	322.882	322.912	322.943	322.972	323.001	323.029	323.057	323.085	323.11	323.135	323.161	323.188	323.212	323.235	323.258	323.281	323.304	323.326	323.349	323.369	323.388	323.408	323.428	323.448	323.468	323.488
764	321.983	322.03	322.077	322.122	322.167	322.211	322.255	322.297	322.339	322.38	322.421	322.461	322.5	322.538	322.575	322.613	322.648	322.683	322.718	322.752	322.785	322.819	322.85	322.881	322.911	322.942	322.971	323	323.028	323.056	323.084	323.109	323.134	323.161	323.187	323.211	323.234	323.257	323.28	323.303	323.326	323.348	323.368	323.387	323.407	323.427	323.447	323.467	323.487
765	321.982	322.029	322.076	322.121	322.166	322.21	322.254	322.296	322.338	322.379	322.42	322.46	322.499	322.537	322.574	322.612	322.647	322.682	322.717	322.751	322.785	322.818	322.849	322.88	322.91	322.941	322.97	322.999	323.027	323.055	323.083	323.108	323.133	323.16	323.186	323.21	323.233	323.256	323.279	323.302	323.325	323.347	323.367	323.386	323.406	323.426	323.446	323.466	323.486
766	321.981	322.028	322.075	322.12	322.165	322.209	322.253	322.295	322.337	322.378	322.419	322.459	322.498	322.536	322.573	322.611	322.646	322.681	322.716	322.75	322.784	322.817	322.848	322.879	322.909	322.94	322.97	322.998	323.026	323.054	323.082	323.107	323.133	323.159	323.185	323.209	323.232	323.255	323.278	323.301	323.324	323.347	323.366	323.385	323.405	323.425	323.445	323.466	323.486
767	321.98	322.027	322.074	322.119	322.164	322.208	322.252	322.294	322.336	322.377	322.418	322.458	322.497	322.535	322.572	322.61	322.645	322.68	322.715	322.749	322.783	322.816	322.848	322.878	322.908	322.939	322.969	322.997	323.025	323.053	323.081	323.106	323.132	323.158	323.184	323.208	323.231	323.254	323.277	323.3	323.323	323.346	323.365	323.384	323.405	323.425	323.445	323.465	323.485
768	321.979	322.026	322.073	322.118	322.163	322.207	322.251	322.293	322.335	322.376	322.417	322.457	322.496	322.534	322.571	322.609	322.644	322.679	322.714	322.748	322.782	322.815	322.847	322.877	322.907	322.938	322.968	322.996	323.024	323.052	323.08	323.105	323.131	323.157	323.183	323.207	323.23	323.253	323.276	323.299	323.322	323.345	323.364	323.384	323.404	323.424	323.444	323.464	323.484
769	321.978	322.025	322.072	322.117	322.162	322.206	322.25	322.292	322.334	322.375	322.416	322.456	322.495	322.533	322.57	322.608	322.643	322.678	322.713	322.747	322.781	322.814	322.846	322.876	322.906	322.937	322.967	322.995	323.023	323.052	323.079	323.104	323.13	323.156	323.182	323.207	323.23	323.252	323.275	323.298	323.321	323.344	323.363	323.383	323.403	323.423	323.443	323.463	323.483
770	321.977	322.024	322.071	322.116	322.161	322.205	322.249	322.291	322.333	322.374	322.415	322.455	322.494	322.532	322.569	322.607	322.642	322.677	322.712	322.746	322.78	322.813	322.845	322.875	322.905	322.936	322.966	322.994	323.022	323.051	323.078	323.103	323.129	323.155	323.181	323.206	323.229	323.252	323.275	323.297	323.32	323.343	323.363	323.382	323.402	323.422	323.442	323.462	323.482
771	321.976	322.023	322.07	322.115	322.16	322.204	322.248	322.29	322.332	322.373	322.414	322.454	322.493	322.531	322.568	322.606	322.641	322.676	322.711	322.745	322.779	322.812	322.844	322.874	322.904	322.935	322.965	322.993	323.021	323.05	323.077	323.102	323.128	323.154	323.18	323.205	323.228	323.251	323.274	323.297	323.32	323.342	323.362	323.381	323.401	323.421	323.441	323.461	323.482
772	321.975	322.022	322.069	322.114	322.159	322.203	322.247	322.289	322.331	322.372	322.413	322.453	322.492	322.53	322.567	322.605	322.64	322.675	322.71	322.744	322.778	322.811	322.843	322.873	322.903	322.934	322.964	322.992	323.02	323.049	323.076	323.101	323.127	323.153	323.179	323.204	323.227	323.25	323.273	323.296	323.319	323.342	323.361	323.38	323.4	323.421	323.441	323.461	323.481
773	321.974	322.021	322.068	322.113	322.158	322.202	322.246	322.288	322.331	322.372	322.412	322.452	322.491	322.529	322.566	322.604	322.639	322.674	322.709	322.743	322.777	322.81	322.842	322.872	322.903	322.933	322.963	322.991	323.02	323.048	323.076	323.101	323.126	323.152	323.179	323.203	323.226	323.249	323.272	323.295	323.318	323.341	323.36	323.38	323.4	323.42	323.44	323.46	323.48
774	321.973	322.02	322.067	322.112	322.157	322.202	322.245	322.287	322.33	322.371	322.412	322.451	322.49	322.528	322.566	322.603	322.638	322.673	322.708	322.743	322.776	322.809	322.841	322.871	322.902	322.932	322.962	322.99	323.019	323.047	323.075	323.1	323.125	323.152	323.178	323.202	323.225	323.248	323.271	323.294	323.317	323.34	323.359	323.379	323.399	323.419	323.439	323.459	323.479
775	321.973	322.02	322.066	322.111	322.156	322.201	322.244	322.287	322.329	322.37	322.411	322.45	322.489	322.527	322.565	322.602	322.637	322.672	322.708	322.742	322.775	322.808	322.84	322.87	322.901	322.931	322.961	322.989	323.018	323.046	323.074	323.099	323.125	323.151	323.177	323.201	323.224	323.247	323.27	323.293	323.316	323.339	323.359	323.378	323.398	323.418	323.438	323.458	323.479
776	321.972	322.019	322.065	322.111	322.155	322.2	322.243	322.286	322.328	322.369	322.41	322.449	322.488	322.526	322.564	322.601	322.637	322.672	322.707	322.741	322.774	322.808	322.839	322.87	322.9	322.931	322.96	322.989	323.017	323.045	323.073	323.098	323.124	323.15	323.176	323.201	323.224	323.247	323.27	323.293	323.315	323.338	323.358	323.377	323.397	323.417	323.438	323.458	323.478
777	321.971	322.018	322.064	322.11	322.155	322.199	322.242	322.285	322.327	322.368	322.409	322.448	322.487	322.525	322.563	322.6	322.636	322.671	322.706	322.74	322.773	322.807	322.838	322.869	322.899	322.93	322.96	322.988	323.016	323.045	323.072	323.097	323.123	323.149	323.175	323.2	323.223	323.246	323.269	323.292	323.315	323.338	323.357	323.376	323.397	323.417	323.437	323.457	323.477
778	321.97	322.017	322.063	322.109	322.154	322.198	322.241	322.284	322.326	322.367	322.408	322.447	322.486	322.524	322.562	322.6	322.635	322.67	322.705	322.739	322.772	322.806	322.837	322.868	322.898	322.929	322.959	322.987	323.015	323.044	323.071	323.096	323.122	323.148	323.174	323.199	323.222	323.245	323.268	323.291	323.314	323.337	323.356	323.376	323.396	323.416	323.436	323.456	323.476
779	321.969	322.016	322.062	322.108	322.153	322.197	322.241	322.283	322.325	322.366	322.407	322.446	322.485	322.523	322.561	322.599	322.634	322.669	322.704	322.738	322.771	322.805	322.837	322.867	322.897	322.928	322.958	322.986	323.014	323.043	323.07	323.095	323.121	323.147	323.174	323.198	323.221	323.244	323.267	323.29	323.313	323.336	323.355	323.375	323.395	323.415	323.435	323.455	323.476
780	321.968	322.015	322.061	322.107	322.152	322.196	322.24	322.282	322.324	322.365	322.406	322.445	322.484	322.522	322.56	322.598	322.633	322.668	322.703	322.737	322.771	322.804	322.836	322.866	322.896	322.927	322.957	322.985	323.014	323.042	323.07	323.095	323.12	323.147	323.173	323.197	323.22	323.243	323.266	323.289	323.312	323.335	323.355	323.374	323.394	323.414	323.434	323.455	323.475
781	321.967	322.014	322.06	322.106	322.151	322.195	322.239	322.281	322.323	322.364	322.405	322.444	322.483	322.521	322.559	322.597	322.632	322.667	322.702	322.736	322.77	322.803	322.835	322.865	322.895	322.926	322.956	322.984	323.013	323.041	323.069	323.094	323.119	323.146	323.172	323.196	323.22	323.243	323.266	323.289	323.311	323.334	323.354	323.373	323.393	323.414	323.434	323.454	323.474
782	321.966	322.013	322.06	322.105	322.15	322.194	322.238	322.28	322.322	322.363	322.404	322.444	322.483	322.521	322.558	322.596	322.631	322.666	322.701	322.735	322.769	322.802	322.834	322.864	322.895	322.925	322.955	322.983	323.012	323.04	323.068	323.093	323.119	323.145	323.171	323.196	323.219	323.242	323.265	323.288	323.311	323.334	323.353	323.372	323.393	323.413	323.433	323.453	323.473
783	321.965	322.012	322.059	322.104	322.149	322.193	322.237	322.279	322.321	322.362	322.403	322.443	322.482	322.52	322.557	322.595	322.63	322.665	322.7	322.734	322.768	322.801	322.833	322.863	322.894	322.924	322.954	322.983	323.011	323.039	323.067	323.092	323.118	323.144	323.17	323.195	323.218	323.241	323.264	323.287	323.31	323.333	323.352	323.372	323.392	323.412	323.432	323.452	323.473
784	321.964	322.011	322.058	322.103	322.148	322.192	322.236	322.278	322.32	322.361	322.402	322.442	322.481	322.519	322.556	322.594	322.629	322.664	322.699	322.734	322.767	322.8	322.832	322.862	322.893	322.924	322.953	322.982	323.01	323.039	323.066	323.091	323.117	323.143	323.169	323.194	323.217	323.24	323.263	323.286	323.309	323.332	323.351	323.371	323.391	323.411	323.431	323.452	323.472
785	321.964	322.01	322.057	322.102	322.147	322.191	322.235	322.277	322.32	322.361	322.402	322.441	322.48	322.518	322.556	322.593	322.628	322.663	322.699	322.733	322.766	322.8	322.831	322.862	322.892	322.923	322.953	322.981	323.009	323.038	323.065	323.09	323.116	323.142	323.169	323.193	323.216	323.239	323.262	323.285	323.308	323.331	323.351	323.37	323.39	323.41	323.431	323.451	323.471
786	321.963	322.01	322.056	322.101	322.146	322.191	322.234	322.276	322.319	322.36	322.401	322.44	322.479	322.517	322.555	322.592	322.628	322.663	322.698	322.732	322.765	322.799	322.83	322.861	322.891	322.922	322.952	322.98	323.008	323.037	323.064	323.089	323.115	323.142	323.168	323.192	323.215	323.238	323.262	323.285	323.307	323.33	323.35	323.369	323.39	323.41	323.43	323.45	323.47
787	321.962	322.009	322.055	322.101	322.145	322.19	322.233	322.276	322.318	322.359	322.4	322.439	322.478	322.516	322.554	322.591	322.627	322.662	322.697	322.731	322.764	322.798	322.829	322.86	322.89	322.921	322.951	322.979	323.008	323.036	323.064	323.089	323.114	323.141	323.167	323.192	323.215	323.238	323.261	323.284	323.307	323.33	323.349	323.369	323.389	323.409	323.429	323.449	323.47
788	321.961	322.008	322.054	322.1	322.145	322.189	322.232	322.275	322.317	322.358	322.399	322.438	322.477	322.515	322.553	322.591	322.626	322.661	322.696	322.73	322.763	322.797	322.829	322.859	322.889	322.92	322.95	322.978	323.007	323.035	323.063	323.088	323.114	323.14	323.166	323.191	323.214	323.237	323.26	323.283	323.306	323.329	323.348	323.368	323.388	323.408	323.428	323.449	323.469
789	321.96	322.007	322.053	322.099	322.144	322.188	322.231	322.274	322.316	322.357	322.398	322.437	322.476	322.514	322.552	322.59	322.625	322.66	322.695	322.729	322.763	322.796	322.828	322.858	322.888	322.919	322.949	322.977	323.006	323.034	323.062	323.087	323.113	323.139	323.165	323.19	323.213	323.236	323.259	323.282	323.305	323.328	323.348	323.367	323.387	323.407	323.428	323.448	323.468
790	321.959	322.006	322.052	322.098	322.143	322.187	322.231	322.273	322.315	322.356	322.397	322.436	322.475	322.513	322.551	322.589	322.624	322.659	322.694	322.728	322.762	322.795	322.827	322.857	322.888	322.918	322.948	322.977	323.005	323.033	323.061	323.086	323.112	323.138	323.164	323.189	323.212	323.235	323.258	323.281	323.304	323.327	323.347	323.366	323.386	323.407	323.427	323.447	323.467
791	321.958	322.005	322.051	322.097	322.142	322.186	322.23	322.272	322.314	322.355	322.396	322.435	322.474	322.512	322.55	322.588	322.623	322.658	322.693	322.727	322.761	322.794	322.826	322.856	322.887	322.918	322.947	322.976	323.004	323.033	323.06	323.085	323.111	323.137	323.164	323.188	323.211	323.234	323.257	323.281	323.303	323.326	323.346	323.365	323.386	323.406	323.426	323.446	323.467
792	321.957	322.004	322.051	322.096	322.141	322.185	322.229	322.271	322.313	322.354	322.395	322.434	322.474	322.512	322.549	322.587	322.622	322.657	322.692	322.726	322.76	322.793	322.825	322.855	322.886	322.917	322.947	322.975	323.003	323.032	323.059	323.084	323.11	323.137	323.163	323.187	323.211	323.234	323.257	323.28	323.303	323.326	323.345	323.365	323.385	323.405	323.425	323.446	323.466
793	321.956	322.003	322.05	322.095	322.14	322.184	322.228	322.27	322.312	322.353	322.394	322.434	322.473	322.511	322.548	322.586	322.621	322.656	322.691	322.726	322.759	322.793	322.824	322.855	322.885	322.916	322.946	322.974	323.002	323.031	323.059	323.084	323.109	323.136	323.162	323.187	323.21	323.233	323.256	323.279	323.302	323.325	323.344	323.364	323.384	323.404	323.425	323.445	323.465
794	321.955	322.002	322.049	322.094	322.139	322.183	322.227	322.269	322.311	322.352	322.393	322.433	322.472	322.51	322.547	322.585	322.62	322.655	322.691	322.725	322.758	322.792	322.823	322.854	322.884	322.915	322.945	322.973	323.002	323.03	323.058	323.083	323.109	323.135	323.161	323.186	323.209	323.232	323.255	323.278	323.301	323.324	323.344	323.363	323.383	323.404	323.424	323.444	323.464
795	321.955	322.001	322.048	322.093	322.138	322.182	322.226	322.268	322.311	322.352	322.393	322.432	322.471	322.509	322.547	322.584	322.619	322.655	322.69	322.724	322.757	322.791	322.822	322.853	322.883	322.914	322.944	322.972	323.001	323.029	323.057	323.082	323.108	323.134	323.16	323.185	323.208	323.231	323.254	323.277	323.3	323.323	323.343	323.362	323.383	323.403	323.423	323.443	323.464
796	321.954	322.001	322.047	322.092	322.137	322.182	322.225	322.267	322.31	322.351	322.392	322.431	322.47	322.508	322.546	322.583	322.619	322.654	322.689	322.723	322.756	322.79	322.822	322.852	322.882	322.913	322.943	322.971	323	323.028	323.056	323.081	323.107	323.133	323.16	323.184	323.207	323.23	323.253	323.277	323.3	323.323	323.342	323.362	323.382	323.402	323.422	323.443	323.463
797	321.953	322	322.046	322.092	322.136	322.181	322.224	322.267	322.309	322.35	322.391	322.43	322.469	322.507	322.545	322.583	322.618	322.653	322.688	322.722	322.756	322.789	322.821	322.851	322.882	322.912	322.942	322.971	322.999	323.027	323.055	323.08	323.106	323.132	323.159	323.183	323.206	323.23	323.253	323.276	323.299	323.322	323.341	323.361	323.381	323.401	323.422	323.442	323.462
798	321.952	321.999	322.045	322.091	322.136	322.18	322.223	322.266	322.308	322.349	322.39	322.429	322.468	322.506	322.544	322.582	322.617	322.652	322.687	322.721	322.755	322.788	322.82	322.85	322.881	322.911	322.941	322.97	322.998	323.027	323.054	323.079	323.105	323.132	323.158	323.183	323.206	323.229	323.252	323.275	323.298	323.321	323.341	323.36	323.38	323.401	323.421	323.441	323.461
799	321.951	321.998	322.044	322.09	322.135	322.179	322.222	322.265	322.307	322.348	322.389	322.428	322.467	322.505	322.543	322.581	322.616	322.651	322.686	322.72	322.754	322.787	322.819	322.849	322.88	322.911	322.941	322.969	322.997	323.026	323.054	323.079	323.104	323.131	323.157	323.182	323.205	323.228	323.251	323.274	323.297	323.32	323.34	323.359	323.38	323.4	323.42	323.44	323.461
800	321.95	321.997	322.043	322.089	322.134	322.178	322.222	322.264	322.306	322.347	322.388	322.427	322.466	322.504	322.542	322.58	322.615	322.65	322.685	322.719	322.753	322.786	322.818	322.849	322.879	322.91	322.94	322.968	322.996	323.025	323.053	323.078	323.104	323.13	323.156	323.181	323.204	323.227	323.25	323.273	323.296	323.319	323.339	323.358	323.379	323.399	323.419	323.44	323.46
801	321.949	321.996	322.042	322.088	322.133	322.177	322.221	322.263	322.305	322.346	322.387	322.426	322.466	322.504	322.541	322.579	322.614	322.649	322.684	322.719	322.752	322.786	322.817	322.848	322.878	322.909	322.939	322.967	322.996	323.024	323.052	323.077	323.103	323.129	323.155	323.18	323.203	323.226	323.249	323.273	323.296	323.319	323.338	323.358	323.378	323.398	323.419	323.439	323.459
802	321.948	321.995	322.042	322.087	322.132	322.176	322.22	322.262	322.304	322.345	322.386	322.426	322.465	322.503	322.54	322.578	322.613	322.648	322.684	322.718	322.751	322.785	322.816	322.847	322.877	322.908	322.938	322.966	322.995	323.023	323.051	323.076	323.102	323.128	323.155	323.179	323.202	323.226	323.249	323.272	323.295	323.318	323.337	323.357	323.377	323.398	323.418	323.438	323.458
803	321.947	321.994	322.041	322.086	322.131	322.175	322.219	322.261	322.303	322.344	322.385	322.425	322.464	322.502	322.539	322.577	322.612	322.648	322.683	322.717	322.75	322.784	322.816	322.846	322.876	322.907	322.937	322.965	322.994	323.022	323.05	323.075	323.101	323.127	323.154	323.178	323.202	323.225	323.248	323.271	323.294	323.317	323.337	323.356	323.376	323.397	323.417	323.437	323.458
804	321.947	321.993	322.04	322.085	322.13	322.174	322.218	322.26	322.302	322.343	322.384	322.424	322.463	322.501	322.539	322.576	322.612	322.647	322.682	322.716	322.749	322.783	322.815	322.845	322.876	322.906	322.936	322.965	322.993	323.022	323.049	323.074	323.1	323.127	323.153	323.178	323.201	323.224	323.247	323.27	323.293	323.316	323.336	323.355	323.376	323.396	323.416	323.437	323.457
805	321.946	321.993	322.039	322.084	322.129	322.174	322.217	322.259	322.302	322.343	322.384	322.423	322.462	322.5	322.538	322.575	322.611	322.646	322.681	322.715	322.749	322.782	322.814	322.844	322.875	322.905	322.935	322.964	322.992	323.021	323.048	323.074	323.099	323.126	323.152	323.177	323.2	323.223	323.246	323.269	323.292	323.315	323.335	323.355	323.375	323.395	323.416	323.436	323.456
806	321.945	321.992	322.038	322.084	322.128	322.173	322.216	322.259	322.301	322.342	322.383	322.422	322.461	322.499	322.537	322.575	322.61	322.645	322.68	322.714	322.748	322.781	322.813	322.843	322.874	322.905	322.935	322.963	322.991	323.02	323.048	323.073	323.099	323.125	323.151	323.176	323.199	323.222	323.245	323.269	323.292	323.315	323.334	323.354	323.374	323.394	323.415	323.435	323.455
807	321.944	321.991	322.037	322.083	322.128	322.172	322.215	322.258	322.3	322.341	322.382	322.421	322.46	322.498	322.536	322.574	322.609	322.644	322.679	322.713	322.747	322.78	322.812	322.843	322.873	322.904	322.934	322.962	322.991	323.019	323.047	323.072	323.098	323.124	323.151	323.175	323.198	323.222	323.245	323.268	323.291	323.314	323.334	323.353	323.373	323.394	323.414	323.434	323.455
808	321.943	321.99	322.036	322.082	322.127	322.171	322.214	322.257	322.299	322.34	322.381	322.42	322.459	322.497	322.535	322.573	322.608	322.643	322.678	322.712	322.746	322.779	322.811	322.842	322.872	322.903	322.933	322.961	322.99	323.018	323.046	323.071	323.097	323.123	323.15	323.174	323.198	323.221	323.244	323.267	323.29	323.313	323.333	323.352	323.373	323.393	323.413	323.434	323.454
809	321.942	321.989	322.035	322.081	322.126	322.17	322.214	322.256	322.298	322.339	322.38	322.419	322.458	322.496	322.534	322.572	322.607	322.642	322.677	322.712	322.745	322.779	322.81	322.841	322.871	322.902	322.932	322.96	322.989	323.017	323.045	323.07	323.096	323.123	323.149	323.174	323.197	323.22	323.243	323.266	323.289	323.312	323.332	323.352	323.372	323.392	323.413	323.433	323.453
810	321.941	321.988	322.035	322.08	322.125	322.169	322.213	322.255	322.297	322.338	322.379	322.418	322.458	322.496	322.533	322.571	322.606	322.641	322.677	322.711	322.744	322.778	322.809	322.84	322.87	322.901	322.931	322.96	322.988	323.017	323.044	323.069	323.095	323.122	323.148	323.173	323.196	323.219	323.242	323.265	323.289	323.312	323.331	323.351	323.371	323.391	323.412	323.432	323.452
811	321.94	321.987	322.034	322.079	322.124	322.168	322.212	322.254	322.296	322.337	322.378	322.418	322.457	322.495	322.532	322.57	322.605	322.641	322.676	322.71	322.743	322.777	322.809	322.839	322.87	322.9	322.93	322.959	322.987	323.016	323.044	323.069	323.095	323.121	323.147	323.172	323.195	323.218	323.242	323.265	323.288	323.311	323.33	323.35	323.37	323.391	323.411	323.431	323.452
812	321.94	321.986	322.033	322.078	322.123	322.167	322.211	322.253	322.295	322.336	322.377	322.417	322.456	322.494	322.532	322.569	322.605	322.64	322.675	322.709	322.743	322.776	322.808	322.838	322.869	322.9	322.93	322.958	322.986	323.015	323.043	323.068	323.094	323.12	323.146	323.171	323.194	323.218	323.241	323.264	323.287	323.31	323.33	323.349	323.37	323.39	323.41	323.431	323.451
813	321.939	321.986	322.032	322.077	322.122	322.166	322.21	322.252	322.295	322.336	322.377	322.416	322.455	322.493	322.531	322.568	322.604	322.639	322.674	322.708	322.742	322.775	322.807	322.837	322.868	322.899	322.929	322.957	322.986	323.014	323.042	323.067	323.093	323.119	323.146	323.17	323.194	323.217	323.24	323.263	323.286	323.309	323.329	323.349	323.369	323.389	323.41	323.43	323.45
814	321.938	321.985	322.031	322.076	322.121	322.166	322.209	322.251	322.294	322.335	322.376	322.415	322.454	322.492	322.53	322.568	322.603	322.638	322.673	322.707	322.741	322.774	322.806	322.837	322.867	322.898	322.928	322.956	322.985	323.013	323.041	323.066	323.092	323.118	323.145	323.17	323.193	323.216	323.239	323.262	323.285	323.308	323.328	323.348	323.368	323.388	323.409	323.429	323.449
815	321.937	321.984	322.03	322.076	322.121	322.165	322.208	322.251	322.293	322.334	322.375	322.414	322.453	322.491	322.529	322.567	322.602	322.637	322.672	322.706	322.74	322.773	322.805	322.836	322.866	322.897	322.927	322.955	322.984	323.012	323.04	323.065	323.091	323.118	323.144	323.169	323.192	323.215	323.238	323.262	323.285	323.308	323.327	323.347	323.367	323.388	323.408	323.428	323.449
816	321.936	321.983	322.029	322.075	322.12	322.164	322.207	322.25	322.292	322.333	322.374	322.413	322.452	322.49	322.528	322.566	322.601	322.636	322.671	322.706	322.739	322.773	322.804	322.835	322.865	322.896	322.926	322.955	322.983	323.012	323.039	323.065	323.09	323.117	323.143	323.168	323.191	323.214	323.238	323.261	323.284	323.307	323.327	323.346	323.367	323.387	323.407	323.428	323.448
817	321.935	321.982	322.028	322.074	322.119	322.163	322.207	322.249	322.291	322.332	322.373	322.412	322.451	322.489	322.527	322.565	322.6	322.635	322.67	322.705	322.738	322.772	322.804	322.834	322.864	322.895	322.925	322.954	322.982	323.011	323.039	323.064	323.09	323.116	323.142	323.167	323.19	323.214	323.237	323.26	323.283	323.306	323.326	323.345	323.366	323.386	323.407	323.427	323.447
818	321.934	321.981	322.028	322.073	322.118	322.162	322.206	322.248	322.29	322.331	322.372	322.411	322.451	322.489	322.526	322.564	322.599	322.634	322.67	322.704	322.737	322.771	322.803	322.833	322.864	322.894	322.924	322.953	322.981	323.01	323.038	323.063	323.089	323.115	323.142	323.166	323.19	323.213	323.236	323.259	323.282	323.305	323.325	323.345	323.365	323.385	323.406	323.426	323.447
819	321.933	321.98	322.027	322.072	322.117	322.161	322.205	322.247	322.289	322.33	322.371	322.411	322.45	322.488	322.525	322.563	322.598	322.634	322.669	322.703	322.737	322.77	322.802	322.832	322.863	322.894	322.924	322.952	322.981	323.009	323.037	323.062	323.088	323.114	323.141	323.166	323.189	323.212	323.235	323.258	323.282	323.305	323.324	323.344	323.364	323.385	323.405	323.425	323.446
820	321.933	321.979	322.026	322.071	322.116	322.16	322.204	322.246	322.288	322.329	322.37	322.41	322.449	322.487	322.525	322.562	322.598	322.633	322.668	322.702	322.736	322.769	322.801	322.831	322.862	322.893	322.923	322.951	322.98	323.008	323.036	323.061	323.087	323.114	323.14	323.165	323.188	323.211	323.234	323.258	323.281	323.304	323.324	323.343	323.364	323.384	323.404	323.425	323.445
821	321.932	321.979	322.025	322.07	322.115	322.159	322.203	322.245	322.288	322.329	322.37	322.409	322.448	322.486	322.524	322.561	322.597	322.632	322.667	322.701	322.735	322.768	322.8	322.831	322.861	322.892	322.922	322.95	322.979	323.007	323.035	323.06	323.086	323.113	323.139	323.164	323.187	323.21	323.234	323.257	323.28	323.303	323.323	323.342	323.363	323.383	323.404	323.424	323.444
822	321.931	321.978	322.024	322.07	322.114	322.159	322.202	322.244	322.287	322.328	322.369	322.408	322.447	322.485	322.523	322.561	322.596	322.631	322.666	322.7	322.734	322.768	322.799	322.83	322.86	322.891	322.921	322.95	322.978	323.007	323.034	323.06	323.086	323.112	323.138	323.163	323.186	323.21	323.233	323.256	323.279	323.302	323.322	323.342	323.362	323.382	323.403	323.423	323.444
823	321.93	321.977	322.023	322.069	322.114	322.158	322.201	322.244	322.286	322.327	322.368	322.407	322.446	322.484	322.522	322.56	322.595	322.63	322.665	322.7	322.733	322.767	322.798	322.829	322.859	322.89	322.92	322.949	322.977	323.006	323.034	323.059	323.085	323.111	323.138	323.162	323.186	323.209	323.232	323.255	323.278	323.302	323.321	323.341	323.361	323.382	323.402	323.422	323.443
824	321.929	321.976	322.022	322.068	322.113	322.157	322.2	322.243	322.285	322.326	322.367	322.406	322.445	322.483	322.521	322.559	322.594	322.629	322.664	322.699	322.732	322.766	322.798	322.828	322.859	322.889	322.919	322.948	322.976	323.005	323.033	323.058	323.084	323.11	323.137	323.162	323.185	323.208	323.231	323.255	323.278	323.301	323.32	323.34	323.361	323.381	323.401	323.422	323.442
825	321.928	321.975	322.021	322.067	322.112	322.156	322.2	322.242	322.284	322.325	322.366	322.405	322.444	322.483	322.52	322.558	322.593	322.628	322.664	322.698	322.731	322.765	322.797	322.827	322.858	322.889	322.919	322.947	322.976	323.004	323.032	323.057	323.083	323.11	323.136	323.161	323.184	323.207	323.231	323.254	323.277	323.3	323.32	323.339	323.36	323.38	323.401	323.421	323.441
826	321.927	321.974	322.021	322.066	322.111	322.155	322.199	322.241	322.283	322.324	322.365	322.404	322.444	322.482	322.519	322.557	322.592	322.628	322.663	322.697	322.731	322.764	322.796	322.826	322.857	322.888	322.918	322.946	322.975	323.003	323.031	323.056	323.082	323.109	323.135	323.16	323.183	323.206	323.23	323.253	323.276	323.299	323.319	323.339	323.359	323.379	323.4	323.42	323.441
827	321.927	321.973	322.02	322.065	322.11	322.154	322.198	322.24	322.282	322.323	322.364	322.404	322.443	322.481	322.519	322.556	322.592	322.627	322.662	322.696	322.73	322.763	322.795	322.826	322.856	322.887	322.917	322.945	322.974	323.003	323.03	323.056	323.082	323.108	323.134	323.159	323.182	323.206	323.229	323.252	323.275	323.298	323.318	323.338	323.358	323.379	323.399	323.42	323.44
828	321.926	321.973	322.019	322.064	322.109	322.153	322.197	322.239	322.281	322.322	322.363	322.403	322.442	322.48	322.518	322.555	322.591	322.626	322.661	322.695	322.729	322.762	322.794	322.825	322.855	322.886	322.916	322.945	322.973	323.002	323.03	323.055	323.081	323.107	323.134	323.158	323.182	323.205	323.228	323.251	323.275	323.298	323.317	323.337	323.358	323.378	323.398	323.419	323.439
829	321.925	321.972	322.018	322.063	322.108	322.153	322.196	322.238	322.281	322.322	322.363	322.402	322.441	322.479	322.517	322.555	322.59	322.625	322.66	322.694	322.728	322.762	322.793	322.824	322.854	322.885	322.915	322.944	322.972	323.001	323.029	323.054	323.08	323.106	323.133	323.158	323.181	323.204	323.227	323.251	323.274	323.297	323.317	323.336	323.357	323.377	323.398	323.418	323.439
830	321.924	321.971	322.017	322.063	322.108	322.152	322.195	322.238	322.28	322.321	322.362	322.401	322.44	322.478	322.516	322.554	322.589	322.624	322.659	322.694	322.727	322.761	322.793	322.823	322.854	322.884	322.914	322.943	322.971	323	323.028	323.053	323.079	323.106	323.132	323.157	323.18	323.203	323.227	323.25	323.273	323.296	323.316	323.336	323.356	323.376	323.397	323.417	323.438
831	321.923	321.97	322.016	322.062	322.107	322.151	322.194	322.237	322.279	322.32	322.361	322.4	322.439	322.477	322.515	322.553	322.588	322.623	322.658	322.693	322.726	322.76	322.792	322.822	322.853	322.884	322.914	322.942	322.971	322.999	323.027	323.052	323.078	323.105	323.131	323.156	323.179	323.203	323.226	323.249	323.272	323.295	323.315	323.335	323.355	323.376	323.396	323.417	323.437
832	321.922	321.969	322.015	322.061	322.106	322.15	322.194	322.236	322.278	322.319	322.36	322.399	322.438	322.477	322.514	322.552	322.587	322.622	322.658	322.692	322.725	322.759	322.791	322.821	322.852	322.883	322.913	322.941	322.97	322.998	323.026	323.052	323.078	323.104	323.13	323.155	323.179	323.202	323.225	323.248	323.271	323.295	323.314	323.334	323.355	323.375	323.395	323.416	323.436
833	321.921	321.968	322.015	322.06	322.105	322.149	322.193	322.235	322.277	322.318	322.359	322.398	322.438	322.476	322.513	322.551	322.586	322.622	322.657	322.691	322.725	322.758	322.79	322.821	322.851	322.882	322.912	322.94	322.969	322.998	323.025	323.051	323.077	323.103	323.13	323.154	323.178	323.201	323.224	323.248	323.271	323.294	323.314	323.333	323.354	323.374	323.395	323.415	323.436
834	321.921	321.967	322.014	322.059	322.104	322.148	322.192	322.234	322.276	322.317	322.358	322.398	322.437	322.475	322.513	322.55	322.586	322.621	322.656	322.69	322.724	322.757	322.789	322.82	322.85	322.881	322.911	322.94	322.968	322.997	323.025	323.05	323.076	323.102	323.129	323.154	323.177	323.2	323.224	323.247	323.27	323.293	323.313	323.333	323.353	323.374	323.394	323.414	323.435
835	321.92	321.967	322.013	322.058	322.103	322.147	322.191	322.233	322.275	322.316	322.357	322.397	322.436	322.474	322.512	322.549	322.585	322.62	322.655	322.689	322.723	322.757	322.788	322.819	322.849	322.88	322.91	322.939	322.967	322.996	323.024	323.049	323.075	323.102	323.128	323.153	323.176	323.199	323.223	323.246	323.269	323.292	323.312	323.332	323.352	323.373	323.393	323.414	323.434
836	321.919	321.966	322.012	322.057	322.102	322.147	322.19	322.232	322.275	322.316	322.357	322.396	322.435	322.473	322.511	322.549	322.584	322.619	322.654	322.689	322.722	322.756	322.787	322.818	322.849	322.879	322.91	322.938	322.967	322.995	323.023	323.048	323.074	323.101	323.127	323.152	323.175	323.199	323.222	323.245	323.268	323.292	323.311	323.331	323.352	323.372	323.393	323.413	323.433
837	321.918	321.965	322.011	322.057	322.101	322.146	322.189	322.232	322.274	322.315	322.356	322.395	322.434	322.472	322.51	322.548	322.583	322.618	322.653	322.688	322.721	322.755	322.787	322.817	322.848	322.879	322.909	322.937	322.966	322.994	323.022	323.047	323.074	323.1	323.126	323.151	323.175	323.198	323.221	323.244	323.268	323.291	323.311	323.33	323.351	323.371	323.392	323.412	323.433
838	321.917	321.964	322.01	322.056	322.101	322.145	322.188	322.231	322.273	322.314	322.355	322.394	322.433	322.471	322.509	322.547	322.582	322.617	322.653	322.687	322.72	322.754	322.786	322.816	322.847	322.878	322.908	322.936	322.965	322.994	323.021	323.047	323.073	323.099	323.126	323.15	323.174	323.197	323.22	323.244	323.267	323.29	323.31	323.33	323.35	323.371	323.391	323.412	323.432
839	321.916	321.963	322.009	322.055	322.1	322.144	322.188	322.23	322.272	322.313	322.354	322.393	322.432	322.471	322.508	322.546	322.581	322.617	322.652	322.686	322.72	322.753	322.785	322.816	322.846	322.877	322.907	322.936	322.964	322.993	323.021	323.046	323.072	323.098	323.125	323.15	323.173	323.196	323.22	323.243	323.266	323.289	323.309	323.329	323.349	323.37	323.39	323.411	323.431
840	321.915	321.962	322.009	322.054	322.099	322.143	322.187	322.229	322.271	322.312	322.353	322.392	322.432	322.47	322.507	322.545	322.581	322.616	322.651	322.685	322.719	322.752	322.784	322.815	322.845	322.876	322.906	322.935	322.963	322.992	323.02	323.045	323.071	323.098	323.124	323.149	323.172	323.196	323.219	323.242	323.265	323.289	323.308	323.328	323.349	323.369	323.39	323.41	323.431
841	321.915	321.961	322.008	322.053	322.098	322.142	322.186	322.228	322.27	322.311	322.352	322.392	322.431	322.469	322.507	322.544	322.58	322.615	322.65	322.684	322.718	322.752	322.783	322.814	322.844	322.875	322.905	322.934	322.963	322.991	323.019	323.044	323.07	323.097	323.123	323.148	323.171	323.195	323.218	323.241	323.265	323.288	323.308	323.327	323.348	323.368	323.389	323.409	323.43
842	321.914	321.961	322.007	322.052	322.097	322.141	322.185	322.227	322.269	322.31	322.351	322.391	322.43	322.468	322.506	322.544	322.579	322.614	322.649	322.683	322.717	322.751	322.782	322.813	322.844	322.875	322.905	322.933	322.962	322.99	323.018	323.043	323.07	323.096	323.123	323.147	323.171	323.194	323.217	323.241	323.264	323.287	323.307	323.327	323.347	323.368	323.388	323.409	323.429
843	321.913	321.96	322.006	322.052	322.096	322.141	322.184	322.226	322.269	322.31	322.351	322.39	322.429	322.467	322.505	322.543	322.578	322.613	322.648	322.683	322.716	322.75	322.782	322.812	322.843	322.874	322.904	322.932	322.961	322.99	323.017	323.043	323.069	323.095	323.122	323.147	323.17	323.193	323.217	323.24	323.263	323.286	323.306	323.326	323.346	323.367	323.387	323.408	323.428
844	321.912	321.959	322.005	322.051	322.096	322.14	322.183	322.226	322.268	322.309	322.35	322.389	322.428	322.466	322.504	322.542	322.577	322.612	322.648	322.682	322.715	322.749	322.781	322.811	322.842	322.873	322.903	322.931	322.96	322.989	323.017	323.042	323.068	323.094	323.121	323.146	323.169	323.192	323.216	323.239	323.262	323.286	323.305	323.325	323.346	323.366	323.387	323.407	323.428
845	321.911	321.958	322.004	322.05	322.095	322.139	322.182	322.225	322.267	322.308	322.349	322.388	322.427	322.465	322.503	322.541	322.576	322.612	322.647	322.681	322.715	322.748	322.78	322.811	322.841	322.872	322.902	322.931	322.959	322.988	323.016	323.041	323.067	323.094	323.12	323.145	323.168	323.192	323.215	323.238	323.262	323.285	323.305	323.324	323.345	323.365	323.386	323.406	323.427
846	321.91	321.957	322.004	322.049	322.094	322.138	322.182	322.224	322.266	322.307	322.348	322.387	322.427	322.465	322.502	322.54	322.575	322.611	322.646	322.68	322.714	322.747	322.779	322.81	322.84	322.871	322.901	322.93	322.958	322.987	323.015	323.04	323.066	323.093	323.119	323.144	323.168	323.191	323.214	323.238	323.261	323.284	323.304	323.324	323.344	323.365	323.385	323.406	323.426
847	321.91	321.956	322.003	322.048	322.093	322.137	322.181	322.223	322.265	322.306	322.347	322.387	322.426	322.464	322.502	322.539	322.575	322.61	322.645	322.679	322.713	322.747	322.778	322.809	322.839	322.87	322.901	322.929	322.958	322.986	323.014	323.039	323.066	323.092	323.119	323.143	323.167	323.19	323.214	323.237	323.26	323.283	323.303	323.323	323.343	323.364	323.384	323.405	323.426
848	321.909	321.956	322.002	322.047	322.092	322.136	322.18	322.222	322.264	322.305	322.346	322.386	322.425	322.463	322.501	322.538	322.574	322.609	322.644	322.678	322.712	322.746	322.778	322.808	322.839	322.87	322.9	322.928	322.957	322.986	323.013	323.039	323.065	323.091	323.118	323.143	323.166	323.189	323.213	323.236	323.259	323.283	323.302	323.322	323.343	323.363	323.384	323.404	323.425
849	321.908	321.955	322.001	322.046	322.091	322.135	322.179	322.221	322.264	322.305	322.346	322.385	322.424	322.462	322.5	322.538	322.573	322.608	322.643	322.678	322.711	322.745	322.777	322.807	322.838	322.869	322.899	322.927	322.956	322.985	323.013	323.038	323.064	323.09	323.117	323.142	323.165	323.189	323.212	323.235	323.259	323.282	323.302	323.321	323.342	323.363	323.383	323.404	323.424
850	321.907	321.954	322	322.046	322.09	322.135	322.178	322.221	322.263	322.304	322.345	322.384	322.423	322.461	322.499	322.537	322.572	322.607	322.643	322.677	322.71	322.744	322.776	322.806	322.837	322.868	322.898	322.927	322.955	322.984	323.012	323.037	323.063	323.09	323.116	323.141	323.164	323.188	323.211	323.235	323.258	323.281	323.301	323.321	323.341	323.362	323.382	323.403	323.423
851	321.906	321.953	321.999	322.045	322.09	322.134	322.177	322.22	322.262	322.303	322.344	322.383	322.422	322.46	322.498	322.536	322.571	322.606	322.642	322.676	322.71	322.743	322.775	322.806	322.836	322.867	322.897	322.926	322.954	322.983	323.011	323.036	323.062	323.089	323.115	323.14	323.164	323.187	323.21	323.234	323.257	323.28	323.3	323.32	323.34	323.361	323.382	323.402	323.423
852	321.905	321.952	321.998	322.044	322.089	322.133	322.177	322.219	322.261	322.302	322.343	322.382	322.421	322.46	322.497	322.535	322.57	322.606	322.641	322.675	322.709	322.742	322.774	322.805	322.835	322.866	322.896	322.925	322.954	322.982	323.01	323.036	323.062	323.088	323.115	323.14	323.163	323.186	323.21	323.233	323.256	323.28	323.299	323.319	323.34	323.36	323.381	323.401	323.422
853	321.905	321.951	321.998	322.043	322.088	322.132	322.176	322.218	322.26	322.301	322.342	322.382	322.421	322.459	322.497	322.534	322.57	322.605	322.64	322.674	322.708	322.742	322.773	322.804	322.835	322.866	322.896	322.924	322.953	322.982	323.009	323.035	323.061	323.087	323.114	323.139	323.162	323.186	323.209	323.232	323.256	323.279	323.299	323.318	323.339	323.36	323.38	323.401	323.421
854	321.904	321.951	321.997	322.042	322.087	322.131	322.175	322.217	322.259	322.3	322.341	322.381	322.42	322.458	322.496	322.533	322.569	322.604	322.639	322.674	322.707	322.741	322.773	322.803	322.834	322.865	322.895	322.923	322.952	322.981	323.009	323.034	323.06	323.087	323.113	323.138	323.161	323.185	323.208	323.232	323.255	323.278	323.298	323.318	323.338	323.359	323.379	323.4	323.421
855	321.903	321.95	321.996	322.041	322.086	322.13	322.174	322.216	322.258	322.3	322.341	322.38	322.419	322.457	322.495	322.533	322.568	322.603	322.638	322.673	322.706	322.74	322.772	322.802	322.833	322.864	322.894	322.923	322.951	322.98	323.008	323.033	323.059	323.086	323.112	323.137	323.161	323.184	323.207	323.231	323.254	323.277	323.297	323.317	323.338	323.358	323.379	323.399	323.42
856	321.902	321.949	321.995	322.041	322.085	322.13	322.173	322.215	322.258	322.299	322.34	322.379	322.418	322.456	322.494	322.532	322.567	322.602	322.638	322.672	322.705	322.739	322.771	322.802	322.832	322.863	322.893	322.922	322.95	322.979	323.007	323.032	323.058	323.085	323.112	323.136	323.16	323.183	323.207	323.23	323.253	323.277	323.296	323.316	323.337	323.357	323.378	323.399	323.419
857	321.901	321.948	321.994	322.04	322.085	322.129	322.172	322.215	322.257	322.298	322.339	322.378	322.417	322.455	322.493	322.531	322.566	322.602	322.637	322.671	322.705	322.738	322.77	322.801	322.831	322.862	322.892	322.921	322.95	322.978	323.006	323.032	323.058	323.084	323.111	323.136	323.159	323.182	323.206	323.229	323.253	323.276	323.296	323.316	323.336	323.357	323.377	323.398	323.418
858	321.9	321.947	321.993	322.039	322.084	322.128	322.172	322.214	322.256	322.297	322.338	322.377	322.416	322.455	322.492	322.53	322.565	322.601	322.636	322.67	322.704	322.737	322.769	322.8	322.831	322.862	322.892	322.92	322.949	322.978	323.005	323.031	323.057	323.083	323.11	323.135	323.158	323.182	323.205	323.229	323.252	323.275	323.295	323.315	323.335	323.356	323.377	323.397	323.418
859	321.9	321.946	321.993	322.038	322.083	322.127	322.171	322.213	322.255	322.296	322.337	322.376	322.416	322.454	322.492	322.529	322.565	322.6	322.635	322.669	322.703	322.737	322.769	322.799	322.83	322.861	322.891	322.919	322.948	322.977	323.005	323.03	323.056	323.083	323.109	323.134	323.158	323.181	323.204	323.228	323.251	323.274	323.294	323.314	323.335	323.355	323.376	323.396	323.417
860	321.899	321.946	321.992	322.037	322.082	322.126	322.17	322.212	322.254	322.295	322.336	322.376	322.415	322.453	322.491	322.529	322.564	322.599	322.634	322.669	322.702	322.736	322.768	322.798	322.829	322.86	322.89	322.919	322.947	322.976	323.004	323.029	323.055	323.082	323.108	323.133	323.157	323.18	323.204	323.227	323.25	323.274	323.293	323.313	323.334	323.354	323.375	323.396	323.416
861	321.898	321.945	321.991	322.036	322.081	322.125	322.169	322.211	322.253	322.295	322.336	322.375	322.414	322.452	322.49	322.528	322.563	322.598	322.633	322.668	322.701	322.735	322.767	322.797	322.828	322.859	322.889	322.918	322.946	322.975	323.003	323.028	323.055	323.081	323.108	323.133	323.156	323.179	323.203	323.226	323.25	323.273	323.293	323.313	323.333	323.354	323.374	323.395	323.416
862	321.897	321.944	321.99	322.036	322.08	322.125	322.168	322.21	322.253	322.294	322.335	322.374	322.413	322.451	322.489	322.527	322.562	322.597	322.633	322.667	322.701	322.734	322.766	322.797	322.827	322.858	322.888	322.917	322.946	322.974	323.002	323.028	323.054	323.08	323.107	323.132	323.155	323.179	323.202	323.225	323.249	323.272	323.292	323.312	323.332	323.353	323.374	323.394	323.415
863	321.896	321.943	321.989	322.035	322.08	322.124	322.167	322.21	322.252	322.293	322.334	322.373	322.412	322.45	322.488	322.526	322.561	322.597	322.632	322.666	322.7	322.733	322.765	322.796	322.826	322.857	322.888	322.916	322.945	322.974	323.002	323.027	323.053	323.08	323.106	323.131	323.154	323.178	323.201	323.225	323.248	323.271	323.291	323.311	323.332	323.352	323.373	323.394	323.414
864	321.895	321.942	321.989	322.034	322.079	322.123	322.167	322.209	322.251	322.292	322.333	322.372	322.412	322.45	322.487	322.525	322.561	322.596	322.631	322.665	322.699	322.733	322.764	322.795	322.826	322.857	322.887	322.915	322.944	322.973	323.001	323.026	323.052	323.079	323.105	323.13	323.154	323.177	323.201	323.224	323.247	323.271	323.291	323.31	323.331	323.352	323.372	323.393	323.413
865	321.895	321.941	321.988	322.033	322.078	322.122	322.166	322.208	322.25	322.291	322.332	322.372	322.411	322.449	322.487	322.524	322.56	322.595	322.63	322.664	322.698	322.732	322.764	322.794	322.825	322.856	322.886	322.915	322.943	322.972	323	323.025	323.051	323.078	323.105	323.13	323.153	323.176	323.2	323.223	323.247	323.27	323.29	323.31	323.33	323.351	323.372	323.392	323.413
866	321.894	321.941	321.987	322.032	322.077	322.121	322.165	322.207	322.249	322.29	322.331	322.371	322.41	322.448	322.486	322.524	322.559	322.594	322.629	322.664	322.697	322.731	322.763	322.793	322.824	322.855	322.885	322.914	322.942	322.971	322.999	323.025	323.051	323.077	323.104	323.129	323.152	323.176	323.199	323.223	323.246	323.269	323.289	323.309	323.33	323.35	323.371	323.391	323.412
867	321.893	321.94	321.986	322.031	322.076	322.12	322.164	322.206	322.249	322.29	322.331	322.37	322.409	322.447	322.485	322.523	322.558	322.593	322.629	322.663	322.697	322.73	322.762	322.793	322.823	322.854	322.884	322.913	322.942	322.97	322.998	323.024	323.05	323.076	323.103	323.128	323.151	323.175	323.198	323.222	323.245	323.268	323.288	323.308	323.329	323.349	323.37	323.391	323.411
868	321.892	321.939	321.985	322.031	322.076	322.12	322.163	322.206	322.248	322.289	322.33	322.369	322.408	322.446	322.484	322.522	322.557	322.592	322.628	322.662	322.696	322.729	322.761	322.792	322.822	322.853	322.884	322.912	322.941	322.97	322.998	323.023	323.049	323.076	323.102	323.127	323.151	323.174	323.198	323.221	323.244	323.268	323.288	323.307	323.328	323.349	323.369	323.39	323.411
869	321.891	321.938	321.984	322.03	322.075	322.119	322.162	322.205	322.247	322.288	322.329	322.368	322.407	322.445	322.483	322.521	322.556	322.592	322.627	322.661	322.695	322.729	322.76	322.791	322.822	322.853	322.883	322.911	322.94	322.969	322.997	323.022	323.048	323.075	323.102	323.126	323.15	323.173	323.197	323.22	323.244	323.267	323.287	323.307	323.327	323.348	323.369	323.389	323.41
870	321.891	321.937	321.984	322.029	322.074	322.118	322.162	322.204	322.246	322.287	322.328	322.367	322.407	322.445	322.482	322.52	322.556	322.591	322.626	322.66	322.694	322.728	322.76	322.79	322.821	322.852	322.882	322.911	322.939	322.968	322.996	323.021	323.048	323.074	323.101	323.126	323.149	323.173	323.196	323.22	323.243	323.266	323.286	323.306	323.327	323.347	323.368	323.389	323.409
871	321.89	321.937	321.983	322.028	322.073	322.117	322.161	322.203	322.245	322.286	322.327	322.367	322.406	322.444	322.482	322.519	322.555	322.59	322.625	322.66	322.693	322.727	322.759	322.789	322.82	322.851	322.881	322.91	322.939	322.967	322.995	323.021	323.047	323.073	323.1	323.125	323.148	323.172	323.195	323.219	323.242	323.265	323.285	323.305	323.326	323.347	323.367	323.388	323.409
872	321.889	321.936	321.982	322.027	322.072	322.116	322.16	322.202	322.244	322.285	322.326	322.366	322.405	322.443	322.481	322.519	322.554	322.589	322.624	322.659	322.692	322.726	322.758	322.789	322.819	322.85	322.88	322.909	322.938	322.967	322.994	323.02	323.046	323.073	323.099	323.124	323.148	323.171	323.195	323.218	323.241	323.265	323.285	323.305	323.325	323.346	323.367	323.387	323.408
873	321.888	321.935	321.981	322.027	322.071	322.116	322.159	322.201	322.244	322.285	322.326	322.365	322.404	322.442	322.48	322.518	322.553	322.588	322.624	322.658	322.692	322.725	322.757	322.788	322.818	322.85	322.88	322.908	322.937	322.966	322.994	323.019	323.045	323.072	323.098	323.123	323.147	323.17	323.194	323.217	323.241	323.264	323.284	323.304	323.324	323.345	323.366	323.386	323.407
874	321.887	321.934	321.98	322.026	322.071	322.115	322.158	322.201	322.243	322.284	322.325	322.364	322.403	322.441	322.479	322.517	322.552	322.588	322.623	322.657	322.691	322.725	322.756	322.787	322.818	322.849	322.879	322.907	322.936	322.965	322.993	323.018	323.044	323.071	323.098	323.123	323.146	323.17	323.193	323.217	323.24	323.263	323.283	323.303	323.324	323.344	323.365	323.386	323.406
875	321.886	321.933	321.98	322.025	322.07	322.114	322.157	322.2	322.242	322.283	322.324	322.363	322.402	322.441	322.478	322.516	322.552	322.587	322.622	322.656	322.69	322.724	322.756	322.786	322.817	322.848	322.878	322.907	322.935	322.964	322.992	323.018	323.044	323.07	323.097	323.122	323.145	323.169	323.192	323.216	323.239	323.262	323.282	323.302	323.323	323.344	323.364	323.385	323.406
876	321.886	321.932	321.979	322.024	322.069	322.113	322.157	322.199	322.241	322.282	322.323	322.363	322.402	322.44	322.478	322.515	322.551	322.586	322.621	322.656	322.689	322.723	322.755	322.785	322.816	322.847	322.877	322.906	322.935	322.963	322.991	323.017	323.043	323.07	323.096	323.121	323.145	323.168	323.192	323.215	323.238	323.262	323.282	323.302	323.322	323.343	323.364	323.384	323.405
877	321.885	321.932	321.978	322.023	322.068	322.112	322.156	322.198	322.24	322.281	322.322	322.362	322.401	322.439	322.477	322.515	322.55	322.585	322.62	322.655	322.688	322.722	322.754	322.785	322.815	322.846	322.877	322.905	322.934	322.963	322.991	323.016	323.042	323.069	323.095	323.12	323.144	323.167	323.191	323.214	323.238	323.261	323.281	323.301	323.322	323.342	323.363	323.384	323.404
878	321.884	321.931	321.977	322.022	322.067	322.111	322.155	322.197	322.239	322.281	322.322	322.361	322.4	322.438	322.476	322.514	322.549	322.584	322.62	322.654	322.688	322.721	322.753	322.784	322.815	322.846	322.876	322.904	322.933	322.962	322.99	323.015	323.041	323.068	323.095	323.12	323.143	323.167	323.19	323.214	323.237	323.26	323.28	323.3	323.321	323.342	323.362	323.383	323.404
879	321.883	321.93	321.976	322.022	322.067	322.111	322.154	322.197	322.239	322.28	322.321	322.36	322.399	322.437	322.475	322.513	322.548	322.584	322.619	322.653	322.687	322.721	322.752	322.783	322.814	322.845	322.875	322.904	322.932	322.961	322.989	323.014	323.041	323.067	323.094	323.119	323.142	323.166	323.189	323.213	323.236	323.26	323.28	323.299	323.32	323.341	323.362	323.382	323.403
880	321.882	321.929	321.975	322.021	322.066	322.11	322.153	322.196	322.238	322.279	322.32	322.359	322.398	322.437	322.474	322.512	322.548	322.583	322.618	322.652	322.686	322.72	322.752	322.782	322.813	322.844	322.874	322.903	322.932	322.96	322.988	323.014	323.04	323.066	323.093	323.118	323.142	323.165	323.189	323.212	323.235	323.259	323.279	323.299	323.319	323.34	323.361	323.382	323.402
881	321.882	321.928	321.975	322.02	322.065	322.109	322.153	322.195	322.237	322.278	322.319	322.358	322.398	322.436	322.474	322.511	322.547	322.582	322.617	322.652	322.685	322.719	322.751	322.781	322.812	322.843	322.873	322.902	322.931	322.959	322.987	323.013	323.039	323.066	323.092	323.117	323.141	323.164	323.188	323.211	323.235	323.258	323.278	323.298	323.319	323.339	323.36	323.381	323.402
882	321.881	321.928	321.974	322.019	322.064	322.108	322.152	322.194	322.236	322.277	322.318	322.358	322.397	322.435	322.473	322.511	322.546	322.581	322.616	322.651	322.684	322.718	322.75	322.781	322.811	322.842	322.873	322.901	322.93	322.959	322.987	323.012	323.038	323.065	323.092	323.117	323.14	323.164	323.187	323.211	323.234	323.257	323.277	323.297	323.318	323.339	323.359	323.38	323.401
883	321.88	321.927	321.973	322.018	322.063	322.107	322.151	322.193	322.235	322.276	322.317	322.357	322.396	322.434	322.472	322.51	322.545	322.58	322.616	322.65	322.684	322.717	322.749	322.78	322.811	322.842	322.872	322.9	322.929	322.958	322.986	323.011	323.038	323.064	323.091	323.116	323.139	323.163	323.186	323.21	323.233	323.257	323.277	323.297	323.317	323.338	323.359	323.379	323.4
884	321.879	321.926	321.972	322.018	322.062	322.107	322.15	322.192	322.235	322.276	322.317	322.356	322.395	322.433	322.471	322.509	322.544	322.58	322.615	322.649	322.683	322.717	322.748	322.779	322.81	322.841	322.871	322.9	322.928	322.957	322.985	323.011	323.037	323.063	323.09	323.115	323.139	323.162	323.186	323.209	323.233	323.256	323.276	323.296	323.317	323.337	323.358	323.379	323.399
885	321.878	321.925	321.971	322.017	322.062	322.106	322.149	322.192	322.234	322.275	322.316	322.355	322.394	322.432	322.47	322.508	322.543	322.579	322.614	322.648	322.682	322.716	322.748	322.778	322.809	322.84	322.87	322.899	322.928	322.956	322.984	323.01	323.036	323.063	323.089	323.114	323.138	323.161	323.185	323.208	323.232	323.255	323.275	323.295	323.316	323.337	323.357	323.378	323.399
886	321.878	321.924	321.971	322.016	322.061	322.105	322.149	322.191	322.233	322.274	322.315	322.354	322.394	322.432	322.47	322.507	322.543	322.578	322.613	322.648	322.681	322.715	322.747	322.778	322.808	322.839	322.869	322.898	322.927	322.956	322.984	323.009	323.035	323.062	323.089	323.114	323.137	323.161	323.184	323.208	323.231	323.254	323.274	323.294	323.315	323.336	323.357	323.377	323.398
887	321.877	321.924	321.97	322.015	322.06	322.104	322.148	322.19	322.232	322.273	322.314	322.354	322.393	322.431	322.469	322.507	322.542	322.577	322.612	322.647	322.68	322.714	322.746	322.777	322.807	322.838	322.869	322.897	322.926	322.955	322.983	323.008	323.035	323.061	323.088	323.113	323.136	323.16	323.183	323.207	323.23	323.254	323.274	323.294	323.314	323.335	323.356	323.377	323.397
888	321.876	321.923	321.969	322.014	322.059	322.103	322.147	322.189	322.231	322.272	322.313	322.353	322.392	322.43	322.468	322.506	322.541	322.576	322.612	322.646	322.68	322.713	322.745	322.776	322.807	322.838	322.868	322.897	322.925	322.954	322.982	323.008	323.034	323.06	323.087	323.112	323.136	323.159	323.183	323.206	323.23	323.253	323.273	323.293	323.314	323.334	323.355	323.376	323.397
889	321.875	321.922	321.968	322.014	322.058	322.103	322.146	322.188	322.231	322.272	322.313	322.352	322.391	322.429	322.467	322.505	322.54	322.576	322.611	322.645	322.679	322.713	322.745	322.775	322.806	322.837	322.867	322.896	322.925	322.953	322.981	323.007	323.033	323.06	323.086	323.111	323.135	323.158	323.182	323.205	323.229	323.252	323.272	323.292	323.313	323.334	323.354	323.375	323.396
890	321.874	321.921	321.967	322.013	322.058	322.102	322.145	322.188	322.23	322.271	322.312	322.351	322.39	322.428	322.466	322.504	322.54	322.575	322.61	322.644	322.678	322.712	322.744	322.774	322.805	322.836	322.866	322.895	322.924	322.953	322.981	323.006	323.032	323.059	323.086	323.111	323.134	323.158	323.181	323.205	323.228	323.252	323.272	323.292	323.312	323.333	323.354	323.375	323.395
891	321.874	321.92	321.967	322.012	322.057	322.101	322.145	322.187	322.229	322.27	322.311	322.35	322.39	322.428	322.466	322.503	322.539	322.574	322.609	322.644	322.677	322.711	322.743	322.774	322.804	322.835	322.866	322.894	322.923	322.952	322.98	323.005	323.031	323.058	323.085	323.11	323.133	323.157	323.18	323.204	323.227	323.251	323.271	323.291	323.312	323.332	323.353	323.374	323.395
892	321.873	321.92	321.966	322.011	322.056	322.1	322.144	322.186	322.228	322.269	322.31	322.35	322.389	322.427	322.465	322.503	322.538	322.573	322.608	322.643	322.677	322.71	322.742	322.773	322.804	322.835	322.865	322.893	322.922	322.951	322.979	323.004	323.031	323.057	323.084	323.109	323.133	323.156	323.18	323.203	323.227	323.25	323.27	323.29	323.311	323.332	323.352	323.373	323.394
893	321.872	321.919	321.965	322.01	322.055	322.099	322.143	322.185	322.227	322.268	322.309	322.349	322.388	322.426	322.464	322.502	322.537	322.572	322.608	322.642	322.676	322.709	322.741	322.772	322.803	322.834	322.864	322.893	322.921	322.95	322.978	323.004	323.03	323.057	323.083	323.108	323.132	323.155	323.179	323.203	323.226	323.249	323.269	323.289	323.31	323.331	323.352	323.372	323.393
894	321.871	321.918	321.964	322.01	322.054	322.099	322.142	322.184	322.227	322.268	322.309	322.348	322.387	322.425	322.463	322.501	322.536	322.572	322.607	322.641	322.675	322.709	322.741	322.771	322.802	322.833	322.863	322.892	322.921	322.949	322.978	323.003	323.029	323.056	323.083	323.108	323.131	323.155	323.178	323.202	323.225	323.249	323.269	323.289	323.309	323.33	323.351	323.372	323.392
895	321.87	321.917	321.963	322.009	322.054	322.098	322.141	322.184	322.226	322.267	322.308	322.347	322.386	322.424	322.462	322.5	322.536	322.571	322.606	322.64	322.674	322.708	322.74	322.77	322.801	322.832	322.862	322.891	322.92	322.949	322.977	323.002	323.028	323.055	323.082	323.107	323.13	323.154	323.178	323.201	323.225	323.248	323.268	323.288	323.309	323.33	323.35	323.371	323.392
896	321.87	321.916	321.963	322.008	322.053	322.097	322.141	322.183	322.225	322.266	322.307	322.346	322.386	322.424	322.462	322.499	322.535	322.57	322.605	322.64	322.673	322.707	322.739	322.77	322.8	322.831	322.862	322.89	322.919	322.948	322.976	323.001	323.028	323.054	323.081	323.106	323.13	323.153	323.177	323.2	323.224	323.247	323.267	323.287	323.308	323.329	323.35	323.37	323.391
897	321.869	321.916	321.962	322.007	322.052	322.096	322.14	322.182	322.224	322.265	322.306	322.346	322.385	322.423	322.461	322.499	322.534	322.569	322.605	322.639	322.673	322.706	322.738	322.769	322.8	322.831	322.861	322.89	322.918	322.947	322.975	323.001	323.027	323.054	323.08	323.105	323.129	323.153	323.176	323.2	323.223	323.247	323.267	323.287	323.307	323.328	323.349	323.37	323.39
898	321.868	321.915	321.961	322.006	322.051	322.095	322.139	322.181	322.223	322.264	322.305	322.345	322.384	322.422	322.46	322.498	322.533	322.568	322.604	322.638	322.672	322.706	322.737	322.768	322.799	322.83	322.86	322.889	322.918	322.946	322.974	323	323.026	323.053	323.08	323.105	323.128	323.152	323.175	323.199	323.222	323.246	323.266	323.286	323.307	323.327	323.348	323.369	323.39
899	321.867	321.914	321.96	322.006	322.051	322.095	322.138	322.18	322.223	322.264	322.305	322.344	322.383	322.421	322.459	322.497	322.532	322.568	322.603	322.637	322.671	322.705	322.737	322.767	322.798	322.829	322.859	322.888	322.917	322.946	322.974	322.999	323.025	323.052	323.079	323.104	323.127	323.151	323.175	323.198	323.222	323.245	323.265	323.285	323.306	323.327	323.347	323.368	323.389
900	321.867	321.913	321.96	322.005	322.05	322.094	322.137	322.18	322.222	322.263	322.304	322.343	322.382	322.421	322.458	322.496	322.532	322.567	322.602	322.637	322.67	322.704	322.736	322.767	322.797	322.828	322.859	322.887	322.916	322.945	322.973	322.998	323.025	323.051	323.078	323.103	323.127	323.15	323.174	323.197	323.221	323.244	323.264	323.284	323.305	323.326	323.347	323.368	323.388
901	321.866	321.913	321.959	322.004	322.049	322.093	322.137	322.179	322.221	322.262	322.303	322.342	322.382	322.42	322.458	322.495	322.531	322.566	322.601	322.636	322.669	322.703	322.735	322.766	322.797	322.828	322.858	322.887	322.915	322.944	322.972	322.998	323.024	323.051	323.077	323.102	323.126	323.15	323.173	323.197	323.22	323.244	323.264	323.284	323.305	323.325	323.346	323.367	323.388
902	321.865	321.912	321.958	322.003	322.048	322.092	322.136	322.178	322.22	322.261	322.302	322.342	322.381	322.419	322.457	322.495	322.53	322.565	322.601	322.635	322.669	322.702	322.734	322.765	322.796	322.827	322.857	322.886	322.915	322.943	322.971	322.997	323.023	323.05	323.077	323.102	323.125	323.149	323.172	323.196	323.219	323.243	323.263	323.283	323.304	323.325	323.345	323.366	323.387
903	321.864	321.911	321.957	322.003	322.047	322.091	322.135	322.177	322.219	322.261	322.302	322.341	322.38	322.418	322.456	322.494	322.529	322.565	322.6	322.634	322.668	322.702	322.734	322.764	322.795	322.826	322.856	322.885	322.914	322.943	322.971	322.996	323.022	323.049	323.076	323.101	323.125	323.148	323.172	323.195	323.219	323.242	323.262	323.282	323.303	323.324	323.345	323.365	323.386
904	321.863	321.91	321.956	322.002	322.047	322.091	322.134	322.177	322.219	322.26	322.301	322.34	322.379	322.417	322.455	322.493	322.528	322.564	322.599	322.633	322.667	322.701	322.733	322.764	322.794	322.825	322.856	322.884	322.913	322.942	322.97	322.995	323.022	323.048	323.075	323.1	323.124	323.147	323.171	323.195	323.218	323.241	323.262	323.282	323.302	323.323	323.344	323.365	323.386
905	321.863	321.909	321.956	322.001	322.046	322.09	322.133	322.176	322.218	322.259	322.3	322.339	322.378	322.417	322.454	322.492	322.528	322.563	322.598	322.633	322.666	322.7	322.732	322.763	322.793	322.825	322.855	322.883	322.912	322.941	322.969	322.995	323.021	323.048	323.074	323.099	323.123	323.147	323.17	323.194	323.217	323.241	323.261	323.281	323.302	323.323	323.343	323.364	323.385
906	321.862	321.909	321.955	322	322.045	322.089	322.133	322.175	322.217	322.258	322.299	322.339	322.378	322.416	322.454	322.491	322.527	322.562	322.597	322.632	322.666	322.699	322.731	322.762	322.793	322.824	322.854	322.883	322.912	322.94	322.968	322.994	323.02	323.047	323.074	323.099	323.122	323.146	323.17	323.193	323.217	323.24	323.26	323.28	323.301	323.322	323.343	323.363	323.384
907	321.861	321.908	321.954	321.999	322.044	322.088	322.132	322.174	322.216	322.257	322.298	322.338	322.377	322.415	322.453	322.491	322.526	322.561	322.597	322.631	322.665	322.699	322.73	322.761	322.792	322.823	322.853	322.882	322.911	322.94	322.968	322.993	323.019	323.046	323.073	323.098	323.122	323.145	323.169	323.192	323.216	323.239	323.259	323.279	323.3	323.321	323.342	323.363	323.384
908	321.86	321.907	321.953	321.999	322.043	322.088	322.131	322.173	322.216	322.257	322.298	322.337	322.376	322.414	322.452	322.49	322.525	322.561	322.596	322.63	322.664	322.698	322.73	322.76	322.791	322.822	322.853	322.881	322.91	322.939	322.967	322.992	323.019	323.045	323.072	323.097	323.121	323.144	323.168	323.192	323.215	323.239	323.259	323.279	323.3	323.32	323.341	323.362	323.383
909	321.86	321.906	321.952	321.998	322.043	322.087	322.13	322.173	322.215	322.256	322.297	322.336	322.375	322.413	322.451	322.489	322.525	322.56	322.595	322.63	322.663	322.697	322.729	322.76	322.79	322.822	322.852	322.88	322.909	322.938	322.966	322.992	323.018	323.045	323.071	323.097	323.12	323.144	323.167	323.191	323.214	323.238	323.258	323.278	323.299	323.32	323.341	323.361	323.382
910	321.859	321.906	321.952	321.997	322.042	322.086	322.13	322.172	322.214	322.255	322.296	322.335	322.375	322.413	322.451	322.488	322.524	322.559	322.594	322.629	322.662	322.696	322.728	322.759	322.79	322.821	322.851	322.88	322.909	322.937	322.965	322.991	323.017	323.044	323.071	323.096	323.119	323.143	323.167	323.19	323.214	323.237	323.257	323.277	323.298	323.319	323.34	323.361	323.382
911	321.858	321.905	321.951	321.996	322.041	322.085	322.129	322.171	322.213	322.254	322.295	322.335	322.374	322.412	322.45	322.488	322.523	322.558	322.594	322.628	322.662	322.695	322.727	322.758	322.789	322.82	322.85	322.879	322.908	322.937	322.965	322.99	323.016	323.043	323.07	323.095	323.119	323.142	323.166	323.19	323.213	323.236	323.257	323.277	323.298	323.318	323.339	323.36	323.381
912	321.857	321.904	321.95	321.996	322.04	322.084	322.128	322.17	322.212	322.253	322.294	322.334	322.373	322.411	322.449	322.487	322.522	322.558	322.593	322.627	322.661	322.695	322.727	322.757	322.788	322.819	322.849	322.878	322.907	322.936	322.964	322.989	323.016	323.042	323.069	323.094	323.118	323.142	323.165	323.189	323.212	323.236	323.256	323.276	323.297	323.318	323.338	323.359	323.38
913	321.856	321.903	321.949	321.995	322.04	322.084	322.127	322.169	322.212	322.253	322.294	322.333	322.372	322.41	322.448	322.486	322.521	322.557	322.592	322.626	322.66	322.694	322.726	322.757	322.787	322.818	322.849	322.877	322.906	322.935	322.963	322.989	323.015	323.042	323.068	323.094	323.117	323.141	323.164	323.188	323.212	323.235	323.255	323.275	323.296	323.317	323.338	323.359	323.379
914	321.856	321.902	321.949	321.994	322.039	322.083	322.126	322.169	322.211	322.252	322.293	322.332	322.371	322.41	322.447	322.485	322.521	322.556	322.591	322.626	322.659	322.693	322.725	322.756	322.787	322.818	322.848	322.877	322.906	322.934	322.962	322.988	323.014	323.041	323.068	323.093	323.117	323.14	323.164	323.187	323.211	323.234	323.254	323.275	323.295	323.316	323.337	323.358	323.379
915	321.855	321.902	321.948	321.993	322.038	322.082	322.126	322.168	322.21	322.251	322.292	322.331	322.371	322.409	322.447	322.484	322.52	322.555	322.591	322.625	322.659	322.692	322.724	322.755	322.786	322.817	322.847	322.876	322.905	322.934	322.962	322.987	323.014	323.04	323.067	323.092	323.116	323.139	323.163	323.187	323.21	323.234	323.254	323.274	323.295	323.316	323.336	323.357	323.378
916	321.854	321.901	321.947	321.992	322.037	322.081	322.125	322.167	322.209	322.25	322.291	322.331	322.37	322.408	322.446	322.484	322.519	322.554	322.59	322.624	322.658	322.692	322.724	322.754	322.785	322.816	322.846	322.875	322.904	322.933	322.961	322.986	323.013	323.04	323.066	323.091	323.115	323.139	323.162	323.186	323.209	323.233	323.253	323.273	323.294	323.315	323.336	323.357	323.377
917	321.853	321.9	321.946	321.992	322.036	322.081	322.124	322.166	322.209	322.25	322.291	322.33	322.369	322.407	322.445	322.483	322.518	322.554	322.589	322.623	322.657	322.691	322.723	322.754	322.784	322.815	322.846	322.874	322.903	322.932	322.96	322.986	323.012	323.039	323.066	323.091	323.114	323.138	323.162	323.185	323.209	323.232	323.252	323.272	323.293	323.314	323.335	323.356	323.377
918	321.853	321.899	321.946	321.991	322.036	322.08	322.123	322.166	322.208	322.249	322.29	322.329	322.368	322.406	322.444	322.482	322.518	322.553	322.588	322.623	322.656	322.69	322.722	322.753	322.784	322.815	322.845	322.874	322.903	322.931	322.959	322.985	323.011	323.038	323.065	323.09	323.114	323.137	323.161	323.185	323.208	323.232	323.252	323.272	323.293	323.313	323.334	323.355	323.376
919	321.852	321.899	321.945	321.99	322.035	322.079	322.123	322.165	322.207	322.248	322.289	322.328	322.368	322.406	322.444	322.481	322.517	322.552	322.587	322.622	322.656	322.689	322.721	322.752	322.783	322.814	322.844	322.873	322.902	322.931	322.959	322.984	323.011	323.037	323.064	323.089	323.113	323.137	323.16	323.184	323.207	323.231	323.251	323.271	323.292	323.313	323.334	323.355	323.375
920	321.851	321.898	321.944	321.989	322.034	322.078	322.122	322.164	322.206	322.247	322.288	322.328	322.367	322.405	322.443	322.481	322.516	322.551	322.587	322.621	322.655	322.689	322.721	322.751	322.782	322.813	322.843	322.872	322.901	322.93	322.958	322.984	323.01	323.037	323.063	323.089	323.112	323.136	323.159	323.183	323.207	323.23	323.25	323.27	323.291	323.312	323.333	323.354	323.375
921	321.85	321.897	321.943	321.989	322.033	322.077	322.121	322.163	322.205	322.246	322.287	322.327	322.366	322.404	322.442	322.48	322.515	322.551	322.586	322.62	322.654	322.688	322.72	322.751	322.781	322.812	322.843	322.871	322.9	322.929	322.957	322.983	323.009	323.036	323.063	323.088	323.111	323.135	323.159	323.182	323.206	323.229	323.25	323.27	323.291	323.311	323.332	323.353	323.374
922	321.85	321.896	321.942	321.988	322.033	322.077	322.12	322.163	322.205	322.246	322.287	322.326	322.365	322.403	322.441	322.479	322.515	322.55	322.585	322.62	322.653	322.687	322.719	322.75	322.781	322.812	322.842	322.871	322.9	322.928	322.957	322.982	323.008	323.035	323.062	323.087	323.111	323.134	323.158	323.182	323.205	323.229	323.249	323.269	323.29	323.311	323.332	323.352	323.373
923	321.849	321.896	321.942	321.987	322.032	322.076	322.119	322.162	322.204	322.245	322.286	322.325	322.365	322.403	322.44	322.478	322.514	322.549	322.584	322.619	322.653	322.686	322.718	322.749	322.78	322.811	322.841	322.87	322.899	322.928	322.956	322.981	323.008	323.034	323.061	323.086	323.11	323.134	323.157	323.181	323.204	323.228	323.248	323.268	323.289	323.31	323.331	323.352	323.373
924	321.848	321.895	321.941	321.986	322.031	322.075	322.119	322.161	322.203	322.244	322.285	322.325	322.364	322.402	322.44	322.478	322.513	322.548	322.584	322.618	322.652	322.686	322.718	322.748	322.779	322.81	322.84	322.869	322.898	322.927	322.955	322.981	323.007	323.034	323.06	323.086	323.109	323.133	323.157	323.18	323.204	323.227	323.247	323.268	323.288	323.309	323.33	323.351	323.372
925	321.847	321.894	321.94	321.986	322.03	322.074	322.118	322.16	322.202	322.243	322.284	322.324	322.363	322.401	322.439	322.477	322.512	322.548	322.583	322.617	322.651	322.685	322.717	322.748	322.778	322.809	322.84	322.868	322.897	322.926	322.954	322.98	323.006	323.033	323.06	323.085	323.109	323.132	323.156	323.18	323.203	323.227	323.247	323.267	323.288	323.309	323.33	323.35	323.371
926	321.846	321.893	321.939	321.985	322.03	322.074	322.117	322.159	322.202	322.243	322.284	322.323	322.362	322.4	322.438	322.476	322.511	322.547	322.582	322.617	322.65	322.684	322.716	322.747	322.778	322.809	322.839	322.868	322.897	322.925	322.954	322.979	323.005	323.032	323.059	323.084	323.108	323.132	323.155	323.179	323.202	323.226	323.246	323.266	323.287	323.308	323.329	323.35	323.371
927	321.846	321.892	321.939	321.984	322.029	322.073	322.116	322.159	322.201	322.242	322.283	322.322	322.361	322.4	322.437	322.475	322.511	322.546	322.581	322.616	322.65	322.683	322.715	322.746	322.777	322.808	322.838	322.867	322.896	322.925	322.953	322.978	323.005	323.031	323.058	323.083	323.107	323.131	323.154	323.178	323.202	323.225	323.245	323.266	323.286	323.307	323.328	323.349	323.37
928	321.845	321.892	321.938	321.983	322.028	322.072	322.116	322.158	322.2	322.241	322.282	322.321	322.361	322.399	322.437	322.475	322.51	322.545	322.581	322.615	322.649	322.683	322.715	322.745	322.776	322.807	322.837	322.866	322.895	322.924	322.952	322.978	323.004	323.031	323.058	323.083	323.106	323.13	323.154	323.177	323.201	323.225	323.245	323.265	323.286	323.307	323.328	323.348	323.369
929	321.844	321.891	321.937	321.982	322.027	322.071	322.115	322.157	322.199	322.24	322.281	322.321	322.36	322.398	322.436	322.474	322.509	322.545	322.58	322.614	322.648	322.682	322.714	322.745	322.775	322.806	322.837	322.865	322.894	322.923	322.951	322.977	323.003	323.03	323.057	323.082	323.106	323.129	323.153	323.177	323.2	323.224	323.244	323.264	323.285	323.306	323.327	323.348	323.369
930	321.843	321.89	321.936	321.982	322.027	322.071	322.114	322.156	322.199	322.24	322.281	322.32	322.359	322.397	322.435	322.473	322.508	322.544	322.579	322.613	322.647	322.681	322.713	322.744	322.775	322.806	322.836	322.865	322.894	322.923	322.951	322.976	323.003	323.029	323.056	323.081	323.105	323.129	323.152	323.176	323.2	323.223	323.243	323.263	323.284	323.305	323.326	323.347	323.368
931	321.843	321.889	321.936	321.981	322.026	322.07	322.113	322.156	322.198	322.239	322.28	322.319	322.358	322.397	322.434	322.472	322.508	322.543	322.578	322.613	322.646	322.68	322.712	322.743	322.774	322.805	322.835	322.864	322.893	322.922	322.95	322.975	323.002	323.029	323.055	323.081	323.104	323.128	323.152	323.175	323.199	323.222	323.243	323.263	323.284	323.305	323.325	323.346	323.367
932	321.842	321.889	321.935	321.98	322.025	322.069	322.113	322.155	322.197	322.238	322.279	322.318	322.358	322.396	322.434	322.471	322.507	322.542	322.578	322.612	322.646	322.68	322.712	322.742	322.773	322.804	322.835	322.863	322.892	322.921	322.949	322.975	323.001	323.028	323.055	323.08	323.104	323.127	323.151	323.175	323.198	323.222	323.242	323.262	323.283	323.304	323.325	323.346	323.367
933	321.841	321.888	321.934	321.979	322.024	322.068	322.112	322.154	322.196	322.237	322.278	322.318	322.357	322.395	322.433	322.471	322.506	322.541	322.577	322.611	322.645	322.679	322.711	322.742	322.772	322.803	322.834	322.863	322.891	322.92	322.948	322.974	323	323.027	323.054	323.079	323.103	323.127	323.15	323.174	323.197	323.221	323.241	323.261	323.282	323.303	323.324	323.345	323.366
934	321.84	321.887	321.933	321.979	322.023	322.068	322.111	322.153	322.196	322.237	322.278	322.317	322.356	322.394	322.432	322.47	322.505	322.541	322.576	322.61	322.644	322.678	322.71	322.741	322.772	322.803	322.833	322.862	322.891	322.92	322.948	322.973	323	323.026	323.053	323.078	323.102	323.126	323.15	323.173	323.197	323.22	323.241	323.261	323.282	323.303	323.323	323.344	323.365
935	321.84	321.886	321.933	321.978	322.023	322.067	322.11	322.153	322.195	322.236	322.277	322.316	322.355	322.393	322.431	322.469	322.505	322.54	322.575	322.61	322.643	322.677	322.709	322.74	322.771	322.802	322.832	322.861	322.89	322.919	322.947	322.973	322.999	323.026	323.053	323.078	323.101	323.125	323.149	323.172	323.196	323.22	323.24	323.26	323.281	323.302	323.323	323.344	323.365
936	321.839	321.886	321.932	321.977	322.022	322.066	322.11	322.152	322.194	322.235	322.276	322.315	322.355	322.393	322.431	322.468	322.504	322.539	322.575	322.609	322.643	322.677	322.709	322.739	322.77	322.801	322.832	322.86	322.889	322.918	322.946	322.972	322.998	323.025	323.052	323.077	323.101	323.124	323.148	323.172	323.195	323.219	323.239	323.259	323.28	323.301	323.322	323.343	323.364
937	321.838	321.885	321.931	321.976	322.021	322.065	322.109	322.151	322.193	322.234	322.275	322.315	322.354	322.392	322.43	322.468	322.503	322.538	322.574	322.608	322.642	322.676	322.708	322.739	322.769	322.801	322.831	322.86	322.888	322.917	322.946	322.971	322.997	323.024	323.051	323.076	323.1	323.124	323.147	323.171	323.195	323.218	323.238	323.259	323.28	323.3	323.321	323.342	323.363
938	321.837	321.884	321.93	321.976	322.02	322.065	322.108	322.15	322.193	322.234	322.275	322.314	322.353	322.391	322.429	322.467	322.502	322.538	322.573	322.607	322.641	322.675	322.707	322.738	322.769	322.8	322.83	322.859	322.888	322.917	322.945	322.97	322.997	323.024	323.05	323.076	323.099	323.123	323.147	323.17	323.194	323.218	323.238	323.258	323.279	323.3	323.321	323.342	323.363
939	321.837	321.883	321.93	321.975	322.02	322.064	322.107	322.15	322.192	322.233	322.274	322.313	322.352	322.39	322.428	322.466	322.502	322.537	322.572	322.607	322.641	322.674	322.706	322.737	322.768	322.799	322.829	322.858	322.887	322.916	322.944	322.97	322.996	323.023	323.05	323.075	323.099	323.122	323.146	323.17	323.193	323.217	323.237	323.257	323.278	323.299	323.32	323.341	323.362
940	321.836	321.883	321.929	321.974	322.019	322.063	322.107	322.149	322.191	322.232	322.273	322.312	322.352	322.39	322.428	322.465	322.501	322.536	322.572	322.606	322.64	322.674	322.706	322.736	322.767	322.798	322.829	322.857	322.886	322.915	322.943	322.969	322.995	323.022	323.049	323.074	323.098	323.122	323.145	323.169	323.193	323.216	323.236	323.257	323.278	323.298	323.319	323.34	323.361
941	321.835	321.882	321.928	321.973	322.018	322.062	322.106	322.148	322.19	322.231	322.272	322.312	322.351	322.389	322.427	322.465	322.5	322.535	322.571	322.605	322.639	322.673	322.705	322.736	322.766	322.798	322.828	322.857	322.886	322.914	322.943	322.968	322.995	323.021	323.048	323.073	323.097	323.121	323.145	323.168	323.192	323.215	323.236	323.256	323.277	323.298	323.319	323.34	323.361
942	321.835	321.881	321.927	321.973	322.017	322.062	322.105	322.147	322.19	322.231	322.272	322.311	322.35	322.388	322.426	322.464	322.499	322.535	322.57	322.605	322.638	322.672	322.704	322.735	322.766	322.797	322.827	322.856	322.885	322.914	322.942	322.967	322.994	323.021	323.048	323.073	323.096	323.12	323.144	323.168	323.191	323.215	323.235	323.255	323.276	323.297	323.318	323.339	323.36
943	321.834	321.88	321.927	321.972	322.017	322.061	322.104	322.147	322.189	322.23	322.271	322.31	322.349	322.387	322.425	322.463	322.499	322.534	322.569	322.604	322.638	322.671	322.703	322.734	322.765	322.796	322.826	322.855	322.884	322.913	322.941	322.967	322.993	323.02	323.047	323.072	323.096	323.119	323.143	323.167	323.19	323.214	323.234	323.255	323.275	323.296	323.317	323.338	323.359
944	321.833	321.88	321.926	321.971	322.016	322.06	322.104	322.146	322.188	322.229	322.27	322.309	322.349	322.387	322.425	322.462	322.498	322.533	322.569	322.603	322.637	322.671	322.703	322.733	322.764	322.795	322.826	322.854	322.883	322.912	322.94	322.966	322.992	323.019	323.046	323.071	323.095	323.119	323.143	323.166	323.19	323.213	323.234	323.254	323.275	323.296	323.317	323.338	323.359
945	321.832	321.879	321.925	321.97	322.015	322.059	322.103	322.145	322.187	322.228	322.269	322.309	322.348	322.386	322.424	322.462	322.497	322.533	322.568	322.602	322.636	322.67	322.702	322.733	322.763	322.795	322.825	322.854	322.883	322.912	322.94	322.965	322.992	323.019	323.045	323.071	323.094	323.118	323.142	323.166	323.189	323.213	323.233	323.253	323.274	323.295	323.316	323.337	323.358
946	321.832	321.878	321.924	321.97	322.015	322.059	322.102	322.144	322.187	322.228	322.269	322.308	322.347	322.385	322.423	322.461	322.496	322.532	322.567	322.602	322.635	322.669	322.701	322.732	322.763	322.794	322.824	322.853	322.882	322.911	322.939	322.965	322.991	323.018	323.045	323.07	323.094	323.117	323.141	323.165	323.188	323.212	323.232	323.252	323.273	323.294	323.315	323.336	323.357
947	321.831	321.878	321.924	321.969	322.014	322.058	322.101	322.144	322.186	322.227	322.268	322.307	322.346	322.385	322.422	322.46	322.496	322.531	322.566	322.601	322.635	322.668	322.7	322.731	322.762	322.793	322.823	322.852	322.881	322.91	322.938	322.964	322.99	323.017	323.044	323.069	323.093	323.117	323.14	323.164	323.188	323.211	323.232	323.252	323.273	323.294	323.315	323.336	323.357
948	321.83	321.877	321.923	321.968	322.013	322.057	322.101	322.143	322.185	322.226	322.267	322.306	322.346	322.384	322.422	322.46	322.495	322.53	322.566	322.6	322.634	322.668	322.7	322.73	322.761	322.792	322.823	322.852	322.88	322.909	322.938	322.963	322.99	323.016	323.043	323.068	323.092	323.116	323.14	323.163	323.187	323.211	323.231	323.251	323.272	323.293	323.314	323.335	323.356
949	321.829	321.876	321.922	321.968	322.012	322.056	322.1	322.142	322.184	322.225	322.266	322.306	322.345	322.383	322.421	322.459	322.494	322.53	322.565	322.599	322.633	322.667	322.699	322.73	322.761	322.792	322.822	322.851	322.88	322.909	322.937	322.962	322.989	323.016	323.043	323.068	323.092	323.115	323.139	323.163	323.186	323.21	323.23	323.25	323.271	323.292	323.313	323.334	323.355
950	321.829	321.875	321.921	321.967	322.012	322.056	322.099	322.141	322.184	322.225	322.266	322.305	322.344	322.382	322.42	322.458	322.493	322.529	322.564	322.599	322.632	322.666	322.698	322.729	322.76	322.791	322.821	322.85	322.879	322.908	322.936	322.962	322.988	323.015	323.042	323.067	323.091	323.115	323.138	323.162	323.186	323.209	323.23	323.25	323.271	323.292	323.313	323.334	323.355
951	321.828	321.875	321.921	321.966	322.011	322.055	322.098	322.141	322.183	322.224	322.265	322.304	322.343	322.382	322.419	322.457	322.493	322.528	322.563	322.598	322.632	322.665	322.697	322.728	322.759	322.79	322.821	322.849	322.878	322.907	322.935	322.961	322.987	323.014	323.041	323.066	323.09	323.114	323.138	323.161	323.185	323.209	323.229	323.249	323.27	323.291	323.312	323.333	323.354
952	321.827	321.874	321.92	321.965	322.01	322.054	322.098	322.14	322.182	322.223	322.264	322.303	322.343	322.381	322.419	322.457	322.492	322.527	322.563	322.597	322.631	322.665	322.697	322.728	322.758	322.789	322.82	322.849	322.878	322.907	322.935	322.96	322.987	323.014	323.04	323.066	323.089	323.113	323.137	323.161	323.184	323.208	323.228	323.248	323.269	323.29	323.311	323.332	323.353
953	321.826	321.873	321.919	321.964	322.009	322.053	322.097	322.139	322.181	322.222	322.263	322.303	322.342	322.38	322.418	322.456	322.491	322.527	322.562	322.596	322.63	322.664	322.696	322.727	322.758	322.789	322.819	322.848	322.877	322.906	322.934	322.96	322.986	323.013	323.04	323.065	323.089	323.112	323.136	323.16	323.184	323.207	323.227	323.248	323.269	323.29	323.311	323.332	323.353
954	321.826	321.872	321.918	321.964	322.009	322.053	322.096	322.138	322.18	322.222	322.263	322.302	322.341	322.379	322.417	322.455	322.49	322.526	322.561	322.596	322.629	322.663	322.695	322.726	322.757	322.788	322.818	322.847	322.876	322.905	322.933	322.959	322.985	323.012	323.039	323.064	323.088	323.112	323.136	323.159	323.183	323.206	323.227	323.247	323.268	323.289	323.31	323.331	323.352
955	321.825	321.872	321.918	321.963	322.008	322.052	322.095	322.138	322.18	322.221	322.262	322.301	322.34	322.378	322.416	322.454	322.49	322.525	322.56	322.595	322.629	322.662	322.694	322.725	322.756	322.787	322.818	322.846	322.875	322.904	322.932	322.958	322.985	323.011	323.038	323.064	323.087	323.111	323.135	323.159	323.182	323.206	323.226	323.246	323.267	323.288	323.309	323.33	323.351
956	321.824	321.871	321.917	321.962	322.007	322.051	322.095	322.137	322.179	322.22	322.261	322.3	322.34	322.378	322.416	322.453	322.489	322.524	322.56	322.594	322.628	322.662	322.694	322.725	322.755	322.787	322.817	322.846	322.875	322.904	322.932	322.957	322.984	323.011	323.038	323.063	323.087	323.11	323.134	323.158	323.181	323.205	323.225	323.246	323.267	323.288	323.309	323.33	323.351
957	321.823	321.87	321.916	321.961	322.006	322.05	322.094	322.136	322.178	322.219	322.26	322.3	322.339	322.377	322.415	322.453	322.488	322.523	322.559	322.593	322.627	322.661	322.693	322.724	322.755	322.786	322.816	322.845	322.874	322.903	322.931	322.957	322.983	323.01	323.037	323.062	323.086	323.11	323.133	323.157	323.181	323.204	323.225	323.245	323.266	323.287	323.308	323.329	323.35
958	321.823	321.869	321.915	321.961	322.005	322.05	322.093	322.135	322.177	322.218	322.259	322.299	322.338	322.376	322.414	322.452	322.487	322.523	322.558	322.593	322.626	322.66	322.692	322.723	322.754	322.785	322.815	322.844	322.873	322.902	322.93	322.956	322.982	323.009	323.036	323.061	323.085	323.109	323.133	323.156	323.18	323.204	323.224	323.244	323.265	323.286	323.307	323.328	323.349
959	321.822	321.868	321.915	321.96	322.005	322.049	322.092	322.135	322.177	322.218	322.259	322.298	322.337	322.375	322.413	322.451	322.487	322.522	322.557	322.592	322.626	322.659	322.691	322.722	322.753	322.784	322.815	322.843	322.872	322.901	322.93	322.955	322.982	323.009	323.035	323.061	323.084	323.108	323.132	323.156	323.179	323.203	323.223	323.244	323.265	323.286	323.307	323.328	323.349
960	321.821	321.868	321.914	321.959	322.004	322.048	322.091	322.134	322.176	322.217	322.258	322.297	322.337	322.375	322.413	322.45	322.486	322.521	322.557	322.591	322.625	322.659	322.691	322.722	322.752	322.784	322.814	322.843	322.872	322.901	322.929	322.954	322.981	323.008	323.035	323.06	323.084	323.108	323.131	323.155	323.179	323.202	323.223	323.243	323.264	323.285	323.306	323.327	323.348
961	321.82	321.867	321.913	321.958	322.003	322.047	322.091	322.133	322.175	322.216	322.257	322.297	322.336	322.374	322.412	322.45	322.485	322.52	322.556	322.59	322.624	322.658	322.69	322.721	322.752	322.783	322.813	322.842	322.871	322.9	322.928	322.954	322.98	323.007	323.034	323.059	323.083	323.107	323.131	323.154	323.178	323.202	323.222	323.242	323.263	323.284	323.305	323.326	323.347
962	321.82	321.866	321.912	321.958	322.002	322.046	322.09	322.132	322.174	322.215	322.256	322.296	322.335	322.373	322.411	322.449	322.484	322.52	322.555	322.59	322.623	322.657	322.689	322.72	322.751	322.782	322.812	322.841	322.87	322.899	322.927	322.953	322.979	323.006	323.033	323.059	323.082	323.106	323.13	323.154	323.177	323.201	323.221	323.242	323.263	323.284	323.305	323.326	323.347
963	321.819	321.865	321.912	321.957	322.002	322.046	322.089	322.131	322.174	322.215	322.256	322.295	322.334	322.372	322.41	322.448	322.484	322.519	322.554	322.589	322.623	322.656	322.688	322.719	322.75	322.781	322.812	322.841	322.869	322.898	322.927	322.952	322.979	323.006	323.033	323.058	323.082	323.105	323.129	323.153	323.177	323.2	323.221	323.241	323.262	323.283	323.304	323.325	323.346
964	321.818	321.865	321.911	321.956	322.001	322.045	322.088	322.131	322.173	322.214	322.255	322.294	322.333	322.372	322.41	322.447	322.483	322.518	322.554	322.588	322.622	322.656	322.688	322.719	322.749	322.781	322.811	322.84	322.869	322.898	322.926	322.952	322.978	323.005	323.032	323.057	323.081	323.105	323.128	323.152	323.176	323.2	323.22	323.24	323.261	323.282	323.303	323.324	323.345
965	321.817	321.864	321.91	321.955	322	322.044	322.088	322.13	322.172	322.213	322.254	322.294	322.333	322.371	322.409	322.447	322.482	322.517	322.553	322.587	322.621	322.655	322.687	322.718	322.749	322.78	322.81	322.839	322.868	322.897	322.925	322.951	322.977	323.004	323.031	323.056	323.08	323.104	323.128	323.152	323.175	323.199	323.219	323.239	323.261	323.282	323.303	323.324	323.345
966	321.817	321.863	321.909	321.955	321.999	322.043	322.087	322.129	322.171	322.212	322.253	322.293	322.332	322.37	322.408	322.446	322.481	322.517	322.552	322.587	322.62	322.654	322.686	322.717	322.748	322.779	322.809	322.838	322.867	322.896	322.924	322.95	322.977	323.003	323.03	323.056	323.079	323.103	323.127	323.151	323.175	323.198	323.219	323.239	323.26	323.281	323.302	323.323	323.344
967	321.816	321.862	321.909	321.954	321.999	322.043	322.086	322.128	322.171	322.212	322.253	322.292	322.331	322.369	322.407	322.445	322.481	322.516	322.551	322.586	322.62	322.653	322.685	322.716	322.747	322.778	322.809	322.838	322.867	322.896	322.924	322.949	322.976	323.003	323.03	323.055	323.079	323.103	323.126	323.15	323.174	323.198	323.218	323.238	323.259	323.28	323.301	323.322	323.343
968	321.815	321.862	321.908	321.953	321.998	322.042	322.085	322.128	322.17	322.211	322.252	322.291	322.33	322.369	322.406	322.444	322.48	322.515	322.551	322.585	322.619	322.653	322.685	322.716	322.746	322.778	322.808	322.837	322.866	322.895	322.923	322.949	322.975	323.002	323.029	323.054	323.078	323.102	323.126	323.149	323.173	323.197	323.217	323.237	323.259	323.28	323.301	323.322	323.343
969	321.814	321.861	321.907	321.952	321.997	322.041	322.085	322.127	322.169	322.21	322.251	322.29	322.33	322.368	322.406	322.444	322.479	322.514	322.55	322.584	322.618	322.652	322.684	322.715	322.746	322.777	322.807	322.836	322.865	322.894	322.922	322.948	322.974	323.001	323.028	323.054	323.077	323.101	323.125	323.149	323.172	323.196	323.216	323.237	323.258	323.279	323.3	323.321	323.342
970	321.814	321.86	321.906	321.952	321.996	322.04	322.084	322.126	322.168	322.209	322.25	322.29	322.329	322.367	322.405	322.443	322.478	322.514	322.549	322.584	322.617	322.651	322.683	322.714	322.745	322.776	322.807	322.835	322.864	322.893	322.922	322.947	322.974	323.001	323.028	323.053	323.077	323.1	323.124	323.148	323.172	323.195	323.216	323.236	323.257	323.278	323.299	323.32	323.341
971	321.813	321.859	321.906	321.951	321.996	322.04	322.083	322.125	322.168	322.209	322.25	322.289	322.328	322.366	322.404	322.442	322.478	322.513	322.548	322.583	322.617	322.65	322.683	322.713	322.744	322.775	322.806	322.835	322.864	322.893	322.921	322.947	322.973	323	323.027	323.052	323.076	323.1	323.124	323.147	323.171	323.195	323.215	323.235	323.256	323.278	323.299	323.32	323.341
972	321.812	321.859	321.905	321.95	321.995	322.039	322.082	322.125	322.167	322.208	322.249	322.288	322.327	322.366	322.403	322.441	322.477	322.512	322.548	322.582	322.616	322.65	322.682	322.713	322.743	322.775	322.805	322.834	322.863	322.892	322.92	322.946	322.972	322.999	323.026	323.051	323.075	323.099	323.123	323.147	323.17	323.194	323.214	323.235	323.256	323.277	323.298	323.319	323.34
973	321.811	321.858	321.904	321.949	321.994	322.038	322.082	322.124	322.166	322.207	322.248	322.287	322.327	322.365	322.403	322.441	322.476	322.511	322.547	322.581	322.615	322.649	322.681	322.712	322.743	322.774	322.804	322.833	322.862	322.891	322.919	322.945	322.972	322.998	323.025	323.051	323.075	323.098	323.122	323.146	323.17	323.193	323.214	323.234	323.255	323.276	323.297	323.318	323.339
974	321.811	321.857	321.903	321.949	321.993	322.037	322.081	322.123	322.165	322.206	322.247	322.287	322.326	322.364	322.402	322.44	322.475	322.511	322.546	322.581	322.614	322.648	322.68	322.711	322.742	322.773	322.804	322.832	322.861	322.89	322.919	322.944	322.971	322.998	323.025	323.05	323.074	323.098	323.122	323.145	323.169	323.193	323.213	323.233	323.254	323.276	323.297	323.318	323.339
975	321.81	321.856	321.903	321.948	321.993	322.037	322.08	322.122	322.165	322.206	322.247	322.286	322.325	322.363	322.401	322.439	322.475	322.51	322.545	322.58	322.614	322.647	322.68	322.71	322.741	322.772	322.803	322.832	322.861	322.89	322.918	322.944	322.97	322.997	323.024	323.049	323.073	323.097	323.121	323.145	323.168	323.192	323.212	323.233	323.254	323.275	323.296	323.317	323.338
976	321.809	321.856	321.902	321.947	321.992	322.036	322.079	322.122	322.164	322.205	322.246	322.285	322.324	322.363	322.4	322.438	322.474	322.509	322.545	322.579	322.613	322.647	322.679	322.71	322.741	322.772	322.802	322.831	322.86	322.889	322.917	322.943	322.969	322.996	323.023	323.049	323.072	323.096	323.12	323.144	323.168	323.191	323.212	323.232	323.253	323.274	323.295	323.316	323.337
977	321.808	321.855	321.901	321.946	321.991	322.035	322.079	322.121	322.163	322.204	322.245	322.284	322.324	322.362	322.4	322.438	322.473	322.508	322.544	322.578	322.612	322.646	322.678	322.709	322.74	322.771	322.801	322.83	322.859	322.888	322.917	322.942	322.969	322.996	323.023	323.048	323.072	323.096	323.119	323.143	323.167	323.191	323.211	323.231	323.252	323.274	323.295	323.316	323.337
978	321.808	321.854	321.9	321.946	321.99	322.034	322.078	322.12	322.162	322.203	322.244	322.284	322.323	322.361	322.399	322.437	322.472	322.508	322.543	322.578	322.611	322.645	322.677	322.708	322.739	322.77	322.801	322.83	322.859	322.888	322.916	322.942	322.968	322.995	323.022	323.047	323.071	323.095	323.119	323.143	323.166	323.19	323.21	323.231	323.252	323.273	323.294	323.315	323.336
979	321.807	321.853	321.9	321.945	321.99	322.034	322.077	322.119	322.162	322.203	322.244	322.283	322.322	322.36	322.398	322.436	322.472	322.507	322.542	322.577	322.611	322.645	322.677	322.707	322.738	322.77	322.8	322.829	322.858	322.887	322.915	322.941	322.967	322.994	323.021	323.047	323.07	323.094	323.118	323.142	323.166	323.189	323.21	323.23	323.251	323.272	323.293	323.314	323.336
980	321.806	321.853	321.899	321.944	321.989	322.033	322.076	322.119	322.161	322.202	322.243	322.282	322.321	322.36	322.397	322.435	322.471	322.506	322.542	322.576	322.61	322.644	322.676	322.707	322.738	322.769	322.799	322.828	322.857	322.886	322.914	322.94	322.967	322.994	323.02	323.046	323.07	323.094	323.117	323.141	323.165	323.189	323.209	323.229	323.25	323.272	323.293	323.314	323.335
981	321.805	321.852	321.898	321.943	321.988	322.032	322.076	322.118	322.16	322.201	322.242	322.281	322.321	322.359	322.397	322.435	322.47	322.505	322.541	322.575	322.609	322.643	322.675	322.706	322.737	322.768	322.799	322.827	322.856	322.885	322.914	322.939	322.966	322.993	323.02	323.045	323.069	323.093	323.117	323.141	323.164	323.188	323.208	323.229	323.25	323.271	323.292	323.313	323.334
982	321.805	321.851	321.897	321.943	321.987	322.031	322.075	322.117	322.159	322.2	322.241	322.281	322.32	322.358	322.396	322.434	322.469	322.505	322.54	322.575	322.608	322.642	322.674	322.705	322.736	322.767	322.798	322.827	322.856	322.885	322.913	322.939	322.965	322.992	323.019	323.044	323.068	323.092	323.116	323.14	323.164	323.187	323.208	323.228	323.249	323.27	323.291	323.312	323.334
983	321.804	321.85	321.897	321.942	321.987	322.031	322.074	322.116	322.159	322.2	322.241	322.28	322.319	322.357	322.395	322.433	322.469	322.504	322.539	322.574	322.608	322.642	322.674	322.705	322.735	322.767	322.797	322.826	322.855	322.884	322.912	322.938	322.964	322.991	323.018	323.044	323.068	323.091	323.115	323.139	323.163	323.187	323.207	323.227	323.248	323.27	323.291	323.312	323.333
984	321.803	321.85	321.896	321.941	321.986	322.03	322.073	322.116	322.158	322.199	322.24	322.279	322.318	322.357	322.395	322.432	322.468	322.503	322.539	322.573	322.607	322.641	322.673	322.704	322.735	322.766	322.796	322.825	322.854	322.883	322.912	322.937	322.964	322.991	323.018	323.043	323.067	323.091	323.115	323.138	323.162	323.186	323.206	323.227	323.248	323.269	323.29	323.311	323.332
985	321.802	321.849	321.895	321.94	321.985	322.029	322.073	322.115	322.157	322.198	322.239	322.278	322.318	322.356	322.394	322.432	322.467	322.503	322.538	322.572	322.606	322.64	322.672	322.703	322.734	322.765	322.796	322.825	322.854	322.883	322.911	322.937	322.963	322.99	323.017	323.042	323.066	323.09	323.114	323.138	323.162	323.185	323.206	323.226	323.247	323.268	323.289	323.311	323.332
986	321.802	321.848	321.894	321.94	321.984	322.028	322.072	322.114	322.156	322.197	322.238	322.278	322.317	322.355	322.393	322.431	322.466	322.502	322.537	322.572	322.606	322.639	322.671	322.702	322.733	322.764	322.795	322.824	322.853	322.882	322.91	322.936	322.962	322.989	323.016	323.042	323.065	323.089	323.113	323.137	323.161	323.185	323.205	323.225	323.246	323.268	323.289	323.31	323.331
987	321.801	321.848	321.894	321.939	321.984	322.028	322.071	322.113	322.156	322.197	322.238	322.277	322.316	322.354	322.392	322.43	322.466	322.501	322.536	322.571	322.605	322.639	322.671	322.702	322.732	322.764	322.794	322.823	322.852	322.881	322.909	322.935	322.962	322.989	323.016	323.041	323.065	323.089	323.113	323.136	323.16	323.184	323.204	323.225	323.246	323.267	323.288	323.309	323.33
988	321.8	321.847	321.893	321.938	321.983	322.027	322.07	322.113	322.155	322.196	322.237	322.276	322.315	322.354	322.392	322.429	322.465	322.5	322.536	322.57	322.604	322.638	322.67	322.701	322.732	322.763	322.793	322.822	322.851	322.88	322.909	322.934	322.961	322.988	323.015	323.04	323.064	323.088	323.112	323.136	323.159	323.183	323.204	323.224	323.245	323.266	323.287	323.309	323.33
989	321.799	321.846	321.892	321.937	321.982	322.026	322.07	322.112	322.154	322.195	322.236	322.276	322.315	322.353	322.391	322.429	322.464	322.5	322.535	322.569	322.603	322.637	322.669	322.7	322.731	322.762	322.793	322.822	322.851	322.88	322.908	322.934	322.96	322.987	323.014	323.04	323.063	323.087	323.111	323.135	323.159	323.183	323.203	323.223	323.244	323.266	323.287	323.308	323.329
990	321.799	321.845	321.891	321.937	321.981	322.025	322.069	322.111	322.153	322.194	322.235	322.275	322.314	322.352	322.39	322.428	322.463	322.499	322.534	322.569	322.603	322.636	322.669	322.699	322.73	322.762	322.792	322.821	322.85	322.879	322.907	322.933	322.96	322.986	323.013	323.039	323.063	323.087	323.11	323.134	323.158	323.182	323.202	323.223	323.244	323.265	323.286	323.307	323.328
991	321.798	321.845	321.891	321.936	321.981	322.025	322.068	322.11	322.153	322.194	322.235	322.274	322.313	322.351	322.389	322.427	322.463	322.498	322.533	322.568	322.602	322.636	322.668	322.699	322.73	322.761	322.791	322.82	322.849	322.878	322.907	322.932	322.959	322.986	323.013	323.038	323.062	323.086	323.11	323.134	323.157	323.181	323.202	323.222	323.243	323.264	323.285	323.307	323.328
992	321.797	321.844	321.89	321.935	321.98	322.024	322.067	322.11	322.152	322.193	322.234	322.273	322.313	322.351	322.389	322.426	322.462	322.497	322.533	322.567	322.601	322.635	322.667	322.698	322.729	322.76	322.791	322.819	322.849	322.878	322.906	322.932	322.958	322.985	323.012	323.037	323.061	323.085	323.109	323.133	323.157	323.181	323.201	323.221	323.242	323.264	323.285	323.306	323.327
993	321.796	321.843	321.889	321.934	321.979	322.023	322.067	322.109	322.151	322.192	322.233	322.273	322.312	322.35	322.388	322.426	322.461	322.497	322.532	322.567	322.6	322.634	322.666	322.697	322.728	322.759	322.79	322.819	322.848	322.877	322.905	322.931	322.957	322.984	323.011	323.037	323.061	323.085	323.108	323.132	323.156	323.18	323.2	323.221	323.242	323.263	323.284	323.305	323.326
994	321.796	321.842	321.888	321.934	321.978	322.023	322.066	322.108	322.15	322.191	322.232	322.272	322.311	322.349	322.387	322.425	322.461	322.496	322.531	322.566	322.6	322.634	322.666	322.697	322.727	322.759	322.789	322.818	322.847	322.876	322.904	322.93	322.957	322.984	323.011	323.036	323.06	323.084	323.108	323.132	323.155	323.179	323.2	323.22	323.241	323.262	323.283	323.305	323.326
995	321.795	321.842	321.888	321.933	321.978	322.022	322.065	322.108	322.15	322.191	322.232	322.271	322.31	322.348	322.386	322.424	322.46	322.495	322.531	322.565	322.599	322.633	322.665	322.696	322.727	322.758	322.788	322.817	322.846	322.875	322.904	322.929	322.956	322.983	323.01	323.035	323.059	323.083	323.107	323.131	323.155	323.178	323.199	323.219	323.24	323.262	323.283	323.304	323.325
996	321.794	321.841	321.887	321.932	321.977	322.021	322.065	322.107	322.149	322.19	322.231	322.27	322.31	322.348	322.386	322.424	322.459	322.494	322.53	322.564	322.598	322.632	322.664	322.695	322.726	322.757	322.788	322.817	322.846	322.875	322.903	322.929	322.955	322.982	323.009	323.035	323.059	323.082	323.106	323.13	323.154	323.178	323.198	323.219	323.24	323.261	323.282	323.303	323.325
997	321.794	321.84	321.886	321.932	321.976	322.02	322.064	322.106	322.148	322.189	322.23	322.27	322.309	322.347	322.385	322.423	322.458	322.494	322.529	322.564	322.597	322.631	322.663	322.694	322.725	322.757	322.787	322.816	322.845	322.874	322.902	322.928	322.955	322.982	323.009	323.034	323.058	323.082	323.106	323.13	323.153	323.177	323.198	323.218	323.239	323.26	323.282	323.303	323.324
998	321.793	321.839	321.886	321.931	321.976	322.02	322.063	322.105	322.147	322.188	322.229	322.269	322.308	322.346	322.384	322.422	322.458	322.493	322.528	322.563	322.597	322.631	322.663	322.694	322.725	322.756	322.786	322.815	322.844	322.873	322.902	322.927	322.954	322.981	323.008	323.033	323.057	323.081	323.105	323.129	323.153	323.176	323.197	323.217	323.239	323.26	323.281	323.302	323.323
999	321.792	321.839	321.885	321.93	321.975	322.019	322.062	322.105	322.147	322.188	322.229	322.268	322.307	322.346	322.383	322.421	322.457	322.492	322.528	322.562	322.596	322.63	322.662	322.693	322.724	322.755	322.786	322.814	322.844	322.873	322.901	322.927	322.953	322.98	323.007	323.033	323.057	323.08	323.104	323.128	323.152	323.176	323.196	323.217	323.238	323.259	323.28	323.301	323.323
1000	321.791	321.838	321.884	321.929	321.974	322.018	322.062	322.104	322.146	322.187	322.228	322.267	322.307	322.345	322.383	322.421	322.456	322.492	322.527	322.561	322.595	322.629	322.661	322.692	322.723	322.754	322.785	322.814	322.843	322.872	322.9	322.926	322.952	322.979	323.006	323.032	323.056	323.08	323.104	323.128	323.151	323.175	323.196	323.216	323.237	323.258	323.28	323.301	323.322
1001	321.791	321.837	321.883	321.929	321.973	322.017	322.061	322.103	322.145	322.186	322.227	322.267	322.306	322.344	322.382	322.42	322.455	322.491	322.526	322.561	322.595	322.628	322.661	322.691	322.722	322.754	322.784	322.813	322.842	322.871	322.899	322.925	322.952	322.979	323.006	323.031	323.055	323.079	323.103	323.127	323.151	323.174	323.195	323.215	323.237	323.258	323.279	323.3	323.321
1002	321.79	321.837	321.883	321.928	321.973	322.017	322.06	322.102	322.145	322.186	322.227	322.266	322.305	322.343	322.381	322.419	322.455	322.49	322.525	322.56	322.594	322.628	322.66	322.691	322.722	322.753	322.783	322.812	322.841	322.87	322.899	322.925	322.951	322.978	323.005	323.031	323.054	323.078	323.102	323.126	323.15	323.174	323.194	323.215	323.236	323.257	323.278	323.299	323.321
1003	321.789	321.836	321.882	321.927	321.972	322.016	322.059	322.102	322.144	322.185	322.226	322.265	322.304	322.343	322.381	322.418	322.454	322.489	322.525	322.559	322.593	322.627	322.659	322.69	322.721	322.752	322.783	322.812	322.841	322.87	322.898	322.924	322.95	322.977	323.004	323.03	323.054	323.078	323.102	323.126	323.149	323.173	323.194	323.214	323.235	323.256	323.278	323.299	323.32
1004	321.788	321.835	321.881	321.926	321.971	322.015	322.059	322.101	322.143	322.184	322.225	322.264	322.304	322.342	322.38	322.418	322.453	322.489	322.524	322.559	322.592	322.626	322.658	322.689	322.72	322.752	322.782	322.811	322.84	322.869	322.897	322.923	322.95	322.977	323.004	323.029	323.053	323.077	323.101	323.125	323.149	323.172	323.193	323.213	323.235	323.256	323.277	323.298	323.319
1005	321.788	321.834	321.88	321.926	321.97	322.014	322.058	322.1	322.142	322.183	322.224	322.264	322.303	322.341	322.379	322.417	322.452	322.488	322.523	322.558	322.592	322.626	322.658	322.689	322.72	322.751	322.781	322.81	322.839	322.868	322.897	322.922	322.949	322.976	323.003	323.028	323.052	323.076	323.1	323.124	323.148	323.172	323.192	323.213	323.234	323.255	323.276	323.298	323.319
1006	321.787	321.834	321.88	321.925	321.97	322.014	322.057	322.099	322.142	322.183	322.224	322.263	322.302	322.34	322.378	322.416	322.452	322.487	322.523	322.557	322.591	322.625	322.657	322.688	322.719	322.75	322.781	322.81	322.839	322.868	322.896	322.922	322.948	322.975	323.002	323.028	323.052	323.076	323.1	323.124	323.147	323.171	323.192	323.212	323.233	323.254	323.276	323.297	323.318
1007	321.786	321.833	321.879	321.924	321.969	322.013	322.056	322.099	322.141	322.182	322.223	322.262	322.302	322.34	322.378	322.416	322.451	322.486	322.522	322.556	322.59	322.624	322.656	322.687	322.718	322.749	322.78	322.809	322.838	322.867	322.895	322.921	322.948	322.975	323.002	323.027	323.051	323.075	323.099	323.123	323.147	323.17	323.191	323.211	323.233	323.254	323.275	323.296	323.317
1008	321.786	321.832	321.878	321.924	321.968	322.012	322.056	322.098	322.14	322.181	322.222	322.262	322.301	322.339	322.377	322.415	322.45	322.486	322.521	322.556	322.59	322.623	322.656	322.686	322.717	322.749	322.779	322.808	322.837	322.866	322.895	322.92	322.947	322.974	323.001	323.026	323.05	323.074	323.098	323.122	323.146	323.17	323.19	323.211	323.232	323.253	323.274	323.296	323.317
1009	321.785	321.831	321.878	321.923	321.968	322.012	322.055	322.097	322.139	322.18	322.221	322.261	322.3	322.338	322.376	322.414	322.45	322.485	322.52	322.555	322.589	322.623	322.655	322.686	322.717	322.748	322.778	322.807	322.836	322.866	322.894	322.92	322.946	322.973	323	323.026	323.05	323.074	323.098	323.122	323.145	323.169	323.19	323.21	323.231	323.253	323.274	323.295	323.316
1010	321.784	321.831	321.877	321.922	321.967	322.011	322.054	322.097	322.139	322.18	322.221	322.26	322.299	322.337	322.375	322.413	322.449	322.484	322.52	322.554	322.588	322.622	322.654	322.685	322.716	322.747	322.778	322.807	322.836	322.865	322.893	322.919	322.946	322.973	323	323.025	323.049	323.073	323.097	323.121	323.145	323.168	323.189	323.209	323.231	323.252	323.273	323.294	323.316
1011	321.783	321.83	321.876	321.921	321.966	322.01	322.054	322.096	322.138	322.179	322.22	322.259	322.299	322.337	322.375	322.413	322.448	322.484	322.519	322.553	322.587	322.621	322.653	322.684	322.715	322.747	322.777	322.806	322.835	322.864	322.892	322.918	322.945	322.972	322.999	323.024	323.048	323.072	323.096	323.12	323.144	323.168	323.188	323.209	323.23	323.251	323.272	323.294	323.315
1012	321.783	321.829	321.875	321.921	321.965	322.009	322.053	322.095	322.137	322.178	322.219	322.259	322.298	322.336	322.374	322.412	322.447	322.483	322.518	322.553	322.587	322.621	322.653	322.684	322.715	322.746	322.776	322.805	322.834	322.863	322.892	322.918	322.944	322.971	322.998	323.024	323.048	323.072	323.096	323.119	323.143	323.167	323.188	323.208	323.229	323.251	323.272	323.293	323.314
1013	321.782	321.829	321.875	321.92	321.965	322.009	322.052	322.094	322.136	322.178	322.219	322.258	322.297	322.335	322.373	322.411	322.447	322.482	322.518	322.552	322.586	322.62	322.652	322.683	322.714	322.745	322.776	322.805	322.834	322.863	322.891	322.917	322.943	322.971	322.998	323.023	323.047	323.071	323.095	323.119	323.143	323.166	323.187	323.207	323.229	323.25	323.271	323.292	323.314
[truncated: 2,588 more rows]
[truncated: 428 more columns]

## Sheet: Sheet2
1000000	1000000	1000000	1000000	1000000	8	9	10	11	12	13	14	15	16	17	18	19	20	21	22	23	24	25	26	27	28	29	30	31	32	33	34	35	36	37	38	39	40	41	42	43	44	45	46	47	48	49	50	51	52
[truncated: 1,801 more rows]
[truncated: 426 more columns]
