# Supplementary material for: Numerical simulation research on thermal insulation performance of composite heat-insulation zone structure in hydrothermal high-temperature mine
Source: Sci Rep. 2024 Jun 18;14:14096. doi: 10.1038/s41598-024-64702-4 (PMC11189482; doi:10.1038/s41598-024-64702-4)
Supplement: Supplementary file 1 — Supplementary Information. [file 41598_2024_64702_MOESM1_ESM.zip › Heat-regulating circle scenario 2-2.txt]

% Model:              方案二2.mph
% Version:            COMSOL 5.6.0.280
% Date:               Sep 21 2022, 15:53
% Table:              表格: 表格 9 {tbl9} - 点计算: 点计算 1 {pev1}
% 时间 (d)                 温度 (K), 点: (52.4, 78.1)  温度 (K), 点: (52.5, 78.1)  温度 (K), 点: (52.6, 78.1)  温度 (K), 点: (52.7, 78.1)  温度 (K), 点: (52.8, 78.1)  温度 (K), 点: (52.9, 78.1)  温度 (K), 点: (53, 78.1)    温度 (K), 点: (53.1, 78.1)  温度 (K), 点: (53.2, 78.1)  温度 (K), 点: (53.3, 78.1)  温度 (K), 点: (53.4, 78.1)  温度 (K), 点: (53.5, 78.1)  温度 (K), 点: (53.6, 78.1)  温度 (K), 点: (53.7, 78.1)  温度 (K), 点: (53.8, 78.1)  温度 (K), 点: (53.9, 78.1)  温度 (K), 点: (54, 78.1)    温度 (K), 点: (54.1, 78.1)  温度 (K), 点: (54.2, 78.1)  温度 (K), 点: (54.3, 78.1)  温度 (K), 点: (54.4, 78.1)  温度 (K), 点: (54.5, 78.1)  温度 (K), 点: (54.6, 78.1)  温度 (K), 点: (54.7, 78.1)  温度 (K), 点: (54.8, 78.1)  温度 (K), 点: (54.9, 78.1)  温度 (K), 点: (55, 78.1)    温度 (K), 点: (55.1, 78.1)  温度 (K), 点: (55.2, 78.1)  温度 (K), 点: (55.3, 78.1)  温度 (K), 点: (55.4, 78.1)  温度 (K), 点: (55.5, 78.1)  温度 (K), 点: (55.6, 78.1)  温度 (K), 点: (55.7, 78.1)  温度 (K), 点: (55.8, 78.1)  温度 (K), 点: (55.9, 78.1)  温度 (K), 点: (56, 78.1)    温度 (K), 点: (56.1, 78.1)  温度 (K), 点: (56.2, 78.1)  温度 (K), 点: (56.3, 78.1)  温度 (K), 点: (56.4, 78.1)  温度 (K), 点: (56.5, 78.1)  温度 (K), 点: (56.6, 78.1)  温度 (K), 点: (56.7, 78.1)  温度 (K), 点: (56.8, 78.1)  温度 (K), 点: (56.9, 78.1)  温度 (K), 点: (57, 78.1)    温度 (K), 点: (57.1, 78.1)  温度 (K), 点: (57.2, 78.1)  温度 (K), 点: (57.3, 78.1)  温度 (K), 点: (57.4, 78.1)  温度 (K), 点: (57.5, 78.1)  温度 (K), 点: (57.6, 78.1)  温度 (K), 点: (57.7, 78.1)  温度 (K), 点: (57.8, 78.1)  温度 (K), 点: (57.9, 78.1)  温度 (K), 点: (58, 78.1)    温度 (K), 点: (58.1, 78.1)  温度 (K), 点: (58.2, 78.1)  温度 (K), 点: (58.3, 78.1)  温度 (K), 点: (58.4, 78.1)  温度 (K), 点: (58.5, 78.1)  温度 (K), 点: (58.6, 78.1)  温度 (K), 点: (58.7, 78.1)  温度 (K), 点: (58.8, 78.1)  温度 (K), 点: (58.9, 78.1)  温度 (K), 点: (59, 78.1)    温度 (K), 点: (59.1, 78.1)  温度 (K), 点: (59.2, 78.1)  温度 (K), 点: (59.3, 78.1)  温度 (K), 点: (59.4, 78.1)  温度 (K), 点: (59.5, 78.1)  温度 (K), 点: (59.6, 78.1)  温度 (K), 点: (59.7, 78.1)  温度 (K), 点: (59.8, 78.1)  温度 (K), 点: (59.9, 78.1)  温度 (K), 点: (60, 78.1)    温度 (K), 点: (60.1, 78.1)  温度 (K), 点: (60.2, 78.1)  温度 (K), 点: (60.3, 78.1)  温度 (K), 点: (60.4, 78.1)  温度 (K), 点: (60.5, 78.1)  温度 (K), 点: (60.6, 78.1)  温度 (K), 点: (60.7, 78.1)  温度 (K), 点: (60.8, 78.1)  温度 (K), 点: (60.9, 78.1)  温度 (K), 点: (61, 78.1)    温度 (K), 点: (61.1, 78.1)  温度 (K), 点: (61.2, 78.1)  温度 (K), 点: (61.3, 78.1)  温度 (K), 点: (61.4, 78.1)  温度 (K), 点: (61.5, 78.1)  温度 (K), 点: (61.6, 78.1)  温度 (K), 点: (61.7, 78.1)  温度 (K), 点: (61.8, 78.1)  温度 (K), 点: (61.9, 78.1)  温度 (K), 点: (62, 78.1)    温度 (K), 点: (62.1, 78.1)  温度 (K), 点: (62.2, 78.1)  温度 (K), 点: (62.3, 78.1)  温度 (K), 点: (62.4, 78.1)  温度 (K), 点: (62.5, 78.1)  温度 (K), 点: (62.6, 78.1)  温度 (K), 点: (62.7, 78.1)  温度 (K), 点: (62.8, 78.1)  温度 (K), 点: (62.9, 78.1)  温度 (K), 点: (63, 78.1)    温度 (K), 点: (63.1, 78.1)  温度 (K), 点: (63.2, 78.1)  温度 (K), 点: (63.3, 78.1)  温度 (K), 点: (63.4, 78.1)  温度 (K), 点: (63.5, 78.1)  温度 (K), 点: (63.6, 78.1)  温度 (K), 点: (63.7, 78.1)  温度 (K), 点: (63.8, 78.1)  温度 (K), 点: (63.9, 78.1)  温度 (K), 点: (64, 78.1)    温度 (K), 点: (64.1, 78.1)  温度 (K), 点: (64.2, 78.1)  温度 (K), 点: (64.3, 78.1)  温度 (K), 点: (64.4, 78.1)  温度 (K), 点: (64.5, 78.1)  温度 (K), 点: (64.6, 78.1)  温度 (K), 点: (64.7, 78.1)  温度 (K), 点: (64.8, 78.1)  温度 (K), 点: (64.9, 78.1)  温度 (K), 点: (65, 78.1)    温度 (K), 点: (65.1, 78.1)  温度 (K), 点: (65.2, 78.1)  温度 (K), 点: (65.3, 78.1)  温度 (K), 点: (65.4, 78.1)  温度 (K), 点: (65.5, 78.1)  温度 (K), 点: (65.6, 78.1)  温度 (K), 点: (65.7, 78.1)  温度 (K), 点: (65.8, 78.1)  温度 (K), 点: (65.9, 78.1)  温度 (K), 点: (66, 78.1)    温度 (K), 点: (66.1, 78.1)  温度 (K), 点: (66.2, 78.1)  温度 (K), 点: (66.3, 78.1)  温度 (K), 点: (66.4, 78.1)  温度 (K), 点: (66.5, 78.1)  温度 (K), 点: (66.6, 78.1)  温度 (K), 点: (66.7, 78.1)  温度 (K), 点: (66.8, 78.1)  温度 (K), 点: (66.9, 78.1)  温度 (K), 点: (67, 78.1)    温度 (K), 点: (67.1, 78.1)  温度 (K), 点: (67.2, 78.1)  温度 (K), 点: (67.3, 78.1)  温度 (K), 点: (67.4, 78.1)  温度 (K), 点: (67.5, 78.1)  温度 (K), 点: (67.6, 78.1)  温度 (K), 点: (67.7, 78.1)  温度 (K), 点: (67.8, 78.1)  温度 (K), 点: (67.9, 78.1)  温度 (K), 点: (68, 78.1)    温度 (K), 点: (68.1, 78.1)  温度 (K), 点: (68.2, 78.1)  温度 (K), 点: (68.3, 78.1)  温度 (K), 点: (68.4, 78.1)  温度 (K), 点: (68.5, 78.1)  温度 (K), 点: (68.6, 78.1)  温度 (K), 点: (68.7, 78.1)  温度 (K), 点: (68.8, 78.1)  温度 (K), 点: (68.9, 78.1)  温度 (K), 点: (69, 78.1)    温度 (K), 点: (69.1, 78.1)  温度 (K), 点: (69.2, 78.1)  温度 (K), 点: (69.3, 78.1)  温度 (K), 点: (69.4, 78.1)  温度 (K), 点: (69.5, 78.1)  温度 (K), 点: (69.6, 78.1)  温度 (K), 点: (69.7, 78.1)  温度 (K), 点: (69.8, 78.1)  温度 (K), 点: (69.9, 78.1)  温度 (K), 点: (70, 78.1)    温度 (K), 点: (70.1, 78.1)  温度 (K), 点: (70.2, 78.1)  温度 (K), 点: (70.3, 78.1)  温度 (K), 点: (70.4, 78.1)  温度 (K), 点: (70.5, 78.1)  温度 (K), 点: (70.6, 78.1)  温度 (K), 点: (70.7, 78.1)  温度 (K), 点: (70.8, 78.1)  温度 (K), 点: (70.9, 78.1)  温度 (K), 点: (71, 78.1)    温度 (K), 点: (71.1, 78.1)  温度 (K), 点: (71.2, 78.1)  温度 (K), 点: (71.3, 78.1)  温度 (K), 点: (71.4, 78.1)  温度 (K), 点: (71.5, 78.1)  温度 (K), 点: (71.6, 78.1)  温度 (K), 点: (71.7, 78.1)  温度 (K), 点: (71.8, 78.1)  温度 (K), 点: (71.9, 78.1)  温度 (K), 点: (72, 78.1)    温度 (K), 点: (72.1, 78.1)  温度 (K), 点: (72.2, 78.1)  温度 (K), 点: (72.3, 78.1)  温度 (K), 点: (72.4, 78.1)  温度 (K), 点: (72.5, 78.1)  温度 (K), 点: (72.6, 78.1)  温度 (K), 点: (72.7, 78.1)  温度 (K), 点: (72.8, 78.1)  温度 (K), 点: (72.9, 78.1)  温度 (K), 点: (73, 78.1)    温度 (K), 点: (73.1, 78.1)  温度 (K), 点: (73.2, 78.1)  温度 (K), 点: (73.3, 78.1)  温度 (K), 点: (73.4, 78.1)  温度 (K), 点: (73.5, 78.1)  温度 (K), 点: (73.6, 78.1)  温度 (K), 点: (73.7, 78.1)  温度 (K), 点: (73.8, 78.1)  温度 (K), 点: (73.9, 78.1)  温度 (K), 点: (74, 78.1)    温度 (K), 点: (74.1, 78.1)  温度 (K), 点: (74.2, 78.1)  温度 (K), 点: (74.3, 78.1)  温度 (K), 点: (74.4, 78.1)  温度 (K), 点: (74.5, 78.1)  温度 (K), 点: (74.6, 78.1)  温度 (K), 点: (74.7, 78.1)  温度 (K), 点: (74.8, 78.1)  温度 (K), 点: (74.9, 78.1)  温度 (K), 点: (75, 78.1)    温度 (K), 点: (75.1, 78.1)  温度 (K), 点: (75.2, 78.1)  温度 (K), 点: (75.3, 78.1)  温度 (K), 点: (75.4, 78.1)  温度 (K), 点: (75.5, 78.1)  温度 (K), 点: (75.6, 78.1)  温度 (K), 点: (75.7, 78.1)  温度 (K), 点: (75.8, 78.1)  温度 (K), 点: (75.9, 78.1)  温度 (K), 点: (76, 78.1)    温度 (K), 点: (76.1, 78.1)  温度 (K), 点: (76.2, 78.1)  温度 (K), 点: (76.3, 78.1)  温度 (K), 点: (76.4, 78.1)  温度 (K), 点: (76.5, 78.1)  温度 (K), 点: (76.6, 78.1)  温度 (K), 点: (76.7, 78.1)  温度 (K), 点: (76.8, 78.1)  温度 (K), 点: (76.9, 78.1)  温度 (K), 点: (77, 78.1)    温度 (K), 点: (77.1, 78.1)  温度 (K), 点: (77.2, 78.1)  温度 (K), 点: (77.3, 78.1)  温度 (K), 点: (77.4, 78.1)  温度 (K), 点: (77.5, 78.1)  温度 (K), 点: (77.6, 78.1)  温度 (K), 点: (77.7, 78.1)  温度 (K), 点: (77.8, 78.1)  温度 (K), 点: (77.9, 78.1)  温度 (K), 点: (78, 78.1)    温度 (K), 点: (78.1, 78.1)  温度 (K), 点: (78.2, 78.1)  温度 (K), 点: (78.3, 78.1)  温度 (K), 点: (78.4, 78.1)  温度 (K), 点: (78.5, 78.1)  温度 (K), 点: (78.6, 78.1)  温度 (K), 点: (78.7, 78.1)  温度 (K), 点: (78.8, 78.1)  温度 (K), 点: (78.9, 78.1)  温度 (K), 点: (79, 78.1)    温度 (K), 点: (79.1, 78.1)  温度 (K), 点: (79.2, 78.1)  温度 (K), 点: (79.3, 78.1)  温度 (K), 点: (79.4, 78.1)  温度 (K), 点: (79.5, 78.1)  温度 (K), 点: (79.6, 78.1)  温度 (K), 点: (79.7, 78.1)  温度 (K), 点: (79.8, 78.1)  温度 (K), 点: (79.9, 78.1)  温度 (K), 点: (80, 78.1)    温度 (K), 点: (80.1, 78.1)  温度 (K), 点: (80.2, 78.1)  温度 (K), 点: (80.3, 78.1)  温度 (K), 点: (80.4, 78.1)  温度 (K), 点: (80.5, 78.1)  温度 (K), 点: (80.6, 78.1)  温度 (K), 点: (80.7, 78.1)  温度 (K), 点: (80.8, 78.1)  温度 (K), 点: (80.9, 78.1)  温度 (K), 点: (81, 78.1)    温度 (K), 点: (81.1, 78.1)  温度 (K), 点: (81.2, 78.1)  温度 (K), 点: (81.3, 78.1)  温度 (K), 点: (81.4, 78.1)  温度 (K), 点: (81.5, 78.1)  温度 (K), 点: (81.6, 78.1)  温度 (K), 点: (81.7, 78.1)  温度 (K), 点: (81.8, 78.1)  温度 (K), 点: (81.9, 78.1)  温度 (K), 点: (82, 78.1)    温度 (K), 点: (82.1, 78.1)  温度 (K), 点: (82.2, 78.1)  温度 (K), 点: (82.3, 78.1)  温度 (K), 点: (82.4, 78.1)  温度 (K), 点: (82.5, 78.1)  温度 (K), 点: (82.6, 78.1)  温度 (K), 点: (82.7, 78.1)  温度 (K), 点: (82.8, 78.1)  温度 (K), 点: (82.9, 78.1)  温度 (K), 点: (83, 78.1)    温度 (K), 点: (83.1, 78.1)  温度 (K), 点: (83.2, 78.1)  温度 (K), 点: (83.3, 78.1)  温度 (K), 点: (83.4, 78.1)  温度 (K), 点: (83.5, 78.1)  温度 (K), 点: (83.6, 78.1)  温度 (K), 点: (83.7, 78.1)  温度 (K), 点: (83.8, 78.1)  温度 (K), 点: (83.9, 78.1)  温度 (K), 点: (84, 78.1)    温度 (K), 点: (84.1, 78.1)  温度 (K), 点: (84.2, 78.1)  温度 (K), 点: (84.3, 78.1)  温度 (K), 点: (84.4, 78.1)  温度 (K), 点: (84.5, 78.1)  温度 (K), 点: (84.6, 78.1)  温度 (K), 点: (84.7, 78.1)  温度 (K), 点: (84.8, 78.1)  温度 (K), 点: (84.9, 78.1)  温度 (K), 点: (85, 78.1)    温度 (K), 点: (85.1, 78.1)  温度 (K), 点: (85.2, 78.1)  温度 (K), 点: (85.3, 78.1)  温度 (K), 点: (85.4, 78.1)  温度 (K), 点: (85.5, 78.1)  温度 (K), 点: (85.6, 78.1)  温度 (K), 点: (85.7, 78.1)  温度 (K), 点: (85.8, 78.1)  温度 (K), 点: (85.9, 78.1)  温度 (K), 点: (86, 78.1)    温度 (K), 点: (86.1, 78.1)  温度 (K), 点: (86.2, 78.1)  温度 (K), 点: (86.3, 78.1)  温度 (K), 点: (86.4, 78.1)  温度 (K), 点: (86.5, 78.1)  温度 (K), 点: (86.6, 78.1)  温度 (K), 点: (86.7, 78.1)  温度 (K), 点: (86.8, 78.1)  温度 (K), 点: (86.9, 78.1)  温度 (K), 点: (87, 78.1)    温度 (K), 点: (87.1, 78.1)  温度 (K), 点: (87.2, 78.1)  温度 (K), 点: (87.3, 78.1)  温度 (K), 点: (87.4, 78.1)  温度 (K), 点: (87.5, 78.1)  温度 (K), 点: (87.6, 78.1)  温度 (K), 点: (87.7, 78.1)  温度 (K), 点: (87.8, 78.1)  温度 (K), 点: (87.9, 78.1)  温度 (K), 点: (88, 78.1)    温度 (K), 点: (88.1, 78.1)  温度 (K), 点: (88.2, 78.1)  温度 (K), 点: (88.3, 78.1)  温度 (K), 点: (88.4, 78.1)  温度 (K), 点: (88.5, 78.1)  温度 (K), 点: (88.6, 78.1)  温度 (K), 点: (88.7, 78.1)  温度 (K), 点: (88.8, 78.1)  温度 (K), 点: (88.9, 78.1)  温度 (K), 点: (89, 78.1)    温度 (K), 点: (89.1, 78.1)  温度 (K), 点: (89.2, 78.1)  温度 (K), 点: (89.3, 78.1)  温度 (K), 点: (89.4, 78.1)  温度 (K), 点: (89.5, 78.1)  温度 (K), 点: (89.6, 78.1)  温度 (K), 点: (89.7, 78.1)  温度 (K), 点: (89.8, 78.1)  温度 (K), 点: (89.9, 78.1)  温度 (K), 点: (90, 78.1)    温度 (K), 点: (90.1, 78.1)  温度 (K), 点: (90.2, 78.1)  温度 (K), 点: (90.3, 78.1)  温度 (K), 点: (90.4, 78.1)  温度 (K), 点: (90.5, 78.1)  温度 (K), 点: (90.6, 78.1)  温度 (K), 点: (90.7, 78.1)  温度 (K), 点: (90.8, 78.1)  温度 (K), 点: (90.9, 78.1)  温度 (K), 点: (91, 78.1)    温度 (K), 点: (91.1, 78.1)  温度 (K), 点: (91.2, 78.1)  温度 (K), 点: (91.3, 78.1)  温度 (K), 点: (91.4, 78.1)  温度 (K), 点: (91.5, 78.1)  温度 (K), 点: (91.6, 78.1)  温度 (K), 点: (91.7, 78.1)  温度 (K), 点: (91.8, 78.1)  温度 (K), 点: (91.9, 78.1)  温度 (K), 点: (92, 78.1)    温度 (K), 点: (92.1, 78.1)  温度 (K), 点: (92.2, 78.1)  温度 (K), 点: (92.3, 78.1)  温度 (K), 点: (92.4, 78.1)  温度 (K), 点: (92.5, 78.1)  温度 (K), 点: (92.6, 78.1)  温度 (K), 点: (92.7, 78.1)  温度 (K), 点: (92.8, 78.1)  温度 (K), 点: (92.9, 78.1)  温度 (K), 点: (93, 78.1)    温度 (K), 点: (93.1, 78.1)  温度 (K), 点: (93.2, 78.1)  温度 (K), 点: (93.3, 78.1)  温度 (K), 点: (93.4, 78.1)  温度 (K), 点: (93.5, 78.1)  温度 (K), 点: (93.6, 78.1)  温度 (K), 点: (93.7, 78.1)  温度 (K), 点: (93.8, 78.1)  温度 (K), 点: (93.9, 78.1)  温度 (K), 点: (94, 78.1)    温度 (K), 点: (94.1, 78.1)  温度 (K), 点: (94.2, 78.1)  温度 (K), 点: (94.3, 78.1)  温度 (K), 点: (94.4, 78.1)  温度 (K), 点: (94.5, 78.1)  温度 (K), 点: (94.6, 78.1)  温度 (K), 点: (94.7, 78.1)  温度 (K), 点: (94.8, 78.1)  温度 (K), 点: (94.9, 78.1)  温度 (K), 点: (95, 78.1)    温度 (K), 点: (95.1, 78.1)  温度 (K), 点: (95.2, 78.1)  温度 (K), 点: (95.3, 78.1)  温度 (K), 点: (95.4, 78.1)  温度 (K), 点: (95.5, 78.1)  温度 (K), 点: (95.6, 78.1)  温度 (K), 点: (95.7, 78.1)  温度 (K), 点: (95.8, 78.1)  温度 (K), 点: (95.9, 78.1)  温度 (K), 点: (96, 78.1)    温度 (K), 点: (96.1, 78.1)  温度 (K), 点: (96.2, 78.1)  温度 (K), 点: (96.3, 78.1)  温度 (K), 点: (96.4, 78.1)  温度 (K), 点: (96.5, 78.1)  温度 (K), 点: (96.6, 78.1)  温度 (K), 点: (96.7, 78.1)  温度 (K), 点: (96.8, 78.1)  温度 (K), 点: (96.9, 78.1)  温度 (K), 点: (97, 78.1)    温度 (K), 点: (97.1, 78.1)  温度 (K), 点: (97.2, 78.1)  温度 (K), 点: (97.3, 78.1)  温度 (K), 点: (97.4, 78.1)  温度 (K), 点: (97.5, 78.1)  温度 (K), 点: (97.6, 78.1)  温度 (K), 点: (97.7, 78.1)  温度 (K), 点: (97.8, 78.1)  温度 (K), 点: (97.9, 78.1)  温度 (K), 点: (98, 78.1)    温度 (K), 点: (98.1, 78.1)  温度 (K), 点: (98.2, 78.1)  温度 (K), 点: (98.3, 78.1)  温度 (K), 点: (98.4, 78.1)  温度 (K), 点: (98.5, 78.1)  温度 (K), 点: (98.6, 78.1)  温度 (K), 点: (98.7, 78.1)  温度 (K), 点: (98.8, 78.1)  温度 (K), 点: (98.9, 78.1)  温度 (K), 点: (99, 78.1)    温度 (K), 点: (99.1, 78.1)  温度 (K), 点: (99.2, 78.1)  温度 (K), 点: (99.3, 78.1)  温度 (K), 点: (99.4, 78.1)  温度 (K), 点: (99.5, 78.1)  温度 (K), 点: (99.6, 78.1)  温度 (K), 点: (99.7, 78.1)  温度 (K), 点: (99.8, 78.1)  温度 (K), 点: (99.9, 78.1)  温度 (K), 点: (100, 78.1)
0                        324.24945904796215       324.25010604113055       324.2499868245302        324.2499965763045        324.2500002121896        324.250000547677         324.25000012177975       324.2500000345698        324.2499999855068        324.2499999926074        324.2500000034458        324.25000000275287       324.2500000008734        324.25000000048107       324.25000000088244       324.2500000012839        324.25000000095974       324.2500000006045        324.25000000024926       324.2500000006668        324.25000000164493       324.25000000262315       324.2500000028299        324.2500000024856        324.25000000214135       324.25000000068513       324.25000000091484       324.25000000477485       324.2500000065484        324.25000000815703       324.25000000956146       324.2500000102902        324.250000008645         324.25000000566126       324.25000000267755       324.2499999989395        324.2499999945071        324.2499999900747        324.24999998564226       324.24999998156125       324.2499999785668        324.2499999755724        324.2499999738034        324.24999997300677       324.2499999838805        324.24999999475426       324.25000000562795       324.2500000165017        324.25000002737545       324.2500000352564        324.2500000429197        324.250000050583         324.2500000582463        324.2500000659096        324.2500000738033        324.2500000820672        324.2500000814394        324.2500000802663        324.2500000634617        324.2500000466571        324.25000002985246       324.25000001304784       324.2499999962432        324.2499999837493        324.24999999221023       324.2500000006711        324.24999999991087       324.24999998975085       324.2499999795909        324.2499999694309        324.2499999592709        324.2499999491109        324.2499999389509        324.2499999287909        324.24999991863086       324.24999994693457       324.24999997775086       324.25000000856716       324.2500000393835        324.2500000701998        324.2500001010161        324.25000010790825       324.2500001130114        324.2500001181146        324.2500001232178        324.25000012832095       324.2500001334242        324.25000013852735       324.25000014363053       324.25000014873376       324.25000015196514       324.25000014590677       324.25000013984845       324.2500001337901        324.2500001277317        324.2500001216734        324.2500001156151        324.2500001095567        324.2500001034984        324.2500000974401        324.2500000913817        324.25000009042833       324.2500000917102        324.25000009299214       324.250000094274         324.25000009555595       324.25000009683794       324.2500000981198        324.2500000994017        324.2500001006837        324.25000009981534       324.2500000930292        324.2500000862432        324.25000007945704       324.25000007267096       324.25000006588493       324.25000005909874       324.25000005231266       324.25000004552663       324.25000003874055       324.2500000319544        324.25000002918085       324.2500000289012        324.25000002862157       324.2500000283419        324.25000002806223       324.2500000277826        324.25000002750295       324.2500000272233        324.25000002694367       324.250000026664         324.2500000312677        324.2500000385488        324.25000004583          324.2500000531112        324.2500000603923        324.25000006767357       324.25000007495476       324.25000008223594       324.2500000895171        324.25000009679826       324.25000009936997       324.2500000969201        324.25000009447024       324.25000009202034       324.25000008957045       324.25000008712055       324.2500000846707        324.2500000822208        324.2500000797709        324.25000007732103       324.2500000794123        324.2500000854134        324.25000009141434       324.2500000974154        324.2500001034165        324.25000010941744       324.25000011541846       324.25000012141953       324.2500001274206        324.2500001334216        324.2500001358088        324.2500001352866        324.25000013476443       324.25000013424227       324.25000013372005       324.2500001331979        324.2500001326757        324.2500001321535        324.25000013163134       324.2500001311091        324.25000013014835       324.2500001288756        324.25000012760296       324.25000012633024       324.25000012505757       324.2500001237849        324.25000012251223       324.2500001212395        324.25000011996684       324.2500001186942        324.25000011827933       324.25000011836346       324.25000011844764       324.25000011853183       324.25000011861596       324.25000011870014       324.2500001187843        324.25000011886846       324.2500001189526        324.25000011903677       324.25000011939926       324.25000011993114       324.25000012046297       324.2500001209948        324.2500001215266        324.2500001220585        324.25000012259034       324.25000012312216       324.25000012365405       324.25000012418593       324.2500001239299        324.25000012346067       324.2500001229914        324.2500001225222        324.25000012205294       324.2500001215837        324.2500001211144        324.2500001206452        324.25000012017597       324.25000011970667       324.2500001186679        324.25000011757317       324.2500001164785        324.2500001153837        324.250000114289         324.25000011319423       324.25000011209954       324.25000011100474       324.25000010991005       324.25000011020563       324.2500001132129        324.25000011622024       324.25000011922754       324.2500001222349        324.2500001252422        324.25000012824955       324.2500001312569        324.25000013426416       324.2500001372715        324.250000139501         324.25000014138715       324.25000014327316       324.2500001451592        324.2500001470453        324.25000014893135       324.2500001508174        324.2500001527035        324.25000015458954       324.2500001564756        324.25000015749833       324.2500001486321        324.2500001397659        324.2500001308996        324.25000012203344       324.2500001131672        324.25000010430097       324.25000009543476       324.2500000865685        324.2500000777023        324.2500000699255        324.2500000622942        324.2500000546629        324.2500000470317        324.25000003940033       324.25000003176905       324.25000002413776       324.2500000165064        324.2500000236454        324.25000003662564       324.2500000496058        324.250000062586         324.25000007556616       324.25000008854647       324.25000010152667       324.2500001145068        324.25000011885965       324.25000010093135       324.2500000830031        324.2500000650748        324.2500000471465        324.25000002921826       324.25000001129          324.2499999933617        324.2499999754334        324.24999995750517       324.24999993957687       324.2499999216486        324.2499999037203        324.2499998857921        324.2499998727932        324.2499998793408        324.2499998858883        324.2499998778629        324.24999985689817       324.24999984133103       324.2499998543715        324.249999867412         324.2499998804525        324.24999989349305       324.2499999065335        324.249999919574         324.2499999326145        324.24999994565496       324.2499999586955        324.249999971736         324.24999998477654       324.24999999781704       324.25000001085755       324.25000001566946       324.2500000042352        324.2499999928009        324.24999998136656       324.2499999699323        324.24999995849794       324.24999994706366       324.2499999356293        324.249999924195         324.24999991276064       324.2499999013264        324.249999889892         324.24999987845774       324.2499998670234        324.24999986540126       324.2499998880563        324.2499998937092        324.2499998688527        324.24999986174157       324.24999987264687       324.2499998835522        324.24999989445746       324.24999990536276       324.24999991626805       324.24999992717335       324.24999993807864       324.24999994898394       324.24999995988924       324.24999997079453       324.24999998169983       324.2499999926051        324.2500000035104        324.25000000671344       324.249999995935         324.24999998515653       324.24999997437806       324.2499999635996        324.2499999528212        324.24999994204273       324.2499999312643        324.2499999204859        324.24999990970747       324.249999898929         324.24999988815057       324.2499998773721        324.24999986659367       324.2499998558152        324.2499998700389        324.2499998748112        324.24999985425853       324.2499998654095        324.2499998765605        324.2499998877114        324.24999989886237       324.24999991001334       324.2499999211643        324.2499999323153        324.24999994346626       324.24999995461724       324.2499999657682        324.2499999769191        324.2499999880701        324.24999999922113       324.2500000103721        324.25000001517253       324.24999999964314       324.24999998411363       324.2499999685842        324.2499999530548        324.24999993752533       324.2499999219959        324.2499999064664        324.249999890937         324.2499998754075        324.24999985987813       324.2499998443487        324.2499998288192        324.2499998132898        324.2499997977604        324.2499998064976        324.249999826887         324.2499998297926        324.2499998448626        324.24999987121817       324.24999989757373       324.24999992392935       324.249999950285         324.24999997664054       324.2500000029962        324.2500000293517        324.2500000557074        324.250000082063         324.2500001084186        324.25000013477427       324.25000016112983       324.2500001874854        324.25000021384096       324.2500001874717        324.25000015684935       324.25000012622695       324.2500000956045        324.2500000649821        324.2500000343597        324.2500000037372        324.2499999731149        324.2499999424925        324.24999991187          324.2499998812476        324.2499998506252        324.24999982000276       324.2499997893804        324.24999976796465       324.24999976371294       324.249999766565         324.24999977584616       324.2499998070778        324.24999983830935       324.2499998695409        324.24999990077254       324.24999993200413       324.2499999632356        324.2499999944672        324.25000002569874       324.25000005693033       324.25000008816187       324.25000011939346       324.25000015062506       324.25000018185665       324.2500002130882        324.2500002084837        324.25000017700734       324.2500001455311        324.25000011405484       324.25000008257854       324.2500000511023        324.250000019626         324.2499999881497        324.2499999566734        324.24999992519713       324.2499998937208        324.2499998622446        324.2499998307683        324.24999979929197       324.2499997678157        324.2499997615096        324.2499997622118        324.2499997741356        324.24999980179894       324.2499998342535        324.249999866708         324.2499998991625        324.249999931617         324.24999996407155       324.24999999652607       324.25000002898054       324.250000061435         324.2500000938895        324.25000012634405       324.25000015879857       324.2500001912531        324.2500002237076        324.25000024724716       324.25000023344          324.25000021963285       324.2500002058258        324.2500001920186        324.2500001782115        324.25000016440436       324.2500001505973        324.25000013679016       324.25000012298307       324.2500001091759        324.25000009536876       324.25000008156167       324.2500000677545        324.25000005394736       324.25000003007136       324.25
1                        324.0834083278571        324.1304987881089        324.1638477015998        324.18750314369896       324.20548501879284       324.2183468080262        324.2274168481665        324.2331484014772        324.2385039340804        324.2414123459015        324.2441478578832        324.2456007464284        324.24692165727174       324.2478022528807        324.2483824683103        324.2489626837399        324.2491875237026        324.249397126594         324.2496067294853        324.24973391016874       324.24980058359597       324.2498672570232        324.24990708091343       324.2499277270207        324.24994837312795       324.24996816996764       324.24997906224485       324.24998333635557       324.2499879417692        324.249992573363         324.24999631919684       324.24999713572754       324.2499980114392        324.24999892051653       324.2499998295939        324.25000027567927       324.2500002956916        324.2500003157039        324.2500003357162        324.2500003784586        324.25000049151157       324.25000060456466       324.25000059053974       324.2500005748818        324.250000580471         324.25000058606025       324.25000059164944       324.2500005972386        324.25000060282787       324.25000060080595       324.2500005982304        324.2500005956548        324.25000059307933       324.25000059050376       324.25000059582203       324.25000062087645       324.25000060891176       324.2500005877406        324.25000030263124       324.25000001752187       324.24999973241245       324.24999944730314       324.2499991621937        324.2499991385027        324.25000038559          324.2500016326773        324.25000198691356       324.25000143099726       324.25000087508096       324.25000031916466       324.24999976324835       324.249999207332         324.2499986514157        324.2499980954994        324.24999753958303       324.25000223896046       324.2500072816398        324.250012324319         324.2500173669983        324.25002240967757       324.2500274523569        324.2500291226735        324.25003054081174       324.25003195895          324.25003337708824       324.25003479522655       324.25003621336487       324.2500376315031        324.2500390496414        324.2500404677796        324.25004147852786       324.2500404674104        324.25003945629294       324.2500384451754        324.25003743405796       324.2500364229405        324.25003541182303       324.25003440070554       324.25003338958805       324.25003237847056       324.25003136735313       324.2500310834206        324.2500311179047        324.25003115238894       324.25003118687323       324.2500312213574        324.2500312558417        324.25003129032586       324.2500313248101        324.2500313592944        324.25003100919236       324.2500296006828        324.25002819217326       324.25002678366366       324.2500253751541        324.25002396664456       324.250022558135         324.25002114962547       324.25001974111586       324.2500183326064        324.25001692409677       324.2500163294153        324.250016240559         324.25001615170277       324.25001606284644       324.2500159739902        324.25001588513385       324.2500157962776        324.25001570742126       324.250015618565         324.2500155297087        324.2500164715906        324.25001797861637       324.25001948564216       324.25002099266794       324.2500224996937        324.2500240067195        324.2500255137453        324.2500270207711        324.2500285277968        324.2500300348226        324.25003063844514       324.25003027877835       324.2500299191115        324.25002955944467       324.2500291997779        324.2500288401111        324.25002848044426       324.2500281207775        324.2500277611107        324.25002740144384       324.2500279481809        324.25002927531034       324.25003060243967       324.25003192956905       324.25003325669843       324.2500345838278        324.2500359109572        324.2500372380866        324.25003856521596       324.25003989234534       324.2500404287773        324.2500403286625        324.2500402285478        324.25004012843306       324.2500400283184        324.25003992820365       324.2500398280889        324.2500397279742        324.25003962785945       324.25003952774466       324.2500393768572        324.250039189871         324.2500390028849        324.25003881589873       324.25003862891253       324.25003844192634       324.25003825494025       324.25003806795405       324.25003788096797       324.25003769398177       324.25003761397465       324.2500375961877        324.2500375784008        324.25003756061386       324.25003754282693       324.25003752504          324.25003750725307       324.25003748946614       324.2500374716792        324.2500374538923        324.2500374922328        324.25003756471983       324.2500376372068        324.25003770969374       324.25003778218075       324.2500378546677        324.2500379271547        324.2500379996417        324.25003807212863       324.25003814461564       324.25003811910165       324.2500380670509        324.2500380150003        324.2500379629497        324.2500379108991        324.25003785884843       324.2500378067978        324.2500377547472        324.25003770269655       324.25003765064594       324.2500374825118        324.25003730297834       324.2500371234448        324.25003694391137       324.2500367643779        324.2500365848444        324.25003640531094       324.2500362257774        324.25003604624396       324.2500361421587        324.25003677534016       324.2500374085216        324.2500380417031        324.25003867488454       324.2500393080661        324.25003994124756       324.250040574429         324.2500412076105        324.25004184079194       324.2500421984739        324.2500424344918        324.2500426705095        324.2500429065273        324.25004314254505       324.25004337856285       324.25004361458065       324.2500438505984        324.25004408661613       324.250044322634         324.25004439787233       324.2500426315363        324.2500408652004        324.25003909886436       324.25003733252845       324.2500355661924        324.25003379985645       324.2500320335205        324.2500302671844        324.25002850084854       324.250026912865         324.2500253486952        324.25002378452535       324.2500222203555        324.2500206561857        324.25001909201586       324.2500175278461        324.2500159636763        324.25001735358336       324.2500199117459        324.2500224699084        324.2500250280709        324.25002758623344       324.250030144396         324.25003270255854       324.250035260721         324.25003598612227       324.2500319782512        324.25002797037996       324.25002396250875       324.25001995463754       324.2500159467664        324.25001193889517       324.25000793102396       324.2500039231528        324.24999991528165       324.2499959074105        324.2499918995393        324.24998789166807       324.2499838837969        324.24998091518364       324.24998206753054       324.2499832198775        324.2499815944977        324.24997750280914       324.249974518825         324.24997740590777       324.2499802929905        324.2499831800732        324.24998606715593       324.2499889542387        324.2499918413214        324.2499947284041        324.24999761548685       324.2500005025696        324.2500033896523        324.25000627673506       324.2500091638178        324.2500120509005        324.25001307329524       324.25001041405744       324.25000775481976       324.25000509558197       324.25000243634423       324.24999977710644       324.2499971178687        324.24999445863097       324.2499917993932        324.24998914015544       324.24998648091764       324.2499838216799        324.24998116244217       324.24997850320443       324.24997783780026       324.24998210550274       324.24998318308775       324.24997853621346       324.2499774673502        324.24998003114746       324.24998259494475       324.249985158742         324.24998772253923       324.24999028633647       324.2499928501337        324.24999541393095       324.2499979777282        324.2500005415254        324.25000310532266       324.2500056691199        324.2500082329172        324.25001079671443       324.25001153400467       324.25000895575977       324.25000637751486       324.25000379927          324.2500012210252        324.2499986427803        324.2499960645354        324.24999348629063       324.24999090804573       324.2499883298009        324.24998575155604       324.2499831733112        324.2499805950663        324.24997801682144       324.24997543857654       324.2499778977966        324.2499787284337        324.2499748773488        324.24997744758247       324.2499800178162        324.2499825880498        324.2499851582835        324.2499877285172        324.2499902987509        324.2499928689846        324.2499954392183        324.249998009452         324.25000057968566       324.2500031499194        324.250005720153         324.25000829038675       324.2500108606205        324.2500120558116        324.25000884907035       324.25000564232903       324.2500024355878        324.24999922884655       324.2499960221053        324.249992815364         324.24998960862274       324.2499864018814        324.2499831951402        324.24997998839893       324.24997678165767       324.2499735749164        324.2499703681751        324.24996716143386       324.2499687897644        324.2499728019128        324.24997399484437       324.24997750748224       324.2499831722871        324.2499888370919        324.24999450189665       324.2500001667015        324.2500058315063        324.2500114963111        324.2500171611159        324.2500228259207        324.2500284907255        324.25003415553033       324.25003982033513       324.25004548514          324.25005114994474       324.25005681474954       324.2500514345143        324.25004516331813       324.2500388921219        324.25003262092565       324.2500263497295        324.2500200785333        324.25001380733704       324.25000753614086       324.2500012649447        324.24999499374843       324.2499887225522        324.249982451356         324.24997618015976       324.2499699089636        324.24996536339813       324.2499640349103        324.2499647652609        324.24996694285704       324.2499732693418        324.2499795958265        324.2499859223112        324.24999224879593       324.2499985752807        324.25000490176546       324.2500112282502        324.2500175547348        324.2500238812196        324.2500302077043        324.250036534189         324.2500428606738        324.25004918715854       324.25005551364325       324.25005457756424       324.2500481956266        324.2500418136891        324.2500354317516        324.2500290498141        324.2500226678765        324.250016285939         324.25000990400144       324.25000352206393       324.2499971401264        324.2499907581888        324.24998437625135       324.2499779943138        324.2499716123762        324.24996523043876       324.2499636950383        324.2499637445375        324.2499663333063        324.24997207099767       324.249978767202         324.24998546340635       324.2499921596107        324.24999885581514       324.25000555201945       324.2500122482238        324.2500189444281        324.25002564063254       324.25003233683685       324.2500390330412        324.25004572924564       324.25005242545          324.2500591216544        324.25006383980565       324.250060271464         324.25005670312237       324.2500531347807        324.25004956643903       324.2500459980974        324.2500424297557        324.2500388614141        324.2500352930724        324.2500317247308        324.2500281563891        324.2500245880474        324.25002101970585       324.2500174513641        324.25001388302246       324.25000773510874       324.25
2                        323.9257454344647        324.0130175735281        324.07645204001784       324.1221543447151        324.15739263854755       324.1830454252848        324.2014602139059        324.2133465880705        324.224497653352         324.2307309777662        324.2366168025149        324.23983074598243       324.24276976171893       324.2447581733684        324.24609847413336       324.24743877489834       324.24797922585475       324.2484853824668        324.24899153907893       324.2493037156138        324.24947348867636       324.2496432617389        324.24974613250004       324.2498012170438        324.24985630158756       324.2499092119897        324.24993882682355       324.24995103859703       324.2499641458235        324.2499773238106        324.2499880261829        324.2499905414315        324.24999320616143       324.2499959551673        324.24999870417327       324.25000010213813       324.250000256794         324.25000041144995       324.2500005661059        324.25000077601146       324.25000115682116       324.2500015376308        324.25000150747235       324.2500014674687        324.25000143951996       324.2500014115713        324.2500013836226        324.2500013556739        324.25000132772516       324.2500012393708        324.25000114662305       324.2500010538753        324.2500009611275        324.2500008683797        324.25000080453816       324.25000081482426       324.2500007600435        324.2500006975196        324.25000041301047       324.25000012850126       324.249999843992         324.24999955948283       324.2499992749736        324.24999944549006       324.25000182792826       324.25000421036646       324.2500049686213        324.2500040712195        324.25000317381773       324.250002276416         324.2500013790143        324.25000048161246       324.24999958421074       324.24999868680896       324.24999778940725       324.25000675410456       324.2500163630432        324.25002597198164       324.25003558092027       324.25004518985884       324.2500547987974        324.2500580747052        324.25006087704185       324.2500636793785        324.2500664817152        324.2500692840518        324.2500720863885        324.2500748887251        324.25007769106173       324.2500804933984        324.25008250235805       324.25008057380876       324.25007864525946       324.2500767167101        324.2500747881608        324.2500728596115        324.25007093106217       324.2500690025129        324.2500670739636        324.2500651454143        324.25006321686493       324.2500626532165        324.2500626872253        324.25006272123426       324.25006275524316       324.25006278925207       324.250062823261         324.2500628572698        324.25006289127873       324.2500629252877        324.2500622236662        324.25005949754006       324.25005677141394       324.2500540452877        324.25005131916157       324.25004859303544       324.2500458669092        324.2500431407831        324.25004041465695       324.25003768853077       324.2500349624045        324.2500338074803        324.25003362911787       324.2500334507555        324.2500332723931        324.2500330940307        324.2500329156683        324.2500327373059        324.25003255894353       324.25003238058116       324.25003220221873       324.2500340235461        324.2500369412843        324.2500398590225        324.2500427767606        324.25004569449885       324.25004861223704       324.2500515299753        324.2500544477134        324.2500573654516        324.25006028318984       324.2500614639425        324.25006079256593       324.2500601211894        324.25005944981285       324.2500587784363        324.2500581070598        324.25005743568323       324.2500567643067        324.25005609293015       324.2500554215536        324.2500564991207        324.2500590824871        324.2500616658535        324.2500642492198        324.2500668325862        324.25006941595257       324.25007199931895       324.25007458268533       324.2500771660517        324.25007974941803       324.250080796301         324.25008060624623       324.2500804161915        324.25008022613673       324.25008003608195       324.25007984602723       324.2500796559725        324.25007946591774       324.25007927586296       324.25007908580824       324.2500788024721        324.25007845281425       324.2500781031564        324.25007775349854       324.25007740384075       324.25007705418284       324.25007670452504       324.2500763548672        324.25007600520934       324.25007565555154       324.25007550206067       324.2500754626626        324.2500754232645        324.2500753838664        324.2500753444683        324.25007530507025       324.25007526567214       324.250075226274         324.25007518687596       324.25007514747784       324.25007521655215       324.2500753516181        324.2500754866841        324.2500756217501        324.2500757568161        324.25007589188203       324.250076026948         324.25007616201407       324.25007629708          324.250076432146         324.2500763867044        324.25007629238524       324.25007619806604       324.25007610374695       324.2500760094278        324.25007591510865       324.2500758207895        324.25007572647036       324.25007563215127       324.2500755378321        324.2500752190509        324.2500748782277        324.2500745374044        324.2500741965811        324.2500738557579        324.2500735149346        324.2500731741114        324.2500728332881        324.2500724924648        324.25007268318245       324.25007391068004       324.25007513817764       324.2500763656752        324.2500775931728        324.2500788206704        324.250080048168         324.2500812756656        324.2500825031632        324.2500837306608        324.25008440702146       324.25008483999284       324.25008527296427       324.25008570593565       324.250086138907         324.2500865718784        324.2500870048498        324.2500874378212        324.2500878707925        324.25008830376396       324.2500884277653        324.2500850128106        324.2500815978559        324.25007818290123       324.2500747679465        324.25007135299177       324.2500679380371        324.2500645230824        324.2500611081277        324.250057693173         324.2500546210615        324.2500515947265        324.2500485683915        324.2500455420565        324.2500425157215        324.2500394893865        324.25003646305146       324.2500334367165        324.25003611772865       324.2500410558383        324.2500459939479        324.25005093205743       324.25005587016705       324.25006080827666       324.2500657463862        324.2500706844959        324.2500720639083        324.2500642526622        324.25005644141606       324.25004863016994       324.2500408189238        324.2500330076777        324.2500251964315        324.2500173851854        324.2500095739393        324.25000176269316       324.2499939514471        324.2499861402009        324.24997832895485       324.2499705177087        324.24996472095563       324.2499669122537        324.2499691035518        324.24996596153443       324.24995808413337       324.24995234915673       324.24995796948184       324.24996358980695       324.2499692101321        324.24997483045723       324.24998045078235       324.2499860711075        324.2499916914327        324.24999731175774       324.2500029320829        324.2500085524081        324.2500141727332        324.2500197930583        324.25002541338347       324.2500273963011        324.2500221975362        324.25001699877134       324.25001180000646       324.2500066012416        324.25000140247664       324.2499962037118        324.2499910049469        324.24998580618205       324.2499806074171        324.2499754086523        324.24997020988735       324.24996501112247       324.2499598123576        324.2499584674072        324.24996665749444       324.2499687260413        324.2499598098806        324.24995780630593       324.2499628208982        324.24996783549045       324.2499728500826        324.24997786467486       324.249982879267         324.24998789385927       324.24999290845153       324.2499979230437        324.25000293763594       324.2500079522282        324.25001296682035       324.2500179814126        324.25002299600476       324.25002443549477       324.25001938534257       324.2500143351904        324.25000928503823       324.25000423488603       324.2499991847339        324.2499941345817        324.24998908442956       324.2499840342774        324.2499789841253        324.2499739339731        324.2499688838209        324.24996383366874       324.24995878351655       324.24995373336435       324.2499584146433        324.2499599981874        324.24995261119295       324.2499576330741        324.24996265495525       324.24996767683643       324.24997269871767       324.24997772059885       324.2499827424801        324.24998776436126       324.24999278624244       324.2499978081236        324.25000283000475       324.250007851886         324.2500128737672        324.25001789564834       324.2500229175296        324.2500252667169        324.25001905979195       324.25001285286703       324.2500066459422        324.2500004390173        324.24999423209243       324.24998802516757       324.24998181824265       324.2499756113177        324.2499694043929        324.249963197468         324.2499569905431        324.2499507836182        324.24994457669334       324.2499383697685        324.24994149148876       324.24994922355904       324.24995163482515       324.24995850428286       324.24996950994176       324.24998051560067       324.24999152125963       324.25000252691854       324.2500135325775        324.25002453823646       324.25003554389536       324.25004654955427       324.25005755521323       324.25006856087214       324.2500795665311        324.25009057219006       324.2501015778489        324.2501125835078        324.25010217964007       324.250090048748         324.25007791785583       324.2500657869637        324.25005365607166       324.25004152517954       324.25002939428737       324.2500172633953        324.2500051325032        324.249993001611         324.24998087071896       324.24996873982684       324.2499566089347        324.24994447804266       324.2499356572855        324.24993300758285       324.2499344498031        324.24993871508525       324.2499509426462        324.2499631702071        324.24997539776797       324.2499876253289        324.24999985288986       324.25001208045074       324.25002430801163       324.2500365355726        324.25004876313346       324.25006099069435       324.2500732182553        324.25008544581624       324.2500976733771        324.250109900938         324.2501080933854        324.2500957615543        324.2500834297232        324.2500710978922        324.2500587660611        324.25004643423006       324.250034102399         324.2500217705679        324.2500094387368        324.2499971069058        324.24998477507467       324.2499724432437        324.2499601114126        324.24994777958153       324.24993544775043       324.249932430132         324.249932502038         324.24993752410745       324.24994862396636       324.24996157386784       324.24997452376937       324.24998747367084       324.2500004235724        324.2500133734738        324.25002632337527       324.25003927327674       324.2500522231782        324.2500651730797        324.2500781229811        324.25009107288264       324.25010402278417       324.2501169726856        324.25012606874066       324.25011902019725       324.2501119716539        324.25010492311054       324.2500978745672        324.25009082602384       324.2500837774804        324.25007672893713       324.2500696803937        324.2500626318504        324.2500555833071        324.25004853476366       324.2500414862203        324.2500344376769        324.2500273891336        324.2500152581607        324.25
3                        323.8016338479224        323.90404051271037       323.9840302238301        324.0453840802178        324.09499151090813       324.13315347018084       324.1620101370555        324.18174405340733       324.200450455415         324.21167472391323       324.2223701079242        324.2285777690507        324.23432365836175       324.2383287662085        324.24114863353793       324.2439685008673        324.2451876456444        324.2463381578736        324.24748867010277       324.2482171048315        324.2486356862746        324.2490542677177        324.2493130780997        324.24945776901944       324.2496024599391        324.2497417449695        324.249821404397         324.24985622348123       324.2498934252123        324.2499308152252        324.2499613225716        324.24996906820206       324.24997716859525       324.2499854689998        324.2499937694043        324.24999812747296       324.2499988575679        324.24999958766284       324.2500003177578        324.2500011761863        324.2500024315895        324.2500036869927        324.2500036251895        324.25000352290243       324.25000334840246       324.2500031739024        324.25000299940245       324.2500028249024        324.2500026504025        324.25000216999774       324.2500016673441        324.25000116469045       324.25000066203677       324.2500001593831        324.24999976004347       324.2499996293264        324.2499994058127        324.24999921651784       324.25000000822837       324.25000079993896       324.2500015916495        324.2500023833601        324.2500031750706        324.2500043614135        324.2500074661004        324.25001057078714       324.25001192914874       324.2500115073451        324.25001108554153       324.25001066373795       324.2500102419343        324.2500098201307        324.2500093983271        324.25000897652353       324.2500085547199        324.25002016172175       324.2500325545049        324.250044947288         324.2500573400712        324.2500697328543        324.25008212563745       324.25008677580286       324.2500908469911        324.25009491817934       324.25009898936764       324.25010306055583       324.25010713174413       324.2501112029324        324.2501152741206        324.25011934530886       324.2501223152579        324.25011981978594       324.250117324314         324.25011482884196       324.25011233337005       324.25010983789815       324.2501073424262        324.2501048469543        324.25010235148227       324.25009985601037       324.25009736053846       324.25009653022744       324.25009642905036       324.2500963278734        324.25009622669637       324.25009612551935       324.2500960243424        324.25009592316536       324.25009582198834       324.2500957208114        324.2500946585275        324.2500909512122        324.2500872438969        324.2500835365816        324.25007982926627       324.250076121951         324.2500724146356        324.25006870732034       324.250065000005         324.25006129268974       324.2500575853744        324.25005599686773       324.2500557252813        324.2500554536949        324.2500551821085        324.25005491052207       324.25005463893564       324.25005436734926       324.25005409576283       324.2500538241764        324.25005355259          324.2500560220321        324.2500599943538        324.2500639666757        324.25006793899746       324.2500719113193        324.2500758836411        324.25007985596295       324.2500838282847        324.25008780060654       324.25009177292833       324.25009343512875       324.25009263407117       324.2500918330136        324.25009103195606       324.25009023089854       324.25008942984095       324.25008862878343       324.2500878277259        324.2500870266683        324.25008622561074       324.25008777874507       324.25009135878304       324.25009493882095       324.25009851885886       324.25010209889683       324.2501056789348        324.25010925897266       324.2501128390106        324.25011641904854       324.2501199990865        324.2501214620452        324.2501212206606        324.25012097927595       324.25012073789145       324.25012049650684       324.2501202551223        324.2501200137377        324.2501197723532        324.2501195309685        324.25011928958395       324.2501189437112        324.25011852354885       324.2501181033865        324.2501176832242        324.25011726306184       324.25011684289944       324.25011642273716       324.2501160025748        324.2501155824125        324.2501151622501        324.2501149597096        324.25011488374          324.2501148077705        324.250114731801         324.25011465583145       324.25011457986193       324.2501145038924        324.2501144279229        324.25011435195336       324.25011427598383       324.25011434681477       324.25011450695524       324.2501146670957        324.2501148272362        324.25011498737666       324.2501151475171        324.2501153076576        324.2501154677981        324.2501156279385        324.2501157880789        324.25011574403214       324.2501156446959        324.2501155453597        324.25011544602347       324.25011534668715       324.25011524735095       324.2501151480147        324.2501150486785        324.2501149493422        324.25011485000596       324.25011444637084       324.25011401285377       324.25011357933664       324.2501131458195        324.2501127123024        324.2501122787853        324.2501118452682        324.25011141175105       324.250110978234         324.250111260489         324.25011293887064       324.2501146172523        324.2501162956338        324.25011797401544       324.2501196523971        324.25012133077865       324.25012300916023       324.25012468754187       324.2501263659235        324.25012721386804       324.2501276950806        324.2501281762932        324.2501286575057        324.2501291387183        324.2501296199309        324.25013010114344       324.25013058235595       324.2501310635685        324.2501315447811        324.25013161573474       324.2501269875654        324.250122359396         324.2501177312266        324.25011310305734       324.25010847488795       324.2501038467186        324.2500992185493        324.2500945903799        324.25008996221055       324.2500857902859        324.25008167927905       324.2500775682722        324.25007345726544       324.25006934625867       324.25006523525184       324.25006112424506       324.25005701323823       324.2500606187034        324.2500672758191        324.2500739329347        324.25008059005035       324.250087247166         324.2500939042817        324.2501005613973        324.250107218513         324.25010898378764       324.2500981154385        324.25008724708937       324.2500763787402        324.250065510391         324.2500546420419        324.2500437736927        324.2500329053436        324.2500220369944        324.2500111686453        324.25000030029616       324.24998943194703       324.2499785635979        324.2499676952487        324.24995958025386       324.24996238311047       324.2499651859671        324.24996093017967       324.2499504071109        324.24994279083944       324.24995058120766       324.2499583715758        324.24996616194403       324.2499739523122        324.24998174268035       324.24998953304856       324.2499973234168        324.25000511378494       324.25001290415315       324.25002069452125       324.2500284848895        324.2500362752577        324.25004406562584       324.25004678082746       324.2500394756406        324.25003217045384       324.25002486526705       324.25001756008027       324.2500102548934        324.25000294970664       324.24999564451986       324.249988339333         324.2499810341462        324.2499737289594        324.2499664237726        324.24995911858576       324.249951813399         324.2499497258459        324.24996054766666       324.24996328329445       324.2499515087727        324.2499490786498        324.2499561356491        324.24996319264835       324.2499702496476        324.2499773066469        324.24998436364615       324.24999142064553       324.24999847764474       324.25000553464406       324.2500125916433        324.2500196486426        324.25002670564186       324.2500337626412        324.25004081964045       324.2500428337802        324.2500356939572        324.25002855413413       324.25002141431116       324.2500142744881        324.2500071346651        324.249999994842         324.24999285501906       324.24998571519603       324.249978575373         324.24997143555          324.24996429572695       324.24995715590387       324.24995001608085       324.2499428762578        324.2499488878458        324.2499509324657        324.24994118805245       324.24994823184016       324.24995527562805       324.2499623194159        324.2499693632037        324.2499764069915        324.2499834507793        324.24999049456716       324.249997538355         324.2500045821428        324.2500116259306        324.25001866971843       324.25002571350626       324.2500327572941        324.2500398010819        324.25004315868694       324.2500347156913        324.2500262726956        324.25001782969997       324.2500093867043        324.25000094370864       324.249992500713         324.2499840577173        324.2499756147217        324.24996717172604       324.24995872873035       324.24995028573466       324.249941842739         324.2499333997433        324.2499249567477        324.24992906704347       324.249939431687         324.24994317452257       324.2499528378072        324.2499679939399        324.24998315007264       324.2499983062053        324.2500134623381        324.2500286184708        324.25004377460357       324.25005893073626       324.250074086869         324.25008924300175       324.25010439913444       324.25011955526713       324.25013471139994       324.25014986753257       324.2501650236653        324.2501509170985        324.25013445002213       324.25011798294565       324.25010151586923       324.2500850487929        324.25006858171645       324.25005211463997       324.25003564756366       324.2500191804872        324.25000271341077       324.2499862463344        324.249969779258         324.24995331218156       324.24993684510514       324.2499247449886        324.24992078615554       324.2499228777301        324.24992890818277       324.2499454601121        324.24996201204135       324.2499785639705        324.2499951158998        324.250011667829         324.25002821975824       324.2500447716875        324.25006132361676       324.25007787554597       324.25009442747523       324.25011097940444       324.25012753133376       324.25014408326297       324.2501606351922        324.2501581961695        324.25014151671576       324.2501248372621        324.2501081578084        324.25009147835465       324.250074798901         324.25005811944726       324.2500414399936        324.2500247605398        324.25000808108615       324.2499914016324        324.24997472217876       324.24995804272504       324.2499413632713        324.24992468381765       324.2499203714864        324.2499203602375        324.2499272414303        324.2499423120161        324.24995987540365       324.24997743879123       324.2499950021788        324.2500125655664        324.25003012895394       324.2500476923416        324.25006525572906       324.25008281911664       324.25010038250423       324.2501179458918        324.25013550927935       324.25015307266693       324.25017063605446       324.2501828431807        324.250172611767         324.25016238035334       324.2501521489397        324.2501419175259        324.2501316861123        324.25012145469856       324.2501112232849        324.2501009918712        324.2500907604575        324.2500805290437        324.25007029763003       324.25006006621635       324.2500498348026        324.2500396033889        324.25002205327144       324.25
4                        323.6827234621787        323.7987247494089        323.8938101804923        323.9696479291093        324.03269825406176       324.0827184108019        324.12161471128286       324.14903073366554       324.1751537084753        324.1914023710899        324.2069529284328        324.2162620499064        324.224928948309         324.23106693056866       324.23548421155266       324.2399014925367        324.2418850663945        324.24376429267454       324.2456435189546        324.2468526535725        324.2475698634979        324.2482870734234        324.24873696743373       324.248995926063         324.2492548846922        324.24950459082356       324.24964995881726       324.249716474202         324.2497873037559        324.2498584742246        324.2499168259901        324.2499327849298        324.2499493128594        324.2499661615795        324.24998301029956       324.24999212405436       324.2499941196306        324.24999611520684       324.2499981107831        324.250000308136         324.2500031296451        324.25000595115415       324.25000594299865       324.25000585208954       324.2500056583842        324.2500054646789        324.2500052709736        324.25000507726827       324.25000488356295       324.25000402276413       324.2500031134463        324.2500022041286        324.25000129481083       324.2500003854931        324.2499996692651        324.24999945449036       324.24999904383435       324.249998710737         324.25000060113086       324.25000249152464       324.25000438191853       324.25000627231236       324.2500081627062        324.2500103761761        324.25001416014777       324.2500179441196        324.2500199053502        324.25002000851885       324.25002011168743       324.25002021485614       324.2500203180248        324.2500204211934        324.25002052436207       324.25002062753066       324.25002073069936       324.2500347931141        324.25004976741604       324.250064741718         324.25007971602          324.250094690322         324.250109664624         324.25011564614965       324.2501209552139        324.25012626427815       324.2501315733424        324.25013688240665       324.25014219147084       324.25014750053515       324.25015280959934       324.2501581186636        324.25016203073756       324.25015900958624       324.250155988435         324.25015296728367       324.2501499461324        324.2501469249811        324.25014390382984       324.2501408826785        324.2501378615272        324.25013484037595       324.25013181922463       324.2501307275994        324.25013048086737       324.2501302341353        324.2501299874033        324.2501297406713        324.25012949393926       324.2501292472072        324.25012900047517       324.2501287537431        324.2501273367402        324.2501226990719        324.25011806140367       324.25011342373534       324.250108786067         324.2501041483987        324.25009951073037       324.2500948730621        324.25009023539377       324.25008559772544       324.2500809600571        324.2500789576241        324.2500785930903        324.25007822855645       324.25007786402256       324.2500774994887        324.25007713495484       324.25007677042106       324.2500764058871        324.2500760413533        324.25007567681945       324.2500787601118        324.25008373381445       324.2500887075171        324.2500936812197        324.25009865492234       324.25010362862497       324.2501086023276        324.25011357603023       324.25011854973286       324.25012352343543       324.25012565069187       324.25012474281306       324.25012383493413       324.2501229270554        324.25012201917644       324.25012111129763       324.25012020341876       324.2501192955399        324.2501183876611        324.25011747978215       324.25011949676446       324.2501240319833        324.2501285672021        324.25013310242093       324.25013763763974       324.2501421728585        324.25014670807735       324.25015124329616       324.2501557785149        324.2501603137338        324.25016217815886       324.2501618924759        324.250161606793         324.25016132111          324.250161035427         324.2501607497441        324.2501604640612        324.2501601783782        324.25015989269525       324.25015960701234       324.2501592081608        324.2501587288482        324.2501582495355        324.25015777022287       324.25015729091024       324.25015681159755       324.25015633228486       324.2501558529722        324.25015537365965       324.25015489434696       324.25015464661084       324.25015453356195       324.25015442051307       324.25015430746424       324.25015419441536       324.2501540813665        324.2501539683176        324.25015385526876       324.25015374221994       324.250153629171         324.2501536991298        324.2501538804255        324.25015406172133       324.25015424301705       324.25015442431277       324.25015460560854       324.2501547869043        324.25015496820004       324.25015514949575       324.25015533079153       324.25015529019817       324.25015518952216       324.2501550888461        324.2501549881701        324.25015488749403       324.250154786818         324.2501546861419        324.2501545854659        324.25015448478985       324.2501543841138        324.25015390350103       324.25015338557876       324.2501528676564        324.25015234973415       324.2501518318119        324.25015131388955       324.2501507959673        324.25015027804494       324.25014976012267       324.2501501317115        324.25015223830775       324.25015434490405       324.25015645150035       324.2501585580966        324.25016066469294       324.2501627712892        324.2501648778855        324.2501669844818        324.2501690910781        324.2501700919491        324.25017060451734       324.2501711170856        324.2501716296538        324.250172142222         324.25017265479016       324.25017316735847       324.25017367992666       324.25017419249485       324.25017470506316       324.25017471234196       324.2501689320152        324.25016315168835       324.2501573713615        324.25015159103475       324.250145810708         324.25014003038115       324.2501342500544        324.2501284697275        324.25012268940077       324.25011747361253       324.2501123332017        324.2501071927908        324.25010205238          324.2500969119691        324.2500917715582        324.2500866311474        324.2500814907365        324.2500859691339        324.2500942515029        324.2501025338719        324.250110816241         324.25011909860996       324.250127380979         324.250135663348         324.250143945717         324.2501460630873        324.2501322587885        324.2501184544896        324.25010465019074       324.2500908458919        324.25007704159304       324.25006323729417       324.25004943299535       324.2500356286965        324.25002182439766       324.25000802009885       324.2499942157999        324.24998041150104       324.2499666072023        324.2499562584232        324.2499596117864        324.24996296514956       324.2499576540452        324.2499446498691        324.249935276108         324.24994514431233       324.24995501251675       324.24996488072117       324.2499747489255        324.24998461712994       324.24999448533435       324.25000435353877       324.25001422174313       324.2500240899476        324.2500339581519        324.2500438263564        324.25005369456073       324.25006356276515       324.25006697404          324.2500576367793        324.25004829951854       324.2500389622577        324.25002962499696       324.2500202877362        324.2500109504754        324.2500016132147        324.2499922759539        324.24998293869317       324.2499736014324        324.24996426417164       324.24995492691085       324.2499455896501        324.2499427602105        324.249956032303         324.2499593879536        324.24994494919156       324.2499421543734        324.24995118134495       324.2499602083165        324.24996923528806       324.2499782622597        324.24998728923117       324.2499963162028        324.2500053431743        324.25001437014583       324.25002339711745       324.250032424089         324.2500414510605        324.2500504780321        324.25005950500366       324.2500620716752        324.2500529113994        324.2500437511237        324.2500345908479        324.25002543057224       324.25001627029656       324.2500071100208        324.24999794974514       324.2499887894694        324.24997962919366       324.24997046891804       324.24996130864224       324.2499521483665        324.2499429880908        324.2499338278151        324.2499410524182        324.2499435202568        324.2499315829426        324.2499405759429        324.2499495689431        324.24995856194334       324.24996755494357       324.2499765479438        324.249985540944         324.24999453394423       324.2500035269445        324.2500125199447        324.25002151294495       324.2500305059452        324.2500394989454        324.25004849194556       324.25005748494584       324.2500618231031        324.25005125968175       324.2500406962603        324.2500301328389        324.25001956941753       324.2500090059961        324.2499984425747        324.2499878791533        324.24997731573194       324.24996675231046       324.24995618888903       324.24994562546766       324.24993506204623       324.24992449862486       324.2499139352035        324.2499189646098        324.2499318055814        324.24993687962547       324.24994924125656       324.24996836413305       324.24998748700966       324.2500066098862        324.2500257327627        324.25004485563926       324.2500639785158        324.25008310139236       324.2501022242689        324.25012134714547       324.250140470022         324.25015959289857       324.2501787157751        324.2501978386516        324.25021696152817       324.25019934811877       324.25017877133433       324.25015819454984       324.2501376177653        324.2501170409808        324.2500964641963        324.25007588741175       324.2500553106273        324.25003473384277       324.2500141570582        324.2499935802738        324.24997300348923       324.24995242670474       324.24993184992024       324.2499166231782        324.2499113704717        324.24991410019317       324.24992184263255       324.24994248810964       324.24996313358685       324.24998377906394       324.2500044245411        324.25002507001824       324.25004571549533       324.2500663609725        324.25008700644963       324.2501076519268        324.2501282974039        324.250148942881         324.2501695883582        324.2501902338353        324.2502108793125        324.2502078452059        324.2501870548816        324.2501662645573        324.25014547423314       324.25012468390884       324.2501038935846        324.2500831032603        324.25006231293605       324.25004152261175       324.25002073228757       324.2499999419632        324.249979151639         324.2499583613147        324.2499375709904        324.2499167806662        324.2499112053995        324.2499110920527        324.2499197322524        324.2499385553525        324.2499604780662        324.2499824007799        324.2500043234935        324.2500262462072        324.25004816892084       324.2500700916345        324.2500920143481        324.25011393706177       324.25013585977547       324.25015778248905       324.25017970520275       324.2502016279164        324.25022355063004       324.25023867338723       324.25022530965236       324.2502119459176        324.25019858218275       324.25018521844794       324.25017185471313       324.25015849097827       324.25014512724346       324.2501317635086        324.2501183997738        324.2501050360389        324.2500916723041        324.2500783085693        324.25006494483443       324.2500515810996        324.25002871417666       324.25
5                        323.57988951526676       323.7047257238859        323.8103956168728        323.89710812847557       323.97073841603026       324.03060466548106       324.07829729793224       324.1128840782259        324.14599471916335       324.1673711669041        324.18791788652135       324.2006614911958        324.2126021811969        324.22123213417274       324.2276110834538        324.2339900327348        324.2370030355678        324.2398717201487        324.2427404047295        324.2446294226587        324.24579925047163       324.24696907828456       324.2477186828561        324.24816813513485       324.24861758741355       324.2490520401069        324.24931153258217       324.2494378375087        324.2495717615054        324.2497062875774        324.24981733295544       324.24985072516176       324.24988492823627       324.2499195884694        324.2499542487026        324.24997366812516       324.2499790620408        324.2499844559564        324.249989849872         324.2499955201173        324.25000204513407       324.2500085701508        324.25000887927354       324.25000902742335       324.2500092081276        324.2500093888318        324.2500095695361        324.2500097502403        324.25000993094454       324.25000872577954       324.25000741981773       324.250006113856         324.25000480789424       324.2500035019324        324.250002526337         324.25000240351807       324.2500017488186        324.25000121927536       324.2500042777852        324.2500073362951        324.2500103948049        324.25001345331475       324.2500165118246        324.2500197873503        324.25002411781026       324.25002844827014       324.25003102090744       324.25003180165925       324.25003258241105       324.25003336316286       324.25003414391466       324.25003492466647       324.25003570541827       324.2500364861701        324.2500372669219        324.2500532070843        324.2500701375347        324.2500870679851        324.25010399843546       324.25012092888585       324.2501378593362        324.2501450396304        324.2501514908279        324.25015794202534       324.2501643932228        324.25017084442027       324.25017729561773       324.2501837468152        324.25019019801266       324.2501966492101        324.25020144510097       324.2501980257495        324.25019460639805       324.25019118704654       324.250187767695         324.2501843483436        324.2501809289921        324.25017750964065       324.2501740902892        324.2501706709377        324.2501672515862        324.25016591517823       324.2501654908412        324.25016506650417       324.25016464216714       324.25016421783016       324.2501637934931        324.2501633691561        324.25016294481907       324.2501625204821        324.2501607671302        324.2501553562388        324.2501499453474        324.250144534456         324.2501391235646        324.25013371267323       324.25012830178184       324.25012289089045       324.250117479999         324.2501120691076        324.25010665821617       324.2501043026122        324.2501038459857        324.25010338935925       324.2501029327328        324.2501024761063        324.25010201947987       324.2501015628534        324.25010110622685       324.25010064960037       324.25010019297395       324.25010378420865       324.2501095948471        324.25011540548553       324.25012121612394       324.2501270267624        324.2501328374009        324.2501386480393        324.25014445867765       324.2501502693161        324.2501560799546        324.250158621602         324.2501576775591        324.25015673351623       324.2501557894733        324.2501548454304        324.25015390138753       324.25015295734465       324.2501520133018        324.2501510692589        324.2501501252159        324.25015256982346       324.2501579319792        324.2501632941348        324.2501686562904        324.25017401844605       324.2501793806017        324.2501847427573        324.25019010491303       324.2501954670687        324.25020082922435       324.25020304995985       324.25020274171214       324.25020243346444       324.2502021252168        324.250201816969         324.2502015087214        324.25020120047367       324.25020089222596       324.2502005839782        324.25020027573055       324.25019985344295       324.2501993500748        324.2501988467066        324.2501983433384        324.25019783997027       324.25019733660207       324.2501968332339        324.2501963298657        324.2501958264975        324.2501953231294        324.2501950421106        324.25019489041244       324.2501947387144        324.25019458701627       324.2501944353181        324.25019428362003       324.25019413192194       324.2501939802238        324.25019382852577       324.2501936768276        324.25019373778866       324.2501939281258        324.250194118463         324.25019430880013       324.25019449913725       324.25019468947437       324.25019487981154       324.2501950701487        324.25019526048584       324.250195450823         324.2501954200462        324.25019532939655       324.25019523874687       324.2501951480972        324.25019505744757       324.2501949667979        324.25019487614827       324.2501947854986        324.2501946948489        324.25019460419924       324.25019407095397       324.250193494246         324.250192917538         324.25019234083          324.25019176412206       324.2501911874141        324.2501906107061        324.2501900339981        324.25018945729016       324.2501899114012        324.2501923761432        324.25019484088534       324.25019730562747       324.2501997703696        324.2502022351117        324.25020469985384       324.2502071645959        324.250209629338         324.25021209408015       324.25021319020976       324.25021368194194       324.2502141736743        324.2502146654066        324.2502151571389        324.2502156488711        324.2502161406034        324.25021663233565       324.25021712406794       324.25021761580024       324.2502175265569        324.25021078279497       324.2502040390329        324.2501972952709        324.2501905515089        324.25018380774685       324.2501770639849        324.2501703202229        324.2501635764608        324.25015683269885       324.2501507459826        324.2501447469952        324.2501387480079        324.2501327490205        324.2501267500332        324.25012075104576       324.2501147520584        324.25010875307106       324.25011394515457       324.250123562996         324.25013318083734       324.25014279867867       324.2501524165201        324.2501620343615        324.2501716522029        324.2501812700442        324.2501836351411        324.25016726936644       324.2501509035918        324.25013453781713       324.25011817204245       324.2501018062678        324.25008544049314       324.25006907471845       324.2500527089438        324.25003634316914       324.2500199773945        324.25000361161983       324.24998724584515       324.24997088007046       324.24995855855775       324.24996227372134       324.249965988885         324.24995980313736       324.24994482649504       324.2499340779143        324.24994573895196       324.24995739998957       324.24996906102723       324.24998072206495       324.24999238310255       324.2500040441402        324.2500157051778        324.2500273662155        324.25003902725314       324.2500506882908        324.25006234932846       324.2500740103661        324.2500856714037        324.25008966682793       324.25007852729607       324.25006738776415       324.2500562482322        324.2500451087003        324.2500339691683        324.25002282963646       324.25001169010454       324.2500005505726        324.2499894110407        324.24997827150884       324.24996713197686       324.24995599244494       324.249944852913         324.249941283801         324.24995644528326       324.24996027550435       324.24994377251153       324.24994080418014       324.24995157723464       324.24996235028914       324.24997312334364       324.24998389639813       324.2499946694526        324.25000544250713       324.2500162155616        324.250026988616         324.25003776167057       324.2500485347251        324.25005930777957       324.250070080834         324.2500808538885        324.25008390472635       324.250072937945         324.25006197116363       324.25005100438227       324.2500400376009        324.2500290708196        324.2500181040382        324.2500071372569        324.2499961704755        324.2499852036942        324.2499742369129        324.2499632701315        324.24995230335014       324.24994133656884       324.2499303697875        324.2499384448612        324.24994121890495       324.2499275972004        324.2499383147218        324.2499490322432        324.24995974976457       324.249970467286         324.2499811848074        324.2499919023288        324.2500026198502        324.2500133373716        324.250024054893         324.25003477241444       324.2500454899358        324.2500562074572        324.25006692497857       324.25007764250006       324.25008287507984       324.25007054868104       324.2500582222822        324.2500458958833        324.25003356948446       324.25002124308565       324.2500089166868        324.24999659028794       324.2499842638891        324.2499719374903        324.2499596110914        324.24994728469255       324.2499349582937        324.2499226318949        324.24991030549603       324.24991603930306       324.2499308736632        324.2499372778           324.2499520426561        324.2499745643839        324.2499970861116        324.2500196078393        324.2500421295671        324.2500646512948        324.25008717302256       324.2501096947503        324.250132216478         324.25015473820577       324.2501772599335        324.25019978166125       324.25022230338897       324.25024482511674       324.2502673468444        324.2502468319668        324.25022284549163       324.2501988590163        324.25017487254104       324.25015088606574       324.25012689959044       324.25010291311514       324.2500789266399        324.2500549401646        324.25003095368936       324.250006967214         324.2499829807388        324.24995899426347       324.2499350077882        324.24991712650746       324.24991062708517       324.2499139603125        324.249923250352         324.24994727593213       324.24997130151223       324.24999532709234       324.25001935267244       324.2500433782526        324.25006740383265       324.25009142941275       324.25011545499285       324.25013948057295       324.25016350615306       324.25018753173316       324.25021155731326       324.2502355828933        324.25025960847347       324.25025609174963       324.2502319223339        324.2502077529182        324.25018358350246       324.25015941408674       324.250135244671         324.25011107525535       324.25008690583957       324.2500627364239        324.25003856700823       324.25001439759245       324.2499902281768        324.24996605876106       324.24994188934534       324.2499177199296        324.2499109799485        324.24991070595235       324.2499207957078        324.2499426968479        324.2499681933021        324.2499936897564        324.2500191862107        324.250044682665         324.2500701791193        324.25009567557356       324.2501211720278        324.2501466684821        324.2501721649364        324.25019766139064       324.25022315784497       324.2502486542992        324.2502741507535        324.2502915850534        324.25027524524046       324.2502589054275        324.25024256561454       324.25022622580155       324.2502098859886        324.25019354617564       324.25017720636276       324.2501608665498        324.25014452673685       324.2501281869239        324.2501118471109        324.250095507298         324.250079167485         324.2500628276721        324.25003496026517       324.25
6                        323.48887647926057       323.619047829082         323.7319850824581        323.82691858554375       323.90902373889213       323.97725659226217       324.0328313643037        324.07421291124393       324.11399584575423       324.14057610142225       324.1662226516538        324.1826456092746        324.19811948977656       324.2095054548679        324.2181139067419        324.2267223586158        324.2309596432877        324.2350095098825        324.23905937647737       324.2417747361165        324.2435104093206        324.2452460825249        324.24637527040204       324.24707126481553       324.24776725922914       324.2484411095588        324.2488503264534        324.24905707771666       324.24927576278867       324.24949539089573       324.24967740135224       324.2497350062056        324.249793684137         324.2498529670579        324.2499122499788        324.24994605593815       324.2499564164711        324.24996677700403       324.2499771375369        324.2499878497688        324.2499996499121        324.25001145005547       324.2500122703026        324.25001282492383       324.2500136694603        324.2500145139968        324.25001535853335       324.2500162030698        324.2500170476063        324.25001552456627       324.25001382932817       324.2500121340901        324.2500104388521        324.250008743614         324.2500075509459        324.25000764950454       324.25000670892223       324.250005944225         324.25001022190435       324.25001449958364       324.25001877726294       324.2500230549422        324.25002733262147       324.2500316958862        324.2500364751895        324.2500412544928        324.2500444448144        324.2500460153633        324.25004758591217       324.25004915646105       324.2500507270099        324.2500522975588        324.25005386810767       324.25005543865655       324.2500570092054        324.25007440236175       324.25009282912936       324.2501112558969        324.2501296826645        324.2501481094321        324.2501665361997        324.2501748177685        324.25018234070006       324.25018986363165       324.25019738656323       324.2502049094948        324.2502124324264        324.25021995535803       324.25022747828956       324.25023500122114       324.2502406380553        324.2502369142383        324.25023319042134       324.25022946660437       324.2502257427874        324.2502220189705        324.2502182951535        324.2502145713365        324.2502108475195        324.2502071237026        324.25020339988566       324.25020183085024       324.250201205342         324.2502005798339        324.25019995432575       324.2501993288176        324.2501987033095        324.25019807780126       324.2501974522931        324.250196826785         324.2501947505916        324.2501886820138        324.2501826134361        324.2501765448583        324.25017047628046       324.2501644077027        324.2501583391248        324.2501522705471        324.2501462019693        324.25014013339154       324.25013406481366       324.2501314007117        324.2501308526211        324.2501303045306        324.25012975644006       324.2501292083495        324.25012866025895       324.25012811216845       324.25012756407784       324.25012701598735       324.2501264678968        324.2501304892004        324.2501370158592        324.250143542518         324.25015006917675       324.25015659583556       324.25016312249437       324.2501696491532        324.250176175812         324.25018270247074       324.25018922912955       324.2501921479143        324.25019121966113       324.2501902914081        324.250189363155         324.25018843490193       324.25018750664884       324.2501865783958        324.2501856501427        324.2501847218897        324.25018379363655       324.25018663923487       324.2501927340303        324.2501988288257        324.25020492362114       324.25021101841656       324.250217113212         324.25022320800736       324.25022930280284       324.2502353975982        324.2502414923936        324.2502440362367        324.2502437214048        324.25024340657296       324.2502430917412        324.2502427769093        324.2502424620775        324.2502421472456        324.25024183241374       324.2502415175819        324.2502412027501        324.250240778749         324.2502402771302        324.2502397755115        324.2502392738927        324.250238772274         324.25023827065525       324.2502377690365        324.25023726741773       324.25023676579906       324.2502362641803        324.25023595863837       324.25023576713676       324.2502355756351        324.2502353841334        324.25023519263175       324.2502350011301        324.25023480962847       324.2502346181268        324.2502344266252        324.2502342351235        324.25023428111206       324.2502344715834        324.25023466205465       324.2502348525259        324.25023504299725       324.25023523346846       324.2502354239397        324.25023561441105       324.2502358048823        324.2502359953536        324.250235979072         324.2502359068062        324.25023583454043       324.2502357622747        324.25023569000894       324.25023561774316       324.2502355454774        324.2502354732116        324.2502354009458        324.2502353286801        324.2502347607029        324.2502341440471        324.25023352739134       324.25023291073546       324.25023229407975       324.250231677424         324.25023106076816       324.2502304441124        324.2502298274566        324.2502303590814        324.2502331304481        324.2502359018148        324.25023867318146       324.25024144454824       324.2502442159149        324.2502469872816        324.25024975864835       324.250252530015         324.2502553013818        324.25025645036703       324.2502568828872        324.25025731540734       324.2502577479275        324.2502581804477        324.2502586129678        324.250259045488         324.25025947800816       324.25025991052826       324.25026034304847       324.2502601331305        324.25025256469974       324.25024499626886       324.250237427838         324.25022985940717       324.25022229097635       324.2502147225454        324.25020715411455       324.25019958568373       324.25019201725297       324.25018518676694       324.2501784548116        324.25017172285624       324.2501649909009        324.25015825894553       324.2501515269902        324.2501447950348        324.2501380630795        324.25014385175643       324.25015459199597       324.2501653322354        324.2501760724748        324.25018681271433       324.2501975529538        324.2502082931932        324.2502190334327        324.2502215695141        324.2502029176121        324.2501842657101        324.25016561380806       324.250146961906         324.2501283100041        324.250109658102         324.25009100619997       324.25007235429797       324.2500537023959        324.250035050494         324.2500163985919        324.24999774668987       324.2499790947879        324.2499649924905        324.24996893070005       324.24997286890965       324.2499659413669        324.2499493662593        324.2499375242339        324.24995076854384       324.24996401285375       324.2499772571636        324.2499905014735        324.2500037457834        324.2500169900933        324.25003023440314       324.250043478713         324.2500567230229        324.2500699673328        324.25008321164273       324.2500964559526        324.25010970026244       324.2501141975391        324.25010142470865       324.25008865187823       324.25007587904776       324.25006310621734       324.25005033338687       324.25003756055645       324.25002478772603       324.25001201489556       324.2499992420651        324.2499864692347        324.2499736964043        324.2499609235738        324.2499481507434        324.2499438435868        324.2499604820456        324.24996467988706       324.2499465538467        324.24994355257746       324.24995590709034       324.24996826160327       324.24998061611615       324.2499929706291        324.25000532514196       324.2500176796549        324.25003003416776       324.25004238868064       324.2500547431935        324.25006709770645       324.2500794522193        324.2500918067322        324.25010416124513       324.25010764598073       324.25009503000774       324.2500824140348        324.2500697980618        324.2500571820888        324.2500445661159        324.2500319501429        324.25001933417          324.25000671819697       324.24999410222404       324.2499814862511        324.2499688702781        324.2499562543052        324.2499436383322        324.2499310223592        324.24993968132674       324.24994267553643       324.249927743346         324.2499400201744        324.24995229700284       324.2499645738313        324.24997685065966       324.2499891274881        324.2500014043166        324.250013681145         324.25002595797343       324.2500382348019        324.2500505116303        324.25006278845876       324.25007506528715       324.2500873421156        324.25009961894403       324.25010568261575       324.25009185606916       324.25007802952246       324.2500642029758        324.25005037642916       324.2500365498825        324.2500227233358        324.25000889678915       324.2499950702425        324.2499812436958        324.24996741714915       324.2499535906025        324.24993976405585       324.24992593750915       324.2499121109625        324.24991839129535       324.2499348639413        324.24994259735035       324.2499595484306        324.2499850514414        324.2500105544523        324.25003605746315       324.2500615604739        324.2500870634847        324.2501125664956        324.2501380695064        324.25016357251724       324.25018907552806       324.25021457853893       324.2502400815498        324.25026558456057       324.2502910875714        324.2503165905822        324.2502936193647        324.25026673791734       324.2502398564699        324.25021297502246       324.25018609357505       324.25015921212764       324.2501323306802        324.2501054492328        324.25007856778535       324.25005168633794       324.25002480489053       324.2499979234432        324.2499710419957        324.24994416054835       324.2499239718514        324.24991626038826       324.24992017164993       324.2499308884172        324.24995776950846       324.2499846505997        324.2500115316908        324.25003841278203       324.25006529387326       324.25009217496444       324.2501190560556        324.2501459371468        324.250172818238         324.2501996993292        324.25022658042036       324.2502534615116        324.25028034260276       324.25030722369394       324.25030330704874       324.25027629661446       324.2502492861802        324.2502222757459        324.2501952653116        324.2501682548774        324.25014124444306       324.25011423400883       324.2500872235745        324.2500602131402        324.25003320270594       324.2500061922717        324.2499791818374        324.24995217140315       324.24992516096887       324.2499173284945        324.2499168507968        324.2499281625703        324.2499526458131        324.24998113837165       324.2500096309301        324.25003812348865       324.2500666160472        324.2500951086057        324.25012360116426       324.25015209372276       324.25018058628126       324.2502090788398        324.2502375713983        324.2502660639569        324.2502945565154        324.2503230490739        324.25034235073394       324.2503231497275        324.25030394872095       324.2502847477145        324.25026554670796       324.25024634570144       324.2502271446949        324.25020794368845       324.25018874268187       324.25016954167546       324.25015034066894       324.2501311396624        324.25011193865595       324.25009273764937       324.25007353664284       324.2500409013414        324.25
7                        323.40968435416033       323.5416910649973        323.6585785772479        323.75907930031383       323.8475542226474        323.92267419114495       323.98521691039707       324.03301723271943       324.0791570882478        324.1110171746443        324.1418672238303        324.16221440414284       324.1814808740479        324.19588689265424       324.206992681417         324.2180984701797        324.22375488955396       324.22917766187607       324.2346004341981        324.2382885939456        324.2407033400449        324.24311808614436       324.24470673007175       324.24570531510545       324.2467039001391        324.2476717991794        324.24826634043103       324.24857419482606       324.24889930760565       324.24922578417977       324.2494970311805        324.2495856280613        324.24967558056153       324.249766297345         324.24985701412845       324.24990928749344       324.24992618292157       324.2499430783497        324.2499599737779        324.24997729709054       324.2499959439794        324.25001459086826       324.250016116086         324.250017244591         324.25001904238246       324.2500208401739        324.25002263796534       324.25002443575676       324.2500262335482        324.2500244191244        324.2500223419777        324.25002026483105       324.2500181876844        324.25001611053773       324.2500147430917        324.25001519244955       324.25001392414515       324.2500128855859        324.2500184334881        324.2500239813903        324.25002952929253       324.25003507719475       324.250040625097         324.25004610178377       324.2500512322857        324.25005636278763       324.25006017707125       324.2500626496311        324.25006512219096       324.2500675947508        324.25007006731073       324.25007253987053       324.25007501243044       324.25007748499024       324.2500799575501        324.2500983789466        324.25011784220015       324.2501373054537        324.25015676870726       324.25017623196084       324.2501956952144        324.25020498056386       324.25021350483047       324.250222029097         324.2502305533636        324.2502390776302        324.25024760189683       324.25025612616344       324.25026465043          324.2502731746966        324.2502796096004        324.25027567505265       324.25027174050484       324.2502678059571        324.2502638714093        324.25025993686154       324.2502560023138        324.25025206776604       324.2502481332183        324.25024419867054       324.25024026412274       324.2502384746155        324.25023762437          324.2502367741246        324.2502359238791        324.25023507363363       324.2502342233882        324.2502333731427        324.25023252289725       324.2502316726518        324.2502292871245        324.250222676397         324.2502160656695        324.250209454942         324.2502028442146        324.25019623348715       324.2501896227596        324.2501830120321        324.2501764013046        324.25016979057716       324.25016317984966       324.25016025192264       324.25015961299664       324.2501589740706        324.2501583351445        324.2501576962185        324.2501570572924        324.2501564183664        324.25015577944026       324.25015514051427       324.2501545015881        324.2501588750871        324.25016599685074       324.2501731186145        324.2501802403782        324.2501873621419        324.2501944839056        324.2502016056693        324.250208727433         324.25021584919665       324.2502229709604        324.25022622962865       324.2502253691193        324.25022450860985       324.2502236481005        324.2502227875911        324.25022192708167       324.2502210665723        324.250220206063         324.25021934555355       324.2502184850441        324.2502217049988        324.250228438137         324.25023517127505       324.25024190441314       324.2502486375513        324.2502553706894        324.2502621038275        324.2502688369656        324.25027557010367       324.2502823032418        324.25028513698953       324.2502848315541        324.25028452611866       324.25028422068334       324.2502839152479        324.2502836098125        324.25028330437715       324.2502829989417        324.2502826935063        324.2502823880709        324.2502819840788        324.25028151001453       324.25028103595025       324.2502805618859        324.2502800878216        324.25027961375724       324.25027913969296       324.2502786656286        324.2502781915643        324.25027771749996       324.2502773961944        324.2502771637349        324.2502769312754        324.25027669881587       324.2502764663563        324.2502762338968        324.25027600143727       324.25027576897776       324.25027553651825       324.2502753040587        324.2502753291001        324.25027551079825       324.2502756924964        324.25027587419453       324.25027605589264       324.2502762375908        324.2502764192889        324.2502766009871        324.25027678268515       324.2502769643833        324.2502769672756        324.25027692175127       324.2502768762269        324.2502768307025        324.25027678517813       324.2502767396537        324.2502766941293        324.25027664860494       324.2502766030806        324.25027655755616       324.2502759727478        324.2502753349821        324.2502746972164        324.25027405945065       324.250273421685         324.2502727839193        324.2502721461536        324.2502715083878        324.25027087062216       324.25027147475214       324.2502745012223        324.25027752769233       324.25028055416243       324.2502835806325        324.2502866071026        324.2502896335727        324.2502926600428        324.2502956865129        324.250298712983         324.25029987242095       324.2503002073528        324.2503005422847        324.2503008772166        324.2503012121485        324.2503015470803        324.25030188201225       324.2503022169441        324.25030255187596       324.25030288680784       324.25030253206285       324.2502942777295        324.25028602339614       324.2502777690628        324.25026951472955       324.2502612603962        324.25025300606285       324.2502447517295        324.2502364973961        324.25022824306285       324.2502207959656        324.2502134566507        324.2502061173359        324.25019877802106       324.2501914387062        324.25018409939133       324.2501767600765        324.25016942076167       324.2501756889394        324.25018733850266       324.25019898806596       324.2502106376292        324.2502222871925        324.25023393675576       324.250245586319         324.25025723588226       324.25025986620625       324.2502392035254        324.25021854084446       324.25019787816353       324.2501772154826        324.2501565528017        324.25013589012076       324.25011522743984       324.2500945647589        324.25007390207804       324.2500532393971        324.25003257671625       324.25001191403527       324.24999125135446       324.24997556022123       324.2499795827223        324.24998360522335       324.2499760687337        324.2499582691616        324.24994561506674       324.2499602330879        324.249974851109         324.2499894691301        324.25000408715124       324.25001870517235       324.2500333231934        324.2500479412146        324.25006255923563       324.2500771772568        324.25009179527785       324.25010641329897       324.2501210313201        324.2501356493412        324.2501405661733        324.25012632901695       324.2501120918607        324.25009785470434       324.25008361754806       324.25006938039166       324.2500551432354        324.25004090607905       324.25002666892277       324.25001243176644       324.24999819461016       324.2499839574538        324.2499697202975        324.2499554831412        324.24995043956807       324.2499681425901        324.24997260110166       324.24995329319734       324.2499503995653        324.2499641709121        324.24997794225885       324.24999171360565       324.25000548495245       324.2500192562992        324.250033027646         324.25004679899274       324.25006057033954       324.2500743416863        324.25008811303314       324.2501018843799        324.2501156557267        324.2501294270735        324.2501332954383        324.2501191875877        324.2501050797371        324.25009097188655       324.25007686403603       324.25006275618546       324.2500486483348        324.2500345404843        324.2500204326338        324.25000632478316       324.24999221693264       324.24997810908206       324.2499640012315        324.249949893381         324.24993578553034       324.24994476181473       324.2499478901511        324.2499320213795        324.2499456923008        324.24995936322216       324.2499730341434        324.24998670506477       324.2500003759861        324.2500140469074        324.2500277178287        324.25004138875005       324.25005505967135       324.25006873059266       324.25008240151396       324.2500960724353        324.2501097433566        324.25012341427794       324.2501302457109        324.2501151818461        324.2501001179812        324.2500850541164        324.2500699902516        324.2500549263867        324.2500398625219        324.250024798657         324.2500097347922        324.2499946709273        324.2499796070625        324.2499645431977        324.2499494793328        324.249934415468         324.2499193516031        324.2499260205868        324.249943776416         324.24995283827684       324.24997175858016       324.24999982530596       324.2500278920318        324.25005595875757       324.25008402548343       324.25011209220924       324.2501401589351        324.25016822566084       324.2501962923867        324.2502243591125        324.2502524258383        324.2502804925641        324.2503085592899        324.2503366260157        324.2503646927415        324.25033971031223       324.2503104486114        324.25028118691046       324.2502519252095        324.2502226635086        324.25019340180773       324.25016414010673       324.2501348784059        324.250105616705         324.250076355004         324.25004709330307       324.2500178316022        324.24998856990123       324.24995930820035       324.2499371592099        324.2499282703807        324.24993273420546       324.2499447568281        324.2499739688385        324.2500031808489        324.25003239285934       324.25006160486976       324.2500908168802        324.25012002889054       324.250149240901         324.25017845291137       324.2502076649218        324.25023687693215       324.25026608894257       324.25029530095304       324.2503245129634        324.2503537249739        324.2503494911033        324.2503201777233        324.25029086434336       324.25026155096344       324.2502322375834        324.25020292420345       324.2501736108235        324.2501442974435        324.25011498406354       324.2500856706836        324.2500563573036        324.2500270439237        324.2499977305437        324.24996841716364       324.2499391037837        324.24993025103754       324.2499295265857        324.24994183283974       324.249968402248         324.24999931327443       324.2500302243008        324.25006113532726       324.25009204635364       324.25012295738003       324.2501538684064        324.2501847794328        324.2502156904592        324.2502466014856        324.250277512512         324.2503084235384        324.25033933456484       324.2503702455913        324.25039097042895       324.2503690231134        324.25034707579795       324.2503251284825        324.25030318116694       324.25028123385147       324.250259286536         324.2502373392205        324.250215391905         324.25019344458957       324.25017149727404       324.2501495499585        324.25012760264303       324.25010565532756       324.250083708012         324.25004653740524       324.25
8                        323.35811464256216       323.48984932416244       323.6074036250292        323.70950560087596       323.8001974698112        323.8781135132191        323.9438911947585        323.99511793792146       324.0447057786651        324.0799603923581        324.1142012203505        324.1375361935508        324.1597489904278        324.17676067470916       324.19024344878665       324.20372622286413       324.2110718613682        324.218154364171         324.22523686697383       324.2302572788019        324.2337638336521        324.23727038850234       324.23969275084664       324.24134070845946       324.24298866607234       324.2445956874417        324.24565811258515       324.2462952215246        324.2469621864365        324.2476315106313        324.2482029018701        324.24845041832475       324.2487002343214        324.2489513467745        324.24920245922766       324.2493647178733        324.249445207922         324.2495256979707        324.24960618801936       324.24968705767066       324.24976910154766       324.2498511454247        324.24987300594023       324.24989329057485       324.24991367546306       324.2499340603513        324.2499544452395        324.2499748301277        324.24999521501593       324.2499994344933        324.25000247823175       324.25000552197025       324.2500085657088        324.2500116094473        324.25001547169126       324.2500213219853        324.25002111889086       324.2500211878171        324.250029055188         324.25003692255893       324.25004478992986       324.2500526573008        324.2500605246717        324.2500680457286        324.25007388332114       324.25007972091373       324.2500843197498        324.250087655825         324.2500909919001        324.25009432797526       324.2500976640505        324.2501010001256        324.25010433620076       324.25010767227593       324.25011100835104       324.2501297345044        324.2501494660141        324.2501691975237        324.25018892903336       324.25020866054297       324.2502283920526        324.2502382691761        324.25024740940876       324.2502565496414        324.2502656898741        324.2502748301067        324.2502839703394        324.25029311057204       324.2503022508047        324.25031139103737       324.2503183332827        324.2503143669761        324.2503104006695        324.25030643436287       324.25030246805625       324.2502985017496        324.250294535443         324.2502905691364        324.25028660282976       324.25028263652314       324.2502786702165        324.2502767490729        324.250275723457         324.25027469784106       324.2502736722252        324.25027264660935       324.25027162099343       324.2502705953776        324.2502695697617        324.25026854414585       324.2502659727339        324.2502591471862        324.25025232163847       324.25024549609077       324.250238670543         324.25023184499526       324.2502250194475        324.2502181938998        324.25021136835204       324.25020454280434       324.2501977172565        324.2501946686579        324.2501939675772        324.2501932664965        324.25019256541583       324.2501918643351        324.2501911632544        324.2501904621737        324.25018976109294       324.25018906001225       324.25018835893155       324.25019287187865       324.25020024362755       324.25020761537644       324.2502149871253        324.25022235887417       324.2502297306231        324.25023710237195       324.25024447412085       324.2502518458697        324.2502592176185        324.2502626736262        324.25026195432054       324.2502612350149        324.2502605157092        324.25025979640355       324.2502590770979        324.2502583577923        324.2502576384866        324.25025691918097       324.25025619987525       324.2502596600645        324.2502667187003        324.2502737773361        324.25028083597186       324.25028789460765       324.2502949532434        324.2503020118792        324.25030907051496       324.25031612915075       324.25032318778653       324.25032619928396       324.25032595265475       324.2503257060254        324.25032545939615       324.2503252127669        324.2503249661376        324.25032471950834       324.250324472879         324.25032422624975       324.2503239796205        324.2503236383962        324.25032322991626       324.2503228214364        324.25032241295645       324.2503220044766        324.25032159599664       324.2503211875167        324.2503207790368        324.25032037055695       324.250319962077         324.2503196519345        324.2503193989859        324.2503191460373        324.25031889308883       324.2503186401402        324.25031838719167       324.2503181342431        324.25031788129456       324.250317628346         324.25031737539746       324.2503173851529        324.2503175547305        324.250317724308         324.2503178938855        324.25031806346306       324.2503182330406        324.2503184026182        324.2503185721957        324.2503187417732        324.25031891135075       324.2503189322551        324.25031891290183       324.25031889354864       324.2503188741954        324.25031885484225       324.250318835489         324.2503188161358        324.2503187967826        324.25031877742947       324.2503187580762        324.2503181810163        324.25031754919          324.25031691736365       324.2503162855373        324.2503156537109        324.25031502188455       324.2503143900582        324.25031375823187       324.25031312640556       324.25031376425056       324.2503168786126        324.2503199929745        324.2503231073365        324.2503262216985        324.2503293360605        324.2503324504225        324.25033556478445       324.25033867914647       324.2503417935084        324.25034288713937       324.2503430883887        324.2503432896382        324.2503434908875        324.2503436921369        324.2503438933863        324.2503440946357        324.2503442958851        324.2503444971345        324.25034469838386       324.25034419568703       324.2503356299606        324.25032706423417       324.25031849850774       324.2503099327813        324.2503013670549        324.25029280132844       324.25028423560195       324.2502756698756        324.25026710414915       324.25025939145496       324.2502517926578        324.2502441938607        324.25023659506354       324.25022899626646       324.2502213974693        324.2502137986722        324.2502061998751        324.25021263293615       324.25022461520757       324.250236597479         324.25024857975035       324.25026056202177       324.2502725442932        324.25028452656454       324.25029650883596       324.2502990863801        324.2502773753614        324.2502556643427        324.250233953324         324.25021224230534       324.25019053128665       324.25016882026796       324.25014710924927       324.2501253982306        324.25010368721195       324.2500819761932        324.25006026517457       324.2500385541559        324.2500168431372        324.25000026715674       324.25000405309817       324.25000783903954       324.2500000507648        324.249981985889         324.24996921034585       324.24998446938207       324.2499997284183        324.2500149874545        324.2500302464908        324.250045505527         324.2500607645633        324.2500760235995        324.2500912826357        324.2501065416719        324.25012180070814       324.2501370597445        324.2501523187807        324.2501675778169        324.2501726480242        324.250157601449         324.2501425548738        324.25012750829853       324.25011246172335       324.25009741514805       324.25008236857286       324.25006732199756       324.2500522754224        324.2500372288471        324.2500221822719        324.25000713569665       324.2499920891214        324.2499770425462        324.24997144523667       324.24998922712734       324.2499936788455        324.2499742104327        324.2499716106553        324.24998613715957       324.25000066366385       324.2500151901682        324.25002971667254       324.2500442431768        324.2500587696811        324.2500732961854        324.25008782268975       324.25010234919404       324.2501168756984        324.25013140220267       324.25014592870696       324.25016045521124       324.2501645140808        324.25014957175875       324.2501346294367        324.25011968711465       324.25010474479257       324.25008980247054       324.2500748601485        324.2500599178265        324.2500449755044        324.2500300331824        324.2500150908603        324.2500001485383        324.24998520621625       324.2499702638942        324.24995532157214       324.24996409771956       324.2499671948378        324.24995127288844       324.2499657116784        324.24998015046833       324.2499945892583        324.2500090280482        324.2500234668382        324.2500379056281        324.25005234441807       324.250066783208         324.25008122199796       324.2500956607879        324.2501100995778        324.2501245383678        324.2501389771577        324.2501534159477        324.2501607234843        324.2501452016942        324.25012967990403       324.2501141581139        324.2500986363238        324.25008311453365       324.2500675927435        324.25005207095336       324.2500365491632        324.2500210273731        324.250005505583         324.24998998379283       324.2499744620026        324.2499589402125        324.24994341842245       324.2499501178378        324.2499682355608        324.2499783444012        324.2499984163912        324.2500277319485        324.2500570475057        324.25008636306296       324.25011567862026       324.25014499417756       324.2501743097348        324.2502036252921        324.2502329408494        324.25026225640664       324.25029157196394       324.2503208875212        324.2503502030785        324.2503795186358        324.25040883419297       324.25038309687125       324.2503529186452        324.25032274041905       324.25029256219295       324.25026238396686       324.2502322057407        324.25020202751455       324.2501718492885        324.25014167106235       324.25011149283625       324.25008131461016       324.25005113638406       324.2500209581579        324.2499907799318        324.2499677335739        324.24995798309294       324.24996287730943       324.24997575681675       324.2500058673679        324.250035977919         324.25006608847          324.2500961990212        324.25012630957224       324.2501564201233        324.25018653067445       324.2502166412255        324.25024675177656       324.25027686232767       324.2503069728788        324.2503370834299        324.25036719398094       324.25039730453204       324.2503929687049        324.2503628031418        324.2503326375788        324.2503024720158        324.25027230645276       324.2502421408897        324.25021197532675       324.2501818097637        324.2501516442006        324.25012147863765       324.2500913130746        324.25006114751164       324.2500309819486        324.2500008163855        324.2499706508226        324.2499610287045        324.24995987756085       324.2499723078751        324.249999390647         324.25003093353877       324.25006247643046       324.2500940193222        324.2501255622139        324.2501571051056        324.25018864799733       324.25022019088897       324.25025173378066       324.2502832766724        324.2503148195641        324.25034636245584       324.25037790534753       324.2504094482392        324.25043024881654       324.25040604750984       324.2503818462032        324.2503576448965        324.2503334435898        324.25030924228315       324.2502850409764        324.25026083966975       324.250236638363         324.2502124370563        324.25018823574965       324.2501640344429        324.25013983313625       324.2501156318295        324.25009143052284       324.25005077679776       324.25
9                        323.31167739770376       323.44313816953206       323.5610359566776        323.66414575923073       323.75633213369326       323.8362434152757        323.90445994172853       323.95842141578646       324.010777313678         324.04894372538905       324.0861066018999        324.11215853007525       324.13706717848123       324.1565413252677        324.17233082162204       324.18812031797637       324.19719346878753       324.20597864970244       324.21476383061736       324.22118438875935       324.22586895219865       324.23055351563806       324.23389118107923       324.2362667994882        324.2386424178972        324.240966632339         324.2425622412673        324.24358254408503       324.2446469672406        324.2457148768798        324.24663639856027       324.2470737995683        324.2475146063366        324.247957333235         324.2484000601333        324.24869457139806       324.24885268575684       324.24901080011574       324.2491689144746        324.2493273289149        324.24948667159794       324.249646014281         324.24969308859903       324.24973714981286       324.2497804868449        324.2498238238769        324.24986716090893       324.24991049794096       324.249953834973         324.24996566569916       324.2499752049161        324.24998474413303       324.24999428335          324.25000382256695       324.2500142592736        324.25002675362487       324.2500279702492        324.25002949780423       324.25003993929727       324.25005038079036       324.25006082228344       324.2500712637765        324.25008170526957       324.2500914995811        324.250098147884         324.2501047961869        324.25011021878134       324.2501143919158        324.25011856505023       324.2501227381847        324.25012691131917       324.2501310844535        324.250135257588         324.2501394307224        324.2501436038568        324.2501625176094        324.2501823942924        324.2502022709752        324.2502221476582        324.25024202434105       324.250261901024         324.25027228154397       324.25028195196035       324.25029162237666       324.250301292793         324.25031096320936       324.2503206336257        324.250330304042         324.25033997445837       324.2503496448747        324.2503570282106        324.250353060828         324.25034909344527       324.2503451260626        324.25034115867993       324.25033719129726       324.2503332239146        324.2503292565319        324.2503252891492        324.2503213217665        324.2503173543838        324.2503153219893        324.25031413687964       324.25031295176996       324.25031176666033       324.2503105815507        324.2503093964411        324.25030821133134       324.2503070262218        324.2503058411121        324.2503031126519        324.2502961367858        324.25028916091964       324.25028218505344       324.2502752091873        324.25026823332115       324.25026125745495       324.25025428158887       324.2502473057227        324.2502403298565        324.2502333539903        324.25023021380747       324.2502294576481        324.25022870148865       324.25022794532924       324.2502271891698        324.2502264330104        324.2502256768509        324.2502249206915        324.250224164532         324.2502234083727        324.2502280192623        324.25023557285374       324.2502431264451        324.2502506800366        324.250258233628         324.25026578721946       324.25027334081085       324.25028089440235       324.2502884479937        324.2502960015852        324.2502996248842        324.2502990573542        324.25029848982416       324.25029792229424       324.25029735476426       324.2502967872343        324.2502962197043        324.25029565217426       324.25029508464434       324.2502945171143        324.2502981880027        324.25030550806946       324.2503128281362        324.25032014820295       324.25032746826975       324.25033478833643       324.2503421084032        324.2503494284699        324.25035674853666       324.2503640686034        324.2503672347924        324.2503670569246        324.2503668790567        324.2503667011889        324.2503665233211        324.2503663454533        324.25036616758547       324.2503659897176        324.25036581184975       324.25036563398197       324.2503653629567        324.250365025698         324.2503646884393        324.2503643511805        324.2503640139218        324.250363676663         324.2503633394043        324.25036300214555       324.2503626648868        324.25036232762807       324.25036203406626       324.250361765919         324.2503614977718        324.25036122962456       324.2503609614773        324.2503606933301        324.25036042518286       324.25036015703563       324.2503598888884        324.25035962074116       324.2503596175221        324.2503597754783        324.2503599334345        324.25036009139063       324.25036024934684       324.250360407303         324.2503605652592        324.25036072321535       324.2503608811715        324.2503610391277        324.25036107705165       324.2503610824735        324.25036108789527       324.2503610933171        324.2503610987389        324.25036110416073       324.25036110958257       324.25036111500435       324.2503611204262        324.25036112584803       324.2503605599964        324.250359938046         324.25035931609574       324.25035869414535       324.25035807219496       324.2503574502446        324.2503568282943        324.2503562063439        324.25035558439356       324.2503562470073        324.2503594151865        324.2503625833657        324.2503657515448        324.250368919724         324.2503720879032        324.2503752560824        324.2503784242616        324.25038159244076       324.25038476061997       324.25038577573935       324.2503858400391        324.2503859043389        324.2503859686387        324.2503860329385        324.2503860972382        324.250386161538         324.2503862258378        324.25038629013756       324.25038635443735       324.25038570663037       324.2503769023233        324.2503680980161        324.2503592937089        324.2503504894018        324.2503416850946        324.2503328807875        324.2503240764803        324.2503152721731        324.2503064678661        324.25029855825466       324.2502907681033        324.2502829779519        324.2502751878005        324.2502673976492        324.2502596074978        324.2502518173464        324.2502440271951        324.250250564049         324.2502627668358        324.2502749696226        324.25028717240934       324.25029937519616       324.250311577983         324.2503237807697        324.2503359835565        324.2503384830764        324.250315923028         324.2502933629795        324.2502708029311        324.25024824288266       324.2502256828342        324.25020312278576       324.2501805627372        324.25015800268886       324.2501354426404        324.250112882592         324.25009032254354       324.2500677624951        324.25004520244664       324.2500278888238        324.2500313788059        324.250034868788         324.2500268980913        324.2500087516019        324.2499959850595        324.25001173337097       324.2500274816825        324.250043229994         324.25005897830545       324.25007472661696       324.2500904749284        324.25010622323987       324.2501219715514        324.2501377198629        324.2501534681744        324.2501692164859        324.2501849647974        324.2502007131089        324.25020588249095       324.25019016487767       324.2501744472644        324.25015872965105       324.25014301203777       324.25012729442443       324.25011157681115       324.2500958591978        324.2500801415845        324.2500644239712        324.2500487063579        324.2500329887446        324.25001727113124       324.25000155351796       324.2499954478979        324.2500131240956        324.2500175181969        324.24999807843705       324.24999579798236       324.2500109389187        324.2500260798551        324.2500412207915        324.25005636172796       324.25007150266435       324.25008664360075       324.25010178453715       324.2501169254736        324.25013206641006       324.25014720734646       324.25016234828286       324.25017748921925       324.25019263015565       324.25019683878907       324.25018120274996       324.25016556671085       324.25014993067174       324.25013429463263       324.2501186585936        324.25010302255447       324.2500873865155        324.2500717504763        324.25005611443726       324.2500404783981        324.25002484235904       324.25000920632          324.2499935702809        324.2499779342417        324.2499864208752        324.24998945834494       324.24997364798315       324.2499887228677        324.25000379775236       324.25001887263704       324.2500339475216        324.25004902240624       324.2500640972909        324.25007917217545       324.25009424706013       324.2501093219447        324.2501243968293        324.2501394717139        324.25015454659854       324.2501696214831        324.2501846963678        324.25019241659334       324.2501765923017        324.25016076801006       324.2501449437184        324.25012911942673       324.2501132951351        324.25009747084346       324.2500816465518        324.2500658222601        324.2500499979685        324.25003417367685       324.2500183493852        324.2500025250935        324.24998670080186       324.24997087651025       324.24997754048377       324.24999584304385       324.2500069286186        324.2500279804613        324.2500582787644        324.2500885770675        324.25011887537056       324.2501491736736        324.25017947197665       324.25020977027975       324.2502400685828        324.2502703668859        324.25030066518895       324.250330963492         324.2503612617951        324.25039156009814       324.2504218584012        324.2504521567043        324.2504259118006        324.25039510577363       324.2503642997466        324.25033349371955       324.25030268769257       324.2502718816655        324.2502410756385        324.25021026961156       324.25017946358446       324.2501486575575        324.2501178515305        324.25008704550345       324.2500562394764        324.25002543344937       324.2500017033872        324.2499911649817        324.2499964628679        324.25001010514814       324.25004083483407       324.25007156452          324.2501022942059        324.2501330238918        324.25016375357774       324.2501944832636        324.25022521294954       324.25025594263536       324.2502866723213        324.2503174020072        324.25034813169316       324.2503788613791        324.2504095910649        324.25044032075084       324.25043592437976       324.2504051886134        324.25037445284704       324.2503437170808        324.2503129813144        324.2502822455481        324.2502515097817        324.25022077401536       324.250190038249         324.2501593024827        324.25012856671634       324.25009783095004       324.2500670951837        324.25003635941727       324.25000562365096       324.24999528405283       324.24999366769083       324.25000603859087       324.25003331591665       324.2500651306684        324.2500969454203        324.25012876017206       324.25016057492394       324.2501923896757        324.2502242044276        324.25025601917935       324.25028783393117       324.250319648683         324.2503514634348        324.25038327818663       324.25041509293845       324.2504469076903        324.2504675137752        324.250441164324         324.2504148148729        324.2503884654218        324.2503621159706        324.2503357665195        324.2503094170683        324.25028306761726       324.25025671816604       324.25023036871494       324.2502040192638        324.2501776698126        324.2501513203615        324.25012497091035       324.2500986214592        324.2500547127744        324.25
10                       323.26524015284537       323.3964270149018        323.514668288326         323.6187859175855        323.71246679757536       323.7943733173323        323.86502868869843       323.92172489365146       323.9768488486908        324.01792705842          324.0580119834494        324.0867808665997        324.1143853665345        324.13632197582615       324.1544181944573        324.1725144130885        324.18331507620684       324.19380293523386       324.2042907942609        324.2121114987168        324.21797407074524       324.22383664277385       324.2280896113119        324.23119289051704       324.23429616972214       324.2373375772363        324.23946636994964       324.2408698666456        324.2423317480448        324.24379824312837       324.2450698952505        324.2456971808118        324.24632897835176       324.2469633196954        324.2475976610389        324.24802442492273       324.24826016359174       324.24849590226074       324.2487316409297        324.24896760015906       324.2492042416481        324.24944088313725       324.24951317125783       324.2495810090508        324.2496472982267        324.24971358740254       324.2497798765784        324.2498461657542        324.24991245493004       324.249931896905         324.2499479316004        324.2499639662958        324.2499800009912        324.2499960356866        324.250013046856         324.2500321852645        324.2500348216076        324.25003780779133       324.2500508234065        324.2500638390217        324.250076854637         324.25008987025217       324.2501028858673        324.2501149534336        324.25012241244684       324.25012987146005       324.2501361178129        324.2501411280066        324.2501461382003        324.250151148394         324.25015615858774       324.25016116878146       324.2501661789752        324.2501711891689        324.25017619936256       324.2501953007144        324.2502153225706        324.25023534442676       324.25025536628294       324.25027538813913       324.2502954099953        324.2503062939118        324.2503164945118        324.2503266951119        324.25033689571194       324.2503470963119        324.25035729691194       324.250367497512         324.250377698112         324.250387898712         324.2503957231387        324.25039175467987       324.2503877862212        324.2503838177624        324.2503798493036        324.2503758808449        324.2503719123862        324.2503679439274        324.25036397546864       324.2503600070099        324.2503560385512        324.25035389490574       324.2503525503023        324.25035120569896       324.25034986109546       324.25034851649207       324.25034717188873       324.25034582728523       324.2503444826819        324.25034313807845       324.2503402525699        324.25033312638527       324.25032600020074       324.25031887401616       324.25031174783163       324.25030462164705       324.25029749546246       324.2502903692779        324.25028324309335       324.25027611690876       324.2502689907242        324.25026575895714       324.250264947719         324.25026413648084       324.2502633252427        324.2502625140046        324.2502617027664        324.2502608915282        324.2502600802901        324.250259269052         324.25025845781386       324.25026316664594       324.25027090207993       324.25027863751393       324.25028637294787       324.2502941083819        324.2503018438159        324.25030957924986       324.25031731468385       324.25032505011785       324.2503327855518        324.2503365761423        324.2503361603879        324.2503357446336        324.25033532887926       324.25033491312496       324.2503344973706        324.2503340816163        324.25033366586194       324.2503332501077        324.25033283435334       324.25033671594093       324.2503442974387        324.2503518789363        324.2503594604341        324.2503670419318        324.2503746234295        324.2503822049272        324.2503897864249        324.25039736792263       324.25040494942033       324.2504082703008        324.2504081611944        324.250408052088         324.25040794298167       324.2504078338752        324.2504077247689        324.25040761566254       324.25040750655614       324.25040739744975       324.25040728834347       324.25040708751726       324.2504068214796        324.25040655544205       324.2504062894045        324.25040602336696       324.25040575732936       324.25040549129176       324.25040522525416       324.2504049592166        324.2504046931791        324.25040441619797       324.2504041328521        324.2504038495062        324.25040356616023       324.2504032828144        324.25040299946846       324.25040271612255       324.25040243277664       324.2504021494307        324.2504018660848        324.25040184989126       324.25040199622606       324.2504021425609        324.2504022888957        324.2504024352305        324.2504025815653        324.25040272790017       324.25040287423496       324.2504030205698        324.2504031669046        324.2504032218482        324.25040325204503       324.25040328224185       324.2504033124387        324.25040334263554       324.2504033728324        324.2504034030292        324.2504034332261        324.2504034634229        324.25040349361973       324.2504029389763        324.250402326902         324.25040171482766       324.25040110275324       324.250400490679         324.2503998786046        324.2503992665303        324.2503986544559        324.25039804238156       324.250398729764         324.2504019517604        324.2504051737568        324.2504083957532        324.25041161774953       324.25041483974593       324.2504180617424        324.2504212837387        324.2504245057351        324.2504277277315        324.2504286643393        324.2504285916895        324.2504285190397        324.25042844638983       324.25042837374          324.25042830109015       324.25042822844034       324.2504281557905        324.25042808314066       324.25042801049085       324.2504272175737        324.25041817468593       324.25040913179805       324.25040008891017       324.25039104602234       324.2503820031345        324.2503729602466        324.25036391735875       324.2503548744709        324.25034583158305       324.25033772505446       324.25032974354883       324.25032176204326       324.2503137805377        324.25030579903205       324.2502978175264        324.2502898360208        324.25028185451515       324.25028849516195       324.2503009184642        324.2503133417663        324.25032576506845       324.2503381883706        324.2503506116728        324.25036303497495       324.25037545827706       324.25037787977277       324.2503544706946        324.2503310616164        324.2503076525382        324.25028424345993       324.2502608343817        324.25023742530357       324.2502140162253        324.25019060714715       324.2501671980689        324.2501437889907        324.2501203799125        324.2500969708343        324.25007356175604       324.2500555104907        324.2500587045136        324.2500618985364        324.25005374541774       324.25003551731487       324.2500227597731        324.25003899735987       324.25005523494656       324.25007147253336       324.2500877101201        324.25010394770686       324.25012018529355       324.2501364228803        324.25015266046705       324.25016889805386       324.25018513564055       324.25020137322736       324.25021761081405       324.2502338484008        324.2502391169577        324.2502227283063        324.25020633965494       324.2501899510035        324.2501735623522        324.25015717370076       324.25014078504944       324.250124396398         324.2501080077467        324.25009161909526       324.2500752304439        324.2500588417925        324.2500424531411        324.25002606448976       324.25001945055914       324.2500370210637        324.2500413575483        324.2500219464413        324.25001998530934       324.25003574067784       324.25005149604635       324.25006725141486       324.2500830067834        324.25009876215194       324.25011451752044       324.25013027288895       324.25014602825746       324.250161783626         324.25017753899454       324.25019329436304       324.25020904973155       324.25022480510006       324.25022916349735       324.2502128337412        324.2501965039851        324.25018017422894       324.25016384447275       324.2501475147167        324.25013118496054       324.2501148552044        324.25009852544827       324.25008219569213       324.250065865936         324.2500495361798        324.2500332064237        324.25001687666753       324.2500005469114        324.2500087440308        324.25001172185216       324.24999602307787       324.2500117340572        324.2500274450365        324.25004315601575       324.250058866995         324.2500745779744        324.25009028895363       324.25010599993294       324.2501217109122        324.2501374218915        324.25015313287076       324.2501688438501        324.2501845548294        324.25020026580864       324.25021597678796       324.25022410970234       324.2502079829093        324.2501918561161        324.2501757293229        324.2501596025297        324.2501434757366        324.2501273489434        324.2501112221503        324.2500950953571        324.2500789685639        324.2500628417708        324.25004671497754       324.25003058818436       324.25001446139123       324.2499983345981        324.2500049631297        324.2500234505268        324.250035512836         324.2500575445315        324.2500888255804        324.25012010662925       324.2501513876781        324.25018266872695       324.2502139497758        324.2502452308247        324.25027651187355       324.2503077929224        324.2503390739713        324.2503703550201        324.250401636069         324.2504329171179        324.25046419816675       324.2504954792156        324.2504687267301        324.2504372929022        324.25040585907425       324.25037442524626       324.2503429914184        324.2503115575904        324.2502801237624        324.25024868993455       324.2502172561066        324.25018582227864       324.25015438845077       324.25012295462284       324.25009152079485       324.2500600869669        324.2500356732005        324.25002434687053       324.25003004842637       324.2500444534795        324.2500758023003        324.25010715112103       324.25013849994167       324.2501698487624        324.2502011975832        324.2502325464039        324.25026389522463       324.25029524404533       324.25032659286603       324.25035794168673       324.25038929050754       324.25042063932824       324.25045198814894       324.25048333696964       324.25047888005474       324.250447574085         324.2504162681154        324.25038496214574       324.250353656176         324.2503223502064        324.2502910442367        324.250259738267         324.2502284322973        324.2501971263277        324.250165820358         324.2501345143884        324.2501032084187        324.25007190244895       324.2500405964793        324.2500295394011        324.25002745782075       324.25003976930657       324.2500672411861        324.250099327798         324.25013141441          324.250163501022         324.25019558763387       324.2502276742458        324.2502597608577        324.25029184746967       324.2503239340816        324.2503560206935        324.25038810730547       324.2504201939174        324.2504522805294        324.2504843671413        324.2505047787338        324.25047628113816       324.2504477835426        324.25041928594703       324.2503907883514        324.2503622907559        324.2503337931603        324.2503052955647        324.25027679796915       324.2502483003735        324.25021980277796       324.25019130518234       324.2501628075868        324.2501343099912        324.2501058123956        324.25005864875095       324.25
11                       323.2188029079869        323.3497158602715        323.46830061997446       323.57342607594035       323.66860146145734       323.7525032193888        323.8255974356684        323.8850283715164        323.9429203837036        323.98691039145103       324.0299173649989        324.0614032031242        324.091703554588         324.11610262638465       324.1365055672927        324.15690850820073       324.16943668362615       324.18162722076534       324.19381775790447       324.20303860867426       324.2100791892919        324.21711976990963       324.2222880415445        324.2261189815457        324.229949921547         324.2337085221336        324.2363704986318        324.23815718920605       324.2400165288489        324.24188160937683       324.24350339194064       324.2443205620554        324.24514335036696       324.2459693061558        324.2467952619446        324.24735427844746       324.24766764142663       324.24798100440586       324.24829436738503       324.24860787140335       324.2489218116984        324.24923575199347       324.2493332539167        324.2494248682888        324.2495141096085        324.24960335092817       324.2496925922478        324.24978183356745       324.2498710748871        324.249898128111         324.24992065828474       324.2499431884586        324.24996571863244       324.2499882488063        324.2500118344384        324.2500376169041        324.250041672966         324.25004611777854       324.25006170751584       324.25007729725314       324.2500928869905        324.25010847672786       324.2501240664651        324.25013840728604       324.25014667700964       324.25015494673323       324.25016201684446       324.2501678640974        324.2501737113504        324.25017955860346       324.2501854058564        324.2501912531094        324.25019710036236       324.25020294761543       324.2502087948684        324.2502280838194        324.25024825084887       324.2502684178783        324.2502885849078        324.25030875193727       324.2503289189667        324.2503403062797        324.2503510370634        324.25036176784715       324.25037249863084       324.2503832294145        324.25039396019827       324.250404690982         324.25041542176564       324.2504261525494        324.2504344180666        324.2504304485318        324.250426478997         324.25042250946217       324.2504185399273        324.2504145703925        324.25041060085766       324.25040663132285       324.25040266178803       324.25039869225327       324.2503947227184        324.25039246782217       324.25039096372495       324.2503894596278        324.2503879555306        324.2503864514334        324.2503849473363        324.250383443239         324.2503819391419        324.25038043504475       324.2503773924878        324.2503701159849        324.2503628394819        324.25035556297894       324.2503482864759        324.250341009973         324.25033373347          324.250326456967         324.25031918046403       324.2503119039611        324.25030462745804       324.2503013041067        324.25030043778986       324.250299571473         324.2502987051561        324.2502978388393        324.25029697252245       324.25029610620555       324.25029523988866       324.2502943735718        324.2502935072549        324.2502983140296        324.2503062313061        324.2503141485826        324.25032206585917       324.2503299831357        324.25033790041226       324.25034581768875       324.2503537349653        324.25036165224185       324.2503695695184        324.2503735274002        324.2503732634215        324.2503729994429        324.2503727354642        324.2503724714856        324.2503722075069        324.2503719435283        324.25037167954963       324.25037141557095       324.25037115159233       324.25037524387915       324.2503830868078        324.25039092973645       324.25039877266516       324.2504066155939        324.2504144585225        324.2504223014512        324.25043014437983       324.25043798730854       324.2504458302372        324.2504493058092        324.2504492654643        324.2504492251193        324.2504491847744        324.25044914442947       324.2504491040846        324.2504490637397        324.25044902339476       324.25044898304986       324.2504489427049        324.2504488120778        324.2504486172614        324.250448422445         324.25044822762857       324.2504480328122        324.25044783799575       324.25044764317937       324.25044744836293       324.25044725354655       324.2504470587302        324.2504467983298        324.2504464997852        324.25044620124066       324.2504459026961        324.2504456041515        324.2504453056069        324.25044500706235       324.25044470851776       324.25044440997317       324.2504441114286        324.2504440822605        324.25044421697396       324.2504443516874        324.25044448640085       324.2504446211143        324.25044475582774       324.25044489054125       324.25044502525463       324.25044515996814       324.2504452946815        324.25044536664484       324.25044542161663       324.25044547658854       324.2504455315604        324.25044558653224       324.2504456415041        324.25044569647594       324.2504457514478        324.25044580641963       324.25044586139154       324.2504453179564        324.250444715758         324.2504441135597        324.2504435113613        324.250442909163         324.25044230696466       324.25044170476633       324.2504411025679        324.25044050036956       324.25044121252074       324.2504444883343        324.2504477641479        324.2504510399615        324.2504543157751        324.25045759158866       324.25046086740224       324.2504641432158        324.2504674190294        324.250470694843         324.25047155293936       324.25047134333994       324.25047113374046       324.25047092414104       324.25047071454156       324.2504705049421        324.25047029534267       324.2504700857432        324.2504698761437        324.2504696665443        324.25046872851715       324.25045944704857       324.25045016558          324.2504408841114        324.25043160264283       324.25042232117426       324.2504130397057        324.2504037582371        324.25039447676846       324.2503851953           324.2503768918542        324.2503687189944        324.2503605461345        324.25035237327467       324.25034420041476       324.25033602755485       324.25032785469506       324.25031968183515       324.2503264262749        324.2503390700924        324.25035171390994       324.25036435772745       324.250377001545         324.25038964536253       324.25040228918004       324.25041493299756       324.2504172764691        324.25039301836114       324.25036876025314       324.2503445021452        324.2503202440372        324.25029598592926       324.2502717278213        324.2502474697134        324.2502232116054        324.25019895349743       324.25017469538943       324.25015043728143       324.2501261791735        324.25010192106555       324.2500831321578        324.25008603022127       324.25008892828487       324.25008059274427       324.25006228302783       324.2500495344867        324.25006626134876       324.25008298821075       324.25009971507274       324.2501164419348        324.2501331687967        324.25014989565875       324.25016662252074       324.2501833493827        324.25020007624477       324.2502168031067        324.25023352996874       324.2502502568308        324.25026698369277       324.25027235142437       324.2502552917349        324.2502382320455        324.250221172356         324.25020411266655       324.2501870529771        324.25016999328767       324.2501529335982        324.25013587390873       324.25011881421926       324.25010175452985       324.25008469484044       324.2500676351509        324.2500505754615        324.25004345322037       324.2500609180318        324.25006519689964       324.2500458144456        324.25004417263636       324.250060542437         324.2500769122376        324.2500932820382        324.2501096518389        324.25012602163946       324.25014239144014       324.2501587612407        324.2501751310413        324.250191500842         324.2502078706426        324.25022424044323       324.25024061024385       324.25025698004447       324.2502614882056        324.2502444647324        324.2502274412592        324.25021041778604       324.2501933943128        324.25017637083965       324.25015934736643       324.25014232389333       324.2501253004201        324.25010827694695       324.2500912534738        324.2500742300005        324.25005720652734       324.2500401830541        324.25002315958096       324.2500310671864        324.2500339853593        324.25001839817253       324.25003474524647       324.25005109232046       324.25006743939446       324.25008378646834       324.25010013354233       324.25011648061627       324.2501328276903        324.25014917476426       324.2501655218382        324.25018186891214       324.25019821598613       324.2502145630601        324.25023091013406       324.25024725720806       324.25025580281135       324.2502393735167        324.250222944222         324.25020651492736       324.25019008563265       324.250173656338         324.25015722704336       324.2501407977486        324.250124368454         324.2501079391593        324.25009150986466       324.25007508056996       324.25005865127525       324.25004222198055       324.25002579268596       324.2500323857757        324.2500510580097        324.25006409705344       324.25008710860163       324.25011937239634       324.250151636191         324.2501838999856        324.2502161637803        324.2502484275749        324.2502806913696        324.25031295516425       324.2503452189589        324.2503774827536        324.2504097465482        324.2504420103429        324.25047427413756       324.2505065379322        324.25053880172686       324.2505115416594        324.25047948003055       324.25044741840173       324.2504153567729        324.25038329514405       324.2503512335153        324.2503191718864        324.25028711025755       324.25025504862873       324.2502229869998        324.250190925371         324.2501588637422        324.2501268021133        324.2500947404845        324.2500696430138        324.2500575287593        324.2500636339848        324.2500788018109        324.2501107697665        324.250142737722         324.2501747056775        324.2502066736331        324.2502386415886        324.25027060954415       324.25030257749967       324.25033454545525       324.25036651341077       324.2503984813663        324.2504304493218        324.2504624172774        324.2504943852329        324.25052635318843       324.2505218357296        324.2504899595566        324.2504580833836        324.25042620721064       324.2503943310376        324.25036245486467       324.25033057869166       324.25029870251865       324.2502668263457        324.25023495017274       324.25020307399967       324.2501711978267        324.25013932165376       324.2501074454807        324.25007556930774       324.2500637947495        324.2500612479508        324.2500735000224        324.2501011664557        324.2501335249278        324.25016588339986       324.2501982418719        324.25023060034397       324.250262958816         324.2502953172881        324.2503276757601        324.25036003423213       324.25039239270416       324.25042475117624       324.2504571096483        324.25048946812035       324.2505218265924        324.25054204369246       324.2505113979524        324.2504807522124        324.2504501064724        324.2504194607323        324.25038881499233       324.25035816925225       324.2503275235123        324.2502968777722        324.2502662320322        324.25023558629215       324.2502049405521        324.2501742948121        324.250143649072         324.250113003332         324.2500625847275        324.25
12                       323.1723656631286        323.30300470564123       323.4219329516229        323.5280662342951        323.6247361253394        323.7106331214454        323.7861661826384        323.84833184938145       323.9089919187165        323.95589372448205       324.0018227465483        324.03602553964856       324.06902174264127       324.09588327694314       324.118592940128         324.14130260331285       324.15555829104545       324.16945150629675       324.18334472154805       324.19396571863166       324.2021843078385        324.21040289704536       324.2164864717771        324.2210450725745        324.22560367337184       324.2300794670309        324.233274627314         324.23544451176656       324.23770130965306       324.23996497562536       324.2419368886308        324.24294394329894       324.2439577223821        324.24497529261623       324.24599286285024       324.2466841319722        324.24707511926147       324.24746610655086       324.24785709384014       324.2482481426475        324.2486393817486        324.2490306208496        324.2491533365755        324.24926872752684       324.2493809209903        324.2494931144538        324.24960530791725       324.2497175013807        324.2498296948442        324.24986435931686       324.2498933849691        324.24992241062137       324.2499514362737        324.24998046192593       324.25001062202074       324.25004304854383       324.2500485243245        324.2500544277657        324.25007259162516       324.2500907554846        324.25010891934403       324.25012708320355       324.25014524706296       324.25016186113857       324.25017094157243       324.25018002200636       324.250187915876         324.25019460018825       324.25020128450046       324.2502079688128        324.25021465312506       324.2502213374373        324.25022802174965       324.25023470606186       324.25024139037413       324.2502608669244        324.25028117912717       324.2503014913299        324.25032180353264       324.25034211573535       324.25036242793817       324.2503743186476        324.250385579615         324.25039684058237       324.25040810154974       324.25041936251716       324.2504306234846        324.25044188445196       324.2504531454193        324.25046440638675       324.25047311299454       324.25046914238357       324.25046517177276       324.2504612011618        324.250457230551         324.25045325994006       324.2504492893292        324.25044531871833       324.2504413481074        324.25043737749655       324.2504334068857        324.2504310407386        324.25042937714755       324.25042771355663       324.25042604996565       324.25042438637473       324.2504227227838        324.25042105919283       324.25041939560185       324.250417732011         324.2504145324057        324.2504071055844        324.25039967876296       324.25039225194155       324.25038482512025       324.25037739829884       324.2503699714774        324.25036254465607       324.25035511783466       324.25034769101325       324.2503402641919        324.25033684925626       324.25033592786076       324.25033500646515       324.2503340850696        324.250333163674         324.2503322422784        324.2503313208829        324.2503303994872        324.25032947809166       324.2503285566961        324.25033346141316       324.25034156053226       324.25034965965136       324.2503577587704        324.2503658578895        324.25037395700866       324.25038205612776       324.25039015524686       324.2503982543659        324.250406353485         324.25041047865824       324.25041036645524       324.25041025425224       324.25041014204925       324.2504100298463        324.2504099176433        324.2504098054403        324.2504096932373        324.2504095810344        324.2504094688313        324.25041377181736       324.25042187617703       324.25042998053664       324.2504380848963        324.25044618925597       324.2504542936156        324.2504623979752        324.25047050233485       324.2504786066945        324.2504867110542        324.2504903413176        324.2504903697341        324.25049039815065       324.25049042656724       324.2504904549837        324.2504904834003        324.2504905118168        324.25049054023333       324.25049056864987       324.2504905970664        324.2504905366383        324.2504904130431        324.2504902894479        324.2504901658526        324.2504900422574        324.2504899186621        324.25048979506687       324.25048967147166       324.2504895478764        324.25048942428117       324.25048918046156       324.25048886671834       324.25048855297507       324.2504882392318        324.2504879254885        324.25048761174526       324.250487298002         324.2504869842587        324.2504866705155        324.25048635677217       324.2504863146297        324.25048643772175       324.2504865608139        324.25048668390593       324.2504868069981        324.2504869300901        324.2504870531822        324.2504871762743        324.2504872993664        324.2504874224585        324.2504875114414        324.25048759118823       324.2504876709352        324.250487750682         324.2504878304289        324.25048791017576       324.2504879899226        324.2504880696695        324.2504881494164        324.2504882291633        324.2504876969364        324.250487104614         324.2504865122917        324.25048591996926       324.25048532764697       324.2504847353246        324.25048414300227       324.2504835506799        324.25048295835757       324.25048369527747       324.25048702490824       324.250490354539         324.2504936841698        324.2504970138006        324.2505003434314        324.2505036730622        324.250507002693         324.25051033232376       324.2505136619545        324.25051444153934       324.2505140949903        324.2505137484412        324.2505134018922        324.2505130553431        324.250512708794         324.250512362245         324.25051201569585       324.2505116691468        324.25051132259773       324.2505102394605        324.2505007194112        324.25049119936193       324.2504816793126        324.2504721592634        324.2504626392141        324.2504531191648        324.25044359911556       324.25043407906617       324.250424559017         324.2504160586541        324.2504076944399        324.25039933022583       324.2503909660117        324.2503826017976        324.25037423758346       324.25036587336933       324.2503575091552        324.25036435738787       324.2503772217208        324.25039008605364       324.2504029503865        324.2504158147194        324.25042867905233       324.25044154338525       324.25045440771817       324.25045667316544       324.2504315660277        324.25040645889          324.25038135175225       324.2503562446145        324.2503311374768        324.2503060303391        324.2502809232014        324.2502558160636        324.2502307089259        324.25020560178825       324.2501804946505        324.2501553875128        324.25013028037506       324.25011075382486       324.2501133559291        324.25011595803335       324.25010744007085       324.25008904874085       324.25007630920044       324.2500935253377        324.25011074147494       324.2501279576122        324.2501451737495        324.25016238988667       324.25017960602395       324.25019682216123       324.25021403829845       324.25023125443573       324.25024847057296       324.25026568671024       324.2502829028475        324.2503001189847        324.25030558589106       324.2502878551636        324.25027012443604       324.25025239370854       324.25023466298103       324.25021693225347       324.25019920152596       324.25018147079845       324.2501637400709        324.2501460093434        324.2501282786159        324.2501105478883        324.25009281716075       324.25007508643324       324.25006745588155       324.2500848150001        324.25008903625104       324.2500696824499        324.25006835996334       324.2500853441961        324.2501023284288        324.2501193126616        324.2501362968943        324.25015328112704       324.25017026535977       324.2501872495925        324.25020423382523       324.25022121805796       324.2502382022907        324.2502551865234        324.25027217075615       324.25028915498893       324.2502938129139        324.2502760957237        324.25025837853343       324.2502406613432        324.25022294415294       324.25020522696275       324.25018750977245       324.25016979258226       324.250152075392         324.25013435820176       324.2501166410116        324.25009892382127       324.2500812066311        324.2500634894408        324.2500457722506        324.25005339034203       324.25005624886654       324.2500407732672        324.2500577564358        324.2500747396045        324.2500917227731        324.2501087059417        324.2501256891104        324.250142672279         324.2501596554477        324.2501766386163        324.250193621785         324.2502106049536        324.25022758812224       324.2502445712909        324.2502615544596        324.2502785376282        324.2502874959204        324.25027076412425       324.25025403232803       324.25023730053186       324.2502205687357        324.2502038369395        324.2501871051433        324.25017037334715       324.2501536415509        324.25013690975476       324.2501201779586        324.25010344616237       324.25008671436615       324.25006998257          324.2500532507739        324.2500598084217        324.2500786654927        324.2500926812709        324.2501166726719        324.25014991921233       324.2501831657528        324.25021641229324       324.2502496588337        324.2502829053741        324.2503161519146        324.25034939845506       324.25038264499545       324.2504158915359        324.2504491380764        324.2504823846169        324.2505156311573        324.2505488776978        324.2505821242382        324.25055435658885       324.25052166715915       324.2504889777294        324.2504562882996        324.2504235988699        324.2503909094401        324.25035822001036       324.25032553058065       324.2502928411509        324.2502601517211        324.2502274622913        324.2501947728616        324.25016208343186       324.25012939400204       324.250103612827         324.2500907106482        324.2500972195433        324.2501131501423        324.25014573723263       324.250178324323         324.2502109114133        324.2502434985037        324.25027608559407       324.2503086726844        324.2503412597748        324.25037384686516       324.2504064339555        324.25043902104585       324.2504716081362        324.25050419522654       324.2505367823169        324.25056936940723       324.25056479140454       324.2505323450282        324.25049989865187       324.2504674522756        324.25043500589925       324.25040255952297       324.25037011314663       324.25033766677035       324.25030522039395       324.25027277401773       324.25024032764134       324.2502078812651        324.2501754348888        324.25014298851244       324.25011054213616       324.25009805009785       324.2500950380807        324.25010723073814       324.2501350917252        324.2501677220574        324.2502003523896        324.25023298272174       324.2502656130539        324.2502982433861        324.25033087371827       324.2503635040504        324.2503961343826        324.25042876471474       324.25046139504695       324.2504940253791        324.25052665571127       324.2505592860434        324.250579308651         324.25054651476654       324.25051372088205       324.2504809269976        324.2504481331131        324.25041533922865       324.25038254534417       324.25034975145974       324.2503169575752        324.25028416369076       324.25025136980634       324.25021857592185       324.25018578203736       324.2501529881529        324.25012019426833       324.2500665207041        324.25
13                       323.1259284182701        323.2562935510109        323.3755652832714        323.4827063926499        323.5808707892214        323.6687630235021        323.74673492960835       323.81163532724645       323.8750634537294        323.9248770575131        323.9737281280978        324.0106478761731        324.04633993069467       324.07566392750164       324.10068031296333       324.12569669842503       324.14167989846476       324.15727579182817       324.1728716851916        324.1848928285891        324.1942894263851        324.20368602418114       324.2106849020098        324.2159711636033        324.22125742519677       324.22645041192834       324.23017875599623       324.2327318343271        324.23538609045727       324.2380483418739        324.24037038532106       324.24156732454253       324.24277209439737       324.24398127907665       324.24519046375593       324.24601398549686       324.2464825970964        324.2469512086959        324.24741982029536       324.24788841389176       324.2483569517988        324.248825489706         324.24897341923435       324.24911258676485       324.2492477323721        324.24938287797943       324.2495180235867        324.24965316919395       324.2497883148012        324.2498305905227        324.24986611165343       324.24990163278414       324.2499371539149        324.2499726750456        324.2500094096032        324.25004848018347       324.25005537568285       324.25006273775284       324.2500834757344        324.25010421371604       324.25012495169756       324.2501456896792        324.2501664276607        324.25018531499103       324.25019520613523       324.2502050972795        324.2502138149075        324.2502213362791        324.2502288576506        324.25023637902217       324.2502439003937        324.25025142176526       324.2502589431368        324.25026646450834       324.2502739858799        324.2502936500294        324.2503141074054        324.25033456478144       324.25035502215746       324.25037547953343       324.2503959369095        324.2504083310155        324.25042012216653       324.2504319133177        324.2504437044687        324.2504554956198        324.2504672867709        324.250479077922         324.2504908690731        324.25050266022424       324.2505118079226        324.2505078362356        324.25050386454865       324.2504998928617        324.2504959211747        324.25049194948775       324.25048797780084       324.2504840061139        324.2504800344269        324.25047606273995       324.250472091053         324.250469613655         324.25046779057027       324.2504659674856        324.2504641444008        324.2504623213161        324.2504604982314        324.25045867514666       324.25045685206203       324.2504550289773        324.2504516723236        324.25044409518387       324.25043651804407       324.25042894090427       324.2504213637645        324.2504137866247        324.2504062094849        324.2503986323451        324.25039105520534       324.2503834780655        324.25037590092563       324.2503723944059        324.25037141793155       324.2503704414573        324.250369464983         324.2503684885087        324.25036751203436       324.2503665355601        324.25036555908576       324.2503645826115        324.25036360613717       324.25036860879675       324.2503768897584        324.25038517072005       324.2503934516817        324.25040173264335       324.250410013605         324.25041829456666       324.25042657552825       324.25043485648996       324.25044313745155       324.25044742991616       324.2504474694889        324.2504475090616        324.25044754863427       324.2504475882069        324.25044762777964       324.2504476673523        324.250447706925         324.2504477464977        324.25044778607037       324.2504522997556        324.2504606655462        324.25046903133676       324.2504773971274        324.250485762918         324.2504941287086        324.2505024944992        324.25051086028986       324.2505192260805        324.2505275918711        324.25053137682596       324.250531474004         324.25053157118197       324.25053166836          324.2505317655379        324.25053186271595       324.2505319598939        324.2505320570719        324.25053215424987       324.2505322514279        324.2505322611988        324.2505322088248        324.25053215645073       324.2505321040766        324.2505320517026        324.2505319993285        324.2505319469544        324.2505318945803        324.2505318422063        324.2505317898322        324.2505315625934        324.25053123365143       324.2505309047095        324.2505305757676        324.25053024682563       324.2505299178837        324.25052958894173       324.2505292599998        324.2505289310579        324.2505286021159        324.2505285469989        324.25052865846965       324.2505287699404        324.25052888141107       324.2505289928818        324.2505291043525        324.2505292158232        324.250529327294         324.25052943876466       324.2505295502354        324.250529656238         324.25052976075983       324.25052986528175       324.25052996980367       324.2505300743255        324.25053017884744       324.25053028336936       324.2505303878912        324.2505304924132        324.25053059693505       324.25053007591646       324.2505294934701        324.2505289110237        324.25052832857733       324.250527746131         324.2505271636847        324.2505265812383        324.25052599879194       324.2505254163457        324.2505261780342        324.25052956148215       324.25053294493017       324.25053632837813       324.25053971182615       324.2505430952741        324.2505464787221        324.25054986217003       324.25055324561805       324.25055662906607       324.2505573301394        324.2505568466407        324.25055636314204       324.25055587964334       324.25055539614465       324.25055491264595       324.2505544291473        324.25055394564856       324.25055346214987       324.25055297865117       324.2505517504038        324.25054199177384       324.2505322331439        324.2505224745139        324.2505127158839        324.25050295725384       324.2504931986239        324.2504834399939        324.2504736813639        324.25046392273396       324.25045522545383       324.2504466698855        324.25043811431715       324.25042955874875       324.2504210031804        324.250412447612         324.25040389204366       324.2503953364753        324.25040228850077       324.250415373349         324.25042845819735       324.25044154304555       324.2504546278939        324.25046771274214       324.2504807975904        324.25049388243866       324.25049606986175       324.2504701136943        324.25044415752683       324.25041820135937       324.2503922451918        324.2503662890243        324.2503403328569        324.2503143766894        324.2502884205219        324.2502624643545        324.25023650818696       324.2502105520195        324.250184595852         324.2501586396845        324.2501383754918        324.2501406816368        324.25014298778177       324.2501342873973        324.2501158144538        324.25010308391404       324.2501207893266        324.2501384947391        324.2501562001516        324.2501739055641        324.25019161097663       324.25020931638915       324.2502270218016        324.2502447272142        324.2502624326267        324.2502801380392        324.2502978434517        324.2503155488642        324.2503332542767        324.25033882035785       324.25032041859225       324.2503020168267        324.25028361506105       324.2502652132955        324.25024681152985       324.25022840976425       324.25021000799865       324.250191606233         324.2501732044674        324.25015480270184       324.25013640093624       324.25011799917064       324.25009959740504       324.2500914585428        324.2501087119682        324.2501128756024        324.25009355045427       324.25009254729036       324.25011014595526       324.25012774462004       324.2501453432849        324.2501629419497        324.25018054061456       324.25019813927946       324.25021573794425       324.2502333366091        324.2502509352739        324.2502685339388        324.2502861326036        324.25030373126845       324.25032132993334       324.2503261376222        324.25030772671494       324.25028931580766       324.25027090490033       324.250252493993         324.25023408308573       324.25021567217846       324.2501972612712        324.2501788503639        324.25016043945664       324.25014202854936       324.2501236176421        324.25010520673476       324.25008679582743       324.25006838492016       324.25007571349767       324.2500785123737        324.25006314836185       324.25008076762515       324.2500983868885        324.25011600615187       324.2501336254152        324.2501512446785        324.2501688639418        324.2501864832051        324.25020410246844       324.25022172173175       324.2502393409951        324.2502569602584        324.2502745795217        324.250292198785         324.2503098180483        324.2503191890295        324.2503021547318        324.25028512043406       324.2502680861364        324.25025105183863       324.25023401754095       324.25021698324326       324.2501999489456        324.2501829146479        324.2501658803502        324.2501488460525        324.25013181175484       324.2501147774571        324.2500977431594        324.25008070886173       324.25008723106777       324.25010627297576       324.2501212654884        324.2501462367421        324.2501804660283        324.2502146953146        324.2502489246008        324.25028315388704       324.2503173831733        324.25035161245955       324.2503858417457        324.250420071032         324.2504543003182        324.25048852960447       324.2505227588907        324.250556988177         324.25059121746324       324.25062544674944       324.2505971715182        324.2505638542876        324.2505305370569        324.25049721982623       324.2504639025956        324.25043058536494       324.25039726813424       324.2503639509036        324.2503306336729        324.25029731644224       324.2502639992116        324.25023068198095       324.25019736475025       324.2501640475196        324.25013758264026       324.25012389253686       324.25013080510166       324.25014749847355       324.2501807046988        324.250213910924         324.2502471171492        324.25028032337434       324.2503135295995        324.2503467358247        324.25037994204985       324.250413148275         324.25044635450024       324.25047956072535       324.2505127669505        324.25054597317575       324.2505791794009        324.2506123856261        324.25060774707947       324.2505747304998        324.25054171392014       324.2505086973406        324.25047568076087       324.2504426641812        324.2504096476016        324.25037663102194       324.2503436144423        324.25031059786266       324.250277581283         324.25024456470345       324.25021154812373       324.25017853154407       324.25014551496446       324.25013230544613       324.2501288282106        324.25014096145384       324.25016901699473       324.250201919187         324.2502348213793        324.2502677235716        324.2503006257639        324.2503335279562        324.25036643014846       324.25039933234075       324.25043223453304       324.2504651367253        324.2504980389176        324.2505309411099        324.2505638433022        324.25059674549453       324.2506165736096        324.2505816315807        324.2505466895518        324.2505117475229        324.250476805494         324.2504418634651        324.25040692143614       324.25037197940725       324.2503370373783        324.2503020953494        324.2502671533205        324.2502322112916        324.2501972692627        324.2501623272337        324.25012738520473       324.25007045668065       324.25
14                       323.0794911734118        323.2095823963806        323.32919761491974       323.4373465510047        323.53700545310346       323.62689292555865       323.70730367657836       323.77493880511145       323.8411349887422        323.89386039054403       323.9456335096472        323.9852702126975        324.023658118748         324.05544457806013       324.0827676857987        324.1100907935372        324.12780150588407       324.14510007735964       324.1623986488351        324.17581993854657       324.18639454493166       324.1969691513169        324.20488333224233       324.210897254632         324.21691117702164       324.22282135682565       324.2270828846784        324.23001915688764       324.2330708712614        324.2361317081225        324.23880388201127       324.2401907057862        324.24158646641257       324.24298726553707       324.2443880646616        324.2453438390216        324.24589007493125       324.2464363108409        324.2469825467506        324.2475286851359        324.24807452184905       324.24862035856216       324.24879350189315       324.2489564460028        324.2491145437539        324.249272641505         324.24943073925607       324.24958883700714       324.24974693475826       324.2497968217285        324.2498388383377        324.2498808549468        324.24992287155607       324.2499648881652        324.25000819718554       324.250053911823         324.2500622270412        324.25007104773994       324.2500943598437        324.2501176719474        324.25014098405114       324.2501642961548        324.25018760825856       324.2502087688435        324.25021947069814       324.2502301725527        324.2502397139391        324.2502480723699        324.25025643080073       324.25026478923155       324.25027314766237       324.2502815060932        324.25028986452406       324.2502982229549        324.25030658138564       324.25032643313443       324.2503470356837        324.250367638233         324.2503882407823        324.25040884333157       324.25042944588085       324.2504423433833        324.25045466471806       324.25046698605286       324.25047930738765       324.25049162872244       324.25050395005724       324.250516271392         324.25052859272677       324.25054091406156       324.2505505028505        324.25054653008743       324.2505425573245        324.2505385845614        324.2505346117984        324.25053063903533       324.2505266662724        324.25052269350937       324.2505187207463        324.2505147479833        324.2505107752203        324.25050818657144       324.2505062039929        324.2505042214144        324.25050223883596       324.25050025625745       324.250498273679         324.25049629110055       324.2504943085221        324.2504923259436        324.2504888122416        324.25048108478336       324.2504733573252        324.250465629867         324.2504579024088        324.25045017495063       324.2504424474924        324.25043472003415       324.25042699257597       324.2504192651177        324.2504115376595        324.2504079395555        324.2504069080025        324.2504058764495        324.2504048448965        324.25040381334344       324.2504027817904        324.2504017502374        324.2504007186844        324.25039968713133       324.25039865557835       324.2504037561804        324.2504122189846        324.2504206817888        324.250429144593         324.2504376073972        324.2504460702014        324.2504545330056        324.25046299580976       324.25047145861396       324.2504799214182        324.2504843811742        324.25048457252257       324.2504847638709        324.2504849552193        324.2504851465676        324.25048533791596       324.2504855292643        324.2504857206127        324.25048591196105       324.25048610330936       324.25049082769374       324.25049945491537       324.2505080821369        324.2505167093585        324.25052533658004       324.2505339638017        324.25054259102325       324.2505512182448        324.2505598454664        324.250568472688         324.25057241233435       324.2505725782739        324.2505727442133        324.25057291015275       324.25057307609217       324.25057324203163       324.25057340797105       324.2505735739105        324.2505737398499        324.25057390578945       324.25057398575944       324.25057400460656       324.2505740234536        324.2505740423007        324.25057406114774       324.25057407999486       324.250574098842         324.25057411768904       324.25057413653616       324.2505741553833        324.25057394472515       324.2505736005845        324.25057325644394       324.25057291230326       324.2505725681627        324.250572224022         324.2505718798814        324.2505715357408        324.2505711916002        324.2505708474595        324.250570779368         324.25057087921743       324.25057097906677       324.2505710789161        324.2505711787655        324.25057127861487       324.2505713784642        324.25057147831353       324.2505715781629        324.2505716780123        324.25057180103454       324.25057193033143       324.2505720596283        324.2505721889253        324.25057231822217       324.25057244751906       324.250572576816         324.2505727061129        324.2505728354098        324.25057296470675       324.25057245489637       324.2505718823261        324.2505713097557        324.2505707371853        324.250570164615         324.2505695920446        324.25056901947426       324.2505684469039        324.25056787433357       324.2505686607909        324.25057209805607       324.2505755353213        324.2505789725865        324.25058240985163       324.2505858471168        324.250589284382         324.2505927216472        324.25059615891234       324.2505995961776        324.2506002187394        324.2505995982911        324.2505989778428        324.2505983573945        324.2505977369462        324.25059711649783       324.2505964960496        324.2505958756012        324.2505952551529        324.2505946347046        324.25059326134715       324.2505832641365        324.25057326692576       324.2505632697151        324.25055327250436       324.2505432752937        324.25053327808297       324.2505232808723        324.2505132836615        324.25050328645085       324.2504943922536        324.25048564533097       324.2504768984084        324.2504681514858        324.2504594045632        324.25045065764056       324.25044191071794       324.2504331637953        324.25044021961367       324.25045352497733       324.25046683034094       324.2504801357046        324.2504934410682        324.25050674643194       324.25052005179555       324.25053335715916       324.25053546655806       324.25050866136087       324.2504818561636        324.25045505096637       324.2504282457691        324.25040144057186       324.25037463537467       324.25034783017736       324.25032102498017       324.2502942197829        324.2502674145857        324.25024060938847       324.25021380419116       324.25018699899397       324.2501659971589        324.25016800734454       324.2501700175302        324.25016113472384       324.25014258016677       324.2501298586277        324.25014805331546       324.2501662480032        324.25018444269097       324.2502026373788        324.25022083206653       324.2502390267543        324.25025722144204       324.2502754161298        324.25029361081755       324.2503118055053        324.2503300001931        324.25034819488087       324.25036638956857       324.2503720548245        324.2503529820208        324.25033390921715       324.25031483641345       324.2502957636098        324.2502766908061        324.2502576180025        324.25023854519884       324.25021947239514       324.25020039959145       324.2501813267878        324.2501622539841        324.2501431811804        324.2501241083767        324.25011546120396       324.2501326089363        324.2501367149538        324.25011741845844       324.25011673461734       324.2501349477143        324.25015316081124       324.2501713739082        324.2501895870052        324.25020780010215       324.2502260131991        324.25024422629605       324.250262439393         324.25028065248995       324.2502988655869        324.25031707868385       324.25033529178086       324.25035350487775       324.2503584623305        324.25033935770614       324.2503202530818        324.2503011484574        324.2502820438331        324.25026293920877       324.2502438345844        324.2502247299601        324.25020562533575       324.2501865207114        324.2501674160871        324.25014831146274       324.25012920683844       324.250110102214         324.2500909975897        324.2500980366533        324.2501007758808        324.2500855234565        324.2501037788145        324.2501220341725        324.2501402895305        324.2501585448885        324.2501768002465        324.25019505560454       324.2502133109625        324.2502315663205        324.2502498216785        324.2502680770365        324.25028633239447       324.25030458775245       324.25032284311044       324.2503410984685        324.25035088213843       324.25033354533923       324.25031620854          324.2502988717408        324.2502815349417        324.2502641981424        324.25024686134316       324.250229524544         324.2502121877448        324.25019485094555       324.2501775141464        324.25016017734714       324.25014284054794       324.2501255037487        324.25010816694953       324.2501146537137        324.2501338804587        324.2501498497058        324.25017580081214       324.2502110128442        324.25024622487626       324.2502814369083        324.2503166489403        324.2503518609724        324.2503870730044        324.25042228503645       324.2504574970685        324.25049270910057       324.2505279211326        324.25056313316463       324.25059834519664       324.25063355722875       324.25066876926076       324.2506399864476        324.25060604141606       324.2505720963845        324.2505381513529        324.25050420632135       324.25047026128976       324.2504363162582        324.25040237122664       324.25036842619505       324.25033448116346       324.2503005361319        324.25026659110034       324.2502326460687        324.25019870103716       324.25017155245354       324.2501570744257        324.2501643906602        324.25018184680505       324.250215672165         324.250249497525         324.2502833228849        324.25031714824496       324.25035097360495       324.25038479896494       324.25041862432494       324.25045244968493       324.2504862750449        324.25052010040486       324.2505539257649        324.25058775112495       324.25062157648483       324.2506554018448        324.25065070275434       324.25061711597135       324.2505835291884        324.2505499424055        324.2505163556225        324.2504827688395        324.25044918205657       324.2504155952736        324.2503820084907        324.2503484217077        324.25031483492467       324.25028124814173       324.25024766135886       324.2502140745758        324.25018048779293       324.25016656079447       324.25016261834065       324.2501746921696        324.25020294226437       324.2502361163167        324.25026929036915       324.25030246442157       324.2503356384739        324.25036881252635       324.25040198657877       324.2504351606311        324.25046833468355       324.25050150873597       324.2505346827884        324.2505678568408        324.2506010308932        324.2506342049456        324.25065383856827       324.2506167483949        324.25057965822157       324.2505425680482        324.2505054778748        324.25046838770146       324.2504312975281        324.2503942073548        324.25035711718135       324.25032002700806       324.25028293683465       324.25024584666124       324.25020875648795       324.2501716663146        324.25013457614114       324.25007439265727       324.25
15                       323.0430305585698        323.1730374983533        323.29293032153714       323.4017325896058        323.50232449072814       323.5934371638623        323.67534902983573       323.7446889149199        323.81261279167785       323.8672211005679        323.92088823252647       323.9623637531239        324.00258479730735       324.03611212049117       324.06511574022227       324.09411935995337       324.11320160123705       324.1318584536982        324.15051530615926       324.16512009431784       324.17674983626586       324.18837957821404       324.1971652681786        324.2039195409358        324.21067381369295       324.21731846287065       324.22217054703475       324.225575762132         324.2291112347996        324.23265700069953       324.2357673934358        324.2374379604481        324.23912032770795       324.240809347817         324.242498367926         324.2436707607777        324.24436772227557       324.2450646837733        324.2457616452711        324.24645863335934       324.2471557036997        324.2478527740402        324.2480945912377        324.2483239059595        324.2485467556937        324.2487696054279        324.24899245516207       324.24921530489627       324.2494381546304        324.2495180489352        324.2495875458393        324.24965704274337       324.24972653964744       324.2497960365515        324.249866740622         324.2499391944604        324.2499578441864        324.2499770641948        324.2500126333857        324.2500482025766        324.25008377176744       324.25011934095835       324.2501549101492        324.250187232013         324.2502037683212        324.2502203046296        324.2502344590389        324.25024618539317       324.25025791174744       324.2502696381017        324.25028136445604       324.25029309081026       324.2503048171646        324.25031654351886       324.25032826987314       324.2503494175764        324.2503711807289        324.25039294388137       324.2504147070339        324.2504364701864        324.2504582333389        324.25047194752887       324.25048505983375       324.25049817213875       324.25051128444375       324.25052439674863       324.25053750905363       324.25055062135857       324.2505637336635        324.25057684596845       324.25058711280093       324.25058325762967       324.2505794024584        324.2505755472871        324.2505716921159        324.25056783694464       324.2505639817733        324.25056012660207       324.2505562714308        324.2505524162595        324.25054856108824       324.25054596023244       324.25054390861123       324.25054185699014       324.250539805369         324.25053775374784       324.25053570212674       324.2505336505056        324.25053159888444       324.25052954726334       324.2505259631813        324.2505181616624        324.2505103601436        324.25050255862476       324.25049475710597       324.2504869555871        324.2504791540683        324.2504713525495        324.25046355103063       324.2504557495118        324.25044794799294       324.2504443040753        324.25044324426534       324.25044218445544       324.25044112464553       324.25044006483563       324.2504390050257        324.25043794521577       324.25043688540586       324.2504358255959        324.25043476578605       324.250439922171         324.2504484868363        324.2504570515017        324.250465616167         324.2504741808323        324.25048274549766       324.250491310163         324.2504998748284        324.2505084394937        324.25051700415906       324.2505215744575        324.250521885605         324.25052219675246       324.2505225078999        324.25052281904743       324.25052313019495       324.25052344134247       324.2505237524899        324.2505240636374        324.2505243747849        324.2505292409157        324.2505380287797        324.2505468166437        324.25055560450767       324.2505643923717        324.25057318023573       324.25058196809965       324.2505907559637        324.25059954382766       324.25060833169175       324.2506123806839        324.250612614673         324.2506128486621        324.2506130826513        324.2506133166404        324.25061355062957       324.2506137846187        324.2506140186078        324.2506142525969        324.2506144865861        324.25061462856934       324.2506147051379        324.2506147817065        324.25061485827496       324.25061493484355       324.25061501141204       324.25061508798063       324.2506151645492        324.2506152411177        324.2506153176863        324.25061512806565       324.25061478362676       324.25061443918787       324.250614094749         324.2506137503101        324.25061340587115       324.2506130614323        324.2506127169934        324.25061237255454       324.2506120281156        324.2506119577371        324.25061205408963       324.25061215044207       324.2506122467945        324.25061234314705       324.25061243949955       324.25061253585204       324.2506126322045        324.25061272855703       324.25061282490947       324.25061295818995       324.25061310146964       324.2506132447494        324.25061338802914       324.25061353130883       324.2506136745885        324.25061381786827       324.250613961148         324.25061410442777       324.2506142477075        324.2506137431699        324.2506131750169        324.25061260686397       324.250612038711         324.25061147055806       324.2506109024051        324.2506103342522        324.25060976609916       324.25060919794623       324.25060998993655       324.25061343491075       324.2506168798849        324.250620324859         324.25062376983317       324.2506272148074        324.25063065978156       324.2506341047557        324.25063754972984       324.25064099470404       324.2506415464003        324.25064082038676       324.2506400943733        324.2506393683598        324.2506386423463        324.2506379163328        324.25063719031937       324.25063646430584       324.2506357382923        324.25063501227885       324.25063353031067       324.2506233896062        324.2506132489017        324.25060310819714       324.25059296749265       324.2505828267881        324.2505726860836        324.2505625453791        324.2505524046746        324.2505422639701        324.25053325504865       324.25052439724317       324.2505155394377        324.25050668163226       324.2504978238267        324.25048896602124       324.2504801082158        324.2504712504103        324.2504783368021        324.25049172868114       324.2505051205602        324.25051851243927       324.25053190431834       324.25054529619746       324.2505586880766        324.25057207995565       324.2505741093345        324.25054679402405       324.2505194787136        324.2504921634032        324.25046484809275       324.2504375327823        324.2504102174719        324.2503829021614        324.250355586851         324.2503282715406        324.25030095623015       324.2502736409197        324.2502463256093        324.2502190102989        324.2501975414344        324.2501992554303        324.25020096942615       324.2501919803653        324.25017348819466       324.25016085823574       324.25017929923507       324.25019774023446       324.25021618123384       324.2502346222332        324.25025306323255       324.25027150423193       324.2502899452313        324.2503083862307        324.25032682723014       324.25034526822947       324.25036370922885       324.25038215022823       324.2504005912276        324.25040628266663       324.2503868014251        324.2503673201836        324.25034783894216       324.25032835770065       324.2503088764591        324.25028939521764       324.2502699139761        324.2502504327346        324.25023095149305       324.2502114702516        324.2501919890101        324.2501725077685        324.2501530265271        324.2501440292682        324.2501609712875        324.2501649935868        324.2501458322857        324.2501453897325        324.2501639518316        324.2501825139307        324.25020107602984       324.25021963812895       324.25023820022807       324.25025676232724       324.2502753244263        324.2502938865254        324.2503124486245        324.2503310107237        324.25034957282276       324.25036813492187       324.250386697021         324.2503917332656        324.2503722169387        324.25035270061164       324.25033318428467       324.2503136679577        324.2502941516307        324.25027463530375       324.25025511897684       324.25023560264987       324.2502160863229        324.2501965699959        324.25017705366895       324.250157537342         324.250138021015         324.250118504688         324.2501252770476        324.25012795944684       324.25011290478284       324.2501315481747        324.2501501915666        324.2501688349585        324.25018747835037       324.2502061217423        324.2502247651342        324.25024340852605       324.25026205191796       324.2502806953098        324.25029933870167       324.25031798209363       324.2503366254855        324.25035526887734       324.2503739122693        324.25038396533995       324.25036651816026       324.2503490709805        324.25033162380083       324.25031417662115       324.2502967294414        324.25027928226166       324.250261835082         324.2502443879022        324.25022694072254       324.2502094935428        324.2501920463631        324.2501745991834        324.2501571520037        324.250139704824         324.2501461263308        324.2501653783887        324.25018207728954       324.25020868286316       324.2502444796062        324.2502802763492        324.2503160730921        324.2503518698352        324.25038766657815       324.25042346332117       324.2504592600642        324.25049505680715       324.2505308535502        324.2505666502932        324.2506024470362        324.25063824377924       324.2506740405222        324.25070983726516       324.250680831166         324.25064659767037       324.2506123641747        324.25057813067895       324.2505438971833        324.2505096636877        324.25047543019195       324.25044119669633       324.25040696320065       324.2503727297049        324.25033849620934       324.25030426271366       324.250270029218         324.25023579572223       324.25020825806274       324.2501932033894        324.25020083104437       324.25021883965667       324.2502529690536        324.25028709845054       324.25032122784745       324.25035535724436       324.2503894866413        324.2504236160382        324.2504577454351        324.250491874832         324.25052600422896       324.2505601336258        324.2505942630227        324.2506283924197        324.2506625218166        324.2506966512135        324.25069189326325       324.2506579755012        324.25062405773923       324.25059013997725       324.25055622221527       324.2505223044533        324.2504883866913        324.2504544689293        324.2504205511673        324.2503866334053        324.2503527156433        324.25031879788133       324.25028488011935       324.25025096235737       324.25021704459533       324.25020247379393       324.25019799373007       324.25020970122546       324.25023770932387       324.25027067922747       324.2503036491312        324.2503366190349        324.2503695889385        324.2504025588422        324.25043552874587       324.2504684986495        324.2505014685532        324.25053443845684       324.2505674083605        324.2506003782642        324.25063334816787       324.2506663180715        324.25068543170323       324.25064649840715       324.2506075651112        324.2505686318151        324.250529698519         324.25049076522305       324.25045183192697       324.25041289863094       324.25037396533486       324.25033503203883       324.2502960987428        324.2502571654467        324.2502182321507        324.2501792988546        324.25014036555854       324.25007753477007       324.25
16                       323.01322103040536       323.1432701047282        323.26339661146704       323.3726158817043        323.4737664441811        323.56559095966395       323.6483787872848        323.7187367793573        323.7876947732288        323.8435000619206        323.89837584962544       323.9411047628182        323.9825838028705        324.01737092417045       324.0476375823713        324.0779042405722        324.09812068854586       324.1179062239081        324.1376917592704        324.153335613965         324.1659385761251        324.17854153828523       324.1881695412505        324.1956726240895        324.2031757069285        324.2105663430141        324.2160472318404        324.21997855583226       324.2240553201604        324.22814357749564       324.2317509146834        324.2337677973891        324.23580051519014       324.23784216064314       324.23988380609603       324.24132906135463       324.24222548262594       324.24312190389725       324.2440183251685        324.2449150329022        324.2458126267508        324.2467102205995        324.2470496850395        324.2473737663954        324.2476892346722        324.248004702949         324.2483201712258        324.2486356395026        324.2489511077794        324.2490759401425        324.2491869072191        324.24929787429573       324.2494088413723        324.2495198084489        324.24963178796133       324.24974437776297       324.2497793051894        324.24981488496144       324.24986916654956       324.24992344813757       324.2499777297257        324.2500320113138        324.25008629290187       324.2501357013938        324.250161421318         324.25018714124235       324.2502084348509        324.2502252163714        324.25024199789186       324.25025877941243       324.25027556093295       324.25029234245346       324.25030912397403       324.2503259054945        324.250342687015         324.2503658695762        324.25038947028537       324.2504130709943        324.2504366717033        324.2504602724124        324.25048387312137       324.2504986128595        324.2505126899922        324.25052676712505       324.25054084425784       324.25055492139063       324.2505689985235        324.25058307565627       324.25059715278906       324.2506112299218        324.2506223327665        324.25061867429883       324.2506150158312        324.25061135736354       324.2506076988959        324.25060404042824       324.2506003819607        324.250596723493         324.2505930650253        324.25058940655765       324.2505857480901        324.2505832010566        324.2505811406935        324.25057908033045       324.2505770199674        324.2505749596043        324.2505728992412        324.25057083887816       324.2505687785151        324.2505667181521        324.2505631214689        324.25055529672795       324.250547471987         324.25053964724606       324.2505318225051        324.25052399776416       324.2505161730232        324.25050834828227       324.2505005235413        324.2504926988004        324.2504848740594        324.25048121484207       324.2504801446565        324.25047907447083       324.25047800428524       324.2504769340996        324.25047586391395       324.25047479372836       324.25047372354265       324.25047265335706       324.2504715831715        324.25047676723295       324.2504853804385        324.25049399364406       324.2505026068495        324.2505112200551        324.2505198332607        324.25052844646615       324.25053705967173       324.25054567287725       324.2505542860828        324.250558929091         324.25055933871994       324.25055974834885       324.2505601579778        324.2505605676068        324.25056097723575       324.2505613868647        324.2505617964937        324.2505622061226        324.2505626157515        324.25056757766015       324.25057645897425       324.25058534028824       324.25059422160234       324.25060310291644       324.2506119842305        324.25062086554453       324.2506297468586        324.2506386281726        324.2506475094867        324.2506516375943        324.25065193915856       324.2506522407228        324.2506525422871        324.2506528438514        324.2506531454157        324.25065344698          324.25065374854427       324.25065405010855       324.2506543516729        324.2506545502122        324.2506546755024        324.25065480079263       324.2506549260828        324.250655051373         324.2506551766632        324.2506553019533        324.25065542724354       324.2506555525337        324.25065567782394       324.250655512212         324.2506551774084        324.25065484260483       324.25065450780124       324.25065417299766       324.25065383819407       324.25065350339054       324.25065316858695       324.2506528337834        324.2506524989798        324.2506524334392        324.2506525317112        324.25065262998316       324.25065272825503       324.250652826527         324.25065292479894       324.25065302307087       324.2506531213428        324.25065321961466       324.25065331788664       324.25065345691763       324.25065360698545       324.2506537570532        324.250653907121         324.25065405718874       324.2506542072565        324.25065435732427       324.250654507392         324.2506546574598        324.25065480752755       324.2506543043056        324.250653736931         324.25065316955636       324.25065260218173       324.25065203480716       324.2506514674325        324.2506509000579        324.2506503326833        324.2506497653087        324.2506505500081        324.2506539719525        324.25065739389674       324.2506608158411        324.2506642377854        324.25066765972974       324.2506710816741        324.2506745036184        324.25067792556274       324.2506813475071        324.25068183343495       324.2506810227793        324.2506802121236        324.25067940146783       324.25067859081213       324.2506777801564        324.2506769695007        324.25067615884495       324.25067534818925       324.25067453753354       324.25067297128766       324.2506627504806        324.2506525296736        324.2506423088665        324.25063208805943       324.2506218672524        324.2506116464453        324.2506014256383        324.2505912048312        324.25058098402417       324.25057191517385       324.25056300013307       324.2505540850923        324.25054517005157       324.25053625501084       324.25052733997006       324.2505184249293        324.25050950988856       324.2505165780407        324.250529967102         324.25054335616323       324.25055674522446       324.2505701342857        324.2505835233469        324.2505969124081        324.25061030146935       324.2506122494975        324.25058465001825       324.250557050539         324.2505294510598        324.25050185158045       324.2504742521013        324.25044665262203       324.25041905314276       324.2503914536635        324.2503638541843        324.2503362547051        324.2503086552258        324.25028105574654       324.25025345626733       324.2502317007821        324.2502331184346        324.25023453608713       324.25022549154994       324.25020715776594       324.25019467443985       324.2502131997751        324.2502317251103        324.25025025044556       324.25026877578085       324.2502873011161        324.2503058264513        324.25032435178656       324.2503428771218        324.2503614024571        324.2503799277923        324.2503984531277        324.2504169784629        324.2504355037981        324.25044117275905       324.25042145814655       324.250401743534         324.2503820289215        324.250362314309         324.2503425996964        324.25032288508396       324.25030317047145       324.2502834558589        324.25026374124633       324.2502440266339        324.2502243120214        324.2502045974088        324.2501848827963        324.25017564093446       324.2501923105606        324.2501962317409        324.25017727666136       324.25017702337294       324.2501957575209        324.2502144916689        324.2502332258169        324.2502519599649        324.2502706941129        324.2502894282609        324.2503081624088        324.2503268965568        324.2503456307048        324.2503643648528        324.2503830990008        324.2504018331488        324.2504205672968        324.2504256350186        324.2504058949986        324.2503861549786        324.25036641495865       324.2503466749386        324.25032693491863       324.2503071948986        324.2502874548787        324.25026771485864       324.25024797483866       324.2502282348187        324.2502084947987        324.25018875477866       324.2501690147587        324.25014927473865       324.2501557956009        324.25015842305197       324.2501436235968        324.25016248964874       324.2501813557007        324.2502002217526        324.2502190878045        324.25023795385647       324.2502568199084        324.25027568596033       324.25029455201224       324.2503134180642        324.2503322841161        324.25035115016806       324.25037001621996       324.2503888822719        324.2504077483239        324.2504179752698        324.2504005457903        324.2503831163107        324.2503656868312        324.25034825735156       324.25033082787206       324.2503133983925        324.25029596891295       324.2502785394334        324.2502611099539        324.25024368047434       324.2502262509948        324.25020882151523       324.2501913920357        324.2501739625561        324.25018029892874       324.2501994699502        324.2502167337842        324.2502437769013        324.2502798929988        324.2503160090962        324.25035212519356       324.2503882412909        324.2504243573884        324.25046047348576       324.2504965895831        324.2505327056806        324.250568821778         324.25060493787544       324.2506410539728        324.2506771700702        324.25071328616764       324.250749402265         324.2507203624103        324.25068606667503       324.25065177093984       324.25061747520454       324.2505831794694        324.25054888373415       324.2505145879989        324.25048029226366       324.25044599652847       324.25041170079317       324.250377405058         324.2503431093227        324.2503088135875        324.2502745178523        324.2502467875358        324.25023129706955       324.2502391746456        324.2502575955218        324.2502918188904        324.25032604225896       324.25036026562753       324.2503944889961        324.2504287123647        324.25046293573325       324.2504971591018        324.2505313824704        324.25056560583903       324.25059982920754       324.2506340525761        324.25066827594475       324.2507024993133        324.25073672268184       324.2507319069947        324.2506978177365        324.25066372847834       324.2506296392202        324.25059554996204       324.2505614607039        324.25052737144574       324.25049328218756       324.2504591929294        324.25042510367126       324.2503910144131        324.2503569251549        324.25032283589684       324.2502887466386        324.2502546573805        324.25023949189415       324.25023442595915       324.2502455625079        324.25027303757673       324.2503054859924        324.2503379344081        324.2503703828238        324.2504028312395        324.2504352796552        324.2504677280709        324.2505001764866        324.25053262490223       324.25056507331794       324.2505975217336        324.25062997014936       324.25066241856507       324.2506948669807        324.2507132436224        324.25067267055147       324.25063209748066       324.25059152440974       324.2505509513388        324.25051037826796       324.25046980519704       324.25042923212624       324.2503886590553        324.2503480859844        324.25030751291354       324.2502669398426        324.2502263667718        324.25018579370084       324.2501452206299        324.25008014764035       324.25
17                       322.9834115022411        323.11350271110285       323.23386290139695       323.3434991738028        323.445208397634         323.5377447554657        323.62140854473387       323.69278464379477       323.7627767547797        323.8197790232732        323.87586346672447       323.91984577251253       323.9625828084336        323.9986297278497        324.03015942452026       324.06168912119085       324.0830397758546        324.1039539941181        324.1248682123816        324.1415511336121        324.1551273159843        324.1687034983565        324.17917381432244       324.1874257072433        324.1956776001641        324.2038142231576        324.20992391664606       324.2143813495325        324.21899940552123       324.2236301542917        324.2277344359309        324.23009763433004       324.23248070267243       324.2348749734693        324.23726924426614       324.2389873619316        324.2400832429764        324.2411791240212        324.24227500506595       324.24337143244514       324.2444695498019        324.24556766715875       324.24600477884127       324.2464236268313        324.2468317136507        324.24723980047014       324.24764788728953       324.2480559741089        324.2484640609283        324.24863383134976       324.2487862685989        324.248938705848         324.2490911430972        324.2492435803463        324.24939683530056       324.24954956106535       324.2496007661924        324.24965270572807       324.24972569971334       324.2497986936986        324.24987168768394       324.24994468166915       324.2500176756545        324.2500841707747        324.25011907431485       324.25015397785506       324.2501824106629        324.25020424734964       324.2502260840364        324.25024792072315       324.2502697574099        324.25029159409667       324.25031343078336       324.2503352674702        324.2503571041569        324.2503823215762        324.2504077598418        324.25043319810726       324.2504586363728        324.25048407463834       324.2505095129039        324.25052527819014       324.2505403201508        324.2505553621114        324.25057040407205       324.2505854460327        324.2506004879933        324.25061552995396       324.2506305719146        324.25064561387524       324.25065755273215       324.25065409096806       324.2506506292041        324.25064716744          324.250643705676         324.25064024391196       324.250636782148         324.25063332038394       324.2506298586199        324.25062639685586       324.2506229350918        324.25062044188076       324.2506183727757        324.2506163036707        324.2506142345657        324.2506121654607        324.2506100963558        324.2506080272508        324.25060595814574       324.2506038890408        324.2506002797564        324.25059243179334       324.25058458383035       324.25057673586724       324.2505688879042        324.25056103994115       324.25055319197804       324.250545344015         324.25053749605195       324.2505296480889        324.25052180012585       324.25051812560866       324.2505170450474        324.2505159644861        324.25051488392484       324.25051380336345       324.2505127228021        324.25051164224084       324.2505105616795        324.25050948111823       324.2505084005569        324.25051361229487       324.2505222740406        324.2505309357864        324.25053959753205       324.2505482592778        324.2505569210236        324.2505655827693        324.25057424451506       324.2505829062608        324.2505915680065        324.2505962837244        324.2505967918349        324.25059729994524       324.25059780805566       324.2505983161661        324.2505988242765        324.2505993323869        324.25059984049733       324.25060034860775       324.2506008567181        324.25060591440456       324.2506148891688        324.25062386393284       324.25063283869696       324.25064181346113       324.25065078822524       324.25065976298936       324.2506687377535        324.2506777125176        324.25068668728176       324.2506908945046        324.25069126364406       324.25069163278346       324.2506920019229        324.25069237106237       324.2506927402019        324.25069310934134       324.2506934784808        324.25069384762025       324.2506942167597        324.2506944718551        324.25069464586693       324.2506948198788        324.2506949938906        324.25069516790245       324.25069534191425       324.25069551592617       324.25069568993797       324.2506958639498        324.2506960379616        324.2506958963583        324.25069557119          324.25069524602185       324.2506949208535        324.2506945956853        324.25069427051704       324.25069394534876       324.2506936201805        324.25069329501224       324.25069296984395       324.25069290914143       324.25069300933285       324.25069310952426       324.2506932097156        324.250693309907         324.2506934100984        324.25069351028975       324.2506936104811        324.25069371067246       324.2506938108638        324.25069395564554       324.25069411250126       324.2506942693571        324.2506944262129        324.25069458306865       324.2506947399245        324.25069489678026       324.250695053636         324.2506952104918        324.2506953673476        324.25069486544135       324.250694298845         324.25069373224875       324.2506931656525        324.25069259905615       324.2506920324599        324.25069146586355       324.2506908992673        324.25069033267107       324.25069111007963       324.2506945089941        324.2506979079086        324.2507013068231        324.25070470573763       324.2507081046522        324.25071150356666       324.25071490248115       324.25071830139564       324.2507217003101        324.25072212046973       324.25072122517173       324.25072032987384       324.25071943457584       324.2507185392779        324.25071764398          324.25071674868207       324.2507158533841        324.2507149580862        324.25071406278823       324.25071241226465       324.25070211135505       324.25069181044546       324.25068150953587       324.2506712086263        324.2506609077167        324.25065060680714       324.25064030589743       324.2506300049878        324.2506197040783        324.2506105752991        324.25060160302303       324.250592630747         324.250583658471         324.2505746861949        324.2505657139189        324.2505567416429        324.25054776936685       324.25055481927944       324.2505682055229        324.2505815917662        324.2505949780096        324.250608364253         324.2506217504964        324.25063513673973       324.2506485229831        324.25065038966056       324.2506225060126        324.2505946223645        324.25056673871643       324.2505388550684        324.25051097142034       324.2504830877723        324.25045520412425       324.25042732047615       324.2503994368281        324.25037155318          324.250343669532         324.2503157858839        324.25028790223587       324.2502658601299        324.250266981439         324.2502681027481        324.2502590027346        324.2502408273372        324.2502284906439        324.2502471003151        324.2502657099862        324.25028431965734       324.2503029293285        324.2503215389996        324.2503401486707        324.2503587583418        324.2503773680129        324.2503959776841        324.2504145873552        324.25043319702627       324.2504518066974        324.25047041636856       324.2504760628514        324.2504561148679        324.25043616688436       324.25041621890085       324.25039627091735       324.2503763229338        324.2503563749503        324.2503364269668        324.2503164789832        324.2502965309997        324.2502765830162        324.2502566350327        324.2502366870491        324.25021673906565       324.25020725260066       324.25022364983363       324.2502274698951        324.2502087210371        324.25020865701345       324.2502275632103        324.25024646940716       324.250265375604         324.2502842818009        324.2503031879977        324.25032209419453       324.2503410003914        324.25035990658824       324.25037881278513       324.25039771898196       324.25041662517884       324.25043553137573       324.25045443757256       324.2504595367716        324.2504395730586        324.2504196093456        324.25039964563257       324.2503796819195        324.25035971820654       324.25033975449355       324.2503197907805        324.2502998270675        324.25027986335454       324.25025989964155       324.25023993592856       324.25021997221546       324.25020000850253       324.25018004478943       324.25018631415435       324.2501888866572        324.2501743424109        324.2501934311228        324.2502125198348        324.25023160854676       324.25025069725876       324.2502697859708        324.2502888746827        324.2503079633947        324.2503270521066        324.25034614081864       324.2503652295306        324.25038431824254       324.25040340695455       324.2504224956665        324.25044158437845       324.2504519851997        324.2504345734203        324.2504171616409        324.25039974986146       324.25038233808215       324.2503649263027        324.25034751452336       324.250330102744         324.25031269096456       324.2502952791852        324.25027786740577       324.2502604556264        324.25024304384704       324.2502256320676        324.2502082202883        324.2502144715267        324.25023356151166       324.25025139027883       324.2502788709395        324.25031530639126       324.25035174184313       324.25038817729495       324.25042461274677       324.25046104819853       324.25049748365035       324.25053391910217       324.250570354554         324.2506067900058        324.2506432254577        324.25067966090944       324.25071609636126       324.2507525318131        324.25078896726484       324.2507598936546        324.25072553567986       324.25069117770505       324.25065681973024       324.2506224617555        324.25058810378073       324.25055374580586       324.2505193878311        324.25048502985635       324.25045067188154       324.2504163139067        324.25038195593197       324.25034759795716       324.2503132399824        324.25028531700895       324.25026939074974       324.250277518247         324.25029635138696       324.25033066872726       324.2503649860675        324.2503993034076        324.25043362074797       324.25046793808815       324.2505022554284        324.2505365727686        324.25057089010886       324.2506052074491        324.25063952478934       324.2506738421296        324.2507081594698        324.25074247681005       324.2507767941503        324.25077192072615       324.25073765997183       324.25070339921746       324.2506691384632        324.2506348777089        324.25060061695456       324.25056635620024       324.25053209544586       324.25049783469154       324.2504635739373        324.2504293131829        324.25039505242864       324.2503607916743        324.25032653092          324.2502922701657        324.25027650999436       324.2502708581883        324.2502814237905        324.2503083658296        324.2503402927573        324.25037221968506       324.25040414661277       324.25043607354047       324.25046800046823       324.25049992739594       324.2505318543236        324.2505637812513        324.25059570817905       324.25062763510675       324.25065956203446       324.2506914889622        324.25072341589          324.25074105554154       324.25069884269584       324.25065662985014       324.2506144170044        324.25057220415863       324.250529991313         324.2504877784672        324.2504455656215        324.2504033527757        324.25036113993          324.25031892708427       324.2502767142385        324.2502345013928        324.25019228854705       324.25015007570136       324.2500827605106        324.25
18                       322.9536019740768        323.0837353174777        323.2043291913269        323.3143824659014        323.416650351087         323.5098985512673        323.5944383021829        323.66683250823223       323.7378587363306        323.7960579846259        323.85335108382344       323.89858678220685       323.94258181399675       323.97988853152896       324.01268126666935       324.04547400180974       324.06795886316337       324.0900017643281        324.1120446654927        324.12976665325925       324.14431605584343       324.1588654584277        324.17017808739433       324.17917879039703       324.1881794933996        324.19706210330105       324.2038006014517        324.2087841432328        324.21394349088206       324.21911673108787       324.22371795717856       324.22642747127105       324.22916089015473       324.2319077862955        324.2346546824362        324.2366456625086        324.2379410033268        324.23923634414507       324.24053168496334       324.241827831988         324.243126472853         324.2444251137181        324.2449598726431        324.2454734872672        324.2459741926292        324.2464748979912        324.24697560335323       324.24747630871525       324.24797701407726       324.248191722557         324.2483856299787        324.24857953740036       324.24877344482206       324.24896735224377       324.24916188263995       324.2493547443679        324.24942222719545       324.2494905264947        324.2495822328772        324.2496739392597        324.2497656456421        324.2498573520246        324.2499490584071        324.25003264015544       324.25007672731164       324.2501208144678        324.25015638647494       324.2501832783279        324.2502101701808        324.2502370620339        324.2502639538868        324.2502908457398        324.2503177375928        324.25034462944575       324.25037152129875       324.2503987735761        324.2504260493982        324.2504533252202        324.2504806010422        324.2505078768643        324.2505351526863        324.2505519435208        324.25056795030923       324.2505839570977        324.2505999638862        324.25061597067463       324.2506319774632        324.2506479842516        324.25066399104014       324.25067999782857       324.2506927726977        324.2506895076373        324.2506862425769        324.2506829775164        324.250679712456         324.2506764473957        324.2506731823353        324.2506699172748        324.2506666522145        324.25066338715396       324.2506601220937        324.2506576827049        324.2506556048579        324.2506535270111        324.25065144916414       324.2506493713172        324.25064729347037       324.25064521562336       324.2506431377765        324.2506410599296        324.250637438044         324.25062956685883       324.25062169567366       324.2506138244885        324.25060595330336       324.2505980821182        324.250590210933         324.2505823397479        324.25057446856266       324.2505665973775        324.25055872619225       324.2505550363755        324.25055394543847       324.25055285450145       324.25055176356443       324.25055067262736       324.2505495816904        324.2505484907533        324.2505473998163        324.2505463088793        324.25054521794226       324.25055045735684       324.2505591676428        324.2505678779287        324.2505765882146        324.25058529850054       324.2505940087865        324.2506027190724        324.2506114293584        324.2506201396443        324.25062884993025       324.2506336383579        324.2506342449498        324.25063485154163       324.2506354581335        324.2506360647254        324.2506366713173        324.25063727790916       324.25063788450103       324.2506384910929        324.2506390976848        324.2506442511491        324.2506533193633        324.25066238757745       324.2506714557917        324.2506805240059        324.25068959222006       324.25069866043424       324.2507077286484        324.2507167968627        324.25072586507684       324.250730151415         324.2507305881296        324.2507310248442        324.2507314615588        324.25073189827344       324.2507323349881        324.2507327717027        324.2507332084173        324.25073364513185       324.25073408184653       324.25073439349796       324.25073461623145       324.25073483896495       324.25073506169844       324.2507352844319        324.25073550716536       324.25073572989885       324.25073595263234       324.25073617536583       324.2507363980993        324.25073628050467       324.2507359649717        324.2507356494388        324.2507353339058        324.2507350183729        324.25073470283996       324.25073438730703       324.2507340717741        324.2507337562412        324.25073344070825       324.2507333848437        324.2507334869546        324.25073358906536       324.2507336911762        324.25073379328705       324.25073389539784       324.25073399750863       324.2507340996195        324.2507342017303        324.25073430384106       324.25073445437346       324.25073461801725       324.250734781661         324.25073494530477       324.2507351089486        324.2507352725924        324.2507354362362        324.25073559988          324.2507357635238        324.2507359271676        324.2507354265771        324.25073486075905       324.25073429494114       324.25073372912317       324.25073316330526       324.25073259748723       324.2507320316693        324.25073146585135       324.2507309000334        324.25073167015125       324.25073504603586       324.2507384219206        324.25074179780523       324.2507451736899        324.25074854957455       324.2507519254592        324.2507553013439        324.25075867722853       324.25076205311325       324.25076240750445       324.2507614275642        324.2507604476241        324.2507594676839        324.2507584877438        324.2507575078036        324.2507565278634        324.2507555479233        324.2507545679831        324.2507535880429        324.25075185324164       324.2507414722295        324.2507310912174        324.2507207102052        324.2507103291931        324.2506999481809        324.2506895671688        324.2506791861567        324.25066880514447       324.2506584241324        324.25064923542425       324.250640205913         324.25063117640167       324.25062214689035       324.25061311737903       324.2506040878677        324.25059505835634       324.2505860288451        324.2505930605181        324.25060644394364       324.2506198273692        324.2506332107947        324.25064659422026       324.2506599776458        324.25067336107134       324.2506867444969        324.2506885298237        324.25066036200684       324.25063219418996       324.2506040263731        324.25057585855615       324.25054769073927       324.25051952292245       324.25049135510557       324.2504631872887        324.2504350194718        324.25040685165493       324.25037868383805       324.25035051602123       324.25032234820435       324.25030001947755       324.2503008444433        324.250301669409         324.25029251391925       324.2502744969084        324.2502623068481        324.2502810008551        324.25029969486206       324.25031838886906       324.25033708287606       324.250355776883         324.25037447089          324.250393164897         324.25041185890393       324.250430552911         324.2504492469179        324.250467940925         324.2504866349319        324.2505053289389        324.2505109529437        324.2504907715892        324.2504705902347        324.25045040888017       324.25043022752567       324.2504100461711        324.25038986481655       324.25036968346205       324.2503495021075        324.25032932075294       324.2503091393985        324.25028895804394       324.2502687766893        324.2502485953349        324.25023886426686       324.25025498910657       324.2502587080491        324.25024016541283       324.2502402906538        324.25025936889955       324.25027844714526       324.250297525391         324.25031660363675       324.25033568188246       324.2503547601282        324.25037383837395       324.2503929166196        324.25041199486543       324.25043107311114       324.25045015135686       324.2504692296026        324.2504883078483        324.2504934385246        324.25047325111854       324.2504530637125        324.25043287630643       324.2504126889004        324.25039250149445       324.2503723140884        324.2503521266824        324.25033193927635       324.25031175187036       324.2502915644643        324.2502713770582        324.25025118965226       324.25023100224615       324.25021081484016       324.2502168327076        324.25021935026234       324.25020506122485       324.2502243725969        324.2502436839689        324.2502629953409        324.2502823067129        324.2503016180849        324.25032092945696       324.250340240829         324.250359552201         324.250378863573         324.250398174945         324.250417486317         324.2504367976891        324.25045610906113       324.25047542043313       324.25048599512957       324.25046860105033       324.2504512069711        324.25043381289186       324.2504164188126        324.2503990247334        324.25038163065426       324.25036423657497       324.2503468424958        324.25032944841655       324.2503120543373        324.2502946602581        324.25027726617884       324.2502598720996        324.2502424780204        324.25024864412467       324.25026765307314       324.25028604677357       324.25031396497764       324.25035071978385       324.2503874745901        324.25042422939634       324.25046098420256       324.2504977390088        324.250534493815         324.2505712486212        324.25060800342743       324.2506447582337        324.25068151303986       324.25071826784614       324.25075502265236       324.2507917774586        324.2508285322648        324.25079942489896       324.25076500468464       324.25073058447026       324.2506961642559        324.2506617440416        324.25062732382725       324.25059290361287       324.2505584833985        324.25052406318423       324.25048964296985       324.2504552227555        324.25042080254116       324.2503863823267        324.2503519621124        324.250323846482         324.2503074844299        324.25031586184826       324.2503351072521        324.25036951856407       324.2504039298759        324.2504383411878        324.2504727524997        324.25050716381156       324.2505415751235        324.25057598643536       324.25061039774727       324.25064480905917       324.25067922037107       324.2507136316829        324.2507480429948        324.2507824543068        324.2508168656186        324.2508119344576        324.25077750220703       324.25074306995657       324.2507086377061        324.25067420545565       324.25063977320514       324.2506053409547        324.25057090870416       324.2505364764537        324.25050204420324       324.25046761195273       324.25043317970227       324.2503987474518        324.2503643152013        324.25032988295084       324.2503135280946        324.2503072904174        324.25031728507304       324.25034369408246       324.2503750995222        324.2504065049619        324.2504379104017        324.2504693158414        324.2505007212811        324.2505321267209        324.25056353216064       324.25059493760034       324.2506263430401        324.25065774847985       324.2506891539196        324.25072055935937       324.2507519647991        324.2507688674607        324.2507250148401        324.2506811622196        324.250637309599         324.25059345697844       324.2505496043579        324.2505057517373        324.2504618991168        324.2504180464962        324.25037419387564       324.250330341255         324.2502864886344        324.25024263601387       324.2501987833933        324.25015493077274       324.2500853733809        324.25
19                       322.9237924459125        323.05396792385244       323.17479548125687       323.2852657579999        323.38809230454          323.482052347069         323.5674680596319        323.64088037266964       323.7129407178815        323.7723369459785        323.83083870092236       323.8773277919011        323.92258081955987       323.96114733520824       323.9952031088184        324.02925888242856       324.0528779504722        324.076049534538         324.0992211186039        324.11798217290635       324.1335047957026        324.1490274184989        324.1611823604662        324.1709318735507        324.18068138663523       324.19030998344454       324.1976772862573        324.20318693693304       324.20888757624283       324.2146033078839        324.21970147842603       324.222757308212         324.22584107763697       324.2289405991216        324.2320401206063        324.2343039630855        324.2357987636772        324.23729356426895       324.23878836486074       324.2402842315309        324.2417833959041        324.24328256027735       324.2439149664449        324.2445233477031        324.24511667160766       324.24570999551236       324.24630331941694       324.2468966433215        324.24748996722616       324.2477496137642        324.2479849913584        324.24822036895273       324.24845574654694       324.2486911241411        324.2489269299792        324.2491599276704        324.24924368819836       324.2493283472613        324.249438766041         324.2495491848207        324.2496596036003        324.24977002238          324.24988044115963       324.2499811095363        324.25003438030836       324.2500876510805        324.2501303622869        324.2501623093061        324.25019425632536       324.25022620334454       324.2502581503638        324.25029009738296       324.2503220444022        324.25035399142143       324.2503859384406        324.250415225576         324.2504443389546        324.2504734523331        324.2505025657117        324.2505316790903        324.25056079246883       324.2505786088514        324.2505955804677        324.250612552084         324.25062952370035       324.2506464953167        324.250663466933         324.25068043854935       324.25069741016557       324.250714381782         324.25072799266326       324.25072492430644       324.2507218559497        324.25071878759286       324.2507157192361        324.25071265087934       324.2507095825225        324.25070651416576       324.250703445809         324.2507003774522        324.2506973090954        324.25069492352907       324.2506928369402        324.2506907503513        324.25068866376245       324.2506865771736        324.25068449058483       324.25068240399594       324.2506803174071        324.25067823081827       324.2506745963316        324.2506667019243        324.250658807517         324.2506509131098        324.2506430187025        324.2506351242952        324.25062722988787       324.2506193354806        324.2506114410734        324.2506035466661        324.2505956522587        324.25059194714214       324.2505908458295        324.2505897445168        324.250588643204         324.2505875418914        324.2505864405786        324.2505853392659        324.2505842379532        324.2505831366405        324.25058203532774       324.25058730241886       324.250596061245         324.2506048200711        324.25061357889723       324.25062233772337       324.25063109654957       324.25063985537565       324.2506486142018        324.25065737302793       324.250666131854         324.25067099299145       324.2506716980647        324.2506724031381        324.2506731082114        324.2506738132847        324.2506745183581        324.2506752234314        324.25067592850473       324.2506766335781        324.25067733865137       324.2506825878935        324.2506917495578        324.250700911222         324.2507100728863        324.2507192345506        324.25072839621487       324.2507375578791        324.2507467195434        324.2507558812076        324.25076504287193       324.2507694083253        324.2507699126151        324.25077041690486       324.25077092119466       324.2507714254844        324.2507719297742        324.250772434064         324.25077293835375       324.25077344264355       324.25077394693335       324.2507743151408        324.250774586596         324.2507748580511        324.2507751295062        324.25077540096134       324.25077567241647       324.25077594387153       324.25077621532665       324.25077648678183       324.25077675823695       324.25077666465097       324.25077635875334       324.2507760528557        324.2507757469581        324.25077544106045       324.2507751351628        324.25077482926525       324.2507745233676        324.25077421747005       324.2507739115724        324.2507738605459        324.2507739645762        324.25077406860646       324.25077417263674       324.250774276667         324.2507743806973        324.2507744847275        324.2507745887578        324.25077469278807       324.25077479681835       324.2507749531013        324.2507751235331        324.2507752939649        324.2507754643967        324.2507756348285        324.2507758052604        324.25077597569214       324.250776146124         324.2507763165558        324.25077648698766       324.2507759877128        324.2507754226732        324.25077485763353       324.2507742925939        324.2507737275543        324.25077316251463       324.250772597475         324.2507720324354        324.2507714673958        324.25077223022276       324.2507755830776        324.25077893593243       324.25078228878726       324.2507856416421        324.25078899449693       324.25079234735176       324.2507957002066        324.2507990530614        324.25080240591626       324.2508026945392        324.25080162995675       324.2508005653744        324.25079950079197       324.2507984362096        324.2507973716272        324.2507963070448        324.2507952424624        324.25079417788004       324.2507931132976        324.25079129421863       324.25078083310393       324.2507703719893        324.25075991087454       324.25074944975995       324.25073898864525       324.2507285275305        324.2507180664158        324.2507076053011        324.2506971441865        324.2506878955495        324.25067880880295       324.25066972205633       324.2506606353097        324.25065154856316       324.2506424618166        324.25063337507          324.2506242883233        324.2506313017568        324.2506446823645        324.2506580629722        324.2506714435799        324.25068482418754       324.2506982047953        324.2507115854029        324.2507249660106        324.25072666998676       324.25069821800105       324.25066976601533       324.2506413140297        324.25061286204397       324.25058441005825       324.2505559580726        324.25052750608694       324.2504990541012        324.25047060211557       324.25044215012986       324.2504136981442        324.25038524615843       324.25035679417283       324.25033417882526       324.2503347074477        324.25033523607          324.2503260251039        324.25030816647967       324.2502961230522        324.2503149013951        324.2503336797379        324.2503524580808        324.2503712364237        324.2503900147665        324.2504087931094        324.2504275714522        324.2504463497951        324.250465128138         324.2504839064808        324.2505026848237        324.25052146316654       324.2505402415094        324.2505458430362        324.25052542831065       324.2505050135851        324.25048459885954       324.25046418413405       324.25044376940843       324.25042335468294       324.2504029399574        324.2503825252318        324.2503621105062        324.2503416957808        324.2503212810552        324.25030086632967       324.2502804516041        324.250270475933         324.2502863283796        324.2502899462032        324.2502716097885        324.2502719242942        324.2502911745888        324.2503104248834        324.2503296751781        324.2503489254727        324.2503681757673        324.2503874260619        324.2504066763565        324.2504259266511        324.25044517694573       324.25046442724033       324.25048367753493       324.25050292782953       324.25052217812413       324.2505273402776        324.2505069291785        324.25048651807947       324.2504661069804        324.25044569588135       324.25042528478235       324.25040487368324       324.25038446258424       324.2503640514852        324.2503436403862        324.2503232292871        324.250302818188         324.250282407089         324.25026199598994       324.2502415848909        324.25024735126095       324.2502498138675        324.2502357800389        324.25025531407096       324.250274848103         324.25029438213505       324.2503139161671        324.25033345019915       324.2503529842312        324.25037251826325       324.25039205229535       324.2504115863274        324.2504311203594        324.2504506543915        324.25047018842355       324.25048972245565       324.2505092564877        324.25052000505934       324.25050262868035       324.2504852523012        324.25046787592214       324.2504504995431        324.25043312316404       324.250415746785         324.25039837040595       324.25038099402684       324.2503636176478        324.25034624126874       324.2503288648897        324.25031148851065       324.25029411213154       324.2502767357525        324.2502828167225        324.2503017446345        324.25032070326813       324.2503490590158        324.2503861331764        324.250423207337         324.2504602814976        324.25049735565824       324.2505344298189        324.25057150397953       324.25060857814015       324.2506456523008        324.25068272646143       324.25071980062205       324.2507568747827        324.25079394894334       324.25083102310396       324.2508680972646        324.25083895614324       324.2508044736894        324.2507699912355        324.25073550878153       324.25070102632765       324.25066654387376       324.25063206141976       324.250597578966         324.250563096512         324.2505286140581        324.2504941316042        324.25045964915034       324.25042516669635       324.25039068424246       324.2503623759551        324.2503455781101        324.2503542054496        324.2503738631173        324.2504083684008        324.25044287368445       324.2504773789679        324.2505118842515        324.2505463895351        324.2505808948186        324.25061540010216       324.25064990538567       324.2506844106693        324.2507189159528        324.25075342123637       324.25078792651993       324.2508224318035        324.25085693708706       324.25085194818905       324.25081734444234       324.25078274069574       324.25074813694914       324.25071353320243       324.25067892945583       324.2506443257092        324.2506097219625        324.25057511821586       324.25054051446926       324.2505059107226        324.250471306976         324.25043670322935       324.2504020994826        324.250367495736         324.2503505461948        324.2503437226465        324.25035314635556       324.2503790223353        324.25040990628713       324.2504407902389        324.25047167419063       324.25050255814244       324.2505334420942        324.25056432604595       324.2505952099977        324.25062609394945       324.25065697790126       324.25068786185295       324.25071874580476       324.25074962975657       324.25078051370826       324.25079667937985       324.2507511869844        324.2507056945891        324.25066020219367       324.25061470979824       324.2505692174028        324.2505237250074        324.25047823261207       324.25043274021664       324.2503872478212        324.2503417554258        324.25029626303035       324.250250770635         324.2502052782395        324.2501597858441        324.25008798625123       324.25
20                       322.8939829177482        323.0242005302272        323.1452617711868        323.2561490500985        323.35953425799295       323.45420614287065       323.5404978170809        323.61492823710705       323.68802269943234       323.7486159073311        323.80832631802133       323.8560688015954        323.90257982512304       323.9424061388875        323.9777249509674        324.0130437630473        324.03779703778093       324.062097304748         324.0863975717151        324.1061976925535        324.12269353556184       324.1391893785702        324.1521866335381        324.1626849567044        324.17318327987084       324.18355786358796       324.19155397106294       324.1975897306333        324.2038316616037        324.21008988468003       324.2156849996736        324.21908714515297       324.2225212651192        324.2259734119478        324.22942555877637       324.23196226366247       324.2336565240277        324.23535078439295       324.23704504475813       324.2387406310738        324.2404403189552        324.2421400068366        324.2428700602467        324.24357320813897       324.24425915058623       324.2449450930335        324.24563103548064       324.2463169779279        324.2470029203751        324.2473075049715        324.2475843527383        324.247861200505         324.2481380482718        324.2484148960385        324.2486919773185        324.2489651109729        324.2490651492014        324.24916616802795       324.24929529920485       324.24942443038174       324.24955356155857       324.2496826927354        324.2498118239123        324.24992957891715       324.2499920333052        324.25005448769326       324.25010433809894       324.25014134028436       324.2501783424698        324.25021534465526       324.25025234684074       324.25028934902616       324.2503263512116        324.25036335339706       324.2504003555825        324.25043167757593       324.250462628511         324.2504935794461        324.2505245303812        324.25055548131627       324.25058643225134       324.25060527418213       324.25062321062626       324.25064114707044       324.2506590835146        324.25067701995874       324.25069495640287       324.25071289284705       324.2507308292912        324.25074876573535       324.25076321262884       324.2507603409757        324.2507574693226        324.25075459766936       324.2507517260162        324.250748854363         324.2507459827099        324.25074311105675       324.2507402394035        324.2507373677504        324.25073449609727       324.2507321643532        324.2507300690224        324.25072797369165       324.2507258783608        324.2507237830301        324.2507216876993        324.25071959236857       324.2507174970377        324.25071540170705       324.25071175461915       324.2507038369897        324.2506959193604        324.25068800173096       324.2506800841016        324.2506721664722        324.2506642488428        324.2506563312134        324.250648413584         324.25064049595466       324.25063257832517       324.25062885790885       324.25062774622046       324.250626634532         324.2506255228436        324.2506244111552        324.2506232994668        324.2506221877784        324.25062107608994       324.2506199644015        324.25061885271316       324.2506241474808        324.2506329548471        324.2506417622134        324.25065056957976       324.2506593769461        324.2506681843124        324.2506769916787        324.2506857990451        324.2506946064114        324.2507034137777        324.25070834762494       324.25070915117965       324.2507099547345        324.25071075828924       324.250711561844         324.25071236539884       324.25071316895367       324.25071397250844       324.2507147760632        324.25071557961803       324.2507209246379        324.2507301797523        324.2507394348666        324.2507486899809        324.2507579450953        324.2507672002096        324.25077645532394       324.25078571043827       324.25079496555264       324.250804220667         324.2508086652357        324.2508092371006        324.25080980896547       324.25081038083044       324.2508109526954        324.2508115245604        324.25081209642536       324.2508126682902        324.2508132401552        324.25081381202017       324.25081423678375       324.2508145569605        324.25081487713726       324.250815197314         324.2508155174908        324.2508158376676        324.2508161578444        324.2508164780211        324.2508167981979        324.25081711837464       324.25081704879733       324.25081675253494       324.2508164562727        324.2508161600104        324.2508158637481        324.2508155674858        324.2508152712235        324.25081497496126       324.25081467869893       324.2508143824366        324.25081433624814       324.25081444219785       324.25081454814756       324.2508146540973        324.250814760047         324.2508148659967        324.2508149719464        324.2508150778961        324.2508151838458        324.2508152897955        324.2508154518291        324.250815629049         324.25081580626875       324.2508159834887        324.2508161607085        324.25081633792826       324.25081651514813       324.25081669236795       324.25081686958777       324.25081704680764       324.2508165488485        324.2508159845872        324.2508154203259        324.25081485606455       324.2508142918033        324.25081372754204       324.2508131632807        324.2508125990194        324.2508120347581        324.2508127902943        324.2508161201193        324.2508194499443        324.25082277976924       324.2508261095943        324.25082943941925       324.2508327692443        324.25083609906926       324.25083942889427       324.2508427587193        324.2508429815738        324.2508418323492        324.2508406831247        324.2508395339           324.25083838467543       324.2508372354508        324.2508360862262        324.2508349370016        324.25083378777697       324.25083263855237       324.2508307351957        324.2508201939785        324.25080965276123       324.250799111544         324.2507885703268        324.2507780291095        324.2507674878923        324.2507569466751        324.2507464054578        324.2507358642406        324.25072655567476       324.2507174116929        324.25070826771105       324.25069912372913       324.2506899797473        324.2506808357654        324.2506716917835        324.25066254780165       324.2506695429955        324.2506829207854        324.25069629857524       324.25070967636503       324.25072305415483       324.25073643194474       324.25074980973454       324.2507631875244        324.25076481014986       324.25073607399537       324.2507073378409        324.2506786016864        324.25064986553184       324.25062112937735       324.25059239322286       324.25056365706837       324.2505349209139        324.25050618475933       324.25047744860484       324.25044871245035       324.2504199762958        324.2503912401413        324.2503683381731        324.250368570452         324.250368802731         324.25035953628856       324.25034183605095       324.25032993925635       324.2503488019351        324.2503676646138        324.25038652729256       324.2504053899713        324.25042425265          324.2504431153287        324.2504619780075        324.2504808406861        324.25049970336494       324.25051856604364       324.2505374287224        324.25055629140115       324.2505751540798        324.2505807331286        324.250560085032         324.25053943693547       324.2505187888389        324.25049814074237       324.25047749264576       324.25045684454926       324.2504361964527        324.2504155483561        324.25039490025955       324.25037425216306       324.2503536040665        324.25033295596995       324.25031230787334       324.2503020875993        324.25031766765267       324.2503211843573        324.2503030541642        324.25030355793467       324.25032298027816       324.25034240262164       324.2503618249651        324.2503812473086        324.25040066965204       324.2504200919955        324.250439514339         324.2504589366825        324.250478359026         324.2504977813694        324.2505172037129        324.2505366260564        324.25055604839986       324.2505612420306        324.25054060723846       324.2505199724464        324.25049933765433       324.2504787028622        324.2504580680702        324.25043743327814       324.25041679848607       324.250396163694         324.25037552890194       324.2503548941098        324.25033425931775       324.2503136245257        324.2502929897337        324.25027235494156       324.25027786981434       324.25028027747265       324.25026649885285       324.25028625554495       324.2503060122371        324.25032576892914       324.25034552562124       324.25036528231334       324.25038503900544       324.2504047956976        324.2504245523897        324.2504443090818        324.2504640657738        324.250483822466         324.2505035791581        324.2505233358502        324.25054309254233       324.2505540149892        324.2505366563103        324.2505192976314        324.25050193895254       324.2504845802736        324.2504672215947        324.25044986291584       324.2504325042369        324.25041514555807       324.25039778687915       324.2503804282003        324.25036306952137       324.25034571084245       324.2503283521636        324.2503109934847        324.2503169893204        324.2503358361959        324.2503553597628        324.25038415305386       324.25042154656893       324.250458940084         324.250496333599         324.2505337271141        324.2505711206291        324.2506085141442        324.2506459076592        324.2506833011742        324.2507206946893        324.2507580882043        324.25079548171936       324.25083287523444       324.2508702687494        324.25090766226447       324.2508784873876        324.25084394269413       324.2508093980007        324.25077485330723       324.2507403086138        324.2507057639203        324.2506712192268        324.2506366745334        324.2506021298399        324.25056758514637       324.250533040453         324.2504984957595        324.25046395106597       324.2504294063726        324.2504009054282        324.25038367179025       324.25039254905084       324.2504126189824        324.25044721823764       324.25048181749287       324.25051641674804       324.25055101600327       324.2505856152585        324.2506202145137        324.2506548137689        324.25068941302413       324.2507240122793        324.25075861153454       324.25079321078977       324.250827810045         324.2508624093002        324.2508970085554        324.25089196192044       324.25085718667765       324.2508224114348        324.25078763619206       324.2507528609492        324.2507180857064        324.2506833104636        324.2506485352208        324.250613759978         324.25057898473517       324.2505442094924        324.2505094342496        324.2504746590067        324.25043988376393       324.25040510852114       324.250387564295         324.2503801548756        324.2503890076381        324.25041435058824       324.25044471305205       324.25047507551574       324.2505054379796        324.2505358004434        324.25056616290715       324.25059652537095       324.25062688783476       324.2506572502985        324.25068761276236       324.2507179752261        324.2507483376899        324.2507787001538        324.2508090626175        324.2508244912991        324.25077735912885       324.2507302269586        324.2506830947883        324.25063596261805       324.25058883044784       324.2505416982775        324.2504945661073        324.25044743393704       324.2504003017668        324.25035316959656       324.2503060374263        324.25025890525603       324.25021177308577       324.2501646409155        324.2500905991215        324.25
21                       322.8641733895839        322.9944331366019        323.1157280611168        323.22703234219694       323.3309762114459        323.4263599386723        323.51352757453          323.5889761015445        323.6631046809833        323.7248948686837        323.78581393512036       323.8348098112897        323.88257883068616       323.9236649425668        323.9602467931164        323.99682864366616       324.02271612508974       324.048145074958         324.07357402482626       324.0944132122006        324.111882275421         324.1293513386414        324.14319090661          324.1544380398582        324.16568517310634       324.1768057437314        324.1854306558686        324.1919925243335        324.1987757469645        324.2055764614761        324.21166852092114       324.21541698209387       324.21920145260145       324.22300622477394       324.2268109969465        324.22962056423944       324.23151428437814       324.23340800451683       324.2353017246555        324.2371970306167        324.2390972420063        324.24099745339595       324.2418251540484        324.24262306857486       324.2434016295647        324.2441801905545        324.24495875154435       324.2457373125342        324.246515873524         324.24686539617875       324.24718371411797       324.2475020320573        324.2478203499966        324.2481386679359        324.2484570246577        324.2487702942754        324.2488866102044        324.2490039887946        324.2491518323686        324.2492996759427        324.24944751951676       324.24959536309086       324.2497432066649        324.24987804829794       324.24994968630193       324.250021324306         324.250078313911         324.2501203712626        324.2501624286143        324.250204485966         324.25024654331764       324.25028860066936       324.250330658021         324.2503727153727        324.2504147727243        324.25044812957583       324.2504809180674        324.250513706559         324.25054649505057       324.25057928354215       324.2506120720338        324.2506319395127        324.2506508407847        324.2506697420567        324.25068864332866       324.2507075446007        324.2507264458727        324.2507453471447        324.25076424841666       324.2507831496887        324.25079843259437       324.2507957576448        324.25079308269534       324.25079040774574       324.2507877327962        324.25078505784666       324.2507823828971        324.2507797079476        324.25077703299803       324.2507743580485        324.25077168309895       324.25076940517727       324.2507673011046        324.2507651970319        324.2507630929592        324.25076098888655       324.2507588848139        324.25075678074114       324.2507546766684        324.2507525725958        324.25074891290666       324.25074097205515       324.2507330312037        324.2507250903522        324.2507171495007        324.2507092086492        324.2507012677977        324.25069332694613       324.2506853860947        324.2506774452432        324.2506695043916        324.25066576867556       324.2506646466114        324.2506635245474        324.2506624024833        324.25066128041914       324.250660158355         324.2506590362909        324.2506579142268        324.25065679216266       324.2506556700986        324.25066099254275       324.2506698484492        324.2506787043558        324.25068756026224       324.2506964161688        324.2507052720754        324.2507141279819        324.2507229838884        324.2507318397949        324.2507406957015        324.2507457022583        324.2507466042946        324.25074750633087       324.25074840836714       324.2507493104033        324.25075021243964       324.25075111447586       324.25075201651214       324.2507529185484        324.2507538205847        324.25075926138237       324.2507686099468        324.2507779585112        324.2507873070756        324.25079665564          324.25080600420443       324.25081535276877       324.2508247013332        324.2508340498976        324.250843398462         324.250847922146         324.25084856158605       324.25084920102614       324.2508498404663        324.2508504799064        324.2508511193465        324.25085175878667       324.25085239822675       324.2508530376668        324.25085367710693       324.2508541584266        324.25085452732503       324.2508548962234        324.2508552651218        324.25085563402024       324.2508560029186        324.25085637181706       324.2508567407155        324.2508571096139        324.25085747851233       324.2508574329436        324.25085714631666       324.25085685968963       324.2508565730627        324.2508562864357        324.2508559998088        324.2508557131818        324.25085542655484       324.2508551399278        324.2508548533009        324.2508548119504        324.2508549198195        324.25085502768866       324.2508551355578        324.250855243427         324.25085535129614       324.2508554591653        324.2508555670345        324.2508556749036        324.2508557827727        324.2508559505569        324.2508561345648        324.2508563185727        324.2508565025805        324.25085668658835       324.25085687059624       324.25085705460407       324.25085723861196       324.2508574226198        324.2508576066277        324.2508571099842        324.25085654650127       324.25085598301837       324.25085541953536       324.2508548560524        324.25085429256944       324.2508537290865        324.2508531656035        324.2508526021205        324.2508533503659        324.2508566571611        324.25085996395626       324.2508632707514        324.25086657754656       324.25086988434174       324.25087319113686       324.25087649793204       324.2508798047272        324.2508831115224        324.2508832686086        324.2508820347417        324.25088080087494       324.2508795670081        324.25087833314126       324.2508770992744        324.2508758654076        324.2508746315408        324.2508733976739        324.2508721638071        324.25087017617267       324.2508595548529        324.2508489335332        324.2508383122134        324.25082769089363       324.2508170695738        324.250806448254         324.2507958269343        324.2507852056144        324.2507745842947        324.2507652158           324.25075601458286       324.2507468133657        324.25073761214855       324.2507284109314        324.2507192097142        324.2507100084971        324.2507008072799        324.25070778423424       324.25072115920625       324.2507345341782        324.25074790915016       324.2507612841222        324.2507746590942        324.25078803406615       324.2508014090381        324.2508029503129        324.25077392998963       324.2507449096663        324.250715889343         324.25068686901966       324.25065784869633       324.250628828373         324.2505998080497        324.25057078772636       324.25054176740304       324.25051274707977       324.2504837267564        324.2504547064331        324.2504256861098        324.25040249752084       324.2504024334563        324.2504023693919        324.2503930474732        324.2503755056221        324.25036375546046       324.25038270247506       324.2504016494897        324.2504205965043        324.25043954351884       324.25045849053345       324.25047743754806       324.25049638456267       324.2505153315772        324.2505342785919        324.25055322560644       324.25057217262105       324.2505911196356        324.2506100666502        324.25061562322094       324.25059474175333       324.25057386028584       324.25055297881823       324.2505320973507        324.2505112158831        324.2504903344156        324.250469452948         324.25044857148043       324.2504276900129        324.25040680854534       324.2503859270778        324.2503650456102        324.2503441641427        324.25033369926547       324.25034900692566       324.2503524225114        324.2503344985399        324.2503351915751        324.25035478596743       324.25037438035986       324.25039397475217       324.2504135691445        324.25043316353685       324.2504527579292        324.25047235232154       324.2504919467139        324.2505115411062        324.2505311354986        324.25055072989096       324.25057032428333       324.25058991867564       324.2505951437836        324.2505742852985        324.25055342681344       324.25053256832825       324.2505117098432        324.2504908513581        324.250469992873         324.2504491343879        324.2504282759028        324.25040741741776       324.2503865589327        324.25036570044756       324.2503448419625        324.25032398347736       324.2503031249923        324.2503083883677        324.2503107410778        324.25029721766685       324.25031719701894       324.25033717637115       324.2503571557233        324.2503771350754        324.25039711442764       324.25041709377973       324.2504370731319        324.2504570524841        324.25047703183617       324.25049701118826       324.2505169905404        324.25053696989255       324.2505569492447        324.2505769285969        324.250588024919         324.2505706839403        324.25055334296155       324.2505360019828        324.2505186610041        324.25050132002536       324.25048397904663       324.2504666380679        324.2504492970892        324.25043195611045       324.2504146151317        324.250397274153         324.25037993317426       324.25036259219553       324.2503452512168        324.2503511619184        324.2503699277574        324.2503900162575        324.25041924709205       324.25045695996147       324.25049467283094       324.25053238570035       324.2505700985698        324.2506078114393        324.2506455243087        324.2506832371782        324.2507209500476        324.25075866291706       324.25079637578654       324.250834088656         324.2508718015254        324.25090951439483       324.2509472272643        324.25091801863186       324.2508834116989        324.25084880476584       324.2508141978328        324.2507795908998        324.2507449839668        324.2507103770338        324.25067577010077       324.25064116316776       324.2506065562347        324.25057194930173       324.25053734236866       324.25050273543565       324.2504681285026        324.25043943490135       324.2504217654705        324.2504308926522        324.2504513748476        324.25048606807445       324.2505207613014        324.2505554545282        324.25059014775513       324.250624840982         324.25065953420886       324.2506942274357        324.2507289206626        324.2507636138895        324.2507983071163        324.2508330003432        324.2508676935701        324.25090238679695       324.25093708002385       324.25093197565195       324.25089702891296       324.25086208217397       324.25082713543503       324.250792188696         324.2507572419571        324.2507222952181        324.2506873484791        324.2506524017401        324.2506174550012        324.2505825082622        324.25054756152326       324.2505126147842        324.2504776680452        324.25044272130634       324.2504245823952        324.2504165871047        324.2504248689206        324.25044967884105       324.2504795198169        324.2505093607927        324.25053920176856       324.25056904274436       324.25059888372016       324.25062872469596       324.25065856567176       324.2506884066476        324.2507182476234        324.2507480885992        324.25077792957507       324.25080777055086       324.2508376115267        324.25085230321827       324.25080353127316       324.25075475932806       324.25070598738296       324.25065721543785       324.25060844349275       324.25055967154765       324.25051089960266       324.2504621276575        324.2504133557124        324.25036458376735       324.2503158118222        324.2502670398771        324.250218267932         324.2501694959869        324.2500932119918        324.25
22                       322.83436386141955       322.96466574297665       323.08619435104674       323.19791563429555       323.3024181648989        323.398513734474         323.48655733197893       323.5630239659819        323.63818666253417       323.7011738300364        323.7633015522194        323.813550820984         323.86257783624933       323.9049237462461        323.9427686352655        323.98061352428493       324.00763521239855       324.034192845168         324.06075047793735       324.0826287318478        324.10107101528024       324.1195132987127        324.134195179682         324.14619112301193       324.1581870663419        324.1700536238749        324.17930734067426       324.18639531803376       324.19371983232526       324.2010630382722        324.2076520421687        324.2117468190349        324.2158816400837        324.22003903760015       324.2241964351166        324.22727886481636       324.22937204472856       324.2314652246408        324.2335584045529        324.2356534301596        324.23775416505737       324.23985489995516       324.2407802478502        324.24167292901075       324.24254410854314       324.24341528807565       324.24428646760805       324.2451576471405        324.24602882667295       324.246423287386         324.2467830754978        324.2471428636096        324.24750265172145       324.2478624398333        324.248222071997         324.2485754775779        324.2487080712074        324.2488418095612        324.24900836553246       324.2491749215037        324.24934147747496       324.2495080334462        324.24967458941745       324.24982651767874       324.24990733929866       324.24998816091863       324.25005228972293       324.25009940224083       324.25014651475874       324.25019362727664       324.25024073979455       324.25028785231245       324.25033496483036       324.2503820773483        324.25042918986617       324.2504645815757        324.2504992076238        324.2505338336719        324.25056845972006       324.25060308576815       324.25063771181624       324.25065860484335       324.25067847094317       324.250698337043         324.25071820314287       324.2507380692427        324.25075793534256       324.2507778014424        324.2507976675422        324.2508175336421        324.25083365255995       324.25083117431404       324.25082869606814       324.2508262178222        324.2508237395763        324.2508212613303        324.25081878308447       324.25081630483857       324.2508138265926        324.2508113483467        324.2508088701008        324.2508066460015        324.2508045331868        324.2508024203722        324.2508003075576        324.25079819474297       324.25079608192834       324.2507939691137        324.25079185629914       324.2507897434845        324.2507860711942        324.2507781071206        324.250770143047         324.25076217897345       324.2507542148998        324.2507462508262        324.25073828675255       324.250730322679         324.25072235860534       324.25071439453177       324.2507064304581        324.25070267944227       324.2507015470025        324.2507004145627        324.25069928212287       324.25069814968305       324.2506970172433        324.25069588480346       324.25069475236364       324.2506936199238        324.250692487484         324.25069783760466       324.2507067420514        324.2507156464982        324.2507245509448        324.2507334553916        324.2507423598383        324.250751264285         324.25076016873174       324.25076907317845       324.2507779776252        324.25078305689186       324.25078405740953       324.25078505792726       324.25078605844493       324.25078705896266       324.2507880594804        324.2507890599981        324.2507900605158        324.2507910610335        324.25079206155124       324.25079759812684       324.2508070401413        324.25081648215576       324.25082592417016       324.25083536618473       324.25084480819913       324.25085425021365       324.25086369222805       324.25087313424257       324.250882576257         324.25088717905635       324.25088788607155       324.2508885930868        324.25088930010213       324.2508900071174        324.25089071413265       324.2508914211479        324.2508921281632        324.2508928351785        324.2508935421938        324.25089408006943       324.2508944976895        324.25089491530963       324.25089533292964       324.2508957505497        324.25089616816973       324.2508965857898        324.2508970034099        324.25089742102995       324.25089783865          324.25089781709          324.2508975400982        324.2508972631066        324.250896986115         324.2508967091233        324.25089643213164       324.25089615514          324.25089587814836       324.2508956011567        324.250895324165         324.2508952876525        324.2508953974411        324.25089550722976       324.25089561701833       324.25089572680696       324.25089583659553       324.25089594638416       324.2508960561728        324.25089616596136       324.25089627575          324.25089644928477       324.2508966400806        324.2508968308765        324.2508970216724        324.25089721246826       324.25089740326416       324.25089759406          324.25089778485597       324.2508979756518        324.2508981664477        324.25089767112          324.25089710841536       324.2508965457107        324.25089598300605       324.25089542030145       324.2508948575968        324.2508942948922        324.2508937321875        324.2508931694829        324.2508939104374        324.2508971942028        324.2509004779681        324.2509037617334        324.25090704549876       324.2509103292641        324.2509136130294        324.25091689679476       324.2509201805601        324.2509234643254        324.2509235556433        324.2509222371342        324.2509209186252        324.2509196001161        324.2509182816071        324.25091696309795       324.250915644589         324.2509143260799        324.25091300757083       324.2509116890618        324.25090961714966       324.25089891572736       324.25088821430506       324.2508775128827        324.2508668114604        324.25085611003806       324.2508454086157        324.25083470719346       324.25082400577105       324.2508133043488        324.2508038759252        324.25079461747276       324.2507853590203        324.2507761005679        324.25076684211547       324.250757583663         324.25074832521057       324.2507390667582        324.25074602547295       324.25075939762706       324.2507727697812        324.2507861419353        324.2507995140894        324.2508128862436        324.25082625839775       324.25083963055187       324.250841090476         324.2508117859839        324.25078248149174       324.2507531769996        324.2507238725075        324.2506945680154        324.2506652635232        324.2506359590311        324.250606654539         324.25057735004685       324.25054804555475       324.2505187410626        324.2504894365705        324.2504601320784        324.2504366568686        324.25043629646075       324.2504359360529        324.2504265586579        324.25040917519345       324.25039757166473       324.2504166030152        324.2504356343656        324.25045466571606       324.2504736970666        324.250492728417         324.2505117597675        324.25053079111797       324.2505498224684        324.2505688538189        324.25058788516935       324.2506069165198        324.2506259478703        324.25064497922074       324.25065051331336       324.25062939847476       324.2506082836362        324.2505871687976        324.25056605395906       324.25054493912046       324.2505238242819        324.2505027094433        324.25048159460476       324.25046047976616       324.2504393649276        324.250418250089         324.2503971352504        324.25037602041186       324.25036531093167       324.25038034619865       324.2503836606655        324.25036594291555       324.25036682521545       324.25038659165676       324.25040635809796       324.25042612453916       324.2504458909804        324.2504656574216        324.25048542386287       324.25050519030407       324.25052495674527       324.2505447231865        324.2505644896278        324.250584256069         324.2506040225102        324.25062378895143       324.2506290455366        324.25060796335845       324.25058688118037       324.25056579900223       324.2505447168241        324.250523634646         324.2505025524679        324.2504814702898        324.25046038811166       324.2504393059336        324.25041822375545       324.25039714157737       324.25037605939923       324.2503549772211        324.25033389504296       324.25033890692106       324.250341204683         324.2503279364809        324.2503481384931        324.2503683405053        324.25038854251744       324.2504087445296        324.25042894654183       324.250449148554         324.25046935056616       324.25048955257836       324.25050975459055       324.2505299566027        324.25055015861494       324.2505703606271        324.2505905626393        324.25061076465147       324.2506220348489        324.2506047115703        324.2505873882917        324.25057006501316       324.2505527417346        324.250535418456         324.2505180951775        324.25050077189894       324.25048344862034       324.2504661253418        324.25044880206326       324.25043147878466       324.2504141555061        324.2503968322275        324.250379508949         324.25038533451635       324.25040401931886       324.25042467275216       324.2504543411302        324.2504923733541        324.25053040557793       324.2505684378018        324.2506064700257        324.25064450224954       324.25068253447336       324.25072056669717       324.25075859892104       324.2507966311449        324.2508346633688        324.25087269559265       324.2509107278165        324.25094876004033       324.25098679226414       324.25095754987626       324.2509228807037        324.2508882115311        324.2508535423585        324.25081887318595       324.25078420401337       324.25074953484074       324.2507148656682        324.2506801964956        324.250645527323         324.2506108581504        324.2505761889779        324.2505415198052        324.2505068506327        324.25047796437445       324.2504598591507        324.2504692362535        324.25049013071276       324.25052491791126       324.2505597051098        324.2505944923083        324.2506292795069        324.25066406670544       324.25069885390394       324.2507336411025        324.250768428301         324.2508032154995        324.25083800269806       324.25087278989656       324.2509075770952        324.2509423642937        324.2509771514922        324.25097198938334       324.25093687114816       324.250901752913         324.25086663467795       324.2508315164428        324.2507963982077        324.25076127997255       324.2507261617374        324.25069104350223       324.25065592526715       324.25062080703196       324.2505856887969        324.25055057056176       324.2505154523266        324.2504803340915        324.25046160049544       324.2504530193338        324.2504607302031        324.25048500709397       324.25051432658177       324.2505436460697        324.25057296555747       324.2506022850453        324.25063160453317       324.25066092402096       324.2506902435088        324.25071956299666       324.2507488824845        324.2507782019723        324.25080752146016       324.25083684094807       324.25086616043586       324.2508801151374        324.2508297034174        324.25077929169754       324.2507288799776        324.25067846825766       324.2506280565377        324.2505776448178        324.25052723309784       324.25047682137784       324.25042640965796       324.250375997938         324.2503255862181        324.2502751744982        324.2502247627782        324.25017435105826       324.2500958248621        324.25
23                       322.8045543332553        322.9348983493515        323.0566606409767        323.16879892639406       323.2738601183519        323.37066753027557       323.459587089428         323.53707183041934       323.6132686440851        323.677452791389         323.74078916931825       323.7922918306783        323.8425768418125        323.88618254992537       323.92529047741453       323.96439840490376       323.9925542997073        324.02024061537793       324.0479269310486        324.070844251495         324.09025975513947       324.10967525878397       324.12519945275386       324.1379442061657        324.1506889595775        324.1633015040184        324.17318402547994       324.180798111734         324.18866391768614       324.19654961506825       324.20363556341624       324.20807665597584       324.21256182756593       324.2170718504263        324.22158187328665       324.2249371653933        324.227229805079         324.22952244476465       324.2318150844503        324.23410982970245       324.2364110881084        324.2387123465144        324.2397353416519        324.2407227894466        324.24168658752166       324.2426503855968        324.24361418367175       324.24457798174683       324.24554177982185       324.24598117859324       324.2463824368776        324.246783695162         324.2471849534463        324.24758621173066       324.24798711933624       324.24838066088034       324.2485295322104        324.2486796303278        324.2488648986963        324.24905016706475       324.2492354354332        324.24942070380166       324.2496059721701        324.2497749870596        324.2498649922955        324.2499549975314        324.250026265535         324.2500784332191        324.2501306009032        324.25018276858736       324.25023493627157       324.25028710395566       324.2503392716398        324.25039143932395       324.2504436070081        324.2504810335756        324.2505174971802        324.2505539607849        324.2505904243895        324.25062688799414       324.25066335159875       324.250685270174         324.2507061011017        324.25072693202935       324.2507477629571        324.2507685938847        324.2507894248124        324.25081025574          324.25083108666774       324.25085191759547       324.25086887252553       324.2508665909832        324.2508643094409        324.2508620278986        324.25085974635624       324.25085746481403       324.25085518327177       324.25085290172944       324.2508506201871        324.2508483386448        324.25084605710254       324.2508438868256        324.250841765269         324.2508396437125        324.25083752215596       324.2508354005994        324.25083327904287       324.2508311574863        324.25082903592977       324.25082691437325       324.25082322948174       324.25081524218604       324.25080725489033       324.25079926759463       324.2507912802989        324.2507832930032        324.25077530570746       324.25076731841176       324.250759331116         324.2507513438203        324.25074335652454       324.250739590209         324.25073844739353       324.25073730457797       324.2507361617625        324.250735018947         324.25073387613145       324.250732733316         324.25073159050044       324.250730447685         324.2507293048694        324.2507346826667        324.2507436356536        324.25075258864047       324.2507615416274        324.25077049461436       324.2507794476013        324.2507884005882        324.25079735357514       324.250806306562         324.250815259549         324.2508204115253        324.25082151052453       324.25082260952365       324.2508237085228        324.250824807522         324.2508259065212        324.25082700552036       324.25082810451954       324.25082920351866       324.25083030251784       324.25083593487125       324.25084547033583       324.2508550058003        324.2508645412649        324.2508740767294        324.2508836121939        324.2508931476584        324.250902683123         324.25091221858753       324.2509217540521        324.2509264359666        324.2509272105571        324.2509279851475        324.250928759738         324.25092953432835       324.25093030891884       324.2509310835093        324.25093185809965       324.25093263269014       324.25093340728057       324.2509340017124        324.2509344680541        324.2509349343958        324.25093540073743       324.2509358670792        324.2509363334209        324.25093679976254       324.25093726610424       324.250937732446         324.2509381987877        324.25093820123624       324.2509379338799        324.2509376665236        324.25093739916724       324.25093713181093       324.2509368644546        324.2509365970983        324.25093632974193       324.2509360623857        324.2509357950293        324.2509357633548        324.25093587506285       324.2509359867709        324.2509360984789        324.250936210187         324.25093632189504       324.2509364336031        324.25093654531116       324.25093665701917       324.25093676872723       324.2509369480127        324.25093714559654       324.25093734318045       324.2509375407643        324.2509377383483        324.25093793593214       324.250938133516         324.2509383311           324.25093852868383       324.25093872626775       324.25093823225575       324.2509376703294        324.25093710840315       324.25093654647674       324.25093598455044       324.25093542262414       324.25093486069784       324.25093429877154       324.25093373684524       324.250934470509         324.25093773124445       324.25094099198          324.2509442527155        324.2509475134509        324.25095077418644       324.25095403492196       324.2509572956575        324.25096055639295       324.2509638171284        324.250963842678         324.2509624395267        324.2509610363755        324.25095963322417       324.2509582300729        324.2509568269216        324.25095542377034       324.2509540206191        324.25095261746776       324.2509512143165        324.2509490581267        324.25093827660186       324.25092749507695       324.2509167135521        324.2509059320272        324.25089515050234       324.2508843689775        324.2508735874526        324.2508628059277        324.2508520244029        324.25084253605047       324.2508332203628        324.25082390467503       324.2508145889873        324.2508052732996        324.25079595761184       324.25078664192415       324.25077732623646       324.25078426671166       324.25079763604793       324.2508110053842        324.2508243747205        324.25083774405675       324.2508511133931        324.2508644827293        324.2508778520656        324.25087923063904       324.25084964197816       324.25082005331717       324.25079046465623       324.2507608759953        324.25073128733436       324.2507016986734        324.25067211001243       324.2506425213515        324.25061293269056       324.2505833440296        324.2505537553687        324.2505241667077        324.25049457804676       324.2504708162163        324.25047015946507       324.2504695027138        324.2504600698425        324.2504428447647        324.2504313878688        324.2504505035551        324.2504696192414        324.2504887349278        324.2505078506141        324.25052696630047       324.2505460819868        324.2505651976731        324.2505843133594        324.2506034290458        324.2506225447321        324.2506416604184        324.2506607761048        324.25067989179104       324.25068540340567       324.2506640551961        324.2506427069866        324.2506213587769        324.2506000105674        324.2505786623578        324.25055731414824       324.25053596593864       324.2505146177291        324.25049326951944       324.2504719213099        324.25045057310035       324.25042922489075       324.2504078766811        324.25039692259793       324.25041168547176       324.2504148988196        324.2503973872913        324.250398458856         324.2504183973461        324.2504383358362        324.25045827432626       324.25047821281635       324.2504981513065        324.25051808979657       324.25053802828666       324.25055796677674       324.2505779052668        324.25059784375696       324.250617782247         324.25063772073713       324.25065765922716       324.2506629472896        324.2506416414185        324.2506203355473        324.25059902967615       324.250577723805         324.2505564179339        324.2505351120627        324.25051380619163       324.2504925003205        324.2504711944494        324.25044988857826       324.2504285827071        324.250407276836         324.25038597096477       324.2503646650937        324.2503694254744        324.25037166828815       324.25035865529486       324.2503790799671        324.2503995046394        324.25041992931153       324.2504403539838        324.250460778656         324.25048120332826       324.2505016280005        324.25052205267275       324.25054247734494       324.2505629020171        324.25058332668937       324.2506037513616        324.25062417603385       324.2506446007061        324.25065604477874       324.2506387392003        324.2506214336219        324.2506041280435        324.25058682246515       324.25056951688674       324.25055221130833       324.25053490572986       324.2505176001515        324.2505002945731        324.2504829889947        324.2504656834163        324.2504483778379        324.25043107225946       324.2504137666811        324.25041950711426       324.2504381108803        324.2504593292468        324.25048943516833       324.2505277867466        324.2505661383249        324.25060448990314       324.2506428414814        324.2506811930597        324.25071954463795       324.25075789621616       324.2507962477945        324.25083459937275       324.25087295095096       324.2509113025293        324.2509496541075        324.2509880056857        324.251026357264         324.25099708112054       324.2509623497084        324.25092761829626       324.2508928868841        324.250858155472         324.2508234240599        324.2507886926477        324.2507539612356        324.25071922982346       324.25068449841126       324.2506497669992        324.25061503558703       324.2505803041749        324.25054557276275       324.2505164938475        324.2504979528308        324.2505075798548        324.2505288865779        324.2505637677481        324.25059864891836       324.25063353008846       324.2506684112587        324.2507032924289        324.2507381735991        324.2507730547693        324.25080793593946       324.2508428171096        324.25087769827985       324.25091257945          324.2509474606203        324.25098234179046       324.2510172229606        324.25101200311485       324.25097671338347       324.2509414236522        324.2509061339209        324.25087084418965       324.2508355544583        324.250800264727         324.2507649749957        324.2507296852644        324.2506943955331        324.2506591058018        324.2506238160705        324.25058852633924       324.2505532366079        324.25051794687664       324.2504986185956        324.2504894515629        324.2504965914856        324.2505203353468        324.2505491333467        324.2505779313465        324.2506067293464        324.2506355273463        324.2506643253461        324.250693123346         324.25072192134587       324.2507507193457        324.25077951734556       324.25080831534547       324.25083711334537       324.2508659113452        324.2508947093451        324.2509079270566        324.2508558755618        324.250803824067         324.25075177257224       324.25069972107747       324.2506476695827        324.2505956180879        324.2505435665932        324.25049151509836       324.2504394636036        324.2503874121088        324.250335360614         324.25028330911925       324.2502312576244        324.25017920612964       324.2500984377324        324.25
24                       322.7747448050909        322.9051309557263        323.02712693090666       323.1396822184926        323.2453020718048        323.34282132607734       323.432616846877         323.5111196948568        323.588350625636         323.6537317527416        323.7182767864173        323.7710328403726        323.8225758473756        323.8674413536046        323.90781231956356       323.94818328552253       323.9774733870161        324.00628838558794       324.03510338415975       324.05905977114213       324.0794484949986        324.0998372188551        324.1162037258257        324.1296972893194        324.14319085281306       324.15654938416185       324.16706071028557       324.1752009054343        324.18360800304697       324.1920361918643        324.19961908466377       324.20440649291675       324.2092420150482        324.21410466325244       324.21896731145677       324.22259546597036       324.2250875654295        324.22757966488865       324.23007176434777       324.23256622924544       324.23506801115957       324.23756979307376       324.2386904354537        324.2397726498825        324.24082906650017       324.24188548311787       324.24294189973546       324.2439983163531        324.24505473297074       324.24553906980054       324.2459817982574        324.2464245267143        324.2468672551712        324.2473099836281        324.24775216667564       324.24818584418296       324.24835099321336       324.2485174510945        324.24872143186013       324.2489254126258        324.24912939339146       324.24933337415706       324.2495373549227        324.2497234564404        324.2498226452923        324.2499218341442        324.250000241347         324.25005746419737       324.2501146870477        324.2501719098981        324.2502291327485        324.25028635559886       324.25034357844925       324.2504008012996        324.2504580241499        324.2504974855755        324.2505357867367        324.2505740878978        324.250612389059         324.2506506902201        324.25068899138125       324.2507119355047        324.2507337312602        324.2507555270157        324.2507773227712        324.25079911852674       324.25082091428226       324.2508427100378        324.2508645057933        324.2508863015488        324.2509040924911        324.2509020076524        324.25089992281374       324.25089783797506       324.2508957531364        324.25089366829775       324.25089158345907       324.2508894986204        324.2508874137817        324.250885328943         324.25088324410433       324.2508811276498        324.25087899735126       324.2508768670528        324.2508747367543        324.2508726064558        324.2508704761574        324.2508683458589        324.25086621556045       324.250864085262         324.2508603877693        324.2508523772515        324.2508443667337        324.25083635621587       324.25082834569804       324.2508203351802        324.2508123246623        324.25080431414455       324.25079630362666       324.2507882931089        324.250780282591         324.25077650097563       324.2507753477845        324.2507741945933        324.25077304140206       324.2507718882109        324.25077073501967       324.2507695818285        324.2507684286373        324.25076727544604       324.25076612225484       324.2507715277286        324.25078052925574       324.25078953078287       324.25079853230994       324.2508075338371        324.25081653536427       324.25082553689134       324.2508345384185        324.25084353994555       324.2508525414727        324.2508577661588        324.2508589636394        324.25086016112004       324.2508613586007        324.2508625560813        324.25086375356193       324.25086495104256       324.2508661485232        324.2508673460038        324.25086854348444       324.2508742716157        324.2508839005303        324.25089352944485       324.2509031583595        324.2509127872741        324.25092241618876       324.2509320451033        324.2509416740179        324.2509513029325        324.25096093184715       324.250965692877         324.2509665350426        324.2509673772081        324.2509682193738        324.25096906153937       324.250969903705         324.25097074587063       324.2509715880362        324.2509724302017        324.2509732723674        324.2509739233552        324.25097443841855       324.2509749534819        324.2509754685452        324.2509759836086        324.25097649867195       324.2509770137353        324.25097752879867       324.25097804386195       324.25097855892534       324.2509785853826        324.2509783276616        324.2509780699406        324.2509778122195        324.25097755449855       324.2509772967775        324.2509770390565        324.2509767813355        324.2509765236145        324.2509762658935        324.25097623905697       324.2509763526845        324.250976466312         324.25097657993945       324.25097669356694       324.25097680719443       324.250976920822         324.2509770344494        324.25097714807697       324.25097726170446       324.2509774467405        324.2509776511124        324.25097785548434       324.25097805985627       324.2509782642282        324.25097846860007       324.250978672972         324.2509788773439        324.25097908171585       324.2509792860877        324.2509787933915        324.2509782322435        324.25097767109554       324.2509771099475        324.25097654879954       324.2509759876516        324.2509754265036        324.2509748653556        324.2509743042076        324.25097503058055       324.2509782682862        324.2509815059919        324.25098474369753       324.2509879814032        324.25099121910887       324.2509944568145        324.2509976945202        324.25100093222585       324.25100416993155       324.2510041297127        324.2510026419192        324.25100115412573       324.2509996663322        324.2509981785387        324.2509966907452        324.2509952029517        324.2509937151582        324.2509922273647        324.2509907395712        324.25098849910364       324.25097763747624       324.25096677584884       324.25095591422144       324.25094505259403       324.25093419096663       324.2509233293391        324.2509124677117        324.25090160608437       324.250890744457         324.25088119617567       324.2508718232527        324.2508624503297        324.25085307740665       324.25084370448366       324.25083433156067       324.2508249586377        324.2508155857147        324.2508225079503        324.25083587446875       324.2508492409872        324.2508626075056        324.25087597402404       324.2508893405425        324.25090270706096       324.25091607357933       324.2509173708022        324.2508874979724        324.25085762514266       324.2508277523129        324.2507978794831        324.25076800665335       324.2507381338236        324.25070826099386       324.25067838816403       324.2506485153343        324.25061864250455       324.2505887696748        324.250558896845         324.25052902401524       324.25050497556396       324.25050402246933       324.2505030693747        324.2504935810272        324.2504765143359        324.2504652040729        324.2504844040951        324.2505036041173        324.2505228041395        324.25054200416173       324.2505612041839        324.25058040420606       324.2505996042283        324.2506188042505        324.25063800427273       324.25065720429495       324.2506764043171        324.2506956043393        324.2507148043615        324.2507202934981        324.2506987119175        324.2506771303369        324.2506555487563        324.25063396717576       324.2506123855951        324.25059080401456       324.25056922243397       324.25054764085337       324.2505260592728        324.2505044776922        324.25048289611163       324.250461314531         324.25043973295044       324.25042853426413       324.25044302474475       324.25044613697366       324.250428831667         324.25043009249646       324.25045020303537       324.25047031357434       324.2504904241133        324.2505105346523        324.25053064519125       324.2505507557302        324.25057086626913       324.25059097680816       324.2506110873471        324.25063119788604       324.250651308425         324.250671418964         324.25069152950294       324.2506968490426        324.2506753194784        324.2506537899142        324.2506322603501        324.25061073078587       324.25058920122177       324.25056767165756       324.25054614209347       324.2505246125293        324.25050308296517       324.250481553401         324.25046002383687       324.2504384942727        324.25041696470856       324.2503954351444        324.2503999440278        324.25040213189334       324.2503893741089        324.25041002144116       324.25043066877345       324.2504513161057        324.250471963438         324.25049261077027       324.2505132581025        324.25053390543474       324.250554552767         324.2505752000993        324.25059584743155       324.2506164947638        324.25063714209614       324.2506577894284        324.2506784367606        324.25069005470857       324.2506727668303        324.25065547895207       324.25063819107385       324.25062090319557       324.25060361531735       324.2505863274391        324.25056903956084       324.2505517516826        324.2505344638044        324.2505171759261        324.2504998880479        324.2504826001697        324.2504653122914        324.2504480244132        324.25045367971217       324.25047220244164       324.2504939857414        324.2505245292065        324.25056320013914       324.2506018710718        324.2506405420045        324.25067921293714       324.2507178838698        324.2507565548025        324.25079522573515       324.2508338966678        324.25087256760054       324.25091123853315       324.2509499094659        324.25098858039854       324.25102725133115       324.2510659222638        324.2510366123648        324.2510018187132        324.25096702506147       324.2509322314097        324.2508974377581        324.2508626441064        324.25082785045464       324.25079305680293       324.2507582631513        324.2507234694996        324.25068867584787       324.25065388219616       324.25061908854445       324.25058429489275       324.2505550233206        324.250536046511         324.25054592345606       324.25056764244306       324.25060261758495       324.2506375927268        324.2506725678686        324.2507075430105        324.2507425181523        324.25077749329415       324.250812468436         324.25084744357787       324.2508824187197        324.2509173938616        324.2509523690034        324.2509873441453        324.25102231928713       324.251057294429         324.2510520168463        324.2510165556188        324.2509810943913        324.2509456331639        324.2509101719364        324.25087471070896       324.2508392494815        324.250803788254         324.25076832702655       324.25073286579914       324.2506974045716        324.2506619433442        324.2506264821167        324.2505910208892        324.2505555596618        324.2505356366959        324.25052588379197       324.25053245276814       324.25055566359964       324.25058394011154       324.25061221662344       324.25064049313534       324.25066876964723       324.25069704615913       324.25072532267103       324.2507535991829        324.25078187569477       324.25081015220667       324.25083842871857       324.25086670523046       324.25089498174236       324.25092325825426       324.2509357389757        324.2508820477061        324.2508283564365        324.2507746651669        324.2507209738973        324.25066728262766       324.250613591358         324.25055990008843       324.2505062088188        324.2504525175492        324.25039882627954       324.25034513500987       324.2502914437403        324.25023775247064       324.250184061201         324.25010105060267       324.25
25                       322.74493527692664       322.875363562101         322.9975932208365        323.11056551059113       323.21674402525775       323.31497512187894       323.4056466043261        323.48516755929427       323.56343260718694       323.6300107140943        323.6957644035163        323.7497738500669        323.8025748529388        323.84870015728393       323.89033416171264       323.93196816614136       323.9623924743249        323.9923361557979        324.02227983727084       324.04727529078923       324.06863723485776       324.0899991789264        324.1072079988976        324.12145037247313       324.1356927460486        324.1497972643053        324.16093739509125       324.16960369913454       324.17855208840774       324.1875227686604        324.1956026059114        324.2007363298578        324.2059222025305        324.21113747607865       324.2163527496269        324.22025376654733       324.2229453257799        324.22563688501253       324.2283284442452        324.2310226287883        324.2337249342106        324.236427239633         324.23764552925553       324.2388225103184        324.2399715454787        324.24112058063895       324.2422696157992        324.2434186509594        324.2445676861197        324.2450969610078        324.24558115963714       324.2460653582666        324.24654955689607       324.2470337555254        324.24751721401486       324.2479910274854        324.24817245421633       324.2483552718611        324.2485779650239        324.2488006581868        324.2490233513496        324.24924604451246       324.24946873767533       324.2496719258212        324.249780298289         324.2498886707569        324.249974217159         324.25003649517555       324.2500987731922        324.2501610512088        324.25022332922543       324.250285607242         324.25034788525863       324.2504101632752        324.25047244129183       324.2505139375754        324.25055407629316       324.2505942150108        324.25063435372846       324.2506744924461        324.25071463116376       324.25073860083535       324.25076136141865       324.2507841220021        324.2508068825854        324.25082964316874       324.2508524037521        324.25087516433547       324.25089792491883       324.2509206855022        324.25093931245675       324.2509374243216        324.2509355361866        324.2509336480515        324.25093175991645       324.2509298717814        324.25092798364636       324.2509260955113        324.2509242073762        324.2509223192412        324.2509204311062        324.2509183684739        324.25091622943347       324.2509140903931        324.2509119513527        324.2509098123123        324.2509076732719        324.2509055342315        324.25090339519113       324.25090125615077       324.2508975460569        324.2508895123169        324.250881478577         324.25087344483705       324.25086541109715       324.2508573773572        324.25084934361723       324.25084130987733       324.2508332761373        324.25082524239747       324.2508172086575        324.2508134117424        324.2508122481755        324.2508110846086        324.2508099210417        324.25080875747483       324.2508075939079        324.250806430341         324.2508052667741        324.2508041032072        324.25080293964027       324.2508083727905        324.25081742285784       324.25082647292516       324.2508355229925        324.2508445730598        324.25085362312717       324.25086267319443       324.25087172326175       324.2508807733291        324.25088982339645       324.2508951207922        324.25089641675436       324.25089771271644       324.2508990086785        324.2509003046406        324.2509016006027        324.25090289656475       324.2509041925269        324.25090548848897       324.2509067844511        324.2509126083601        324.25092233072485       324.2509320530895        324.2509417754541        324.25095149781885       324.2509612201835        324.2509709425482        324.2509806649128        324.2509903872775        324.2510001096422        324.25100494978733       324.25100585952805       324.25100676926877       324.25100767900966       324.2510085887503        324.25100949849116       324.25101040823193       324.25101131797265       324.25101222771343       324.2510131374542        324.25101384499806       324.2510144087831        324.2510149725681        324.25101553635307       324.25101610013803       324.25101666392305       324.2510172277081        324.25101779149304       324.25101835527806       324.25101891906303       324.2510189695289        324.2510187214432        324.25101847335753       324.2510182252718        324.25101797718617       324.25101772910045       324.25101748101474       324.2510172329291        324.25101698484343       324.2510167367577        324.25101671475926       324.2510168303062        324.2510169458531        324.25101706140003       324.251017176947         324.2510172924939        324.25101740804087       324.2510175235878        324.2510176391347        324.25101775468164       324.2510179454683        324.2510181566283        324.25101836778816       324.2510185789481        324.2510187901081        324.251019001268         324.25101921242793       324.2510194235879        324.25101963474776       324.25101984590776       324.25101935452716       324.25101879415746       324.2510182337879        324.25101767341823       324.25101711304853       324.25101655267895       324.25101599230925       324.2510154319396        324.25101487156996       324.25101559065206       324.2510188053279        324.2510220200037        324.25102523467956       324.2510284493554        324.2510316640312        324.25103487870706       324.25103809338293       324.2510413080587        324.25104452273456       324.2510444167474        324.2510428443117        324.25104127187603       324.25103969944024       324.25103812700456       324.2510365545688        324.2510349821331        324.25103340969736       324.2510318372616        324.2510302648259        324.2510279400807        324.2510169983507        324.2510060566208        324.25099511489077       324.2509841731609        324.2509732314309        324.25096228970096       324.250951347971         324.250940406241         324.2509294645111        324.25091985630087       324.2509104261426        324.25090099598435       324.250891565826         324.2508821356678        324.2508727055095        324.25086327535126       324.2508538451929        324.250860749189         324.2508741128896        324.25088747659015       324.2509008402908        324.25091420399133       324.250927567692         324.2509409313925        324.25095429509315       324.25095551096524       324.25092535396664       324.2508951969681        324.25086503996954       324.25083488297093       324.25080472597233       324.2507745689738        324.25074441197523       324.25071425497663       324.2506840979781        324.25065394097953       324.250623783981         324.2505936269824        324.25056346998383       324.25053913491183       324.25053788547376       324.25053663603575       324.25052709221194       324.2505101839072        324.2504990202771        324.2505183046352        324.25053758899327       324.25055687335134       324.25057615770936       324.2505954420675        324.2506147264255        324.2506340107836        324.25065329514166       324.2506725794998        324.2506918638578        324.2507111482158        324.25073043257396       324.250749716932         324.2507551835905        324.2507333686389        324.2507115536873        324.25068973873573       324.25066792378414       324.2506461088325        324.25062429388095       324.2506024789293        324.25058066397764       324.2505588490261        324.2505370340745        324.2505152191229        324.25049340417127       324.25047158921967       324.25046014593033       324.2504743640178        324.2504773751278        324.2504602760427        324.25046172613685       324.2504820087247        324.2505022913125        324.25052257390035       324.2505428564882        324.250563139076         324.2505834216639        324.2506037042517        324.2506239868395        324.2506442694274        324.2506645520152        324.2506848346031        324.25070511719093       324.25072539977873       324.2507307507955        324.25070899753837       324.25068724428115       324.25066549102394       324.25064373776684       324.2506219845096        324.25060023125246       324.2505784779953        324.2505567247381        324.250534971481         324.25051321822383       324.25049146496656       324.25046971170946       324.25044795845224       324.2504262051951        324.2504304625811        324.25043259549847       324.2504200929229        324.25044096291515       324.2504618329075        324.25048270289983       324.2505035728921        324.25052444288445       324.25054531287674       324.2505661828691        324.2505870528614        324.25060792285365       324.250628792846         324.2506496628383        324.2506705328306        324.2506914028229        324.25071227281524       324.2507240646384        324.25070679446037       324.2506895242822        324.2506722541042        324.2506549839261        324.250637713748         324.25062044356997       324.2506031733919        324.2505859032138        324.25056863303575       324.25055136285766       324.25053409267963       324.2505168225015        324.25049955232345       324.25048228214536       324.25048785231013       324.2505062940032        324.25052864223613       324.25055962324467       324.25059861353174       324.25063760381886       324.25067659410587       324.250715584393         324.25075457468          324.2507935649671        324.2508325552542        324.25087154554126       324.2509105358284        324.25094952611545       324.2509885164026        324.2510275066896        324.25106649697665       324.25110548726377       324.2510761436092        324.25104128771795       324.2510064318267        324.2509715759354        324.25093672004414       324.2509018641529        324.2508670082616        324.25083215237044       324.25079729647916       324.2507624405879        324.2507275846966        324.25069272880535       324.2506578729141        324.2506230170228        324.25059355279376       324.2505741401912        324.2505842670573        324.2506063983082        324.2506414674217        324.25067653653525       324.25071160564875       324.25074667476224       324.2507817438758        324.2508168129892        324.2508518821028        324.25088695121633       324.2509220203298        324.2509570894433        324.25099215855687       324.2510272276704        324.25106229678386       324.2510973658974        324.25109203057775       324.2510563978541        324.2510207651304        324.25098513240687       324.2509494996832        324.2509138669596        324.250878234236         324.2508426015123        324.2508069687887        324.2507713360651        324.25073570334143       324.2507000706178        324.2506644378942        324.25062880517055       324.25059317244694       324.2505726547961        324.2505623160211        324.25056831405067       324.25059099185256       324.25061874687646       324.2506465019004        324.2506742569243        324.2507020119482        324.25072976697214       324.25075752199604       324.25078527701993       324.2508130320439        324.2508407870678        324.25086854209167       324.25089629711556       324.25092405213957       324.25095180716346       324.2509635508949        324.25090821985043       324.250852888806         324.25079755776153       324.250742226717         324.2506868956726        324.2506315646281        324.2505762335837        324.25052090253917       324.2504655714947        324.25041024045026       324.2503549094058        324.25029957836136       324.25024424731686       324.2501889162724        324.25010366347294       324.25
26                       322.71512574876226       322.8455961684757        322.96805951076647       323.0814488026897        323.18818597871075       323.2871289176806        323.3786763617751        323.4592154237316        323.53851458873777       323.6062896754469        323.6732520206153        323.7285148597612        323.7825738585019        323.8299589609632        323.87285600386167       323.91575304676013       323.9473115616337        323.9783839260079        324.00945629038205       324.0354908104364        324.057825974717         324.0801611389976        324.09821227196954       324.11320345562683       324.1281946392842        324.14304514444876       324.1548140798969        324.1640064928348        324.17349617376857       324.1830093454565        324.1915861271589        324.1970661667988        324.2026023900127        324.2081702889048        324.21373818779693       324.21791206712425       324.22080308613033       324.2236941051365        324.22658512414256       324.2294790283312        324.2323818572617        324.23528468619224       324.2366006230573        324.2378723707543        324.2391140244572        324.24035567816003       324.2415973318629        324.24283898556575       324.24408063926865       324.24465485221504       324.24518052101695       324.2457061898189        324.24623185862094       324.24675752742286       324.2472822613542        324.2477962107879        324.24799391521935       324.24819309262773       324.24843449818775       324.2486759037478        324.2489173093079        324.2491587148679        324.24940012042794       324.2496203952021        324.24973795128585       324.2498555073696        324.249948192971         324.2500155261538        324.25008285933666       324.2501501925195        324.2502175257024        324.25028485888515       324.250352192068         324.2504195252509        324.2504868584337        324.2505303895753        324.2505723658495        324.25061434212364       324.2506563183979        324.250698294672         324.2507402709462        324.250765266166         324.2507889915772        324.25081271698843       324.2508364423996        324.2508601678108        324.25088389322195       324.25090761863316       324.2509313440444        324.2509550694556        324.2509745324223        324.2509728409908        324.2509711495594        324.250969458128         324.25096776669653       324.2509660752652        324.2509643838337        324.25096269240225       324.25096100097085       324.25095930953944       324.250957618108         324.2509556092981        324.2509534615157        324.2509513137334        324.25094916595106       324.25094701816874       324.2509448703865        324.25094272260407       324.25094057482175       324.2509384270395        324.25093470434444       324.2509266473824        324.2509185904204        324.2509105334583        324.2509024764962        324.25089441953423       324.25088636257215       324.2508783056101        324.250870248648         324.250862191686         324.2508541347239        324.2508503225091        324.2508491485665        324.25084797462387       324.2508468006813        324.2508456267387        324.25084445279606       324.2508432788535        324.2508421049109        324.25084093096825       324.2508397570257        324.25084521785243       324.25085431646005       324.2508634150675        324.25087251367506       324.25088161228257       324.2508907108901        324.2508998094976        324.2509089081051        324.25091800671265       324.2509271053201        324.25093247542577       324.2509338698693        324.25093526431283       324.25093665875636       324.25093805319995       324.2509394476435        324.250940842087         324.2509422365306        324.2509436309741        324.25094502541765       324.2509509451046        324.2509607609193        324.25097057673406       324.2509803925488        324.25099020836353       324.25100002417827       324.251009839993         324.25101965580774       324.2510294716225        324.2510392874372        324.25104420669766       324.2510451840136        324.2510461613295        324.25104713864545       324.25104811596134       324.2510490932773        324.25105007059324       324.25105104790913       324.251052025225         324.25105300254097       324.25105376664095       324.2510543791476        324.25105499165426       324.25105560416085       324.2510562166675        324.2510568291741        324.25105744168076       324.2510580541874        324.251058666694         324.25105927920066       324.25105935367526       324.25105911522485       324.2510588767745        324.25105863832414       324.2510583998737        324.2510581614233        324.251057922973         324.2510576845226        324.2510574460723        324.2510572076219        324.25105719046144       324.25105730792785       324.25105742539427       324.2510575428606        324.251057660327         324.25105777779333       324.25105789525975       324.2510580127261        324.2510581301925        324.2510582476589        324.2510584441962        324.2510586621441        324.2510588800921        324.25105909804006       324.251059315988         324.251059533936         324.25105975188393       324.2510599698319        324.2510601877799        324.2510604057278        324.25105991566295       324.25105935607166       324.25105879648027       324.251058236889         324.25105767729764       324.25105711770635       324.251056558115         324.25105599852367       324.2510554389324        324.2510561507237        324.2510593423697        324.25106253401566       324.25106572566165       324.25106891730763       324.2510721089536        324.2510753005996        324.2510784922456        324.2510816838916        324.2510848755376        324.2510847037821        324.2510830467042        324.2510813896262        324.2510797325483        324.25107807547033       324.25107641839236       324.25107476131444       324.25107310423647       324.25107144715855       324.2510697900806        324.2510673810576        324.2510563592251        324.25104533739267       324.25103431556016       324.25102329372766       324.25101227189515       324.25100125006264       324.25099022823014       324.2509792063976        324.2509681845652        324.25095851642607       324.25094902903254       324.250939541639         324.2509300542455        324.2509205668519        324.2509110794583        324.2509015920648        324.25089210467127       324.2508989904277        324.2509123513105        324.2509257121932        324.2509390730759        324.2509524339587        324.2509657948415        324.25097915572417       324.2509925166069        324.2509936511284        324.25096320996096       324.2509327687936        324.25090232762614       324.25087188645875       324.25084144529137       324.250811004124         324.25078056295666       324.2507501217892        324.25071968062184       324.25068923945446       324.25065879828713       324.2506283571197        324.2505979159523        324.25057329425954       324.25057174847814       324.2505702026967        324.2505606033966        324.2505438534784        324.2505328364813        324.2505522051752        324.25057157386914       324.250590942563         324.250610311257         324.25062967995086       324.25064904864485       324.2506684173388        324.2506877860327        324.2507071547267        324.25072652342055       324.25074589211454       324.2507652608085        324.2507846295024        324.2507900736828        324.25076802536023       324.25074597703764       324.25072392871505       324.2507018803924        324.2506798320698        324.2506577837472        324.2506357354246        324.25061368710203       324.2505916387794        324.2505695904568        324.2505475421342        324.2505254938115        324.25050344548896       324.2504917575965        324.2505057032908        324.25050861328185       324.2504917204184        324.2504933597773        324.250513814414         324.25053426905066       324.2505547236874        324.2505751783241        324.25059563296077       324.25061608759756       324.25063654223425       324.25065699687093       324.25067745150767       324.2506979061444        324.2507183607811        324.2507388154178        324.25075927005446       324.2507646525485        324.2507426755983        324.25072069864814       324.2506987216979        324.2506767447477        324.2506547677975        324.2506327908473        324.2506108138972        324.250588836947         324.25056685999675       324.2505448830466        324.25052290609636       324.2505009291462        324.250478952196         324.2504569752458        324.25046098113455       324.25046305910365       324.2504508117369        324.25047190438926       324.2504929970416        324.250514089694         324.2505351823463        324.2505562749987        324.250577367651         324.25059846030337       324.25061955295575       324.2506406456081        324.2506617382604        324.25068283091275       324.2507039235651        324.2507250162175        324.25074610886986       324.25075807456824       324.25074082209034       324.2507235696124        324.2507063171345        324.2506890646566        324.25067181217867       324.25065455970076       324.25063730722286       324.25062005474496       324.25060280226705       324.25058554978915       324.25056829731125       324.2505510448333        324.2505337923554        324.2505165398775        324.25052202490804       324.2505403855646        324.25056329873075       324.25059471728275       324.2506340269242        324.25067333656574       324.25071264620726       324.2507519558487        324.2507912654902        324.2508305751317        324.2508698847732        324.25090919441465       324.25094850405617       324.25098781369763       324.2510271233391        324.2510664329806        324.2511057426221        324.2511450522636        324.2511156748535        324.25108075672273       324.2510458385919        324.25101092046106       324.2509760023303        324.25094108419944       324.2509061660686        324.2508712479378        324.25083632980704       324.25080141167615       324.25076649354537       324.2507315754146        324.2506966572837        324.2506617391529        324.25063208226686       324.2506122338714        324.2506226106587        324.2506451541734        324.25068031725857       324.25071548034373       324.2507506434289        324.2507858065141        324.25082096959926       324.2508561326844        324.2508912957696        324.2509264588548        324.25096162193995       324.2509967850251        324.25103194811027       324.2510671111955        324.2511022742806        324.25113743736574       324.2511320443092        324.25109624008934       324.25106043586953       324.2510246316498        324.25098882743004       324.2509530232102        324.2509172189904        324.2508814147706        324.2508456105508        324.25080980633106       324.2507740021112        324.2507381978915        324.2507023936717        324.2506665894519        324.25063078523215       324.2506096728963        324.25059874825024       324.2506041753332        324.2506263201054        324.2506535536413        324.2506807871773        324.2507080207132        324.25073525424915       324.2507624877851        324.25078972132104       324.250816954857         324.25084418839293       324.2508714219289        324.2508986554648        324.25092588900077       324.25095312253677       324.25098035607266       324.25099136281415       324.25093439199475       324.2508774211755        324.25082045035623       324.2507634795369        324.2507065087176        324.2506495378983        324.250592567079         324.2505355962596        324.25047862544034       324.25042165462105       324.2503646838017        324.2503077129824        324.2502507421631        324.2501937713438        324.2501062763433        324.25
27                       322.685316220598         322.81582877485056       322.9385258006964        323.05233209478826       323.15962793216374       323.2592827134823        323.3517061192241        323.4332632881691        323.51359657028866       323.58256863679946       323.6507396377142        323.7072558694555        323.762572864065         323.8112177646425        323.8553778460107        323.8995379273789        323.93223064894244       323.96443169621784       323.99663274349325       324.0237063300835        324.04701471457616       324.0703230990688        324.08921654504144       324.1049565387806        324.12069653251973       324.1362930245922        324.14869076470245       324.158409286535         324.1684402591294        324.1784959222526        324.18756964840645       324.19339600373974       324.1992825774949        324.20520310173094       324.211123625967         324.21557036770116       324.21866084648076       324.22175132526036       324.22484180404          324.2279354278741        324.2310387803129        324.23414213275163       324.2355557168591        324.2369222311902        324.23825650343565       324.2395907756811        324.24092504792657       324.242259320172         324.2435935924175        324.2442127434222        324.2447798823967        324.2453470213712        324.2459141603457        324.24648129932024       324.24704730869337       324.24760139409034       324.2478153762223        324.2480309133943        324.2482910313515        324.2485511493088        324.2488112672661        324.24907138522326       324.24933150318054       324.24956886458284       324.2496956042826        324.2498223439824        324.249922168783         324.249994557132         324.25006694548114       324.25013933383025       324.2502117221793        324.25028411052836       324.25035649887747       324.2504288872266        324.25050127557563       324.2505468415753        324.25059065540603       324.2506344692367        324.2506782830674        324.2507220968981        324.2507659107288        324.2507919314967        324.2508166217357        324.25084131197474       324.2508660022138        324.2508906924528        324.2509153826918        324.2509400729309        324.2509647631699        324.2509894534089        324.25100975238786       324.25100825766003       324.2510067629322        324.2510052682044        324.2510037734766        324.25100227874884       324.251000784021         324.2509992892932        324.25099779456536       324.25099629983754       324.25099480510977       324.2509928501222        324.25099069359794       324.2509885370737        324.2509863805494        324.2509842240252        324.25098206750096       324.2509799109767        324.25097775445244       324.25097559792823       324.250971862632         324.25096378244785       324.2509557022637        324.25094762207954       324.2509395418954        324.2509314617112        324.250923381527         324.25091530134284       324.2509072211587        324.2508991409746        324.25089106079037       324.2508872332758        324.2508860489575        324.2508848646392        324.2508836803209        324.25088249600265       324.25088131168434       324.25088012736603       324.2508789430477        324.2508777587294        324.2508765744111        324.25088206291446       324.25089121006215       324.2509003572099        324.2509095043576        324.25091865150534       324.25092779865304       324.25093694580073       324.2509460929485        324.2509552400962        324.2509643872439        324.2509698300592        324.2509713229842        324.2509728159093        324.2509743088342        324.2509758017593        324.2509772946842        324.25097878760926       324.2509802805343        324.25098177345933       324.2509832663843        324.250989281849         324.2509991911138        324.2510091003786        324.2510190096434        324.2510289189082        324.251038828173         324.2510487374378        324.25105864670263       324.25106855596744       324.25107846523224       324.2510834636079        324.25108450849905       324.2510855533901        324.25108659828123       324.2510876431723        324.2510886880634        324.25108973295454       324.2510907778456        324.2510918227367        324.2510928676278        324.25109368828385       324.2510943495121        324.2510950107404        324.25109567196864       324.251096333197         324.2510969944252        324.2510976556535        324.2510983168818        324.25109897811006       324.2510996393384        324.25109973782156       324.25109950900645       324.2510992801915        324.25109905137646       324.25109882256135       324.2510985937463        324.2510983649313        324.25109813611624       324.2510979073012        324.2510976784861        324.2510976661637        324.2510977855495        324.25109790493536       324.25109802432115       324.25109814370694       324.2510982630928        324.25109838247863       324.2510985018645        324.25109862125026       324.2510987406361        324.251098942924         324.25109916765996       324.251099392396         324.25109961713196       324.2510998418679        324.2511000666039        324.25110029133987       324.2511005160759        324.25110074081186       324.25110096554783       324.2511004767987        324.2510999179857        324.2510993591727        324.25109880035967       324.25109824154674       324.2510976827337        324.2510971239207        324.2510965651077        324.2510960062947        324.2510967107952        324.2510998794114        324.2511030480275        324.2511062166437        324.25110938525984       324.25111255387606       324.2511157224922        324.2511188911084        324.2511220597245        324.2511252283407        324.25112499081683       324.2511232490966        324.2511215073766        324.2511197656563        324.2511180239362        324.251116282216         324.25111454049585       324.2511127987757        324.2511110570555        324.25110931533527       324.25110682203467       324.2510957200996        324.25108461816455       324.2510735162295        324.2510624142945        324.25105131235944       324.25104021042443       324.2510291084894        324.2510180065543        324.25100690461926       324.2509971765514        324.2509876319225        324.2509780872937        324.25096854266485       324.250958998036         324.25094945340715       324.2509399087784        324.2509303641495        324.2509372316664        324.25095058973136       324.2509639477962        324.25097730586106       324.25099066392596       324.25100402199087       324.2510173800557        324.2510307381206        324.25103179129144       324.2510010659552        324.250970340619         324.2509396152828        324.2509088899466        324.25087816461036       324.2508474392742        324.250816713938         324.2507859886018        324.2507552632656        324.2507245379294        324.25069381259317       324.25066308725695       324.25063236192085       324.25060745360724       324.2506056114825        324.2506037693577        324.25059411458125       324.2505775230497        324.25056665268545       324.25058610571523       324.250605558745         324.2506250117748        324.2506444648046        324.25066391783446       324.25068337086424       324.250702823894         324.25072227692385       324.2507417299537        324.2507611829834        324.25078063601325       324.2508000890431        324.2508195420728        324.25082496377524       324.25080268208166       324.250780400388         324.25075811869436       324.2507358370008        324.25071355530713       324.25069127361354       324.2506689919199        324.2506467102263        324.25062442853266       324.250602146839         324.2505798651454        324.2505575834517        324.25053530175813       324.2505233692627        324.25053704256385       324.2505398514359        324.250523164794         324.2505249934176        324.25054562010325       324.2505662467889        324.25058687347445       324.25060750016          324.2506281268456        324.2506487535312        324.2506693802167        324.25069000690235       324.2507106335879        324.2507312602735        324.25075188695905       324.2507725136447        324.25079314033025       324.2507985543015        324.25077635365835       324.2507541530151        324.25073195237184       324.25070975172866       324.25068755108543       324.2506653504422        324.25064314979903       324.2506209491558        324.25059874851263       324.2505765478694        324.25055434722617       324.25053214658294       324.2505099459397        324.2504877452965        324.2504914996878        324.25049352270884       324.2504815305509        324.25050284586337       324.25052416117575       324.2505454764881        324.2505667918005        324.2505881071129        324.2506094224253        324.25063073773765       324.2506520530501        324.25067336836247       324.25069468367485       324.2507159989873        324.25073731429967       324.25075862961205       324.2507799449245        324.25079208449813       324.25077484972036       324.2507576149426        324.25074038016487       324.25072314538716       324.2507059106094        324.2506886758316        324.2506714410539        324.25065420627607       324.25063697149835       324.25061973672064       324.2506025019429        324.2505852671651        324.2505680323874        324.25055079760966       324.250556197506         324.25057447712607       324.25059795522543       324.250629811321         324.25066944031687       324.25070906931273       324.2507486983086        324.2507883273045        324.25082795630044       324.25086758529636       324.25090721429217       324.2509468432881        324.250986472284         324.2510261012799        324.25106573027585       324.2511053592717        324.2511449882676        324.25118461726345       324.25115520609785       324.2511202257275        324.2510852453571        324.2510502649867        324.25101528461636       324.250980304246         324.2509453238756        324.2509103435052        324.25087536313487       324.2508403827644        324.25080540239406       324.2507704220237        324.2507354416533        324.2507004612829        324.2506706117399        324.2506503275515        324.25066095425996       324.25068391003845       324.2507191670953        324.25075442415215       324.25078968120897       324.25082493826585       324.2508601953227        324.2508954523795        324.2509307094363        324.2509659664932        324.25100122355          324.2510364806068        324.25107173766366       324.25110699472054       324.2511422517773        324.2511775088342        324.25117205804065       324.2511360823246        324.2511001066087        324.2510641308928        324.25102815517687       324.25099217946087       324.2509562037449        324.250920228029         324.250884252313         324.2508482765971        324.2508123008811        324.2507763251652        324.25074034944925       324.25070437373324       324.25066839801735       324.2506466909966        324.2506351804794        324.2506400366158        324.2506616483583        324.25068836040634       324.2507150724543        324.2507417845022        324.25076849655017       324.25079520859816       324.2508219206461        324.2508486326941        324.25087534474204       324.25090205679          324.250928768838         324.250955480886         324.2509821929339        324.25100890498186       324.2510191747333        324.2509605641391        324.250901953545         324.2508433429508        324.2507847323567        324.25072612176257       324.2506675111684        324.25060890057426       324.2505502899801        324.25049167938596       324.2504330687918        324.25037445819765       324.2503158476035        324.25025723700935       324.25019862641517       324.25010888921355       324.25
28                       322.65550669243373       322.7860613812253        322.9089920906263        323.02321538688676       323.1310698856167        323.2314365092839        323.3247358766732        323.40731115260655       323.4886785518396        323.55884759815206       323.6282272548132        323.6859968791498        323.74257186962814       323.7924765683217        323.8378996881597        323.88332280799773       323.9171497362512        323.95047946642785       323.9838091966044        324.0119218497307        324.0362034544354        324.0604850591401        324.0802208181134        324.09670962193434       324.1131984257553        324.1295409047357        324.1425674495081        324.1528120802352        324.1633843444901        324.17398249904863       324.183553169654         324.18972584068064       324.19596276497714       324.2022359145571        324.2085090641371        324.2132286682781        324.21651860683124       324.21980854538435       324.2230984839374        324.22639182741705       324.229695703364         324.23299957931084       324.23451081066094       324.2359720916261        324.23739898241416       324.23882587320225       324.2402527639903        324.24167965477835       324.24310654556643       324.24377063462947       324.2443792437765        324.2449878529235        324.2455964620706        324.2462050712176        324.2468123560327        324.24740657739284       324.24763683722534       324.247868734161         324.2481475645154        324.24842639486985       324.2487052252243        324.2489840555787        324.24926288593315       324.24951733396375       324.2496532572794        324.24978918059514       324.249896144595         324.2499735881103        324.2500510316256        324.25012847514097       324.25020591865626       324.25028336217156       324.2503608056869        324.25043824920215       324.25051569271744       324.25056329357517       324.2506089449624        324.2506545963496        324.2507002477368        324.250745899124         324.2507915505112        324.25081859682734       324.2508442518942        324.25086990696104       324.25089556202795       324.2509212170948        324.2509468721617        324.25097252722856       324.25099818229546       324.25102383736237       324.2510449723534        324.25104367432925       324.25104237630507       324.2510410782808        324.25103978025663       324.25103848223245       324.25103718420826       324.2510358861841        324.2510345881599        324.2510332901357        324.2510319921115        324.2510300909463        324.2510279256801        324.251025760414         324.2510235951478        324.25102142988163       324.2510192646155        324.25101709934927       324.2510149340831        324.251012768817         324.2510090209196        324.25100091751335       324.2509928141071        324.2509847107008        324.25097660729455       324.25096850388826       324.2509604004819        324.2509522970757        324.25094419366945       324.2509360902631        324.2509279868569        324.25092414404253       324.25092294934853       324.25092175465454       324.25092055996055       324.25091936526655       324.2509181705726        324.25091697587857       324.2509157811846        324.2509145864906        324.2509133917966        324.25091890797637       324.25092810366436       324.25093729935224       324.2509464950402        324.25095569072806       324.25096488641606       324.25097408210394       324.2509832777919        324.2509924734798        324.2510016691677        324.2510071846927        324.25100877609924       324.25101036750567       324.25101195891216       324.2510135503186        324.2510151417251        324.25101673313156       324.251018324538         324.25101991594454       324.25102150735097       324.2510276185935        324.2510376213084        324.2510476240232        324.2510576267381        324.25106762945296       324.25107763216783       324.25108763488265       324.2510976375975        324.25110764031245       324.25111764302727       324.2511227205183        324.25112383298455       324.2511249454508        324.2511260579171        324.2511271703833        324.25112828284955       324.25112939531584       324.2511305077821        324.2511316202483        324.2511327327146        324.2511336099267        324.2511343198766        324.2511350298265        324.25113573977643       324.25113644972635       324.2511371596763        324.25113786962623       324.25113857957615       324.25113928952607       324.251139999476         324.2511401219678        324.2511399027881        324.25113968360836       324.25113946442866       324.25113924524896       324.2511390260692        324.2511388068895        324.25113858770976       324.25113836853006       324.2511381493503        324.25113814186585       324.25113826317113       324.2511383844764        324.2511385057817        324.25113862708696       324.25113874839224       324.2511388696975        324.25113899100285       324.25113911230807       324.25113923361334       324.25113944165184       324.2511396731759        324.25113990469987       324.25114013622385       324.25114036774784       324.2511405992718        324.25114083079586       324.2511410623199        324.25114129384383       324.25114152536787       324.2511410379344        324.25114047989973       324.25113992186505       324.25113936383036       324.25113880579573       324.2511382477611        324.2511376897265        324.2511371316918        324.2511365736571        324.2511372708667        324.25114041645304       324.2511435620394        324.2511467076257        324.25114985321204       324.2511529987984        324.2511561443847        324.25115928997104       324.2511624355574        324.2511655811437        324.25116527785156       324.25116345148916       324.25116162512677       324.2511597987644        324.251157972402         324.25115614603953       324.2511543196772        324.2511524933148        324.2511506669524        324.25114884059          324.2511462630116        324.25113508097405       324.25112389893644       324.25111271689883       324.2511015348613        324.2510903528237        324.2510791707861        324.25106798874856       324.2510568067109        324.25104562467334       324.2510358366766        324.25102623481246       324.25101663294834       324.2510070310842        324.2509974292201        324.25098782735597       324.25097822549185       324.2509686236277        324.2509754729051        324.2509888281521        324.2510021833991        324.25101553864624       324.25102889389325       324.2510422491403        324.2510556043873        324.2510689596343        324.2510699314545        324.25103892194943       324.25100791244444       324.2509769029394        324.2509458934344        324.2509148839294        324.2508838744244        324.25085286491935       324.2508218554143        324.25079084590936       324.2507598364043        324.2507288268993        324.25069781739427       324.25066680788933       324.250641612955         324.25063947448683       324.25063733601854       324.2506276257659        324.2506111926209        324.25060046888956       324.25062000625525       324.2506395436209        324.25065908098657       324.2506786183522        324.2506981557179        324.2507176930836        324.2507372304492        324.2507567678149        324.2507763051806        324.25079584254627       324.25081537991196       324.2508349172776        324.2508544546433        324.2508598538676        324.250837338803         324.2508148237384        324.25079230867374       324.25076979360915       324.25074727854445       324.2507247634799        324.2507022484152        324.25067973335064       324.250657218286         324.2506347032214        324.25061218815677       324.2505896730921        324.2505671580275        324.2505549809289        324.2505683818369        324.25057108959004       324.2505546091698        324.25055662705813       324.25057742579264       324.25059822452704       324.25061902326155       324.25063982199595       324.2506606207304        324.25068141946485       324.2507022181993        324.25072301693376       324.2507438156682        324.25076461440267       324.2507854131371        324.2508062118716        324.25082701060603       324.25083245605447       324.2508100317183        324.250787607382         324.25076518304576       324.2507427587095        324.25072033437334       324.2506979100371        324.25067548570087       324.25065306136463       324.2506306370284        324.2506082126922        324.250585788356         324.25056336401974       324.2505409396835        324.25051851534727       324.25052201824127       324.250523986314         324.250512249365         324.25053378733736       324.25055532530985       324.2505768632823        324.2505984012547        324.25061993922714       324.25064147719957       324.250663015172         324.2506845531444        324.25070609111685       324.2507276290893        324.2507491670617        324.25077070503414       324.2507922430066        324.250813780979         324.2508260944279        324.2508088773503        324.2507916602727        324.25077444319516       324.25075722611757       324.25074000904          324.2507227919624        324.2507055748848        324.25068835780723       324.25067114072965       324.25065392365207       324.2506367065745        324.25061948949684       324.25060227241926       324.25058505534173       324.25059037010385       324.2506085686874        324.25063261172005       324.25066490535903       324.25070485370935       324.25074480205967       324.25078475040993       324.2508246987603        324.2508646471106        324.2509045954609        324.2509445438112        324.2509844921615        324.25102444051186       324.2510643888621        324.25110433721244       324.25114428556276       324.2511842339131        324.25122418226334       324.2511947373422        324.2511596947323        324.25112465212237       324.2510896095124        324.2510545669025        324.25101952429253       324.25098448168256       324.25094943907266       324.25091439646275       324.2508793538528        324.2508443112428        324.2508092686329        324.25077422602294       324.25073918341303       324.250709141213         324.2506884212317        324.2506992978613        324.2507226659037        324.2507580169322        324.2507933679607        324.25082871898917       324.25086407001766       324.25089942104614       324.25093477207463       324.2509701231031        324.2510054741316        324.25104082516015       324.2510761761886        324.25111152721706       324.2511468782456        324.25118222927404       324.2512175803026        324.2512120717721        324.2511759245599        324.2511397773478        324.25110363013573       324.2510674829236        324.2510313357115        324.25099518849936       324.2509590412873        324.25092289407513       324.250886746863         324.2508505996509        324.2508144524388        324.2507783052267        324.25074215801453       324.25070601080245       324.2506837090967        324.2506716127084        324.25067589789825       324.25069697661115       324.25072316717115       324.2507493577311        324.25077554829113       324.2508017388511        324.2508279294111        324.2508541199711        324.2508803105311        324.25090650109104       324.2509326916511        324.250958882211         324.2509850727711        324.25101126333107       324.25103745389106       324.25104698665245       324.25098673628344       324.2509264859145        324.25086623554546       324.2508059851765        324.25074573480754       324.25068548443846       324.2506252340695        324.25056498370054       324.2505047333315        324.25044448296256       324.2503842325935        324.2503239822246        324.25026373185557       324.25020348148655       324.2501115020838        324.25
29                       322.6281044475197        322.7586866467123        322.88181168751635       322.9963888104717        323.1047204758761        323.2056978126454        323.29975155459704       323.3832070312511        323.4654688032667        323.53667896286          323.60711025639705       323.66597716877635       323.7236541446513        323.7746685425526        323.82120843994176       323.8677483373309        323.9025903398792        323.93693078372377       323.97127122756837       324.0003227044882        324.0254903035912        324.05065790269424       324.0711683684532        324.0883523898058        324.1055364111583        324.12257223654996       324.1361914086801        324.1469393615213        324.15802897978773       324.16914559718845       324.1791940557724        324.18570999864346       324.19229449124657       324.1989176314311        324.2055407716155        324.2105365704042        324.2140347921441        324.2175330138841        324.2210312356241        324.22453321339003       324.2280468096801        324.2315604059702        324.23318148196415       324.234749829027         324.2362819244901        324.237814019953         324.2393461154161        324.2408782108791        324.2424103063421        324.2431298979191        324.2437903946541        324.2444508913892        324.2451113881243        324.2457718848594        324.2464308883569        324.24707566613876       324.2473291875135        324.24758444511406       324.2478894778384        324.2481945105628        324.24849954328715       324.2488045760115        324.24910960873586       324.24938824307736       324.24953855245616       324.24968886183495       324.2498073971815        324.2498935427837        324.2499796883859        324.2500658339882        324.25015197959044       324.25023812519265       324.25032427079486       324.25041041639713       324.2504965619993        324.2505483429374        324.250597879005         324.25064741507265       324.2506969511403        324.2507464872079        324.25079602327554       324.2508253518705        324.2508531693919        324.25088098691333       324.2509088044348        324.2509366219562        324.2509644394777        324.2509922569991        324.2510200745205        324.2510478920419        324.25107094282686       324.2510703364256        324.25106973002437       324.2510691236231        324.2510685172219        324.25106791082067       324.25106730441945       324.25106669801824       324.25106609161696       324.25106548521575       324.25106487881453       324.2510633381538        324.2510613884032        324.25105943865265       324.251057488902         324.2510555391515        324.2510535894009        324.25105163965026       324.25104968989973       324.2510477401492        324.2510441689681        324.2510361354998        324.2510281020317        324.2510200685634        324.2510120350952        324.25100400162694       324.25099596815863       324.25098793469044       324.25097990122214       324.2509718677539        324.25096383428564       324.2509600342676        324.2509588655003        324.25095769673305       324.25095652796574       324.25095535919843       324.2509541904311        324.2509530216638        324.2509518528965        324.2509506841292        324.2509495153619        324.25095507507933       324.2509643239608        324.25097357284216       324.25098282172354       324.250992070605         324.2510013194864        324.25101056836786       324.25101981724924       324.2510290661306        324.251038315012         324.2510439026938        324.25104558647735       324.2510472702609        324.2510489540444        324.25105063782803       324.25105232161155       324.2510540053951        324.25105568917866       324.25105737296224       324.25105905674576       324.25106525440765       324.2510753384123        324.25108542241696       324.25109550642173       324.2511055904264        324.2511156744311        324.25112575843576       324.2511358424405        324.2511459264452        324.2511560104499        324.2511611589202        324.25116233406516       324.2511635092102        324.2511646843552        324.2511658595002        324.2511670346452        324.25116820979025       324.2511693849353        324.25117056008025       324.2511717352253        324.25117266399957       324.2511734176079        324.25117417121623       324.25117492482457       324.25117567843296       324.2511764320413        324.2511771856496        324.25117793925796       324.25117869286635       324.2511794464747        324.25117959183666       324.25117938343635       324.2511791750361        324.25117896663585       324.2511787582356        324.25117854983534       324.2511783414351        324.25117813303484       324.2511779246346        324.2511777162343        324.25117771444627       324.2511778383555        324.25117796226476       324.251178086174         324.25117821008325       324.2511783339925        324.25117845790186       324.251178581811         324.2511787057203        324.25117882962957       324.25117904240824       324.2511792792509        324.25117951609343       324.25117975293597       324.2511799897785        324.2511802266211        324.2511804634637        324.25118070030624       324.25118093714883       324.2511811739914        324.2511806871138        324.2511801291674        324.25117957122086       324.2511790132744        324.251178455328         324.25117789738147       324.251177339435         324.25117678148854       324.2511762235421        324.2511769120831        324.2511800319206        324.2511831517582        324.2511862715957        324.2511893914333        324.2511925112708        324.2511956311083        324.2511987509459        324.25120187078346       324.251204990621         324.2512046267301        324.2512027243788        324.25120082202756       324.2511989196762        324.25119701732496       324.2511951149736        324.25119321262235       324.25119131027105       324.25118940791975       324.2511875055685        324.251184852739         324.2511736039012        324.25116235506334       324.25115110622545       324.2511398573876        324.2511286085497        324.25111735971194       324.2511061108741        324.25109486203615       324.2510836131984        324.25107377483766       324.2510641248043        324.25105447477097       324.2510448247375        324.25103517470416       324.25102552467075       324.2510158746374        324.251006224604         324.2510130489398        324.2510263884311        324.2510397279225        324.25105306741386       324.25106640690524       324.2510797463966        324.2510930858879        324.2511064253793        324.25110732019556       324.25107607550797       324.2510448308203        324.25101358613273       324.250982341445         324.25095109675743       324.25091985206984       324.2508886073822        324.25085736269455       324.2508261180069        324.2507948733193        324.2507636286317        324.25073238394407       324.2507011392564        324.2506757010276        324.2506732870987        324.2506708731699        324.2506611157455        324.2506448381239        324.2506342541486        324.2506538477009        324.25067344125307       324.25069303480535       324.2507126283576        324.25073222190986       324.2507518154621        324.2507714090143        324.2507910025666        324.25081059611887       324.2508301896711        324.2508497832233        324.2508693767756        324.2508889703278        324.25089434208417       324.25087163438417       324.25084892668417       324.2508262189842        324.2508035112842        324.2507808035842        324.2507580958842        324.2507353881842        324.2507126804841        324.25068997278413       324.2506672650842        324.2506445573842        324.2506218496842        324.2505991419842        324.25058675366273       324.2505998973591        324.25060251045096       324.2505862270552        324.2505884111506        324.25060934480393       324.2506302784572        324.2506512121105        324.2506721457638        324.2506930794171        324.25071401307036       324.25073494672364       324.2507558803769        324.25077681403025       324.2507977476836        324.2508186813368        324.2508396149901        324.25086054864346       324.2508660169757        324.25084341215353       324.25082080733137       324.2507982025092        324.25077559768704       324.25075299286493       324.2507303880428        324.2507077832206        324.25068517839856       324.2506625735764        324.25063996875423       324.25061736393207       324.2505947591099        324.2505721542878        324.2505495494656        324.25055282445646       324.2505547425328        324.2505432461923        324.2505649677767        324.2505866893612        324.25060841094563       324.25063013253          324.25065185411444       324.2506735756989        324.2506952972833        324.25071701886776       324.25073874045216       324.2507604620366        324.250782183621         324.25080390520543       324.25082562678983       324.2508473483743        324.25085980953645       324.25084262524945       324.2508254409624        324.25080825667544       324.25079107238844       324.2507738881014        324.25075670381443       324.2507395195274        324.25072233524037       324.2507051509534        324.2506879666664        324.25067078237936       324.25065359809236       324.2506364138053        324.2506192295184        324.2506244644519        324.2506425769159        324.2506671259961        324.2506998003222        324.25074001305325       324.2507802257843        324.25082043851535       324.2508606512464        324.25090086397745       324.2509410767085        324.25098128943955       324.2510215021706        324.2510617149017        324.2511019276327        324.2511421403638        324.25118235309486       324.2512225658259        324.2512627785569        324.25123332039595       324.2511982421516        324.25116316390717       324.25112808566274       324.2510930074184        324.25105792917395       324.25102285092953       324.25098777268516       324.25095269444074       324.2509176161964        324.25088253795195       324.2508474597076        324.2508123814632        324.2507773032188        324.2507471003721        324.2507259866849        324.2507370776218        324.25076080051804       324.2507962060905        324.25083161166293       324.2508670172354        324.2509024228078        324.25093782838024       324.25097323395266       324.25100863952514       324.2510440450975        324.25107945067          324.25111485624234       324.2511502618148        324.25118566738723       324.25122107295965       324.2512564785321        324.25125089367293       324.2512145719969        324.25117825032095       324.251141928645         324.2511056069689        324.25106928529294       324.251032963617         324.25099664194096       324.2509603202649        324.2509239985889        324.25088767691295       324.25085135523693       324.2508150335609        324.2507787118849        324.2507423902089        324.25071950759656       324.25070682469544       324.250710515085         324.250731027868         324.2507566612862        324.2507822947043        324.25080792812247       324.2508335615406        324.25085919495876       324.2508848283769        324.250910461795         324.25093609521315       324.2509617286313        324.2509873620494        324.2510129954676        324.25103862888574       324.2510642623039        324.25107304828106       324.25101125667527       324.2509494650694        324.25088767346364       324.2508258818578        324.250764090252         324.25070229864616       324.2506405070404        324.25057871543453       324.25051692382874       324.25045513222295       324.25039334061705       324.25033154901126       324.2502697574054        324.2502079657996        324.25011390914403       324.25
30                       322.6103313356067        322.74088254864824       322.8640445122468        322.9787227600023        323.0872056133614        323.18838914624604       323.28271091442036       323.36649496672476       323.44909213419834       323.5207199409888        323.5915747959206        323.6509145781321        323.7090694975141        323.76059319898934       323.8076648302555        323.8547364615216        323.89011700878393       323.9249962893638        323.9598755699437        323.98946489968773       324.0151695899337        324.0408742801797        324.0618890278648        324.0795538965481        324.0972187652312        324.11473737504775       324.12880446531716       324.13996459315035       324.15147581483245       324.163014780703         324.17346440137413       324.18031144069363       324.1872323726645        324.19419496449575       324.20115755632696       324.2064428787262        324.21018467730664       324.21392647588715       324.21766827446766       324.22141454508335       324.2251746490564        324.2289347530294        324.2307144632733        324.232439074288         324.2341267189553        324.23581436362264       324.23750200828994       324.2391896529573        324.2408772976246        324.2416946495381        324.2424487035232        324.24320275750836       324.2439568114936        324.24471086547874       324.24546336062076       324.2462003766585        324.2465050949427        324.2468117168132        324.24717291179843       324.2475341067836        324.24789530176884       324.2482564967539        324.2486176917391        324.2489489111224        324.24913441635294       324.24931992158355       324.2494677568657        324.24957719223767       324.2496866276096        324.24979606298155       324.24990549835354       324.2500149337255        324.2501243690974        324.2502338044693        324.2503432398413        324.2504077817489        324.2504693909925        324.2505310002362        324.2505926094799        324.2506542187235        324.25071582796727       324.2507524657639        324.25078723624677       324.2508220067296        324.25085677721245       324.25089154769535       324.2509263181782        324.25096108866103       324.25099585914387       324.2510306296267        324.2510599153317        324.2510619802308        324.2510640451299        324.2510661100289        324.2510681749279        324.251070239827         324.2510723047261        324.25107436962514       324.2510764345242        324.2510784994232        324.25108056432225       324.2510806108944        324.2510797736894        324.2510789364846        324.25107809927965       324.2510772620747        324.2510764248699        324.25107558766496       324.2510747504601        324.25107391325525       324.25107127606043       324.2510636851707        324.25105609428107       324.2510485033914        324.2510409125017        324.2510333216121        324.2510257307224        324.25101813983275       324.2510105489431        324.2510029580534        324.25099536716374       324.25099184232624       324.25099084469525       324.25098984706426       324.25098884943327       324.2509878518022        324.2509868541712        324.2509858565402        324.25098485890913       324.2509838612781        324.2509828636471        324.2509885303464        324.25099785103447       324.2510071717225        324.2510164924105        324.2510258130986        324.2510351337867        324.2510444544747        324.25105377516275       324.2510630958507        324.2510724165388        324.25107807416543       324.2510798259085        324.2510815776516        324.2510833293947        324.2510850811378        324.25108683288084       324.251088584624         324.25109033636704       324.2510920881101        324.2510938398532        324.25110008650034       324.251110203154         324.2511203198075        324.25113043646115       324.25114055311474       324.25115066976826       324.25116078642185       324.2511709030754        324.25118101972896       324.25119113638254       324.2511963232879        324.2511975415261        324.25119875976424       324.25119997800243       324.2512011962406        324.25120241447877       324.25120363271697       324.25120485095516       324.25120606919336       324.2512072874315        324.2512082477923        324.25120902480614       324.25120980182004       324.2512105788339        324.2512113558478        324.2512121328616        324.2512129098755        324.25121368688934       324.2512144639033        324.2512152409172        324.2512154045952        324.25121521155097       324.25121501850674       324.2512148254625        324.2512146324183        324.25121443937405       324.2512142463298        324.2512140532856        324.25121386024136       324.25121366719713       324.25121367453903       324.2512138037904        324.25121393304187       324.25121406229323       324.25121419154465       324.25121432079607       324.2512144500475        324.25121457929885       324.2512147085502        324.2512148378017        324.2512150512786        324.251215287562         324.2512155238453        324.25121576012873       324.2512159964121        324.25121623269547       324.25121646897884       324.2512167052622        324.2512169415456        324.25121717782895       324.25121668846793       324.25121612784915       324.2512155672303        324.25121500661146       324.2512144459926        324.2512138853738        324.251213324755         324.2512127641361        324.2512122035173        324.25121287787874       324.2512159610917        324.2512190443046        324.2512221275175        324.25122521073047       324.2512282939433        324.2512313771563        324.25123446036923       324.25123754358214       324.25124062679504       324.25124022298394       324.2512382792571        324.2512363355302        324.25123439180334       324.2512324480765        324.2512305043496        324.2512285606228        324.2512266168959        324.251224673169         324.25122272944213       324.2512200374681        324.2512087750391        324.2511975126101        324.2511862501811        324.2511749877521        324.25116372532307       324.2511524628941        324.25114120046516       324.2511299380361        324.25111867560713       324.2511088251427        324.25109916320406       324.2510895012655        324.25107983932696       324.2510701773883        324.25106051544975       324.2510508535112        324.2510411915726        324.2510479641587        324.2510612361431        324.2510745081273        324.2510877801117        324.25110105209603       324.2511143240804        324.2511275960647        324.251140868049         324.25114170324906       324.25111041932365       324.2510791353982        324.25104785147266       324.25101656754725       324.2509852836218        324.2509539996964        324.2509227157709        324.25089143184556       324.2508601479201        324.2508288639947        324.25079758006916       324.2507662961437        324.2507350122183        324.2507095039998        324.2507068981411        324.2507042922825        324.25069452090514       324.2506783873538        324.25066791562756       324.2506874527693        324.25070698991084       324.2507265270525        324.2507460641941        324.2507656013358        324.2507851384774        324.250804675619         324.2508242127607        324.2508437499023        324.2508632870439        324.2508828241856        324.25090236132723       324.25092189846885       324.25092722279715       324.2509044854043        324.2508817480115        324.2508590106187        324.2508362732259        324.250813535833         324.2507907984402        324.25076806104744       324.25074532365454       324.2507225862617        324.2506998488689        324.2506771114761        324.25065437408324       324.25063163669046       324.2506191706671        324.25063211787807       324.2506346621388        324.2506185389794        324.25062079705106       324.25064171710306       324.2506626371551        324.2506835572071        324.25070447725915       324.2507253973111        324.25074631736317       324.2507672374152        324.2507881574671        324.2508090775192        324.2508299975712        324.2508509176232        324.2508718376753        324.25089275772723       324.2508982145696        324.2508756020899        324.2508529896103        324.2508303771307        324.25080776465103       324.25078515217143       324.2507625396918        324.2507399272122        324.2507173147326        324.25069470225293       324.2506720897734        324.2506494772937        324.2506268648141        324.2506042523345        324.2505816398549        324.2505847813197        324.2505866692064        324.2505753550734        324.2505971040776        324.2506188530818        324.250640602086         324.25066235109017       324.25068410009436       324.2507058490986        324.2507275981028        324.250749347107         324.2507710961112        324.25079284511537       324.25081459411956       324.25083634312375       324.25085809212794       324.25087984113213       324.25089234535983       324.2508752542251        324.25085816309024       324.25084107195545       324.25082398082066       324.2508068896859        324.25078979855107       324.2507727074163        324.2507556162815        324.25073852514674       324.25072143401195       324.2507043428772        324.2506872517423        324.2506701606075        324.2506530694728        324.25065824580025       324.25067625181225       324.25070107139743       324.2507338989852        324.2507741562024        324.25081441341956       324.2508546706367        324.25089492785395       324.2509351850711        324.25097544228834       324.2510156995055        324.25105595672267       324.2510962139399        324.25113647115705       324.2511767283743        324.25121698559144       324.2512572428086        324.25129750002577       324.25126811068753       324.25123310322914       324.25119809577063       324.2511630883121        324.25112808085373       324.2510930733952        324.2510580659368        324.2510230584783        324.2509880510199        324.25095304356137       324.2509180361029        324.25088302864447       324.250848021186         324.2508130137275        324.25078277827527       324.25076143923064       324.2507726020196        324.25079645012977       324.2508317525353        324.2508670549407        324.2509023573462        324.2509376597516        324.2509729621571        324.25100826456253       324.251043566968         324.2510788693735        324.2511141717789        324.2511494741844        324.2511847765898        324.2512200789953        324.25125538140077       324.25129068380625       324.2512849482517        324.25124844024083       324.2512119322301        324.25117542421935       324.25113891620856       324.2511024081978        324.25106590018703       324.2510293921763        324.25099288416556       324.25095637615476       324.25091986814397       324.25088336013323       324.25084685212244       324.2508103441117        324.2507738361009        324.2507504276954        324.2507371557143        324.2507401558889        324.25075997114135       324.2507849048021        324.2508098384629        324.2508347721236        324.25085970578436       324.2508846394451        324.25090957310584       324.25093450676655       324.2509594404273        324.25098437408803       324.25100930774875       324.25103424140957       324.2510591750703        324.251084108731         324.2510921087476        324.251029170057         324.2509662313664        324.25090329267584       324.2508403539852        324.2507774152947        324.250714476604         324.2506515379135        324.25058859922285       324.2505256605323        324.25046272184164       324.25039978315107       324.2503368444605        324.25027390576986       324.2502109670792        324.2501154929639        324.25
31                       322.5925582236937        322.72307845058407       322.8462773369771        322.96105670953284       323.0696907508467        323.17108047984664       323.26567027424363       323.3497829021983        323.43271546513          323.50476091911753       323.57603933544414       323.6358519874879        323.69448485037697       323.7465178554262        323.7941212205693        323.8417245857123        323.87764367768864       323.91306179500384       323.948479912319         323.9786070948872        324.0048488762761        324.0310906576652        324.0526096872765        324.0707554032903        324.0889011193042        324.10690251354555       324.1214175219543        324.13298982477943       324.1449226498772        324.15688396421757       324.16773474697584       324.1749128827438        324.18217025408245       324.1894722975604        324.19677434103835       324.2023491870482        324.2063345624692        324.2103199378902        324.2143053133111        324.2182958767766        324.2223024884326        324.22630910008866       324.2282474445824        324.23012831954884       324.2319715134205        324.2338147072922        324.23565790116385       324.23750109503544       324.23934428890715       324.24025940115706       324.24110701239226       324.2419546236275        324.2428022348628        324.24364984609804       324.24449583288464       324.2453250871782        324.2456810023717        324.2460389885124        324.24645634575836       324.2468737030044        324.2472910602504        324.24770841749637       324.24812577474233       324.24850957916743       324.24873028024973       324.24895098133203       324.24912811655          324.2492608416917        324.2493935668333        324.249526291975         324.2496590171166        324.24979174225825       324.24992446739986       324.2500571925415        324.2501899176831        324.2502672205602        324.25034090298004       324.2504145853997        324.2504882678194        324.25056195023916       324.2506356326589        324.25067957965723       324.2507213031015        324.25076302654577       324.25080474999004       324.2508464734343        324.25088819687863       324.25092992032296       324.25097164376723       324.2510133672115        324.25104888783653       324.251053624036         324.2510583602353        324.25106309643456       324.25106783263396       324.25107256883337       324.2510773050327        324.25108204123205       324.2510867774314        324.25109151363074       324.2510962498301        324.251097883635         324.25109815897576       324.25109843431653       324.2510987096573        324.2510989849981        324.2510992603389        324.25109953567966       324.2510998110205        324.25110008636125       324.2510983831527        324.2510912348416        324.25108408653057       324.25107693821946       324.2510697899084        324.2510626415973        324.25105549328623       324.2510483449751        324.251041196664         324.25103404835295       324.25102690004184       324.2510236503849        324.2510228238902        324.25102199739547       324.2510211709007        324.25102034440596       324.25101951791123       324.25101869141645       324.2510178649217        324.251017038427         324.2510162119322        324.2510219856134        324.2510313781081        324.2510407706028        324.25105016309743       324.2510595555921        324.25106894808687       324.25107834058156       324.2510877330762        324.2510971255708        324.25110651806557       324.25111224563693       324.2511140653396        324.25111588504217       324.2511177047448        324.25111952444746       324.2511213441501        324.25112316385275       324.25112498355537       324.251126803258         324.2511286229606        324.25113491859304       324.25114506789555       324.25115521719795       324.25116536650046       324.2511755158029        324.25118566510537       324.2511958144078        324.2512059637103        324.25121611301273       324.2512262623152        324.2512314876556        324.2512327489869        324.2512340103183        324.2512352716496        324.25123653298095       324.25123779431226       324.2512390556436        324.251240316975         324.2512415783063        324.2512428396377        324.251243831585         324.2512446320044        324.25124543242384       324.2512462328432        324.2512470332626        324.251247833682         324.25124863410133       324.2512494345208        324.2512502349402        324.2512510353596        324.2512512173537        324.25125103966553       324.2512508619774        324.2512506842892        324.25125050660097       324.2512503289128        324.2512501512246        324.2512499735364        324.25124979584825       324.25124961816005       324.25124963463185       324.2512497692254        324.251249903819         324.2512500384125        324.25125017300604       324.2512503075996        324.2512504421931        324.25125057678673       324.25125071138024       324.2512508459738        324.251251060149         324.25125129587315       324.2512515315973        324.2512517673215        324.2512520030457        324.25125223876984       324.251252474494         324.2512527102182        324.2512529459423        324.25125318166647       324.2512526898221        324.2512521265309        324.25125156323975       324.25125099994847       324.2512504366573        324.2512498733661        324.2512493100749        324.2512487467837        324.25124818349246       324.25124884367443       324.25125189026267       324.251254936851         324.2512579834393        324.2512610300276        324.2512640766159        324.25126712320423       324.2512701697925        324.2512732163808        324.2512762629691        324.2512758192378        324.25127383413536       324.25127184903295       324.2512698639305        324.251267878828         324.2512658937256        324.2512639086232        324.2512619235207        324.25125993841823       324.25125795331576       324.2512552221971        324.25124394617694       324.2512326701568        324.2512213941367        324.25121011811655       324.2511988420964        324.2511875660763        324.25117629005615       324.25116501403596       324.25115373801594       324.2511438754476        324.25113420160386       324.25112452776006       324.2511148539163        324.2511051800725        324.2510955062287        324.25108583238494       324.25107615854114       324.2510828793776        324.2510960838549        324.25110928833226       324.2511224928095        324.2511356972868        324.25114890176417       324.2511621062415        324.2511753107188        324.2511760863025        324.2511447631393        324.251113439976         324.25108211681277       324.2510507936495        324.2510194704862        324.25098814732297       324.2509568241597        324.25092550099646       324.2508941778332        324.25086285466995       324.25083153150666       324.25080020834343       324.2507688851802        324.250743306972         324.2507405091835        324.250737711395         324.2507279260647        324.2507119365837        324.25070157710655       324.25072105783755       324.25074053856855       324.2507600192996        324.25077950003066       324.25079898076166       324.2508184614927        324.2508379422237        324.2508574229547        324.25087690368576       324.2508963844168        324.2509158651478        324.2509353458789        324.25095482660987       324.2509601035101        324.2509373364245        324.2509145693389        324.2508918022532        324.25086903516757       324.2508462680819        324.25082350099626       324.2508007339106        324.2507779668249        324.2507551997393        324.2507324326537        324.250709665568         324.2506868984823        324.25066413139666       324.25065158767137       324.250664338397         324.2506668138266        324.25065085090347       324.2506531829514        324.25067408940214       324.2506949958528        324.2507159023036        324.25073680875437       324.2507577152051        324.25077862165585       324.2507995281066        324.25082043455734       324.25084134100814       324.2508622474588        324.2508831539095        324.2509040603603        324.25092496681106       324.25093041216337       324.2509077920263        324.25088517188914       324.2508625517521        324.25083993161496       324.2508173114779        324.2507946913408        324.25077207120376       324.25074945106667       324.2507268309296        324.2507042107925        324.25068159065535       324.25065897051826       324.25063635038117       324.25061373024414       324.2506167381829        324.25061859588004       324.2506074639545        324.25062924037843       324.2506510168024        324.2506727932264        324.25069456965036       324.25071634607434       324.2507381224983        324.2507598989223        324.2507816753463        324.2508034517702        324.2508252281941        324.25084700461815       324.2508687810421        324.25089055746605       324.25091233389          324.2509248811832        324.2509078832006        324.25089088521804       324.2508738872355        324.25085688925293       324.2508398912703        324.25082289328776       324.2508058953052        324.2507888973226        324.25077189934          324.2507549013575        324.2507379033749        324.25072090539226       324.2507039074097        324.25068690942715       324.25069202714855       324.25070992670845       324.2507350167987        324.25076799764815       324.2508082993515        324.2508486010548        324.25088890275816       324.25092920446144       324.2509695061647        324.25100980786806       324.2510501095714        324.25109041127473       324.251130712978         324.25117101468135       324.2512113163847        324.25125161808796       324.2512919197913        324.2513322214946        324.2513029009791        324.25126796430663       324.25123302763404       324.2511980909615        324.25116315428903       324.2511282176165        324.2510932809439        324.25105834427137       324.25102340759884       324.2509884709263        324.25095353425377       324.2509185975813        324.2508836609087        324.25084872423616       324.2508184561783        324.25079689177625       324.2508081264172        324.2508320997414        324.25086729897987       324.25090249821835       324.25093769745683       324.25097289669543       324.2510080959339        324.2510432951724        324.2510784944108        324.25111369364936       324.25114889288784       324.2511840921263        324.2512192913648        324.2512544906033        324.2512896898418        324.2513248890803        324.2513190028303        324.25128230848475       324.2512456141393        324.2512089197937        324.2511722254482        324.25113553110265       324.25109883675714       324.25106214241157       324.25102544806606       324.25098875372055       324.250952059375         324.25091536502947       324.2508786706839        324.25084197633834       324.2508052819928        324.25078134779403       324.25076748673314       324.25076979669274       324.25078891441467       324.250813148318         324.25083738222133       324.2508616161247        324.25088585002806       324.25091008393144       324.25093431783483       324.2509585517381        324.25098278564144       324.25100701954483       324.25103125344816       324.25105548735155       324.2510797212549        324.25110395515827       324.2511111692142        324.25104708343883       324.25098299766347       324.2509189118881        324.2508548261127        324.2507907403374        324.25072665456196       324.25066256878665       324.25059848301123       324.2505343972358        324.2504703114605        324.2504062256851        324.2503421399097        324.2502780541343        324.2502139683589        324.2501170767838        324.25
[truncated: 21,107,709 more chars]
