# Supplementary material for: Numerical simulation research on thermal insulation performance of composite heat-insulation zone structure in hydrothermal high-temperature mine
Source: Sci Rep. 2024 Jun 18;14:14096. doi: 10.1038/s41598-024-64702-4 (PMC11189482; doi:10.1038/s41598-024-64702-4)
Supplement: Supplementary file 1 — Supplementary Information. [file 41598_2024_64702_MOESM1_ESM.zip › Heat-regulating circle scenario 2-2.xlsx]

## Sheet: Sheet1
0	324.249	324.25	324.25	324.25	324.25	324.25	324.25	324.25	324.25	324.25	324.25	324.25	324.25	324.25	324.25	324.25	324.25	324.25	324.25	324.25	324.25	324.25	324.25	324.25	324.25	324.25	324.25	324.25	324.25	324.25	324.25	324.25	324.25	324.25	324.25	324.25	324.25	324.25	324.25	324.25	324.25	324.25	324.25	324.25	324.25	324.25	324.25	324.25	324.25
1	324.083	324.13	324.164	324.188	324.205	324.218	324.227	324.233	324.239	324.241	324.244	324.246	324.247	324.248	324.248	324.249	324.249	324.249	324.25	324.25	324.25	324.25	324.25	324.25	324.25	324.25	324.25	324.25	324.25	324.25	324.25	324.25	324.25	324.25	324.25	324.25	324.25	324.25	324.25	324.25	324.25	324.25	324.25	324.25	324.25	324.25	324.25	324.25	324.25
2	323.926	324.013	324.076	324.122	324.157	324.183	324.201	324.213	324.224	324.231	324.237	324.24	324.243	324.245	324.246	324.247	324.248	324.248	324.249	324.249	324.249	324.25	324.25	324.25	324.25	324.25	324.25	324.25	324.25	324.25	324.25	324.25	324.25	324.25	324.25	324.25	324.25	324.25	324.25	324.25	324.25	324.25	324.25	324.25	324.25	324.25	324.25	324.25	324.25
3	323.802	323.904	323.984	324.045	324.095	324.133	324.162	324.182	324.2	324.212	324.222	324.229	324.234	324.238	324.241	324.244	324.245	324.246	324.247	324.248	324.249	324.249	324.249	324.249	324.25	324.25	324.25	324.25	324.25	324.25	324.25	324.25	324.25	324.25	324.25	324.25	324.25	324.25	324.25	324.25	324.25	324.25	324.25	324.25	324.25	324.25	324.25	324.25	324.25
4	323.683	323.799	323.894	323.97	324.033	324.083	324.122	324.149	324.175	324.191	324.207	324.216	324.225	324.231	324.235	324.24	324.242	324.244	324.246	324.247	324.248	324.248	324.249	324.249	324.249	324.25	324.25	324.25	324.25	324.25	324.25	324.25	324.25	324.25	324.25	324.25	324.25	324.25	324.25	324.25	324.25	324.25	324.25	324.25	324.25	324.25	324.25	324.25	324.25
5	323.58	323.705	323.81	323.897	323.971	324.031	324.078	324.113	324.146	324.167	324.188	324.201	324.213	324.221	324.228	324.234	324.237	324.24	324.243	324.245	324.246	324.247	324.248	324.248	324.249	324.249	324.249	324.249	324.25	324.25	324.25	324.25	324.25	324.25	324.25	324.25	324.25	324.25	324.25	324.25	324.25	324.25	324.25	324.25	324.25	324.25	324.25	324.25	324.25
6	323.489	323.619	323.732	323.827	323.909	323.977	324.033	324.074	324.114	324.141	324.166	324.183	324.198	324.21	324.218	324.227	324.231	324.235	324.239	324.242	324.244	324.245	324.246	324.247	324.248	324.248	324.249	324.249	324.249	324.249	324.25	324.25	324.25	324.25	324.25	324.25	324.25	324.25	324.25	324.25	324.25	324.25	324.25	324.25	324.25	324.25	324.25	324.25	324.25
7	323.41	323.542	323.659	323.759	323.848	323.923	323.985	324.033	324.079	324.111	324.142	324.162	324.181	324.196	324.207	324.218	324.224	324.229	324.235	324.238	324.241	324.243	324.245	324.246	324.247	324.248	324.248	324.249	324.249	324.249	324.249	324.25	324.25	324.25	324.25	324.25	324.25	324.25	324.25	324.25	324.25	324.25	324.25	324.25	324.25	324.25	324.25	324.25	324.25
8	323.358	323.49	323.607	323.71	323.8	323.878	323.944	323.995	324.045	324.08	324.114	324.138	324.16	324.177	324.19	324.204	324.211	324.218	324.225	324.23	324.234	324.237	324.24	324.241	324.243	324.245	324.246	324.246	324.247	324.248	324.248	324.248	324.249	324.249	324.249	324.249	324.249	324.25	324.25	324.25	324.25	324.25	324.25	324.25	324.25	324.25	324.25	324.25	324.25
9	323.312	323.443	323.561	323.664	323.756	323.836	323.904	323.958	324.011	324.049	324.086	324.112	324.137	324.157	324.172	324.188	324.197	324.206	324.215	324.221	324.226	324.231	324.234	324.236	324.239	324.241	324.243	324.244	324.245	324.246	324.247	324.247	324.248	324.248	324.248	324.249	324.249	324.249	324.249	324.249	324.249	324.25	324.25	324.25	324.25	324.25	324.25	324.25	324.25
10	323.265	323.396	323.515	323.619	323.712	323.794	323.865	323.922	323.977	324.018	324.058	324.087	324.114	324.136	324.154	324.173	324.183	324.194	324.204	324.212	324.218	324.224	324.228	324.231	324.234	324.237	324.239	324.241	324.242	324.244	324.245	324.246	324.246	324.247	324.248	324.248	324.248	324.248	324.249	324.249	324.249	324.249	324.25	324.25	324.25	324.25	324.25	324.25	324.25
11	323.219	323.35	323.468	323.573	323.669	323.753	323.826	323.885	323.943	323.987	324.03	324.061	324.092	324.116	324.137	324.157	324.169	324.182	324.194	324.203	324.21	324.217	324.222	324.226	324.23	324.234	324.236	324.238	324.24	324.242	324.244	324.244	324.245	324.246	324.247	324.247	324.248	324.248	324.248	324.249	324.249	324.249	324.249	324.249	324.25	324.25	324.25	324.25	324.25
12	323.172	323.303	323.422	323.528	323.625	323.711	323.786	323.848	323.909	323.956	324.002	324.036	324.069	324.096	324.119	324.141	324.156	324.169	324.183	324.194	324.202	324.21	324.216	324.221	324.226	324.23	324.233	324.235	324.238	324.24	324.242	324.243	324.244	324.245	324.246	324.247	324.247	324.247	324.248	324.248	324.249	324.249	324.249	324.249	324.249	324.249	324.25	324.25	324.25
13	323.126	323.256	323.376	323.483	323.581	323.669	323.747	323.812	323.875	323.925	323.974	324.011	324.046	324.076	324.101	324.126	324.142	324.157	324.173	324.185	324.194	324.204	324.211	324.216	324.221	324.226	324.23	324.233	324.235	324.238	324.24	324.242	324.243	324.244	324.245	324.246	324.246	324.247	324.247	324.248	324.248	324.249	324.249	324.249	324.249	324.249	324.25	324.25	324.25
14	323.079	323.21	323.329	323.437	323.537	323.627	323.707	323.775	323.841	323.894	323.946	323.985	324.024	324.055	324.083	324.11	324.128	324.145	324.162	324.176	324.186	324.197	324.205	324.211	324.217	324.223	324.227	324.23	324.233	324.236	324.239	324.24	324.242	324.243	324.244	324.245	324.246	324.246	324.247	324.248	324.248	324.249	324.249	324.249	324.249	324.249	324.249	324.25	324.25
15	323.043	323.173	323.293	323.402	323.502	323.593	323.675	323.745	323.813	323.867	323.921	323.962	324.003	324.036	324.065	324.094	324.113	324.132	324.151	324.165	324.177	324.188	324.197	324.204	324.211	324.217	324.222	324.226	324.229	324.233	324.236	324.237	324.239	324.241	324.242	324.244	324.244	324.245	324.246	324.246	324.247	324.248	324.248	324.248	324.249	324.249	324.249	324.249	324.249
16	323.013	323.143	323.263	323.373	323.474	323.566	323.648	323.719	323.788	323.844	323.898	323.941	323.983	324.017	324.048	324.078	324.098	324.118	324.138	324.153	324.166	324.179	324.188	324.196	324.203	324.211	324.216	324.22	324.224	324.228	324.232	324.234	324.236	324.238	324.24	324.241	324.242	324.243	324.244	324.245	324.246	324.247	324.247	324.247	324.248	324.248	324.248	324.249	324.249
17	322.983	323.114	323.234	323.343	323.445	323.538	323.621	323.693	323.763	323.82	323.876	323.92	323.963	323.999	324.03	324.062	324.083	324.104	324.125	324.142	324.155	324.169	324.179	324.187	324.196	324.204	324.21	324.214	324.219	324.224	324.228	324.23	324.232	324.235	324.237	324.239	324.24	324.241	324.242	324.243	324.244	324.246	324.246	324.246	324.247	324.247	324.248	324.248	324.248
18	322.954	323.084	323.204	323.314	323.417	323.51	323.594	323.667	323.738	323.796	323.853	323.899	323.943	323.98	324.013	324.045	324.068	324.09	324.112	324.13	324.144	324.159	324.17	324.179	324.188	324.197	324.204	324.209	324.214	324.219	324.224	324.226	324.229	324.232	324.235	324.237	324.238	324.239	324.241	324.242	324.243	324.244	324.245	324.245	324.246	324.246	324.247	324.247	324.248
19	322.924	323.054	323.175	323.285	323.388	323.482	323.567	323.641	323.713	323.772	323.831	323.877	323.923	323.961	323.995	324.029	324.053	324.076	324.099	324.118	324.134	324.149	324.161	324.171	324.181	324.19	324.198	324.203	324.209	324.215	324.22	324.223	324.226	324.229	324.232	324.234	324.236	324.237	324.239	324.24	324.242	324.243	324.244	324.245	324.245	324.246	324.246	324.247	324.247
20	322.894	323.024	323.145	323.256	323.36	323.454	323.54	323.615	323.688	323.749	323.808	323.856	323.903	323.942	323.978	324.013	324.038	324.062	324.086	324.106	324.123	324.139	324.152	324.163	324.173	324.184	324.192	324.198	324.204	324.21	324.216	324.219	324.223	324.226	324.229	324.232	324.234	324.235	324.237	324.239	324.24	324.242	324.243	324.244	324.244	324.245	324.246	324.246	324.247
21	322.864	322.994	323.116	323.227	323.331	323.426	323.514	323.589	323.663	323.725	323.786	323.835	323.883	323.924	323.96	323.997	324.023	324.048	324.074	324.094	324.112	324.129	324.143	324.154	324.166	324.177	324.185	324.192	324.199	324.206	324.212	324.215	324.219	324.223	324.227	324.23	324.232	324.233	324.235	324.237	324.239	324.241	324.242	324.243	324.243	324.244	324.245	324.246	324.247
22	322.834	322.965	323.086	323.198	323.302	323.399	323.487	323.563	323.638	323.701	323.763	323.814	323.863	323.905	323.943	323.981	324.008	324.034	324.061	324.083	324.101	324.12	324.134	324.146	324.158	324.17	324.179	324.186	324.194	324.201	324.208	324.212	324.216	324.22	324.224	324.227	324.229	324.231	324.234	324.236	324.238	324.24	324.241	324.242	324.243	324.243	324.244	324.245	324.246
23	322.805	322.935	323.057	323.169	323.274	323.371	323.46	323.537	323.613	323.677	323.741	323.792	323.843	323.886	323.925	323.964	323.993	324.02	324.048	324.071	324.09	324.11	324.125	324.138	324.151	324.163	324.173	324.181	324.189	324.197	324.204	324.208	324.213	324.217	324.222	324.225	324.227	324.23	324.232	324.234	324.236	324.239	324.24	324.241	324.242	324.243	324.244	324.245	324.246
24	322.775	322.905	323.027	323.14	323.245	323.343	323.433	323.511	323.588	323.654	323.718	323.771	323.823	323.867	323.908	323.948	323.977	324.006	324.035	324.059	324.079	324.1	324.116	324.13	324.143	324.157	324.167	324.175	324.184	324.192	324.2	324.204	324.209	324.214	324.219	324.223	324.225	324.228	324.23	324.233	324.235	324.238	324.239	324.24	324.241	324.242	324.243	324.244	324.245
25	322.745	322.875	322.998	323.111	323.217	323.315	323.406	323.485	323.563	323.63	323.696	323.75	323.803	323.849	323.89	323.932	323.962	323.992	324.022	324.047	324.069	324.09	324.107	324.121	324.136	324.15	324.161	324.17	324.179	324.188	324.196	324.201	324.206	324.211	324.216	324.22	324.223	324.226	324.228	324.231	324.234	324.236	324.238	324.239	324.24	324.241	324.242	324.243	324.245
26	322.715	322.846	322.968	323.081	323.188	323.287	323.379	323.459	323.539	323.606	323.673	323.729	323.783	323.83	323.873	323.916	323.947	323.978	324.009	324.035	324.058	324.08	324.098	324.113	324.128	324.143	324.155	324.164	324.173	324.183	324.192	324.197	324.203	324.208	324.214	324.218	324.221	324.224	324.227	324.229	324.232	324.235	324.237	324.238	324.239	324.24	324.242	324.243	324.244
27	322.685	322.816	322.939	323.052	323.16	323.259	323.352	323.433	323.514	323.583	323.651	323.707	323.763	323.811	323.855	323.9	323.932	323.964	323.997	324.024	324.047	324.07	324.089	324.105	324.121	324.136	324.149	324.158	324.168	324.178	324.188	324.193	324.199	324.205	324.211	324.216	324.219	324.222	324.225	324.228	324.231	324.234	324.236	324.237	324.238	324.24	324.241	324.242	324.244
28	322.656	322.786	322.909	323.023	323.131	323.231	323.325	323.407	323.489	323.559	323.628	323.686	323.743	323.792	323.838	323.883	323.917	323.95	323.984	324.012	324.036	324.06	324.08	324.097	324.113	324.13	324.143	324.153	324.163	324.174	324.184	324.19	324.196	324.202	324.209	324.213	324.217	324.22	324.223	324.226	324.23	324.233	324.235	324.236	324.237	324.239	324.24	324.242	324.243
29	322.628	322.759	322.882	322.996	323.105	323.206	323.3	323.383	323.465	323.537	323.607	323.666	323.724	323.775	323.821	323.868	323.903	323.937	323.971	324	324.025	324.051	324.071	324.088	324.106	324.123	324.136	324.147	324.158	324.169	324.179	324.186	324.192	324.199	324.206	324.211	324.214	324.218	324.221	324.225	324.228	324.232	324.233	324.235	324.236	324.238	324.239	324.241	324.242
30	322.61	322.741	322.864	322.979	323.087	323.188	323.283	323.366	323.449	323.521	323.592	323.651	323.709	323.761	323.808	323.855	323.89	323.925	323.96	323.989	324.015	324.041	324.062	324.08	324.097	324.115	324.129	324.14	324.151	324.163	324.173	324.18	324.187	324.194	324.201	324.206	324.21	324.214	324.218	324.221	324.225	324.229	324.231	324.232	324.234	324.236	324.238	324.239	324.241
31	322.593	322.723	322.846	322.961	323.07	323.171	323.266	323.35	323.433	323.505	323.576	323.636	323.694	323.747	323.794	323.842	323.878	323.913	323.948	323.979	324.005	324.031	324.053	324.071	324.089	324.107	324.121	324.133	324.145	324.157	324.168	324.175	324.182	324.189	324.197	324.202	324.206	324.21	324.214	324.218	324.222	324.226	324.228	324.23	324.232	324.234	324.236	324.238	324.239
32	322.575	322.705	322.829	322.943	323.052	323.154	323.249	323.333	323.416	323.489	323.561	323.621	323.68	323.732	323.781	323.829	323.865	323.901	323.937	323.968	323.995	324.021	324.043	324.062	324.081	324.099	324.114	324.126	324.138	324.151	324.162	324.17	324.177	324.185	324.192	324.198	324.202	324.207	324.211	324.215	324.219	324.224	324.226	324.228	324.23	324.232	324.234	324.236	324.238
33	322.557	322.687	322.811	322.926	323.035	323.136	323.232	323.316	323.4	323.473	323.545	323.606	323.665	323.718	323.767	323.816	323.853	323.889	323.926	323.957	323.984	324.012	324.034	324.053	324.072	324.091	324.107	324.119	324.132	324.145	324.156	324.164	324.172	324.18	324.188	324.194	324.199	324.203	324.208	324.212	324.217	324.221	324.223	324.226	324.228	324.23	324.232	324.234	324.236
34	322.539	322.67	322.793	322.908	323.017	323.119	323.215	323.3	323.384	323.457	323.529	323.591	323.651	323.704	323.753	323.803	323.84	323.877	323.914	323.946	323.974	324.002	324.025	324.044	324.064	324.083	324.099	324.112	324.125	324.138	324.151	324.159	324.167	324.175	324.184	324.19	324.195	324.2	324.204	324.209	324.214	324.218	324.221	324.223	324.226	324.228	324.23	324.232	324.235
35	322.521	322.652	322.775	322.89	323	323.102	323.198	323.283	323.367	323.441	323.514	323.576	323.636	323.69	323.74	323.79	323.828	323.865	323.903	323.935	323.964	323.992	324.015	324.036	324.056	324.076	324.092	324.105	324.119	324.132	324.145	324.153	324.162	324.171	324.179	324.186	324.191	324.196	324.201	324.206	324.211	324.216	324.218	324.221	324.223	324.226	324.228	324.231	324.233
36	322.504	322.634	322.757	322.873	322.982	323.085	323.18	323.266	323.351	323.425	323.498	323.561	323.622	323.676	323.726	323.777	323.815	323.853	323.892	323.924	323.953	323.982	324.006	324.027	324.047	324.068	324.084	324.098	324.112	324.126	324.139	324.148	324.157	324.166	324.175	324.182	324.187	324.192	324.197	324.203	324.208	324.213	324.216	324.219	324.221	324.224	324.226	324.229	324.232
37	322.486	322.616	322.74	322.855	322.965	323.067	323.163	323.25	323.334	323.409	323.483	323.545	323.607	323.662	323.713	323.764	323.803	323.841	323.88	323.913	323.943	323.972	323.997	324.018	324.039	324.06	324.077	324.091	324.106	324.12	324.133	324.143	324.152	324.161	324.17	324.178	324.183	324.189	324.194	324.2	324.205	324.211	324.213	324.216	324.219	324.222	324.225	324.227	324.23
38	322.468	322.598	322.722	322.837	322.947	323.05	323.146	323.233	323.318	323.393	323.467	323.53	323.592	323.648	323.699	323.751	323.79	323.83	323.869	323.903	323.933	323.963	323.988	324.009	324.031	324.052	324.07	324.084	324.099	324.114	324.128	324.137	324.147	324.156	324.166	324.174	324.179	324.185	324.191	324.196	324.202	324.208	324.211	324.214	324.217	324.22	324.223	324.226	324.229
39	322.45	322.581	322.704	322.82	322.93	323.033	323.129	323.216	323.302	323.377	323.452	323.515	323.578	323.634	323.686	323.738	323.778	323.818	323.857	323.892	323.922	323.953	323.978	324	324.022	324.044	324.062	324.077	324.092	324.108	324.122	324.132	324.142	324.152	324.162	324.17	324.176	324.181	324.187	324.193	324.199	324.205	324.209	324.212	324.215	324.218	324.221	324.224	324.227
40	322.433	322.563	322.686	322.802	322.912	323.015	323.112	323.199	323.285	323.361	323.436	323.5	323.563	323.62	323.672	323.725	323.765	323.806	323.846	323.881	323.912	323.943	323.969	323.992	324.014	324.036	324.055	324.07	324.086	324.102	324.116	324.126	324.137	324.147	324.157	324.166	324.172	324.178	324.184	324.19	324.196	324.203	324.206	324.209	324.213	324.216	324.219	324.222	324.226
41	322.415	322.545	322.669	322.784	322.895	322.998	323.095	323.183	323.269	323.345	323.421	323.485	323.549	323.606	323.659	323.712	323.753	323.794	323.835	323.87	323.902	323.933	323.96	323.983	324.006	324.029	324.048	324.063	324.079	324.096	324.11	324.121	324.132	324.142	324.153	324.161	324.168	324.174	324.181	324.187	324.194	324.2	324.204	324.207	324.21	324.214	324.217	324.221	324.224
42	322.397	322.527	322.651	322.767	322.877	322.981	323.078	323.166	323.253	323.329	323.405	323.47	323.534	323.592	323.645	323.699	323.74	323.782	323.823	323.859	323.891	323.923	323.951	323.974	323.997	324.021	324.04	324.056	324.073	324.089	324.105	324.116	324.126	324.138	324.149	324.157	324.164	324.171	324.177	324.184	324.191	324.197	324.201	324.205	324.208	324.212	324.215	324.219	324.222
43	322.379	322.509	322.633	322.749	322.86	322.963	323.061	323.149	323.236	323.313	323.39	323.455	323.519	323.578	323.632	323.686	323.728	323.77	323.812	323.848	323.881	323.914	323.941	323.965	323.989	324.013	324.033	324.049	324.066	324.083	324.099	324.11	324.121	324.133	324.144	324.153	324.16	324.167	324.174	324.181	324.188	324.195	324.199	324.202	324.206	324.21	324.214	324.217	324.221
44	322.362	322.492	322.615	322.731	322.842	322.946	323.044	323.133	323.22	323.297	323.374	323.44	323.505	323.564	323.618	323.673	323.715	323.758	323.8	323.837	323.871	323.904	323.932	323.956	323.981	324.005	324.025	324.042	324.06	324.077	324.093	324.105	324.116	324.128	324.14	324.149	324.156	324.163	324.171	324.178	324.185	324.192	324.196	324.2	324.204	324.208	324.212	324.216	324.219
45	322.344	322.474	322.598	322.714	322.824	322.929	323.027	323.116	323.203	323.281	323.359	323.425	323.49	323.549	323.605	323.66	323.703	323.746	323.789	323.827	323.86	323.894	323.923	323.948	323.972	323.997	324.018	324.035	324.053	324.071	324.088	324.099	324.111	324.123	324.135	324.145	324.152	324.16	324.167	324.175	324.182	324.19	324.194	324.198	324.202	324.206	324.21	324.214	324.218
46	322.326	322.456	322.58	322.696	322.807	322.911	323.01	323.099	323.187	323.265	323.343	323.41	323.476	323.535	323.591	323.647	323.691	323.734	323.778	323.816	323.85	323.884	323.913	323.939	323.964	323.989	324.011	324.028	324.047	324.065	324.082	324.094	324.106	324.119	324.131	324.141	324.149	324.156	324.164	324.172	324.179	324.187	324.191	324.195	324.2	324.204	324.208	324.212	324.216
47	322.308	322.438	322.562	322.678	322.789	322.894	322.993	323.082	323.171	323.249	323.327	323.395	323.461	323.521	323.577	323.634	323.678	323.722	323.766	323.805	323.84	323.875	323.904	323.93	323.956	323.982	324.003	324.021	324.04	324.059	324.076	324.089	324.101	324.114	324.127	324.137	324.145	324.153	324.16	324.168	324.176	324.184	324.189	324.193	324.197	324.202	324.206	324.21	324.215
48	322.29	322.42	322.544	322.661	322.772	322.877	322.976	323.066	323.154	323.233	323.312	323.38	323.447	323.507	323.564	323.621	323.666	323.71	323.755	323.794	323.829	323.865	323.895	323.921	323.948	323.974	323.996	324.014	324.034	324.053	324.07	324.083	324.096	324.109	324.122	324.133	324.141	324.149	324.157	324.165	324.173	324.182	324.186	324.191	324.195	324.2	324.204	324.209	324.213
49	322.273	322.403	322.526	322.643	322.754	322.86	322.959	323.049	323.138	323.217	323.296	323.365	323.432	323.493	323.55	323.608	323.653	323.698	323.743	323.783	323.819	323.855	323.886	323.912	323.939	323.966	323.988	324.007	324.027	324.047	324.065	324.078	324.091	324.104	324.118	324.129	324.137	324.145	324.154	324.162	324.171	324.179	324.184	324.189	324.193	324.198	324.202	324.207	324.212
50	322.255	322.385	322.509	322.625	322.737	322.842	322.942	323.032	323.122	323.202	323.281	323.35	323.417	323.479	323.537	323.594	323.641	323.686	323.732	323.772	323.809	323.845	323.876	323.904	323.931	323.958	323.981	324	324.02	324.04	324.059	324.072	324.086	324.1	324.113	324.125	324.133	324.142	324.15	324.159	324.168	324.176	324.181	324.186	324.191	324.196	324.201	324.205	324.21
51	322.237	322.367	322.491	322.608	322.719	322.825	322.925	323.016	323.105	323.186	323.265	323.335	323.403	323.465	323.523	323.581	323.628	323.674	323.721	323.761	323.798	323.835	323.867	323.895	323.923	323.95	323.974	323.993	324.014	324.034	324.053	324.067	324.081	324.095	324.109	324.12	324.129	324.138	324.147	324.156	324.165	324.174	324.179	324.184	324.189	324.194	324.199	324.204	324.209
52	322.219	322.349	322.473	322.59	322.702	322.808	322.908	322.999	323.089	323.17	323.25	323.32	323.388	323.451	323.51	323.568	323.616	323.662	323.709	323.751	323.788	323.826	323.858	323.886	323.914	323.942	323.966	323.987	324.007	324.028	324.047	324.062	324.076	324.09	324.105	324.116	324.125	324.135	324.144	324.153	324.162	324.171	324.176	324.182	324.187	324.192	324.197	324.202	324.207
53	322.202	322.331	322.455	322.572	322.684	322.79	322.891	322.982	323.072	323.154	323.234	323.304	323.374	323.437	323.496	323.555	323.603	323.651	323.698	323.74	323.778	323.816	323.848	323.877	323.906	323.935	323.959	323.98	324.001	324.022	324.042	324.056	324.071	324.086	324.1	324.112	324.122	324.131	324.14	324.15	324.159	324.169	324.174	324.179	324.185	324.19	324.195	324.2	324.206
54	322.184	322.314	322.438	322.555	322.667	322.773	322.874	322.965	323.056	323.138	323.219	323.289	323.359	323.423	323.483	323.542	323.591	323.639	323.686	323.729	323.767	323.806	323.839	323.868	323.898	323.927	323.952	323.973	323.994	324.016	324.036	324.051	324.066	324.081	324.096	324.108	324.118	324.127	324.137	324.147	324.156	324.166	324.172	324.177	324.182	324.188	324.193	324.199	324.204
55	322.166	322.296	322.42	322.537	322.649	322.756	322.857	322.949	323.04	323.122	323.203	323.274	323.344	323.409	323.469	323.529	323.578	323.627	323.675	323.718	323.757	323.796	323.83	323.86	323.889	323.919	323.944	323.966	323.988	324.01	324.03	324.045	324.061	324.076	324.092	324.104	324.114	324.124	324.134	324.143	324.153	324.163	324.169	324.175	324.18	324.186	324.191	324.197	324.203
56	322.148	322.278	322.402	322.519	322.632	322.738	322.84	322.932	323.023	323.106	323.188	323.259	323.33	323.395	323.456	323.516	323.566	323.615	323.664	323.707	323.747	323.787	323.821	323.851	323.881	323.911	323.937	323.959	323.981	324.004	324.024	324.04	324.056	324.071	324.087	324.1	324.11	324.12	324.13	324.14	324.15	324.161	324.167	324.172	324.178	324.184	324.19	324.195	324.201
57	322.13	322.26	322.384	322.502	322.614	322.721	322.823	322.915	323.007	323.09	323.172	323.244	323.315	323.381	323.442	323.503	323.553	323.603	323.652	323.696	323.737	323.777	323.811	323.842	323.873	323.903	323.929	323.952	323.975	323.997	324.019	324.035	324.051	324.067	324.083	324.096	324.106	324.117	324.127	324.137	324.148	324.158	324.164	324.17	324.176	324.182	324.188	324.194	324.199
58	322.116	322.245	322.37	322.487	322.6	322.707	322.808	322.901	322.993	323.076	323.159	323.231	323.303	323.368	323.43	323.492	323.542	323.592	323.642	323.687	323.727	323.768	323.803	323.834	323.865	323.896	323.922	323.945	323.968	323.991	324.013	324.029	324.045	324.062	324.078	324.092	324.102	324.113	324.123	324.134	324.144	324.155	324.161	324.167	324.173	324.179	324.185	324.192	324.198
59	322.105	322.235	322.359	322.477	322.589	322.696	322.798	322.891	322.983	323.066	323.149	323.222	323.293	323.359	323.421	323.483	323.534	323.584	323.634	323.678	323.719	323.76	323.795	323.827	323.858	323.889	323.916	323.939	323.962	323.986	324.007	324.024	324.04	324.057	324.073	324.087	324.098	324.108	324.119	324.13	324.141	324.152	324.158	324.164	324.17	324.176	324.183	324.189	324.195
60	322.095	322.225	322.349	322.466	322.579	322.686	322.788	322.881	322.973	323.057	323.139	323.212	323.284	323.35	323.412	323.474	323.525	323.575	323.625	323.67	323.711	323.753	323.788	323.819	323.851	323.882	323.909	323.932	323.956	323.98	324.002	324.018	324.035	324.052	324.069	324.082	324.093	324.104	324.115	324.126	324.137	324.148	324.155	324.161	324.167	324.174	324.18	324.186	324.193
61	322.085	322.215	322.339	322.456	322.569	322.676	322.778	322.871	322.963	323.047	323.13	323.203	323.274	323.341	323.403	323.465	323.516	323.567	323.617	323.662	323.704	323.745	323.781	323.812	323.844	323.876	323.903	323.926	323.95	323.974	323.996	324.013	324.03	324.047	324.064	324.078	324.089	324.1	324.111	324.122	324.133	324.144	324.151	324.158	324.164	324.171	324.177	324.184	324.19
62	322.075	322.204	322.328	322.446	322.559	322.666	322.768	322.861	322.953	323.037	323.12	323.193	323.265	323.331	323.394	323.456	323.508	323.558	323.609	323.654	323.696	323.737	323.773	323.805	323.837	323.869	323.896	323.92	323.944	323.968	323.991	324.007	324.025	324.042	324.059	324.073	324.084	324.096	324.107	324.118	324.13	324.141	324.148	324.154	324.161	324.168	324.174	324.181	324.187
63	322.065	322.194	322.318	322.436	322.548	322.655	322.758	322.851	322.943	323.027	323.11	323.183	323.256	323.322	323.385	323.448	323.499	323.55	323.601	323.646	323.688	323.73	323.766	323.798	323.83	323.862	323.89	323.914	323.938	323.962	323.985	324.002	324.019	324.037	324.054	324.069	324.08	324.091	324.103	324.114	324.126	324.137	324.144	324.151	324.158	324.165	324.171	324.178	324.185
64	322.054	322.184	322.308	322.425	322.538	322.645	322.747	322.841	322.933	323.017	323.1	323.174	323.246	323.313	323.376	323.439	323.49	323.541	323.592	323.638	323.68	323.722	323.758	323.791	323.823	323.855	323.883	323.907	323.932	323.956	323.979	323.997	324.014	324.032	324.05	324.064	324.076	324.087	324.099	324.11	324.122	324.134	324.141	324.148	324.155	324.162	324.169	324.176	324.182
65	322.044	322.174	322.298	322.415	322.528	322.635	322.737	322.831	322.923	323.007	323.091	323.164	323.237	323.304	323.367	323.43	323.481	323.533	323.584	323.63	323.672	323.714	323.751	323.784	323.816	323.849	323.877	323.901	323.926	323.951	323.974	323.991	324.009	324.027	324.045	324.059	324.071	324.083	324.095	324.107	324.118	324.13	324.138	324.145	324.152	324.159	324.166	324.173	324.18
66	322.034	322.163	322.287	322.405	322.518	322.625	322.727	322.821	322.913	322.997	323.081	323.155	323.227	323.294	323.358	323.421	323.473	323.524	323.576	323.622	323.664	323.707	323.744	323.776	323.809	323.842	323.87	323.895	323.92	323.945	323.968	323.986	324.004	324.022	324.04	324.055	324.067	324.079	324.091	324.103	324.115	324.127	324.134	324.141	324.149	324.156	324.163	324.17	324.177
67	322.024	322.153	322.277	322.395	322.507	322.615	322.717	322.811	322.903	322.988	323.071	323.145	323.218	323.285	323.348	323.412	323.464	323.516	323.567	323.614	323.657	323.699	323.736	323.769	323.802	323.835	323.864	323.888	323.914	323.939	323.963	323.98	323.999	324.017	324.035	324.05	324.062	324.075	324.087	324.099	324.111	324.123	324.131	324.138	324.146	324.153	324.16	324.168	324.175
68	322.013	322.143	322.267	322.384	322.497	322.604	322.707	322.8	322.893	322.978	323.062	323.135	323.208	323.276	323.339	323.403	323.455	323.507	323.559	323.606	323.649	323.692	323.729	323.762	323.795	323.829	323.857	323.882	323.908	323.933	323.957	323.975	323.993	324.012	324.03	324.046	324.058	324.07	324.083	324.095	324.107	324.12	324.127	324.135	324.142	324.15	324.157	324.165	324.172
69	322.003	322.132	322.256	322.374	322.487	322.594	322.697	322.79	322.883	322.968	323.052	323.126	323.199	323.266	323.33	323.394	323.447	323.499	323.551	323.598	323.641	323.684	323.721	323.755	323.788	323.822	323.851	323.876	323.902	323.927	323.951	323.97	323.988	324.007	324.026	324.041	324.054	324.066	324.079	324.091	324.104	324.116	324.124	324.132	324.139	324.147	324.155	324.162	324.17
70	321.993	322.122	322.246	322.364	322.477	322.584	322.686	322.78	322.873	322.958	323.042	323.116	323.19	323.257	323.321	323.385	323.438	323.49	323.543	323.59	323.633	323.676	323.714	323.748	323.781	323.815	323.844	323.87	323.895	323.921	323.946	323.964	323.983	324.002	324.021	324.036	324.049	324.062	324.074	324.087	324.1	324.113	324.121	324.129	324.136	324.144	324.152	324.16	324.167
71	321.983	322.112	322.236	322.353	322.466	322.574	322.676	322.77	322.863	322.948	323.032	323.107	323.18	323.248	323.312	323.376	323.429	323.482	323.534	323.582	323.625	323.669	323.707	323.741	323.774	323.808	323.838	323.863	323.889	323.916	323.94	323.959	323.978	323.997	324.016	324.032	324.045	324.058	324.07	324.083	324.096	324.109	324.117	324.125	324.133	324.141	324.149	324.157	324.165
72	321.973	322.102	322.226	322.343	322.456	322.564	322.666	322.76	322.853	322.938	323.023	323.097	323.171	323.239	323.303	323.367	323.421	323.473	323.526	323.574	323.617	323.661	323.699	323.733	323.767	323.802	323.831	323.857	323.883	323.91	323.934	323.953	323.973	323.992	324.011	324.027	324.04	324.053	324.066	324.079	324.093	324.106	324.114	324.122	324.13	324.138	324.146	324.154	324.162
73	321.962	322.091	322.215	322.333	322.446	322.553	322.656	322.75	322.843	322.928	323.013	323.088	323.161	323.229	323.294	323.359	323.412	323.465	323.518	323.565	323.609	323.653	323.692	323.726	323.761	323.795	323.825	323.851	323.877	323.904	323.929	323.948	323.967	323.987	324.006	324.023	324.036	324.049	324.062	324.076	324.089	324.102	324.111	324.119	324.127	324.135	324.143	324.152	324.16
74	321.952	322.081	322.205	322.323	322.436	322.543	322.646	322.74	322.833	322.919	323.003	323.078	323.152	323.22	323.285	323.35	323.403	323.456	323.509	323.557	323.602	323.646	323.684	323.719	323.754	323.788	323.818	323.844	323.871	323.898	323.923	323.942	323.962	323.982	324.002	324.018	324.031	324.045	324.058	324.072	324.085	324.099	324.107	324.116	324.124	324.132	324.141	324.149	324.157
75	321.942	322.071	322.195	322.312	322.425	322.533	322.636	322.73	322.823	322.909	322.993	323.068	323.142	323.211	323.276	323.341	323.394	323.448	323.501	323.549	323.594	323.638	323.677	323.712	323.747	323.781	323.812	323.838	323.865	323.892	323.918	323.937	323.957	323.977	323.997	324.013	324.027	324.041	324.054	324.068	324.081	324.095	324.104	324.112	324.121	324.129	324.138	324.146	324.155
76	321.932	322.061	322.184	322.302	322.415	322.523	322.625	322.72	322.813	322.899	322.984	323.059	323.133	323.202	323.267	323.332	323.386	323.439	323.493	323.541	323.586	323.631	323.67	323.705	323.74	323.775	323.805	323.832	323.859	323.886	323.912	323.932	323.952	323.972	323.992	324.009	324.023	324.036	324.05	324.064	324.078	324.092	324.1	324.109	324.118	324.126	324.135	324.144	324.152
77	321.921	322.05	322.174	322.292	322.405	322.512	322.615	322.71	322.803	322.889	322.974	323.049	323.123	323.192	323.258	323.323	323.377	323.431	323.485	323.533	323.578	323.623	323.662	323.697	323.733	323.768	323.799	323.826	323.853	323.881	323.906	323.926	323.946	323.967	323.987	324.004	324.018	324.032	324.046	324.06	324.074	324.088	324.097	324.106	324.115	324.123	324.132	324.141	324.15
78	321.911	322.04	322.164	322.281	322.395	322.502	322.605	322.7	322.793	322.879	322.964	323.04	323.114	323.183	323.249	323.314	323.368	323.422	323.476	323.525	323.57	323.615	323.655	323.69	323.726	323.761	323.792	323.819	323.847	323.875	323.901	323.921	323.941	323.962	323.982	324	324.014	324.028	324.042	324.056	324.07	324.085	324.094	324.103	324.112	324.12	324.129	324.138	324.147
79	321.901	322.03	322.154	322.271	322.384	322.492	322.595	322.69	322.783	322.869	322.954	323.03	323.105	323.174	323.239	323.305	323.36	323.414	323.468	323.517	323.562	323.608	323.647	323.683	323.719	323.754	323.786	323.813	323.841	323.869	323.895	323.915	323.936	323.957	323.978	323.995	324.009	324.024	324.038	324.052	324.067	324.081	324.09	324.099	324.108	324.117	324.126	324.136	324.145
80	321.891	322.02	322.143	322.261	322.374	322.482	322.585	322.68	322.773	322.859	322.945	323.02	323.095	323.165	323.23	323.296	323.351	323.405	323.46	323.509	323.554	323.6	323.64	323.676	323.712	323.748	323.779	323.807	323.835	323.863	323.889	323.91	323.931	323.952	323.973	323.99	324.005	324.019	324.034	324.048	324.063	324.078	324.087	324.096	324.105	324.114	324.124	324.133	324.142
81	321.881	322.009	322.133	322.251	322.364	322.472	322.575	322.67	322.763	322.849	322.935	323.011	323.086	323.155	323.221	323.287	323.342	323.397	323.451	323.501	323.547	323.592	323.633	323.669	323.705	323.741	323.773	323.8	323.829	323.857	323.884	323.905	323.926	323.947	323.968	323.986	324.001	324.015	324.03	324.044	324.059	324.074	324.084	324.093	324.102	324.112	324.121	324.13	324.14
82	321.87	321.999	322.123	322.24	322.353	322.461	322.565	322.659	322.753	322.84	322.925	323.001	323.076	323.146	323.212	323.278	323.334	323.388	323.443	323.493	323.539	323.585	323.625	323.662	323.698	323.734	323.766	323.794	323.823	323.851	323.878	323.899	323.92	323.942	323.963	323.981	323.996	324.011	324.026	324.041	324.056	324.071	324.08	324.09	324.099	324.109	324.118	324.128	324.137
83	321.86	321.989	322.112	322.23	322.343	322.451	322.554	322.649	322.744	322.83	322.915	322.992	323.067	323.137	323.203	323.27	323.325	323.38	323.435	323.485	323.531	323.577	323.618	323.654	323.691	323.728	323.76	323.788	323.817	323.846	323.873	323.894	323.915	323.937	323.959	323.977	323.992	324.007	324.022	324.037	324.052	324.067	324.077	324.086	324.096	324.106	324.115	324.125	324.134
84	321.85	321.979	322.102	322.22	322.333	322.441	322.544	322.639	322.734	322.82	322.906	322.982	323.057	323.127	323.194	323.261	323.316	323.371	323.426	323.477	323.523	323.569	323.61	323.647	323.684	323.721	323.753	323.782	323.811	323.84	323.867	323.888	323.91	323.932	323.954	323.972	323.987	324.002	324.018	324.033	324.048	324.063	324.073	324.083	324.093	324.103	324.112	324.122	324.132
85	321.84	321.968	322.092	322.209	322.323	322.431	322.534	322.629	322.724	322.81	322.896	322.972	323.048	323.118	323.185	323.252	323.308	323.363	323.418	323.469	323.515	323.562	323.603	323.64	323.677	323.714	323.747	323.775	323.805	323.834	323.861	323.883	323.905	323.927	323.949	323.967	323.983	323.998	324.014	324.029	324.044	324.06	324.07	324.08	324.09	324.1	324.11	324.12	324.129
86	321.829	321.958	322.082	322.199	322.312	322.42	322.524	322.619	322.714	322.8	322.886	322.963	323.038	323.109	323.176	323.243	323.299	323.354	323.41	323.46	323.507	323.554	323.596	323.633	323.67	323.707	323.74	323.769	323.798	323.828	323.856	323.878	323.9	323.922	323.944	323.963	323.978	323.994	324.009	324.025	324.041	324.056	324.067	324.077	324.087	324.097	324.107	324.117	324.127
87	321.819	321.948	322.071	322.189	322.302	322.41	322.514	322.609	322.704	322.79	322.876	322.953	323.029	323.1	323.167	323.234	323.29	323.346	323.402	323.452	323.499	323.547	323.588	323.626	323.663	323.701	323.734	323.763	323.792	323.822	323.85	323.872	323.894	323.917	323.939	323.958	323.974	323.99	324.005	324.021	324.037	324.053	324.063	324.073	324.084	324.094	324.104	324.114	324.124
88	321.809	321.937	322.061	322.179	322.292	322.4	322.504	322.599	322.694	322.78	322.867	322.944	323.02	323.09	323.158	323.225	323.281	323.337	323.393	323.444	323.492	323.539	323.581	323.618	323.656	323.694	323.727	323.756	323.786	323.816	323.845	323.867	323.889	323.912	323.935	323.954	323.97	323.985	324.001	324.017	324.033	324.049	324.06	324.07	324.081	324.091	324.101	324.112	324.122
89	321.799	321.927	322.051	322.168	322.282	322.39	322.493	322.589	322.684	322.771	322.857	322.934	323.01	323.081	323.149	323.216	323.273	323.329	323.385	323.436	323.484	323.531	323.573	323.611	323.649	323.687	323.721	323.75	323.78	323.81	323.839	323.861	323.884	323.907	323.93	323.949	323.965	323.981	323.997	324.013	324.03	324.046	324.056	324.067	324.077	324.088	324.098	324.109	324.119
90	321.789	321.917	322.041	322.158	322.271	322.38	322.483	322.579	322.674	322.761	322.847	322.924	323.001	323.072	323.14	323.207	323.264	323.32	323.377	323.428	323.476	323.524	323.566	323.604	323.642	323.68	323.714	323.744	323.774	323.805	323.833	323.856	323.879	323.902	323.925	323.945	323.961	323.977	323.993	324.009	324.026	324.042	324.053	324.064	324.074	324.085	324.096	324.106	324.117
91	321.778	321.907	322.03	322.148	322.261	322.369	322.473	322.569	322.664	322.751	322.838	322.915	322.991	323.063	323.13	323.198	323.255	323.312	323.368	323.42	323.468	323.516	323.559	323.597	323.635	323.674	323.708	323.738	323.768	323.799	323.828	323.85	323.874	323.897	323.92	323.94	323.956	323.973	323.989	324.006	324.022	324.039	324.05	324.061	324.071	324.082	324.093	324.104	324.114
92	321.768	321.896	322.02	322.138	322.251	322.359	322.463	322.559	322.654	322.741	322.828	322.905	322.982	323.053	323.121	323.189	323.247	323.303	323.36	323.412	323.46	323.508	323.551	323.59	323.628	323.667	323.701	323.731	323.762	323.793	323.822	323.845	323.868	323.892	323.915	323.935	323.952	323.968	323.985	324.002	324.019	324.035	324.046	324.057	324.068	324.079	324.09	324.101	324.112
93	321.758	321.886	322.01	322.127	322.241	322.349	322.453	322.549	322.644	322.731	322.818	322.896	322.972	323.044	323.112	323.18	323.238	323.295	323.352	323.404	323.452	323.501	323.544	323.583	323.621	323.66	323.695	323.725	323.756	323.787	323.816	323.84	323.863	323.887	323.911	323.931	323.947	323.964	323.981	323.998	324.015	324.032	324.043	324.054	324.065	324.076	324.087	324.098	324.109
94	321.748	321.876	321.999	322.117	322.23	322.339	322.443	322.539	322.634	322.721	322.808	322.886	322.963	323.035	323.103	323.172	323.229	323.286	323.344	323.396	323.445	323.493	323.536	323.575	323.614	323.654	323.688	323.719	323.75	323.781	323.811	323.834	323.858	323.882	323.906	323.926	323.943	323.96	323.977	323.994	324.011	324.028	324.04	324.051	324.062	324.073	324.084	324.096	324.107
95	321.737	321.866	321.989	322.107	322.22	322.328	322.433	322.529	322.624	322.711	322.799	322.877	322.954	323.025	323.094	323.163	323.221	323.278	323.335	323.388	323.437	323.486	323.529	323.568	323.608	323.647	323.682	323.712	323.744	323.775	323.805	323.829	323.853	323.877	323.901	323.922	323.939	323.956	323.973	323.99	324.007	324.025	324.036	324.048	324.059	324.07	324.082	324.093	324.104
96	321.727	321.855	321.979	322.096	322.21	322.318	322.422	322.518	322.614	322.702	322.789	322.867	322.944	323.016	323.085	323.154	323.212	323.269	323.327	323.38	323.429	323.478	323.522	323.561	323.601	323.64	323.675	323.706	323.738	323.77	323.8	323.823	323.848	323.872	323.896	323.917	323.934	323.952	323.969	323.986	324.004	324.021	324.033	324.044	324.056	324.067	324.079	324.09	324.102
97	321.717	321.845	321.969	322.086	322.2	322.308	322.412	322.508	322.604	322.692	322.779	322.857	322.935	323.007	323.076	323.145	323.203	323.261	323.319	323.372	323.421	323.47	323.514	323.554	323.594	323.633	323.669	323.7	323.732	323.764	323.794	323.818	323.842	323.867	323.891	323.912	323.93	323.947	323.965	323.982	324	324.018	324.029	324.041	324.053	324.064	324.076	324.088	324.099
98	321.707	321.835	321.958	322.076	322.189	322.298	322.402	322.498	322.594	322.682	322.769	322.848	322.925	322.998	323.067	323.136	323.194	323.252	323.31	323.364	323.413	323.463	323.507	323.547	323.587	323.627	323.662	323.694	323.726	323.758	323.788	323.813	323.837	323.862	323.887	323.908	323.925	323.943	323.961	323.978	323.996	324.014	324.026	324.038	324.05	324.061	324.073	324.085	324.097
99	321.697	321.825	321.948	322.066	322.179	322.288	322.392	322.488	322.584	322.672	322.76	322.838	322.916	322.988	323.058	323.127	323.186	323.244	323.302	323.355	323.405	323.455	323.499	323.539	323.58	323.62	323.656	323.687	323.72	323.752	323.783	323.807	323.832	323.857	323.882	323.903	323.921	323.939	323.957	323.975	323.993	324.011	324.023	324.035	324.047	324.058	324.07	324.082	324.094
100	321.686	321.814	321.938	322.055	322.169	322.277	322.382	322.478	322.574	322.662	322.75	322.829	322.906	322.979	323.049	323.118	323.177	323.235	323.294	323.347	323.397	323.447	323.492	323.532	323.573	323.613	323.649	323.681	323.714	323.746	323.777	323.802	323.827	323.852	323.877	323.899	323.917	323.935	323.953	323.971	323.989	324.007	324.019	324.031	324.043	324.055	324.067	324.08	324.092
101	321.676	321.804	321.927	322.045	322.159	322.267	322.372	322.468	322.564	322.652	322.74	322.819	322.897	322.97	323.04	323.109	323.168	323.227	323.286	323.339	323.39	323.44	323.484	323.525	323.566	323.606	323.643	323.675	323.708	323.74	323.771	323.796	323.821	323.847	323.872	323.894	323.912	323.93	323.949	323.967	323.985	324.004	324.016	324.028	324.04	324.052	324.065	324.077	324.089
102	321.666	321.794	321.917	322.035	322.148	322.257	322.361	322.458	322.554	322.642	322.73	322.809	322.887	322.961	323.03	323.1	323.16	323.218	323.277	323.331	323.382	323.432	323.477	323.518	323.559	323.6	323.636	323.668	323.701	323.735	323.766	323.791	323.816	323.842	323.867	323.889	323.908	323.926	323.944	323.963	323.981	324	324.013	324.025	324.037	324.05	324.062	324.074	324.087
103	321.656	321.784	321.907	322.024	322.138	322.247	322.351	322.448	322.544	322.633	322.721	322.8	322.878	322.951	323.021	323.091	323.151	323.21	323.269	323.323	323.374	323.425	323.47	323.511	323.552	323.593	323.63	323.662	323.695	323.729	323.76	323.785	323.811	323.837	323.863	323.885	323.903	323.922	323.94	323.959	323.978	323.997	324.009	324.022	324.034	324.047	324.059	324.072	324.084
104	321.645	321.773	321.897	322.014	322.128	322.237	322.341	322.438	322.534	322.623	322.711	322.79	322.869	322.942	323.012	323.083	323.142	323.201	323.261	323.315	323.366	323.417	323.462	323.504	323.545	323.586	323.623	323.656	323.689	323.723	323.755	323.78	323.806	323.832	323.858	323.88	323.899	323.918	323.936	323.955	323.974	323.993	324.006	324.018	324.031	324.044	324.056	324.069	324.081
105	321.635	321.763	321.886	322.004	322.118	322.226	322.331	322.428	322.524	322.613	322.701	322.781	322.859	322.933	323.003	323.074	323.134	323.193	323.252	323.307	323.358	323.409	323.455	323.496	323.538	323.579	323.617	323.65	323.683	323.717	323.749	323.775	323.801	323.827	323.853	323.876	323.894	323.913	323.932	323.951	323.97	323.989	324.002	324.015	324.028	324.041	324.053	324.066	324.079
106	321.625	321.753	321.876	321.994	322.107	322.216	322.321	322.418	322.514	322.603	322.691	322.771	322.85	322.924	322.994	323.065	323.125	323.184	323.244	323.299	323.35	323.402	323.447	323.489	323.531	323.573	323.61	323.643	323.677	323.711	323.743	323.769	323.795	323.822	323.848	323.871	323.89	323.909	323.928	323.947	323.967	323.986	323.999	324.012	324.025	324.038	324.051	324.064	324.076
107	321.615	321.742	321.866	321.983	322.097	322.206	322.311	322.408	322.504	322.593	322.682	322.761	322.84	322.914	322.985	323.056	323.116	323.176	323.236	323.291	323.342	323.394	323.44	323.482	323.524	323.566	323.604	323.637	323.671	323.705	323.738	323.764	323.79	323.817	323.844	323.866	323.886	323.905	323.924	323.943	323.963	323.982	323.996	324.009	324.022	324.035	324.048	324.061	324.074
108	321.605	321.732	321.855	321.973	322.087	322.196	322.3	322.398	322.494	322.583	322.672	322.752	322.831	322.905	322.976	323.047	323.107	323.167	323.227	323.283	323.335	323.386	323.433	323.475	323.517	323.559	323.597	323.631	323.665	323.7	323.732	323.758	323.785	323.812	323.839	323.862	323.881	323.901	323.92	323.94	323.959	323.979	323.992	324.005	324.019	324.032	324.045	324.058	324.071
109	321.594	321.722	321.845	321.963	322.077	322.185	322.29	322.388	322.484	322.573	322.662	322.742	322.821	322.896	322.967	323.038	323.099	323.159	323.219	323.275	323.327	323.379	323.425	323.468	323.51	323.553	323.591	323.624	323.659	323.694	323.727	323.753	323.78	323.807	323.834	323.857	323.877	323.896	323.916	323.936	323.956	323.975	323.989	324.002	324.016	324.029	324.042	324.056	324.069
110	321.584	321.712	321.835	321.953	322.066	322.175	322.28	322.377	322.474	322.563	322.652	322.733	322.812	322.886	322.958	323.029	323.09	323.15	323.211	323.267	323.319	323.371	323.418	323.461	323.503	323.546	323.584	323.618	323.653	323.688	323.721	323.748	323.775	323.802	323.829	323.853	323.872	323.892	323.912	323.932	323.952	323.972	323.986	323.999	324.012	324.026	324.039	324.053	324.066
111	321.574	321.701	321.825	321.942	322.056	322.165	322.27	322.367	322.464	322.554	322.643	322.723	322.803	322.877	322.949	323.02	323.081	323.142	323.203	323.259	323.311	323.364	323.41	323.453	323.496	323.539	323.578	323.612	323.647	323.682	323.715	323.742	323.769	323.797	323.824	323.848	323.868	323.888	323.908	323.928	323.948	323.968	323.982	323.996	324.009	324.023	324.037	324.05	324.064
112	321.564	321.691	321.814	321.932	322.046	322.155	322.26	322.357	322.454	322.544	322.633	322.714	322.793	322.868	322.94	323.011	323.073	323.133	323.194	323.25	323.303	323.356	323.403	323.446	323.489	323.532	323.571	323.606	323.641	323.676	323.71	323.737	323.764	323.792	323.82	323.843	323.864	323.884	323.904	323.924	323.944	323.965	323.979	323.993	324.006	324.02	324.034	324.048	324.061
113	321.553	321.681	321.804	321.922	322.035	322.145	322.25	322.347	322.444	322.534	322.623	322.704	322.784	322.859	322.931	323.002	323.064	323.125	323.186	323.242	323.295	323.348	323.396	323.439	323.482	323.526	323.565	323.599	323.635	323.67	323.704	323.731	323.759	323.787	323.815	323.839	323.859	323.879	323.9	323.92	323.941	323.961	323.975	323.989	324.003	324.017	324.031	324.045	324.059
114	321.543	321.671	321.794	321.911	322.025	322.134	322.24	322.337	322.434	322.524	322.614	322.694	322.774	322.849	322.921	322.994	323.055	323.116	323.178	323.234	323.288	323.341	323.388	323.432	323.475	323.519	323.558	323.593	323.629	323.665	323.698	323.726	323.754	323.782	323.81	323.834	323.855	323.875	323.896	323.916	323.937	323.958	323.972	323.986	324	324.014	324.028	324.042	324.056
115	321.533	321.66	321.783	321.901	322.015	322.124	322.229	322.327	322.424	322.514	322.604	322.685	322.765	322.84	322.912	322.985	323.047	323.108	323.169	323.226	323.28	323.333	323.381	323.425	323.468	323.512	323.551	323.587	323.623	323.659	323.693	323.72	323.749	323.777	323.805	323.83	323.85	323.871	323.892	323.912	323.933	323.954	323.969	323.983	323.997	324.011	324.025	324.04	324.054
116	321.526	321.654	321.777	321.894	322.008	322.117	322.223	322.321	322.417	322.508	322.597	322.678	322.758	322.834	322.906	322.978	323.04	323.102	323.164	323.22	323.274	323.327	323.375	323.419	323.463	323.507	323.546	323.582	323.618	323.654	323.688	323.716	323.744	323.773	323.801	323.826	323.846	323.867	323.888	323.909	323.93	323.951	323.965	323.98	323.994	324.008	324.022	324.037	324.051
117	321.521	321.648	321.771	321.889	322.002	322.112	322.217	322.315	322.412	322.502	322.592	322.673	322.753	322.828	322.901	322.973	323.035	323.097	323.158	323.215	323.269	323.322	323.37	323.414	323.458	323.502	323.542	323.577	323.613	323.65	323.684	323.712	323.74	323.769	323.797	323.822	323.843	323.864	323.884	323.905	323.926	323.948	323.962	323.977	323.991	324.005	324.02	324.034	324.048
118	321.515	321.642	321.765	321.883	321.997	322.106	322.211	322.309	322.406	322.496	322.586	322.667	322.747	322.823	322.895	322.968	323.03	323.091	323.153	323.21	323.264	323.317	323.365	323.409	323.453	323.498	323.537	323.573	323.609	323.645	323.68	323.708	323.736	323.765	323.793	323.818	323.839	323.86	323.881	323.902	323.923	323.944	323.959	323.973	323.988	324.002	324.017	324.031	324.046
119	321.509	321.637	321.76	321.877	321.991	322.1	322.205	322.303	322.4	322.49	322.58	322.661	322.742	322.817	322.89	322.962	323.024	323.086	323.148	323.205	323.259	323.312	323.36	323.405	323.449	323.493	323.533	323.568	323.604	323.641	323.675	323.703	323.732	323.761	323.789	323.814	323.835	323.856	323.877	323.898	323.92	323.941	323.956	323.97	323.985	323.999	324.014	324.028	324.043
120	321.504	321.631	321.754	321.871	321.985	322.094	322.2	322.297	322.394	322.485	322.574	322.656	322.736	322.812	322.884	322.957	323.019	323.081	323.142	323.2	323.253	323.307	323.355	323.4	323.444	323.488	323.528	323.563	323.6	323.636	323.671	323.699	323.728	323.757	323.785	323.81	323.831	323.853	323.874	323.895	323.916	323.938	323.953	323.967	323.982	323.996	324.011	324.026	324.04
121	321.498	321.625	321.748	321.866	321.979	322.089	322.194	322.292	322.389	322.479	322.569	322.65	322.73	322.806	322.879	322.951	323.013	323.075	323.137	323.194	323.248	323.302	323.35	323.395	323.439	323.483	323.523	323.559	323.595	323.632	323.667	323.695	323.724	323.753	323.781	323.806	323.828	323.849	323.87	323.891	323.913	323.934	323.949	323.964	323.979	323.993	324.008	324.023	324.038
122	321.492	321.619	321.742	321.86	321.974	322.083	322.188	322.286	322.383	322.473	322.563	322.644	322.725	322.8	322.873	322.946	323.008	323.07	323.132	323.189	323.243	323.297	323.345	323.39	323.434	323.479	323.519	323.554	323.591	323.628	323.662	323.691	323.72	323.749	323.778	323.803	323.824	323.845	323.867	323.888	323.91	323.931	323.946	323.961	323.976	323.99	324.005	324.02	324.035
123	321.487	321.614	321.737	321.854	321.968	322.077	322.182	322.28	322.377	322.468	322.557	322.639	322.719	322.795	322.867	322.94	323.003	323.065	323.127	323.184	323.238	323.292	323.34	323.385	323.429	323.474	323.514	323.55	323.587	323.623	323.658	323.687	323.715	323.745	323.774	323.799	323.82	323.842	323.863	323.884	323.906	323.928	323.943	323.958	323.973	323.987	324.002	324.017	324.032
124	321.481	321.608	321.731	321.848	321.962	322.071	322.176	322.274	322.371	322.462	322.552	322.633	322.713	322.789	322.862	322.935	322.997	323.059	323.121	323.179	323.233	323.287	323.335	323.38	323.425	323.469	323.509	323.545	323.582	323.619	323.654	323.682	323.711	323.74	323.77	323.795	323.816	323.838	323.859	323.881	323.903	323.925	323.94	323.955	323.97	323.985	324	324.014	324.029
125	321.475	321.602	321.725	321.843	321.956	322.065	322.171	322.269	322.366	322.456	322.546	322.627	322.708	322.784	322.856	322.929	322.992	323.054	323.116	323.173	323.228	323.282	323.33	323.375	323.42	323.464	323.505	323.541	323.578	323.615	323.65	323.678	323.707	323.736	323.766	323.791	323.813	323.834	323.856	323.877	323.899	323.921	323.936	323.951	323.967	323.982	323.997	324.012	324.027
126	321.469	321.596	321.719	321.837	321.95	322.06	322.165	322.263	322.36	322.45	322.54	322.622	322.702	322.778	322.851	322.924	322.986	323.048	323.111	323.168	323.223	323.277	323.325	323.37	323.415	323.46	323.5	323.536	323.573	323.61	323.645	323.674	323.703	323.732	323.762	323.787	323.809	323.831	323.852	323.874	323.896	323.918	323.933	323.948	323.963	323.979	323.994	324.009	324.024
127	321.464	321.591	321.713	321.831	321.945	322.054	322.159	322.257	322.354	322.445	322.535	322.616	322.697	322.772	322.845	322.918	322.981	323.043	323.105	323.163	323.217	323.272	323.321	323.365	323.41	323.455	323.495	323.531	323.569	323.606	323.641	323.67	323.699	323.728	323.758	323.783	323.805	323.827	323.849	323.871	323.893	323.915	323.93	323.945	323.96	323.976	323.991	324.006	324.021
128	321.458	321.585	321.708	321.825	321.939	322.048	322.153	322.251	322.348	322.439	322.529	322.61	322.691	322.767	322.84	322.913	322.976	323.038	323.1	323.158	323.212	323.267	323.316	323.36	323.405	323.45	323.491	323.527	323.564	323.601	323.637	323.666	323.695	323.724	323.754	323.78	323.801	323.823	323.845	323.867	323.889	323.911	323.927	323.942	323.957	323.973	323.988	324.003	324.019
129	321.452	321.579	321.702	321.819	321.933	322.042	322.148	322.246	322.343	322.433	322.523	322.605	322.685	322.761	322.834	322.907	322.97	323.032	323.095	323.153	323.207	323.262	323.311	323.355	323.4	323.445	323.486	323.522	323.56	323.597	323.632	323.661	323.691	323.72	323.75	323.776	323.798	323.82	323.842	323.864	323.886	323.908	323.924	323.939	323.954	323.97	323.985	324.001	324.016
130	321.447	321.573	321.696	321.814	321.927	322.036	322.142	322.24	322.337	322.427	322.517	322.599	322.68	322.756	322.829	322.902	322.965	323.027	323.09	323.147	323.202	323.257	323.306	323.351	323.396	323.441	323.481	323.518	323.555	323.593	323.628	323.657	323.687	323.716	323.746	323.772	323.794	323.816	323.838	323.86	323.882	323.905	323.92	323.936	323.951	323.967	323.982	323.998	324.013
131	321.441	321.568	321.69	321.808	321.922	322.031	322.136	322.234	322.331	322.422	322.512	322.593	322.674	322.75	322.823	322.896	322.959	323.022	323.084	323.142	323.197	323.251	323.301	323.346	323.391	323.436	323.477	323.513	323.551	323.588	323.624	323.653	323.682	323.712	323.742	323.768	323.79	323.812	323.834	323.857	323.879	323.901	323.917	323.933	323.948	323.964	323.979	323.995	324.01
132	321.435	321.562	321.685	321.802	321.916	322.025	322.13	322.228	322.325	322.416	322.506	322.588	322.668	322.745	322.818	322.891	322.954	323.016	323.079	323.137	323.192	323.246	323.296	323.341	323.386	323.431	323.472	323.509	323.546	323.584	323.619	323.649	323.678	323.708	323.738	323.764	323.786	323.809	323.831	323.853	323.876	323.898	323.914	323.93	323.945	323.961	323.977	323.992	324.008
133	321.429	321.556	321.679	321.796	321.91	322.019	322.124	322.222	322.32	322.41	322.5	322.582	322.663	322.739	322.812	322.885	322.948	323.011	323.074	323.132	323.187	323.241	323.291	323.336	323.381	323.426	323.467	323.504	323.542	323.579	323.615	323.644	323.674	323.704	323.734	323.76	323.783	323.805	323.827	323.85	323.872	323.895	323.911	323.926	323.942	323.958	323.974	323.989	324.005
134	321.424	321.551	321.673	321.791	321.904	322.013	322.119	322.217	322.314	322.405	322.495	322.576	322.657	322.733	322.807	322.88	322.943	323.006	323.068	323.127	323.181	323.236	323.286	323.331	323.376	323.422	323.463	323.5	323.537	323.575	323.611	323.64	323.67	323.7	323.73	323.757	323.779	323.801	323.824	323.846	323.869	323.892	323.908	323.923	323.939	323.955	323.971	323.987	324.002
135	321.418	321.545	321.667	321.785	321.898	322.008	322.113	322.211	322.308	322.399	322.489	322.571	322.652	322.728	322.801	322.874	322.938	323	323.063	323.121	323.176	323.231	323.281	323.326	323.371	323.417	323.458	323.495	323.533	323.571	323.607	323.636	323.666	323.696	323.726	323.753	323.775	323.798	323.82	323.843	323.866	323.888	323.904	323.92	323.936	323.952	323.968	323.984	324
136	321.412	321.539	321.662	321.779	321.893	322.002	322.107	322.205	322.302	322.393	322.483	322.565	322.646	322.722	322.796	322.869	322.932	322.995	323.058	323.116	323.171	323.226	323.276	323.321	323.367	323.412	323.453	323.49	323.528	323.566	323.602	323.632	323.662	323.692	323.723	323.749	323.771	323.794	323.817	323.839	323.862	323.885	323.901	323.917	323.933	323.949	323.965	323.981	323.997
137	321.407	321.533	321.656	321.773	321.887	321.996	322.101	322.199	322.297	322.387	322.478	322.559	322.64	322.717	322.79	322.863	322.927	322.99	323.053	323.111	323.166	323.221	323.271	323.316	323.362	323.407	323.449	323.486	323.524	323.562	323.598	323.628	323.658	323.688	323.719	323.745	323.768	323.79	323.813	323.836	323.859	323.882	323.898	323.914	323.93	323.946	323.962	323.978	323.994
138	321.401	321.528	321.65	321.767	321.881	321.99	322.096	322.194	322.291	322.382	322.472	322.554	322.635	322.711	322.785	322.858	322.921	322.984	323.047	323.106	323.161	323.216	323.266	323.311	323.357	323.403	323.444	323.481	323.519	323.557	323.594	323.623	323.654	323.684	323.715	323.741	323.764	323.787	323.809	323.832	323.855	323.878	323.895	323.911	323.927	323.943	323.959	323.975	323.992
139	321.395	321.522	321.644	321.762	321.875	321.984	322.09	322.188	322.285	322.376	322.466	322.548	322.629	322.706	322.779	322.853	322.916	322.979	323.042	323.1	323.156	323.211	323.261	323.306	323.352	323.398	323.439	323.477	323.515	323.553	323.589	323.619	323.65	323.68	323.711	323.737	323.76	323.783	323.806	323.829	323.852	323.875	323.891	323.908	323.924	323.94	323.956	323.973	323.989
140	321.39	321.516	321.639	321.756	321.87	321.979	322.084	322.182	322.279	322.37	322.46	322.542	322.623	322.7	322.773	322.847	322.911	322.974	323.037	323.095	323.151	323.206	323.256	323.301	323.347	323.393	323.435	323.472	323.51	323.549	323.585	323.615	323.645	323.676	323.707	323.733	323.756	323.779	323.802	323.825	323.849	323.872	323.888	323.905	323.921	323.937	323.954	323.97	323.986
141	321.384	321.51	321.633	321.75	321.864	321.973	322.078	322.176	322.274	322.364	322.455	322.537	322.618	322.694	322.768	322.842	322.905	322.968	323.031	323.09	323.145	323.201	323.251	323.297	323.342	323.388	323.43	323.468	323.506	323.544	323.581	323.611	323.641	323.672	323.703	323.73	323.753	323.776	323.799	323.822	323.845	323.869	323.885	323.901	323.918	323.934	323.951	323.967	323.983
142	321.378	321.505	321.627	321.744	321.858	321.967	322.072	322.171	322.268	322.359	322.449	322.531	322.612	322.689	322.762	322.836	322.9	322.963	323.026	323.085	323.14	323.196	323.246	323.292	323.338	323.384	323.425	323.463	323.501	323.54	323.577	323.607	323.637	323.668	323.699	323.726	323.749	323.772	323.795	323.818	323.842	323.865	323.882	323.898	323.915	323.931	323.948	323.964	323.981
143	321.372	321.499	321.621	321.739	321.852	321.961	322.067	322.165	322.262	322.353	322.443	322.525	322.607	322.683	322.757	322.831	322.894	322.958	323.021	323.08	323.135	323.191	323.241	323.287	323.333	323.379	323.421	323.458	323.497	323.536	323.572	323.602	323.633	323.664	323.695	323.722	323.745	323.768	323.792	323.815	323.838	323.862	323.879	323.895	323.912	323.928	323.945	323.961	323.978
144	321.367	321.493	321.616	321.733	321.846	321.955	322.061	322.159	322.256	322.347	322.438	322.52	322.601	322.678	322.751	322.825	322.889	322.952	323.015	323.074	323.13	323.186	323.236	323.282	323.328	323.374	323.416	323.454	323.492	323.531	323.568	323.598	323.629	323.66	323.691	323.718	323.741	323.765	323.788	323.811	323.835	323.859	323.875	323.892	323.909	323.925	323.942	323.959	323.975
145	321.361	321.487	321.61	321.727	321.841	321.95	322.055	322.153	322.251	322.342	322.432	322.514	322.595	322.672	322.746	322.82	322.883	322.947	323.01	323.069	323.125	323.181	323.231	323.277	323.323	323.369	323.411	323.449	323.488	323.527	323.564	323.594	323.625	323.656	323.687	323.714	323.738	323.761	323.784	323.808	323.832	323.855	323.872	323.889	323.906	323.922	323.939	323.956	323.973
146	321.355	321.482	321.604	321.721	321.835	321.944	322.049	322.147	322.245	322.336	322.426	322.508	322.59	322.666	322.74	322.814	322.878	322.941	323.005	323.064	323.12	323.175	323.226	323.272	323.318	323.365	323.407	323.445	323.484	323.522	323.559	323.59	323.621	323.652	323.683	323.71	323.734	323.757	323.781	323.804	323.828	323.852	323.869	323.886	323.903	323.919	323.936	323.953	323.97
147	321.35	321.476	321.598	321.716	321.829	321.938	322.044	322.142	322.239	322.33	322.421	322.503	322.584	322.661	322.735	322.809	322.873	322.936	323	323.059	323.115	323.17	323.221	323.267	323.314	323.36	323.402	323.44	323.479	323.518	323.555	323.586	323.617	323.648	323.679	323.707	323.73	323.754	323.777	323.801	323.825	323.849	323.866	323.883	323.9	323.916	323.933	323.95	323.967
148	321.344	321.47	321.593	321.71	321.823	321.932	322.038	322.136	322.233	322.324	322.415	322.497	322.578	322.655	322.729	322.803	322.867	322.931	322.994	323.053	323.109	323.165	323.216	323.262	323.309	323.355	323.397	323.436	323.475	323.514	323.551	323.581	323.613	323.644	323.675	323.703	323.726	323.75	323.774	323.797	323.821	323.845	323.863	323.88	323.897	323.914	323.931	323.948	323.965
149	321.338	321.465	321.587	321.704	321.818	321.927	322.032	322.13	322.228	322.319	322.409	322.491	322.573	322.65	322.724	322.798	322.862	322.925	322.989	323.048	323.104	323.16	323.211	323.257	323.304	323.351	323.393	323.431	323.47	323.509	323.546	323.577	323.608	323.64	323.671	323.699	323.723	323.746	323.77	323.794	323.818	323.842	323.859	323.876	323.893	323.911	323.928	323.945	323.962
150	321.333	321.459	321.581	321.698	321.812	321.921	322.026	322.124	322.222	322.313	322.403	322.486	322.567	322.644	322.718	322.792	322.856	322.92	322.984	323.043	323.099	323.155	323.206	323.252	323.299	323.346	323.388	323.426	323.466	323.505	323.542	323.573	323.604	323.636	323.668	323.695	323.719	323.743	323.767	323.791	323.815	323.839	323.856	323.873	323.89	323.908	323.925	323.942	323.959
151	321.327	321.453	321.575	321.692	321.806	321.915	322.02	322.119	322.216	322.307	322.398	322.48	322.562	322.639	322.713	322.787	322.851	322.915	322.978	323.038	323.094	323.15	323.201	323.248	323.294	323.341	323.384	323.422	323.461	323.5	323.538	323.569	323.6	323.632	323.664	323.691	323.715	323.739	323.763	323.787	323.811	323.836	323.853	323.87	323.887	323.905	323.922	323.939	323.956
152	321.321	321.447	321.57	321.687	321.8	321.909	322.015	322.113	322.21	322.301	322.392	322.474	322.556	322.633	322.707	322.781	322.846	322.909	322.973	323.033	323.089	323.145	323.196	323.243	323.289	323.336	323.379	323.417	323.457	323.496	323.534	323.565	323.596	323.628	323.66	323.687	323.711	323.735	323.759	323.784	323.808	323.832	323.85	323.867	323.884	323.902	323.919	323.936	323.954
153	321.315	321.442	321.564	321.681	321.794	321.903	322.009	322.107	322.205	322.296	322.386	322.469	322.55	322.627	322.702	322.776	322.84	322.904	322.968	323.027	323.084	323.14	323.191	323.238	323.285	323.332	323.374	323.413	323.452	323.492	323.529	323.56	323.592	323.624	323.656	323.684	323.708	323.732	323.756	323.78	323.805	323.829	323.847	323.864	323.881	323.899	323.916	323.934	323.951
154	321.31	321.436	321.558	321.675	321.789	321.898	322.003	322.101	322.199	322.29	322.381	322.463	322.545	322.622	322.696	322.77	322.835	322.899	322.963	323.022	323.079	323.135	323.186	323.233	323.28	323.327	323.37	323.408	323.448	323.487	323.525	323.556	323.588	323.62	323.652	323.68	323.704	323.728	323.752	323.777	323.801	323.826	323.843	323.861	323.878	323.896	323.913	323.931	323.948
155	321.304	321.43	321.552	321.669	321.783	321.892	321.997	322.096	322.193	322.284	322.375	322.457	322.539	322.616	322.691	322.765	322.829	322.893	322.957	323.017	323.073	323.13	323.181	323.228	323.275	323.322	323.365	323.404	323.443	323.483	323.521	323.552	323.584	323.616	323.648	323.676	323.7	323.724	323.749	323.773	323.798	323.822	323.84	323.858	323.875	323.893	323.91	323.928	323.946
156	321.298	321.424	321.547	321.664	321.777	321.886	321.992	322.09	322.187	322.279	322.369	322.452	322.533	322.611	322.685	322.759	322.824	322.888	322.952	323.012	323.068	323.125	323.176	323.223	323.27	323.317	323.36	323.399	323.439	323.479	323.516	323.548	323.58	323.612	323.644	323.672	323.696	323.721	323.745	323.77	323.794	323.819	323.837	323.854	323.872	323.89	323.908	323.925	323.943
157	321.293	321.419	321.541	321.658	321.771	321.88	321.986	322.084	322.182	322.273	322.364	322.446	322.528	322.605	322.68	322.754	322.819	322.883	322.947	323.007	323.063	323.12	323.171	323.218	323.265	323.313	323.356	323.394	323.434	323.474	323.512	323.543	323.575	323.608	323.64	323.668	323.693	323.717	323.742	323.766	323.791	323.816	323.834	323.851	323.869	323.887	323.905	323.922	323.94
158	321.287	321.413	321.535	321.652	321.765	321.875	321.98	322.078	322.176	322.267	322.358	322.44	322.522	322.6	322.674	322.748	322.813	322.877	322.941	323.001	323.058	323.115	323.166	323.213	323.26	323.308	323.351	323.39	323.43	323.47	323.508	323.539	323.571	323.604	323.636	323.664	323.689	323.714	323.738	323.763	323.788	323.813	323.83	323.848	323.866	323.884	323.902	323.92	323.937
159	321.281	321.407	321.529	321.646	321.76	321.869	321.974	322.073	322.17	322.261	322.352	322.435	322.517	322.594	322.668	322.743	322.808	322.872	322.936	322.996	323.053	323.11	323.161	323.208	323.256	323.303	323.346	323.385	323.425	323.465	323.503	323.535	323.567	323.6	323.632	323.661	323.685	323.71	323.734	323.759	323.784	323.809	323.827	323.845	323.863	323.881	323.899	323.917	323.935
160	321.276	321.401	321.524	321.641	321.754	321.863	321.968	322.067	322.164	322.256	322.346	322.429	322.511	322.588	322.663	322.738	322.802	322.867	322.931	322.991	323.048	323.105	323.156	323.203	323.251	323.298	323.342	323.381	323.421	323.461	323.499	323.531	323.563	323.596	323.628	323.657	323.681	323.706	323.731	323.756	323.781	323.806	323.824	323.842	323.86	323.878	323.896	323.914	323.932
161	321.27	321.396	321.518	321.635	321.748	321.857	321.963	322.061	322.159	322.25	322.341	322.423	322.505	322.583	322.657	322.732	322.797	322.861	322.926	322.986	323.043	323.099	323.151	323.198	323.246	323.294	323.337	323.376	323.416	323.457	323.495	323.527	323.559	323.592	323.624	323.653	323.678	323.703	323.727	323.752	323.777	323.803	323.821	323.839	323.857	323.875	323.893	323.911	323.929
162	321.264	321.39	321.512	321.629	321.742	321.851	321.957	322.055	322.153	322.244	322.335	322.418	322.5	322.577	322.652	322.727	322.791	322.856	322.92	322.98	323.037	323.094	323.146	323.194	323.241	323.289	323.332	323.372	323.412	323.452	323.491	323.522	323.555	323.588	323.62	323.649	323.674	323.699	323.724	323.749	323.774	323.799	323.818	323.836	323.854	323.872	323.89	323.908	323.927
163	321.258	321.384	321.506	321.623	321.737	321.846	321.951	322.049	322.147	322.238	322.329	322.412	322.494	322.572	322.646	322.721	322.786	322.851	322.915	322.975	323.032	323.089	323.141	323.189	323.236	323.284	323.328	323.367	323.407	323.448	323.486	323.518	323.551	323.584	323.616	323.645	323.67	323.695	323.72	323.745	323.771	323.796	323.814	323.833	323.851	323.869	323.887	323.906	323.924
164	321.253	321.379	321.501	321.617	321.731	321.84	321.945	322.044	322.141	322.233	322.324	322.406	322.488	322.566	322.641	322.716	322.781	322.845	322.91	322.97	323.027	323.084	323.136	323.184	323.232	323.279	323.323	323.362	323.403	323.443	323.482	323.514	323.547	323.58	323.613	323.641	323.666	323.692	323.717	323.742	323.767	323.793	323.811	323.829	323.848	323.866	323.885	323.903	323.921
165	321.247	321.373	321.495	321.612	321.725	321.834	321.939	322.038	322.136	322.227	322.318	322.401	322.483	322.56	322.635	322.71	322.775	322.84	322.904	322.965	323.022	323.079	323.131	323.179	323.227	323.275	323.318	323.358	323.398	323.439	323.478	323.51	323.543	323.576	323.609	323.638	323.663	323.688	323.713	323.738	323.764	323.789	323.808	323.826	323.845	323.863	323.882	323.9	323.919
166	321.241	321.367	321.489	321.606	321.719	321.828	321.934	322.032	322.13	322.221	322.312	322.395	322.477	322.555	322.63	322.705	322.77	322.834	322.899	322.96	323.017	323.074	323.126	323.174	323.222	323.27	323.314	323.353	323.394	323.435	323.473	323.506	323.538	323.572	323.605	323.634	323.659	323.684	323.71	323.735	323.761	323.786	323.805	323.823	323.842	323.86	323.879	323.897	323.916
167	321.236	321.361	321.483	321.6	321.713	321.822	321.928	322.026	322.124	322.216	322.307	322.389	322.472	322.549	322.624	322.699	322.764	322.829	322.894	322.954	323.012	323.069	323.121	323.169	323.217	323.265	323.309	323.349	323.389	323.43	323.469	323.501	323.534	323.568	323.601	323.63	323.655	323.681	323.706	323.731	323.757	323.783	323.802	323.82	323.839	323.857	323.876	323.895	323.913
168	321.23	321.356	321.478	321.594	321.708	321.817	321.922	322.021	322.118	322.21	322.301	322.384	322.466	322.544	322.619	322.694	322.759	322.824	322.889	322.949	323.007	323.064	323.116	323.164	323.212	323.26	323.304	323.344	323.385	323.426	323.465	323.497	323.53	323.564	323.597	323.626	323.651	323.677	323.702	323.728	323.754	323.78	323.798	323.817	323.836	323.854	323.873	323.892	323.91
169	321.224	321.35	321.472	321.589	321.702	321.811	321.916	322.015	322.113	322.204	322.295	322.378	322.46	322.538	322.613	322.688	322.754	322.818	322.883	322.944	323.001	323.059	323.111	323.159	323.207	323.256	323.3	323.34	323.381	323.421	323.46	323.493	323.526	323.559	323.593	323.622	323.648	323.673	323.699	323.724	323.75	323.776	323.795	323.814	323.833	323.851	323.87	323.889	323.908
170	321.218	321.344	321.466	321.583	321.696	321.805	321.911	322.009	322.107	322.198	322.289	322.372	322.455	322.533	322.608	322.683	322.748	322.813	322.878	322.939	322.996	323.054	323.106	323.154	323.203	323.251	323.295	323.335	323.376	323.417	323.456	323.489	323.522	323.555	323.589	323.618	323.644	323.67	323.695	323.721	323.747	323.773	323.792	323.811	323.83	323.848	323.867	323.886	323.905
171	321.213	321.338	321.46	321.577	321.69	321.799	321.905	322.003	322.101	322.193	322.284	322.367	322.449	322.527	322.602	322.677	322.743	322.808	322.873	322.933	322.991	323.049	323.101	323.149	323.198	323.246	323.29	323.331	323.372	323.413	323.452	323.485	323.518	323.551	323.585	323.615	323.64	323.666	323.692	323.717	323.744	323.77	323.789	323.808	323.826	323.845	323.864	323.883	323.902
172	321.207	321.333	321.454	321.571	321.685	321.794	321.899	321.998	322.095	322.187	322.278	322.361	322.443	322.521	322.597	322.672	322.737	322.802	322.867	322.928	322.986	323.044	323.096	323.144	323.193	323.241	323.286	323.326	323.367	323.408	323.448	323.48	323.514	323.547	323.581	323.611	323.636	323.662	323.688	323.714	323.74	323.766	323.785	323.804	323.823	323.842	323.862	323.881	323.9
173	321.201	321.327	321.449	321.565	321.679	321.788	321.893	321.992	322.09	322.181	322.272	322.355	322.438	322.516	322.591	322.666	322.732	322.797	322.862	322.923	322.981	323.039	323.091	323.14	323.188	323.237	323.281	323.321	323.363	323.404	323.443	323.476	323.51	323.543	323.577	323.607	323.633	323.659	323.685	323.711	323.737	323.763	323.782	323.801	323.82	323.84	323.859	323.878	323.897
174	321.196	321.321	321.443	321.56	321.673	321.782	321.887	321.986	322.084	322.175	322.267	322.35	322.432	322.51	322.586	322.661	322.726	322.792	322.857	322.918	322.976	323.034	323.086	323.135	323.183	323.232	323.276	323.317	323.358	323.4	323.439	323.472	323.506	323.539	323.573	323.603	323.629	323.655	323.681	323.707	323.733	323.76	323.779	323.798	323.817	323.837	323.856	323.875	323.894
175	321.19	321.315	321.437	321.554	321.667	321.776	321.882	321.98	322.078	322.17	322.261	322.344	322.427	322.505	322.58	322.655	322.721	322.786	322.852	322.913	322.971	323.029	323.081	323.13	323.178	323.227	323.272	323.312	323.354	323.395	323.435	323.468	323.501	323.535	323.569	323.599	323.625	323.651	323.677	323.704	323.73	323.756	323.776	323.795	323.814	323.834	323.853	323.872	323.891
176	321.184	321.31	321.431	321.548	321.661	321.77	321.876	321.974	322.072	322.164	322.255	322.339	322.421	322.499	322.574	322.65	322.716	322.781	322.846	322.907	322.965	323.023	323.076	323.125	323.174	323.222	323.267	323.308	323.349	323.391	323.43	323.464	323.497	323.531	323.565	323.595	323.621	323.648	323.674	323.7	323.727	323.753	323.773	323.792	323.811	323.831	323.85	323.869	323.889
177	321.179	321.304	321.426	321.542	321.656	321.765	321.87	321.969	322.067	322.158	322.25	322.333	322.415	322.494	322.569	322.644	322.71	322.776	322.841	322.902	322.96	323.018	323.071	323.12	323.169	323.218	323.262	323.303	323.345	323.386	323.426	323.459	323.493	323.527	323.561	323.591	323.618	323.644	323.67	323.697	323.723	323.75	323.769	323.789	323.808	323.828	323.847	323.867	323.886
178	321.173	321.298	321.42	321.537	321.65	321.759	321.864	321.963	322.061	322.153	322.244	322.327	322.41	322.488	322.563	322.639	322.705	322.77	322.836	322.897	322.955	323.013	323.066	323.115	323.164	323.213	323.258	323.299	323.34	323.382	323.422	323.455	323.489	323.523	323.558	323.588	323.614	323.64	323.667	323.693	323.72	323.747	323.766	323.786	323.805	323.825	323.844	323.864	323.883
179	321.167	321.293	321.414	321.531	321.644	321.753	321.859	321.957	322.055	322.147	322.238	322.322	322.404	322.482	322.558	322.633	322.699	322.765	322.83	322.892	322.95	323.008	323.061	323.11	323.159	323.208	323.253	323.294	323.336	323.378	323.417	323.451	323.485	323.519	323.554	323.584	323.61	323.637	323.663	323.69	323.716	323.743	323.763	323.783	323.802	323.822	323.841	323.861	323.881
180	321.161	321.287	321.408	321.525	321.638	321.747	321.853	321.951	322.049	322.141	322.232	322.316	322.398	322.477	322.552	322.628	322.694	322.76	322.825	322.887	322.945	323.003	323.056	323.105	323.154	323.203	323.248	323.289	323.331	323.373	323.413	323.447	323.481	323.515	323.55	323.58	323.606	323.633	323.66	323.686	323.713	323.74	323.76	323.779	323.799	323.819	323.839	323.858	323.878
181	321.156	321.281	321.403	321.519	321.633	321.741	321.847	321.946	322.044	322.135	322.227	322.31	322.393	322.471	322.547	322.623	322.689	322.754	322.82	322.881	322.94	322.998	323.051	323.1	323.149	323.199	323.244	323.285	323.327	323.369	323.409	323.443	323.477	323.511	323.546	323.576	323.603	323.629	323.656	323.683	323.71	323.737	323.757	323.776	323.796	323.816	323.836	323.855	323.875
182	321.15	321.275	321.397	321.514	321.627	321.736	321.841	321.94	322.038	322.13	322.221	322.305	322.387	322.466	322.541	322.617	322.683	322.749	322.815	322.876	322.935	322.993	323.046	323.095	323.145	323.194	323.239	323.28	323.322	323.364	323.405	323.438	323.473	323.507	323.542	323.572	323.599	323.626	323.652	323.679	323.706	323.733	323.753	323.773	323.793	323.813	323.833	323.853	323.873
183	321.144	321.27	321.391	321.508	321.621	321.73	321.835	321.934	322.032	322.124	322.215	322.299	322.382	322.46	322.536	322.612	322.678	322.744	322.809	322.871	322.929	322.988	323.041	323.09	323.14	323.189	323.234	323.276	323.318	323.36	323.4	323.434	323.468	323.503	323.538	323.568	323.595	323.622	323.649	323.676	323.703	323.73	323.75	323.77	323.79	323.81	323.83	323.85	323.87
184	321.139	321.264	321.385	321.502	321.615	321.724	321.83	321.928	322.026	322.118	322.21	322.293	322.376	322.454	322.53	322.606	322.672	322.738	322.804	322.866	322.924	322.983	323.036	323.086	323.135	323.185	323.23	323.271	323.313	323.356	323.396	323.43	323.464	323.499	323.534	323.565	323.591	323.618	323.645	323.672	323.7	323.727	323.747	323.767	323.787	323.807	323.827	323.847	323.867
185	321.133	321.258	321.38	321.496	321.609	321.718	321.824	321.923	322.02	322.112	322.204	322.288	322.37	322.449	322.525	322.601	322.667	322.733	322.799	322.86	322.919	322.978	323.031	323.081	323.13	323.18	323.225	323.267	323.309	323.351	323.392	323.426	323.46	323.495	323.53	323.561	323.588	323.615	323.642	323.669	323.696	323.724	323.744	323.764	323.784	323.804	323.824	323.844	323.864
186	321.127	321.252	321.374	321.49	321.604	321.713	321.818	321.917	322.015	322.107	322.198	322.282	322.365	322.443	322.519	322.595	322.662	322.727	322.793	322.855	322.914	322.973	323.026	323.076	323.125	323.175	323.221	323.262	323.304	323.347	323.387	323.421	323.456	323.491	323.526	323.557	323.584	323.611	323.638	323.665	323.693	323.72	323.74	323.761	323.781	323.801	323.821	323.842	323.862
187	321.122	321.247	321.368	321.485	321.598	321.707	321.812	321.911	322.009	322.101	322.193	322.276	322.359	322.438	322.514	322.59	322.656	322.722	322.788	322.85	322.909	322.968	323.021	323.071	323.121	323.17	323.216	323.257	323.3	323.342	323.383	323.417	323.452	323.487	323.522	323.553	323.58	323.607	323.635	323.662	323.689	323.717	323.737	323.757	323.778	323.798	323.818	323.839	323.859
188	321.116	321.241	321.362	321.479	321.592	321.701	321.807	321.905	322.003	322.095	322.187	322.271	322.353	322.432	322.508	322.584	322.651	322.717	322.783	322.845	322.904	322.963	323.016	323.066	323.116	323.166	323.211	323.253	323.295	323.338	323.379	323.413	323.448	323.483	323.518	323.549	323.577	323.604	323.631	323.658	323.686	323.714	323.734	323.754	323.775	323.795	323.816	323.836	323.856
189	321.11	321.235	321.357	321.473	321.586	321.695	321.801	321.9	321.997	322.09	322.181	322.265	322.348	322.427	322.503	322.579	322.645	322.711	322.778	322.84	322.899	322.958	323.011	323.061	323.111	323.161	323.207	323.248	323.291	323.334	323.374	323.409	323.444	323.479	323.514	323.545	323.573	323.6	323.627	323.655	323.683	323.71	323.731	323.751	323.772	323.792	323.813	323.833	323.854
190	321.104	321.229	321.351	321.467	321.58	321.689	321.795	321.894	321.992	322.084	322.175	322.259	322.342	322.421	322.497	322.573	322.64	322.706	322.772	322.834	322.893	322.953	323.006	323.056	323.106	323.156	323.202	323.244	323.286	323.329	323.37	323.405	323.44	323.475	323.51	323.542	323.569	323.596	323.624	323.651	323.679	323.707	323.728	323.748	323.769	323.789	323.81	323.83	323.851
191	321.099	321.224	321.345	321.462	321.575	321.684	321.789	321.888	321.986	322.078	322.17	322.254	322.337	322.415	322.492	322.568	322.634	322.701	322.767	322.829	322.888	322.947	323.001	323.051	323.101	323.151	323.197	323.239	323.282	323.325	323.366	323.4	323.436	323.471	323.506	323.538	323.565	323.593	323.62	323.648	323.676	323.704	323.724	323.745	323.766	323.786	323.807	323.828	323.848
192	321.093	321.218	321.339	321.456	321.569	321.678	321.783	321.882	321.98	322.072	322.164	322.248	322.331	322.41	322.486	322.562	322.629	322.695	322.762	322.824	322.883	322.942	322.996	323.046	323.096	323.147	323.193	323.235	323.278	323.321	323.362	323.396	323.431	323.467	323.503	323.534	323.562	323.589	323.617	323.644	323.672	323.7	323.721	323.742	323.763	323.783	323.804	323.825	323.845
193	321.087	321.212	321.334	321.45	321.563	321.672	321.778	321.876	321.974	322.067	322.158	322.242	322.325	322.404	322.481	322.557	322.624	322.69	322.756	322.819	322.878	322.937	322.991	323.041	323.092	323.142	323.188	323.23	323.273	323.316	323.357	323.392	323.427	323.463	323.499	323.53	323.558	323.585	323.613	323.641	323.669	323.697	323.718	323.739	323.76	323.78	323.801	323.822	323.843
194	321.082	321.207	321.328	321.444	321.557	321.666	321.772	321.871	321.969	322.061	322.153	322.237	322.32	322.399	322.475	322.551	322.618	322.685	322.751	322.813	322.873	322.932	322.986	323.037	323.087	323.137	323.183	323.225	323.269	323.312	323.353	323.388	323.423	323.459	323.495	323.526	323.554	323.582	323.61	323.637	323.666	323.694	323.715	323.736	323.756	323.777	323.798	323.819	323.84
195	321.076	321.201	321.322	321.439	321.552	321.66	321.766	321.865	321.963	322.055	322.147	322.231	322.314	322.393	322.469	322.546	322.613	322.679	322.746	322.808	322.868	322.927	322.981	323.032	323.082	323.132	323.179	323.221	323.264	323.307	323.349	323.384	323.419	323.455	323.491	323.522	323.55	323.578	323.606	323.634	323.662	323.691	323.712	323.732	323.753	323.774	323.795	323.816	323.837
196	321.07	321.195	321.316	321.433	321.546	321.655	321.76	321.859	321.957	322.049	322.141	322.225	322.308	322.388	322.464	322.54	322.607	322.674	322.741	322.803	322.863	322.922	322.976	323.027	323.077	323.128	323.174	323.216	323.26	323.303	323.344	323.379	323.415	323.451	323.487	323.519	323.547	323.574	323.602	323.631	323.659	323.687	323.708	323.729	323.75	323.771	323.793	323.814	323.835
197	321.065	321.189	321.311	321.427	321.54	321.649	321.755	321.853	321.951	322.044	322.136	322.22	322.303	322.382	322.458	322.535	322.602	322.669	322.735	322.798	322.857	322.917	322.971	323.022	323.072	323.123	323.169	323.212	323.255	323.299	323.34	323.375	323.411	323.447	323.483	323.515	323.543	323.571	323.599	323.627	323.655	323.684	323.705	323.726	323.747	323.768	323.79	323.811	323.832
198	321.059	321.184	321.305	321.421	321.534	321.643	321.749	321.848	321.946	322.038	322.13	322.214	322.297	322.376	322.453	322.529	322.597	322.663	322.73	322.793	322.852	322.912	322.966	323.017	323.067	323.118	323.165	323.207	323.251	323.294	323.336	323.371	323.407	323.443	323.479	323.511	323.539	323.567	323.595	323.624	323.652	323.681	323.702	323.723	323.744	323.766	323.787	323.808	323.829
199	321.053	321.178	321.299	321.415	321.528	321.637	321.743	321.842	321.94	322.032	322.124	322.208	322.292	322.371	322.447	322.524	322.591	322.658	322.725	322.787	322.847	322.907	322.961	323.012	323.063	323.113	323.16	323.203	323.246	323.29	323.332	323.367	323.403	323.439	323.475	323.507	323.535	323.564	323.592	323.62	323.649	323.677	323.699	323.72	323.741	323.763	323.784	323.805	323.827
200	321.047	321.172	321.293	321.41	321.523	321.632	321.737	321.836	321.934	322.027	322.118	322.203	322.286	322.365	322.442	322.518	322.586	322.653	322.719	322.782	322.842	322.902	322.956	323.007	323.058	323.109	323.155	323.198	323.242	323.285	323.327	323.363	323.399	323.435	323.471	323.503	323.532	323.56	323.588	323.617	323.645	323.674	323.696	323.717	323.738	323.76	323.781	323.802	323.824
201	321.042	321.166	321.288	321.404	321.517	321.626	321.731	321.83	321.928	322.021	322.113	322.197	322.28	322.36	322.436	322.513	322.58	322.647	322.714	322.777	322.837	322.897	322.951	323.002	323.053	323.104	323.151	323.193	323.237	323.281	323.323	323.358	323.394	323.431	323.467	323.499	323.528	323.556	323.585	323.613	323.642	323.671	323.692	323.714	323.735	323.757	323.778	323.8	323.821
202	321.036	321.161	321.282	321.398	321.511	321.62	321.726	321.825	321.923	322.015	322.107	322.191	322.275	322.354	322.431	322.508	322.575	322.642	322.709	322.772	322.832	322.892	322.946	322.997	323.048	323.099	323.146	323.189	323.233	323.277	323.319	323.354	323.39	323.427	323.463	323.496	323.524	323.553	323.581	323.61	323.639	323.667	323.689	323.711	323.732	323.754	323.775	323.797	323.818
203	321.03	321.155	321.276	321.392	321.505	321.614	321.72	321.819	321.917	322.009	322.101	322.186	322.269	322.348	322.425	322.502	322.569	322.636	322.704	322.767	322.827	322.887	322.941	322.992	323.043	323.094	323.141	323.184	323.228	323.272	323.314	323.35	323.386	323.423	323.459	323.492	323.52	323.549	323.577	323.606	323.635	323.664	323.686	323.707	323.729	323.751	323.772	323.794	323.816
204	321.025	321.149	321.27	321.387	321.5	321.608	321.714	321.813	321.911	322.004	322.096	322.18	322.263	322.343	322.42	322.497	322.564	322.631	322.698	322.761	322.821	322.882	322.936	322.987	323.038	323.09	323.137	323.18	323.224	323.268	323.31	323.346	323.382	323.419	323.455	323.488	323.517	323.545	323.574	323.603	323.632	323.661	323.683	323.704	323.726	323.748	323.77	323.791	323.813
205	321.019	321.144	321.265	321.381	321.494	321.603	321.708	321.807	321.905	321.998	322.09	322.174	322.258	322.337	322.414	322.491	322.559	322.626	322.693	322.756	322.816	322.876	322.931	322.983	323.034	323.085	323.132	323.175	323.219	323.263	323.306	323.342	323.378	323.415	323.451	323.484	323.513	323.542	323.57	323.599	323.628	323.658	323.679	323.701	323.723	323.745	323.767	323.788	323.81
206	321.013	321.138	321.259	321.375	321.488	321.597	321.703	321.801	321.9	321.992	322.084	322.169	322.252	322.332	322.409	322.486	322.553	322.62	322.688	322.751	322.811	322.871	322.926	322.978	323.029	323.08	323.127	323.171	323.215	323.259	323.301	323.337	323.374	323.411	323.447	323.48	323.509	323.538	323.567	323.596	323.625	323.654	323.676	323.698	323.72	323.742	323.764	323.786	323.808
207	321.008	321.132	321.253	321.369	321.482	321.591	321.697	321.796	321.894	321.986	322.079	322.163	322.247	322.326	322.403	322.48	322.548	322.615	322.682	322.746	322.806	322.866	322.921	322.973	323.024	323.075	323.123	323.166	323.21	323.255	323.297	323.333	323.37	323.407	323.444	323.476	323.505	323.534	323.563	323.592	323.622	323.651	323.673	323.695	323.717	323.739	323.761	323.783	323.805
208	321.002	321.126	321.247	321.363	321.476	321.585	321.691	321.79	321.888	321.981	322.073	322.157	322.241	322.321	322.398	322.475	322.542	322.61	322.677	322.74	322.801	322.861	322.916	322.968	323.019	323.071	323.118	323.161	323.206	323.25	323.293	323.329	323.366	323.403	323.44	323.473	323.502	323.531	323.56	323.589	323.618	323.648	323.67	323.692	323.714	323.736	323.758	323.78	323.802
209	320.996	321.121	321.242	321.358	321.471	321.58	321.685	321.784	321.882	321.975	322.067	322.152	322.235	322.315	322.392	322.469	322.537	322.604	322.672	322.735	322.796	322.856	322.911	322.963	323.014	323.066	323.113	323.157	323.201	323.246	323.289	323.325	323.361	323.399	323.436	323.469	323.498	323.527	323.556	323.585	323.615	323.644	323.667	323.689	323.711	323.733	323.755	323.777	323.8
210	320.99	321.115	321.236	321.352	321.465	321.574	321.679	321.778	321.877	321.969	322.061	322.146	322.23	322.309	322.387	322.464	322.532	322.599	322.666	322.73	322.791	322.851	322.906	322.958	323.01	323.061	323.109	323.152	323.197	323.242	323.284	323.32	323.357	323.395	323.432	323.465	323.494	323.523	323.552	323.582	323.611	323.641	323.663	323.686	323.708	323.73	323.752	323.775	323.797
211	320.985	321.109	321.23	321.346	321.459	321.568	321.674	321.773	321.871	321.964	322.056	322.14	322.224	322.304	322.381	322.458	322.526	322.594	322.661	322.725	322.785	322.846	322.901	322.953	323.005	323.056	323.104	323.148	323.192	323.237	323.28	323.316	323.353	323.391	323.428	323.461	323.49	323.52	323.549	323.578	323.608	323.638	323.66	323.682	323.705	323.727	323.749	323.772	323.794
212	320.979	321.103	321.224	321.34	321.453	321.562	321.668	321.767	321.865	321.958	322.05	322.135	322.218	322.298	322.376	322.453	322.521	322.588	322.656	322.72	322.78	322.841	322.896	322.948	323	323.052	323.099	323.143	323.188	323.233	323.276	323.312	323.349	323.387	323.424	323.457	323.487	323.516	323.545	323.575	323.605	323.635	323.657	323.679	323.702	323.724	323.747	323.769	323.791
213	320.973	321.098	321.218	321.335	321.448	321.556	321.662	321.761	321.859	321.952	322.044	322.129	322.213	322.293	322.37	322.447	322.515	322.583	322.651	322.714	322.775	322.836	322.892	322.943	322.995	323.047	323.095	323.139	323.183	323.228	323.271	323.308	323.345	323.382	323.42	323.453	323.483	323.512	323.542	323.571	323.601	323.631	323.654	323.676	323.699	323.721	323.744	323.766	323.789
214	320.968	321.092	321.213	321.329	321.442	321.551	321.656	321.755	321.854	321.946	322.039	322.123	322.207	322.287	322.364	322.442	322.51	322.578	322.645	322.709	322.77	322.831	322.887	322.938	322.99	323.042	323.09	323.134	323.179	323.224	323.267	323.304	323.341	323.378	323.416	323.449	323.479	323.509	323.538	323.568	323.598	323.628	323.651	323.673	323.696	323.718	323.741	323.763	323.786
215	320.962	321.086	321.207	321.323	321.436	321.545	321.65	321.75	321.848	321.941	322.033	322.118	322.202	322.282	322.359	322.436	322.505	322.572	322.64	322.704	322.765	322.826	322.882	322.933	322.985	323.037	323.085	323.13	323.175	323.22	323.263	323.299	323.337	323.374	323.412	323.446	323.475	323.505	323.535	323.564	323.595	323.625	323.647	323.67	323.693	323.715	323.738	323.761	323.783
216	320.956	321.08	321.201	321.317	321.43	321.539	321.645	321.744	321.842	321.935	322.027	322.112	322.196	322.276	322.353	322.431	322.499	322.567	322.635	322.699	322.76	322.821	322.877	322.929	322.981	323.033	323.081	323.125	323.17	323.215	323.258	323.295	323.333	323.37	323.408	323.442	323.472	323.501	323.531	323.561	323.591	323.621	323.644	323.667	323.689	323.712	323.735	323.758	323.781
217	320.95	321.075	321.195	321.312	321.424	321.533	321.639	321.738	321.836	321.929	322.022	322.106	322.19	322.27	322.348	322.425	322.494	322.562	322.629	322.693	322.755	322.816	322.872	322.924	322.976	323.028	323.076	323.12	323.166	323.211	323.254	323.291	323.329	323.366	323.404	323.438	323.468	323.498	323.528	323.557	323.588	323.618	323.641	323.664	323.686	323.709	323.732	323.755	323.778
218	320.945	321.069	321.19	321.306	321.419	321.527	321.633	321.732	321.831	321.923	322.016	322.101	322.185	322.265	322.342	322.42	322.488	322.556	322.624	322.688	322.749	322.811	322.867	322.919	322.971	323.023	323.072	323.116	323.161	323.206	323.25	323.287	323.324	323.362	323.4	323.434	323.464	323.494	323.524	323.554	323.584	323.615	323.638	323.66	323.683	323.706	323.729	323.752	323.775
219	320.939	321.063	321.184	321.3	321.413	321.522	321.627	321.727	321.825	321.918	322.01	322.095	322.179	322.259	322.337	322.414	322.483	322.551	322.619	322.683	322.744	322.806	322.862	322.914	322.966	323.019	323.067	323.111	323.157	323.202	323.246	323.283	323.32	323.358	323.396	323.43	323.46	323.49	323.52	323.55	323.581	323.611	323.634	323.657	323.68	323.703	323.726	323.749	323.772
220	320.933	321.058	321.178	321.294	321.407	321.516	321.622	321.721	321.819	321.912	322.004	322.089	322.173	322.254	322.331	322.409	322.477	322.546	322.614	322.678	322.739	322.8	322.857	322.909	322.961	323.014	323.062	323.107	323.152	323.198	323.241	323.278	323.316	323.354	323.392	323.426	323.457	323.487	323.517	323.547	323.578	323.608	323.631	323.654	323.677	323.7	323.724	323.747	323.77
221	320.928	321.052	321.172	321.288	321.401	321.51	321.616	321.715	321.813	321.906	321.999	322.084	322.168	322.248	322.326	322.403	322.472	322.54	322.608	322.673	322.734	322.795	322.852	322.904	322.956	323.009	323.058	323.102	323.148	323.193	323.237	323.274	323.312	323.35	323.389	323.423	323.453	323.483	323.513	323.544	323.574	323.605	323.628	323.651	323.674	323.697	323.721	323.744	323.767
222	320.922	321.046	321.167	321.283	321.395	321.504	321.61	321.709	321.808	321.901	321.993	322.078	322.162	322.242	322.32	322.398	322.467	322.535	322.603	322.667	322.729	322.79	322.847	322.899	322.952	323.004	323.053	323.098	323.143	323.189	323.233	323.27	323.308	323.346	323.385	323.419	323.449	323.479	323.51	323.54	323.571	323.602	323.625	323.648	323.671	323.695	323.718	323.741	323.764
223	320.916	321.04	321.161	321.277	321.39	321.499	321.604	321.703	321.802	321.895	321.987	322.072	322.157	322.237	322.315	322.393	322.461	322.529	322.598	322.662	322.724	322.785	322.842	322.894	322.947	323	323.048	323.093	323.139	323.184	323.228	323.266	323.304	323.342	323.381	323.415	323.445	323.476	323.506	323.537	323.567	323.598	323.622	323.645	323.668	323.692	323.715	323.738	323.762
224	320.911	321.035	321.155	321.271	321.384	321.493	321.598	321.698	321.796	321.889	321.982	322.067	322.151	322.231	322.309	322.387	322.456	322.524	322.592	322.657	322.719	322.78	322.837	322.889	322.942	322.995	323.044	323.088	323.134	323.18	323.224	323.262	323.3	323.338	323.377	323.411	323.442	323.472	323.503	323.533	323.564	323.595	323.618	323.642	323.665	323.689	323.712	323.735	323.759
225	320.905	321.029	321.149	321.265	321.378	321.487	321.593	321.692	321.79	321.883	321.976	322.061	322.145	322.226	322.304	322.382	322.45	322.519	322.587	322.652	322.713	322.775	322.832	322.884	322.937	322.99	323.039	323.084	323.13	323.176	323.22	323.257	323.296	323.334	323.373	323.407	323.438	323.468	323.499	323.53	323.561	323.592	323.615	323.639	323.662	323.686	323.709	323.733	323.756
226	320.899	321.023	321.144	321.26	321.372	321.481	321.587	321.686	321.785	321.878	321.97	322.055	322.14	322.22	322.298	322.376	322.445	322.513	322.582	322.646	322.708	322.77	322.827	322.879	322.932	322.985	323.034	323.079	323.125	323.171	323.215	323.253	323.292	323.33	323.369	323.403	323.434	323.465	323.495	323.526	323.557	323.588	323.612	323.635	323.659	323.683	323.706	323.73	323.754
227	320.893	321.017	321.138	321.254	321.367	321.475	321.581	321.68	321.779	321.872	321.965	322.05	322.134	322.215	322.293	322.371	322.44	322.508	322.577	322.641	322.703	322.765	322.822	322.875	322.928	322.981	323.03	323.075	323.121	323.167	323.211	323.249	323.287	323.326	323.365	323.4	323.43	323.461	323.492	323.523	323.554	323.585	323.609	323.632	323.656	323.68	323.703	323.727	323.751
228	320.888	321.012	321.132	321.248	321.361	321.47	321.575	321.675	321.773	321.866	321.959	322.044	322.128	322.209	322.287	322.365	322.434	322.503	322.571	322.636	322.698	322.76	322.817	322.87	322.923	322.976	323.025	323.07	323.116	323.163	323.207	323.245	323.283	323.322	323.361	323.396	323.427	323.457	323.488	323.519	323.55	323.582	323.606	323.629	323.653	323.677	323.701	323.724	323.748
229	320.882	321.006	321.126	321.242	321.355	321.464	321.57	321.669	321.767	321.86	321.953	322.038	322.123	322.203	322.282	322.36	322.429	322.497	322.566	322.631	322.693	322.755	322.812	322.865	322.918	322.971	323.02	323.066	323.112	323.158	323.203	323.241	323.279	323.318	323.357	323.392	323.423	323.454	323.485	323.516	323.547	323.578	323.602	323.626	323.65	323.674	323.698	323.722	323.745
230	320.876	321	321.121	321.237	321.349	321.458	321.564	321.663	321.762	321.855	321.947	322.033	322.117	322.198	322.276	322.354	322.423	322.492	322.561	322.626	322.688	322.75	322.807	322.86	322.913	322.966	323.016	323.061	323.107	323.154	323.198	323.236	323.275	323.314	323.353	323.388	323.419	323.45	323.481	323.512	323.544	323.575	323.599	323.623	323.647	323.671	323.695	323.719	323.743
231	320.872	320.996	321.116	321.232	321.345	321.454	321.559	321.659	321.757	321.85	321.943	322.028	322.113	322.194	322.272	322.35	322.419	322.488	322.557	322.622	322.684	322.746	322.803	322.856	322.909	322.963	323.012	323.057	323.104	323.15	323.195	323.233	323.272	323.311	323.35	323.385	323.416	323.447	323.478	323.509	323.541	323.572	323.596	323.62	323.644	323.668	323.692	323.716	323.74
232	320.869	320.993	321.113	321.229	321.342	321.45	321.556	321.655	321.754	321.847	321.94	322.025	322.109	322.19	322.268	322.347	322.416	322.485	322.553	322.618	322.68	322.743	322.8	322.853	322.906	322.959	323.009	323.054	323.101	323.147	323.192	323.23	323.269	323.308	323.347	323.382	323.413	323.444	323.475	323.507	323.538	323.57	323.594	323.618	323.642	323.666	323.69	323.714	323.738
233	320.865	320.989	321.11	321.225	321.338	321.447	321.553	321.652	321.75	321.844	321.936	322.022	322.106	322.187	322.265	322.343	322.412	322.481	322.55	322.615	322.677	322.739	322.796	322.85	322.903	322.956	323.006	323.051	323.098	323.144	323.189	323.227	323.266	323.305	323.344	323.379	323.41	323.442	323.473	323.504	323.536	323.567	323.591	323.615	323.639	323.663	323.688	323.712	323.736
234	320.862	320.986	321.106	321.222	321.335	321.443	321.549	321.648	321.747	321.84	321.933	322.018	322.103	322.183	322.262	322.34	322.409	322.478	322.547	322.612	322.674	322.736	322.793	322.846	322.9	322.953	323.003	323.048	323.095	323.141	323.186	323.224	323.263	323.302	323.341	323.376	323.408	323.439	323.47	323.501	323.533	323.565	323.589	323.613	323.637	323.661	323.685	323.709	323.733
235	320.859	320.982	321.103	321.219	321.331	321.44	321.546	321.645	321.744	321.837	321.929	322.015	322.099	322.18	322.258	322.337	322.406	322.475	322.543	322.608	322.671	322.733	322.79	322.843	322.897	322.95	323	323.045	323.092	323.138	323.183	323.221	323.26	323.299	323.339	323.374	323.405	323.436	323.467	323.499	323.53	323.562	323.586	323.61	323.634	323.659	323.683	323.707	323.731
236	320.855	320.979	321.1	321.215	321.328	321.437	321.542	321.642	321.74	321.833	321.926	322.011	322.096	322.177	322.255	322.333	322.402	322.471	322.54	322.605	322.667	322.73	322.787	322.84	322.893	322.947	322.996	323.042	323.089	323.135	323.18	323.218	323.257	323.296	323.336	323.371	323.402	323.433	323.465	323.496	323.528	323.56	323.584	323.608	323.632	323.656	323.68	323.705	323.729
237	320.852	320.976	321.096	321.212	321.325	321.433	321.539	321.638	321.737	321.83	321.923	322.008	322.092	322.173	322.252	322.33	322.399	322.468	322.537	322.602	322.664	322.726	322.783	322.837	322.89	322.944	322.993	323.039	323.085	323.132	323.177	323.215	323.254	323.294	323.333	323.368	323.399	323.431	323.462	323.493	323.525	323.557	323.581	323.605	323.63	323.654	323.678	323.702	323.727
238	320.849	320.972	321.093	321.209	321.321	321.43	321.536	321.635	321.733	321.827	321.919	322.005	322.089	322.17	322.248	322.326	322.396	322.465	322.533	322.599	322.661	322.723	322.78	322.834	322.887	322.941	322.99	323.036	323.082	323.129	323.174	323.212	323.251	323.291	323.33	323.365	323.397	323.428	323.459	323.491	323.523	323.554	323.579	323.603	323.627	323.651	323.676	323.7	323.724
239	320.845	320.969	321.089	321.205	321.318	321.426	321.532	321.631	321.73	321.823	321.916	322.001	322.086	322.166	322.245	322.323	322.392	322.461	322.53	322.595	322.658	322.72	322.777	322.83	322.884	322.937	322.987	323.033	323.079	323.126	323.171	323.209	323.248	323.288	323.327	323.363	323.394	323.425	323.457	323.488	323.52	323.552	323.576	323.6	323.625	323.649	323.673	323.698	323.722
240	320.842	320.966	321.086	321.202	321.314	321.423	321.529	321.628	321.727	321.82	321.912	321.998	322.082	322.163	322.241	322.32	322.389	322.458	322.527	322.592	322.654	322.717	322.774	322.827	322.881	322.934	322.984	323.03	323.076	323.123	323.168	323.206	323.246	323.285	323.324	323.36	323.391	323.423	323.454	323.486	323.517	323.549	323.574	323.598	323.622	323.647	323.671	323.695	323.72
241	320.839	320.962	321.083	321.198	321.311	321.42	321.525	321.625	321.723	321.816	321.909	321.994	322.079	322.16	322.238	322.316	322.386	322.455	322.524	322.589	322.651	322.713	322.771	322.824	322.878	322.931	322.981	323.027	323.073	323.12	323.165	323.204	323.243	323.282	323.322	323.357	323.388	323.42	323.451	323.483	323.515	323.547	323.571	323.595	323.62	323.644	323.669	323.693	323.718
242	320.835	320.959	321.079	321.195	321.308	321.416	321.522	321.621	321.72	321.813	321.906	321.991	322.076	322.156	322.235	322.313	322.382	322.451	322.52	322.585	322.648	322.71	322.767	322.821	322.874	322.928	322.978	323.024	323.07	323.117	323.162	323.201	323.24	323.279	323.319	323.354	323.386	323.417	323.449	323.48	323.512	323.544	323.569	323.593	323.617	323.642	323.666	323.691	323.715
243	320.832	320.956	321.076	321.192	321.304	321.413	321.519	321.618	321.716	321.809	321.902	321.988	322.072	322.153	322.231	322.31	322.379	322.448	322.517	322.582	322.645	322.707	322.764	322.818	322.871	322.925	322.975	323.02	323.067	323.114	323.159	323.198	323.237	323.276	323.316	323.351	323.383	323.414	323.446	323.478	323.51	323.542	323.566	323.59	323.615	323.639	323.664	323.688	323.713
244	320.829	320.952	321.073	321.188	321.301	321.409	321.515	321.614	321.713	321.806	321.899	321.984	322.069	322.15	322.228	322.306	322.376	322.445	322.514	322.579	322.641	322.704	322.761	322.815	322.868	322.922	322.972	323.017	323.064	323.111	323.156	323.195	323.234	323.274	323.313	323.349	323.38	323.412	323.443	323.475	323.507	323.539	323.564	323.588	323.613	323.637	323.662	323.686	323.711
245	320.825	320.949	321.069	321.185	321.297	321.406	321.512	321.611	321.709	321.803	321.895	321.981	322.065	322.146	322.225	322.303	322.372	322.441	322.51	322.576	322.638	322.7	322.758	322.811	322.865	322.919	322.968	323.014	323.061	323.108	323.153	323.192	323.231	323.271	323.31	323.346	323.377	323.409	323.441	323.472	323.504	323.537	323.561	323.586	323.61	323.635	323.659	323.684	323.708
246	320.822	320.946	321.066	321.182	321.294	321.403	321.508	321.608	321.706	321.799	321.892	321.977	322.062	322.143	322.221	322.3	322.369	322.438	322.507	322.572	322.635	322.697	322.755	322.808	322.862	322.916	322.965	323.011	323.058	323.105	323.15	323.189	323.228	323.268	323.308	323.343	323.375	323.406	323.438	323.47	323.502	323.534	323.559	323.583	323.608	323.632	323.657	323.682	323.706
247	320.819	320.942	321.062	321.178	321.291	321.399	321.505	321.604	321.703	321.796	321.889	321.974	322.059	322.139	322.218	322.296	322.366	322.435	322.504	322.569	322.631	322.694	322.751	322.805	322.859	322.912	322.962	323.008	323.055	323.102	323.147	323.186	323.225	323.265	323.305	323.34	323.372	323.404	323.435	323.467	323.499	323.531	323.556	323.581	323.605	323.63	323.655	323.679	323.704
248	320.816	320.939	321.059	321.175	321.287	321.396	321.502	321.601	321.699	321.792	321.885	321.971	322.055	322.136	322.214	322.293	322.362	322.431	322.5	322.566	322.628	322.691	322.748	322.802	322.855	322.909	322.959	323.005	323.052	323.099	323.144	323.183	323.222	323.262	323.302	323.337	323.369	323.401	323.433	323.464	323.497	323.529	323.554	323.578	323.603	323.628	323.652	323.677	323.702
249	320.812	320.936	321.056	321.171	321.284	321.392	321.498	321.597	321.696	321.789	321.882	321.967	322.052	322.133	322.211	322.289	322.359	322.428	322.497	322.562	322.625	322.687	322.745	322.799	322.852	322.906	322.956	323.002	323.049	323.096	323.141	323.18	323.219	323.259	323.299	323.335	323.366	323.398	323.43	323.462	323.494	323.526	323.551	323.576	323.6	323.625	323.65	323.675	323.699
250	320.809	320.932	321.052	321.168	321.28	321.389	321.495	321.594	321.692	321.786	321.878	321.964	322.048	322.129	322.208	322.286	322.356	322.425	322.494	322.559	322.622	322.684	322.742	322.795	322.849	322.903	322.953	322.999	323.046	323.093	323.138	323.177	323.217	323.256	323.296	323.332	323.364	323.395	323.427	323.459	323.491	323.524	323.549	323.573	323.598	323.623	323.648	323.672	323.697
251	320.806	320.929	321.049	321.165	321.277	321.386	321.491	321.591	321.689	321.782	321.875	321.96	322.045	322.126	322.204	322.283	322.352	322.421	322.49	322.556	322.618	322.681	322.738	322.792	322.846	322.9	322.95	322.996	323.043	323.09	323.135	323.174	323.214	323.254	323.293	323.329	323.361	323.393	323.425	323.457	323.489	323.521	323.546	323.571	323.595	323.62	323.645	323.67	323.695
252	320.802	320.926	321.046	321.161	321.274	321.382	321.488	321.587	321.686	321.779	321.872	321.957	322.042	322.122	322.201	322.279	322.349	322.418	322.487	322.552	322.615	322.678	322.735	322.789	322.843	322.897	322.947	322.993	323.04	323.087	323.132	323.171	323.211	323.251	323.291	323.326	323.358	323.39	323.422	323.454	323.486	323.519	323.544	323.568	323.593	323.618	323.643	323.668	323.693
253	320.799	320.922	321.042	321.158	321.27	321.379	321.484	321.584	321.682	321.775	321.868	321.954	322.038	322.119	322.198	322.276	322.346	322.415	322.484	322.549	322.612	322.674	322.732	322.786	322.84	322.894	322.944	322.99	323.037	323.084	323.129	323.168	323.208	323.248	323.288	323.323	323.355	323.387	323.419	323.451	323.484	323.516	323.541	323.566	323.591	323.616	323.64	323.665	323.69
254	320.796	320.919	321.039	321.154	321.267	321.375	321.481	321.58	321.679	321.772	321.865	321.95	322.035	322.116	322.194	322.273	322.342	322.411	322.48	322.546	322.609	322.671	322.729	322.783	322.836	322.89	322.941	322.987	323.034	323.081	323.126	323.165	323.205	323.245	323.285	323.321	323.353	323.385	323.417	323.449	323.481	323.514	323.538	323.563	323.588	323.613	323.638	323.663	323.688
255	320.792	320.916	321.036	321.151	321.264	321.372	321.478	321.577	321.675	321.768	321.861	321.947	322.031	322.112	322.191	322.269	322.339	322.408	322.477	322.543	322.605	322.668	322.726	322.779	322.833	322.887	322.937	322.984	323.031	323.078	323.123	323.162	323.202	323.242	323.282	323.318	323.35	323.382	323.414	323.446	323.479	323.511	323.536	323.561	323.586	323.611	323.636	323.661	323.686
256	320.789	320.912	321.032	321.148	321.26	321.369	321.474	321.573	321.672	321.765	321.858	321.943	322.028	322.109	322.187	322.266	322.335	322.405	322.474	322.539	322.602	322.665	322.722	322.776	322.83	322.884	322.934	322.981	323.028	323.075	323.12	323.159	323.199	323.239	323.279	323.315	323.347	323.379	323.411	323.443	323.476	323.508	323.533	323.558	323.583	323.608	323.633	323.658	323.683
257	320.786	320.909	321.029	321.144	321.257	321.365	321.471	321.57	321.669	321.762	321.854	321.94	322.025	322.105	322.184	322.263	322.332	322.401	322.471	322.536	322.599	322.662	322.719	322.773	322.827	322.881	322.931	322.977	323.025	323.072	323.117	323.157	323.196	323.236	323.276	323.312	323.344	323.376	323.409	323.441	323.473	323.506	323.531	323.556	323.581	323.606	323.631	323.656	323.681
258	320.782	320.906	321.025	321.141	321.253	321.362	321.467	321.567	321.665	321.758	321.851	321.936	322.021	322.102	322.181	322.259	322.329	322.398	322.467	322.533	322.596	322.658	322.716	322.77	322.824	322.878	322.928	322.974	323.022	323.069	323.114	323.154	323.193	323.233	323.274	323.31	323.342	323.374	323.406	323.438	323.471	323.503	323.528	323.553	323.578	323.604	323.629	323.654	323.679
259	320.779	320.902	321.022	321.138	321.25	321.358	321.464	321.563	321.662	321.755	321.848	321.933	322.018	322.099	322.177	322.256	322.325	322.395	322.464	322.529	322.592	322.655	322.713	322.767	322.821	322.875	322.925	322.971	323.019	323.066	323.112	323.151	323.19	323.231	323.271	323.307	323.339	323.371	323.403	323.435	323.468	323.501	323.526	323.551	323.576	323.601	323.626	323.651	323.677
260	320.776	320.899	321.019	321.134	321.247	321.355	321.461	321.56	321.658	321.751	321.844	321.93	322.014	322.095	322.174	322.252	322.322	322.391	322.461	322.526	322.589	322.652	322.709	322.763	322.817	322.872	322.922	322.968	323.016	323.063	323.109	323.148	323.188	323.228	323.268	323.304	323.336	323.368	323.401	323.433	323.466	323.498	323.523	323.548	323.574	323.599	323.624	323.649	323.674
261	320.772	320.895	321.015	321.131	321.243	321.352	321.457	321.556	321.655	321.748	321.841	321.926	322.011	322.092	322.171	322.249	322.319	322.388	322.457	322.523	322.586	322.649	322.706	322.76	322.814	322.869	322.919	322.965	323.013	323.06	323.106	323.145	323.185	323.225	323.265	323.301	323.333	323.366	323.398	323.43	323.463	323.496	323.521	323.546	323.571	323.596	323.622	323.647	323.672
262	320.769	320.892	321.012	321.127	321.24	321.348	321.454	321.553	321.651	321.745	321.837	321.923	322.008	322.089	322.167	322.246	322.315	322.385	322.454	322.52	322.582	322.645	322.703	322.757	322.811	322.865	322.916	322.962	323.01	323.057	323.103	323.142	323.182	323.222	323.262	323.298	323.331	323.363	323.395	323.428	323.46	323.493	323.518	323.543	323.569	323.594	323.619	323.645	323.67
263	320.766	320.889	321.009	321.124	321.236	321.345	321.45	321.55	321.648	321.741	321.834	321.919	322.004	322.085	322.164	322.242	322.312	322.381	322.451	322.516	322.579	322.642	322.7	322.754	322.808	322.862	322.913	322.959	323.006	323.054	323.1	323.139	323.179	323.219	323.259	323.296	323.328	323.36	323.393	323.425	323.458	323.491	323.516	323.541	323.566	323.592	323.617	323.642	323.668
264	320.762	320.885	321.005	321.121	321.233	321.341	321.447	321.546	321.645	321.738	321.831	321.916	322.001	322.082	322.16	322.239	322.309	322.378	322.447	322.513	322.576	322.639	322.697	322.751	322.805	322.859	322.909	322.956	323.003	323.051	323.097	323.136	323.176	323.216	323.257	323.293	323.325	323.357	323.39	323.422	323.455	323.488	323.513	323.538	323.564	323.589	323.615	323.64	323.665
265	320.759	320.882	321.002	321.117	321.23	321.338	321.444	321.543	321.641	321.734	321.827	321.913	321.997	322.078	322.157	322.236	322.305	322.375	322.444	322.51	322.573	322.636	322.693	322.748	322.802	322.856	322.906	322.953	323	323.048	323.094	323.133	323.173	323.213	323.254	323.29	323.322	323.355	323.387	323.42	323.453	323.485	323.511	323.536	323.561	323.587	323.612	323.638	323.663
266	320.756	320.879	320.999	321.114	321.226	321.335	321.44	321.539	321.638	321.731	321.824	321.909	321.994	322.075	322.154	322.232	322.302	322.371	322.441	322.506	322.569	322.632	322.69	322.744	322.798	322.853	322.903	322.95	322.997	323.045	323.091	323.13	323.17	323.211	323.251	323.287	323.32	323.352	323.384	323.417	323.45	323.483	323.508	323.534	323.559	323.584	323.61	323.635	323.661
267	320.752	320.875	320.995	321.111	321.223	321.331	321.437	321.536	321.634	321.728	321.82	321.906	321.991	322.072	322.15	322.229	322.299	322.368	322.437	322.503	322.566	322.629	322.687	322.741	322.795	322.85	322.9	322.947	322.994	323.042	323.088	323.127	323.167	323.208	323.248	323.284	323.317	323.349	323.382	323.414	323.447	323.48	323.506	323.531	323.557	323.582	323.607	323.633	323.658
268	320.749	320.872	320.992	321.107	321.219	321.328	321.433	321.533	321.631	321.724	321.817	321.902	321.987	322.068	322.147	322.226	322.295	322.365	322.434	322.5	322.563	322.626	322.684	322.738	322.792	322.847	322.897	322.944	322.991	323.039	323.085	323.124	323.164	323.205	323.245	323.282	323.314	323.347	323.379	323.412	323.445	323.478	323.503	323.529	323.554	323.58	323.605	323.631	323.656
269	320.746	320.869	320.988	321.104	321.216	321.324	321.43	321.529	321.628	321.721	321.814	321.899	321.984	322.065	322.144	322.222	322.292	322.361	322.431	322.497	322.56	322.623	322.681	322.735	322.789	322.843	322.894	322.941	322.988	323.036	323.082	323.121	323.161	323.202	323.242	323.279	323.311	323.344	323.376	323.409	323.442	323.475	323.501	323.526	323.552	323.577	323.603	323.628	323.654
270	320.742	320.865	320.985	321.1	321.213	321.321	321.427	321.526	321.624	321.717	321.81	321.896	321.98	322.061	322.14	322.219	322.289	322.358	322.428	322.493	322.556	322.619	322.677	322.732	322.786	322.84	322.891	322.938	322.985	323.033	323.079	323.118	323.159	323.199	323.24	323.276	323.309	323.341	323.374	323.406	323.44	323.473	323.498	323.524	323.549	323.575	323.6	323.626	323.652
271	320.739	320.862	320.982	321.097	321.209	321.318	321.423	321.522	321.621	321.714	321.807	321.892	321.977	322.058	322.137	322.215	322.285	322.355	322.424	322.49	322.553	322.616	322.674	322.728	322.783	322.837	322.888	322.934	322.982	323.03	323.076	323.115	323.156	323.196	323.237	323.273	323.306	323.338	323.371	323.404	323.437	323.47	323.496	323.521	323.547	323.572	323.598	323.624	323.649
272	320.736	320.859	320.978	321.094	321.206	321.314	321.42	321.519	321.617	321.71	321.803	321.889	321.974	322.055	322.133	322.212	322.282	322.351	322.421	322.487	322.55	322.613	322.671	322.725	322.78	322.834	322.885	322.931	322.979	323.027	323.073	323.112	323.153	323.193	323.234	323.27	323.303	323.336	323.368	323.401	323.434	323.468	323.493	323.519	323.544	323.57	323.596	323.621	323.647
273	320.732	320.855	320.975	321.09	321.202	321.311	321.416	321.515	321.614	321.707	321.8	321.885	321.97	322.051	322.13	322.209	322.279	322.348	322.418	322.483	322.547	322.61	322.668	322.722	322.776	322.831	322.882	322.928	322.976	323.024	323.07	323.11	323.15	323.19	323.231	323.268	323.3	323.333	323.366	323.399	323.432	323.465	323.491	323.516	323.542	323.568	323.593	323.619	323.645
274	320.729	320.852	320.972	321.087	321.199	321.307	321.413	321.512	321.61	321.704	321.796	321.882	321.967	322.048	322.127	322.205	322.275	322.345	322.414	322.48	322.543	322.606	322.664	322.719	322.773	322.828	322.878	322.925	322.973	323.021	323.067	323.107	323.147	323.188	323.228	323.265	323.298	323.33	323.363	323.396	323.429	323.462	323.488	323.514	323.539	323.565	323.591	323.617	323.643
275	320.726	320.849	320.968	321.084	321.196	321.304	321.41	321.509	321.607	321.7	321.793	321.879	321.963	322.045	322.123	322.202	322.272	322.341	322.411	322.477	322.54	322.603	322.661	322.716	322.77	322.825	322.875	322.922	322.97	323.018	323.064	323.104	323.144	323.185	323.226	323.262	323.295	323.328	323.36	323.393	323.427	323.46	323.486	323.511	323.537	323.563	323.589	323.614	323.64
276	320.722	320.845	320.965	321.08	321.192	321.301	321.406	321.505	321.604	321.697	321.79	321.875	321.96	322.041	322.12	322.199	322.269	322.338	322.408	322.474	322.537	322.6	322.658	322.712	322.767	322.821	322.872	322.919	322.967	323.015	323.061	323.101	323.141	323.182	323.223	323.259	323.292	323.325	323.358	323.391	323.424	323.457	323.483	323.509	323.535	323.56	323.586	323.612	323.638
277	320.719	320.842	320.962	321.077	321.189	321.297	321.403	321.502	321.6	321.693	321.786	321.872	321.957	322.038	322.117	322.195	322.265	322.335	322.404	322.47	322.533	322.597	322.655	322.709	322.764	322.818	322.869	322.916	322.964	323.012	323.058	323.098	323.138	323.179	323.22	323.257	323.289	323.322	323.355	323.388	323.421	323.455	323.481	323.506	323.532	323.558	323.584	323.61	323.636
278	320.716	320.839	320.958	321.073	321.186	321.294	321.399	321.498	321.597	321.69	321.783	321.868	321.953	322.034	322.113	322.192	322.262	322.331	322.401	322.467	322.53	322.593	322.652	322.706	322.761	322.815	322.866	322.913	322.961	323.009	323.055	323.095	323.135	323.176	323.217	323.254	323.287	323.32	323.352	323.385	323.419	323.452	323.478	323.504	323.53	323.556	323.582	323.608	323.633
279	320.712	320.835	320.955	321.07	321.182	321.29	321.396	321.495	321.593	321.687	321.779	321.865	321.95	322.031	322.11	322.189	322.259	322.328	322.398	322.464	322.527	322.59	322.648	322.703	322.757	322.812	322.863	322.91	322.958	323.006	323.052	323.092	323.132	323.173	323.214	323.251	323.284	323.317	323.35	323.383	323.416	323.45	323.476	323.501	323.527	323.553	323.579	323.605	323.631
280	320.709	320.832	320.951	321.067	321.179	321.287	321.392	321.492	321.59	321.683	321.776	321.862	321.946	322.028	322.106	322.185	322.255	322.325	322.394	322.46	322.524	322.587	322.645	322.7	322.754	322.809	322.86	322.907	322.955	323.003	323.049	323.089	323.13	323.17	323.211	323.248	323.281	323.314	323.347	323.38	323.414	323.447	323.473	323.499	323.525	323.551	323.577	323.603	323.629
281	320.706	320.829	320.948	321.063	321.175	321.284	321.389	321.488	321.587	321.68	321.773	321.858	321.943	322.024	322.103	322.182	322.252	322.321	322.391	322.457	322.52	322.584	322.642	322.696	322.751	322.806	322.857	322.904	322.952	323	323.046	323.086	323.127	323.168	323.209	323.245	323.278	323.311	323.344	323.378	323.411	323.445	323.471	323.496	323.522	323.548	323.575	323.601	323.627
282	320.702	320.825	320.945	321.06	321.172	321.28	321.386	321.485	321.583	321.676	321.769	321.855	321.94	322.021	322.1	322.178	322.248	322.318	322.388	322.454	322.517	322.58	322.639	322.693	322.748	322.803	322.854	322.901	322.949	322.997	323.043	323.083	323.124	323.165	323.206	323.243	323.276	323.309	323.342	323.375	323.408	323.442	323.468	323.494	323.52	323.546	323.572	323.598	323.624
283	320.699	320.822	320.941	321.056	321.169	321.277	321.382	321.481	321.58	321.673	321.766	321.851	321.936	322.017	322.096	322.175	322.245	322.315	322.384	322.45	322.514	322.577	322.635	322.69	322.745	322.8	322.85	322.898	322.946	322.994	323.04	323.08	323.121	323.162	323.203	323.24	323.273	323.306	323.339	323.372	323.406	323.439	323.466	323.491	323.518	323.544	323.57	323.596	323.622
284	320.696	320.818	320.938	321.053	321.165	321.273	321.379	321.478	321.576	321.67	321.762	321.848	321.933	322.014	322.093	322.172	322.242	322.311	322.381	322.447	322.511	322.574	322.632	322.687	322.742	322.796	322.847	322.895	322.943	322.991	323.037	323.077	323.118	323.159	323.2	323.237	323.27	323.303	323.336	323.37	323.403	323.437	323.463	323.489	323.515	323.541	323.567	323.594	323.62
285	320.692	320.815	320.935	321.05	321.162	321.27	321.375	321.475	321.573	321.666	321.759	321.845	321.929	322.011	322.09	322.168	322.238	322.308	322.378	322.444	322.507	322.571	322.629	322.684	322.738	322.793	322.844	322.891	322.94	322.988	323.034	323.074	323.115	323.156	323.197	323.234	323.267	323.301	323.334	323.367	323.401	323.434	323.46	323.486	323.513	323.539	323.565	323.591	323.618
286	320.689	320.812	320.931	321.046	321.158	321.267	321.372	321.471	321.57	321.663	321.756	321.841	321.926	322.007	322.086	322.165	322.235	322.305	322.375	322.441	322.504	322.567	322.626	322.681	322.735	322.79	322.841	322.888	322.937	322.985	323.031	323.071	323.112	323.153	323.194	323.231	323.265	323.298	323.331	323.364	323.398	323.432	323.458	323.484	323.51	323.537	323.563	323.589	323.615
287	320.686	320.808	320.928	321.043	321.155	321.263	321.369	321.468	321.566	321.659	321.752	321.838	321.923	322.004	322.083	322.162	322.232	322.301	322.371	322.437	322.501	322.564	322.623	322.677	322.732	322.787	322.838	322.885	322.934	322.982	323.028	323.068	323.109	323.15	323.192	323.229	323.262	323.295	323.328	323.362	323.395	323.429	323.455	323.482	323.508	323.534	323.56	323.587	323.613
288	320.682	320.805	320.925	321.04	321.152	321.26	321.365	321.464	321.563	321.656	321.749	321.834	321.919	322	322.079	322.158	322.228	322.298	322.368	322.434	322.498	322.561	322.619	322.674	322.729	322.784	322.835	322.882	322.93	322.979	323.025	323.065	323.106	323.148	323.189	323.226	323.259	323.292	323.326	323.359	323.393	323.427	323.453	323.479	323.505	323.532	323.558	323.584	323.611
289	320.679	320.802	320.921	321.036	321.148	321.256	321.362	321.461	321.559	321.652	321.745	321.831	321.916	321.997	322.076	322.155	322.225	322.295	322.365	322.431	322.494	322.558	322.616	322.671	322.726	322.781	322.832	322.879	322.927	322.976	323.022	323.063	323.103	323.145	323.186	323.223	323.256	323.29	323.323	323.356	323.39	323.424	323.45	323.477	323.503	323.529	323.556	323.582	323.608
290	320.676	320.798	320.918	321.033	321.145	321.253	321.358	321.457	321.556	321.649	321.742	321.828	321.912	321.994	322.073	322.152	322.222	322.292	322.361	322.427	322.491	322.554	322.613	322.668	322.723	322.778	322.829	322.876	322.924	322.973	323.019	323.06	323.1	323.142	323.183	323.22	323.254	323.287	323.32	323.354	323.388	323.422	323.448	323.474	323.5	323.527	323.553	323.58	323.606
291	320.672	320.795	320.914	321.029	321.141	321.25	321.355	321.454	321.552	321.646	321.739	321.824	321.909	321.99	322.069	322.148	322.218	322.288	322.358	322.424	322.488	322.551	322.61	322.665	322.719	322.774	322.826	322.873	322.921	322.97	323.016	323.057	323.098	323.139	323.18	323.217	323.251	323.284	323.318	323.351	323.385	323.419	323.445	323.472	323.498	323.525	323.551	323.577	323.604
292	320.669	320.792	320.911	321.026	321.138	321.246	321.352	321.451	321.549	321.642	321.735	321.821	321.906	321.987	322.066	322.145	322.215	322.285	322.355	322.421	322.484	322.548	322.606	322.661	322.716	322.771	322.823	322.87	322.918	322.967	323.013	323.054	323.095	323.136	323.177	323.215	323.248	323.282	323.315	323.349	323.382	323.416	323.443	323.469	323.496	323.522	323.549	323.575	323.602
293	320.666	320.788	320.908	321.023	321.135	321.243	321.348	321.447	321.546	321.639	321.732	321.817	321.902	321.984	322.063	322.141	322.212	322.282	322.351	322.418	322.481	322.545	322.603	322.658	322.713	322.768	322.819	322.867	322.915	322.964	323.01	323.051	323.092	323.133	323.175	323.212	323.245	323.279	323.312	323.346	323.38	323.414	323.44	323.467	323.493	323.52	323.546	323.573	323.599
294	320.662	320.785	320.904	321.019	321.131	321.239	321.345	321.444	321.542	321.635	321.728	321.814	321.899	321.98	322.059	322.138	322.208	322.278	322.348	322.414	322.478	322.542	322.6	322.655	322.71	322.765	322.816	322.864	322.912	322.961	323.007	323.048	323.089	323.13	323.172	323.209	323.243	323.276	323.31	323.343	323.377	323.411	323.438	323.464	323.491	323.517	323.544	323.571	323.597
295	320.659	320.782	320.901	321.016	321.128	321.236	321.341	321.44	321.539	321.632	321.725	321.811	321.895	321.977	322.056	322.135	322.205	322.275	322.345	322.411	322.475	322.538	322.597	322.652	322.707	322.762	322.813	322.861	322.909	322.958	323.004	323.045	323.086	323.127	323.169	323.206	323.24	323.273	323.307	323.341	323.375	323.409	323.435	323.462	323.488	323.515	323.542	323.568	323.595
296	320.656	320.778	320.898	321.013	321.124	321.233	321.338	321.437	321.535	321.629	321.721	321.807	321.892	321.973	322.052	322.131	322.202	322.272	322.341	322.408	322.471	322.535	322.594	322.649	322.704	322.759	322.81	322.858	322.906	322.955	323.002	323.042	323.083	323.125	323.166	323.204	323.237	323.271	323.304	323.338	323.372	323.406	323.433	323.459	323.486	323.513	323.539	323.566	323.593
297	320.652	320.775	320.894	321.009	321.121	321.229	321.335	321.434	321.532	321.625	321.718	321.804	321.889	321.97	322.049	322.128	322.198	322.268	322.338	322.404	322.468	322.532	322.59	322.645	322.7	322.756	322.807	322.855	322.903	322.952	322.999	323.039	323.08	323.122	323.163	323.201	323.234	323.268	323.302	323.335	323.369	323.404	323.43	323.457	323.483	323.51	323.537	323.564	323.59
298	320.649	320.772	320.891	321.006	321.118	321.226	321.331	321.43	321.529	321.622	321.715	321.8	321.885	321.967	322.046	322.125	322.195	322.265	322.335	322.401	322.465	322.529	322.587	322.642	322.697	322.753	322.804	322.852	322.9	322.949	322.996	323.036	323.077	323.119	323.16	323.198	323.232	323.265	323.299	323.333	323.367	323.401	323.428	323.454	323.481	323.508	323.535	323.561	323.588
299	320.646	320.768	320.888	321.002	321.114	321.222	321.328	321.427	321.525	321.618	321.711	321.797	321.882	321.963	322.042	322.121	322.192	322.262	322.331	322.398	322.462	322.525	322.584	322.639	322.694	322.749	322.801	322.848	322.897	322.946	322.993	323.033	323.074	323.116	323.158	323.195	323.229	323.263	323.296	323.33	323.364	323.399	323.425	323.452	323.479	323.505	323.532	323.559	323.586
300	320.643	320.765	320.884	320.999	321.111	321.219	321.324	321.423	321.522	321.615	321.708	321.794	321.878	321.96	322.039	322.118	322.188	322.258	322.328	322.395	322.458	322.522	322.581	322.636	322.691	322.746	322.798	322.845	322.894	322.943	322.99	323.03	323.071	323.113	323.155	323.192	323.226	323.26	323.294	323.327	323.362	323.396	323.423	323.449	323.476	323.503	323.53	323.557	323.583
301	320.639	320.762	320.881	320.996	321.108	321.216	321.321	321.42	321.518	321.612	321.704	321.79	321.875	321.956	322.036	322.115	322.185	322.255	322.325	322.391	322.455	322.519	322.578	322.633	322.688	322.743	322.795	322.842	322.891	322.94	322.987	323.027	323.069	323.11	323.152	323.19	323.223	323.257	323.291	323.325	323.359	323.393	323.42	323.447	323.474	323.501	323.527	323.554	323.581
302	320.636	320.758	320.877	320.992	321.104	321.212	321.318	321.417	321.515	321.608	321.701	321.787	321.872	321.953	322.032	322.111	322.182	322.252	322.322	322.388	322.452	322.516	322.574	322.629	322.685	322.74	322.792	322.839	322.888	322.937	322.984	323.024	323.066	323.107	323.149	323.187	323.221	323.254	323.288	323.322	323.357	323.391	323.418	323.444	323.471	323.498	323.525	323.552	323.579
303	320.633	320.755	320.874	320.989	321.101	321.209	321.314	321.413	321.511	321.605	321.698	321.783	321.868	321.95	322.029	322.108	322.178	322.248	322.318	322.385	322.449	322.512	322.571	322.626	322.681	322.737	322.788	322.836	322.885	322.934	322.981	323.021	323.063	323.105	323.146	323.184	323.218	323.252	323.286	323.32	323.354	323.388	323.415	323.442	323.469	323.496	323.523	323.55	323.577
304	320.629	320.752	320.871	320.986	321.097	321.205	321.311	321.41	321.508	321.601	321.694	321.78	321.865	321.946	322.025	322.104	322.175	322.245	322.315	322.381	322.445	322.509	322.568	322.623	322.678	322.734	322.785	322.833	322.882	322.931	322.978	323.018	323.06	323.102	323.144	323.181	323.215	323.249	323.283	323.317	323.351	323.386	323.413	323.439	323.466	323.493	323.52	323.547	323.574
305	320.626	320.748	320.867	320.982	321.094	321.202	321.307	321.406	321.505	321.598	321.691	321.777	321.861	321.943	322.022	322.101	322.172	322.242	322.312	322.378	322.442	322.506	322.565	322.62	322.675	322.731	322.782	322.83	322.879	322.928	322.975	323.016	323.057	323.099	323.141	323.178	323.212	323.246	323.28	323.314	323.349	323.383	323.41	323.437	323.464	323.491	323.518	323.545	323.572
306	320.623	320.745	320.864	320.979	321.091	321.199	321.304	321.403	321.501	321.594	321.687	321.773	321.858	321.94	322.019	322.098	322.168	322.238	322.308	322.375	322.439	322.503	322.561	322.617	322.672	322.727	322.779	322.827	322.876	322.925	322.972	323.013	323.054	323.096	323.138	323.176	323.21	323.244	323.278	323.312	323.346	323.381	323.408	323.434	323.462	323.489	323.516	323.543	323.57
307	320.619	320.742	320.861	320.975	321.087	321.195	321.3	321.4	321.498	321.591	321.684	321.77	321.855	321.936	322.015	322.094	322.165	322.235	322.305	322.372	322.435	322.499	322.558	322.614	322.669	322.724	322.776	322.824	322.873	322.922	322.969	323.01	323.051	323.093	323.135	323.173	323.207	323.241	323.275	323.309	323.344	323.378	323.405	323.432	323.459	323.486	323.513	323.54	323.568
308	320.616	320.738	320.857	320.972	321.084	321.192	321.297	321.396	321.494	321.588	321.681	321.766	321.851	321.933	322.012	322.091	322.162	322.232	322.302	322.368	322.432	322.496	322.555	322.61	322.666	322.721	322.773	322.821	322.87	322.919	322.966	323.007	323.048	323.09	323.132	323.17	323.204	323.238	323.272	323.306	323.341	323.376	323.403	323.429	323.457	323.484	323.511	323.538	323.565
309	320.613	320.735	320.854	320.969	321.08	321.188	321.294	321.393	321.491	321.584	321.677	321.763	321.848	321.929	322.009	322.088	322.158	322.228	322.298	322.365	322.429	322.493	322.552	322.607	322.662	322.718	322.77	322.818	322.867	322.916	322.963	323.004	323.045	323.087	323.129	323.167	323.201	323.235	323.27	323.304	323.338	323.373	323.4	323.427	323.454	323.481	323.509	323.536	323.563
310	320.609	320.731	320.851	320.965	321.077	321.185	321.29	321.389	321.488	321.581	321.674	321.759	321.845	321.926	322.005	322.084	322.155	322.225	322.295	322.362	322.426	322.49	322.549	322.604	322.659	322.715	322.767	322.815	322.864	322.913	322.96	323.001	323.042	323.085	323.127	323.164	323.199	323.233	323.267	323.301	323.336	323.37	323.398	323.425	323.452	323.479	323.506	323.534	323.561
311	320.606	320.728	320.847	320.962	321.074	321.182	321.287	321.386	321.484	321.577	321.67	321.756	321.841	321.923	322.002	322.081	322.151	322.222	322.292	322.358	322.422	322.486	322.545	322.601	322.656	322.712	322.764	322.812	322.861	322.91	322.957	322.998	323.04	323.082	323.124	323.162	323.196	323.23	323.264	323.298	323.333	323.368	323.395	323.422	323.449	323.477	323.504	323.531	323.558
312	320.603	320.725	320.844	320.959	321.07	321.178	321.283	321.382	321.481	321.574	321.667	321.753	321.838	321.919	321.998	322.078	322.148	322.218	322.288	322.355	322.419	322.483	322.542	322.598	322.653	322.709	322.76	322.808	322.858	322.907	322.954	322.995	323.037	323.079	323.121	323.159	323.193	323.227	323.261	323.296	323.331	323.365	323.393	323.42	323.447	323.474	323.502	323.529	323.556
313	320.599	320.721	320.84	320.955	321.067	321.175	321.28	321.379	321.477	321.571	321.664	321.749	321.834	321.916	321.995	322.074	322.145	322.215	322.285	322.352	322.416	322.48	322.539	322.594	322.65	322.705	322.757	322.805	322.855	322.904	322.951	322.992	323.034	323.076	323.118	323.156	323.19	323.225	323.259	323.293	323.328	323.363	323.39	323.417	323.444	323.472	323.499	323.527	323.554
314	320.596	320.718	320.837	320.952	321.063	321.171	321.277	321.376	321.474	321.567	321.66	321.746	321.831	321.912	321.992	322.071	322.141	322.212	322.282	322.349	322.413	322.477	322.536	322.591	322.647	322.702	322.754	322.802	322.851	322.901	322.948	322.989	323.031	323.073	323.115	323.153	323.188	323.222	323.256	323.291	323.325	323.36	323.387	323.415	323.442	323.469	323.497	323.524	323.552
315	320.593	320.715	320.834	320.948	321.06	321.168	321.273	321.372	321.471	321.564	321.657	321.742	321.828	321.909	321.988	322.067	322.138	322.208	322.279	322.345	322.409	322.473	322.532	322.588	322.644	322.699	322.751	322.799	322.848	322.898	322.945	322.986	323.028	323.07	323.112	323.151	323.185	323.219	323.253	323.288	323.323	323.358	323.385	323.412	323.44	323.467	323.495	323.522	323.549
316	320.589	320.711	320.83	320.945	321.057	321.165	321.27	321.369	321.467	321.56	321.653	321.739	321.824	321.906	321.985	322.064	322.135	322.205	322.275	322.342	322.406	322.47	322.529	322.585	322.64	322.696	322.748	322.796	322.845	322.895	322.942	322.983	323.025	323.067	323.11	323.148	323.182	323.216	323.251	323.285	323.32	323.355	323.382	323.41	323.437	323.465	323.492	323.52	323.547
317	320.586	320.708	320.827	320.942	321.053	321.161	321.266	321.365	321.464	321.557	321.65	321.736	321.821	321.902	321.982	322.061	322.131	322.202	322.272	322.339	322.403	322.467	322.526	322.582	322.637	322.693	322.745	322.793	322.842	322.892	322.939	322.98	323.022	323.064	323.107	323.145	323.179	323.214	323.248	323.283	323.318	323.353	323.38	323.407	323.435	323.462	323.49	323.517	323.545
318	320.583	320.705	320.824	320.938	321.05	321.158	321.263	321.362	321.46	321.554	321.646	321.732	321.817	321.899	321.978	322.057	322.128	322.198	322.269	322.335	322.4	322.464	322.523	322.578	322.634	322.69	322.742	322.79	322.839	322.889	322.936	322.977	323.019	323.062	323.104	323.142	323.177	323.211	323.245	323.28	323.315	323.35	323.377	323.405	323.432	323.46	323.487	323.515	323.543
319	320.579	320.701	320.82	320.935	321.047	321.154	321.26	321.359	321.457	321.55	321.643	321.729	321.814	321.895	321.975	322.054	322.125	322.195	322.265	322.332	322.396	322.46	322.52	322.575	322.631	322.687	322.739	322.787	322.836	322.886	322.933	322.974	323.016	323.059	323.101	323.139	323.174	323.208	323.243	323.277	323.312	323.347	323.375	323.402	323.43	323.457	323.485	323.513	323.54
320	320.576	320.698	320.817	320.931	321.043	321.151	321.256	321.355	321.453	321.547	321.64	321.725	321.811	321.892	321.971	322.051	322.121	322.192	322.262	322.329	322.393	322.457	322.516	322.572	322.628	322.684	322.736	322.784	322.833	322.883	322.93	322.971	323.013	323.056	323.098	323.137	323.171	323.206	323.24	323.275	323.31	323.345	323.372	323.4	323.427	323.455	323.483	323.51	323.538
321	320.573	320.695	320.814	320.928	321.04	321.148	321.253	321.352	321.45	321.543	321.636	321.722	321.807	321.889	321.968	322.047	322.118	322.188	322.259	322.325	322.39	322.454	322.513	322.569	322.625	322.68	322.733	322.781	322.83	322.88	322.927	322.969	323.011	323.053	323.095	323.134	323.168	323.203	323.237	323.272	323.307	323.342	323.37	323.397	323.425	323.453	323.48	323.508	323.536
322	320.569	320.691	320.81	320.925	321.036	321.144	321.249	321.348	321.447	321.54	321.633	321.719	321.804	321.885	321.965	322.044	322.115	322.185	322.255	322.322	322.386	322.451	322.51	322.566	322.621	322.677	322.729	322.778	322.827	322.877	322.924	322.966	323.008	323.05	323.093	323.131	323.166	323.2	323.235	323.269	323.305	323.34	323.367	323.395	323.423	323.45	323.478	323.506	323.533
323	320.566	320.688	320.807	320.921	321.033	321.141	321.246	321.345	321.443	321.536	321.629	321.715	321.8	321.882	321.961	322.041	322.111	322.182	322.252	322.319	322.383	322.447	322.507	322.562	322.618	322.674	322.726	322.775	322.824	322.874	322.921	322.963	323.005	323.047	323.09	323.128	323.163	323.197	323.232	323.267	323.302	323.337	323.365	323.392	323.42	323.448	323.476	323.503	323.531
324	320.563	320.685	320.803	320.918	321.03	321.137	321.243	321.342	321.44	321.533	321.626	321.712	321.797	321.879	321.958	322.037	322.108	322.178	322.249	322.316	322.38	322.444	322.504	322.559	322.615	322.671	322.723	322.772	322.821	322.871	322.918	322.96	323.002	323.044	323.087	323.125	323.16	323.195	323.229	323.264	323.299	323.335	323.362	323.39	323.418	323.446	323.473	323.501	323.529
325	320.559	320.681	320.8	320.915	321.026	321.134	321.239	321.338	321.436	321.53	321.623	321.708	321.794	321.875	321.955	322.034	322.105	322.175	322.245	322.312	322.377	322.441	322.5	322.556	322.612	322.668	322.72	322.769	322.818	322.868	322.915	322.957	322.999	323.042	323.084	323.123	323.157	323.192	323.227	323.262	323.297	323.332	323.36	323.387	323.415	323.443	323.471	323.499	323.527
326	320.556	320.678	320.797	320.911	321.023	321.131	321.236	321.335	321.433	321.526	321.619	321.705	321.79	321.872	321.951	322.031	322.101	322.172	322.242	322.309	322.373	322.438	322.497	322.553	322.609	322.665	322.717	322.765	322.815	322.865	322.912	322.954	322.996	323.039	323.081	323.12	323.155	323.189	323.224	323.259	323.294	323.33	323.357	323.385	323.413	323.441	323.469	323.497	323.524
327	320.553	320.675	320.793	320.908	321.019	321.127	321.232	321.331	321.43	321.523	321.616	321.702	321.787	321.868	321.948	322.027	322.098	322.168	322.239	322.306	322.37	322.434	322.494	322.55	322.606	322.662	322.714	322.762	322.812	322.862	322.909	322.951	322.993	323.036	323.078	323.117	323.152	323.187	323.221	323.256	323.292	323.327	323.355	323.382	323.41	323.438	323.466	323.494	323.522
328	320.549	320.671	320.79	320.904	321.016	321.124	321.229	321.328	321.426	321.519	321.612	321.698	321.783	321.865	321.944	322.024	322.095	322.165	322.235	322.302	322.367	322.431	322.491	322.547	322.602	322.658	322.711	322.759	322.809	322.859	322.906	322.948	322.99	323.033	323.076	323.114	323.149	323.184	323.219	323.254	323.289	323.324	323.352	323.38	323.408	323.436	323.464	323.492	323.52
329	320.546	320.668	320.787	320.901	321.013	321.12	321.226	321.324	321.423	321.516	321.609	321.695	321.78	321.862	321.941	322.02	322.091	322.162	322.232	322.299	322.364	322.428	322.487	322.543	322.599	322.655	322.708	322.756	322.806	322.856	322.903	322.945	322.987	323.03	323.073	323.111	323.146	323.181	323.216	323.251	323.286	323.322	323.35	323.377	323.406	323.434	323.462	323.49	323.518
330	320.543	320.665	320.783	320.898	321.009	321.117	321.222	321.321	321.419	321.513	321.606	321.691	321.777	321.858	321.938	322.017	322.088	322.158	322.229	322.296	322.36	322.425	322.484	322.54	322.596	322.652	322.705	322.753	322.803	322.853	322.9	322.942	322.984	323.027	323.07	323.109	323.144	323.178	323.213	323.248	323.284	323.319	323.347	323.375	323.403	323.431	323.459	323.487	323.515
331	320.539	320.661	320.78	320.894	321.006	321.114	321.219	321.318	321.416	321.509	321.602	321.688	321.773	321.855	321.934	322.014	322.085	322.155	322.226	322.293	322.357	322.422	322.481	322.537	322.593	322.649	322.701	322.75	322.8	322.85	322.897	322.939	322.982	323.024	323.067	323.106	323.141	323.176	323.211	323.246	323.281	323.317	323.345	323.373	323.401	323.429	323.457	323.485	323.513
332	320.536	320.658	320.777	320.891	321.002	321.11	321.215	321.314	321.412	321.506	321.599	321.685	321.77	321.851	321.931	322.01	322.081	322.152	322.222	322.289	322.354	322.418	322.478	322.534	322.59	322.646	322.698	322.747	322.797	322.847	322.894	322.936	322.979	323.021	323.064	323.103	323.138	323.173	323.208	323.243	323.279	323.314	323.342	323.37	323.398	323.426	323.454	323.483	323.511
333	320.533	320.654	320.773	320.888	320.999	321.107	321.212	321.311	321.409	321.502	321.595	321.681	321.766	321.848	321.928	322.007	322.078	322.148	322.219	322.286	322.351	322.415	322.475	322.531	322.587	322.643	322.695	322.744	322.794	322.844	322.891	322.933	322.976	323.019	323.062	323.1	323.135	323.17	323.205	323.24	323.276	323.312	323.34	323.368	323.396	323.424	323.452	323.48	323.509
334	320.529	320.651	320.77	320.884	320.996	321.103	321.208	321.307	321.406	321.499	321.592	321.678	321.763	321.845	321.924	322.004	322.075	322.145	322.216	322.283	322.347	322.412	322.471	322.527	322.583	322.64	322.692	322.741	322.791	322.841	322.889	322.93	322.973	323.016	323.059	323.098	323.133	323.168	323.203	323.238	323.273	323.309	323.337	323.365	323.393	323.422	323.45	323.478	323.506
335	320.526	320.648	320.766	320.881	320.992	321.1	321.205	321.304	321.402	321.496	321.588	321.674	321.76	321.841	321.921	322	322.071	322.142	322.212	322.279	322.344	322.409	322.468	322.524	322.58	322.637	322.689	322.738	322.788	322.838	322.886	322.927	322.97	323.013	323.056	323.095	323.13	323.165	323.2	323.235	323.271	323.307	323.335	323.363	323.391	323.419	323.447	323.476	323.504
336	320.523	320.644	320.763	320.877	320.989	321.097	321.202	321.301	321.399	321.492	321.585	321.671	321.756	321.838	321.917	321.997	322.068	322.138	322.209	322.276	322.341	322.405	322.465	322.521	322.577	322.633	322.686	322.735	322.785	322.835	322.883	322.924	322.967	323.01	323.053	323.092	323.127	323.162	323.197	323.233	323.268	323.304	323.332	323.36	323.388	323.417	323.445	323.473	323.502
337	320.519	320.641	320.76	320.874	320.985	321.093	321.198	321.297	321.395	321.489	321.582	321.668	321.753	321.835	321.914	321.994	322.064	322.135	322.206	322.273	322.337	322.402	322.462	322.518	322.574	322.63	322.683	322.732	322.782	322.832	322.88	322.922	322.964	323.007	323.05	323.089	323.124	323.159	323.195	323.23	323.266	323.301	323.33	323.358	323.386	323.414	323.443	323.471	323.499
338	320.516	320.638	320.756	320.871	320.982	321.09	321.195	321.294	321.392	321.485	321.578	321.664	321.749	321.831	321.911	321.99	322.061	322.132	322.202	322.27	322.334	322.399	322.458	322.515	322.571	322.627	322.68	322.729	322.779	322.829	322.877	322.919	322.961	323.004	323.047	323.086	323.122	323.157	323.192	323.227	323.263	323.299	323.327	323.355	323.384	323.412	323.44	323.469	323.497
339	320.513	320.634	320.753	320.867	320.979	321.086	321.191	321.29	321.389	321.482	321.575	321.661	321.746	321.828	321.907	321.987	322.058	322.128	322.199	322.266	322.331	322.396	322.455	322.511	322.568	322.624	322.677	322.726	322.775	322.826	322.874	322.916	322.958	323.001	323.045	323.084	323.119	323.154	323.189	323.225	323.26	323.296	323.325	323.353	323.381	323.41	323.438	323.466	323.495
340	320.509	320.631	320.75	320.864	320.975	321.083	321.188	321.287	321.385	321.478	321.571	321.657	321.743	321.824	321.904	321.983	322.054	322.125	322.196	322.263	322.328	322.392	322.452	322.508	322.564	322.621	322.674	322.722	322.772	322.822	322.871	322.913	322.955	322.999	323.042	323.081	323.116	323.151	323.187	323.222	323.258	323.294	323.322	323.35	323.379	323.407	323.436	323.464	323.493
341	320.506	320.628	320.746	320.861	320.972	321.08	321.185	321.284	321.382	321.475	321.568	321.654	321.739	321.821	321.901	321.98	322.051	322.122	322.192	322.26	322.324	322.389	322.449	322.505	322.561	322.618	322.67	322.719	322.769	322.819	322.868	322.91	322.953	322.996	323.039	323.078	323.113	323.149	323.184	323.219	323.255	323.291	323.32	323.348	323.376	323.405	323.433	323.462	323.49
342	320.503	320.624	320.743	320.857	320.969	321.076	321.181	321.28	321.378	321.472	321.565	321.651	321.736	321.818	321.897	321.977	322.048	322.118	322.189	322.256	322.321	322.386	322.446	322.502	322.558	322.615	322.667	322.716	322.766	322.816	322.865	322.907	322.95	322.993	323.036	323.075	323.111	323.146	323.181	323.217	323.253	323.289	323.317	323.345	323.374	323.402	323.431	323.46	323.488
343	320.499	320.621	320.74	320.854	320.965	321.073	321.178	321.277	321.375	321.468	321.561	321.647	321.732	321.814	321.894	321.973	322.044	322.115	322.186	322.253	322.318	322.383	322.442	322.499	322.555	322.611	322.664	322.713	322.763	322.813	322.862	322.904	322.947	322.99	323.033	323.072	323.108	323.143	323.179	323.214	323.25	323.286	323.315	323.343	323.371	323.4	323.429	323.457	323.486
344	320.496	320.618	320.736	320.85	320.962	321.069	321.174	321.273	321.372	321.465	321.558	321.644	321.729	321.811	321.89	321.97	322.041	322.112	322.183	322.25	322.315	322.379	322.439	322.495	322.552	322.608	322.661	322.71	322.76	322.81	322.859	322.901	322.944	322.987	323.03	323.07	323.105	323.14	323.176	323.211	323.247	323.283	323.312	323.34	323.369	323.398	323.426	323.455	323.484
345	320.493	320.614	320.733	320.847	320.958	321.066	321.171	321.27	321.368	321.461	321.554	321.64	321.726	321.807	321.887	321.967	322.038	322.108	322.179	322.247	322.311	322.376	322.436	322.492	322.549	322.605	322.658	322.707	322.757	322.807	322.856	322.898	322.941	322.984	323.028	323.067	323.102	323.138	323.173	323.209	323.245	323.281	323.309	323.338	323.367	323.395	323.424	323.453	323.481
346	320.489	320.611	320.729	320.844	320.955	321.063	321.168	321.266	321.365	321.458	321.551	321.637	321.722	321.804	321.884	321.963	322.034	322.105	322.176	322.243	322.308	322.373	322.433	322.489	322.545	322.602	322.655	322.704	322.754	322.804	322.853	322.895	322.938	322.981	323.025	323.064	323.1	323.135	323.171	323.206	323.242	323.278	323.307	323.335	323.364	323.393	323.422	323.45	323.479
347	320.486	320.608	320.726	320.84	320.952	321.059	321.164	321.263	321.361	321.455	321.548	321.634	321.719	321.801	321.88	321.96	322.031	322.102	322.173	322.24	322.305	322.37	322.43	322.486	322.542	322.599	322.652	322.701	322.751	322.801	322.85	322.892	322.935	322.979	323.022	323.061	323.097	323.132	323.168	323.204	323.24	323.276	323.304	323.333	323.362	323.39	323.419	323.448	323.477
348	320.483	320.604	320.723	320.837	320.948	321.056	321.161	321.26	321.358	321.451	321.544	321.63	321.715	321.797	321.877	321.957	322.028	322.098	322.169	322.237	322.302	322.366	322.426	322.483	322.539	322.596	322.649	322.698	322.748	322.798	322.847	322.889	322.932	322.976	323.019	323.058	323.094	323.13	323.165	323.201	323.237	323.273	323.302	323.33	323.359	323.388	323.417	323.446	323.474
349	320.479	320.601	320.719	320.834	320.945	321.052	321.157	321.256	321.354	321.448	321.541	321.627	321.712	321.794	321.874	321.953	322.024	322.095	322.166	322.233	322.298	322.363	322.423	322.48	322.536	322.593	322.646	322.695	322.745	322.795	322.844	322.886	322.929	322.973	323.016	323.056	323.091	323.127	323.163	323.198	323.235	323.271	323.299	323.328	323.357	323.386	323.414	323.443	323.472
350	320.476	320.598	320.716	320.83	320.941	321.049	321.154	321.253	321.351	321.444	321.537	321.623	321.709	321.79	321.87	321.95	322.021	322.092	322.163	322.23	322.295	322.36	322.42	322.476	322.533	322.589	322.643	322.692	322.742	322.792	322.841	322.883	322.926	322.97	323.013	323.053	323.089	323.124	323.16	323.196	323.232	323.268	323.297	323.325	323.354	323.383	323.412	323.441	323.47
351	320.473	320.594	320.713	320.827	320.938	321.046	321.151	321.249	321.348	321.441	321.534	321.62	321.705	321.787	321.867	321.946	322.018	322.088	322.159	322.227	322.292	322.357	322.417	322.473	322.53	322.586	322.639	322.689	322.739	322.789	322.838	322.88	322.924	322.967	323.011	323.05	323.086	323.121	323.157	323.193	323.229	323.266	323.294	323.323	323.352	323.381	323.41	323.439	323.468
352	320.469	320.591	320.709	320.823	320.935	321.042	321.147	321.246	321.344	321.438	321.531	321.617	321.702	321.784	321.863	321.943	322.014	322.085	322.156	322.223	322.288	322.353	322.413	322.47	322.526	322.583	322.636	322.686	322.736	322.786	322.835	322.877	322.921	322.964	323.008	323.047	323.083	323.119	323.155	323.19	323.227	323.263	323.292	323.321	323.349	323.378	323.407	323.436	323.465
353	320.466	320.588	320.706	320.82	320.931	321.039	321.144	321.243	321.341	321.434	321.527	321.613	321.698	321.78	321.86	321.94	322.011	322.082	322.153	322.22	322.285	322.35	322.41	322.467	322.523	322.58	322.633	322.683	322.733	322.783	322.832	322.875	322.918	322.961	323.005	323.045	323.08	323.116	323.152	323.188	323.224	323.26	323.289	323.318	323.347	323.376	323.405	323.434	323.463
354	320.463	320.584	320.703	320.817	320.928	321.035	321.14	321.239	321.337	321.431	321.524	321.61	321.695	321.777	321.857	321.936	322.008	322.079	322.149	322.217	322.282	322.347	322.407	322.464	322.52	322.577	322.63	322.679	322.73	322.78	322.829	322.872	322.915	322.958	323.002	323.042	323.078	323.113	323.149	323.185	323.222	323.258	323.287	323.316	323.345	323.374	323.403	323.432	323.461
355	320.46	320.581	320.699	320.813	320.924	321.032	321.137	321.236	321.334	321.427	321.52	321.606	321.692	321.774	321.853	321.933	322.004	322.075	322.146	322.214	322.279	322.344	322.404	322.46	322.517	322.574	322.627	322.676	322.727	322.777	322.826	322.869	322.912	322.956	322.999	323.039	323.075	323.111	323.147	323.183	323.219	323.255	323.284	323.313	323.342	323.371	323.4	323.429	323.459
356	320.456	320.578	320.696	320.81	320.921	321.029	321.134	321.232	321.331	321.424	321.517	321.603	321.688	321.77	321.85	321.93	322.001	322.072	322.143	322.21	322.275	322.34	322.401	322.457	322.514	322.571	322.624	322.673	322.724	322.774	322.823	322.866	322.909	322.953	322.996	323.036	323.072	323.108	323.144	323.18	323.216	323.253	323.282	323.311	323.34	323.369	323.398	323.427	323.456
357	320.453	320.574	320.692	320.806	320.918	321.025	321.13	321.229	321.327	321.42	321.513	321.6	321.685	321.767	321.847	321.926	321.998	322.069	322.139	322.207	322.272	322.337	322.397	322.454	322.511	322.568	322.621	322.67	322.721	322.771	322.82	322.863	322.906	322.95	322.994	323.033	323.069	323.105	323.141	323.177	323.214	323.25	323.279	323.308	323.337	323.366	323.396	323.425	323.454
358	320.45	320.571	320.689	320.803	320.914	321.022	321.127	321.226	321.324	321.417	321.51	321.596	321.681	321.763	321.843	321.923	321.994	322.065	322.136	322.204	322.269	322.334	322.394	322.451	322.508	322.564	322.618	322.667	322.718	322.768	322.817	322.86	322.903	322.947	322.991	323.031	323.067	323.103	323.138	323.175	323.211	323.248	323.277	323.306	323.335	323.364	323.393	323.422	323.452
359	320.446	320.567	320.686	320.8	320.911	321.018	321.123	321.222	321.32	321.414	321.507	321.593	321.678	321.76	321.84	321.92	321.991	322.062	322.133	322.2	322.266	322.331	322.391	322.448	322.504	322.561	322.615	322.664	322.715	322.765	322.814	322.857	322.9	322.944	322.988	323.028	323.064	323.1	323.136	323.172	323.209	323.245	323.274	323.303	323.332	323.362	323.391	323.42	323.449
360	320.443	320.564	320.682	320.796	320.907	321.015	321.12	321.219	321.317	321.41	321.503	321.589	321.675	321.757	321.836	321.916	321.988	322.059	322.13	322.197	322.262	322.327	322.388	322.444	322.501	322.558	322.611	322.661	322.712	322.762	322.811	322.854	322.897	322.941	322.985	323.025	323.061	323.097	323.133	323.169	323.206	323.243	323.272	323.301	323.33	323.359	323.389	323.418	323.447
361	320.44	320.561	320.679	320.793	320.904	321.012	321.116	321.215	321.313	321.407	321.5	321.586	321.671	321.753	321.833	321.913	321.984	322.055	322.126	322.194	322.259	322.324	322.384	322.441	322.498	322.555	322.608	322.658	322.709	322.759	322.808	322.851	322.895	322.938	322.982	323.022	323.058	323.094	323.13	323.167	323.203	323.24	323.269	323.298	323.328	323.357	323.386	323.416	323.445
362	320.436	320.557	320.676	320.79	320.901	321.008	321.113	321.212	321.31	321.403	321.496	321.582	321.668	321.75	321.83	321.909	321.981	322.052	322.123	322.191	322.256	322.321	322.381	322.438	322.495	322.552	322.605	322.655	322.706	322.756	322.805	322.848	322.892	322.936	322.98	323.019	323.056	323.092	323.128	323.164	323.201	323.237	323.267	323.296	323.325	323.355	323.384	323.413	323.443
363	320.433	320.554	320.672	320.786	320.897	321.005	321.11	321.209	321.307	321.4	321.493	321.579	321.664	321.746	321.826	321.906	321.977	322.049	322.12	322.187	322.253	322.318	322.378	322.435	322.492	322.549	322.602	322.652	322.703	322.753	322.802	322.845	322.889	322.933	322.977	323.017	323.053	323.089	323.125	323.161	323.198	323.235	323.264	323.293	323.323	323.352	323.382	323.411	323.44
364	320.43	320.551	320.669	320.783	320.894	321.001	321.106	321.205	321.303	321.397	321.49	321.576	321.661	321.743	321.823	321.903	321.974	322.045	322.116	322.184	322.249	322.314	322.375	322.432	322.489	322.546	322.599	322.649	322.7	322.75	322.799	322.842	322.886	322.93	322.974	323.014	323.05	323.086	323.122	323.159	323.196	323.232	323.262	323.291	323.32	323.35	323.379	323.409	323.438
365	320.426	320.547	320.666	320.779	320.891	320.998	321.103	321.202	321.3	321.393	321.486	321.572	321.658	321.74	321.82	321.899	321.971	322.042	322.113	322.181	322.246	322.311	322.372	322.428	322.485	322.542	322.596	322.646	322.696	322.747	322.796	322.839	322.883	322.927	322.971	323.011	323.047	323.084	323.12	323.156	323.193	323.23	323.259	323.288	323.318	323.347	323.377	323.406	323.436
366	320.423	320.544	320.662	320.776	320.887	320.995	321.099	321.198	321.296	321.39	321.483	321.569	321.654	321.736	321.816	321.896	321.967	322.039	322.11	322.177	322.243	322.308	322.368	322.425	322.482	322.539	322.593	322.643	322.693	322.744	322.793	322.836	322.88	322.924	322.968	323.008	323.045	323.081	323.117	323.154	323.19	323.227	323.257	323.286	323.315	323.345	323.374	323.404	323.434
367	320.42	320.541	320.659	320.773	320.884	320.991	321.096	321.195	321.293	321.386	321.479	321.565	321.651	321.733	321.813	321.893	321.964	322.035	322.106	322.174	322.239	322.305	322.365	322.422	322.479	322.536	322.59	322.64	322.69	322.741	322.79	322.833	322.877	322.921	322.965	323.005	323.042	323.078	323.114	323.151	323.188	323.225	323.254	323.283	323.313	323.343	323.372	323.402	323.431
368	320.416	320.537	320.655	320.769	320.88	320.988	321.093	321.191	321.29	321.383	321.476	321.562	321.647	321.73	321.809	321.889	321.961	322.032	322.103	322.171	322.236	322.302	322.362	322.419	322.476	322.533	322.587	322.636	322.687	322.738	322.787	322.83	322.874	322.918	322.963	323.003	323.039	323.075	323.112	323.148	323.185	323.222	323.252	323.281	323.311	323.34	323.37	323.399	323.429
369	320.413	320.534	320.652	320.766	320.877	320.984	321.089	321.188	321.286	321.38	321.473	321.559	321.644	321.726	321.806	321.886	321.957	322.029	322.1	322.168	322.233	322.298	322.359	322.416	322.473	322.53	322.584	322.633	322.684	322.735	322.784	322.828	322.871	322.916	322.96	323	323.036	323.073	323.109	323.146	323.183	323.22	323.249	323.278	323.308	323.338	323.367	323.397	323.427
370	320.41	320.531	320.649	320.763	320.874	320.981	321.086	321.185	321.283	321.376	321.469	321.555	321.641	321.723	321.803	321.883	321.954	322.025	322.096	322.164	322.23	322.295	322.356	322.413	322.47	322.527	322.58	322.63	322.681	322.732	322.781	322.825	322.868	322.913	322.957	322.997	323.034	323.07	323.106	323.143	323.18	323.217	323.247	323.276	323.306	323.335	323.365	323.395	323.424
371	320.406	320.527	320.645	320.759	320.87	320.978	321.082	321.181	321.279	321.373	321.466	321.552	321.637	321.719	321.799	321.879	321.951	322.022	322.093	322.161	322.226	322.292	322.352	322.409	322.466	322.524	322.577	322.627	322.678	322.729	322.779	322.822	322.866	322.91	322.954	322.994	323.031	323.067	323.104	323.14	323.177	323.214	323.244	323.273	323.303	323.333	323.363	323.392	323.422
372	320.403	320.524	320.642	320.756	320.867	320.974	321.079	321.178	321.276	321.369	321.462	321.548	321.634	321.716	321.796	321.876	321.947	322.019	322.09	322.158	322.223	322.289	322.349	322.406	322.463	322.521	322.574	322.624	322.675	322.726	322.776	322.819	322.863	322.907	322.951	322.991	323.028	323.065	323.101	323.138	323.175	323.212	323.242	323.271	323.301	323.331	323.36	323.39	323.42
373	320.4	320.521	320.639	320.752	320.863	320.971	321.076	321.174	321.273	321.366	321.459	321.545	321.63	321.713	321.793	321.872	321.944	322.015	322.087	322.154	322.22	322.285	322.346	322.403	322.46	322.517	322.571	322.621	322.672	322.723	322.773	322.816	322.86	322.904	322.948	322.989	323.025	323.062	323.098	323.135	323.172	323.209	323.239	323.269	323.298	323.328	323.358	323.388	323.418
374	320.396	320.517	320.635	320.749	320.86	320.967	321.072	321.171	321.269	321.362	321.455	321.542	321.627	321.709	321.789	321.869	321.941	322.012	322.083	322.151	322.217	322.282	322.343	322.4	322.457	322.514	322.568	322.618	322.669	322.72	322.77	322.813	322.857	322.901	322.946	322.986	323.023	323.059	323.096	323.132	323.17	323.207	323.237	323.266	323.296	323.326	323.356	323.385	323.415
375	320.393	320.514	320.632	320.746	320.857	320.964	321.069	321.168	321.266	321.359	321.452	321.538	321.624	321.706	321.786	321.866	321.937	322.009	322.08	322.148	322.213	322.279	322.339	322.397	322.454	322.511	322.565	322.615	322.666	322.717	322.767	322.81	322.854	322.898	322.943	322.983	323.02	323.056	323.093	323.13	323.167	323.204	323.234	323.264	323.293	323.323	323.353	323.383	323.413
376	320.39	320.511	320.629	320.742	320.853	320.961	321.065	321.164	321.262	321.356	321.449	321.535	321.62	321.702	321.782	321.862	321.934	322.005	322.077	322.145	322.21	322.276	322.336	322.393	322.451	322.508	322.562	322.612	322.663	322.714	322.764	322.807	322.851	322.895	322.94	322.98	323.017	323.054	323.09	323.127	323.164	323.202	323.231	323.261	323.291	323.321	323.351	323.381	323.411
377	320.386	320.507	320.625	320.739	320.85	320.957	321.062	321.161	321.259	321.352	321.445	321.531	321.617	321.699	321.779	321.859	321.931	322.002	322.073	322.141	322.207	322.272	322.333	322.39	322.447	322.505	322.559	322.609	322.66	322.711	322.761	322.804	322.848	322.893	322.937	322.978	323.014	323.051	323.088	323.125	323.162	323.199	323.229	323.259	323.289	323.319	323.349	323.379	323.409
378	320.383	320.504	320.622	320.736	320.846	320.954	321.059	321.157	321.255	321.349	321.442	321.528	321.614	321.696	321.776	321.856	321.927	321.999	322.07	322.138	322.204	322.269	322.33	322.387	322.444	322.502	322.556	322.606	322.657	322.708	322.758	322.801	322.845	322.89	322.934	322.975	323.012	323.048	323.085	323.122	323.159	323.197	323.226	323.256	323.286	323.316	323.346	323.376	323.406
379	320.38	320.501	320.618	320.732	320.843	320.95	321.055	321.154	321.252	321.345	321.438	321.525	321.61	321.692	321.772	321.852	321.924	321.995	322.067	322.135	322.2	322.266	322.327	322.384	322.441	322.499	322.552	322.603	322.654	322.705	322.755	322.798	322.842	322.887	322.931	322.972	323.009	323.046	323.082	323.119	323.157	323.194	323.224	323.254	323.284	323.314	323.344	323.374	323.404
380	320.376	320.497	320.615	320.729	320.84	320.947	321.052	321.151	321.249	321.342	321.435	321.521	321.607	321.689	321.769	321.849	321.921	321.992	322.063	322.131	322.197	322.263	322.323	322.381	322.438	322.495	322.549	322.6	322.651	322.702	322.752	322.795	322.839	322.884	322.929	322.969	323.006	323.043	323.08	323.117	323.154	323.191	323.221	323.251	323.281	323.311	323.342	323.372	323.402
381	320.373	320.494	320.612	320.725	320.836	320.944	321.048	321.147	321.245	321.339	321.432	321.518	321.603	321.685	321.766	321.846	321.917	321.989	322.06	322.128	322.194	322.259	322.32	322.377	322.435	322.492	322.546	322.597	322.648	322.699	322.749	322.792	322.836	322.881	322.926	322.966	323.003	323.04	323.077	323.114	323.151	323.189	323.219	323.249	323.279	323.309	323.339	323.369	323.399
382	320.37	320.49	320.608	320.722	320.833	320.94	321.045	321.144	321.242	321.335	321.428	321.514	321.6	321.682	321.762	321.842	321.914	321.985	322.057	322.125	322.19	322.256	322.317	322.374	322.432	322.489	322.543	322.593	322.645	322.696	322.746	322.789	322.834	322.878	322.923	322.964	323.001	323.037	323.074	323.111	323.149	323.186	323.216	323.246	323.276	323.307	323.337	323.367	323.397
383	320.366	320.487	320.605	320.719	320.829	320.937	321.042	321.14	321.238	321.332	321.425	321.511	321.597	321.679	321.759	321.839	321.911	321.982	322.053	322.122	322.187	322.253	322.314	322.371	322.428	322.486	322.54	322.59	322.642	322.693	322.743	322.786	322.831	322.875	322.92	322.961	322.998	323.035	323.072	323.109	323.146	323.184	323.214	323.244	323.274	323.304	323.334	323.365	323.395
384	320.363	320.484	320.602	320.715	320.826	320.933	321.038	321.137	321.235	321.328	321.421	321.508	321.593	321.675	321.755	321.835	321.907	321.979	322.05	322.118	322.184	322.25	322.31	322.368	322.425	322.483	322.537	322.587	322.639	322.69	322.74	322.783	322.828	322.873	322.917	322.958	322.995	323.032	323.069	323.106	323.144	323.181	323.211	323.241	323.272	323.302	323.332	323.362	323.393
385	320.36	320.48	320.598	320.712	320.823	320.93	321.035	321.133	321.232	321.325	321.418	321.504	321.59	321.672	321.752	321.832	321.904	321.975	322.047	322.115	322.181	322.246	322.307	322.365	322.422	322.48	322.534	322.584	322.636	322.687	322.737	322.781	322.825	322.87	322.914	322.955	322.992	323.029	323.066	323.103	323.141	323.179	323.209	323.239	323.269	323.299	323.33	323.36	323.39
386	320.356	320.477	320.595	320.709	320.819	320.927	321.031	321.13	321.228	321.322	321.415	321.501	321.586	321.669	321.749	321.829	321.901	321.972	322.043	322.112	322.177	322.243	322.304	322.362	322.419	322.477	322.531	322.581	322.633	322.684	322.734	322.778	322.822	322.867	322.912	322.952	322.989	323.027	323.064	323.101	323.138	323.176	323.206	323.236	323.267	323.297	323.327	323.358	323.388
387	320.353	320.474	320.592	320.705	320.816	320.923	321.028	321.127	321.225	321.318	321.411	321.497	321.583	321.665	321.745	321.825	321.897	321.969	322.04	322.108	322.174	322.24	322.301	322.358	322.416	322.474	322.528	322.578	322.63	322.681	322.731	322.775	322.819	322.864	322.909	322.95	322.987	323.024	323.061	323.098	323.136	323.174	323.204	323.234	323.264	323.295	323.325	323.355	323.386
388	320.35	320.47	320.588	320.702	320.813	320.92	321.024	321.123	321.221	321.315	321.408	321.494	321.58	321.662	321.742	321.822	321.894	321.965	322.037	322.105	322.171	322.237	322.298	322.355	322.413	322.47	322.525	322.575	322.627	322.678	322.728	322.772	322.816	322.861	322.906	322.947	322.984	323.021	323.058	323.096	323.133	323.171	323.201	323.231	323.262	323.292	323.323	323.353	323.384
389	320.346	320.467	320.585	320.698	320.809	320.916	321.021	321.12	321.218	321.311	321.404	321.491	321.576	321.658	321.739	321.819	321.891	321.962	322.034	322.102	322.168	322.233	322.294	322.352	322.409	322.467	322.521	322.572	322.624	322.675	322.725	322.769	322.813	322.858	322.903	322.944	322.981	323.018	323.056	323.093	323.131	323.168	323.199	323.229	323.259	323.29	323.32	323.351	323.381
390	320.343	320.464	320.581	320.695	320.806	320.913	321.018	321.116	321.214	321.308	321.401	321.487	321.573	321.655	321.735	321.815	321.887	321.959	322.03	322.098	322.164	322.23	322.291	322.349	322.406	322.464	322.518	322.569	322.62	322.672	322.722	322.766	322.81	322.855	322.9	322.941	322.978	323.016	323.053	323.09	323.128	323.166	323.196	323.226	323.257	323.287	323.318	323.348	323.379
391	320.34	320.46	320.578	320.692	320.802	320.91	321.014	321.113	321.211	321.304	321.398	321.484	321.569	321.652	321.732	321.812	321.884	321.955	322.027	322.095	322.161	322.227	322.288	322.346	322.403	322.461	322.515	322.566	322.617	322.669	322.719	322.763	322.807	322.853	322.898	322.938	322.976	323.013	323.05	323.088	323.125	323.163	323.194	323.224	323.255	323.285	323.316	323.346	323.377
392	320.336	320.457	320.575	320.688	320.799	320.906	321.011	321.11	321.208	321.301	321.394	321.48	321.566	321.648	321.728	321.809	321.88	321.952	322.024	322.092	322.158	322.224	322.285	322.342	322.4	322.458	322.512	322.563	322.614	322.666	322.716	322.76	322.805	322.85	322.895	322.936	322.973	323.01	323.048	323.085	323.123	323.161	323.191	323.221	323.252	323.283	323.313	323.344	323.374
393	320.333	320.454	320.571	320.685	320.796	320.903	321.007	321.106	321.204	321.298	321.391	321.477	321.563	321.645	321.725	321.805	321.877	321.949	322.02	322.089	322.155	322.22	322.282	322.339	322.397	322.455	322.509	322.56	322.611	322.663	322.713	322.757	322.802	322.847	322.892	322.933	322.97	323.008	323.045	323.082	323.12	323.158	323.189	323.219	323.25	323.28	323.311	323.342	323.372
394	320.33	320.45	320.568	320.681	320.792	320.899	321.004	321.103	321.201	321.294	321.387	321.474	321.559	321.641	321.722	321.802	321.874	321.945	322.017	322.085	322.151	322.217	322.278	322.336	322.394	322.452	322.506	322.557	322.608	322.66	322.71	322.754	322.799	322.844	322.889	322.93	322.967	323.005	323.042	323.08	323.118	323.156	323.186	323.217	323.247	323.278	323.309	323.339	323.37
395	320.326	320.447	320.565	320.678	320.789	320.896	321.001	321.099	321.197	321.291	321.384	321.47	321.556	321.638	321.718	321.798	321.87	321.942	322.014	322.082	322.148	322.214	322.275	322.333	322.39	322.448	322.503	322.554	322.605	322.657	322.707	322.751	322.796	322.841	322.886	322.927	322.965	323.002	323.04	323.077	323.115	323.153	323.184	323.214	323.245	323.275	323.306	323.337	323.368
396	320.323	320.444	320.561	320.675	320.785	320.893	320.997	321.096	321.194	321.287	321.38	321.467	321.552	321.635	321.715	321.795	321.867	321.939	322.01	322.079	322.145	322.211	322.272	322.33	322.387	322.445	322.5	322.55	322.602	322.654	322.704	322.748	322.793	322.838	322.883	322.925	322.962	322.999	323.037	323.074	323.113	323.151	323.181	323.212	323.242	323.273	323.304	323.335	323.365
397	320.32	320.44	320.558	320.671	320.782	320.889	320.994	321.093	321.191	321.284	321.377	321.463	321.549	321.631	321.712	321.792	321.864	321.935	322.007	322.075	322.141	322.207	322.269	322.326	322.384	322.442	322.497	322.547	322.599	322.651	322.701	322.745	322.79	322.835	322.881	322.922	322.959	322.997	323.034	323.072	323.11	323.148	323.179	323.209	323.24	323.271	323.301	323.332	323.363
398	320.316	320.437	320.555	320.668	320.779	320.886	320.99	321.089	321.187	321.281	321.374	321.46	321.546	321.628	321.708	321.788	321.86	321.932	322.004	322.072	322.138	322.204	322.265	322.323	322.381	322.439	322.493	322.544	322.596	322.648	322.698	322.742	322.787	322.832	322.878	322.919	322.956	322.994	323.032	323.069	323.107	323.145	323.176	323.207	323.237	323.268	323.299	323.33	323.361
399	320.313	320.434	320.551	320.665	320.775	320.882	320.987	321.086	321.184	321.277	321.37	321.457	321.542	321.625	321.705	321.785	321.857	321.929	322	322.069	322.135	322.201	322.262	322.32	322.378	322.436	322.49	322.541	322.593	322.645	322.695	322.739	322.784	322.83	322.875	322.916	322.954	322.991	323.029	323.067	323.105	323.143	323.174	323.204	323.235	323.266	323.297	323.328	323.359
400	320.31	320.43	320.548	320.661	320.772	320.879	320.984	321.082	321.18	321.274	321.367	321.453	321.539	321.621	321.701	321.782	321.854	321.925	321.997	322.066	322.132	322.198	322.259	322.317	322.375	322.433	322.487	322.538	322.59	322.642	322.692	322.736	322.781	322.827	322.872	322.913	322.951	322.989	323.026	323.064	323.102	323.14	323.171	323.202	323.233	323.264	323.294	323.325	323.356
401	320.306	320.427	320.544	320.658	320.768	320.876	320.98	321.079	321.177	321.27	321.363	321.45	321.535	321.618	321.698	321.778	321.85	321.922	321.994	322.062	322.128	322.194	322.256	322.314	322.372	322.43	322.484	322.535	322.587	322.639	322.689	322.734	322.778	322.824	322.869	322.911	322.948	322.986	323.024	323.061	323.1	323.138	323.169	323.199	323.23	323.261	323.292	323.323	323.354
402	320.303	320.424	320.541	320.654	320.765	320.872	320.977	321.075	321.174	321.267	321.36	321.446	321.532	321.614	321.695	321.775	321.847	321.919	321.99	322.059	322.125	322.191	322.253	322.31	322.368	322.426	322.481	322.532	322.584	322.636	322.686	322.731	322.776	322.821	322.866	322.908	322.945	322.983	323.021	323.059	323.097	323.135	323.166	323.197	323.228	323.259	323.29	323.321	323.352
403	320.3	320.42	320.538	320.651	320.762	320.869	320.973	321.072	321.17	321.264	321.357	321.443	321.529	321.611	321.691	321.772	321.844	321.915	321.987	322.056	322.122	322.188	322.249	322.307	322.365	322.423	322.478	322.529	322.581	322.633	322.683	322.728	322.773	322.818	322.864	322.905	322.943	322.98	323.018	323.056	323.094	323.133	323.164	323.194	323.225	323.256	323.287	323.318	323.349
404	320.296	320.417	320.534	320.648	320.758	320.865	320.97	321.069	321.167	321.26	321.353	321.44	321.525	321.608	321.688	321.768	321.84	321.912	321.984	322.052	322.119	322.185	322.246	322.304	322.362	322.42	322.475	322.526	322.578	322.63	322.68	322.725	322.77	322.815	322.861	322.902	322.94	322.978	323.015	323.053	323.092	323.13	323.161	323.192	323.223	323.254	323.285	323.316	323.347
405	320.293	320.414	320.531	320.644	320.755	320.862	320.967	321.065	321.163	321.257	321.35	321.436	321.522	321.604	321.685	321.765	321.837	321.909	321.981	322.049	322.115	322.182	322.243	322.301	322.359	322.417	322.472	322.523	322.575	322.627	322.677	322.722	322.767	322.812	322.858	322.899	322.937	322.975	323.013	323.051	323.089	323.128	323.159	323.189	323.22	323.252	323.283	323.314	323.345
406	320.29	320.41	320.528	320.641	320.752	320.859	320.963	321.062	321.16	321.253	321.346	321.433	321.518	321.601	321.681	321.761	321.834	321.905	321.977	322.046	322.112	322.178	322.24	322.298	322.356	322.414	322.469	322.52	322.572	322.624	322.674	322.719	322.764	322.81	322.855	322.897	322.934	322.972	323.01	323.048	323.087	323.125	323.156	323.187	323.218	323.249	323.28	323.311	323.343
407	320.287	320.407	320.524	320.638	320.748	320.855	320.96	321.058	321.156	321.25	321.343	321.429	321.515	321.597	321.678	321.758	321.83	321.902	321.974	322.043	322.109	322.175	322.236	322.295	322.353	322.411	322.466	322.517	322.569	322.621	322.671	322.716	322.761	322.807	322.852	322.894	322.932	322.97	323.007	323.045	323.084	323.122	323.153	323.184	323.216	323.247	323.278	323.309	323.34
408	320.283	320.403	320.521	320.634	320.745	320.852	320.956	321.055	321.153	321.246	321.34	321.426	321.512	321.594	321.674	321.755	321.827	321.899	321.971	322.039	322.106	322.172	322.233	322.291	322.349	322.408	322.462	322.514	322.566	322.618	322.669	322.713	322.758	322.804	322.849	322.891	322.929	322.967	323.005	323.043	323.081	323.12	323.151	323.182	323.213	323.244	323.276	323.307	323.338
409	320.28	320.4	320.517	320.631	320.741	320.848	320.953	321.052	321.15	321.243	321.336	321.423	321.508	321.591	321.671	321.751	321.824	321.895	321.967	322.036	322.102	322.169	322.23	322.288	322.346	322.405	322.459	322.511	322.563	322.615	322.666	322.71	322.755	322.801	322.847	322.888	322.926	322.964	323.002	323.04	323.079	323.117	323.148	323.179	323.211	323.242	323.273	323.305	323.336
410	320.277	320.397	320.514	320.627	320.738	320.845	320.95	321.048	321.146	321.24	321.333	321.419	321.505	321.587	321.668	321.748	321.82	321.892	321.964	322.033	322.099	322.165	322.227	322.285	322.343	322.401	322.456	322.507	322.56	322.612	322.663	322.707	322.752	322.798	322.844	322.885	322.923	322.961	322.999	323.038	323.076	323.115	323.146	323.177	323.208	323.24	323.271	323.302	323.334
411	320.274	320.394	320.511	320.625	320.735	320.842	320.947	321.045	321.143	321.237	321.33	321.416	321.502	321.584	321.665	321.745	321.818	321.889	321.961	322.03	322.096	322.163	322.224	322.282	322.34	322.399	322.454	322.505	322.557	322.61	322.66	322.705	322.75	322.796	322.841	322.883	322.921	322.959	322.997	323.035	323.074	323.113	323.144	323.175	323.206	323.237	323.269	323.3	323.332
412	320.272	320.392	320.509	320.622	320.733	320.84	320.944	321.043	321.141	321.235	321.328	321.414	321.5	321.582	321.663	321.743	321.815	321.887	321.959	322.028	322.094	322.16	322.222	322.28	322.338	322.397	322.451	322.503	322.555	322.607	322.658	322.702	322.748	322.794	322.839	322.881	322.919	322.957	322.995	323.033	323.072	323.111	323.142	323.173	323.204	323.236	323.267	323.298	323.33
413	320.269	320.39	320.507	320.62	320.731	320.838	320.942	321.041	321.139	321.232	321.325	321.412	321.497	321.58	321.66	321.741	321.813	321.885	321.957	322.025	322.092	322.158	322.22	322.278	322.336	322.394	322.449	322.5	322.553	322.605	322.656	322.7	322.746	322.791	322.837	322.879	322.917	322.955	322.993	323.031	323.07	323.109	323.14	323.171	323.202	323.234	323.265	323.296	323.328
414	320.267	320.387	320.505	320.618	320.728	320.835	320.94	321.038	321.136	321.23	321.323	321.409	321.495	321.577	321.658	321.738	321.811	321.882	321.954	322.023	322.089	322.156	322.217	322.275	322.334	322.392	322.447	322.498	322.551	322.603	322.653	322.698	322.743	322.789	322.835	322.877	322.915	322.953	322.991	323.029	323.068	323.107	323.138	323.169	323.2	323.232	323.263	323.295	323.326
415	320.265	320.385	320.502	320.616	320.726	320.833	320.937	321.036	321.134	321.228	321.321	321.407	321.493	321.575	321.656	321.736	321.808	321.88	321.952	322.021	322.087	322.153	322.215	322.273	322.331	322.39	322.445	322.496	322.548	322.601	322.651	322.696	322.741	322.787	322.833	322.875	322.913	322.951	322.989	323.027	323.066	323.105	323.136	323.167	323.198	323.23	323.261	323.293	323.324
416	320.263	320.383	320.5	320.613	320.724	320.831	320.935	321.034	321.132	321.225	321.318	321.405	321.49	321.573	321.653	321.734	321.806	321.878	321.95	322.018	322.085	322.151	322.213	322.271	322.329	322.388	322.442	322.494	322.546	322.599	322.649	322.694	322.739	322.785	322.831	322.873	322.911	322.949	322.987	323.025	323.064	323.103	323.134	323.165	323.196	323.228	323.259	323.291	323.322
417	320.26	320.38	320.498	320.611	320.721	320.828	320.933	321.031	321.129	321.223	321.316	321.402	321.488	321.57	321.651	321.731	321.804	321.875	321.947	322.016	322.082	322.149	322.21	322.269	322.327	322.385	322.44	322.491	322.544	322.596	322.647	322.692	322.737	322.783	322.829	322.87	322.909	322.947	322.985	323.023	323.062	323.101	323.132	323.163	323.195	323.226	323.257	323.289	323.32
418	320.258	320.378	320.495	320.609	320.719	320.826	320.931	321.029	321.127	321.221	321.314	321.4	321.486	321.568	321.649	321.729	321.801	321.873	321.945	322.014	322.08	322.147	322.208	322.266	322.325	322.383	322.438	322.489	322.542	322.594	322.645	322.689	322.735	322.781	322.827	322.868	322.907	322.945	322.983	323.021	323.06	323.099	323.13	323.161	323.193	323.224	323.256	323.287	323.319
419	320.256	320.376	320.493	320.606	320.717	320.824	320.928	321.027	321.125	321.218	321.311	321.398	321.483	321.566	321.646	321.727	321.799	321.871	321.943	322.011	322.078	322.144	322.206	322.264	322.322	322.381	322.436	322.487	322.539	322.592	322.643	322.687	322.733	322.779	322.824	322.866	322.904	322.943	322.981	323.019	323.058	323.097	323.128	323.159	323.191	323.222	323.254	323.285	323.317
420	320.254	320.374	320.491	320.604	320.714	320.821	320.926	321.024	321.122	321.216	321.309	321.395	321.481	321.563	321.644	321.724	321.797	321.868	321.94	322.009	322.076	322.142	322.204	322.262	322.32	322.378	322.433	322.485	322.537	322.59	322.64	322.685	322.731	322.776	322.822	322.864	322.902	322.941	322.979	323.017	323.056	323.095	323.126	323.157	323.189	323.22	323.252	323.283	323.315
421	320.251	320.371	320.489	320.602	320.712	320.819	320.924	321.022	321.12	321.214	321.307	321.393	321.479	321.561	321.641	321.722	321.794	321.866	321.938	322.007	322.073	322.14	322.201	322.26	322.318	322.376	322.431	322.483	322.535	322.587	322.638	322.683	322.728	322.774	322.82	322.862	322.9	322.938	322.977	323.015	323.054	323.093	323.124	323.155	323.187	323.218	323.25	323.282	323.313
422	320.249	320.369	320.486	320.599	320.71	320.817	320.921	321.02	321.118	321.211	321.304	321.391	321.476	321.559	321.639	321.72	321.792	321.864	321.936	322.005	322.071	322.137	322.199	322.257	322.315	322.374	322.429	322.48	322.533	322.585	322.636	322.681	322.726	322.772	322.818	322.86	322.898	322.936	322.975	323.013	323.052	323.091	323.122	323.153	323.185	323.216	323.248	323.28	323.311
423	320.247	320.367	320.484	320.597	320.708	320.815	320.919	321.018	321.115	321.209	321.302	321.388	321.474	321.556	321.637	321.717	321.79	321.861	321.933	322.002	322.069	322.135	322.197	322.255	322.313	322.372	322.427	322.478	322.531	322.583	322.634	322.679	322.724	322.77	322.816	322.858	322.896	322.934	322.973	323.011	323.05	323.089	323.12	323.151	323.183	323.215	323.246	323.278	323.309
424	320.245	320.365	320.482	320.595	320.705	320.812	320.917	321.015	321.113	321.206	321.3	321.386	321.472	321.554	321.634	321.715	321.787	321.859	321.931	322	322.066	322.133	322.194	322.253	322.311	322.369	322.424	322.476	322.528	322.581	322.632	322.676	322.722	322.768	322.814	322.856	322.894	322.932	322.971	323.009	323.048	323.087	323.118	323.149	323.181	323.213	323.244	323.276	323.308
425	320.242	320.362	320.479	320.593	320.703	320.81	320.914	321.013	321.111	321.204	321.297	321.384	321.469	321.552	321.632	321.713	321.785	321.857	321.929	321.998	322.064	322.13	322.192	322.25	322.309	322.367	322.422	322.474	322.526	322.579	322.629	322.674	322.72	322.766	322.812	322.854	322.892	322.93	322.968	323.007	323.046	323.085	323.116	323.147	323.179	323.211	323.242	323.274	323.306
426	320.24	320.36	320.477	320.59	320.701	320.808	320.912	321.011	321.108	321.202	321.295	321.381	321.467	321.549	321.63	321.71	321.783	321.855	321.926	321.995	322.062	322.128	322.19	322.248	322.306	322.365	322.42	322.471	322.524	322.576	322.627	322.672	322.718	322.764	322.81	322.852	322.89	322.928	322.966	323.005	323.044	323.083	323.114	323.145	323.177	323.209	323.241	323.272	323.304
427	320.238	320.358	320.475	320.588	320.698	320.805	320.91	321.008	321.106	321.199	321.293	321.379	321.465	321.547	321.627	321.708	321.78	321.852	321.924	321.993	322.059	322.126	322.188	322.246	322.304	322.363	322.418	322.469	322.522	322.574	322.625	322.67	322.715	322.761	322.807	322.849	322.888	322.926	322.964	323.003	323.042	323.081	323.112	323.144	323.175	323.207	323.239	323.27	323.302
428	320.236	320.355	320.473	320.586	320.696	320.803	320.907	321.006	321.104	321.197	321.29	321.377	321.462	321.545	321.625	321.706	321.778	321.85	321.922	321.991	322.057	322.124	322.185	322.244	322.302	322.36	322.416	322.467	322.519	322.572	322.623	322.668	322.713	322.759	322.805	322.847	322.886	322.924	322.962	323.001	323.04	323.079	323.11	323.142	323.173	323.205	323.237	323.268	323.3
429	320.233	320.353	320.47	320.583	320.694	320.801	320.905	321.004	321.101	321.195	321.288	321.374	321.46	321.542	321.623	321.703	321.776	321.848	321.92	321.988	322.055	322.121	322.183	322.241	322.3	322.358	322.413	322.465	322.517	322.57	322.621	322.666	322.711	322.757	322.803	322.845	322.884	322.922	322.96	322.999	323.038	323.077	323.108	323.14	323.171	323.203	323.235	323.267	323.298
430	320.231	320.351	320.468	320.581	320.691	320.798	320.903	321.001	321.099	321.192	321.286	321.372	321.458	321.54	321.62	321.701	321.773	321.845	321.917	321.986	322.052	322.119	322.181	322.239	322.297	322.356	322.411	322.462	322.515	322.568	322.618	322.663	322.709	322.755	322.801	322.843	322.881	322.92	322.958	322.997	323.036	323.075	323.106	323.138	323.169	323.201	323.233	323.265	323.296
431	320.229	320.349	320.466	320.579	320.689	320.796	320.9	320.999	321.097	321.19	321.283	321.37	321.455	321.538	321.618	321.699	321.771	321.843	321.915	321.984	322.05	322.117	322.178	322.237	322.295	322.354	322.409	322.46	322.513	322.565	322.616	322.661	322.707	322.753	322.799	322.841	322.879	322.918	322.956	322.995	323.034	323.073	323.104	323.136	323.168	323.199	323.231	323.263	323.295
432	320.226	320.346	320.463	320.577	320.687	320.794	320.898	320.997	321.094	321.188	321.281	321.367	321.453	321.535	321.616	321.696	321.769	321.841	321.913	321.981	322.048	322.114	322.176	322.234	322.293	322.351	322.407	322.458	322.511	322.563	322.614	322.659	322.705	322.751	322.797	322.839	322.877	322.916	322.954	322.993	323.032	323.071	323.102	323.134	323.166	323.197	323.229	323.261	323.293
433	320.224	320.344	320.461	320.574	320.685	320.791	320.896	320.994	321.092	321.185	321.278	321.365	321.451	321.533	321.613	321.694	321.766	321.838	321.91	321.979	322.046	322.112	322.174	322.232	322.291	322.349	322.404	322.456	322.508	322.561	322.612	322.657	322.702	322.749	322.795	322.837	322.875	322.914	322.952	322.991	323.03	323.069	323.1	323.132	323.164	323.195	323.227	323.259	323.291
434	320.222	320.342	320.459	320.572	320.682	320.789	320.893	320.992	321.09	321.183	321.276	321.363	321.448	321.531	321.611	321.692	321.764	321.836	321.908	321.977	322.043	322.11	322.172	322.23	322.288	322.347	322.402	322.454	322.506	322.559	322.61	322.655	322.7	322.746	322.793	322.835	322.873	322.912	322.95	322.989	323.028	323.067	323.098	323.13	323.162	323.194	323.225	323.257	323.289
435	320.22	320.34	320.457	320.57	320.68	320.787	320.891	320.99	321.087	321.181	321.274	321.36	321.446	321.528	321.609	321.689	321.762	321.834	321.906	321.974	322.041	322.107	322.169	322.228	322.286	322.345	322.4	322.451	322.504	322.557	322.608	322.652	322.698	322.744	322.79	322.833	322.871	322.91	322.948	322.987	323.026	323.065	323.096	323.128	323.16	323.192	323.224	323.255	323.287
436	320.217	320.337	320.454	320.567	320.678	320.784	320.889	320.987	321.085	321.178	321.271	321.358	321.444	321.526	321.606	321.687	321.759	321.831	321.903	321.972	322.039	322.105	322.167	322.225	322.284	322.342	322.398	322.449	322.502	322.554	322.605	322.65	322.696	322.742	322.788	322.83	322.869	322.907	322.946	322.985	323.024	323.063	323.094	323.126	323.158	323.19	323.222	323.254	323.285
437	320.215	320.335	320.452	320.565	320.675	320.782	320.886	320.985	321.083	321.176	321.269	321.355	321.441	321.524	321.604	321.685	321.757	321.829	321.901	321.97	322.036	322.103	322.165	322.223	322.281	322.34	322.395	322.447	322.5	322.552	322.603	322.648	322.694	322.74	322.786	322.828	322.867	322.905	322.944	322.983	323.022	323.061	323.092	323.124	323.156	323.188	323.22	323.252	323.284
438	320.213	320.333	320.45	320.563	320.673	320.78	320.884	320.983	321.08	321.174	321.267	321.353	321.439	321.521	321.602	321.682	321.755	321.827	321.899	321.967	322.034	322.101	322.162	322.221	322.279	322.338	322.393	322.445	322.497	322.55	322.601	322.646	322.692	322.738	322.784	322.826	322.865	322.903	322.942	322.98	323.02	323.059	323.091	323.122	323.154	323.186	323.218	323.25	323.282
439	320.211	320.331	320.448	320.56	320.671	320.778	320.882	320.98	321.078	321.171	321.264	321.351	321.436	321.519	321.599	321.68	321.752	321.824	321.896	321.965	322.032	322.098	322.16	322.219	322.277	322.336	322.391	322.442	322.495	322.548	322.599	322.644	322.69	322.736	322.782	322.824	322.863	322.901	322.94	322.978	323.018	323.057	323.089	323.12	323.152	323.184	323.216	323.248	323.28
440	320.208	320.328	320.445	320.558	320.668	320.775	320.879	320.978	321.076	321.169	321.262	321.348	321.434	321.517	321.597	321.678	321.75	321.822	321.894	321.963	322.029	322.096	322.158	322.216	322.275	322.333	322.389	322.44	322.493	322.546	322.597	322.642	322.687	322.734	322.78	322.822	322.861	322.899	322.938	322.976	323.016	323.055	323.087	323.118	323.15	323.182	323.214	323.246	323.278
441	320.206	320.326	320.443	320.556	320.666	320.773	320.877	320.976	321.073	321.167	321.26	321.346	321.432	321.514	321.595	321.675	321.748	321.82	321.892	321.961	322.027	322.094	322.155	322.214	322.272	322.331	322.386	322.438	322.491	322.543	322.594	322.639	322.685	322.731	322.778	322.82	322.859	322.897	322.936	322.974	323.014	323.053	323.085	323.116	323.148	323.18	323.212	323.244	323.276
442	320.204	320.324	320.441	320.554	320.664	320.771	320.875	320.973	321.071	321.164	321.257	321.344	321.429	321.512	321.592	321.673	321.745	321.817	321.889	321.958	322.025	322.091	322.153	322.212	322.27	322.329	322.384	322.436	322.488	322.541	322.592	322.637	322.683	322.729	322.776	322.818	322.856	322.895	322.934	322.972	323.012	323.051	323.083	323.114	323.146	323.178	323.21	323.242	323.274
443	320.202	320.321	320.438	320.551	320.661	320.768	320.872	320.971	321.069	321.162	321.255	321.341	321.427	321.51	321.59	321.671	321.743	321.815	321.887	321.956	322.022	322.089	322.151	322.209	322.268	322.327	322.382	322.433	322.486	322.539	322.59	322.635	322.681	322.727	322.773	322.816	322.854	322.893	322.932	322.97	323.01	323.049	323.081	323.112	323.144	323.176	323.208	323.24	323.273
444	320.199	320.319	320.436	320.549	320.659	320.766	320.87	320.969	321.066	321.16	321.253	321.339	321.425	321.507	321.588	321.668	321.741	321.813	321.885	321.954	322.02	322.087	322.149	322.207	322.266	322.324	322.38	322.431	322.484	322.537	322.588	322.633	322.679	322.725	322.771	322.814	322.852	322.891	322.93	322.968	323.008	323.047	323.079	323.11	323.142	323.174	323.207	323.239	323.271
445	320.197	320.317	320.434	320.547	320.657	320.764	320.868	320.966	321.064	321.157	321.25	321.337	321.422	321.505	321.585	321.666	321.738	321.81	321.882	321.951	322.018	322.084	322.146	322.205	322.263	322.322	322.377	322.429	322.482	322.535	322.586	322.631	322.677	322.723	322.769	322.812	322.85	322.889	322.927	322.966	323.006	323.045	323.077	323.108	323.14	323.173	323.205	323.237	323.269
446	320.195	320.315	320.432	320.544	320.655	320.761	320.866	320.964	321.062	321.155	321.248	321.334	321.42	321.503	321.583	321.663	321.736	321.808	321.88	321.949	322.016	322.082	322.144	322.203	322.261	322.32	322.375	322.427	322.48	322.532	322.583	322.629	322.674	322.721	322.767	322.809	322.848	322.887	322.925	322.964	323.004	323.043	323.075	323.106	323.139	323.171	323.203	323.235	323.267
447	320.193	320.312	320.429	320.542	320.652	320.759	320.863	320.962	321.059	321.153	321.246	321.332	321.418	321.5	321.581	321.661	321.734	321.806	321.878	321.947	322.013	322.08	322.142	322.2	322.259	322.318	322.373	322.425	322.477	322.53	322.581	322.626	322.672	322.719	322.765	322.807	322.846	322.885	322.923	322.962	323.002	323.041	323.073	323.105	323.137	323.169	323.201	323.233	323.265
448	320.19	320.31	320.427	320.54	320.65	320.757	320.861	320.959	321.057	321.15	321.243	321.33	321.415	321.498	321.578	321.659	321.731	321.803	321.875	321.944	322.011	322.078	322.139	322.198	322.257	322.315	322.371	322.422	322.475	322.528	322.579	322.624	322.67	322.717	322.763	322.805	322.844	322.883	322.921	322.96	323	323.039	323.071	323.103	323.135	323.167	323.199	323.231	323.263
449	320.188	320.308	320.425	320.538	320.648	320.754	320.859	320.957	321.055	321.148	321.241	321.327	321.413	321.496	321.576	321.656	321.729	321.801	321.873	321.942	322.009	322.075	322.137	322.196	322.254	322.313	322.368	322.42	322.473	322.526	322.577	322.622	322.668	322.714	322.761	322.803	322.842	322.881	322.919	322.958	322.998	323.037	323.069	323.101	323.133	323.165	323.197	323.229	323.261
450	320.186	320.306	320.422	320.535	320.645	320.752	320.856	320.955	321.052	321.146	321.239	321.325	321.411	321.493	321.574	321.654	321.727	321.799	321.871	321.94	322.006	322.073	322.135	322.193	322.252	322.311	322.366	322.418	322.471	322.524	322.575	322.62	322.666	322.712	322.759	322.801	322.84	322.878	322.917	322.956	322.996	323.035	323.067	323.099	323.131	323.163	323.195	323.227	323.26
451	320.184	320.303	320.42	320.533	320.643	320.75	320.854	320.952	321.05	321.143	321.236	321.323	321.408	321.491	321.571	321.652	321.724	321.796	321.868	321.937	322.004	322.071	322.133	322.191	322.25	322.309	322.364	322.416	322.468	322.521	322.573	322.618	322.664	322.71	322.756	322.799	322.838	322.876	322.915	322.954	322.993	323.033	323.065	323.097	323.129	323.161	323.193	323.226	323.258
452	320.181	320.301	320.418	320.531	320.641	320.747	320.852	320.95	321.048	321.141	321.234	321.32	321.406	321.489	321.569	321.649	321.722	321.794	321.866	321.935	322.002	322.068	322.13	322.189	322.247	322.306	322.362	322.413	322.466	322.519	322.57	322.616	322.662	322.708	322.754	322.797	322.836	322.874	322.913	322.952	322.991	323.031	323.063	323.095	323.127	323.159	323.191	323.224	323.256
453	320.179	320.299	320.416	320.528	320.638	320.745	320.849	320.948	321.045	321.139	321.232	321.318	321.404	321.486	321.567	321.647	321.72	321.792	321.864	321.933	321.999	322.066	322.128	322.187	322.245	322.304	322.359	322.411	322.464	322.517	322.568	322.613	322.659	322.706	322.752	322.795	322.833	322.872	322.911	322.95	322.989	323.029	323.061	323.093	323.125	323.157	323.19	323.222	323.254
454	320.177	320.296	320.413	320.526	320.636	320.743	320.847	320.945	321.043	321.136	321.229	321.316	321.401	321.484	321.564	321.645	321.717	321.789	321.861	321.93	321.997	322.064	322.126	322.184	322.243	322.302	322.357	322.409	322.462	322.515	322.566	322.611	322.657	322.704	322.75	322.793	322.831	322.87	322.909	322.948	322.987	323.027	323.059	323.091	323.123	323.155	323.188	323.22	323.252
455	320.175	320.294	320.411	320.524	320.634	320.74	320.845	320.943	321.041	321.134	321.227	321.313	321.399	321.482	321.562	321.642	321.715	321.787	321.859	321.928	321.995	322.061	322.123	322.182	322.241	322.299	322.355	322.407	322.46	322.513	322.564	322.609	322.655	322.702	322.748	322.79	322.829	322.868	322.907	322.946	322.985	323.025	323.057	323.089	323.121	323.154	323.186	323.218	323.25
456	320.172	320.292	320.409	320.521	320.632	320.738	320.842	320.941	321.038	321.132	321.225	321.311	321.397	321.479	321.56	321.64	321.713	321.785	321.857	321.926	321.993	322.059	322.121	322.18	322.238	322.297	322.353	322.404	322.457	322.51	322.562	322.607	322.653	322.699	322.746	322.788	322.827	322.866	322.905	322.944	322.983	323.023	323.055	323.087	323.119	323.152	323.184	323.216	323.249
457	320.17	320.29	320.406	320.519	320.629	320.736	320.84	320.938	321.036	321.129	321.222	321.309	321.394	321.477	321.557	321.638	321.71	321.782	321.855	321.924	321.99	322.057	322.119	322.177	322.236	322.295	322.35	322.402	322.455	322.508	322.559	322.605	322.651	322.697	322.744	322.786	322.825	322.864	322.903	322.942	322.981	323.021	323.053	323.085	323.117	323.15	323.182	323.214	323.247
458	320.168	320.287	320.404	320.517	320.627	320.734	320.838	320.936	321.034	321.127	321.22	321.306	321.392	321.474	321.555	321.635	321.708	321.78	321.852	321.921	321.988	322.055	322.117	322.175	322.234	322.293	322.348	322.4	322.453	322.506	322.557	322.603	322.649	322.695	322.742	322.784	322.823	322.862	322.901	322.94	322.979	323.019	323.051	323.083	323.115	323.148	323.18	323.212	323.245
459	320.166	320.285	320.402	320.515	320.625	320.731	320.835	320.934	321.031	321.125	321.218	321.304	321.39	321.472	321.553	321.633	321.706	321.778	321.85	321.919	321.986	322.052	322.114	322.173	322.232	322.29	322.346	322.398	322.451	322.504	322.555	322.6	322.646	322.693	322.74	322.782	322.821	322.86	322.899	322.938	322.977	323.017	323.049	323.081	323.113	323.146	323.178	323.211	323.243
460	320.163	320.283	320.4	320.512	320.622	320.729	320.833	320.931	321.029	321.122	321.215	321.302	321.387	321.47	321.55	321.631	321.703	321.775	321.848	321.917	321.983	322.05	322.112	322.171	322.229	322.288	322.344	322.396	322.449	322.502	322.553	322.598	322.644	322.691	322.737	322.78	322.819	322.858	322.897	322.936	322.975	323.015	323.047	323.079	323.112	323.144	323.176	323.209	323.241
461	320.161	320.281	320.397	320.51	320.62	320.727	320.831	320.929	321.027	321.12	321.213	321.299	321.385	321.467	321.548	321.628	321.701	321.773	321.845	321.914	321.981	322.048	322.11	322.168	322.227	322.286	322.341	322.393	322.446	322.499	322.551	322.596	322.642	322.689	322.735	322.778	322.817	322.856	322.895	322.934	322.973	323.013	323.045	323.077	323.11	323.142	323.174	323.207	323.239
462	320.159	320.278	320.395	320.508	320.618	320.724	320.828	320.927	321.024	321.118	321.211	321.297	321.383	321.465	321.546	321.626	321.699	321.771	321.843	321.912	321.979	322.045	322.107	322.166	322.225	322.284	322.339	322.391	322.444	322.497	322.548	322.594	322.64	322.687	322.733	322.776	322.815	322.854	322.893	322.932	322.971	323.011	323.043	323.075	323.108	323.14	323.173	323.205	323.237
463	320.157	320.276	320.393	320.505	320.615	320.722	320.826	320.924	321.022	321.115	321.208	321.295	321.38	321.463	321.543	321.624	321.696	321.768	321.841	321.91	321.976	322.043	322.105	322.164	322.223	322.281	322.337	322.389	322.442	322.495	322.546	322.592	322.638	322.684	322.731	322.774	322.813	322.852	322.891	322.93	322.969	323.009	323.041	323.073	323.106	323.138	323.171	323.203	323.236
464	320.154	320.274	320.39	320.503	320.613	320.72	320.824	320.922	321.02	321.113	321.206	321.292	321.378	321.46	321.541	321.621	321.694	321.766	321.838	321.907	321.974	322.041	322.103	322.162	322.22	322.279	322.335	322.387	322.44	322.493	322.544	322.589	322.636	322.682	322.729	322.772	322.811	322.85	322.889	322.928	322.967	323.007	323.039	323.071	323.104	323.136	323.169	323.201	323.234
465	320.152	320.272	320.388	320.501	320.611	320.717	320.821	320.92	321.017	321.111	321.204	321.29	321.376	321.458	321.539	321.619	321.692	321.764	321.836	321.905	321.972	322.038	322.101	322.159	322.218	322.277	322.332	322.384	322.437	322.491	322.542	322.587	322.633	322.68	322.727	322.769	322.808	322.847	322.886	322.926	322.965	323.005	323.037	323.069	323.102	323.134	323.167	323.199	323.232
466	320.15	320.269	320.386	320.499	320.608	320.715	320.819	320.917	321.015	321.108	321.201	321.288	321.373	321.456	321.536	321.617	321.689	321.761	321.834	321.903	321.969	322.036	322.098	322.157	322.216	322.275	322.33	322.382	322.435	322.488	322.54	322.585	322.631	322.678	322.725	322.767	322.806	322.845	322.884	322.924	322.963	323.003	323.035	323.067	323.1	323.133	323.165	323.198	323.23
467	320.148	320.267	320.384	320.496	320.606	320.713	320.817	320.915	321.013	321.106	321.199	321.285	321.371	321.453	321.534	321.614	321.687	321.759	321.831	321.9	321.967	322.034	322.096	322.155	322.213	322.272	322.328	322.38	322.433	322.486	322.538	322.583	322.629	322.676	322.723	322.765	322.804	322.843	322.882	322.922	322.961	323.001	323.033	323.066	323.098	323.131	323.163	323.196	323.228
468	320.145	320.265	320.381	320.494	320.604	320.71	320.814	320.913	321.01	321.104	321.197	321.283	321.369	321.451	321.532	321.612	321.685	321.757	321.829	321.898	321.965	322.032	322.094	322.152	322.211	322.27	322.326	322.378	322.431	322.484	322.535	322.581	322.627	322.674	322.72	322.763	322.802	322.841	322.88	322.92	322.959	322.999	323.031	323.064	323.096	323.129	323.161	323.194	323.226
469	320.143	320.262	320.379	320.492	320.602	320.708	320.812	320.91	321.008	321.101	321.194	321.281	321.366	321.449	321.529	321.61	321.682	321.754	321.827	321.896	321.963	322.029	322.091	322.15	322.209	322.268	322.323	322.375	322.429	322.482	322.533	322.579	322.625	322.672	322.718	322.761	322.8	322.839	322.878	322.918	322.957	322.997	323.029	323.062	323.094	323.127	323.159	323.192	323.225
470	320.141	320.26	320.377	320.489	320.599	320.706	320.81	320.908	321.006	321.099	321.192	321.278	321.364	321.446	321.527	321.607	321.68	321.752	321.824	321.893	321.96	322.027	322.089	322.148	322.207	322.266	322.321	322.373	322.426	322.48	322.531	322.576	322.623	322.669	322.716	322.759	322.798	322.837	322.876	322.916	322.955	322.995	323.027	323.06	323.092	323.125	323.157	323.19	323.223
471	320.139	320.258	320.374	320.487	320.597	320.703	320.807	320.906	321.003	321.097	321.19	321.276	321.362	321.444	321.525	321.605	321.678	321.75	321.822	321.891	321.958	322.025	322.087	322.146	322.204	322.263	322.319	322.371	322.424	322.477	322.529	322.574	322.621	322.667	322.714	322.757	322.796	322.835	322.874	322.913	322.953	322.993	323.025	323.058	323.09	323.123	323.156	323.188	323.221
472	320.136	320.256	320.372	320.485	320.595	320.701	320.805	320.903	321.001	321.094	321.187	321.274	321.359	321.442	321.522	321.603	321.675	321.747	321.82	321.889	321.956	322.022	322.085	322.143	322.202	322.261	322.317	322.369	322.422	322.475	322.527	322.572	322.618	322.665	322.712	322.755	322.794	322.833	322.872	322.911	322.951	322.991	323.023	323.056	323.088	323.121	323.154	323.186	323.219
473	320.134	320.253	320.37	320.482	320.592	320.699	320.803	320.901	320.999	321.092	321.185	321.271	321.357	321.439	321.52	321.6	321.673	321.745	321.817	321.886	321.953	322.02	322.082	322.141	322.2	322.259	322.315	322.367	322.42	322.473	322.524	322.57	322.616	322.663	322.71	322.753	322.792	322.831	322.87	322.909	322.949	322.989	323.022	323.054	323.086	323.119	323.152	323.185	323.217
474	320.132	320.251	320.368	320.48	320.59	320.697	320.801	320.899	320.996	321.09	321.183	321.269	321.355	321.437	321.518	321.598	321.671	321.743	321.815	321.884	321.951	322.018	322.08	322.139	322.198	322.257	322.312	322.364	322.417	322.471	322.522	322.568	322.614	322.661	322.708	322.751	322.79	322.829	322.868	322.907	322.947	322.987	323.02	323.052	323.085	323.117	323.15	323.183	323.215
475	320.129	320.249	320.365	320.478	320.588	320.694	320.798	320.897	320.994	321.087	321.18	321.267	321.352	321.435	321.515	321.596	321.668	321.741	321.813	321.882	321.949	322.016	322.078	322.136	322.195	322.254	322.31	322.362	322.415	322.469	322.52	322.566	322.612	322.659	322.706	322.748	322.788	322.827	322.866	322.905	322.945	322.985	323.018	323.05	323.083	323.115	323.148	323.181	323.214
476	320.127	320.247	320.363	320.476	320.585	320.692	320.796	320.894	320.992	321.085	321.178	321.264	321.35	321.432	321.513	321.593	321.666	321.738	321.81	321.88	321.946	322.013	322.075	322.134	322.193	322.252	322.308	322.36	322.413	322.466	322.518	322.563	322.61	322.657	322.703	322.746	322.786	322.825	322.864	322.903	322.943	322.983	323.016	323.048	323.081	323.113	323.146	323.179	323.212
477	320.125	320.244	320.361	320.473	320.583	320.69	320.794	320.892	320.989	321.083	321.176	321.262	321.348	321.43	321.511	321.591	321.664	321.736	321.808	321.877	321.944	322.011	322.073	322.132	322.191	322.25	322.306	322.358	322.411	322.464	322.516	322.561	322.608	322.654	322.701	322.744	322.783	322.823	322.862	322.901	322.941	322.981	323.014	323.046	323.079	323.112	323.144	323.177	323.21
478	320.123	320.242	320.358	320.471	320.581	320.687	320.791	320.89	320.987	321.08	321.173	321.26	321.345	321.428	321.508	321.589	321.661	321.734	321.806	321.875	321.942	322.009	322.071	322.13	322.189	322.248	322.303	322.355	322.409	322.462	322.513	322.559	322.605	322.652	322.699	322.742	322.781	322.821	322.86	322.899	322.939	322.979	323.012	323.044	323.077	323.11	323.142	323.175	323.208
479	320.12	320.24	320.356	320.469	320.579	320.685	320.789	320.887	320.985	321.078	321.171	321.257	321.343	321.425	321.506	321.586	321.659	321.731	321.803	321.873	321.939	322.006	322.069	322.127	322.186	322.245	322.301	322.353	322.406	322.46	322.511	322.557	322.603	322.65	322.697	322.74	322.779	322.819	322.858	322.897	322.937	322.977	323.01	323.042	323.075	323.108	323.141	323.173	323.206
480	320.118	320.237	320.354	320.466	320.576	320.683	320.787	320.885	320.982	321.076	321.169	321.255	321.34	321.423	321.504	321.584	321.657	321.729	321.801	321.87	321.937	322.004	322.066	322.125	322.184	322.243	322.299	322.351	322.404	322.458	322.509	322.555	322.601	322.648	322.695	322.738	322.777	322.816	322.856	322.895	322.935	322.975	323.008	323.04	323.073	323.106	323.139	323.171	323.204
481	320.116	320.235	320.352	320.464	320.574	320.68	320.784	320.883	320.98	321.073	321.166	321.253	321.338	321.421	321.501	321.582	321.654	321.727	321.799	321.868	321.935	322.002	322.064	322.123	322.182	322.241	322.297	322.349	322.402	322.455	322.507	322.553	322.599	322.646	322.693	322.736	322.775	322.814	322.854	322.893	322.933	322.973	323.006	323.038	323.071	323.104	323.137	323.17	323.202
482	320.114	320.233	320.349	320.462	320.572	320.678	320.782	320.88	320.978	321.071	321.164	321.25	321.336	321.418	321.499	321.579	321.652	321.724	321.796	321.866	321.933	321.999	322.062	322.121	322.179	322.239	322.294	322.347	322.4	322.453	322.505	322.55	322.597	322.644	322.691	322.734	322.773	322.812	322.852	322.891	322.931	322.971	323.004	323.036	323.069	323.102	323.135	323.168	323.201
483	320.111	320.231	320.347	320.46	320.569	320.676	320.78	320.878	320.975	321.069	321.162	321.248	321.333	321.416	321.497	321.577	321.65	321.722	321.794	321.863	321.93	321.997	322.059	322.118	322.177	322.236	322.292	322.344	322.398	322.451	322.502	322.548	322.595	322.642	322.689	322.732	322.771	322.81	322.85	322.889	322.929	322.969	323.002	323.034	323.067	323.1	323.133	323.166	323.199
484	320.109	320.228	320.345	320.457	320.567	320.673	320.777	320.876	320.973	321.066	321.159	321.245	321.331	321.414	321.494	321.575	321.647	321.72	321.792	321.861	321.928	321.995	322.057	322.116	322.175	322.234	322.29	322.342	322.395	322.449	322.5	322.546	322.593	322.639	322.686	322.729	322.769	322.808	322.848	322.887	322.927	322.967	323	323.032	323.065	323.098	323.131	323.164	323.197
485	320.107	320.226	320.343	320.455	320.565	320.671	320.775	320.873	320.971	321.064	321.157	321.243	321.329	321.411	321.492	321.572	321.645	321.717	321.79	321.859	321.926	321.993	322.055	322.114	322.173	322.232	322.288	322.34	322.393	322.447	322.498	322.544	322.59	322.637	322.684	322.727	322.767	322.806	322.846	322.885	322.925	322.965	322.998	323.03	323.063	323.096	323.129	323.162	323.195
486	320.105	320.224	320.34	320.453	320.562	320.669	320.773	320.871	320.968	321.062	321.154	321.241	321.326	321.409	321.49	321.57	321.643	321.715	321.787	321.856	321.923	321.99	322.052	322.111	322.17	322.23	322.285	322.338	322.391	322.444	322.496	322.542	322.588	322.635	322.682	322.725	322.765	322.804	322.843	322.883	322.923	322.963	322.996	323.028	323.061	323.094	323.127	323.16	323.193
487	320.102	320.222	320.338	320.45	320.56	320.666	320.77	320.869	320.966	321.059	321.152	321.238	321.324	321.407	321.487	321.568	321.64	321.713	321.785	321.854	321.921	321.988	322.05	322.109	322.168	322.227	322.283	322.335	322.389	322.442	322.494	322.54	322.586	322.633	322.68	322.723	322.763	322.802	322.841	322.881	322.921	322.961	322.994	323.026	323.059	323.092	323.125	323.158	323.191
488	320.1	320.219	320.336	320.448	320.558	320.664	320.768	320.866	320.964	321.057	321.15	321.236	321.322	321.404	321.485	321.565	321.638	321.71	321.783	321.852	321.919	321.986	322.048	322.107	322.166	322.225	322.281	322.333	322.386	322.44	322.492	322.537	322.584	322.631	322.678	322.721	322.76	322.8	322.839	322.879	322.919	322.959	322.992	323.025	323.058	323.091	323.124	323.157	323.19
489	320.098	320.217	320.333	320.446	320.555	320.662	320.766	320.864	320.961	321.055	321.147	321.234	321.319	321.402	321.482	321.563	321.636	321.708	321.78	321.849	321.916	321.983	322.046	322.105	322.164	322.223	322.279	322.331	322.384	322.438	322.489	322.535	322.582	322.629	322.676	322.719	322.758	322.798	322.837	322.877	322.917	322.957	322.99	323.023	323.056	323.089	323.122	323.155	323.188
490	320.096	320.215	320.331	320.443	320.553	320.66	320.763	320.862	320.959	321.052	321.145	321.231	321.317	321.4	321.48	321.561	321.633	321.706	321.778	321.847	321.914	321.981	322.043	322.102	322.161	322.221	322.276	322.329	322.382	322.435	322.487	322.533	322.58	322.627	322.674	322.717	322.756	322.796	322.835	322.875	322.915	322.955	322.988	323.021	323.054	323.087	323.12	323.153	323.186
491	320.093	320.213	320.329	320.441	320.551	320.657	320.761	320.859	320.957	321.05	321.143	321.229	321.315	321.397	321.478	321.558	321.631	321.703	321.776	321.845	321.912	321.979	322.041	322.1	322.159	322.218	322.274	322.326	322.38	322.433	322.485	322.531	322.577	322.625	322.672	322.715	322.754	322.794	322.833	322.873	322.913	322.953	322.986	323.019	323.052	323.085	323.118	323.151	323.184
492	320.091	320.21	320.327	320.439	320.549	320.655	320.759	320.857	320.954	321.048	321.14	321.227	321.312	321.395	321.475	321.556	321.629	321.701	321.773	321.842	321.909	321.976	322.039	322.098	322.157	322.216	322.272	322.324	322.378	322.431	322.483	322.529	322.575	322.622	322.669	322.713	322.752	322.792	322.831	322.871	322.911	322.951	322.984	323.017	323.05	323.083	323.116	323.149	323.182
493	320.089	320.208	320.324	320.437	320.546	320.653	320.756	320.855	320.952	321.045	321.138	321.224	321.31	321.393	321.473	321.554	321.626	321.699	321.771	321.84	321.907	321.974	322.036	322.095	322.154	322.214	322.27	322.322	322.375	322.429	322.481	322.526	322.573	322.62	322.667	322.711	322.75	322.79	322.829	322.869	322.909	322.949	322.982	323.015	323.048	323.081	323.114	323.147	323.18
494	320.087	320.206	320.322	320.434	320.544	320.65	320.754	320.852	320.95	321.043	321.136	321.222	321.308	321.39	321.471	321.551	321.624	321.696	321.769	321.838	321.905	321.972	322.034	322.093	322.152	322.211	322.267	322.32	322.373	322.427	322.478	322.524	322.571	322.618	322.665	322.708	322.748	322.788	322.827	322.867	322.907	322.947	322.98	323.013	323.046	323.079	323.112	323.145	323.178
495	320.084	320.203	320.32	320.432	320.542	320.648	320.752	320.85	320.947	321.041	321.133	321.22	321.305	321.388	321.468	321.549	321.622	321.694	321.766	321.836	321.903	321.97	322.032	322.091	322.15	322.209	322.265	322.318	322.371	322.424	322.476	322.522	322.569	322.616	322.663	322.706	322.746	322.785	322.825	322.865	322.905	322.945	322.978	323.011	323.044	323.077	323.11	323.143	323.177
496	320.082	320.201	320.317	320.43	320.539	320.646	320.749	320.848	320.945	321.038	321.131	321.217	321.303	321.386	321.466	321.547	321.619	321.692	321.764	321.833	321.9	321.967	322.03	322.089	322.148	322.207	322.263	322.315	322.369	322.422	322.474	322.52	322.567	322.614	322.661	322.704	322.744	322.783	322.823	322.863	322.903	322.943	322.976	323.009	323.042	323.075	323.108	323.142	323.175
497	320.08	320.199	320.315	320.427	320.537	320.643	320.747	320.845	320.943	321.036	321.129	321.215	321.301	321.383	321.464	321.544	321.617	321.689	321.762	321.831	321.898	321.965	322.027	322.086	322.145	322.205	322.261	322.313	322.367	322.42	322.472	322.518	322.565	322.612	322.659	322.702	322.742	322.781	322.821	322.861	322.901	322.941	322.974	323.007	323.04	323.073	323.107	323.14	323.173
498	320.078	320.197	320.313	320.425	320.535	320.641	320.745	320.843	320.941	321.034	321.126	321.213	321.298	321.381	321.461	321.542	321.615	321.687	321.759	321.829	321.896	321.963	322.025	322.084	322.143	322.202	322.258	322.311	322.364	322.418	322.47	322.516	322.562	322.61	322.657	322.7	322.74	322.779	322.819	322.859	322.899	322.939	322.972	323.005	323.038	323.071	323.105	323.138	323.171
499	320.075	320.194	320.311	320.423	320.532	320.639	320.743	320.841	320.938	321.031	321.124	321.21	321.296	321.379	321.459	321.54	321.612	321.685	321.757	321.826	321.893	321.96	322.023	322.082	322.141	322.2	322.256	322.309	322.362	322.416	322.467	322.513	322.56	322.607	322.655	322.698	322.738	322.777	322.817	322.857	322.897	322.937	322.97	323.003	323.036	323.07	323.103	323.136	323.169
500	320.073	320.192	320.308	320.421	320.53	320.636	320.74	320.838	320.936	321.029	321.122	321.208	321.294	321.376	321.457	321.537	321.61	321.682	321.755	321.824	321.891	321.958	322.02	322.08	322.139	322.198	322.254	322.306	322.36	322.413	322.465	322.511	322.558	322.605	322.652	322.696	322.735	322.775	322.815	322.855	322.895	322.935	322.968	323.001	323.034	323.068	323.101	323.134	323.167
501	320.071	320.19	320.306	320.418	320.528	320.634	320.738	320.836	320.934	321.027	321.119	321.206	321.291	321.374	321.454	321.535	321.608	321.68	321.752	321.822	321.889	321.956	322.018	322.077	322.136	322.196	322.252	322.304	322.358	322.411	322.463	322.509	322.556	322.603	322.65	322.694	322.733	322.773	322.813	322.853	322.893	322.933	322.966	322.999	323.032	323.066	323.099	323.132	323.166
502	320.069	320.188	320.304	320.416	320.526	320.632	320.736	320.834	320.931	321.024	321.117	321.203	321.289	321.372	321.452	321.533	321.605	321.678	321.75	321.819	321.886	321.953	322.016	322.075	322.134	322.193	322.249	322.302	322.355	322.409	322.461	322.507	322.554	322.601	322.648	322.692	322.731	322.771	322.811	322.851	322.891	322.931	322.964	322.997	323.031	323.064	323.097	323.13	323.164
503	320.066	320.185	320.301	320.414	320.523	320.629	320.733	320.831	320.929	321.022	321.115	321.201	321.287	321.369	321.45	321.53	321.603	321.675	321.748	321.817	321.884	321.951	322.014	322.073	322.132	322.191	322.247	322.3	322.353	322.407	322.459	322.505	322.552	322.599	322.646	322.689	322.729	322.769	322.809	322.849	322.889	322.929	322.962	322.995	323.029	323.062	323.095	323.129	323.162
504	320.064	320.183	320.299	320.411	320.521	320.627	320.731	320.829	320.927	321.02	321.112	321.199	321.284	321.367	321.447	321.528	321.601	321.673	321.745	321.815	321.882	321.949	322.011	322.07	322.13	322.189	322.245	322.297	322.351	322.405	322.457	322.503	322.549	322.597	322.644	322.687	322.727	322.767	322.807	322.847	322.887	322.927	322.96	322.993	323.027	323.06	323.093	323.127	323.16
505	320.062	320.181	320.297	320.409	320.519	320.625	320.729	320.827	320.924	321.017	321.11	321.196	321.282	321.365	321.445	321.526	321.598	321.671	321.743	321.812	321.879	321.947	322.009	322.068	322.127	322.187	322.243	322.295	322.349	322.402	322.454	322.5	322.547	322.595	322.642	322.685	322.725	322.765	322.805	322.844	322.885	322.925	322.958	322.991	323.025	323.058	323.091	323.125	323.158
506	320.06	320.178	320.295	320.407	320.516	320.623	320.726	320.824	320.922	321.015	321.108	321.194	321.28	321.362	321.443	321.523	321.596	321.668	321.741	321.81	321.877	321.944	322.007	322.066	322.125	322.184	322.24	322.293	322.347	322.4	322.452	322.498	322.545	322.592	322.64	322.683	322.723	322.763	322.802	322.842	322.883	322.923	322.956	322.989	323.023	323.056	323.09	323.123	323.156
507	320.057	320.176	320.292	320.404	320.514	320.62	320.724	320.822	320.92	321.013	321.105	321.192	321.277	321.36	321.44	321.521	321.594	321.666	321.738	321.808	321.875	321.942	322.004	322.064	322.123	322.182	322.238	322.291	322.344	322.398	322.45	322.496	322.543	322.59	322.638	322.681	322.721	322.761	322.8	322.84	322.881	322.921	322.954	322.987	323.021	323.054	323.088	323.121	323.155
508	320.055	320.174	320.29	320.402	320.512	320.618	320.722	320.82	320.917	321.01	321.103	321.189	321.275	321.357	321.438	321.519	321.591	321.664	321.736	321.805	321.873	321.94	322.002	322.061	322.12	322.18	322.236	322.289	322.342	322.396	322.448	322.494	322.541	322.588	322.636	322.679	322.719	322.759	322.798	322.838	322.879	322.919	322.953	322.986	323.019	323.052	323.086	323.119	323.153
509	320.053	320.172	320.288	320.4	320.509	320.616	320.719	320.817	320.915	321.008	321.101	321.187	321.273	321.355	321.436	321.516	321.589	321.661	321.734	321.803	321.87	321.937	322	322.059	322.118	322.178	322.234	322.286	322.34	322.394	322.446	322.492	322.539	322.586	322.633	322.677	322.717	322.757	322.796	322.836	322.877	322.917	322.951	322.984	323.017	323.05	323.084	323.117	323.151
510	320.051	320.169	320.285	320.398	320.507	320.613	320.717	320.815	320.913	321.006	321.098	321.185	321.27	321.353	321.433	321.514	321.587	321.659	321.731	321.801	321.868	321.935	321.998	322.057	322.116	322.175	322.231	322.284	322.338	322.391	322.443	322.49	322.536	322.584	322.631	322.675	322.715	322.754	322.794	322.834	322.875	322.915	322.949	322.982	323.015	323.049	323.082	323.116	323.149
511	320.048	320.167	320.283	320.395	320.505	320.611	320.715	320.813	320.91	321.003	321.096	321.182	321.268	321.35	321.431	321.512	321.584	321.657	321.729	321.799	321.866	321.933	321.995	322.054	322.114	322.173	322.229	322.282	322.335	322.389	322.441	322.487	322.534	322.582	322.629	322.673	322.712	322.752	322.792	322.832	322.873	322.913	322.947	322.98	323.013	323.047	323.08	323.114	323.147
512	320.046	320.165	320.281	320.393	320.502	320.609	320.712	320.81	320.908	321.001	321.094	321.18	321.266	321.348	321.429	321.509	321.582	321.654	321.727	321.796	321.863	321.93	321.993	322.052	322.111	322.171	322.227	322.28	322.333	322.387	322.439	322.485	322.532	322.58	322.627	322.671	322.71	322.75	322.79	322.83	322.871	322.911	322.945	322.978	323.011	323.045	323.078	323.112	323.145
513	320.044	320.163	320.279	320.391	320.5	320.606	320.71	320.808	320.906	320.999	321.091	321.178	321.263	321.346	321.426	321.507	321.58	321.652	321.725	321.794	321.861	321.928	321.991	322.05	322.109	322.169	322.225	322.277	322.331	322.385	322.437	322.483	322.53	322.577	322.625	322.668	322.708	322.748	322.788	322.828	322.869	322.909	322.943	322.976	323.009	323.043	323.076	323.11	323.143
514	320.042	320.16	320.276	320.388	320.498	320.604	320.708	320.806	320.903	320.996	321.089	321.175	321.261	321.343	321.424	321.505	321.577	321.65	321.722	321.792	321.859	321.926	321.988	322.048	322.107	322.166	322.222	322.275	322.329	322.383	322.435	322.481	322.528	322.575	322.623	322.666	322.706	322.746	322.786	322.826	322.867	322.907	322.941	322.974	323.007	323.041	323.074	323.108	323.142
515	320.039	320.158	320.274	320.386	320.496	320.602	320.705	320.803	320.901	320.994	321.087	321.173	321.259	321.341	321.422	321.502	321.575	321.647	321.72	321.789	321.856	321.924	321.986	322.045	322.105	322.164	322.22	322.273	322.327	322.38	322.432	322.479	322.526	322.573	322.621	322.664	322.704	322.744	322.784	322.824	322.865	322.905	322.939	322.972	323.005	323.039	323.073	323.106	323.14
516	320.037	320.156	320.272	320.384	320.493	320.599	320.703	320.801	320.899	320.992	321.084	321.171	321.256	321.339	321.419	321.5	321.573	321.645	321.718	321.787	321.854	321.921	321.984	322.043	322.102	322.162	322.218	322.271	322.324	322.378	322.43	322.477	322.524	322.571	322.619	322.662	322.702	322.742	322.782	322.822	322.863	322.903	322.937	322.97	323.004	323.037	323.071	323.104	323.138
517	320.035	320.153	320.269	320.382	320.491	320.597	320.701	320.799	320.896	320.989	321.082	321.168	321.254	321.336	321.417	321.498	321.57	321.643	321.715	321.785	321.852	321.919	321.982	322.041	322.1	322.16	322.216	322.268	322.322	322.376	322.428	322.474	322.521	322.569	322.616	322.66	322.7	322.74	322.78	322.82	322.861	322.901	322.935	322.968	323.002	323.035	323.069	323.102	323.136
518	320.033	320.151	320.267	320.379	320.489	320.595	320.698	320.796	320.894	320.987	321.08	321.166	321.252	321.334	321.415	321.495	321.568	321.64	321.713	321.782	321.849	321.917	321.979	322.039	322.098	322.157	322.214	322.266	322.32	322.374	322.426	322.472	322.519	322.567	322.614	322.658	322.698	322.738	322.778	322.818	322.859	322.899	322.933	322.966	323	323.033	323.067	323.101	323.134
519	320.03	320.149	320.265	320.377	320.486	320.592	320.696	320.794	320.892	320.985	321.077	321.164	321.249	321.332	321.412	321.493	321.566	321.638	321.711	321.78	321.847	321.914	321.977	322.036	322.096	322.155	322.211	322.264	322.318	322.372	322.424	322.47	322.517	322.565	322.612	322.656	322.696	322.736	322.776	322.816	322.857	322.897	322.931	322.964	322.998	323.031	323.065	323.099	323.132
520	320.028	320.147	320.263	320.375	320.484	320.59	320.694	320.792	320.889	320.982	321.075	321.161	321.247	321.329	321.41	321.491	321.563	321.636	321.708	321.778	321.845	321.912	321.975	322.034	322.093	322.153	322.209	322.262	322.316	322.369	322.422	322.468	322.515	322.562	322.61	322.654	322.694	322.734	322.774	322.814	322.855	322.895	322.929	322.962	322.996	323.029	323.063	323.097	323.131
521	320.026	320.144	320.26	320.372	320.482	320.588	320.691	320.789	320.887	320.98	321.073	321.159	321.245	321.327	321.408	321.488	321.561	321.633	321.706	321.775	321.843	321.91	321.972	322.032	322.091	322.151	322.207	322.26	322.313	322.367	322.419	322.466	322.513	322.56	322.608	322.652	322.692	322.732	322.772	322.812	322.853	322.893	322.927	322.96	322.994	323.028	323.061	323.095	323.129
522	320.023	320.142	320.258	320.37	320.479	320.585	320.689	320.787	320.885	320.978	321.07	321.157	321.242	321.325	321.405	321.486	321.559	321.631	321.704	321.773	321.84	321.907	321.97	322.029	322.089	322.148	322.205	322.257	322.311	322.365	322.417	322.463	322.511	322.558	322.606	322.649	322.69	322.73	322.77	322.81	322.851	322.891	322.925	322.958	322.992	323.026	323.059	323.093	323.127
523	320.021	320.14	320.256	320.368	320.477	320.583	320.687	320.785	320.882	320.975	321.068	321.154	321.24	321.322	321.403	321.484	321.556	321.629	321.701	321.771	321.838	321.905	321.968	322.027	322.086	322.146	322.202	322.255	322.309	322.363	322.415	322.461	322.508	322.556	322.604	322.647	322.687	322.728	322.768	322.808	322.849	322.889	322.923	322.956	322.99	323.024	323.058	323.091	323.125
524	320.019	320.138	320.253	320.365	320.475	320.581	320.684	320.782	320.88	320.973	321.066	321.152	321.237	321.32	321.401	321.481	321.554	321.627	321.699	321.768	321.836	321.903	321.966	322.025	322.084	322.144	322.2	322.253	322.307	322.361	322.413	322.459	322.506	322.554	322.602	322.645	322.685	322.725	322.766	322.806	322.847	322.887	322.921	322.954	322.988	323.022	323.056	323.089	323.123
525	320.017	320.135	320.251	320.363	320.473	320.579	320.682	320.78	320.878	320.971	321.063	321.15	321.235	321.318	321.398	321.479	321.552	321.624	321.697	321.766	321.833	321.901	321.963	322.023	322.082	322.142	322.198	322.251	322.304	322.358	322.411	322.457	322.504	322.552	322.599	322.643	322.683	322.723	322.764	322.804	322.845	322.885	322.919	322.952	322.986	323.02	323.054	323.088	323.121
526	320.014	320.133	320.249	320.361	320.47	320.576	320.68	320.778	320.875	320.968	321.061	321.147	321.233	321.315	321.396	321.477	321.549	321.622	321.694	321.764	321.831	321.898	321.961	322.02	322.08	322.139	322.196	322.248	322.302	322.356	322.408	322.455	322.502	322.55	322.597	322.641	322.681	322.721	322.762	322.802	322.843	322.884	322.917	322.95	322.984	323.018	323.052	323.086	323.119
527	320.012	320.131	320.247	320.359	320.468	320.574	320.678	320.775	320.873	320.966	321.059	321.145	321.23	321.313	321.394	321.474	321.547	321.62	321.692	321.761	321.829	321.896	321.959	322.018	322.077	322.137	322.193	322.246	322.3	322.354	322.406	322.453	322.5	322.548	322.595	322.639	322.679	322.719	322.759	322.8	322.841	322.882	322.915	322.948	322.982	323.016	323.05	323.084	323.118
528	320.01	320.129	320.244	320.356	320.466	320.572	320.675	320.773	320.871	320.964	321.056	321.143	321.228	321.311	321.391	321.472	321.545	321.617	321.69	321.759	321.826	321.894	321.956	322.016	322.075	322.135	322.191	322.244	322.298	322.352	322.404	322.45	322.498	322.545	322.593	322.637	322.677	322.717	322.757	322.798	322.839	322.88	322.913	322.947	322.98	323.014	323.048	323.082	323.116
529	320.008	320.126	320.242	320.354	320.463	320.569	320.673	320.771	320.868	320.961	321.054	321.14	321.226	321.308	321.389	321.47	321.542	321.615	321.687	321.757	321.824	321.891	321.954	322.013	322.073	322.132	322.189	322.242	322.296	322.35	322.402	322.448	322.496	322.543	322.591	322.635	322.675	322.715	322.755	322.796	322.837	322.878	322.911	322.945	322.978	323.012	323.046	323.08	323.114
530	320.005	320.124	320.24	320.352	320.461	320.567	320.671	320.769	320.866	320.959	321.052	321.138	321.223	321.306	321.387	321.467	321.54	321.613	321.685	321.755	321.822	321.889	321.952	322.011	322.071	322.13	322.187	322.239	322.293	322.347	322.4	322.446	322.493	322.541	322.589	322.633	322.673	322.713	322.753	322.794	322.835	322.876	322.909	322.943	322.977	323.01	323.044	323.078	323.112
531	320.003	320.122	320.238	320.349	320.459	320.565	320.668	320.766	320.864	320.957	321.049	321.135	321.221	321.304	321.384	321.465	321.538	321.61	321.683	321.752	321.82	321.887	321.949	322.009	322.068	322.128	322.184	322.237	322.291	322.345	322.397	322.444	322.491	322.539	322.587	322.631	322.671	322.711	322.751	322.792	322.833	322.874	322.907	322.941	322.975	323.009	323.042	323.076	323.11
532	320.001	320.119	320.235	320.347	320.456	320.562	320.666	320.764	320.861	320.954	321.047	321.133	321.219	321.301	321.382	321.463	321.535	321.608	321.68	321.75	321.817	321.885	321.947	322.007	322.066	322.126	322.182	322.235	322.289	322.343	322.395	322.442	322.489	322.537	322.585	322.628	322.669	322.709	322.749	322.79	322.831	322.872	322.905	322.939	322.973	323.007	323.041	323.074	323.108
533	319.999	320.117	320.233	320.345	320.454	320.56	320.664	320.762	320.859	320.952	321.045	321.131	321.216	321.299	321.38	321.46	321.533	321.606	321.678	321.748	321.815	321.882	321.945	322.004	322.064	322.123	322.18	322.233	322.287	322.341	322.393	322.44	322.487	322.535	322.582	322.626	322.667	322.707	322.747	322.788	322.829	322.87	322.903	322.937	322.971	323.005	323.039	323.073	323.107
534	319.996	320.115	320.231	320.343	320.452	320.558	320.661	320.759	320.857	320.95	321.042	321.128	321.214	321.297	321.377	321.458	321.531	321.603	321.676	321.745	321.813	321.88	321.943	322.002	322.062	322.121	322.178	322.231	322.284	322.339	322.391	322.437	322.485	322.533	322.58	322.624	322.665	322.705	322.745	322.786	322.827	322.868	322.901	322.935	322.969	323.003	323.037	323.071	323.105
535	319.994	320.113	320.228	320.34	320.449	320.555	320.659	320.757	320.854	320.947	321.04	321.126	321.212	321.294	321.375	321.456	321.528	321.601	321.673	321.743	321.81	321.878	321.94	322	322.059	322.119	322.175	322.228	322.282	322.336	322.389	322.435	322.483	322.53	322.578	322.622	322.662	322.703	322.743	322.784	322.825	322.866	322.899	322.933	322.967	323.001	323.035	323.069	323.103
536	319.992	320.11	320.226	320.338	320.447	320.553	320.657	320.755	320.852	320.945	321.038	321.124	321.209	321.292	321.373	321.453	321.526	321.599	321.671	321.741	321.808	321.875	321.938	321.998	322.057	322.117	322.173	322.226	322.28	322.334	322.387	322.433	322.48	322.528	322.576	322.62	322.66	322.701	322.741	322.782	322.823	322.864	322.897	322.931	322.965	322.999	323.033	323.067	323.101
537	319.99	320.108	320.224	320.336	320.445	320.551	320.654	320.752	320.85	320.942	321.035	321.121	321.207	321.29	321.37	321.451	321.524	321.596	321.669	321.738	321.806	321.873	321.936	321.995	322.055	322.114	322.171	322.224	322.278	322.332	322.384	322.431	322.478	322.526	322.574	322.618	322.658	322.699	322.739	322.78	322.821	322.862	322.895	322.929	322.963	322.997	323.031	323.065	323.099
538	319.987	320.106	320.222	320.333	320.443	320.548	320.652	320.75	320.847	320.94	321.033	321.119	321.205	321.287	321.368	321.449	321.521	321.594	321.666	321.736	321.803	321.871	321.933	321.993	322.052	322.112	322.169	322.222	322.276	322.33	322.382	322.429	322.476	322.524	322.572	322.616	322.656	322.697	322.737	322.777	322.819	322.86	322.893	322.927	322.961	322.995	323.029	323.063	323.097
539	319.985	320.104	320.219	320.331	320.44	320.546	320.65	320.748	320.845	320.938	321.03	321.117	321.202	321.285	321.366	321.446	321.519	321.592	321.664	321.734	321.801	321.868	321.931	321.991	322.05	322.11	322.166	322.219	322.273	322.328	322.38	322.427	322.474	322.522	322.57	322.614	322.654	322.694	322.735	322.775	322.817	322.858	322.891	322.925	322.959	322.993	323.027	323.061	323.095
540	319.983	320.101	320.217	320.329	320.438	320.544	320.647	320.745	320.843	320.935	321.028	321.114	321.2	321.283	321.363	321.444	321.517	321.589	321.662	321.731	321.799	321.866	321.929	321.988	322.048	322.108	322.164	322.217	322.271	322.325	322.378	322.424	322.472	322.52	322.568	322.612	322.652	322.692	322.733	322.773	322.815	322.856	322.889	322.923	322.957	322.991	323.025	323.06	323.094
541	319.981	320.099	320.215	320.326	320.436	320.542	320.645	320.743	320.84	320.933	321.026	321.112	321.198	321.28	321.361	321.442	321.514	321.587	321.66	321.729	321.796	321.864	321.927	321.986	322.046	322.105	322.162	322.215	322.269	322.323	322.376	322.422	322.47	322.518	322.565	322.609	322.65	322.69	322.731	322.771	322.813	322.854	322.887	322.921	322.955	322.989	323.024	323.058	323.092
542	319.978	320.097	320.212	320.324	320.433	320.539	320.643	320.741	320.838	320.931	321.023	321.11	321.195	321.278	321.359	321.439	321.512	321.585	321.657	321.727	321.794	321.862	321.924	321.984	322.043	322.103	322.16	322.213	322.267	322.321	322.373	322.42	322.467	322.515	322.563	322.607	322.648	322.688	322.729	322.769	322.81	322.852	322.886	322.919	322.953	322.988	323.022	323.056	323.09
543	319.976	320.094	320.21	320.322	320.431	320.537	320.64	320.738	320.836	320.928	321.021	321.107	321.193	321.276	321.356	321.437	321.51	321.582	321.655	321.724	321.792	321.859	321.922	321.982	322.041	322.101	322.157	322.21	322.265	322.319	322.371	322.418	322.465	322.513	322.561	322.605	322.646	322.686	322.727	322.767	322.808	322.85	322.884	322.917	322.951	322.986	323.02	323.054	323.088
544	319.974	320.092	320.208	320.32	320.429	320.535	320.638	320.736	320.833	320.926	321.019	321.105	321.191	321.273	321.354	321.435	321.507	321.58	321.653	321.722	321.79	321.857	321.92	321.979	322.039	322.099	322.155	322.208	322.262	322.317	322.369	322.416	322.463	322.511	322.559	322.603	322.644	322.684	322.725	322.765	322.806	322.848	322.882	322.915	322.95	322.984	323.018	323.052	323.086
545	319.972	320.09	320.206	320.317	320.426	320.532	320.636	320.734	320.831	320.924	321.016	321.103	321.188	321.271	321.352	321.432	321.505	321.578	321.65	321.72	321.787	321.855	321.917	321.977	322.037	322.096	322.153	322.206	322.26	322.314	322.367	322.414	322.461	322.509	322.557	322.601	322.642	322.682	322.723	322.763	322.804	322.846	322.88	322.913	322.948	322.982	323.016	323.05	323.084
546	319.969	320.088	320.203	320.315	320.424	320.53	320.633	320.731	320.829	320.921	321.014	321.1	321.186	321.269	321.349	321.43	321.503	321.575	321.648	321.718	321.785	321.852	321.915	321.975	322.034	322.094	322.151	322.204	322.258	322.312	322.365	322.411	322.459	322.507	322.555	322.599	322.639	322.68	322.721	322.761	322.802	322.844	322.878	322.911	322.946	322.98	323.014	323.048	323.083
547	319.967	320.085	320.201	320.313	320.422	320.528	320.631	320.729	320.826	320.919	321.012	321.098	321.184	321.266	321.347	321.428	321.5	321.573	321.646	321.715	321.783	321.85	321.913	321.972	322.032	322.092	322.148	322.202	322.256	322.31	322.362	322.409	322.457	322.505	322.553	322.597	322.637	322.678	322.718	322.759	322.8	322.842	322.876	322.909	322.944	322.978	323.012	323.046	323.081
548	319.965	320.083	320.199	320.31	320.42	320.525	320.629	320.727	320.824	320.917	321.009	321.096	321.181	321.264	321.345	321.425	321.498	321.571	321.643	321.713	321.78	321.848	321.911	321.97	322.03	322.09	322.146	322.199	322.253	322.308	322.36	322.407	322.455	322.503	322.551	322.595	322.635	322.676	322.716	322.757	322.798	322.84	322.874	322.908	322.942	322.976	323.01	323.045	323.079
549	319.963	320.081	320.196	320.308	320.417	320.523	320.626	320.724	320.822	320.914	321.007	321.093	321.179	321.262	321.342	321.423	321.496	321.568	321.641	321.711	321.778	321.845	321.908	321.968	322.027	322.087	322.144	322.197	322.251	322.306	322.358	322.405	322.452	322.5	322.548	322.593	322.633	322.674	322.714	322.755	322.796	322.838	322.872	322.906	322.94	322.974	323.008	323.043	323.077
550	319.96	320.079	320.194	320.306	320.415	320.521	320.624	320.722	320.819	320.912	321.005	321.091	321.177	321.259	321.34	321.421	321.493	321.566	321.639	321.708	321.776	321.843	321.906	321.966	322.025	322.085	322.142	322.195	322.249	322.303	322.356	322.403	322.45	322.498	322.546	322.591	322.631	322.672	322.712	322.753	322.794	322.836	322.87	322.904	322.938	322.972	323.007	323.041	323.075
551	319.958	320.076	320.192	320.304	320.413	320.518	320.622	320.72	320.817	320.91	321.002	321.089	321.174	321.257	321.338	321.418	321.491	321.564	321.636	321.706	321.773	321.841	321.904	321.963	322.023	322.083	322.139	322.193	322.247	322.301	322.354	322.4	322.448	322.496	322.544	322.588	322.629	322.67	322.71	322.751	322.792	322.834	322.868	322.902	322.936	322.97	323.005	323.039	323.073
552	319.956	320.074	320.19	320.301	320.41	320.516	320.619	320.717	320.815	320.907	321	321.086	321.172	321.255	321.335	321.416	321.489	321.561	321.634	321.704	321.771	321.839	321.901	321.961	322.021	322.081	322.137	322.19	322.245	322.299	322.351	322.398	322.446	322.494	322.542	322.586	322.627	322.668	322.708	322.749	322.79	322.832	322.866	322.9	322.934	322.968	323.003	323.037	323.072
553	319.954	320.072	320.187	320.299	320.408	320.514	320.617	320.715	320.812	320.905	320.998	321.084	321.17	321.252	321.333	321.414	321.486	321.559	321.632	321.701	321.769	321.836	321.899	321.959	322.018	322.078	322.135	322.188	322.242	322.297	322.349	322.396	322.444	322.492	322.54	322.584	322.625	322.666	322.706	322.747	322.788	322.83	322.864	322.898	322.932	322.967	323.001	323.035	323.07
554	319.951	320.07	320.185	320.297	320.406	320.511	320.615	320.713	320.81	320.903	320.995	321.082	321.167	321.25	321.331	321.411	321.484	321.557	321.629	321.699	321.766	321.834	321.897	321.957	322.016	322.076	322.133	322.186	322.24	322.295	322.347	322.394	322.442	322.49	322.538	322.582	322.623	322.663	322.704	322.745	322.786	322.828	322.862	322.896	322.93	322.965	322.999	323.033	323.068
555	319.949	320.067	320.183	320.294	320.403	320.509	320.613	320.71	320.808	320.9	320.993	321.079	321.165	321.247	321.328	321.409	321.482	321.554	321.627	321.697	321.764	321.832	321.895	321.954	322.014	322.074	322.13	322.184	322.238	322.292	322.345	322.392	322.439	322.488	322.536	322.58	322.621	322.661	322.702	322.743	322.784	322.826	322.86	322.894	322.928	322.963	322.997	323.032	323.066
556	319.947	320.065	320.18	320.292	320.401	320.507	320.61	320.708	320.805	320.898	320.991	321.077	321.163	321.245	321.326	321.407	321.479	321.552	321.625	321.694	321.762	321.829	321.892	321.952	322.012	322.072	322.128	322.181	322.236	322.29	322.343	322.39	322.437	322.485	322.534	322.578	322.619	322.659	322.7	322.741	322.782	322.824	322.858	322.892	322.926	322.961	322.995	323.03	323.064
557	319.945	320.063	320.178	320.29	320.399	320.505	320.608	320.706	320.803	320.896	320.988	321.075	321.16	321.243	321.323	321.404	321.477	321.55	321.622	321.692	321.76	321.827	321.89	321.95	322.009	322.069	322.126	322.179	322.234	322.288	322.341	322.387	322.435	322.483	322.532	322.576	322.617	322.657	322.698	322.739	322.78	322.822	322.856	322.89	322.924	322.959	322.993	323.028	323.062
558	319.942	320.06	320.176	320.287	320.396	320.502	320.606	320.703	320.801	320.893	320.986	321.072	321.158	321.24	321.321	321.402	321.475	321.547	321.62	321.69	321.757	321.825	321.888	321.947	322.007	322.067	322.124	322.177	322.231	322.286	322.338	322.385	322.433	322.481	322.529	322.574	322.614	322.655	322.696	322.737	322.778	322.82	322.854	322.888	322.922	322.957	322.991	323.026	323.06
559	319.94	320.058	320.174	320.285	320.394	320.5	320.603	320.701	320.798	320.891	320.984	321.07	321.156	321.238	321.319	321.399	321.472	321.545	321.618	321.687	321.755	321.822	321.885	321.945	322.005	322.065	322.122	322.175	322.229	322.283	322.336	322.383	322.431	322.479	322.527	322.572	322.612	322.653	322.694	322.735	322.776	322.818	322.852	322.886	322.921	322.955	322.99	323.024	323.059
560	319.938	320.056	320.171	320.283	320.392	320.498	320.601	320.699	320.796	320.889	320.981	321.068	321.153	321.236	321.316	321.397	321.47	321.543	321.615	321.685	321.753	321.82	321.883	321.943	322.003	322.063	322.119	322.173	322.227	322.281	322.334	322.381	322.429	322.477	322.525	322.569	322.61	322.651	322.692	322.733	322.774	322.816	322.85	322.884	322.919	322.953	322.988	323.022	323.057
561	319.936	320.054	320.169	320.281	320.39	320.495	320.599	320.696	320.794	320.886	320.979	321.065	321.151	321.233	321.314	321.395	321.468	321.54	321.613	321.683	321.75	321.818	321.881	321.941	322	322.06	322.117	322.17	322.225	322.279	322.332	322.379	322.427	322.475	322.523	322.567	322.608	322.649	322.69	322.731	322.772	322.814	322.848	322.882	322.917	322.951	322.986	323.02	323.055
562	319.933	320.051	320.167	320.278	320.387	320.493	320.596	320.694	320.791	320.884	320.977	321.063	321.149	321.231	321.312	321.392	321.465	321.538	321.611	321.68	321.748	321.816	321.879	321.938	321.998	322.058	322.115	322.168	322.222	322.277	322.33	322.377	322.424	322.473	322.521	322.565	322.606	322.647	322.688	322.729	322.77	322.812	322.846	322.88	322.915	322.949	322.984	323.019	323.053
563	319.931	320.049	320.164	320.276	320.385	320.491	320.594	320.692	320.789	320.882	320.974	321.061	321.146	321.229	321.309	321.39	321.463	321.536	321.608	321.678	321.746	321.813	321.876	321.936	321.996	322.056	322.113	322.166	322.22	322.275	322.327	322.374	322.422	322.47	322.519	322.563	322.604	322.645	322.686	322.727	322.768	322.81	322.844	322.878	322.913	322.947	322.982	323.017	323.051
564	319.929	320.047	320.162	320.274	320.383	320.488	320.592	320.689	320.787	320.879	320.972	321.058	321.144	321.226	321.307	321.388	321.461	321.533	321.606	321.676	321.743	321.811	321.874	321.934	321.993	322.054	322.11	322.164	322.218	322.272	322.325	322.372	322.42	322.468	322.517	322.561	322.602	322.643	322.684	322.725	322.766	322.808	322.842	322.876	322.911	322.946	322.98	323.015	323.049
565	319.927	320.045	320.16	320.271	320.38	320.486	320.589	320.687	320.784	320.877	320.97	321.056	321.141	321.224	321.305	321.385	321.458	321.531	321.604	321.674	321.741	321.809	321.872	321.931	321.991	322.051	322.108	322.161	322.216	322.27	322.323	322.37	322.418	322.466	322.515	322.559	322.6	322.641	322.682	322.723	322.764	322.806	322.84	322.874	322.909	322.944	322.978	323.013	323.048
566	319.924	320.042	320.158	320.269	320.378	320.484	320.587	320.685	320.782	320.875	320.967	321.054	321.139	321.222	321.302	321.383	321.456	321.529	321.601	321.671	321.739	321.806	321.869	321.929	321.989	322.049	322.106	322.159	322.214	322.268	322.321	322.368	322.416	322.464	322.512	322.557	322.598	322.639	322.68	322.721	322.762	322.804	322.838	322.872	322.907	322.942	322.976	323.011	323.046
567	319.922	320.04	320.155	320.267	320.376	320.481	320.585	320.682	320.78	320.872	320.965	321.051	321.137	321.219	321.3	321.381	321.454	321.526	321.599	321.669	321.736	321.804	321.867	321.927	321.987	322.047	322.104	322.157	322.211	322.266	322.319	322.366	322.414	322.462	322.51	322.555	322.596	322.637	322.678	322.719	322.76	322.802	322.836	322.87	322.905	322.94	322.974	323.009	323.044
568	319.92	320.038	320.153	320.265	320.373	320.479	320.582	320.68	320.777	320.87	320.963	321.049	321.134	321.217	321.298	321.378	321.451	321.524	321.597	321.667	321.734	321.802	321.865	321.925	321.984	322.044	322.101	322.155	322.209	322.264	322.316	322.364	322.411	322.46	322.508	322.553	322.594	322.635	322.675	322.717	322.758	322.8	322.834	322.869	322.903	322.938	322.973	323.007	323.042
569	319.917	320.035	320.151	320.262	320.371	320.477	320.58	320.678	320.775	320.868	320.96	321.047	321.132	321.215	321.295	321.376	321.449	321.522	321.595	321.664	321.732	321.799	321.863	321.922	321.982	322.042	322.099	322.152	322.207	322.261	322.314	322.361	322.409	322.458	322.506	322.551	322.592	322.632	322.673	322.715	322.756	322.798	322.832	322.867	322.901	322.936	322.971	323.005	323.04
570	319.915	320.033	320.148	320.26	320.369	320.474	320.578	320.675	320.773	320.865	320.958	321.044	321.13	321.212	321.293	321.374	321.447	321.52	321.592	321.662	321.73	321.797	321.86	321.92	321.98	322.04	322.097	322.15	322.205	322.259	322.312	322.359	322.407	322.456	322.504	322.548	322.589	322.63	322.671	322.713	322.754	322.796	322.83	322.865	322.899	322.934	322.969	323.004	323.038
571	319.913	320.031	320.146	320.258	320.367	320.472	320.575	320.673	320.77	320.863	320.956	321.042	321.127	321.21	321.291	321.371	321.444	321.517	321.59	321.66	321.727	321.795	321.858	321.918	321.978	322.038	322.095	322.148	322.202	322.257	322.31	322.357	322.405	322.453	322.502	322.546	322.587	322.628	322.669	322.71	322.752	322.794	322.828	322.863	322.897	322.932	322.967	323.002	323.036
572	319.911	320.029	320.144	320.255	320.364	320.47	320.573	320.671	320.768	320.861	320.953	321.04	321.125	321.208	321.288	321.369	321.442	321.515	321.588	321.657	321.725	321.793	321.856	321.915	321.975	322.035	322.092	322.146	322.2	322.255	322.308	322.355	322.403	322.451	322.5	322.544	322.585	322.626	322.667	322.708	322.75	322.792	322.826	322.861	322.895	322.93	322.965	323	323.035
573	319.908	320.026	320.142	320.253	320.362	320.467	320.571	320.668	320.766	320.858	320.951	321.037	321.123	321.205	321.286	321.367	321.44	321.513	321.585	321.655	321.723	321.79	321.853	321.913	321.973	322.033	322.09	322.144	322.198	322.253	322.306	322.353	322.401	322.449	322.498	322.542	322.583	322.624	322.665	322.706	322.748	322.79	322.824	322.859	322.894	322.928	322.963	322.998	323.033
574	319.906	320.024	320.139	320.251	320.36	320.465	320.568	320.666	320.763	320.856	320.949	321.035	321.12	321.203	321.284	321.364	321.437	321.51	321.583	321.653	321.72	321.788	321.851	321.911	321.971	322.031	322.088	322.141	322.196	322.25	322.303	322.351	322.399	322.447	322.495	322.54	322.581	322.622	322.663	322.704	322.746	322.788	322.822	322.857	322.892	322.926	322.961	322.996	323.031
575	319.904	320.022	320.137	320.248	320.357	320.463	320.566	320.664	320.761	320.854	320.946	321.032	321.118	321.201	321.281	321.362	321.435	321.508	321.581	321.65	321.718	321.786	321.849	321.909	321.969	322.029	322.086	322.139	322.194	322.248	322.301	322.348	322.396	322.445	322.493	322.538	322.579	322.62	322.661	322.702	322.744	322.786	322.82	322.855	322.89	322.925	322.959	322.994	323.029
576	319.902	320.02	320.135	320.246	320.355	320.461	320.564	320.661	320.759	320.851	320.944	321.03	321.116	321.198	321.279	321.36	321.433	321.506	321.578	321.648	321.716	321.783	321.846	321.906	321.966	322.026	322.083	322.137	322.191	322.246	322.299	322.346	322.394	322.443	322.491	322.536	322.577	322.618	322.659	322.7	322.742	322.784	322.818	322.853	322.888	322.923	322.958	322.992	323.027
577	319.899	320.017	320.133	320.244	320.353	320.458	320.561	320.659	320.756	320.849	320.942	321.028	321.113	321.196	321.277	321.357	321.43	321.503	321.576	321.646	321.713	321.781	321.844	321.904	321.964	322.024	322.081	322.135	322.189	322.244	322.297	322.344	322.392	322.441	322.489	322.534	322.575	322.616	322.657	322.698	322.74	322.782	322.817	322.851	322.886	322.921	322.956	322.991	323.025
578	319.897	320.015	320.13	320.242	320.35	320.456	320.559	320.657	320.754	320.847	320.939	321.025	321.111	321.194	321.274	321.355	321.428	321.501	321.574	321.643	321.711	321.779	321.842	321.902	321.962	322.022	322.079	322.132	322.187	322.242	322.295	322.342	322.39	322.438	322.487	322.532	322.573	322.614	322.655	322.696	322.738	322.78	322.815	322.849	322.884	322.919	322.954	322.989	323.024
579	319.895	320.013	320.128	320.239	320.348	320.454	320.557	320.654	320.752	320.844	320.937	321.023	321.109	321.191	321.272	321.353	321.426	321.499	321.571	321.641	321.709	321.776	321.84	321.9	321.959	322.02	322.077	322.13	322.185	322.239	322.292	322.34	322.388	322.436	322.485	322.529	322.571	322.612	322.653	322.694	322.736	322.778	322.813	322.847	322.882	322.917	322.952	322.987	323.022
580	319.893	320.011	320.126	320.237	320.346	320.451	320.554	320.652	320.749	320.842	320.935	321.021	321.106	321.189	321.27	321.35	321.424	321.496	321.569	321.639	321.706	321.774	321.837	321.897	321.957	322.017	322.074	322.128	322.183	322.237	322.29	322.337	322.386	322.434	322.483	322.527	322.569	322.61	322.651	322.692	322.734	322.776	322.811	322.845	322.88	322.915	322.95	322.985	323.02
581	319.89	320.008	320.123	320.235	320.343	320.449	320.552	320.65	320.747	320.84	320.932	321.018	321.104	321.187	321.267	321.348	321.421	321.494	321.567	321.636	321.704	321.772	321.835	321.895	321.955	322.015	322.072	322.126	322.18	322.235	322.288	322.335	322.383	322.432	322.481	322.525	322.566	322.608	322.649	322.69	322.732	322.774	322.809	322.843	322.878	322.913	322.948	322.983	323.018
582	319.888	320.006	320.121	320.232	320.341	320.447	320.55	320.648	320.745	320.837	320.93	321.016	321.102	321.184	321.265	321.346	321.419	321.492	321.564	321.634	321.702	321.77	321.833	321.893	321.953	322.013	322.07	322.123	322.178	322.233	322.286	322.333	322.381	322.43	322.478	322.523	322.564	322.606	322.647	322.688	322.73	322.772	322.807	322.841	322.876	322.911	322.946	322.981	323.016
583	319.886	320.004	320.119	320.23	320.339	320.444	320.548	320.645	320.742	320.835	320.928	321.014	321.099	321.182	321.263	321.343	321.417	321.489	321.562	321.632	321.7	321.767	321.83	321.89	321.95	322.011	322.068	322.121	322.176	322.231	322.284	322.331	322.379	322.428	322.476	322.521	322.562	322.604	322.645	322.686	322.728	322.77	322.805	322.839	322.874	322.909	322.944	322.979	323.014
584	319.884	320.001	320.117	320.228	320.337	320.442	320.545	320.643	320.74	320.833	320.925	321.011	321.097	321.18	321.26	321.341	321.414	321.487	321.56	321.63	321.697	321.765	321.828	321.888	321.948	322.008	322.065	322.119	322.174	322.228	322.281	322.329	322.377	322.426	322.474	322.519	322.56	322.601	322.643	322.684	322.726	322.768	322.803	322.837	322.872	322.907	322.942	322.977	323.013
585	319.881	319.999	320.114	320.226	320.334	320.44	320.543	320.641	320.738	320.83	320.923	321.009	321.095	321.177	321.258	321.339	321.412	321.485	321.557	321.627	321.695	321.763	321.826	321.886	321.946	322.006	322.063	322.117	322.171	322.226	322.279	322.327	322.375	322.423	322.472	322.517	322.558	322.599	322.641	322.682	322.724	322.766	322.801	322.835	322.87	322.905	322.941	322.976	323.011
586	319.879	319.997	320.112	320.223	320.332	320.437	320.541	320.638	320.735	320.828	320.921	321.007	321.092	321.175	321.256	321.336	321.41	321.482	321.555	321.625	321.693	321.76	321.824	321.884	321.944	322.004	322.061	322.115	322.169	322.224	322.277	322.324	322.373	322.421	322.47	322.515	322.556	322.597	322.639	322.68	322.722	322.764	322.799	322.833	322.868	322.904	322.939	322.974	323.009
587	319.877	319.995	320.11	320.221	320.33	320.435	320.538	320.636	320.733	320.826	320.918	321.004	321.09	321.173	321.253	321.334	321.407	321.48	321.553	321.623	321.69	321.758	321.821	321.881	321.941	322.002	322.059	322.112	322.167	322.222	322.275	322.322	322.37	322.419	322.468	322.513	322.554	322.595	322.637	322.678	322.72	322.762	322.797	322.831	322.867	322.902	322.937	322.972	323.007
588	319.875	319.992	320.107	320.219	320.327	320.433	320.536	320.634	320.731	320.823	320.916	321.002	321.088	321.17	321.251	321.332	321.405	321.478	321.55	321.62	321.688	321.756	321.819	321.879	321.939	321.999	322.056	322.11	322.165	322.22	322.273	322.32	322.368	322.417	322.466	322.511	322.552	322.593	322.634	322.676	322.718	322.76	322.795	322.829	322.865	322.9	322.935	322.97	323.005
589	319.872	319.99	320.105	320.216	320.325	320.43	320.534	320.631	320.728	320.821	320.914	321	321.085	321.168	321.249	321.329	321.403	321.475	321.548	321.618	321.686	321.753	321.817	321.877	321.937	321.997	322.054	322.108	322.163	322.217	322.271	322.318	322.366	322.415	322.464	322.508	322.55	322.591	322.632	322.674	322.716	322.758	322.793	322.828	322.863	322.898	322.933	322.968	323.003
590	319.87	319.988	320.103	320.214	320.323	320.428	320.531	320.629	320.726	320.819	320.911	320.997	321.083	321.166	321.246	321.327	321.4	321.473	321.546	321.616	321.683	321.751	321.814	321.874	321.935	321.995	322.052	322.106	322.16	322.215	322.268	322.316	322.364	322.413	322.461	322.506	322.548	322.589	322.63	322.672	322.714	322.756	322.791	322.826	322.861	322.896	322.931	322.966	323.001
591	319.868	319.986	320.101	320.212	320.321	320.426	320.529	320.627	320.724	320.817	320.909	320.995	321.081	321.164	321.244	321.325	321.398	321.471	321.544	321.614	321.681	321.749	321.812	321.873	321.933	321.993	322.05	322.104	322.158	322.213	322.266	322.314	322.362	322.411	322.46	322.505	322.546	322.587	322.629	322.67	322.712	322.754	322.789	322.824	322.859	322.894	322.929	322.965	323
592	319.867	319.984	320.099	320.21	320.319	320.424	320.528	320.625	320.722	320.815	320.907	320.994	321.079	321.162	321.243	321.323	321.396	321.469	321.542	321.612	321.68	321.747	321.811	321.871	321.931	321.991	322.048	322.102	322.157	322.212	322.265	322.312	322.36	322.409	322.458	322.503	322.544	322.586	322.627	322.669	322.711	322.753	322.788	322.822	322.857	322.893	322.928	322.963	322.998
593	319.865	319.983	320.098	320.209	320.317	320.423	320.526	320.623	320.72	320.813	320.906	320.992	321.077	321.16	321.241	321.322	321.395	321.467	321.54	321.61	321.678	321.746	321.809	321.869	321.929	321.989	322.047	322.1	322.155	322.21	322.263	322.31	322.359	322.408	322.456	322.501	322.543	322.584	322.625	322.667	322.709	322.751	322.786	322.821	322.856	322.891	322.926	322.962	322.997
594	319.863	319.981	320.096	320.207	320.316	320.421	320.524	320.622	320.719	320.811	320.904	320.99	321.076	321.158	321.239	321.32	321.393	321.466	321.539	321.608	321.676	321.744	321.807	321.867	321.927	321.988	322.045	322.099	322.153	322.208	322.261	322.309	322.357	322.406	322.455	322.5	322.541	322.582	322.624	322.665	322.707	322.749	322.784	322.819	322.854	322.89	322.925	322.96	322.995
595	319.862	319.979	320.094	320.205	320.314	320.419	320.522	320.62	320.717	320.81	320.902	320.988	321.074	321.157	321.237	321.318	321.391	321.464	321.537	321.607	321.674	321.742	321.806	321.866	321.926	321.986	322.043	322.097	322.152	322.206	322.26	322.307	322.355	322.404	322.453	322.498	322.539	322.581	322.622	322.664	322.706	322.748	322.783	322.818	322.853	322.888	322.923	322.959	322.994
596	319.86	319.977	320.092	320.204	320.312	320.418	320.521	320.618	320.715	320.808	320.9	320.987	321.072	321.155	321.236	321.316	321.389	321.462	321.535	321.605	321.673	321.74	321.804	321.864	321.924	321.984	322.041	322.095	322.15	322.205	322.258	322.305	322.354	322.403	322.451	322.496	322.538	322.579	322.62	322.662	322.704	322.746	322.781	322.816	322.851	322.886	322.922	322.957	322.992
597	319.858	319.976	320.091	320.202	320.31	320.416	320.519	320.617	320.713	320.806	320.899	320.985	321.07	321.153	321.234	321.315	321.388	321.46	321.533	321.603	321.671	321.739	321.802	321.862	321.922	321.983	322.04	322.093	322.148	322.203	322.256	322.304	322.352	322.401	322.45	322.495	322.536	322.577	322.619	322.66	322.703	322.745	322.78	322.814	322.85	322.885	322.92	322.955	322.991
598	319.857	319.974	320.089	320.2	320.309	320.414	320.517	320.615	320.712	320.804	320.897	320.983	321.069	321.151	321.232	321.313	321.386	321.459	321.531	321.601	321.669	321.737	321.8	321.86	321.92	321.981	322.038	322.092	322.146	322.201	322.255	322.302	322.35	322.399	322.448	322.493	322.534	322.576	322.617	322.659	322.701	322.743	322.778	322.813	322.848	322.883	322.919	322.954	322.989
599	319.855	319.972	320.087	320.198	320.307	320.412	320.515	320.613	320.71	320.803	320.895	320.981	321.067	321.15	321.23	321.311	321.384	321.457	321.53	321.6	321.667	321.735	321.799	321.859	321.919	321.979	322.036	322.09	322.145	322.2	322.253	322.3	322.349	322.397	322.446	322.491	322.533	322.574	322.616	322.657	322.699	322.741	322.776	322.811	322.847	322.882	322.917	322.952	322.988
600	319.853	319.971	320.086	320.197	320.305	320.411	320.514	320.611	320.708	320.801	320.893	320.98	321.065	321.148	321.229	321.309	321.382	321.455	321.528	321.598	321.666	321.733	321.797	321.857	321.917	321.977	322.034	322.088	322.143	322.198	322.251	322.299	322.347	322.396	322.445	322.49	322.531	322.572	322.614	322.656	322.698	322.74	322.775	322.81	322.845	322.88	322.916	322.951	322.986
601	319.851	319.969	320.084	320.195	320.304	320.409	320.512	320.61	320.707	320.799	320.892	320.978	321.063	321.146	321.227	321.308	321.381	321.453	321.526	321.596	321.664	321.732	321.795	321.855	321.915	321.976	322.033	322.086	322.141	322.196	322.249	322.297	322.345	322.394	322.443	322.488	322.529	322.571	322.612	322.654	322.696	322.738	322.773	322.808	322.843	322.879	322.914	322.949	322.985
602	319.85	319.967	320.082	320.193	320.302	320.407	320.51	320.608	320.705	320.798	320.89	320.976	321.062	321.144	321.225	321.306	321.379	321.452	321.524	321.594	321.662	321.73	321.793	321.853	321.913	321.974	322.031	322.085	322.14	322.195	322.248	322.295	322.344	322.392	322.441	322.486	322.528	322.569	322.611	322.652	322.695	322.737	322.772	322.807	322.842	322.877	322.913	322.948	322.983
603	319.848	319.966	320.081	320.192	320.3	320.406	320.509	320.606	320.703	320.796	320.888	320.974	321.06	321.143	321.223	321.304	321.377	321.45	321.523	321.593	321.66	321.728	321.792	321.852	321.912	321.972	322.029	322.083	322.138	322.193	322.246	322.294	322.342	322.391	322.44	322.485	322.526	322.568	322.609	322.651	322.693	322.735	322.77	322.805	322.84	322.876	322.911	322.946	322.982
604	319.846	319.964	320.079	320.19	320.299	320.404	320.507	320.604	320.701	320.794	320.886	320.973	321.058	321.141	321.222	321.302	321.375	321.448	321.521	321.591	321.659	321.727	321.79	321.85	321.91	321.97	322.028	322.081	322.136	322.191	322.244	322.292	322.34	322.389	322.438	322.483	322.524	322.566	322.607	322.649	322.691	322.734	322.769	322.803	322.839	322.874	322.909	322.945	322.98
605	319.845	319.962	320.077	320.188	320.297	320.402	320.505	320.603	320.7	320.792	320.885	320.971	321.056	321.139	321.22	321.3	321.374	321.446	321.519	321.589	321.657	321.725	321.788	321.848	321.908	321.969	322.026	322.08	322.134	322.189	322.243	322.29	322.339	322.387	322.436	322.481	322.523	322.564	322.606	322.647	322.69	322.732	322.767	322.802	322.837	322.873	322.908	322.943	322.979
606	319.843	319.961	320.075	320.187	320.295	320.4	320.503	320.601	320.698	320.791	320.883	320.969	321.055	321.137	321.218	321.299	321.372	321.445	321.517	321.587	321.655	321.723	321.786	321.846	321.907	321.967	322.024	322.078	322.133	322.188	322.241	322.289	322.337	322.386	322.435	322.48	322.521	322.563	322.604	322.646	322.688	322.73	322.765	322.8	322.836	322.871	322.906	322.942	322.977
607	319.841	319.959	320.074	320.185	320.293	320.399	320.502	320.599	320.696	320.789	320.881	320.967	321.053	321.136	321.216	321.297	321.37	321.443	321.516	321.586	321.653	321.721	321.785	321.845	321.905	321.965	322.022	322.076	322.131	322.186	322.239	322.287	322.335	322.384	322.433	322.478	322.52	322.561	322.603	322.644	322.686	322.729	322.764	322.799	322.834	322.869	322.905	322.94	322.976
608	319.84	319.957	320.072	320.183	320.292	320.397	320.5	320.597	320.694	320.787	320.879	320.966	321.051	321.134	321.214	321.295	321.368	321.441	321.514	321.584	321.652	321.72	321.783	321.843	321.903	321.963	322.021	322.074	322.129	322.184	322.238	322.285	322.334	322.382	322.431	322.476	322.518	322.559	322.601	322.643	322.685	322.727	322.762	322.797	322.833	322.868	322.903	322.939	322.974
609	319.838	319.956	320.07	320.181	320.29	320.395	320.498	320.596	320.693	320.785	320.878	320.964	321.049	321.132	321.213	321.293	321.367	321.439	321.512	321.582	321.65	321.718	321.781	321.841	321.901	321.962	322.019	322.073	322.128	322.183	322.236	322.283	322.332	322.381	322.43	322.475	322.516	322.558	322.599	322.641	322.683	322.726	322.761	322.796	322.831	322.866	322.902	322.937	322.973
610	319.836	319.954	320.069	320.18	320.288	320.394	320.496	320.594	320.691	320.784	320.876	320.962	321.048	321.13	321.211	321.292	321.365	321.438	321.51	321.58	321.648	321.716	321.779	321.839	321.9	321.96	322.017	322.071	322.126	322.181	322.234	322.282	322.33	322.379	322.428	322.473	322.515	322.556	322.598	322.639	322.682	322.724	322.759	322.794	322.829	322.865	322.9	322.936	322.971
611	319.835	319.952	320.067	320.178	320.287	320.392	320.495	320.592	320.689	320.782	320.874	320.96	321.046	321.128	321.209	321.29	321.363	321.436	321.509	321.579	321.646	321.714	321.778	321.838	321.898	321.958	322.016	322.069	322.124	322.179	322.232	322.28	322.328	322.377	322.426	322.471	322.513	322.554	322.596	322.638	322.68	322.722	322.757	322.792	322.828	322.863	322.899	322.934	322.97
612	319.833	319.951	320.065	320.176	320.285	320.39	320.493	320.591	320.687	320.78	320.872	320.959	321.044	321.127	321.207	321.288	321.361	321.434	321.507	321.577	321.645	321.713	321.776	321.836	321.896	321.957	322.014	322.068	322.122	322.177	322.231	322.278	322.327	322.376	322.425	322.47	322.511	322.553	322.594	322.636	322.678	322.721	322.756	322.791	322.826	322.862	322.897	322.933	322.968
613	319.831	319.949	320.064	320.175	320.283	320.388	320.491	320.589	320.686	320.778	320.871	320.957	321.042	321.125	321.206	321.286	321.36	321.432	321.505	321.575	321.643	321.711	321.774	321.834	321.894	321.955	322.012	322.066	322.121	322.176	322.229	322.277	322.325	322.374	322.423	322.468	322.51	322.551	322.593	322.635	322.677	322.719	322.754	322.789	322.825	322.86	322.896	322.931	322.966
614	319.83	319.947	320.062	320.173	320.281	320.387	320.49	320.587	320.684	320.777	320.869	320.955	321.041	321.123	321.204	321.285	321.358	321.431	321.503	321.573	321.641	321.709	321.772	321.833	321.893	321.953	322.01	322.064	322.119	322.174	322.227	322.275	322.323	322.372	322.421	322.466	322.508	322.55	322.591	322.633	322.675	322.718	322.753	322.788	322.823	322.859	322.894	322.93	322.965
615	319.828	319.945	320.06	320.171	320.28	320.385	320.488	320.585	320.682	320.775	320.867	320.953	321.039	321.121	321.202	321.283	321.356	321.429	321.502	321.572	321.639	321.707	321.771	321.831	321.891	321.951	322.009	322.062	322.117	322.172	322.226	322.273	322.322	322.371	322.42	322.465	322.506	322.548	322.59	322.631	322.674	322.716	322.751	322.786	322.822	322.857	322.893	322.928	322.963
616	319.826	319.944	320.059	320.17	320.278	320.383	320.486	320.584	320.68	320.773	320.866	320.952	321.037	321.12	321.2	321.281	321.354	321.427	321.5	321.57	321.638	321.706	321.769	321.829	321.889	321.95	322.007	322.061	322.116	322.171	322.224	322.272	322.32	322.369	322.418	322.463	322.505	322.546	322.588	322.63	322.672	322.714	322.75	322.785	322.82	322.855	322.891	322.926	322.962
617	319.825	319.942	320.057	320.168	320.276	320.381	320.484	320.582	320.679	320.771	320.864	320.95	321.035	321.118	321.199	321.279	321.353	321.425	321.498	321.568	321.636	321.704	321.767	321.827	321.887	321.948	322.005	322.059	322.114	322.169	322.222	322.27	322.318	322.367	322.416	322.461	322.503	322.545	322.586	322.628	322.67	322.713	322.748	322.783	322.818	322.854	322.889	322.925	322.96
618	319.823	319.94	320.055	320.166	320.275	320.38	320.483	320.58	320.677	320.77	320.862	320.948	321.034	321.116	321.197	321.278	321.351	321.424	321.496	321.566	321.634	321.702	321.765	321.826	321.886	321.946	322.003	322.057	322.112	322.167	322.221	322.268	322.317	322.366	322.415	322.46	322.501	322.543	322.585	322.626	322.669	322.711	322.746	322.781	322.817	322.852	322.888	322.923	322.959
619	319.821	319.939	320.053	320.164	320.273	320.378	320.481	320.578	320.675	320.768	320.86	320.946	321.032	321.114	321.195	321.276	321.349	321.422	321.495	321.565	321.632	321.7	321.764	321.824	321.884	321.944	322.002	322.056	322.111	322.166	322.219	322.267	322.315	322.364	322.413	322.458	322.5	322.541	322.583	322.625	322.667	322.71	322.745	322.78	322.815	322.851	322.886	322.922	322.957
620	319.82	319.937	320.052	320.163	320.271	320.376	320.479	320.577	320.673	320.766	320.859	320.945	321.03	321.113	321.193	321.274	321.347	321.42	321.493	321.563	321.631	321.699	321.762	321.822	321.882	321.943	322	322.054	322.109	322.164	322.217	322.265	322.313	322.362	322.411	322.456	322.498	322.54	322.581	322.623	322.666	322.708	322.743	322.778	322.814	322.849	322.885	322.92	322.956
621	319.818	319.935	320.05	320.161	320.269	320.375	320.477	320.575	320.672	320.764	320.857	320.943	321.028	321.111	321.192	321.272	321.346	321.418	321.491	321.561	321.629	321.697	321.76	321.82	321.881	321.941	321.998	322.052	322.107	322.162	322.215	322.263	322.312	322.361	322.41	322.455	322.496	322.538	322.58	322.622	322.664	322.706	322.742	322.777	322.812	322.848	322.883	322.919	322.954
622	319.816	319.934	320.048	320.159	320.268	320.373	320.476	320.573	320.67	320.763	320.855	320.941	321.027	321.109	321.19	321.271	321.344	321.417	321.489	321.559	321.627	321.695	321.758	321.819	321.879	321.939	321.997	322.05	322.105	322.16	322.214	322.261	322.31	322.359	322.408	322.453	322.495	322.536	322.578	322.62	322.662	322.705	322.74	322.775	322.811	322.846	322.882	322.917	322.953
623	319.815	319.932	320.047	320.158	320.266	320.371	320.474	320.571	320.668	320.761	320.853	320.939	321.025	321.107	321.188	321.269	321.342	321.415	321.488	321.558	321.625	321.693	321.757	321.817	321.877	321.938	321.995	322.049	322.104	322.159	322.212	322.26	322.308	322.357	322.406	322.451	322.493	322.535	322.577	322.618	322.661	322.703	322.738	322.774	322.809	322.845	322.88	322.916	322.951
624	319.813	319.93	320.045	320.156	320.264	320.369	320.472	320.57	320.667	320.759	320.852	320.938	321.023	321.106	321.186	321.267	321.34	321.413	321.486	321.556	321.624	321.692	321.755	321.815	321.875	321.936	321.993	322.047	322.102	322.157	322.21	322.258	322.307	322.356	322.405	322.45	322.492	322.533	322.575	322.617	322.659	322.702	322.737	322.772	322.808	322.843	322.879	322.914	322.95
625	319.811	319.929	320.043	320.154	320.263	320.368	320.471	320.568	320.665	320.757	320.85	320.936	321.021	321.104	321.185	321.265	321.338	321.411	321.484	321.554	321.622	321.69	321.753	321.813	321.874	321.934	321.991	322.045	322.1	322.155	322.209	322.256	322.305	322.354	322.403	322.448	322.49	322.532	322.573	322.615	322.658	322.7	322.735	322.77	322.806	322.842	322.877	322.913	322.948
626	319.81	319.927	320.042	320.152	320.261	320.366	320.469	320.566	320.663	320.756	320.848	320.934	321.02	321.102	321.183	321.264	321.337	321.41	321.482	321.552	321.62	321.688	321.751	321.812	321.872	321.932	321.99	322.044	322.099	322.154	322.207	322.255	322.303	322.352	322.401	322.447	322.488	322.53	322.572	322.614	322.656	322.698	322.734	322.769	322.804	322.84	322.876	322.911	322.947
627	319.808	319.925	320.04	320.151	320.259	320.364	320.467	320.565	320.661	320.754	320.846	320.932	321.018	321.1	321.181	321.262	321.335	321.408	321.481	321.551	321.618	321.686	321.75	321.81	321.87	321.931	321.988	322.042	322.097	322.152	322.205	322.253	322.302	322.351	322.4	322.445	322.487	322.528	322.57	322.612	322.654	322.697	322.732	322.767	322.803	322.838	322.874	322.91	322.945
628	319.806	319.924	320.038	320.149	320.257	320.363	320.465	320.563	320.66	320.752	320.845	320.931	321.016	321.099	321.179	321.26	321.333	321.406	321.479	321.549	321.617	321.685	321.748	321.808	321.868	321.929	321.986	322.04	322.095	322.15	322.204	322.251	322.3	322.349	322.398	322.443	322.485	322.527	322.568	322.61	322.653	322.695	322.73	322.766	322.801	322.837	322.873	322.908	322.944
629	319.805	319.922	320.037	320.147	320.256	320.361	320.464	320.561	320.658	320.75	320.843	320.929	321.014	321.097	321.178	321.258	321.331	321.404	321.477	321.547	321.615	321.683	321.746	321.806	321.867	321.927	321.984	322.038	322.093	322.148	322.202	322.25	322.298	322.347	322.396	322.442	322.483	322.525	322.567	322.609	322.651	322.694	322.729	322.764	322.8	322.835	322.871	322.907	322.942
630	319.803	319.92	320.035	320.146	320.254	320.359	320.462	320.559	320.656	320.749	320.841	320.927	321.013	321.095	321.176	321.257	321.33	321.403	321.475	321.545	321.613	321.681	321.744	321.805	321.865	321.925	321.983	322.037	322.092	322.147	322.2	322.248	322.297	322.346	322.395	322.44	322.482	322.523	322.565	322.607	322.65	322.692	322.727	322.762	322.798	322.834	322.869	322.905	322.941
631	319.801	319.919	320.033	320.144	320.252	320.357	320.46	320.558	320.654	320.747	320.839	320.925	321.011	321.093	321.174	321.255	321.328	321.401	321.474	321.544	321.611	321.679	321.743	321.803	321.863	321.924	321.981	322.035	322.09	322.145	322.198	322.246	322.295	322.344	322.393	322.438	322.48	322.522	322.563	322.605	322.648	322.69	322.726	322.761	322.797	322.832	322.868	322.904	322.939
632	319.8	319.917	320.031	320.142	320.251	320.356	320.458	320.556	320.653	320.745	320.838	320.924	321.009	321.092	321.172	321.253	321.326	321.399	321.472	321.542	321.61	321.678	321.741	321.801	321.861	321.922	321.979	322.033	322.088	322.143	322.197	322.245	322.293	322.342	322.391	322.437	322.478	322.52	322.562	322.604	322.646	322.689	322.724	322.759	322.795	322.831	322.866	322.902	322.938
633	319.798	319.915	320.03	320.141	320.249	320.354	320.457	320.554	320.651	320.743	320.836	320.922	321.007	321.09	321.171	321.251	321.324	321.397	321.47	321.54	321.608	321.676	321.739	321.799	321.86	321.92	321.978	322.031	322.087	322.142	322.195	322.243	322.291	322.341	322.39	322.435	322.477	322.518	322.56	322.602	322.645	322.687	322.723	322.758	322.793	322.829	322.865	322.901	322.936
634	319.796	319.913	320.028	320.139	320.247	320.352	320.455	320.552	320.649	320.742	320.834	320.92	321.006	321.088	321.169	321.25	321.323	321.396	321.468	321.538	321.606	321.674	321.738	321.798	321.858	321.918	321.976	322.03	322.085	322.14	322.193	322.241	322.29	322.339	322.388	322.433	322.475	322.517	322.559	322.601	322.643	322.686	322.721	322.756	322.792	322.828	322.863	322.899	322.935
635	319.795	319.912	320.026	320.137	320.245	320.351	320.453	320.551	320.647	320.74	320.832	320.918	321.004	321.086	321.167	321.248	321.321	321.394	321.467	321.537	321.604	321.672	321.736	321.796	321.856	321.917	321.974	322.028	322.083	322.138	322.192	322.239	322.288	322.337	322.386	322.432	322.473	322.515	322.557	322.599	322.641	322.684	322.719	322.755	322.79	322.826	322.862	322.897	322.933
636	319.793	319.91	320.025	320.135	320.244	320.349	320.452	320.549	320.646	320.738	320.831	320.917	321.002	321.085	321.165	321.246	321.319	321.392	321.465	321.535	321.603	321.671	321.734	321.794	321.854	321.915	321.972	322.026	322.081	322.137	322.19	322.238	322.286	322.336	322.385	322.43	322.472	322.514	322.555	322.597	322.64	322.682	322.718	322.753	322.789	322.824	322.86	322.896	322.932
637	319.791	319.908	320.023	320.134	320.242	320.347	320.45	320.547	320.644	320.737	320.829	320.915	321	321.083	321.164	321.244	321.317	321.39	321.463	321.533	321.601	321.669	321.732	321.793	321.853	321.913	321.971	322.025	322.08	322.135	322.188	322.236	322.285	322.334	322.383	322.428	322.47	322.512	322.554	322.596	322.638	322.681	322.716	322.751	322.787	322.823	322.859	322.894	322.93
638	319.79	319.907	320.021	320.132	320.24	320.345	320.448	320.545	320.642	320.735	320.827	320.913	320.999	321.081	321.162	321.243	321.316	321.388	321.461	321.531	321.599	321.667	321.731	321.791	321.851	321.912	321.969	322.023	322.078	322.133	322.187	322.234	322.283	322.332	322.381	322.427	322.468	322.51	322.552	322.594	322.637	322.679	322.715	322.75	322.786	322.821	322.857	322.893	322.929
639	319.788	319.905	320.02	320.13	320.239	320.344	320.446	320.544	320.64	320.733	320.825	320.911	320.997	321.079	321.16	321.241	321.314	321.387	321.46	321.53	321.597	321.665	321.729	321.789	321.849	321.91	321.967	322.021	322.076	322.131	322.185	322.233	322.281	322.33	322.38	322.425	322.467	322.509	322.55	322.592	322.635	322.678	322.713	322.748	322.784	322.82	322.856	322.891	322.927
640	319.786	319.903	320.018	320.129	320.237	320.342	320.445	320.542	320.639	320.731	320.824	320.91	320.995	321.078	321.158	321.239	321.312	321.385	321.458	321.528	321.596	321.664	321.727	321.787	321.848	321.908	321.965	322.019	322.075	322.13	322.183	322.231	322.28	322.329	322.378	322.423	322.465	322.507	322.549	322.591	322.633	322.676	322.711	322.747	322.783	322.818	322.854	322.89	322.926
641	319.785	319.902	320.016	320.127	320.235	320.34	320.443	320.54	320.637	320.73	320.822	320.908	320.993	321.076	321.157	321.237	321.31	321.383	321.456	321.526	321.594	321.662	321.725	321.786	321.846	321.906	321.964	322.018	322.073	322.128	322.181	322.229	322.278	322.327	322.376	322.422	322.464	322.505	322.547	322.589	322.632	322.674	322.71	322.745	322.781	322.817	322.853	322.888	322.924
642	319.783	319.9	320.014	320.125	320.233	320.338	320.441	320.539	320.635	320.728	320.82	320.906	320.992	321.074	321.155	321.235	321.309	321.381	321.454	321.524	321.592	321.66	321.724	321.784	321.844	321.905	321.962	322.016	322.071	322.126	322.18	322.228	322.276	322.325	322.375	322.42	322.462	322.504	322.546	322.588	322.63	322.673	322.708	322.744	322.779	322.815	322.851	322.887	322.923
643	319.781	319.898	320.013	320.124	320.232	320.337	320.439	320.537	320.633	320.726	320.818	320.904	320.99	321.072	321.153	321.234	321.307	321.38	321.453	321.523	321.59	321.658	321.722	321.782	321.842	321.903	321.96	322.014	322.069	322.125	322.178	322.226	322.275	322.324	322.373	322.418	322.46	322.502	322.544	322.586	322.629	322.671	322.707	322.742	322.778	322.814	322.849	322.885	322.921
644	319.78	319.897	320.011	320.122	320.23	320.335	320.438	320.535	320.632	320.724	320.817	320.903	320.988	321.071	321.151	321.232	321.305	321.378	321.451	321.521	321.589	321.657	321.72	321.78	321.841	321.901	321.959	322.013	322.068	322.123	322.176	322.224	322.273	322.322	322.371	322.417	322.459	322.5	322.542	322.584	322.627	322.67	322.705	322.74	322.776	322.812	322.848	322.884	322.92
645	319.778	319.895	320.009	320.12	320.228	320.333	320.436	320.533	320.63	320.723	320.815	320.901	320.986	321.069	321.15	321.23	321.303	321.376	321.449	321.519	321.587	321.655	321.718	321.779	321.839	321.899	321.957	322.011	322.066	322.121	322.175	322.223	322.271	322.32	322.37	322.415	322.457	322.499	322.541	322.583	322.625	322.668	322.704	322.739	322.775	322.811	322.846	322.882	322.918
646	319.776	319.893	320.008	320.118	320.227	320.332	320.434	320.532	320.628	320.721	320.813	320.899	320.985	321.067	321.148	321.228	321.302	321.374	321.447	321.517	321.585	321.653	321.717	321.777	321.837	321.898	321.955	322.009	322.064	322.119	322.173	322.221	322.27	322.319	322.368	322.413	322.455	322.497	322.539	322.581	322.624	322.666	322.702	322.737	322.773	322.809	322.845	322.881	322.917
647	319.774	319.892	320.006	320.117	320.225	320.33	320.433	320.53	320.627	320.719	320.811	320.897	320.983	321.065	321.146	321.227	321.3	321.373	321.446	321.516	321.583	321.651	321.715	321.775	321.835	321.896	321.953	322.007	322.063	322.118	322.171	322.219	322.268	322.317	322.366	322.412	322.454	322.496	322.537	322.58	322.622	322.665	322.7	322.736	322.772	322.807	322.843	322.879	322.915
648	319.773	319.89	320.004	320.115	320.223	320.328	320.431	320.528	320.625	320.717	320.81	320.896	320.981	321.064	321.144	321.225	321.298	321.371	321.444	321.514	321.582	321.65	321.713	321.773	321.834	321.894	321.952	322.006	322.061	322.116	322.17	322.217	322.266	322.315	322.365	322.41	322.452	322.494	322.536	322.578	322.621	322.663	322.699	322.734	322.77	322.806	322.842	322.878	322.914
649	319.771	319.888	320.003	320.113	320.221	320.326	320.429	320.526	320.623	320.716	320.808	320.894	320.979	321.062	321.143	321.223	321.296	321.369	321.442	321.512	321.58	321.648	321.711	321.772	321.832	321.893	321.95	322.004	322.059	322.114	322.168	322.216	322.265	322.314	322.363	322.408	322.45	322.492	322.534	322.576	322.619	322.662	322.697	322.733	322.768	322.804	322.84	322.876	322.912
650	319.769	319.887	320.001	320.112	320.22	320.325	320.427	320.525	320.621	320.714	320.806	320.892	320.978	321.06	321.141	321.221	321.295	321.367	321.44	321.51	321.578	321.646	321.71	321.77	321.83	321.891	321.948	322.002	322.057	322.113	322.166	322.214	322.263	322.312	322.361	322.407	322.449	322.491	322.533	322.575	322.617	322.66	322.696	322.731	322.767	322.803	322.839	322.875	322.91
651	319.768	319.885	319.999	320.11	320.218	320.323	320.426	320.523	320.62	320.712	320.804	320.89	320.976	321.058	321.139	321.22	321.293	321.366	321.439	321.509	321.576	321.644	321.708	321.768	321.828	321.889	321.946	322.001	322.056	322.111	322.164	322.212	322.261	322.31	322.36	322.405	322.447	322.489	322.531	322.573	322.616	322.658	322.694	322.729	322.765	322.801	322.837	322.873	322.909
652	319.766	319.883	319.998	320.108	320.216	320.321	320.424	320.521	320.618	320.71	320.803	320.889	320.974	321.057	321.137	321.218	321.291	321.364	321.437	321.507	321.575	321.643	321.706	321.766	321.827	321.887	321.945	321.999	322.054	322.109	322.163	322.211	322.259	322.309	322.358	322.403	322.445	322.487	322.529	322.571	322.614	322.657	322.692	322.728	322.764	322.8	322.836	322.872	322.907
653	319.764	319.881	319.996	320.106	320.215	320.32	320.422	320.519	320.616	320.709	320.801	320.887	320.972	321.055	321.135	321.216	321.289	321.362	321.435	321.505	321.573	321.641	321.704	321.765	321.825	321.886	321.943	321.997	322.052	322.108	322.161	322.209	322.258	322.307	322.356	322.402	322.444	322.486	322.528	322.57	322.613	322.655	322.691	322.726	322.762	322.798	322.834	322.87	322.906
654	319.763	319.88	319.994	320.105	320.213	320.318	320.42	320.518	320.614	320.707	320.799	320.885	320.971	321.053	321.134	321.214	321.288	321.36	321.433	321.503	321.571	321.639	321.703	321.763	321.823	321.884	321.941	321.995	322.051	322.106	322.159	322.207	322.256	322.305	322.355	322.4	322.442	322.484	322.526	322.568	322.611	322.654	322.689	322.725	322.761	322.797	322.833	322.868	322.904
655	319.761	319.878	319.992	320.103	320.211	320.316	320.419	320.516	320.613	320.705	320.797	320.883	320.969	321.051	321.132	321.213	321.286	321.359	321.431	321.502	321.569	321.637	321.701	321.761	321.822	321.882	321.94	321.994	322.049	322.104	322.158	322.206	322.254	322.304	322.353	322.398	322.44	322.482	322.524	322.567	322.609	322.652	322.688	322.723	322.759	322.795	322.831	322.867	322.903
656	319.759	319.876	319.991	320.101	320.209	320.314	320.417	320.514	320.611	320.703	320.796	320.882	320.967	321.05	321.13	321.211	321.284	321.357	321.43	321.5	321.568	321.636	321.699	321.759	321.82	321.88	321.938	321.992	322.047	322.102	322.156	322.204	322.253	322.302	322.351	322.397	322.439	322.481	322.523	322.565	322.608	322.65	322.686	322.722	322.758	322.793	322.829	322.865	322.901
657	319.758	319.875	319.989	320.1	320.208	320.313	320.415	320.513	320.609	320.702	320.794	320.88	320.965	321.048	321.128	321.209	321.282	321.355	321.428	321.498	321.566	321.634	321.697	321.758	321.818	321.879	321.936	321.99	322.045	322.101	322.154	322.202	322.251	322.3	322.35	322.395	322.437	322.479	322.521	322.563	322.606	322.649	322.684	322.72	322.756	322.792	322.828	322.864	322.9
658	319.756	319.873	319.987	320.098	320.206	320.311	320.414	320.511	320.607	320.7	320.792	320.878	320.964	321.046	321.127	321.207	321.281	321.353	321.426	321.496	321.564	321.632	321.696	321.756	321.816	321.877	321.934	321.989	322.044	322.099	322.153	322.201	322.249	322.299	322.348	322.393	322.436	322.478	322.52	322.562	322.605	322.647	322.683	322.718	322.754	322.79	322.826	322.862	322.898
659	319.754	319.871	319.986	320.096	320.204	320.309	320.412	320.509	320.606	320.698	320.79	320.876	320.962	321.044	321.125	321.206	321.279	321.352	321.424	321.494	321.562	321.63	321.694	321.754	321.815	321.875	321.933	321.987	322.042	322.097	322.151	322.199	322.248	322.297	322.346	322.392	322.434	322.476	322.518	322.56	322.603	322.646	322.681	322.717	322.753	322.789	322.825	322.861	322.897
660	319.753	319.87	319.984	320.095	320.203	320.308	320.41	320.507	320.604	320.696	320.789	320.875	320.96	321.043	321.123	321.204	321.277	321.35	321.423	321.493	321.561	321.629	321.692	321.753	321.813	321.873	321.931	321.985	322.04	322.096	322.149	322.197	322.246	322.295	322.345	322.39	322.432	322.474	322.516	322.559	322.601	322.644	322.68	322.715	322.751	322.787	322.823	322.859	322.895
661	319.751	319.868	319.982	320.093	320.201	320.306	320.408	320.506	320.602	320.695	320.787	320.873	320.958	321.041	321.121	321.202	321.275	321.348	321.421	321.491	321.559	321.627	321.69	321.751	321.811	321.872	321.929	321.983	322.039	322.094	322.147	322.195	322.244	322.294	322.343	322.389	322.431	322.473	322.515	322.557	322.6	322.642	322.678	322.714	322.75	322.786	322.822	322.858	322.894
662	319.749	319.866	319.981	320.091	320.199	320.304	320.407	320.504	320.6	320.693	320.785	320.871	320.957	321.039	321.12	321.2	321.274	321.346	321.419	321.489	321.557	321.625	321.689	321.749	321.809	321.87	321.928	321.982	322.037	322.092	322.146	322.194	322.243	322.292	322.341	322.387	322.429	322.471	322.513	322.555	322.598	322.641	322.677	322.712	322.748	322.784	322.82	322.856	322.892
663	319.748	319.865	319.979	320.089	320.197	320.302	320.405	320.502	320.599	320.691	320.783	320.869	320.955	321.037	321.118	321.199	321.272	321.345	321.417	321.487	321.555	321.623	321.687	321.747	321.808	321.868	321.926	321.98	322.035	322.09	322.144	322.192	322.241	322.29	322.34	322.385	322.427	322.469	322.511	322.554	322.596	322.639	322.675	322.711	322.747	322.783	322.819	322.855	322.891
664	319.746	319.863	319.977	320.088	320.196	320.301	320.403	320.5	320.597	320.689	320.782	320.868	320.953	321.035	321.116	321.197	321.27	321.343	321.416	321.486	321.554	321.622	321.685	321.746	321.806	321.867	321.924	321.978	322.033	322.089	322.142	322.19	322.239	322.289	322.338	322.384	322.426	322.468	322.51	322.552	322.595	322.638	322.673	322.709	322.745	322.781	322.817	322.853	322.889
665	319.744	319.861	319.976	320.086	320.194	320.299	320.401	320.499	320.595	320.688	320.78	320.866	320.951	321.034	321.114	321.195	321.268	321.341	321.414	321.484	321.552	321.62	321.683	321.744	321.804	321.865	321.922	321.976	322.032	322.087	322.141	322.189	322.238	322.287	322.336	322.382	322.424	322.466	322.508	322.55	322.593	322.636	322.672	322.707	322.743	322.78	322.816	322.852	322.888
666	319.743	319.86	319.974	320.084	320.192	320.297	320.4	320.497	320.593	320.686	320.778	320.864	320.949	321.032	321.113	321.193	321.266	321.339	321.412	321.482	321.55	321.618	321.682	321.742	321.802	321.863	321.921	321.975	322.03	322.085	322.139	322.187	322.236	322.285	322.335	322.38	322.422	322.464	322.507	322.549	322.592	322.634	322.67	322.706	322.742	322.778	322.814	322.85	322.886
667	319.741	319.858	319.972	320.083	320.191	320.295	320.398	320.495	320.592	320.684	320.776	320.862	320.948	321.03	321.111	321.192	321.265	321.338	321.41	321.48	321.548	321.616	321.68	321.74	321.801	321.861	321.919	321.973	322.028	322.084	322.137	322.185	322.234	322.284	322.333	322.379	322.421	322.463	322.505	322.547	322.59	322.633	322.669	322.704	322.74	322.776	322.813	322.849	322.885
668	319.739	319.856	319.97	320.081	320.189	320.294	320.396	320.493	320.59	320.682	320.775	320.861	320.946	321.028	321.109	321.19	321.263	321.336	321.409	321.479	321.547	321.615	321.678	321.739	321.799	321.86	321.917	321.971	322.027	322.082	322.136	322.184	322.233	322.282	322.331	322.377	322.419	322.461	322.503	322.546	322.588	322.631	322.667	322.703	322.739	322.775	322.811	322.847	322.883
669	319.738	319.854	319.969	320.079	320.187	320.292	320.395	320.492	320.588	320.681	320.773	320.859	320.944	321.027	321.107	321.188	321.261	321.334	321.407	321.477	321.545	321.613	321.676	321.737	321.797	321.858	321.915	321.97	322.025	322.08	322.134	322.182	322.231	322.28	322.33	322.375	322.417	322.46	322.502	322.544	322.587	322.63	322.665	322.701	322.737	322.773	322.809	322.846	322.882
670	319.736	319.853	319.967	320.078	320.185	320.29	320.393	320.49	320.587	320.679	320.771	320.857	320.942	321.025	321.106	321.186	321.259	321.332	321.405	321.475	321.543	321.611	321.675	321.735	321.796	321.856	321.914	321.968	322.023	322.079	322.132	322.18	322.229	322.279	322.328	322.374	322.416	322.458	322.5	322.542	322.585	322.628	322.664	322.7	322.736	322.772	322.808	322.844	322.88
671	319.734	319.851	319.965	320.076	320.184	320.289	320.391	320.488	320.585	320.677	320.769	320.855	320.941	321.023	321.104	321.185	321.258	321.331	321.403	321.473	321.541	321.609	321.673	321.733	321.794	321.854	321.912	321.966	322.021	322.077	322.13	322.179	322.228	322.277	322.326	322.372	322.414	322.456	322.498	322.541	322.584	322.626	322.662	322.698	322.734	322.77	322.806	322.843	322.879
672	319.733	319.849	319.964	320.074	320.182	320.287	320.389	320.487	320.583	320.676	320.768	320.854	320.939	321.021	321.102	321.183	321.256	321.329	321.402	321.472	321.54	321.608	321.671	321.732	321.792	321.853	321.91	321.964	322.02	322.075	322.129	322.177	322.226	322.275	322.325	322.37	322.412	322.455	322.497	322.539	322.582	322.625	322.661	322.696	322.733	322.769	322.805	322.841	322.877
673	319.731	319.848	319.962	320.072	320.18	320.285	320.388	320.485	320.581	320.674	320.766	320.852	320.937	321.02	321.1	321.181	321.254	321.327	321.4	321.47	321.538	321.606	321.669	321.73	321.79	321.851	321.909	321.963	322.018	322.073	322.127	322.175	322.224	322.274	322.323	322.369	322.411	322.453	322.495	322.537	322.58	322.623	322.659	322.695	322.731	322.767	322.803	322.839	322.876
674	319.729	319.846	319.96	320.071	320.179	320.283	320.386	320.483	320.58	320.672	320.764	320.85	320.935	321.018	321.099	321.179	321.252	321.325	321.398	321.468	321.536	321.604	321.668	321.728	321.789	321.849	321.907	321.961	322.016	322.072	322.125	322.174	322.222	322.272	322.321	322.367	322.409	322.451	322.494	322.536	322.579	322.622	322.658	322.693	322.729	322.766	322.802	322.838	322.874
675	319.728	319.844	319.959	320.069	320.177	320.282	320.384	320.481	320.578	320.67	320.762	320.848	320.934	321.016	321.097	321.178	321.251	321.324	321.396	321.466	321.534	321.602	321.666	321.726	321.787	321.848	321.905	321.959	322.015	322.07	322.124	322.172	322.221	322.27	322.32	322.365	322.407	322.45	322.492	322.534	322.577	322.62	322.656	322.692	322.728	322.764	322.8	322.836	322.873
676	319.726	319.843	319.957	320.067	320.175	320.28	320.382	320.48	320.576	320.669	320.761	320.847	320.932	321.014	321.095	321.176	321.249	321.322	321.395	321.465	321.533	321.601	321.664	321.725	321.785	321.846	321.903	321.958	322.013	322.068	322.122	322.17	322.219	322.269	322.318	322.364	322.406	322.448	322.49	322.533	322.576	322.619	322.654	322.69	322.726	322.762	322.799	322.835	322.871
677	319.724	319.841	319.955	320.066	320.174	320.278	320.381	320.478	320.574	320.667	320.759	320.845	320.93	321.013	321.093	321.174	321.247	321.32	321.393	321.463	321.531	321.599	321.663	321.723	321.783	321.844	321.902	321.956	322.011	322.067	322.12	322.168	322.217	322.267	322.316	322.362	322.404	322.446	322.489	322.531	322.574	322.617	322.653	322.689	322.725	322.761	322.797	322.833	322.87
678	319.723	319.839	319.953	320.064	320.172	320.277	320.379	320.476	320.573	320.665	320.757	320.843	320.928	321.011	321.092	321.172	321.245	321.318	321.391	321.461	321.529	321.597	321.661	321.721	321.782	321.842	321.9	321.954	322.009	322.065	322.119	322.167	322.216	322.265	322.315	322.36	322.403	322.445	322.487	322.529	322.572	322.615	322.651	322.687	322.723	322.759	322.796	322.832	322.868
679	319.721	319.838	319.952	320.062	320.17	320.275	320.377	320.474	320.571	320.663	320.755	320.841	320.927	321.009	321.09	321.17	321.244	321.317	321.389	321.459	321.527	321.595	321.659	321.719	321.78	321.841	321.898	321.952	322.008	322.063	322.117	322.165	322.214	322.264	322.313	322.359	322.401	322.443	322.485	322.528	322.571	322.614	322.65	322.685	322.722	322.758	322.794	322.83	322.867
680	319.719	319.836	319.95	320.06	320.168	320.273	320.376	320.473	320.569	320.662	320.754	320.84	320.925	321.007	321.088	321.169	321.242	321.315	321.388	321.458	321.526	321.594	321.657	321.718	321.778	321.839	321.896	321.951	322.006	322.061	322.115	322.163	322.212	322.262	322.311	322.357	322.399	322.442	322.484	322.526	322.569	322.612	322.648	322.684	322.72	322.756	322.793	322.829	322.865
681	319.718	319.834	319.948	320.059	320.167	320.271	320.374	320.471	320.567	320.66	320.752	320.838	320.923	321.006	321.086	321.167	321.24	321.313	321.386	321.456	321.524	321.592	321.656	321.716	321.776	321.837	321.895	321.949	322.004	322.06	322.114	322.162	322.211	322.26	322.31	322.355	322.398	322.44	322.482	322.525	322.568	322.611	322.646	322.682	322.718	322.755	322.791	322.827	322.864
682	319.716	319.833	319.947	320.057	320.165	320.27	320.372	320.469	320.566	320.658	320.75	320.836	320.921	321.004	321.085	321.165	321.238	321.311	321.384	321.454	321.522	321.59	321.654	321.714	321.775	321.835	321.893	321.947	322.003	322.058	322.112	322.16	322.209	322.258	322.308	322.354	322.396	322.438	322.48	322.523	322.566	322.609	322.645	322.681	322.717	322.753	322.789	322.826	322.862
683	319.714	319.831	319.945	320.055	320.163	320.268	320.37	320.467	320.564	320.656	320.748	320.834	320.92	321.002	321.083	321.163	321.237	321.309	321.382	321.452	321.52	321.588	321.652	321.713	321.773	321.834	321.891	321.946	322.001	322.056	322.11	322.158	322.207	322.257	322.306	322.352	322.394	322.437	322.479	322.521	322.564	322.607	322.643	322.679	322.715	322.752	322.788	322.824	322.861
684	319.713	319.829	319.943	320.054	320.162	320.266	320.369	320.466	320.562	320.655	320.747	320.833	320.918	321	321.081	321.162	321.235	321.308	321.381	321.451	321.519	321.587	321.65	321.711	321.771	321.832	321.89	321.944	321.999	322.055	322.108	322.157	322.206	322.255	322.305	322.35	322.393	322.435	322.477	322.52	322.563	322.606	322.642	322.677	322.714	322.75	322.786	322.823	322.859
685	319.711	319.828	319.942	320.052	320.16	320.265	320.367	320.464	320.56	320.653	320.745	320.831	320.916	320.999	321.079	321.16	321.233	321.306	321.379	321.449	321.517	321.585	321.649	321.709	321.769	321.83	321.888	321.942	321.997	322.053	322.107	322.155	322.204	322.253	322.303	322.349	322.391	322.433	322.476	322.518	322.561	322.604	322.64	322.676	322.712	322.749	322.785	322.821	322.857
686	319.709	319.826	319.94	320.05	320.158	320.263	320.365	320.462	320.559	320.651	320.743	320.829	320.914	320.997	321.078	321.158	321.231	321.304	321.377	321.447	321.515	321.583	321.647	321.707	321.768	321.828	321.886	321.94	321.996	322.051	322.105	322.153	322.202	322.252	322.301	322.347	322.389	322.432	322.474	322.516	322.56	322.603	322.639	322.674	322.711	322.747	322.783	322.82	322.856
687	319.708	319.824	319.938	320.049	320.156	320.261	320.363	320.461	320.557	320.649	320.741	320.827	320.913	320.995	321.076	321.156	321.23	321.302	321.375	321.445	321.513	321.581	321.645	321.706	321.766	321.827	321.884	321.939	321.994	322.05	322.103	322.152	322.201	322.25	322.3	322.345	322.388	322.43	322.472	322.515	322.558	322.601	322.637	322.673	322.709	322.745	322.782	322.818	322.854
688	319.706	319.822	319.937	320.047	320.155	320.259	320.362	320.459	320.555	320.648	320.74	320.826	320.911	320.993	321.074	321.155	321.228	321.301	321.374	321.444	321.512	321.58	321.643	321.704	321.764	321.825	321.883	321.937	321.992	322.048	322.102	322.15	322.199	322.248	322.298	322.344	322.386	322.428	322.471	322.513	322.556	322.599	322.635	322.671	322.708	322.744	322.78	322.817	322.853
689	319.704	319.821	319.935	320.045	320.153	320.258	320.36	320.457	320.554	320.646	320.738	320.824	320.909	320.992	321.072	321.153	321.226	321.299	321.372	321.442	321.51	321.578	321.642	321.702	321.763	321.823	321.881	321.935	321.991	322.046	322.1	322.148	322.197	322.247	322.296	322.342	322.384	322.427	322.469	322.512	322.555	322.598	322.634	322.67	322.706	322.742	322.779	322.815	322.851
690	319.703	319.819	319.933	320.043	320.151	320.256	320.358	320.455	320.552	320.644	320.736	320.822	320.907	320.99	321.071	321.151	321.224	321.297	321.37	321.44	321.508	321.576	321.64	321.7	321.761	321.822	321.879	321.934	321.989	322.044	322.098	322.146	322.196	322.245	322.295	322.34	322.383	322.425	322.467	322.51	322.553	322.596	322.632	322.668	322.704	322.741	322.777	322.814	322.85
691	319.701	319.817	319.931	320.042	320.15	320.254	320.357	320.454	320.55	320.642	320.734	320.82	320.906	320.988	321.069	321.149	321.223	321.295	321.368	321.438	321.506	321.574	321.638	321.699	321.759	321.82	321.877	321.932	321.987	322.043	322.097	322.145	322.194	322.243	322.293	322.339	322.381	322.423	322.466	322.508	322.551	322.595	322.631	322.666	322.703	322.739	322.776	322.812	322.848
692	319.699	319.816	319.93	320.04	320.148	320.252	320.355	320.452	320.548	320.641	320.733	320.819	320.904	320.986	321.067	321.148	321.221	321.294	321.367	321.437	321.505	321.573	321.636	321.697	321.757	321.818	321.876	321.93	321.985	322.041	322.095	322.143	322.192	322.242	322.291	322.337	322.379	322.422	322.464	322.507	322.55	322.593	322.629	322.665	322.701	322.738	322.774	322.811	322.847
693	319.697	319.814	319.928	320.038	320.146	320.251	320.353	320.45	320.547	320.639	320.731	320.817	320.902	320.985	321.065	321.146	321.219	321.292	321.365	321.435	321.503	321.571	321.635	321.695	321.756	321.816	321.874	321.928	321.984	322.039	322.093	322.141	322.19	322.24	322.29	322.335	322.378	322.42	322.463	322.505	322.548	322.591	322.627	322.663	322.7	322.736	322.773	322.809	322.845
694	319.696	319.812	319.926	320.037	320.144	320.249	320.351	320.448	320.545	320.637	320.729	320.815	320.9	320.983	321.063	321.144	321.217	321.29	321.363	321.433	321.501	321.569	321.633	321.693	321.754	321.815	321.872	321.927	321.982	322.038	322.091	322.14	322.189	322.238	322.288	322.334	322.376	322.419	322.461	322.504	322.547	322.59	322.626	322.662	322.698	322.735	322.771	322.807	322.844
695	319.694	319.811	319.925	320.035	320.143	320.247	320.35	320.447	320.543	320.635	320.727	320.813	320.899	320.981	321.062	321.142	321.216	321.288	321.361	321.431	321.499	321.567	321.631	321.692	321.752	321.813	321.871	321.925	321.98	322.036	322.09	322.138	322.187	322.237	322.286	322.332	322.375	322.417	322.459	322.502	322.545	322.588	322.624	322.66	322.697	322.733	322.769	322.806	322.842
696	319.692	319.809	319.923	320.033	320.141	320.246	320.348	320.445	320.541	320.634	320.726	320.812	320.897	320.979	321.06	321.141	321.214	321.287	321.36	321.43	321.498	321.566	321.629	321.69	321.75	321.811	321.869	321.923	321.979	322.034	322.088	322.136	322.185	322.235	322.285	322.331	322.373	322.415	322.458	322.5	322.543	322.587	322.623	322.659	322.695	322.732	322.768	322.804	322.841
697	319.691	319.807	319.921	320.032	320.139	320.244	320.346	320.443	320.54	320.632	320.724	320.81	320.895	320.978	321.058	321.139	321.212	321.285	321.358	321.428	321.496	321.564	321.628	321.688	321.749	321.809	321.867	321.921	321.977	322.032	322.086	322.135	322.184	322.233	322.283	322.329	322.371	322.414	322.456	322.499	322.542	322.585	322.621	322.657	322.693	322.73	322.766	322.803	322.839
698	319.689	319.806	319.92	320.03	320.138	320.242	320.344	320.441	320.538	320.63	320.722	320.808	320.893	320.976	321.056	321.137	321.21	321.283	321.356	321.426	321.494	321.562	321.626	321.686	321.747	321.808	321.865	321.92	321.975	322.031	322.085	322.133	322.182	322.232	322.281	322.327	322.37	322.412	322.454	322.497	322.54	322.583	322.619	322.655	322.692	322.728	322.765	322.801	322.838
699	319.687	319.804	319.918	320.028	320.136	320.24	320.343	320.44	320.536	320.628	320.72	320.806	320.892	320.974	321.055	321.135	321.209	321.281	321.354	321.424	321.492	321.56	321.624	321.685	321.745	321.806	321.864	321.918	321.974	322.029	322.083	322.131	322.18	322.23	322.28	322.326	322.368	322.41	322.453	322.495	322.539	322.582	322.618	322.654	322.69	322.727	322.763	322.8	322.836
700	319.686	319.802	319.916	320.026	320.134	320.239	320.341	320.438	320.534	320.627	320.719	320.805	320.89	320.972	321.053	321.134	321.207	321.28	321.353	321.423	321.491	321.559	321.622	321.683	321.743	321.804	321.862	321.916	321.972	322.027	322.081	322.13	322.179	322.228	322.278	322.324	322.366	322.409	322.451	322.494	322.537	322.58	322.616	322.652	322.689	322.725	322.762	322.798	322.835
701	319.684	319.801	319.914	320.025	320.132	320.237	320.339	320.436	320.533	320.625	320.717	320.803	320.888	320.971	321.051	321.132	321.205	321.278	321.351	321.421	321.489	321.557	321.621	321.681	321.742	321.803	321.86	321.915	321.97	322.026	322.08	322.128	322.177	322.227	322.276	322.322	322.365	322.407	322.45	322.492	322.535	322.579	322.615	322.651	322.687	322.724	322.76	322.797	322.833
702	319.682	319.799	319.913	320.023	320.131	320.235	320.338	320.435	320.531	320.623	320.715	320.801	320.886	320.969	321.049	321.13	321.203	321.276	321.349	321.419	321.487	321.555	321.619	321.679	321.74	321.801	321.859	321.913	321.968	322.024	322.078	322.126	322.175	322.225	322.275	322.321	322.363	322.405	322.448	322.491	322.534	322.577	322.613	322.649	322.686	322.722	322.759	322.795	322.832
703	319.681	319.797	319.911	320.021	320.129	320.234	320.336	320.433	320.529	320.621	320.713	320.799	320.885	320.967	321.048	321.128	321.202	321.274	321.347	321.417	321.485	321.554	321.617	321.678	321.738	321.799	321.857	321.911	321.967	322.022	322.076	322.124	322.174	322.223	322.273	322.319	322.361	322.404	322.446	322.489	322.532	322.575	322.612	322.648	322.684	322.721	322.757	322.794	322.83
704	319.679	319.796	319.909	320.02	320.127	320.232	320.334	320.431	320.527	320.62	320.712	320.798	320.883	320.965	321.046	321.127	321.2	321.273	321.346	321.416	321.484	321.552	321.615	321.676	321.737	321.797	321.855	321.909	321.965	322.021	322.074	322.123	322.172	322.222	322.271	322.317	322.36	322.402	322.445	322.487	322.531	322.574	322.61	322.646	322.683	322.719	322.756	322.792	322.829
705	319.677	319.794	319.908	320.018	320.126	320.23	320.332	320.429	320.526	320.618	320.71	320.796	320.881	320.964	321.044	321.125	321.198	321.271	321.344	321.414	321.482	321.55	321.614	321.674	321.735	321.796	321.853	321.908	321.963	322.019	322.073	322.121	322.17	322.22	322.27	322.316	322.358	322.401	322.443	322.486	322.529	322.572	322.608	322.644	322.681	322.718	322.754	322.791	322.827
706	319.676	319.792	319.906	320.016	320.124	320.228	320.331	320.428	320.524	320.616	320.708	320.794	320.879	320.962	321.042	321.123	321.196	321.269	321.342	321.412	321.48	321.548	321.612	321.672	321.733	321.794	321.852	321.906	321.962	322.017	322.071	322.119	322.169	322.218	322.268	322.314	322.356	322.399	322.441	322.484	322.527	322.571	322.607	322.643	322.679	322.716	322.753	322.789	322.826
707	319.674	319.79	319.904	320.014	320.122	320.227	320.329	320.426	320.522	320.614	320.706	320.792	320.878	320.96	321.041	321.121	321.194	321.267	321.34	321.41	321.478	321.547	321.61	321.671	321.731	321.792	321.85	321.904	321.96	322.015	322.069	322.118	322.167	322.217	322.266	322.312	322.355	322.397	322.44	322.482	322.526	322.569	322.605	322.641	322.678	322.714	322.751	322.788	322.824
708	319.672	319.789	319.903	320.013	320.12	320.225	320.327	320.424	320.52	320.613	320.705	320.791	320.876	320.958	321.039	321.12	321.193	321.266	321.338	321.409	321.477	321.545	321.608	321.669	321.73	321.79	321.848	321.903	321.958	322.014	322.068	322.116	322.165	322.215	322.265	322.311	322.353	322.396	322.438	322.481	322.524	322.567	322.604	322.64	322.676	322.713	322.749	322.786	322.823
709	319.671	319.787	319.901	320.011	320.119	320.223	320.326	320.422	320.519	320.611	320.703	320.789	320.874	320.957	321.037	321.118	321.191	321.264	321.337	321.407	321.475	321.543	321.607	321.667	321.728	321.789	321.846	321.901	321.956	322.012	322.066	322.114	322.164	322.213	322.263	322.309	322.351	322.394	322.437	322.479	322.523	322.566	322.602	322.638	322.675	322.711	322.748	322.785	322.821
710	319.669	319.785	319.899	320.009	320.117	320.222	320.324	320.421	320.517	320.609	320.701	320.787	320.872	320.955	321.035	321.116	321.189	321.262	321.335	321.405	321.473	321.541	321.605	321.666	321.726	321.787	321.845	321.899	321.955	322.01	322.064	322.113	322.162	322.212	322.261	322.307	322.35	322.392	322.435	322.478	322.521	322.564	322.6	322.637	322.673	322.71	322.746	322.783	322.82
711	319.667	319.784	319.898	320.008	320.115	320.22	320.322	320.419	320.515	320.608	320.7	320.785	320.871	320.953	321.034	321.114	321.187	321.26	321.333	321.403	321.471	321.54	321.603	321.664	321.724	321.785	321.843	321.897	321.953	322.009	322.063	322.111	322.16	322.21	322.26	322.306	322.348	322.391	322.433	322.476	322.519	322.563	322.599	322.635	322.672	322.708	322.745	322.782	322.818
712	319.666	319.782	319.896	320.006	320.114	320.218	320.32	320.417	320.514	320.606	320.698	320.784	320.869	320.951	321.032	321.113	321.186	321.259	321.331	321.402	321.47	321.538	321.601	321.662	321.723	321.783	321.841	321.896	321.951	322.007	322.061	322.109	322.159	322.208	322.258	322.304	322.347	322.389	322.432	322.474	322.518	322.561	322.597	322.633	322.67	322.707	322.743	322.78	322.817
713	319.664	319.78	319.894	320.004	320.112	320.216	320.319	320.415	320.512	320.604	320.696	320.782	320.867	320.95	321.03	321.111	321.184	321.257	321.33	321.4	321.468	321.536	321.6	321.66	321.721	321.782	321.84	321.894	321.95	322.005	322.059	322.108	322.157	322.207	322.256	322.302	322.345	322.387	322.43	322.473	322.516	322.559	322.596	322.632	322.669	322.705	322.742	322.778	322.815
714	319.662	319.779	319.892	320.003	320.11	320.215	320.317	320.414	320.51	320.602	320.694	320.78	320.865	320.948	321.028	321.109	321.182	321.255	321.328	321.398	321.466	321.534	321.598	321.659	321.719	321.78	321.838	321.892	321.948	322.003	322.057	322.106	322.155	322.205	322.255	322.301	322.343	322.386	322.428	322.471	322.514	322.558	322.594	322.63	322.667	322.704	322.74	322.777	322.814
715	319.661	319.777	319.891	320.001	320.108	320.213	320.315	320.412	320.508	320.601	320.693	320.778	320.864	320.946	321.027	321.107	321.18	321.253	321.326	321.396	321.464	321.533	321.596	321.657	321.717	321.778	321.836	321.891	321.946	322.002	322.056	322.104	322.153	322.203	322.253	322.299	322.342	322.384	322.427	322.47	322.513	322.556	322.593	322.629	322.665	322.702	322.739	322.775	322.812
716	319.659	319.775	319.889	319.999	320.107	320.211	320.313	320.41	320.507	320.599	320.691	320.777	320.862	320.944	321.025	321.105	321.179	321.252	321.324	321.395	321.463	321.531	321.595	321.655	321.716	321.777	321.834	321.889	321.944	322	322.054	322.102	322.152	322.202	322.251	322.297	322.34	322.383	322.425	322.468	322.511	322.555	322.591	322.627	322.664	322.701	322.737	322.774	322.811
717	319.657	319.774	319.887	319.997	320.105	320.209	320.312	320.409	320.505	320.597	320.689	320.775	320.86	320.942	321.023	321.104	321.177	321.25	321.323	321.393	321.461	321.529	321.593	321.653	321.714	321.775	321.833	321.887	321.943	321.998	322.052	322.101	322.15	322.2	322.25	322.296	322.338	322.381	322.424	322.466	322.51	322.553	322.589	322.626	322.662	322.699	322.736	322.772	322.809
718	319.656	319.772	319.886	319.996	320.103	320.208	320.31	320.407	320.503	320.595	320.687	320.773	320.858	320.941	321.021	321.102	321.175	321.248	321.321	321.391	321.459	321.527	321.591	321.652	321.712	321.773	321.831	321.885	321.941	321.997	322.051	322.099	322.148	322.198	322.248	322.294	322.337	322.379	322.422	322.465	322.508	322.551	322.588	322.624	322.661	322.697	322.734	322.771	322.808
719	319.654	319.77	319.884	319.994	320.102	320.206	320.308	320.405	320.501	320.594	320.686	320.771	320.857	320.939	321.02	321.1	321.173	321.246	321.319	321.389	321.457	321.526	321.589	321.65	321.71	321.771	321.829	321.884	321.939	321.995	322.049	322.097	322.147	322.197	322.246	322.292	322.335	322.378	322.42	322.463	322.506	322.55	322.586	322.622	322.659	322.696	322.733	322.769	322.806
720	319.652	319.769	319.882	319.992	320.1	320.204	320.307	320.403	320.5	320.592	320.684	320.77	320.855	320.937	321.018	321.098	321.172	321.245	321.317	321.388	321.456	321.524	321.588	321.648	321.709	321.77	321.827	321.882	321.938	321.993	322.047	322.096	322.145	322.195	322.245	322.291	322.333	322.376	322.419	322.461	322.505	322.548	322.585	322.621	322.658	322.694	322.731	322.768	322.805
721	319.651	319.767	319.881	319.991	320.098	320.203	320.305	320.402	320.498	320.59	320.682	320.768	320.853	320.935	321.016	321.097	321.17	321.243	321.316	321.386	321.454	321.522	321.586	321.646	321.707	321.768	321.826	321.88	321.936	321.992	322.046	322.094	322.143	322.193	322.243	322.289	322.332	322.374	322.417	322.46	322.503	322.547	322.583	322.619	322.656	322.693	322.73	322.766	322.803
722	319.649	319.765	319.879	319.989	320.096	320.201	320.303	320.4	320.496	320.588	320.68	320.766	320.851	320.934	321.014	321.095	321.168	321.241	321.314	321.384	321.452	321.52	321.584	321.645	321.705	321.766	321.824	321.879	321.934	321.99	322.044	322.092	322.142	322.192	322.241	322.287	322.33	322.373	322.415	322.458	322.502	322.545	322.581	322.618	322.654	322.691	322.728	322.765	322.801
723	319.647	319.764	319.877	319.987	320.095	320.199	320.301	320.398	320.494	320.587	320.679	320.764	320.85	320.932	321.013	321.093	321.166	321.239	321.312	321.382	321.45	321.519	321.582	321.643	321.704	321.764	321.822	321.877	321.932	321.988	322.042	322.091	322.14	322.19	322.24	322.286	322.328	322.371	322.414	322.457	322.5	322.543	322.58	322.616	322.653	322.69	322.726	322.763	322.8
724	319.646	319.762	319.876	319.986	320.093	320.197	320.3	320.396	320.493	320.585	320.677	320.763	320.848	320.93	321.011	321.091	321.165	321.238	321.31	321.381	321.449	321.517	321.581	321.641	321.702	321.763	321.821	321.875	321.931	321.986	322.04	322.089	322.138	322.188	322.238	322.284	322.327	322.369	322.412	322.455	322.498	322.542	322.578	322.615	322.651	322.688	322.725	322.762	322.798
725	319.644	319.76	319.874	319.984	320.091	320.196	320.298	320.395	320.491	320.583	320.675	320.761	320.846	320.928	321.009	321.09	321.163	321.236	321.309	321.379	321.447	321.515	321.579	321.639	321.7	321.761	321.819	321.873	321.929	321.985	322.039	322.087	322.137	322.186	322.236	322.282	322.325	322.368	322.411	322.453	322.497	322.54	322.577	322.613	322.65	322.687	322.723	322.76	322.797
726	319.642	319.758	319.872	319.982	320.09	320.194	320.296	320.393	320.489	320.581	320.673	320.759	320.844	320.927	321.007	321.088	321.161	321.234	321.307	321.377	321.445	321.513	321.577	321.638	321.698	321.759	321.817	321.872	321.927	321.983	322.037	322.086	322.135	322.185	322.235	322.281	322.323	322.366	322.409	322.452	322.495	322.539	322.575	322.611	322.648	322.685	322.722	322.759	322.795
727	319.641	319.757	319.87	319.98	320.088	320.192	320.294	320.391	320.487	320.58	320.672	320.757	320.843	320.925	321.006	321.086	321.159	321.232	321.305	321.375	321.443	321.512	321.575	321.636	321.697	321.758	321.815	321.87	321.926	321.981	322.035	322.084	322.133	322.183	322.233	322.279	322.322	322.365	322.407	322.45	322.494	322.537	322.574	322.61	322.647	322.683	322.72	322.757	322.794
728	319.639	319.755	319.869	319.979	320.086	320.191	320.293	320.389	320.486	320.578	320.67	320.756	320.841	320.923	321.004	321.084	321.158	321.23	321.303	321.374	321.442	321.51	321.574	321.634	321.695	321.756	321.814	321.868	321.924	321.98	322.034	322.082	322.132	322.181	322.231	322.277	322.32	322.363	322.406	322.449	322.492	322.535	322.572	322.608	322.645	322.682	322.719	322.756	322.792
729	319.637	319.753	319.867	319.977	320.084	320.189	320.291	320.388	320.484	320.576	320.668	320.754	320.839	320.921	321.002	321.083	321.156	321.229	321.302	321.372	321.44	321.508	321.572	321.632	321.693	321.754	321.812	321.866	321.922	321.978	322.032	322.081	322.13	322.18	322.23	322.276	322.319	322.361	322.404	322.447	322.49	322.534	322.57	322.607	322.644	322.68	322.717	322.754	322.791
730	319.636	319.752	319.865	319.975	320.083	320.187	320.289	320.386	320.482	320.574	320.666	320.752	320.837	320.92	321	321.081	321.154	321.227	321.3	321.37	321.438	321.506	321.57	321.631	321.691	321.752	321.81	321.865	321.92	321.976	322.03	322.079	322.128	322.178	322.228	322.274	322.317	322.36	322.402	322.445	322.489	322.532	322.569	322.605	322.642	322.679	322.716	322.753	322.789
731	319.634	319.75	319.864	319.974	320.081	320.185	320.288	320.384	320.48	320.573	320.665	320.75	320.836	320.918	320.999	321.079	321.152	321.225	321.298	321.368	321.436	321.505	321.568	321.629	321.69	321.751	321.808	321.863	321.919	321.974	322.029	322.077	322.127	322.176	322.226	322.273	322.315	322.358	322.401	322.444	322.487	322.531	322.567	322.604	322.64	322.677	322.714	322.751	322.788
732	319.632	319.748	319.862	319.972	320.079	320.184	320.286	320.383	320.479	320.571	320.663	320.749	320.834	320.916	320.997	321.077	321.151	321.223	321.296	321.367	321.435	321.503	321.567	321.627	321.688	321.749	321.807	321.861	321.917	321.973	322.027	322.075	322.125	322.175	322.225	322.271	322.314	322.356	322.399	322.442	322.486	322.529	322.566	322.602	322.639	322.676	322.713	322.749	322.786
733	319.631	319.747	319.86	319.97	320.078	320.182	320.284	320.381	320.477	320.569	320.661	320.747	320.832	320.914	320.995	321.076	321.149	321.222	321.295	321.365	321.433	321.501	321.565	321.626	321.686	321.747	321.805	321.86	321.915	321.971	322.025	322.074	322.123	322.173	322.223	322.269	322.312	322.355	322.397	322.44	322.484	322.527	322.564	322.6	322.637	322.674	322.711	322.748	322.785
734	319.629	319.745	319.859	319.968	320.076	320.18	320.282	320.379	320.475	320.567	320.659	320.745	320.83	320.913	320.993	321.074	321.147	321.22	321.293	321.363	321.431	321.499	321.563	321.624	321.684	321.745	321.803	321.858	321.914	321.969	322.023	322.072	322.121	322.171	322.221	322.268	322.31	322.353	322.396	322.439	322.482	322.526	322.562	322.599	322.636	322.673	322.71	322.746	322.783
735	319.627	319.743	319.857	319.967	320.074	320.179	320.281	320.377	320.474	320.566	320.658	320.743	320.829	320.911	320.992	321.072	321.145	321.218	321.291	321.361	321.429	321.498	321.561	321.622	321.683	321.744	321.802	321.856	321.912	321.968	322.022	322.07	322.12	322.17	322.22	322.266	322.309	322.351	322.394	322.437	322.481	322.524	322.561	322.597	322.634	322.671	322.708	322.745	322.782
736	319.626	319.742	319.855	319.965	320.072	320.177	320.279	320.376	320.472	320.564	320.656	320.742	320.827	320.909	320.99	321.07	321.144	321.216	321.289	321.36	321.428	321.496	321.56	321.62	321.681	321.742	321.8	321.854	321.91	321.966	322.02	322.069	322.118	322.168	322.218	322.264	322.307	322.35	322.393	322.436	322.479	322.523	322.559	322.596	322.633	322.67	322.706	322.743	322.78
737	319.624	319.74	319.853	319.963	320.071	320.175	320.277	320.374	320.47	320.562	320.654	320.74	320.825	320.907	320.988	321.069	321.142	321.215	321.288	321.358	321.426	321.494	321.558	321.619	321.679	321.74	321.798	321.853	321.908	321.964	322.018	322.067	322.116	322.166	322.216	322.263	322.305	322.348	322.391	322.434	322.478	322.521	322.558	322.594	322.631	322.668	322.705	322.742	322.779
738	319.622	319.738	319.852	319.962	320.069	320.173	320.275	320.372	320.468	320.56	320.652	320.738	320.823	320.906	320.986	321.067	321.14	321.213	321.286	321.356	321.424	321.492	321.556	321.617	321.678	321.738	321.796	321.851	321.907	321.963	322.017	322.065	322.115	322.165	322.215	322.261	322.304	322.347	322.389	322.432	322.476	322.519	322.556	322.593	322.629	322.666	322.703	322.74	322.777
739	319.621	319.737	319.85	319.96	320.067	320.172	320.274	320.37	320.467	320.559	320.651	320.736	320.822	320.904	320.984	321.065	321.138	321.211	321.284	321.354	321.422	321.491	321.554	321.615	321.676	321.737	321.795	321.849	321.905	321.961	322.015	322.064	322.113	322.163	322.213	322.259	322.302	322.345	322.388	322.431	322.474	322.518	322.554	322.591	322.628	322.665	322.702	322.739	322.776
740	319.619	319.735	319.848	319.958	320.066	320.17	320.272	320.369	320.465	320.557	320.649	320.735	320.82	320.902	320.983	321.063	321.137	321.209	321.282	321.353	321.421	321.489	321.553	321.613	321.674	321.735	321.793	321.848	321.903	321.959	322.013	322.062	322.111	322.161	322.211	322.258	322.3	322.343	322.386	322.429	322.473	322.516	322.553	322.589	322.626	322.663	322.7	322.737	322.774
741	319.617	319.733	319.847	319.957	320.064	320.168	320.27	320.367	320.463	320.555	320.647	320.733	320.818	320.9	320.981	321.062	321.135	321.208	321.281	321.351	321.419	321.487	321.551	321.612	321.672	321.733	321.791	321.846	321.902	321.957	322.012	322.06	322.11	322.16	322.21	322.256	322.299	322.342	322.384	322.428	322.471	322.515	322.551	322.588	322.625	322.662	322.699	322.736	322.773
742	319.615	319.732	319.845	319.955	320.062	320.166	320.269	320.365	320.461	320.553	320.645	320.731	320.816	320.899	320.979	321.06	321.133	321.206	321.279	321.349	321.417	321.485	321.549	321.61	321.671	321.732	321.79	321.844	321.9	321.956	322.01	322.059	322.108	322.158	322.208	322.254	322.297	322.34	322.383	322.426	322.469	322.513	322.55	322.586	322.623	322.66	322.697	322.734	322.771
743	319.614	319.73	319.843	319.953	320.06	320.165	320.267	320.363	320.46	320.552	320.644	320.729	320.815	320.897	320.977	321.058	321.131	321.204	321.277	321.347	321.415	321.484	321.547	321.608	321.669	321.73	321.788	321.842	321.898	321.954	322.008	322.057	322.106	322.156	322.206	322.253	322.295	322.338	322.381	322.424	322.468	322.511	322.548	322.585	322.622	322.659	322.696	322.733	322.77
744	319.612	319.728	319.842	319.951	320.059	320.163	320.265	320.362	320.458	320.55	320.642	320.728	320.813	320.895	320.976	321.056	321.13	321.202	321.275	321.346	321.414	321.482	321.546	321.606	321.667	321.728	321.786	321.841	321.896	321.952	322.006	322.055	322.105	322.155	322.205	322.251	322.294	322.337	322.38	322.423	322.466	322.51	322.547	322.583	322.62	322.657	322.694	322.731	322.768
745	319.61	319.726	319.84	319.95	320.057	320.161	320.263	320.36	320.456	320.548	320.64	320.726	320.811	320.893	320.974	321.055	321.128	321.201	321.274	321.344	321.412	321.48	321.544	321.605	321.665	321.726	321.784	321.839	321.895	321.951	322.005	322.053	322.103	322.153	322.203	322.249	322.292	322.335	322.378	322.421	322.465	322.508	322.545	322.581	322.619	322.656	322.693	322.73	322.767
746	319.609	319.725	319.838	319.948	320.055	320.16	320.262	320.358	320.454	320.547	320.638	320.724	320.809	320.892	320.972	321.053	321.126	321.199	321.272	321.342	321.41	321.478	321.542	321.603	321.664	321.725	321.783	321.837	321.893	321.949	322.003	322.052	322.101	322.151	322.201	322.248	322.291	322.333	322.376	322.419	322.463	322.507	322.543	322.58	322.617	322.654	322.691	322.728	322.765
747	319.607	319.723	319.837	319.946	320.054	320.158	320.26	320.357	320.453	320.545	320.637	320.722	320.808	320.89	320.97	321.051	321.124	321.197	321.27	321.34	321.408	321.477	321.54	321.601	321.662	321.723	321.781	321.836	321.891	321.947	322.001	322.05	322.1	322.15	322.2	322.246	322.289	322.332	322.375	322.418	322.461	322.505	322.542	322.578	322.615	322.652	322.69	322.727	322.764
748	319.605	319.721	319.835	319.945	320.052	320.156	320.258	320.355	320.451	320.543	320.635	320.721	320.806	320.888	320.969	321.049	321.122	321.195	321.268	321.338	321.407	321.475	321.539	321.599	321.66	321.721	321.779	321.834	321.89	321.945	322	322.048	322.098	322.148	322.198	322.244	322.287	322.33	322.373	322.416	322.46	322.504	322.54	322.577	322.614	322.651	322.688	322.725	322.762
749	319.604	319.72	319.833	319.943	320.05	320.154	320.256	320.353	320.449	320.541	320.633	320.719	320.804	320.886	320.967	321.047	321.121	321.194	321.267	321.337	321.405	321.473	321.537	321.598	321.658	321.719	321.777	321.832	321.888	321.944	321.998	322.047	322.096	322.146	322.196	322.243	322.286	322.329	322.371	322.415	322.458	322.502	322.539	322.575	322.612	322.649	322.686	322.724	322.761
750	319.602	319.718	319.831	319.941	320.049	320.153	320.255	320.351	320.447	320.54	320.631	320.717	320.802	320.885	320.965	321.046	321.119	321.192	321.265	321.335	321.403	321.471	321.535	321.596	321.657	321.718	321.776	321.83	321.886	321.942	321.996	322.045	322.095	322.145	322.195	322.241	322.284	322.327	322.37	322.413	322.457	322.5	322.537	322.574	322.611	322.648	322.685	322.722	322.759
751	319.6	319.716	319.83	319.94	320.047	320.151	320.253	320.35	320.446	320.538	320.63	320.715	320.8	320.883	320.963	321.044	321.117	321.19	321.263	321.333	321.401	321.47	321.533	321.594	321.655	321.716	321.774	321.829	321.884	321.94	321.995	322.043	322.093	322.143	322.193	322.239	322.282	322.325	322.368	322.411	322.455	322.499	322.535	322.572	322.609	322.646	322.683	322.72	322.758
752	319.599	319.715	319.828	319.938	320.045	320.149	320.251	320.348	320.444	320.536	320.628	320.714	320.799	320.881	320.962	321.042	321.115	321.188	321.261	321.331	321.4	321.468	321.532	321.592	321.653	321.714	321.772	321.827	321.883	321.939	321.993	322.042	322.091	322.141	322.191	322.238	322.281	322.324	322.367	322.41	322.453	322.497	322.534	322.57	322.608	322.645	322.682	322.719	322.756
753	319.597	319.713	319.826	319.936	320.043	320.148	320.25	320.346	320.442	320.534	320.626	320.712	320.797	320.879	320.96	321.04	321.114	321.187	321.26	321.33	321.398	321.466	321.53	321.591	321.651	321.713	321.771	321.825	321.881	321.937	321.991	322.04	322.09	322.14	322.19	322.236	322.279	322.322	322.365	322.408	322.452	322.496	322.532	322.569	322.606	322.643	322.68	322.717	322.755
754	319.595	319.711	319.825	319.934	320.042	320.146	320.248	320.344	320.44	320.533	320.624	320.71	320.795	320.878	320.958	321.039	321.112	321.185	321.258	321.328	321.396	321.464	321.528	321.589	321.65	321.711	321.769	321.824	321.879	321.935	321.989	322.038	322.088	322.138	322.188	322.234	322.277	322.32	322.363	322.406	322.45	322.494	322.531	322.567	322.604	322.642	322.679	322.716	322.753
755	319.594	319.71	319.823	319.933	320.04	320.144	320.246	320.343	320.439	320.531	320.623	320.708	320.793	320.876	320.956	321.037	321.11	321.183	321.256	321.326	321.394	321.463	321.527	321.587	321.648	321.709	321.767	321.822	321.878	321.934	321.988	322.037	322.086	322.136	322.186	322.233	322.276	322.319	322.362	322.405	322.449	322.492	322.529	322.566	322.603	322.64	322.677	322.714	322.752
756	319.592	319.708	319.821	319.931	320.038	320.142	320.244	320.341	320.437	320.529	320.621	320.707	320.792	320.874	320.955	321.035	321.108	321.181	321.254	321.324	321.393	321.461	321.525	321.586	321.646	321.707	321.765	321.82	321.876	321.932	321.986	322.035	322.084	322.135	322.185	322.231	322.274	322.317	322.36	322.403	322.447	322.491	322.528	322.564	322.601	322.639	322.676	322.713	322.75
757	319.59	319.706	319.82	319.929	320.037	320.141	320.243	320.339	320.435	320.527	320.619	320.705	320.79	320.872	320.953	321.033	321.107	321.18	321.253	321.323	321.391	321.459	321.523	321.584	321.645	321.706	321.764	321.818	321.874	321.93	321.984	322.033	322.083	322.133	322.183	322.229	322.272	322.315	322.358	322.402	322.445	322.489	322.526	322.563	322.6	322.637	322.674	322.711	322.749
758	319.589	319.705	319.818	319.928	320.035	320.139	320.241	320.338	320.434	320.526	320.617	320.703	320.788	320.871	320.951	321.032	321.105	321.178	321.251	321.321	321.389	321.457	321.521	321.582	321.643	321.704	321.762	321.817	321.872	321.928	321.983	322.031	322.081	322.131	322.181	322.228	322.271	322.314	322.357	322.4	322.444	322.488	322.524	322.561	322.598	322.635	322.673	322.71	322.747
759	319.587	319.703	319.816	319.926	320.033	320.137	320.239	320.336	320.432	320.524	320.616	320.701	320.786	320.869	320.949	321.03	321.103	321.176	321.249	321.319	321.387	321.456	321.52	321.58	321.641	321.702	321.76	321.815	321.871	321.927	321.981	322.03	322.079	322.13	322.18	322.226	322.269	322.312	322.355	322.398	322.442	322.486	322.523	322.559	322.597	322.634	322.671	322.708	322.745
760	319.585	319.701	319.815	319.924	320.031	320.136	320.237	320.334	320.43	320.522	320.614	320.7	320.785	320.867	320.948	321.028	321.101	321.174	321.247	321.317	321.386	321.454	321.518	321.579	321.639	321.7	321.758	321.813	321.869	321.925	321.979	322.028	322.078	322.128	322.178	322.224	322.267	322.311	322.354	322.397	322.441	322.484	322.521	322.558	322.595	322.632	322.67	322.707	322.744
761	319.584	319.7	319.813	319.922	320.03	320.134	320.236	320.332	320.428	320.52	320.612	320.698	320.783	320.865	320.946	321.026	321.1	321.173	321.245	321.316	321.384	321.452	321.516	321.577	321.638	321.699	321.757	321.811	321.867	321.923	321.978	322.026	322.076	322.126	322.176	322.223	322.266	322.309	322.352	322.395	322.439	322.483	322.52	322.556	322.594	322.631	322.668	322.705	322.742
762	319.582	319.698	319.811	319.921	320.028	320.132	320.234	320.331	320.427	320.519	320.61	320.696	320.781	320.864	320.944	321.025	321.098	321.171	321.244	321.314	321.382	321.45	321.514	321.575	321.636	321.697	321.755	321.81	321.866	321.922	321.976	322.025	322.074	322.125	322.175	322.221	322.264	322.307	322.35	322.394	322.437	322.481	322.518	322.555	322.592	322.629	322.666	322.704	322.741
763	319.58	319.696	319.809	319.919	320.026	320.13	320.232	320.329	320.425	320.517	320.609	320.694	320.779	320.862	320.942	321.023	321.096	321.169	321.242	321.312	321.38	321.449	321.513	321.573	321.634	321.695	321.753	321.808	321.864	321.92	321.974	322.023	322.073	322.123	322.173	322.219	322.263	322.306	322.349	322.392	322.436	322.48	322.516	322.553	322.59	322.628	322.665	322.702	322.739
764	319.579	319.694	319.808	319.917	320.025	320.129	320.231	320.327	320.423	320.515	320.607	320.693	320.778	320.86	320.941	321.021	321.094	321.167	321.24	321.31	321.379	321.447	321.511	321.572	321.632	321.693	321.752	321.806	321.862	321.918	321.972	322.021	322.071	322.121	322.171	322.218	322.261	322.304	322.347	322.39	322.434	322.478	322.515	322.552	322.589	322.626	322.663	322.701	322.738
765	319.577	319.693	319.806	319.916	320.023	320.127	320.229	320.325	320.421	320.513	320.605	320.691	320.776	320.858	320.939	321.019	321.093	321.166	321.238	321.309	321.377	321.445	321.509	321.57	321.631	321.692	321.75	321.805	321.86	321.916	321.971	322.02	322.069	322.119	322.17	322.216	322.259	322.302	322.345	322.389	322.433	322.476	322.513	322.55	322.587	322.625	322.662	322.699	322.736
766	319.575	319.691	319.804	319.914	320.021	320.125	320.227	320.324	320.42	320.512	320.603	320.689	320.774	320.857	320.937	321.018	321.091	321.164	321.237	321.307	321.375	321.443	321.507	321.568	321.629	321.69	321.748	321.803	321.859	321.915	321.969	322.018	322.068	322.118	322.168	322.214	322.258	322.301	322.344	322.387	322.431	322.475	322.512	322.548	322.586	322.623	322.66	322.698	322.735
767	319.574	319.689	319.803	319.912	320.019	320.123	320.225	320.322	320.418	320.51	320.602	320.687	320.772	320.855	320.935	321.016	321.089	321.162	321.235	321.305	321.373	321.442	321.506	321.566	321.627	321.688	321.746	321.801	321.857	321.913	321.967	322.016	322.066	322.116	322.166	322.213	322.256	322.299	322.342	322.385	322.429	322.473	322.51	322.547	322.584	322.621	322.659	322.696	322.733
768	319.572	319.688	319.801	319.911	320.018	320.122	320.224	320.32	320.416	320.508	320.6	320.686	320.771	320.853	320.934	321.014	321.087	321.16	321.233	321.303	321.372	321.44	321.504	321.565	321.625	321.687	321.745	321.799	321.855	321.911	321.966	322.015	322.064	322.114	322.165	322.211	322.254	322.297	322.341	322.384	322.428	322.472	322.508	322.545	322.583	322.62	322.657	322.695	322.732
769	319.57	319.686	319.799	319.909	320.016	320.12	320.222	320.318	320.414	320.506	320.598	320.684	320.769	320.851	320.932	321.012	321.086	321.159	321.231	321.302	321.37	321.438	321.502	321.563	321.624	321.685	321.743	321.798	321.854	321.91	321.964	322.013	322.063	322.113	322.163	322.21	322.253	322.296	322.339	322.382	322.426	322.47	322.507	322.544	322.581	322.618	322.656	322.693	322.73
770	319.569	319.684	319.798	319.907	320.014	320.118	320.22	320.317	320.413	320.505	320.596	320.682	320.767	320.849	320.93	321.011	321.084	321.157	321.23	321.3	321.368	321.436	321.5	321.561	321.622	321.683	321.741	321.796	321.852	321.908	321.962	322.011	322.061	322.111	322.161	322.208	322.251	322.294	322.337	322.381	322.424	322.468	322.505	322.542	322.579	322.617	322.654	322.691	322.729
771	319.567	319.683	319.796	319.906	320.013	320.117	320.219	320.315	320.411	320.503	320.595	320.681	320.766	320.848	320.928	321.009	321.082	321.155	321.228	321.298	321.367	321.435	321.499	321.56	321.62	321.682	321.74	321.794	321.85	321.906	321.961	322.01	322.059	322.11	322.16	322.206	322.25	322.293	322.336	322.379	322.423	322.467	322.504	322.541	322.578	322.615	322.653	322.69	322.727
772	319.566	319.682	319.795	319.904	320.011	320.115	320.217	320.314	320.41	320.502	320.593	320.679	320.764	320.847	320.927	321.008	321.081	321.154	321.227	321.297	321.365	321.433	321.497	321.558	321.619	321.68	321.738	321.793	321.849	321.905	321.959	322.008	322.058	322.108	322.158	322.205	322.248	322.291	322.334	322.378	322.422	322.466	322.503	322.539	322.577	322.614	322.651	322.689	322.726
773	319.564	319.68	319.793	319.903	320.01	320.114	320.216	320.312	320.408	320.5	320.592	320.678	320.763	320.845	320.926	321.006	321.079	321.152	321.225	321.296	321.364	321.432	321.496	321.557	321.618	321.679	321.737	321.792	321.848	321.904	321.958	322.007	322.057	322.107	322.157	322.204	322.247	322.29	322.333	322.376	322.42	322.464	322.501	322.538	322.575	322.613	322.65	322.687	322.725
774	319.563	319.679	319.792	319.901	320.009	320.113	320.214	320.311	320.407	320.499	320.591	320.676	320.761	320.844	320.924	321.005	321.078	321.151	321.224	321.294	321.362	321.431	321.494	321.555	321.616	321.677	321.735	321.79	321.846	321.902	321.957	322.005	322.055	322.105	322.156	322.202	322.245	322.289	322.332	322.375	322.419	322.463	322.5	322.537	322.574	322.611	322.649	322.686	322.724
775	319.562	319.677	319.791	319.9	320.007	320.111	320.213	320.31	320.405	320.497	320.589	320.675	320.76	320.842	320.923	321.003	321.077	321.149	321.222	321.293	321.361	321.429	321.493	321.554	321.615	321.676	321.734	321.789	321.845	321.901	321.955	322.004	322.054	322.104	322.154	322.201	322.244	322.287	322.33	322.374	322.418	322.462	322.499	322.535	322.573	322.61	322.648	322.685	322.722
776	319.56	319.676	319.789	319.899	320.006	320.11	320.212	320.308	320.404	320.496	320.588	320.673	320.759	320.841	320.921	321.002	321.075	321.148	321.221	321.291	321.359	321.428	321.492	321.552	321.613	321.674	321.733	321.787	321.843	321.899	321.954	322.003	322.052	322.103	322.153	322.199	322.243	322.286	322.329	322.372	322.416	322.46	322.497	322.534	322.571	322.609	322.646	322.684	322.721
777	319.559	319.675	319.788	319.897	320.004	320.108	320.21	320.307	320.403	320.495	320.586	320.672	320.757	320.839	320.92	321	321.074	321.147	321.22	321.29	321.358	321.426	321.49	321.551	321.612	321.673	321.731	321.786	321.842	321.898	321.952	322.001	322.051	322.101	322.152	322.198	322.241	322.284	322.328	322.371	322.415	322.459	322.496	322.533	322.57	322.608	322.645	322.682	322.72
778	319.558	319.673	319.786	319.896	320.003	320.107	320.209	320.305	320.401	320.493	320.585	320.671	320.756	320.838	320.918	320.999	321.072	321.145	321.218	321.288	321.357	321.425	321.489	321.55	321.61	321.672	321.73	321.785	321.84	321.897	321.951	322	322.05	322.1	322.15	322.197	322.24	322.283	322.326	322.37	322.414	322.458	322.495	322.531	322.569	322.606	322.644	322.681	322.718
779	319.556	319.672	319.785	319.895	320.002	320.106	320.207	320.304	320.4	320.492	320.584	320.669	320.754	320.837	320.917	320.998	321.071	321.144	321.217	321.287	321.355	321.423	321.487	321.548	321.609	321.67	321.728	321.783	321.839	321.895	321.949	321.998	322.048	322.098	322.149	322.195	322.239	322.282	322.325	322.368	322.412	322.456	322.493	322.53	322.567	322.605	322.642	322.68	322.717
780	319.555	319.671	319.784	319.893	320	320.104	320.206	320.303	320.398	320.49	320.582	320.668	320.753	320.835	320.916	320.996	321.069	321.142	321.215	321.285	321.354	321.422	321.486	321.547	321.608	321.669	321.727	321.782	321.838	321.894	321.948	321.997	322.047	322.097	322.147	322.194	322.237	322.28	322.324	322.367	322.411	322.455	322.492	322.529	322.566	322.604	322.641	322.678	322.716
781	319.554	319.669	319.782	319.892	319.999	320.103	320.205	320.301	320.397	320.489	320.581	320.666	320.751	320.834	320.914	320.995	321.068	321.141	321.214	321.284	321.352	321.421	321.484	321.545	321.606	321.667	321.725	321.78	321.836	321.892	321.947	321.996	322.045	322.096	322.146	322.193	322.236	322.279	322.322	322.366	322.41	322.453	322.491	322.527	322.565	322.602	322.64	322.677	322.715
782	319.552	319.668	319.781	319.89	319.997	320.101	320.203	320.3	320.396	320.488	320.579	320.665	320.75	320.832	320.913	320.993	321.067	321.139	321.212	321.283	321.351	321.419	321.483	321.544	321.605	321.666	321.724	321.779	321.835	321.891	321.945	321.994	322.044	322.094	322.145	322.191	322.234	322.278	322.321	322.364	322.408	322.452	322.489	322.526	322.563	322.601	322.638	322.676	322.713
783	319.551	319.667	319.78	319.889	319.996	320.1	320.202	320.298	320.394	320.486	320.578	320.664	320.749	320.831	320.911	320.992	321.065	321.138	321.211	321.281	321.349	321.418	321.482	321.542	321.603	321.664	321.723	321.777	321.833	321.889	321.944	321.993	322.043	322.093	322.143	322.19	322.233	322.276	322.319	322.363	322.407	322.451	322.488	322.525	322.562	322.6	322.637	322.674	322.712
784	319.55	319.665	319.778	319.888	319.995	320.099	320.2	320.297	320.393	320.485	320.576	320.662	320.747	320.829	320.91	320.99	321.064	321.137	321.21	321.28	321.348	321.416	321.48	321.541	321.602	321.663	321.721	321.776	321.832	321.888	321.942	321.991	322.041	322.092	322.142	322.188	322.232	322.275	322.318	322.361	322.405	322.449	322.486	322.523	322.561	322.598	322.636	322.673	322.711
785	319.548	319.664	319.777	319.886	319.993	320.097	320.199	320.296	320.391	320.483	320.575	320.661	320.746	320.828	320.908	320.989	321.062	321.135	321.208	321.278	321.347	321.415	321.479	321.54	321.6	321.662	321.72	321.775	321.831	321.887	321.941	321.99	322.04	322.09	322.14	322.187	322.23	322.273	322.317	322.36	322.404	322.448	322.485	322.522	322.56	322.597	322.634	322.672	322.709
786	319.547	319.662	319.776	319.885	319.992	320.096	320.198	320.294	320.39	320.482	320.574	320.659	320.744	320.827	320.907	320.988	321.061	321.134	321.207	321.277	321.345	321.413	321.477	321.538	321.599	321.66	321.718	321.773	321.829	321.885	321.94	321.989	322.038	322.089	322.139	322.186	322.229	322.272	322.315	322.359	322.403	322.447	322.484	322.521	322.558	322.596	322.633	322.671	322.708
787	319.545	319.661	319.774	319.884	319.991	320.095	320.196	320.293	320.389	320.481	320.572	320.658	320.743	320.825	320.906	320.986	321.059	321.132	321.205	321.275	321.344	321.412	321.476	321.537	321.598	321.659	321.717	321.772	321.828	321.884	321.938	321.987	322.037	322.087	322.138	322.184	322.227	322.271	322.314	322.357	322.401	322.445	322.482	322.519	322.557	322.594	322.632	322.669	322.707
788	319.544	319.66	319.773	319.882	319.989	320.093	320.195	320.291	320.387	320.479	320.571	320.656	320.741	320.824	320.904	320.985	321.058	321.131	321.204	321.274	321.342	321.411	321.474	321.535	321.596	321.657	321.716	321.77	321.826	321.882	321.937	321.986	322.036	322.086	322.136	322.183	322.226	322.269	322.313	322.356	322.4	322.444	322.481	322.518	322.556	322.593	322.631	322.668	322.705
789	319.543	319.658	319.771	319.881	319.988	320.092	320.193	320.29	320.386	320.478	320.569	320.655	320.74	320.822	320.903	320.983	321.057	321.129	321.202	321.273	321.341	321.409	321.473	321.534	321.595	321.656	321.714	321.769	321.825	321.881	321.935	321.984	322.034	322.085	322.135	322.181	322.225	322.268	322.311	322.355	322.399	322.443	322.48	322.517	322.554	322.592	322.629	322.667	322.704
790	319.541	319.657	319.77	319.879	319.986	320.09	320.192	320.289	320.384	320.476	320.568	320.654	320.739	320.821	320.901	320.982	321.055	321.128	321.201	321.271	321.339	321.408	321.472	321.532	321.593	321.655	321.713	321.768	321.824	321.88	321.934	321.983	322.033	322.083	322.133	322.18	322.223	322.267	322.31	322.353	322.397	322.441	322.478	322.515	322.553	322.59	322.628	322.665	322.703
791	319.54	319.656	319.769	319.878	319.985	320.089	320.191	320.287	320.383	320.475	320.567	320.652	320.737	320.819	320.9	320.98	321.054	321.127	321.199	321.27	321.338	321.406	321.47	321.531	321.592	321.653	321.711	321.766	321.822	321.878	321.933	321.982	322.031	322.082	322.132	322.179	322.222	322.265	322.309	322.352	322.396	322.44	322.477	322.514	322.552	322.589	322.627	322.664	322.702
792	319.539	319.654	319.767	319.877	319.984	320.088	320.189	320.286	320.382	320.473	320.565	320.651	320.736	320.818	320.898	320.979	321.052	321.125	321.198	321.268	321.337	321.405	321.469	321.53	321.591	321.652	321.71	321.765	321.821	321.877	321.931	321.98	322.03	322.08	322.131	322.177	322.221	322.264	322.307	322.351	322.395	322.439	322.476	322.513	322.55	322.588	322.625	322.663	322.7
793	319.537	319.653	319.766	319.875	319.982	320.086	320.188	320.284	320.38	320.472	320.564	320.649	320.734	320.817	320.897	320.978	321.051	321.124	321.197	321.267	321.335	321.403	321.467	321.528	321.589	321.65	321.708	321.763	321.819	321.875	321.93	321.979	322.029	322.079	322.129	322.176	322.219	322.263	322.306	322.349	322.393	322.437	322.474	322.511	322.549	322.586	322.624	322.661	322.699
794	319.536	319.652	319.765	319.874	319.981	320.085	320.186	320.283	320.379	320.471	320.562	320.648	320.733	320.815	320.896	320.976	321.049	321.122	321.195	321.265	321.334	321.402	321.466	321.527	321.588	321.649	321.707	321.762	321.818	321.874	321.928	321.977	322.027	322.078	322.128	322.175	322.218	322.261	322.304	322.348	322.392	322.436	322.473	322.51	322.548	322.585	322.623	322.66	322.698
795	319.535	319.65	319.763	319.873	319.979	320.083	320.185	320.281	320.377	320.469	320.561	320.646	320.731	320.814	320.894	320.975	321.048	321.121	321.194	321.264	321.332	321.401	321.464	321.525	321.586	321.647	321.706	321.76	321.816	321.873	321.927	321.976	322.026	322.076	322.127	322.173	322.216	322.26	322.303	322.347	322.391	322.435	322.472	322.509	322.546	322.584	322.621	322.659	322.696
796	319.533	319.649	319.762	319.871	319.978	320.082	320.184	320.28	320.376	320.468	320.559	320.645	320.73	320.812	320.893	320.973	321.047	321.119	321.192	321.263	321.331	321.399	321.463	321.524	321.585	321.646	321.704	321.759	321.815	321.871	321.926	321.975	322.024	322.075	322.125	322.172	322.215	322.258	322.302	322.345	322.389	322.433	322.47	322.507	322.545	322.583	322.62	322.658	322.695
797	319.532	319.647	319.76	319.87	319.977	320.081	320.182	320.279	320.375	320.466	320.558	320.644	320.729	320.811	320.891	320.972	321.045	321.118	321.191	321.261	321.329	321.398	321.462	321.522	321.583	321.645	321.703	321.758	321.814	321.87	321.924	321.973	322.023	322.073	322.124	322.17	322.214	322.257	322.3	322.344	322.388	322.432	322.469	322.506	322.544	322.581	322.619	322.656	322.694
798	319.531	319.646	319.759	319.868	319.975	320.079	320.181	320.277	320.373	320.465	320.557	320.642	320.727	320.809	320.89	320.97	321.044	321.117	321.189	321.26	321.328	321.396	321.46	321.521	321.582	321.643	321.701	321.756	321.812	321.868	321.923	321.972	322.022	322.072	322.122	322.169	322.212	322.256	322.299	322.342	322.387	322.431	322.468	322.505	322.542	322.58	322.617	322.655	322.693
799	319.529	319.645	319.758	319.867	319.974	320.078	320.179	320.276	320.372	320.464	320.555	320.641	320.726	320.808	320.888	320.969	321.042	321.115	321.188	321.258	321.327	321.395	321.459	321.52	321.581	321.642	321.7	321.755	321.811	321.867	321.921	321.97	322.02	322.071	322.121	322.168	322.211	322.254	322.298	322.341	322.385	322.429	322.466	322.503	322.541	322.579	322.616	322.654	322.691
800	319.528	319.643	319.756	319.866	319.973	320.076	320.178	320.274	320.37	320.462	320.554	320.639	320.724	320.807	320.887	320.968	321.041	321.114	321.187	321.257	321.325	321.393	321.457	321.518	321.579	321.64	321.698	321.753	321.809	321.865	321.92	321.969	322.019	322.069	322.12	322.166	322.21	322.253	322.296	322.34	322.384	322.428	322.465	322.502	322.54	322.577	322.615	322.652	322.69
801	319.527	319.642	319.755	319.864	319.971	320.075	320.177	320.273	320.369	320.461	320.552	320.638	320.723	320.805	320.886	320.966	321.039	321.112	321.185	321.255	321.324	321.392	321.456	321.517	321.578	321.639	321.697	321.752	321.808	321.864	321.919	321.968	322.017	322.068	322.118	322.165	322.208	322.252	322.295	322.338	322.382	322.427	322.464	322.501	322.538	322.576	322.614	322.651	322.689
802	319.525	319.641	319.754	319.863	319.97	320.074	320.175	320.272	320.367	320.459	320.551	320.637	320.721	320.804	320.884	320.965	321.038	321.111	321.184	321.254	321.322	321.391	321.454	321.515	321.576	321.637	321.696	321.751	321.807	321.863	321.917	321.966	322.016	322.066	322.117	322.164	322.207	322.25	322.294	322.337	322.381	322.425	322.462	322.499	322.537	322.575	322.612	322.65	322.687
803	319.524	319.639	319.752	319.862	319.968	320.072	320.174	320.27	320.366	320.458	320.55	320.635	320.72	320.802	320.883	320.963	321.036	321.109	321.182	321.253	321.321	321.389	321.453	321.514	321.575	321.636	321.694	321.749	321.805	321.861	321.916	321.965	322.015	322.065	322.115	322.162	322.205	322.249	322.292	322.336	322.38	322.424	322.461	322.498	322.536	322.573	322.611	322.648	322.686
804	319.522	319.638	319.751	319.86	319.967	320.071	320.172	320.269	320.365	320.456	320.548	320.634	320.719	320.801	320.881	320.962	321.035	321.108	321.181	321.251	321.319	321.388	321.452	321.513	321.573	321.635	321.693	321.748	321.804	321.86	321.914	321.963	322.013	322.064	322.114	322.161	322.204	322.247	322.291	322.334	322.378	322.423	322.46	322.497	322.534	322.572	322.61	322.647	322.685
805	319.521	319.637	319.749	319.859	319.966	320.069	320.171	320.267	320.363	320.455	320.547	320.632	320.717	320.799	320.88	320.96	321.034	321.107	321.179	321.25	321.318	321.386	321.45	321.511	321.572	321.633	321.691	321.746	321.802	321.858	321.913	321.962	322.012	322.062	322.113	322.159	322.203	322.246	322.289	322.333	322.377	322.421	322.458	322.495	322.533	322.571	322.608	322.646	322.684
806	319.52	319.635	319.748	319.857	319.964	320.068	320.17	320.266	320.362	320.454	320.545	320.631	320.716	320.798	320.878	320.959	321.032	321.105	321.178	321.248	321.317	321.385	321.449	321.51	321.571	321.632	321.69	321.745	321.801	321.857	321.912	321.961	322.01	322.061	322.111	322.158	322.201	322.245	322.288	322.332	322.376	322.42	322.457	322.494	322.532	322.569	322.607	322.645	322.682
807	319.518	319.634	319.747	319.856	319.963	320.067	320.168	320.265	320.36	320.452	320.544	320.629	320.714	320.797	320.877	320.958	321.031	321.104	321.177	321.247	321.315	321.383	321.447	321.508	321.569	321.63	321.689	321.743	321.799	321.856	321.91	321.959	322.009	322.059	322.11	322.157	322.2	322.243	322.287	322.33	322.374	322.418	322.456	322.493	322.53	322.568	322.606	322.643	322.681
808	319.517	319.632	319.745	319.855	319.961	320.065	320.167	320.263	320.359	320.451	320.542	320.628	320.713	320.795	320.876	320.956	321.029	321.102	321.175	321.245	321.314	321.382	321.446	321.507	321.568	321.629	321.687	321.742	321.798	321.854	321.909	321.958	322.008	322.058	322.108	322.155	322.199	322.242	322.285	322.329	322.373	322.417	322.454	322.491	322.529	322.567	322.604	322.642	322.68
809	319.516	319.631	319.744	319.853	319.96	320.064	320.165	320.262	320.358	320.449	320.541	320.627	320.712	320.794	320.874	320.955	321.028	321.101	321.174	321.244	321.312	321.38	321.444	321.505	321.566	321.627	321.686	321.741	321.797	321.853	321.907	321.956	322.006	322.057	322.107	322.154	322.197	322.241	322.284	322.328	322.372	322.416	322.453	322.49	322.528	322.565	322.603	322.641	322.678
810	319.514	319.63	319.743	319.852	319.959	320.062	320.164	320.26	320.356	320.448	320.54	320.625	320.71	320.792	320.873	320.953	321.026	321.099	321.172	321.243	321.311	321.379	321.443	321.504	321.565	321.626	321.684	321.739	321.795	321.851	321.906	321.955	322.005	322.055	322.106	322.152	322.196	322.239	322.283	322.326	322.37	322.414	322.452	322.489	322.526	322.564	322.602	322.639	322.677
811	319.513	319.628	319.741	319.85	319.957	320.061	320.163	320.259	320.355	320.447	320.538	320.624	320.709	320.791	320.871	320.952	321.025	321.098	321.171	321.241	321.309	321.378	321.442	321.503	321.563	321.625	321.683	321.738	321.794	321.85	321.904	321.954	322.003	322.054	322.104	322.151	322.194	322.238	322.281	322.325	322.369	322.413	322.45	322.487	322.525	322.563	322.6	322.638	322.676
812	319.512	319.627	319.74	319.849	319.956	320.06	320.161	320.258	320.353	320.445	320.537	320.622	320.707	320.789	320.87	320.95	321.024	321.097	321.169	321.24	321.308	321.376	321.44	321.501	321.562	321.623	321.681	321.736	321.792	321.849	321.903	321.952	322.002	322.053	322.103	322.15	322.193	322.236	322.28	322.323	322.368	322.412	322.449	322.486	322.524	322.561	322.599	322.637	322.674
813	319.51	319.626	319.739	319.848	319.955	320.058	320.16	320.256	320.352	320.444	320.535	320.621	320.706	320.788	320.869	320.949	321.022	321.095	321.168	321.238	321.306	321.375	321.439	321.5	321.561	321.622	321.68	321.735	321.791	321.847	321.902	321.951	322.001	322.051	322.102	322.148	322.192	322.235	322.278	322.322	322.366	322.41	322.448	322.485	322.522	322.56	322.598	322.635	322.673
814	319.509	319.624	319.737	319.846	319.953	320.057	320.158	320.255	320.351	320.442	320.534	320.619	320.704	320.787	320.867	320.948	321.021	321.094	321.167	321.237	321.305	321.373	321.437	321.498	321.559	321.62	321.679	321.734	321.79	321.846	321.9	321.949	321.999	322.05	322.1	322.147	322.19	322.234	322.277	322.321	322.365	322.409	322.446	322.483	322.521	322.559	322.597	322.634	322.672
815	319.508	319.623	319.736	319.845	319.952	320.056	320.157	320.253	320.349	320.441	320.532	320.618	320.703	320.785	320.866	320.946	321.019	321.092	321.165	321.235	321.304	321.372	321.436	321.497	321.558	321.619	321.677	321.732	321.788	321.844	321.899	321.948	321.998	322.048	322.099	322.146	322.189	322.232	322.276	322.319	322.364	322.408	322.445	322.482	322.52	322.558	322.595	322.633	322.671
816	319.506	319.622	319.734	319.844	319.95	320.054	320.156	320.252	320.348	320.44	320.531	320.617	320.702	320.784	320.864	320.945	321.018	321.091	321.164	321.234	321.302	321.37	321.434	321.495	321.556	321.617	321.676	321.731	321.787	321.843	321.897	321.947	321.996	322.047	322.097	322.144	322.188	322.231	322.274	322.318	322.362	322.406	322.444	322.481	322.519	322.556	322.594	322.632	322.669
817	319.505	319.62	319.733	319.842	319.949	320.053	320.154	320.251	320.346	320.438	320.53	320.615	320.7	320.782	320.863	320.943	321.016	321.089	321.162	321.232	321.301	321.369	321.433	321.494	321.555	321.616	321.674	321.729	321.785	321.842	321.896	321.945	321.995	322.046	322.096	322.143	322.186	322.23	322.273	322.317	322.361	322.405	322.442	322.479	322.517	322.555	322.593	322.63	322.668
818	319.504	319.619	319.732	319.841	319.948	320.051	320.153	320.249	320.345	320.437	320.528	320.614	320.699	320.781	320.861	320.942	321.015	321.088	321.161	321.231	321.299	321.368	321.432	321.493	321.553	321.615	321.673	321.728	321.784	321.84	321.895	321.944	321.994	322.044	322.095	322.141	322.185	322.228	322.272	322.315	322.359	322.404	322.441	322.478	322.516	322.554	322.591	322.629	322.667
819	319.502	319.617	319.73	319.839	319.946	320.05	320.151	320.248	320.344	320.435	320.527	320.612	320.697	320.779	320.86	320.94	321.014	321.086	321.159	321.23	321.298	321.366	321.43	321.491	321.552	321.613	321.671	321.726	321.783	321.839	321.893	321.942	321.992	322.043	322.093	322.14	322.183	322.227	322.27	322.314	322.358	322.402	322.44	322.477	322.515	322.552	322.59	322.628	322.665
820	319.501	319.616	319.729	319.838	319.945	320.049	320.15	320.246	320.342	320.434	320.525	320.611	320.696	320.778	320.859	320.939	321.012	321.085	321.158	321.228	321.296	321.365	321.429	321.49	321.551	321.612	321.67	321.725	321.781	321.837	321.892	321.941	321.991	322.041	322.092	322.139	322.182	322.226	322.269	322.313	322.357	322.401	322.438	322.475	322.513	322.551	322.589	322.626	322.664
821	319.499	319.615	319.728	319.837	319.943	320.047	320.149	320.245	320.341	320.432	320.524	320.61	320.694	320.777	320.857	320.938	321.011	321.084	321.157	321.227	321.295	321.363	321.427	321.488	321.549	321.61	321.669	321.724	321.78	321.836	321.89	321.94	321.99	322.04	322.09	322.137	322.181	322.224	322.268	322.311	322.355	322.4	322.437	322.474	322.512	322.55	322.587	322.625	322.663
822	319.498	319.613	319.726	319.835	319.942	320.046	320.147	320.244	320.339	320.431	320.523	320.608	320.693	320.775	320.856	320.936	321.009	321.082	321.155	321.225	321.294	321.362	321.426	321.487	321.548	321.609	321.667	321.722	321.778	321.834	321.889	321.938	321.988	322.039	322.089	322.136	322.179	322.223	322.266	322.31	322.354	322.398	322.436	322.473	322.511	322.548	322.586	322.624	322.662
823	319.497	319.612	319.725	319.834	319.941	320.044	320.146	320.242	320.338	320.43	320.521	320.607	320.692	320.774	320.854	320.935	321.008	321.081	321.154	321.224	321.292	321.36	321.424	321.485	321.546	321.608	321.666	321.721	321.777	321.833	321.888	321.937	321.987	322.037	322.088	322.134	322.178	322.221	322.265	322.308	322.353	322.397	322.434	322.471	322.509	322.547	322.585	322.622	322.66
824	319.495	319.611	319.723	319.833	319.939	320.043	320.145	320.241	320.336	320.428	320.52	320.605	320.69	320.772	320.853	320.933	321.006	321.079	321.152	321.222	321.291	321.359	321.423	321.484	321.545	321.606	321.664	321.719	321.775	321.832	321.886	321.935	321.985	322.036	322.086	322.133	322.177	322.22	322.263	322.307	322.351	322.396	322.433	322.47	322.508	322.546	322.583	322.621	322.659
825	319.494	319.609	319.722	319.831	319.938	320.042	320.143	320.239	320.335	320.427	320.518	320.604	320.689	320.771	320.851	320.932	321.005	321.078	321.151	321.221	321.289	321.358	321.422	321.483	321.543	321.605	321.663	321.718	321.774	321.83	321.885	321.934	321.984	322.034	322.085	322.132	322.175	322.219	322.262	322.306	322.35	322.394	322.432	322.469	322.507	322.544	322.582	322.62	322.658
826	319.493	319.608	319.721	319.83	319.937	320.04	320.142	320.238	320.334	320.425	320.517	320.602	320.687	320.769	320.85	320.93	321.004	321.076	321.149	321.22	321.288	321.356	321.42	321.481	321.542	321.603	321.662	321.717	321.773	321.829	321.883	321.933	321.983	322.033	322.083	322.13	322.174	322.217	322.261	322.304	322.349	322.393	322.43	322.468	322.505	322.543	322.581	322.619	322.656
827	319.491	319.607	319.719	319.828	319.935	320.039	320.14	320.237	320.332	320.424	320.515	320.601	320.686	320.768	320.849	320.929	321.002	321.075	321.148	321.218	321.286	321.355	321.419	321.48	321.541	321.602	321.66	321.715	321.771	321.827	321.882	321.931	321.981	322.032	322.082	322.129	322.172	322.216	322.259	322.303	322.347	322.392	322.429	322.466	322.504	322.542	322.58	322.617	322.655
828	319.49	319.605	319.718	319.827	319.934	320.037	320.139	320.235	320.331	320.423	320.514	320.6	320.684	320.767	320.847	320.928	321.001	321.074	321.146	321.217	321.285	321.353	321.417	321.478	321.539	321.6	321.659	321.714	321.77	321.826	321.881	321.93	321.98	322.03	322.081	322.128	322.171	322.215	322.258	322.302	322.346	322.39	322.428	322.465	322.503	322.54	322.578	322.616	322.654
829	319.489	319.604	319.717	319.826	319.932	320.036	320.138	320.234	320.329	320.421	320.513	320.598	320.683	320.765	320.846	320.926	320.999	321.072	321.145	321.215	321.284	321.352	321.416	321.477	321.538	321.599	321.657	321.712	321.768	321.825	321.879	321.928	321.978	322.029	322.079	322.126	322.17	322.213	322.257	322.3	322.345	322.389	322.426	322.464	322.501	322.539	322.577	322.615	322.652
830	319.487	319.602	319.715	319.824	319.931	320.035	320.136	320.232	320.328	320.42	320.511	320.597	320.682	320.764	320.844	320.925	320.998	321.071	321.144	321.214	321.282	321.35	321.414	321.475	321.536	321.598	321.656	321.711	321.767	321.823	321.878	321.927	321.977	322.027	322.078	322.125	322.168	322.212	322.255	322.299	322.343	322.388	322.425	322.462	322.5	322.538	322.576	322.613	322.651
831	319.486	319.601	319.714	319.823	319.93	320.033	320.135	320.231	320.327	320.418	320.51	320.595	320.68	320.762	320.843	320.923	320.996	321.069	321.142	321.212	321.281	321.349	321.413	321.474	321.535	321.596	321.654	321.709	321.766	321.822	321.876	321.926	321.976	322.026	322.077	322.123	322.167	322.21	322.254	322.298	322.342	322.386	322.424	322.461	322.499	322.536	322.574	322.612	322.65
832	319.485	319.6	319.712	319.822	319.928	320.032	320.133	320.23	320.325	320.417	320.508	320.594	320.679	320.761	320.841	320.922	320.995	321.068	321.141	321.211	321.279	321.348	321.412	321.473	321.533	321.595	321.653	321.708	321.764	321.82	321.875	321.924	321.974	322.025	322.075	322.122	322.166	322.209	322.253	322.296	322.341	322.385	322.422	322.46	322.497	322.535	322.573	322.611	322.649
833	319.483	319.598	319.711	319.82	319.927	320.03	320.132	320.228	320.324	320.416	320.507	320.592	320.677	320.76	320.84	320.92	320.994	321.066	321.139	321.21	321.278	321.346	321.41	321.471	321.532	321.593	321.652	321.707	321.763	321.819	321.874	321.923	321.973	322.023	322.074	322.121	322.164	322.208	322.251	322.295	322.339	322.383	322.421	322.458	322.496	322.534	322.572	322.609	322.647
834	319.482	319.597	319.71	319.819	319.925	320.029	320.131	320.227	320.322	320.414	320.506	320.591	320.676	320.758	320.839	320.919	320.992	321.065	321.138	321.208	321.276	321.345	321.409	321.47	321.531	321.592	321.65	321.705	321.761	321.818	321.872	321.921	321.971	322.022	322.072	322.119	322.163	322.206	322.25	322.294	322.338	322.382	322.42	322.457	322.495	322.533	322.57	322.608	322.646
835	319.481	319.596	319.708	319.817	319.924	320.028	320.129	320.225	320.321	320.413	320.504	320.59	320.675	320.757	320.837	320.918	320.991	321.064	321.136	321.207	321.275	321.343	321.407	321.468	321.529	321.59	321.649	321.704	321.76	321.816	321.871	321.92	321.97	322.02	322.071	322.118	322.161	322.205	322.248	322.292	322.336	322.381	322.418	322.456	322.493	322.531	322.569	322.607	322.645
836	319.479	319.594	319.707	319.816	319.923	320.026	320.128	320.224	320.32	320.411	320.503	320.588	320.673	320.755	320.836	320.916	320.989	321.062	321.135	321.205	321.274	321.342	321.406	321.467	321.528	321.589	321.647	321.702	321.758	321.815	321.869	321.918	321.969	322.019	322.07	322.117	322.16	322.204	322.247	322.291	322.335	322.379	322.417	322.454	322.492	322.53	322.568	322.606	322.643
837	319.478	319.593	319.706	319.815	319.921	320.025	320.126	320.223	320.318	320.41	320.501	320.587	320.672	320.754	320.834	320.915	320.988	321.061	321.134	321.204	321.272	321.34	321.404	321.465	321.526	321.588	321.646	321.701	321.757	321.813	321.868	321.917	321.967	322.018	322.068	322.115	322.159	322.202	322.246	322.289	322.334	322.378	322.416	322.453	322.491	322.529	322.566	322.604	322.642
838	319.476	319.592	319.704	319.813	319.92	320.024	320.125	320.221	320.317	320.408	320.5	320.585	320.67	320.752	320.833	320.913	320.986	321.059	321.132	321.202	321.271	321.339	321.403	321.464	321.525	321.586	321.644	321.7	321.756	321.812	321.866	321.916	321.966	322.016	322.067	322.114	322.157	322.201	322.244	322.288	322.332	322.377	322.414	322.452	322.489	322.527	322.565	322.603	322.641
839	319.475	319.59	319.703	319.812	319.919	320.022	320.124	320.22	320.315	320.407	320.498	320.584	320.669	320.751	320.831	320.912	320.985	321.058	321.131	321.201	321.269	321.338	321.402	321.463	321.524	321.585	321.643	321.698	321.754	321.81	321.865	321.914	321.964	322.015	322.065	322.112	322.156	322.199	322.243	322.287	322.331	322.375	322.413	322.45	322.488	322.526	322.564	322.602	322.64
840	319.474	319.589	319.701	319.811	319.917	320.021	320.122	320.218	320.314	320.406	320.497	320.583	320.667	320.75	320.83	320.91	320.984	321.056	321.129	321.2	321.268	321.336	321.4	321.461	321.522	321.583	321.642	321.697	321.753	321.809	321.864	321.913	321.963	322.014	322.064	322.111	322.155	322.198	322.242	322.285	322.33	322.374	322.412	322.449	322.487	322.525	322.563	322.6	322.638
841	319.472	319.588	319.7	319.809	319.916	320.019	320.121	320.217	320.313	320.404	320.496	320.581	320.666	320.748	320.829	320.909	320.982	321.055	321.128	321.198	321.266	321.335	321.399	321.46	321.521	321.582	321.64	321.695	321.751	321.808	321.862	321.911	321.962	322.012	322.063	322.11	322.153	322.197	322.24	322.284	322.328	322.373	322.41	322.448	322.485	322.523	322.561	322.599	322.637
842	319.471	319.586	319.699	319.808	319.914	320.018	320.119	320.216	320.311	320.403	320.494	320.58	320.665	320.747	320.827	320.907	320.981	321.054	321.126	321.197	321.265	321.333	321.397	321.458	321.519	321.58	321.639	321.694	321.75	321.806	321.861	321.91	321.96	322.011	322.061	322.108	322.152	322.195	322.239	322.283	322.327	322.371	322.409	322.446	322.484	322.522	322.56	322.598	322.636
843	319.47	319.585	319.697	319.806	319.913	320.017	320.118	320.214	320.31	320.401	320.493	320.578	320.663	320.745	320.826	320.906	320.979	321.052	321.125	321.195	321.264	321.332	321.396	321.457	321.518	321.579	321.637	321.692	321.749	321.805	321.859	321.909	321.959	322.009	322.06	322.107	322.15	322.194	322.238	322.281	322.326	322.37	322.408	322.445	322.483	322.521	322.559	322.596	322.634
844	319.468	319.583	319.696	319.805	319.912	320.015	320.117	320.213	320.308	320.4	320.491	320.577	320.662	320.744	320.824	320.905	320.978	321.051	321.124	321.194	321.262	321.33	321.394	321.455	321.516	321.578	321.636	321.691	321.747	321.803	321.858	321.907	321.957	322.008	322.059	322.105	322.149	322.193	322.236	322.28	322.324	322.369	322.406	322.444	322.481	322.519	322.557	322.595	322.633
845	319.467	319.582	319.695	319.804	319.91	320.014	320.115	320.211	320.307	320.399	320.49	320.575	320.66	320.742	320.823	320.903	320.976	321.049	321.122	321.192	321.261	321.329	321.393	321.454	321.515	321.576	321.635	321.69	321.746	321.802	321.857	321.906	321.956	322.007	322.057	322.104	322.148	322.191	322.235	322.279	322.323	322.367	322.405	322.442	322.48	322.518	322.556	322.594	322.632
846	319.466	319.581	319.693	319.802	319.909	320.012	320.114	320.21	320.305	320.397	320.489	320.574	320.659	320.741	320.821	320.902	320.975	321.048	321.121	321.191	321.259	321.328	321.392	321.453	321.514	321.575	321.633	321.688	321.744	321.801	321.855	321.904	321.955	322.005	322.056	322.103	322.146	322.19	322.233	322.277	322.322	322.366	322.403	322.441	322.479	322.517	322.555	322.593	322.631
847	319.464	319.579	319.692	319.801	319.907	320.011	320.112	320.208	320.304	320.396	320.487	320.573	320.657	320.74	320.82	320.9	320.974	321.046	321.119	321.19	321.258	321.326	321.39	321.451	321.512	321.573	321.632	321.687	321.743	321.799	321.854	321.903	321.953	322.004	322.054	322.101	322.145	322.189	322.232	322.276	322.32	322.365	322.402	322.44	322.477	322.515	322.553	322.591	322.629
848	319.463	319.578	319.691	319.799	319.906	320.01	320.111	320.207	320.303	320.394	320.486	320.571	320.656	320.738	320.819	320.899	320.972	321.045	321.118	321.188	321.256	321.325	321.389	321.45	321.511	321.572	321.63	321.685	321.742	321.798	321.852	321.902	321.952	322.002	322.053	322.1	322.144	322.187	322.231	322.275	322.319	322.363	322.401	322.438	322.476	322.514	322.552	322.59	322.628
849	319.462	319.577	319.689	319.798	319.905	320.008	320.11	320.206	320.301	320.393	320.484	320.57	320.655	320.737	320.817	320.897	320.971	321.044	321.116	321.187	321.255	321.323	321.387	321.448	321.509	321.571	321.629	321.684	321.74	321.796	321.851	321.9	321.95	322.001	322.052	322.099	322.142	322.186	322.229	322.273	322.318	322.362	322.399	322.437	322.475	322.513	322.551	322.589	322.627
850	319.46	319.575	319.688	319.797	319.903	320.007	320.108	320.204	320.3	320.391	320.483	320.568	320.653	320.735	320.816	320.896	320.969	321.042	321.115	321.185	321.254	321.322	321.386	321.447	321.508	321.569	321.627	321.682	321.739	321.795	321.85	321.899	321.949	322	322.05	322.097	322.141	322.184	322.228	322.272	322.316	322.361	322.398	322.436	322.474	322.511	322.549	322.587	322.625
851	319.459	319.574	319.686	319.795	319.902	320.005	320.107	320.203	320.298	320.39	320.481	320.567	320.652	320.734	320.814	320.895	320.968	321.041	321.114	321.184	321.252	321.32	321.384	321.445	321.506	321.568	321.626	321.681	321.737	321.794	321.848	321.897	321.948	321.998	322.049	322.096	322.139	322.183	322.227	322.27	322.315	322.359	322.397	322.434	322.472	322.51	322.548	322.586	322.624
852	319.458	319.573	319.685	319.794	319.901	320.004	320.105	320.201	320.297	320.389	320.48	320.565	320.65	320.732	320.813	320.893	320.966	321.039	321.112	321.182	321.251	321.319	321.383	321.444	321.505	321.566	321.625	321.68	321.736	321.792	321.847	321.896	321.946	321.997	322.047	322.094	322.138	322.182	322.225	322.269	322.314	322.358	322.395	322.433	322.471	322.509	322.547	322.585	322.623
853	319.456	319.571	319.684	319.793	319.899	320.003	320.104	320.2	320.296	320.387	320.479	320.564	320.649	320.731	320.811	320.892	320.965	321.038	321.111	321.181	321.249	321.318	321.382	321.443	321.504	321.565	321.623	321.678	321.734	321.791	321.845	321.895	321.945	321.995	322.046	322.093	322.137	322.18	322.224	322.268	322.312	322.357	322.394	322.432	322.47	322.508	322.546	322.583	322.621
854	319.455	319.57	319.682	319.791	319.898	320.001	320.103	320.199	320.294	320.386	320.477	320.563	320.647	320.73	320.81	320.89	320.964	321.036	321.109	321.18	321.248	321.316	321.38	321.441	321.502	321.563	321.622	321.677	321.733	321.789	321.844	321.893	321.943	321.994	322.045	322.092	322.135	322.179	322.223	322.266	322.311	322.355	322.393	322.43	322.468	322.506	322.544	322.582	322.62
855	319.453	319.568	319.681	319.79	319.896	320	320.101	320.197	320.293	320.384	320.476	320.561	320.646	320.728	320.809	320.889	320.962	321.035	321.108	321.178	321.246	321.315	321.379	321.44	321.501	321.562	321.62	321.675	321.732	321.788	321.843	321.892	321.942	321.993	322.043	322.09	322.134	322.178	322.221	322.265	322.309	322.354	322.391	322.429	322.467	322.505	322.543	322.581	322.619
856	319.452	319.567	319.68	319.788	319.895	319.998	320.1	320.196	320.291	320.383	320.474	320.56	320.645	320.727	320.807	320.887	320.961	321.034	321.106	321.177	321.245	321.313	321.377	321.438	321.499	321.561	321.619	321.674	321.73	321.786	321.841	321.89	321.941	321.991	322.042	322.089	322.133	322.176	322.22	322.264	322.308	322.353	322.39	322.428	322.466	322.504	322.542	322.58	322.618
857	319.451	319.566	319.678	319.787	319.894	319.997	320.098	320.194	320.29	320.382	320.473	320.558	320.643	320.725	320.806	320.886	320.959	321.032	321.105	321.175	321.244	321.312	321.376	321.437	321.498	321.559	321.617	321.673	321.729	321.785	321.84	321.889	321.939	321.99	322.04	322.087	322.131	322.175	322.218	322.262	322.307	322.351	322.389	322.426	322.464	322.502	322.54	322.578	322.616
858	319.449	319.564	319.677	319.786	319.892	319.996	320.097	320.193	320.289	320.38	320.472	320.557	320.642	320.724	320.804	320.885	320.958	321.031	321.104	321.174	321.242	321.31	321.374	321.435	321.496	321.558	321.616	321.671	321.727	321.784	321.838	321.888	321.938	321.988	322.039	322.086	322.13	322.173	322.217	322.261	322.305	322.35	322.387	322.425	322.463	322.501	322.539	322.577	322.615
859	319.448	319.563	319.675	319.784	319.891	319.994	320.096	320.192	320.287	320.379	320.47	320.556	320.64	320.722	320.803	320.883	320.956	321.029	321.102	321.172	321.241	321.309	321.373	321.434	321.495	321.556	321.615	321.67	321.726	321.782	321.837	321.886	321.936	321.987	322.038	322.085	322.128	322.172	322.216	322.26	322.304	322.348	322.386	322.424	322.462	322.5	322.538	322.576	322.614
860	319.447	319.562	319.674	319.783	319.889	319.993	320.094	320.19	320.286	320.377	320.469	320.554	320.639	320.721	320.801	320.882	320.955	321.028	321.101	321.171	321.239	321.308	321.372	321.433	321.494	321.555	321.613	321.668	321.725	321.781	321.836	321.885	321.935	321.986	322.036	322.083	322.127	322.171	322.214	322.258	322.303	322.347	322.385	322.422	322.46	322.498	322.536	322.574	322.612
861	319.445	319.56	319.673	319.782	319.888	319.991	320.093	320.189	320.284	320.376	320.467	320.553	320.637	320.72	320.8	320.88	320.953	321.026	321.099	321.169	321.238	321.306	321.37	321.431	321.492	321.553	321.612	321.667	321.723	321.779	321.834	321.883	321.934	321.984	322.035	322.082	322.126	322.169	322.213	322.257	322.301	322.346	322.383	322.421	322.459	322.497	322.535	322.573	322.611
862	319.444	319.559	319.671	319.78	319.887	319.99	320.091	320.187	320.283	320.375	320.466	320.551	320.636	320.718	320.799	320.879	320.952	321.025	321.098	321.168	321.236	321.305	321.369	321.43	321.491	321.552	321.61	321.665	321.722	321.778	321.833	321.882	321.932	321.983	322.034	322.081	322.124	322.168	322.212	322.256	322.3	322.344	322.382	322.42	322.458	322.496	322.534	322.572	322.61
863	319.443	319.558	319.67	319.779	319.885	319.989	320.09	320.186	320.282	320.373	320.464	320.55	320.635	320.717	320.797	320.877	320.951	321.024	321.096	321.167	321.235	321.303	321.367	321.428	321.489	321.551	321.609	321.664	321.72	321.777	321.831	321.881	321.931	321.981	322.032	322.079	322.123	322.167	322.21	322.254	322.299	322.343	322.381	322.418	322.456	322.494	322.532	322.57	322.609
864	319.441	319.556	319.669	319.777	319.884	319.987	320.089	320.185	320.28	320.372	320.463	320.548	320.633	320.715	320.796	320.876	320.949	321.022	321.095	321.165	321.233	321.302	321.366	321.427	321.488	321.549	321.608	321.663	321.719	321.775	321.83	321.879	321.929	321.98	322.031	322.078	322.121	322.165	322.209	322.253	322.297	322.342	322.379	322.417	322.455	322.493	322.531	322.569	322.607
865	319.44	319.555	319.667	319.776	319.883	319.986	320.087	320.183	320.279	320.37	320.462	320.547	320.632	320.714	320.794	320.875	320.948	321.021	321.094	321.164	321.232	321.3	321.364	321.425	321.486	321.548	321.606	321.661	321.717	321.774	321.828	321.878	321.928	321.979	322.029	322.076	322.12	322.164	322.208	322.251	322.296	322.34	322.378	322.416	322.454	322.492	322.53	322.568	322.606
866	319.439	319.553	319.666	319.775	319.881	319.985	320.086	320.182	320.277	320.369	320.46	320.546	320.63	320.712	320.793	320.873	320.946	321.019	321.092	321.162	321.231	321.299	321.363	321.424	321.485	321.546	321.605	321.66	321.716	321.772	321.827	321.876	321.927	321.977	322.028	322.075	322.119	322.162	322.206	322.25	322.295	322.339	322.377	322.414	322.452	322.49	322.529	322.567	322.605
867	319.437	319.552	319.664	319.773	319.88	319.983	320.084	320.18	320.276	320.367	320.459	320.544	320.629	320.711	320.791	320.872	320.945	321.018	321.091	321.161	321.229	321.298	321.362	321.423	321.484	321.545	321.603	321.658	321.715	321.771	321.826	321.875	321.925	321.976	322.027	322.074	322.117	322.161	322.205	322.249	322.293	322.338	322.375	322.413	322.451	322.489	322.527	322.565	322.603
868	319.436	319.551	319.663	319.772	319.878	319.982	320.083	320.179	320.274	320.366	320.457	320.543	320.628	320.71	320.79	320.87	320.943	321.016	321.089	321.159	321.228	321.296	321.36	321.421	321.482	321.543	321.602	321.657	321.713	321.77	321.824	321.874	321.924	321.975	322.025	322.072	322.116	322.16	322.203	322.247	322.292	322.336	322.374	322.412	322.45	322.488	322.526	322.564	322.602
869	319.435	319.549	319.662	319.771	319.877	319.98	320.082	320.178	320.273	320.365	320.456	320.541	320.626	320.708	320.789	320.869	320.942	321.015	321.088	321.158	321.226	321.295	321.359	321.42	321.481	321.542	321.6	321.656	321.712	321.768	321.823	321.872	321.922	321.973	322.024	322.071	322.115	322.158	322.202	322.246	322.291	322.335	322.373	322.41	322.448	322.486	322.525	322.563	322.601
870	319.433	319.548	319.66	319.769	319.876	319.979	320.08	320.176	320.272	320.363	320.455	320.54	320.625	320.707	320.787	320.867	320.941	321.013	321.086	321.157	321.225	321.293	321.357	321.418	321.479	321.541	321.599	321.654	321.71	321.767	321.821	321.871	321.921	321.972	322.022	322.069	322.113	322.157	322.201	322.245	322.289	322.334	322.371	322.409	322.447	322.485	322.523	322.561	322.599
871	319.432	319.547	319.659	319.768	319.874	319.978	320.079	320.175	320.27	320.362	320.453	320.538	320.623	320.705	320.786	320.866	320.939	321.012	321.085	321.155	321.223	321.292	321.356	321.417	321.478	321.539	321.598	321.653	321.709	321.765	321.82	321.869	321.92	321.97	322.021	322.068	322.112	322.156	322.199	322.243	322.288	322.332	322.37	322.408	322.446	322.484	322.522	322.56	322.598
872	319.43	319.545	319.658	319.766	319.873	319.976	320.077	320.173	320.269	320.36	320.452	320.537	320.622	320.704	320.784	320.865	320.938	321.011	321.083	321.154	321.222	321.29	321.354	321.415	321.476	321.538	321.596	321.651	321.708	321.764	321.819	321.868	321.918	321.969	322.02	322.067	322.11	322.154	322.198	322.242	322.286	322.331	322.369	322.406	322.444	322.483	322.521	322.559	322.597
873	319.429	319.544	319.656	319.765	319.871	319.975	320.076	320.172	320.267	320.359	320.45	320.536	320.62	320.702	320.783	320.863	320.936	321.009	321.082	321.152	321.221	321.289	321.353	321.414	321.475	321.536	321.595	321.65	321.706	321.763	321.817	321.867	321.917	321.968	322.018	322.065	322.109	322.153	322.197	322.241	322.285	322.33	322.367	322.405	322.443	322.481	322.519	322.557	322.596
874	319.428	319.543	319.655	319.764	319.87	319.973	320.075	320.171	320.266	320.358	320.449	320.534	320.619	320.701	320.781	320.862	320.935	321.008	321.081	321.151	321.219	321.287	321.352	321.413	321.474	321.535	321.593	321.648	321.705	321.761	321.816	321.865	321.915	321.966	322.017	322.064	322.108	322.151	322.195	322.239	322.284	322.328	322.366	322.404	322.442	322.48	322.518	322.556	322.594
875	319.426	319.541	319.654	319.762	319.869	319.972	320.073	320.169	320.265	320.356	320.447	320.533	320.618	320.7	320.78	320.86	320.933	321.006	321.079	321.149	321.218	321.286	321.35	321.411	321.472	321.533	321.592	321.647	321.703	321.76	321.814	321.864	321.914	321.965	322.015	322.063	322.106	322.15	322.194	322.238	322.282	322.327	322.365	322.402	322.44	322.479	322.517	322.555	322.593
876	319.425	319.54	319.652	319.761	319.867	319.971	320.072	320.168	320.263	320.355	320.446	320.531	320.616	320.698	320.779	320.859	320.932	321.005	321.078	321.148	321.216	321.285	321.349	321.41	321.471	321.532	321.59	321.646	321.702	321.758	321.813	321.862	321.913	321.963	322.014	322.061	322.105	322.149	322.193	322.237	322.281	322.326	322.363	322.401	322.439	322.477	322.515	322.554	322.592
877	319.424	319.538	319.651	319.76	319.866	319.969	320.07	320.166	320.262	320.353	320.445	320.53	320.615	320.697	320.777	320.857	320.931	321.003	321.076	321.147	321.215	321.283	321.347	321.408	321.469	321.531	321.589	321.644	321.7	321.757	321.812	321.861	321.911	321.962	322.013	322.06	322.104	322.147	322.191	322.235	322.28	322.324	322.362	322.4	322.438	322.476	322.514	322.552	322.59
878	319.422	319.537	319.649	319.758	319.864	319.968	320.069	320.165	320.26	320.352	320.443	320.529	320.613	320.695	320.776	320.856	320.929	321.002	321.075	321.145	321.213	321.282	321.346	321.407	321.468	321.529	321.588	321.643	321.699	321.755	321.81	321.86	321.91	321.961	322.011	322.058	322.102	322.146	322.19	322.234	322.278	322.323	322.361	322.398	322.436	322.475	322.513	322.551	322.589
879	319.421	319.536	319.648	319.757	319.863	319.966	320.068	320.164	320.259	320.351	320.442	320.527	320.612	320.694	320.774	320.855	320.928	321.001	321.073	321.144	321.212	321.28	321.344	321.405	321.466	321.528	321.586	321.641	321.698	321.754	321.809	321.858	321.908	321.959	322.01	322.057	322.101	322.145	322.188	322.232	322.277	322.322	322.359	322.397	322.435	322.473	322.511	322.55	322.588
880	319.42	319.534	319.647	319.755	319.862	319.965	320.066	320.162	320.258	320.349	320.44	320.526	320.61	320.692	320.773	320.853	320.926	320.999	321.072	321.142	321.211	321.279	321.343	321.404	321.465	321.526	321.585	321.64	321.696	321.753	321.807	321.857	321.907	321.958	322.009	322.056	322.099	322.143	322.187	322.231	322.276	322.32	322.358	322.396	322.434	322.472	322.51	322.548	322.587
881	319.418	319.533	319.645	319.754	319.86	319.964	320.065	320.161	320.256	320.348	320.439	320.524	320.609	320.691	320.771	320.852	320.925	320.998	321.071	321.141	321.209	321.277	321.342	321.403	321.464	321.525	321.583	321.639	321.695	321.751	321.806	321.855	321.906	321.956	322.007	322.054	322.098	322.142	322.186	322.23	322.274	322.319	322.357	322.394	322.432	322.471	322.509	322.547	322.585
882	319.417	319.532	319.644	319.753	319.859	319.962	320.063	320.159	320.255	320.346	320.438	320.523	320.608	320.69	320.77	320.85	320.923	320.996	321.069	321.139	321.208	321.276	321.34	321.401	321.462	321.524	321.582	321.637	321.693	321.75	321.805	321.854	321.904	321.955	322.006	322.053	322.097	322.141	322.184	322.228	322.273	322.318	322.355	322.393	322.431	322.469	322.508	322.546	322.584
883	319.416	319.53	319.643	319.751	319.858	319.961	320.062	320.158	320.253	320.345	320.436	320.521	320.606	320.688	320.769	320.849	320.922	320.995	321.068	321.138	321.206	321.275	321.339	321.4	321.461	321.522	321.581	321.636	321.692	321.748	321.803	321.853	321.903	321.954	322.004	322.052	322.095	322.139	322.183	322.227	322.272	322.316	322.354	322.392	322.43	322.468	322.506	322.544	322.583
884	319.414	319.529	319.641	319.75	319.856	319.959	320.061	320.157	320.252	320.343	320.435	320.52	320.605	320.687	320.767	320.847	320.921	320.993	321.066	321.137	321.205	321.273	321.337	321.398	321.459	321.521	321.579	321.634	321.691	321.747	321.802	321.851	321.901	321.952	322.003	322.05	322.094	322.138	322.182	322.226	322.27	322.315	322.353	322.39	322.429	322.467	322.505	322.543	322.581
885	319.413	319.528	319.64	319.749	319.855	319.958	320.059	320.155	320.251	320.342	320.433	320.519	320.603	320.685	320.766	320.846	320.919	320.992	321.065	321.135	321.203	321.272	321.336	321.397	321.458	321.519	321.578	321.633	321.689	321.746	321.8	321.85	321.9	321.951	322.002	322.049	322.093	322.136	322.18	322.224	322.269	322.313	322.351	322.389	322.427	322.465	322.504	322.542	322.58
886	319.412	319.526	319.638	319.747	319.853	319.957	320.058	320.154	320.249	320.341	320.432	320.517	320.602	320.684	320.764	320.845	320.918	320.991	321.063	321.134	321.202	321.27	321.334	321.395	321.456	321.518	321.576	321.631	321.688	321.744	321.799	321.848	321.899	321.949	322	322.047	322.091	322.135	322.179	322.223	322.268	322.312	322.35	322.388	322.426	322.464	322.502	322.541	322.579
887	319.41	319.525	319.637	319.746	319.852	319.955	320.056	320.152	320.248	320.339	320.43	320.516	320.6	320.682	320.763	320.843	320.916	320.989	321.062	321.132	321.201	321.269	321.333	321.394	321.455	321.516	321.575	321.63	321.686	321.743	321.798	321.847	321.897	321.948	321.999	322.046	322.09	322.134	322.178	322.222	322.266	322.311	322.349	322.386	322.425	322.463	322.501	322.539	322.578
888	319.409	319.523	319.636	319.744	319.851	319.954	320.055	320.151	320.246	320.338	320.429	320.514	320.599	320.681	320.761	320.842	320.915	320.988	321.061	321.131	321.199	321.267	321.332	321.393	321.454	321.515	321.573	321.629	321.685	321.741	321.796	321.846	321.896	321.947	321.997	322.045	322.088	322.132	322.176	322.22	322.265	322.309	322.347	322.385	322.423	322.461	322.5	322.538	322.576
889	319.407	319.522	319.634	319.743	319.849	319.953	320.054	320.15	320.245	320.336	320.428	320.513	320.598	320.68	320.76	320.84	320.913	320.986	321.059	321.129	321.198	321.266	321.33	321.391	321.452	321.514	321.572	321.627	321.684	321.74	321.795	321.844	321.894	321.945	321.996	322.043	322.087	322.131	322.175	322.219	322.263	322.308	322.346	322.384	322.422	322.46	322.498	322.537	322.575
890	319.406	319.521	319.633	319.742	319.848	319.951	320.052	320.148	320.243	320.335	320.426	320.511	320.596	320.678	320.759	320.839	320.912	320.985	321.058	321.128	321.196	321.265	321.329	321.39	321.451	321.512	321.571	321.626	321.682	321.739	321.793	321.843	321.893	321.944	321.995	322.042	322.086	322.13	322.173	322.217	322.262	322.307	322.345	322.382	322.421	322.459	322.497	322.535	322.574
891	319.405	319.519	319.632	319.74	319.846	319.95	320.051	320.147	320.242	320.334	320.425	320.51	320.595	320.677	320.757	320.837	320.911	320.983	321.056	321.127	321.195	321.263	321.327	321.388	321.449	321.511	321.569	321.624	321.681	321.737	321.792	321.841	321.892	321.942	321.993	322.04	322.084	322.128	322.172	322.216	322.261	322.305	322.343	322.381	322.419	322.458	322.496	322.534	322.572
892	319.403	319.518	319.63	319.739	319.845	319.948	320.049	320.145	320.241	320.332	320.423	320.509	320.593	320.675	320.756	320.836	320.909	320.982	321.055	321.125	321.193	321.262	321.326	321.387	321.448	321.509	321.568	321.623	321.679	321.736	321.79	321.84	321.89	321.941	321.992	322.039	322.083	322.127	322.171	322.215	322.259	322.304	322.342	322.38	322.418	322.456	322.494	322.533	322.571
893	319.402	319.517	319.629	319.737	319.844	319.947	320.048	320.144	320.239	320.331	320.422	320.507	320.592	320.674	320.754	320.835	320.908	320.981	321.053	321.124	321.192	321.26	321.324	321.385	321.447	321.508	321.566	321.622	321.678	321.734	321.789	321.839	321.889	321.94	321.99	322.038	322.082	322.125	322.169	322.213	322.258	322.303	322.341	322.378	322.417	322.455	322.493	322.531	322.57
894	319.401	319.515	319.627	319.736	319.842	319.946	320.047	320.143	320.238	320.329	320.421	320.506	320.591	320.673	320.753	320.833	320.906	320.979	321.052	321.122	321.191	321.259	321.323	321.384	321.445	321.506	321.565	321.62	321.676	321.733	321.788	321.837	321.887	321.938	321.989	322.036	322.08	322.124	322.168	322.212	322.257	322.301	322.339	322.377	322.415	322.454	322.492	322.53	322.568
895	319.399	319.514	319.626	319.735	319.841	319.944	320.045	320.141	320.236	320.328	320.419	320.504	320.589	320.671	320.751	320.832	320.905	320.978	321.051	321.121	321.189	321.257	321.322	321.383	321.444	321.505	321.563	321.619	321.675	321.731	321.786	321.836	321.886	321.937	321.988	322.035	322.079	322.123	322.167	322.211	322.255	322.3	322.338	322.376	322.414	322.452	322.491	322.529	322.567
896	319.398	319.513	319.625	319.733	319.84	319.943	320.044	320.14	320.235	320.326	320.418	320.503	320.588	320.67	320.75	320.83	320.903	320.976	321.049	321.119	321.188	321.256	321.32	321.381	321.442	321.504	321.562	321.617	321.674	321.73	321.785	321.834	321.885	321.936	321.986	322.034	322.077	322.121	322.165	322.209	322.254	322.299	322.337	322.374	322.413	322.451	322.489	322.528	322.566
897	319.397	319.511	319.623	319.732	319.838	319.941	320.042	320.138	320.234	320.325	320.416	320.502	320.586	320.668	320.749	320.829	320.902	320.975	321.048	321.118	321.186	321.255	321.319	321.38	321.441	321.502	321.561	321.616	321.672	321.729	321.783	321.833	321.883	321.934	321.985	322.032	322.076	322.12	322.164	322.208	322.253	322.297	322.335	322.373	322.411	322.45	322.488	322.526	322.565
898	319.395	319.51	319.622	319.731	319.837	319.94	320.041	320.137	320.232	320.324	320.415	320.5	320.585	320.667	320.747	320.827	320.901	320.973	321.046	321.116	321.185	321.253	321.317	321.378	321.439	321.501	321.559	321.614	321.671	321.727	321.782	321.832	321.882	321.933	321.984	322.031	322.075	322.119	322.163	322.207	322.251	322.296	322.334	322.372	322.41	322.448	322.487	322.525	322.563
899	319.394	319.508	319.621	319.729	319.835	319.939	320.04	320.135	320.231	320.322	320.413	320.499	320.583	320.665	320.746	320.826	320.899	320.972	321.045	321.115	321.183	321.252	321.316	321.377	321.438	321.499	321.558	321.613	321.669	321.726	321.781	321.83	321.88	321.931	321.982	322.029	322.073	322.117	322.161	322.205	322.25	322.295	322.333	322.37	322.409	322.447	322.485	322.524	322.562
900	319.393	319.507	319.619	319.728	319.834	319.937	320.038	320.134	320.229	320.321	320.412	320.497	320.582	320.664	320.744	320.825	320.898	320.971	321.043	321.114	321.182	321.25	321.314	321.375	321.437	321.498	321.556	321.612	321.668	321.724	321.779	321.829	321.879	321.93	321.981	322.028	322.072	322.116	322.16	322.204	322.249	322.293	322.331	322.369	322.407	322.446	322.484	322.522	322.561
901	319.391	319.506	319.618	319.726	319.833	319.936	320.037	320.133	320.228	320.319	320.411	320.496	320.581	320.663	320.743	320.823	320.896	320.969	321.042	321.112	321.181	321.249	321.313	321.374	321.435	321.496	321.555	321.61	321.667	321.723	321.778	321.827	321.878	321.929	321.979	322.027	322.071	322.114	322.158	322.203	322.247	322.292	322.33	322.368	322.406	322.444	322.483	322.521	322.559
902	319.39	319.504	319.617	319.725	319.831	319.934	320.035	320.131	320.227	320.318	320.409	320.494	320.579	320.661	320.741	320.822	320.895	320.968	321.041	321.111	321.179	321.247	321.312	321.373	321.434	321.495	321.554	321.609	321.665	321.722	321.776	321.826	321.876	321.927	321.978	322.025	322.069	322.113	322.157	322.201	322.246	322.291	322.329	322.366	322.405	322.443	322.481	322.52	322.558
903	319.388	319.503	319.615	319.724	319.83	319.933	320.034	320.13	320.225	320.317	320.408	320.493	320.578	320.66	320.74	320.82	320.893	320.966	321.039	321.109	321.178	321.246	321.31	321.371	321.432	321.494	321.552	321.607	321.664	321.72	321.775	321.825	321.875	321.926	321.977	322.024	322.068	322.112	322.156	322.2	322.245	322.289	322.327	322.365	322.403	322.442	322.48	322.518	322.557
904	319.387	319.502	319.614	319.722	319.828	319.932	320.033	320.128	320.224	320.315	320.406	320.492	320.576	320.658	320.739	320.819	320.892	320.965	321.038	321.108	321.176	321.245	321.309	321.37	321.431	321.492	321.551	321.606	321.662	321.719	321.774	321.823	321.874	321.924	321.975	322.022	322.066	322.11	322.154	322.198	322.243	322.288	322.326	322.364	322.402	322.44	322.479	322.517	322.556
905	319.386	319.5	319.612	319.721	319.827	319.93	320.031	320.127	320.222	320.314	320.405	320.49	320.575	320.657	320.737	320.817	320.891	320.963	321.036	321.106	321.175	321.243	321.307	321.368	321.429	321.491	321.549	321.605	321.661	321.717	321.772	321.822	321.872	321.923	321.974	322.021	322.065	322.109	322.153	322.197	322.242	322.287	322.325	322.362	322.401	322.439	322.477	322.516	322.554
906	319.384	319.499	319.611	319.72	319.826	319.929	320.03	320.126	320.221	320.312	320.404	320.489	320.573	320.655	320.736	320.816	320.889	320.962	321.035	321.105	321.173	321.242	321.306	321.367	321.428	321.489	321.548	321.603	321.659	321.716	321.771	321.82	321.871	321.922	321.972	322.02	322.064	322.108	322.152	322.196	322.24	322.285	322.323	322.361	322.399	322.438	322.476	322.515	322.553
907	319.383	319.498	319.61	319.718	319.824	319.927	320.028	320.124	320.22	320.311	320.402	320.487	320.572	320.654	320.734	320.815	320.888	320.961	321.033	321.104	321.172	321.24	321.304	321.365	321.427	321.488	321.546	321.602	321.658	321.715	321.769	321.819	321.869	321.92	321.971	322.018	322.062	322.106	322.15	322.194	322.239	322.284	322.322	322.36	322.398	322.436	322.475	322.513	322.552
908	319.382	319.496	319.608	319.717	319.823	319.926	320.027	320.123	320.218	320.31	320.401	320.486	320.571	320.653	320.733	320.813	320.886	320.959	321.032	321.102	321.171	321.239	321.303	321.364	321.425	321.487	321.545	321.6	321.657	321.713	321.768	321.818	321.868	321.919	321.97	322.017	322.061	322.105	322.149	322.193	322.238	322.283	322.321	322.358	322.397	322.435	322.474	322.512	322.55
909	319.38	319.495	319.607	319.715	319.822	319.925	320.026	320.121	320.217	320.308	320.399	320.485	320.569	320.651	320.731	320.812	320.885	320.958	321.03	321.101	321.169	321.237	321.302	321.363	321.424	321.485	321.544	321.599	321.655	321.712	321.767	321.816	321.867	321.917	321.968	322.016	322.06	322.104	322.148	322.192	322.236	322.281	322.319	322.357	322.395	322.434	322.472	322.511	322.549
910	319.379	319.494	319.606	319.714	319.82	319.923	320.024	320.12	320.215	320.307	320.398	320.483	320.568	320.65	320.73	320.81	320.883	320.956	321.029	321.099	321.168	321.236	321.3	321.361	321.422	321.484	321.542	321.597	321.654	321.71	321.765	321.815	321.865	321.916	321.967	322.014	322.058	322.102	322.146	322.19	322.235	322.28	322.318	322.356	322.394	322.433	322.471	322.509	322.548
911	319.378	319.492	319.604	319.713	319.819	319.922	320.023	320.119	320.214	320.305	320.396	320.482	320.566	320.648	320.729	320.809	320.882	320.955	321.028	321.098	321.166	321.235	321.299	321.36	321.421	321.482	321.541	321.596	321.652	321.709	321.764	321.813	321.864	321.915	321.966	322.013	322.057	322.101	322.145	322.189	322.234	322.278	322.316	322.354	322.393	322.431	322.47	322.508	322.547
912	319.376	319.491	319.603	319.711	319.817	319.92	320.021	320.117	320.212	320.304	320.395	320.48	320.565	320.647	320.727	320.807	320.881	320.953	321.026	321.096	321.165	321.233	321.297	321.358	321.419	321.481	321.539	321.595	321.651	321.707	321.762	321.812	321.862	321.913	321.964	322.011	322.055	322.099	322.143	322.188	322.232	322.277	322.315	322.353	322.391	322.43	322.468	322.507	322.545
913	319.375	319.489	319.601	319.71	319.816	319.919	320.02	320.116	320.211	320.302	320.394	320.479	320.563	320.645	320.726	320.806	320.879	320.952	321.025	321.095	321.163	321.232	321.296	321.357	321.418	321.479	321.538	321.593	321.65	321.706	321.761	321.811	321.861	321.912	321.963	322.01	322.054	322.098	322.142	322.186	322.231	322.276	322.314	322.352	322.39	322.429	322.467	322.505	322.544
914	319.374	319.488	319.6	319.709	319.815	319.918	320.019	320.114	320.21	320.301	320.392	320.477	320.562	320.644	320.724	320.805	320.878	320.95	321.023	321.094	321.162	321.23	321.294	321.355	321.417	321.478	321.536	321.592	321.648	321.705	321.76	321.809	321.86	321.91	321.961	322.009	322.053	322.097	322.141	322.185	322.23	322.274	322.312	322.35	322.389	322.427	322.466	322.504	322.543
915	319.372	319.487	319.599	319.707	319.813	319.916	320.017	320.113	320.208	320.3	320.391	320.476	320.561	320.643	320.723	320.803	320.876	320.949	321.022	321.092	321.16	321.229	321.293	321.354	321.415	321.477	321.535	321.59	321.647	321.703	321.758	321.808	321.858	321.909	321.96	322.007	322.051	322.095	322.139	322.184	322.228	322.273	322.311	322.349	322.387	322.426	322.464	322.503	322.541
916	319.371	319.485	319.597	319.706	319.812	319.915	320.016	320.112	320.207	320.298	320.389	320.475	320.559	320.641	320.721	320.802	320.875	320.948	321.02	321.091	321.159	321.227	321.292	321.353	321.414	321.475	321.534	321.589	321.645	321.702	321.757	321.806	321.857	321.908	321.959	322.006	322.05	322.094	322.138	322.182	322.227	322.272	322.31	322.348	322.386	322.425	322.463	322.502	322.54
917	319.37	319.484	319.596	319.704	319.81	319.914	320.014	320.11	320.205	320.297	320.388	320.473	320.558	320.64	320.72	320.8	320.873	320.946	321.019	321.089	321.158	321.226	321.29	321.351	321.412	321.474	321.532	321.588	321.644	321.7	321.755	321.805	321.855	321.906	321.957	322.005	322.049	322.093	322.137	322.181	322.226	322.27	322.308	322.346	322.385	322.423	322.462	322.5	322.539
918	319.368	319.483	319.595	319.703	319.809	319.912	320.013	320.109	320.204	320.295	320.386	320.472	320.556	320.638	320.719	320.799	320.872	320.945	321.018	321.088	321.156	321.225	321.289	321.35	321.411	321.472	321.531	321.586	321.643	321.699	321.754	321.803	321.854	321.905	321.956	322.003	322.047	322.091	322.135	322.179	322.224	322.269	322.307	322.345	322.384	322.422	322.46	322.499	322.537
919	319.367	319.481	319.593	319.702	319.808	319.911	320.012	320.107	320.203	320.294	320.385	320.47	320.555	320.637	320.717	320.797	320.87	320.943	321.016	321.086	321.155	321.223	321.287	321.348	321.409	321.471	321.529	321.585	321.641	321.698	321.753	321.802	321.853	321.903	321.954	322.002	322.046	322.09	322.134	322.178	322.223	322.268	322.306	322.344	322.382	322.421	322.459	322.498	322.536
920	319.365	319.48	319.592	319.7	319.806	319.909	320.01	320.106	320.201	320.293	320.384	320.469	320.553	320.635	320.716	320.796	320.869	320.942	321.015	321.085	321.153	321.222	321.286	321.347	321.408	321.469	321.528	321.583	321.64	321.696	321.751	321.801	321.851	321.902	321.953	322	322.044	322.088	322.132	322.177	322.222	322.266	322.304	322.342	322.381	322.419	322.458	322.496	322.535
921	319.364	319.479	319.59	319.699	319.805	319.908	320.009	320.105	320.2	320.291	320.382	320.467	320.552	320.634	320.714	320.794	320.868	320.94	321.013	321.084	321.152	321.22	321.284	321.345	321.407	321.468	321.527	321.582	321.638	321.695	321.75	321.799	321.85	321.901	321.952	321.999	322.043	322.087	322.131	322.175	322.22	322.265	322.303	322.341	322.38	322.418	322.457	322.495	322.534
922	319.363	319.477	319.589	319.698	319.804	319.907	320.007	320.103	320.198	320.29	320.381	320.466	320.551	320.633	320.713	320.793	320.866	320.939	321.012	321.082	321.15	321.219	321.283	321.344	321.405	321.467	321.525	321.58	321.637	321.693	321.748	321.798	321.848	321.899	321.95	321.998	322.042	322.086	322.13	322.174	322.219	322.264	322.302	322.34	322.378	322.417	322.455	322.494	322.532
923	319.361	319.476	319.588	319.696	319.802	319.905	320.006	320.102	320.197	320.288	320.379	320.465	320.549	320.631	320.711	320.792	320.865	320.938	321.01	321.081	321.149	321.217	321.282	321.343	321.404	321.465	321.524	321.579	321.635	321.692	321.747	321.796	321.847	321.898	321.949	321.996	322.04	322.084	322.128	322.173	322.218	322.262	322.3	322.338	322.377	322.415	322.454	322.492	322.531
924	319.36	319.474	319.586	319.695	319.801	319.904	320.005	320.1	320.196	320.287	320.378	320.463	320.548	320.63	320.71	320.79	320.863	320.936	321.009	321.079	321.148	321.216	321.28	321.341	321.402	321.464	321.522	321.578	321.634	321.691	321.745	321.795	321.846	321.897	321.947	321.995	322.039	322.083	322.127	322.171	322.216	322.261	322.299	322.337	322.376	322.414	322.453	322.491	322.53
925	319.359	319.473	319.585	319.693	319.799	319.902	320.003	320.099	320.194	320.285	320.377	320.462	320.546	320.628	320.709	320.789	320.862	320.935	321.008	321.078	321.146	321.215	321.279	321.34	321.401	321.462	321.521	321.576	321.633	321.689	321.744	321.794	321.844	321.895	321.946	321.993	322.038	322.082	322.126	322.17	322.215	322.26	322.298	322.336	322.374	322.413	322.451	322.49	322.528
926	319.357	319.472	319.584	319.692	319.798	319.901	320.002	320.098	320.193	320.284	320.375	320.46	320.545	320.627	320.707	320.787	320.86	320.933	321.006	321.076	321.145	321.213	321.277	321.338	321.399	321.461	321.519	321.575	321.631	321.688	321.743	321.792	321.843	321.894	321.945	321.992	322.036	322.08	322.124	322.169	322.213	322.258	322.296	322.334	322.373	322.411	322.45	322.489	322.527
927	319.356	319.47	319.582	319.691	319.797	319.9	320	320.096	320.191	320.283	320.374	320.459	320.544	320.625	320.706	320.786	320.859	320.932	321.005	321.075	321.143	321.212	321.276	321.337	321.398	321.459	321.518	321.573	321.63	321.686	321.741	321.791	321.841	321.892	321.943	321.991	322.035	322.079	322.123	322.167	322.212	322.257	322.295	322.333	322.372	322.41	322.449	322.487	322.526
928	319.355	319.469	319.581	319.689	319.795	319.898	319.999	320.095	320.19	320.281	320.372	320.458	320.542	320.624	320.704	320.784	320.858	320.93	321.003	321.074	321.142	321.21	321.274	321.335	321.397	321.458	321.517	321.572	321.628	321.685	321.74	321.789	321.84	321.891	321.942	321.989	322.033	322.077	322.122	322.166	322.211	322.256	322.294	322.332	322.37	322.409	322.447	322.486	322.525
929	319.353	319.468	319.58	319.688	319.794	319.897	319.998	320.093	320.189	320.28	320.371	320.456	320.541	320.623	320.703	320.783	320.856	320.929	321.002	321.072	321.14	321.209	321.273	321.334	321.395	321.457	321.515	321.571	321.627	321.683	321.738	321.788	321.839	321.89	321.941	321.988	322.032	322.076	322.12	322.165	322.209	322.254	322.292	322.33	322.369	322.408	322.446	322.485	322.523
930	319.352	319.466	319.578	319.686	319.792	319.895	319.996	320.092	320.187	320.278	320.369	320.455	320.539	320.621	320.701	320.782	320.855	320.928	321	321.071	321.139	321.207	321.272	321.333	321.394	321.455	321.514	321.569	321.626	321.682	321.737	321.787	321.837	321.888	321.939	321.987	322.031	322.075	322.119	322.163	322.208	322.253	322.291	322.329	322.368	322.406	322.445	322.483	322.522
931	319.351	319.465	319.577	319.685	319.791	319.894	319.995	320.091	320.186	320.277	320.368	320.453	320.538	320.62	320.7	320.78	320.853	320.926	320.999	321.069	321.138	321.206	321.27	321.331	321.392	321.454	321.512	321.568	321.624	321.681	321.736	321.785	321.836	321.887	321.938	321.985	322.029	322.073	322.117	322.162	322.207	322.252	322.29	322.328	322.366	322.405	322.443	322.482	322.521
932	319.349	319.464	319.575	319.684	319.79	319.893	319.993	320.089	320.184	320.276	320.367	320.452	320.536	320.618	320.699	320.779	320.852	320.925	320.998	321.068	321.136	321.205	321.269	321.33	321.391	321.452	321.511	321.566	321.623	321.679	321.734	321.784	321.834	321.885	321.936	321.984	322.028	322.072	322.116	322.16	322.205	322.25	322.288	322.326	322.365	322.404	322.442	322.481	322.519
933	319.348	319.462	319.574	319.682	319.788	319.891	319.992	320.088	320.183	320.274	320.365	320.45	320.535	320.617	320.697	320.777	320.85	320.923	320.996	321.066	321.135	321.203	321.267	321.328	321.389	321.451	321.509	321.565	321.621	321.678	321.733	321.782	321.833	321.884	321.935	321.982	322.027	322.071	322.115	322.159	322.204	322.249	322.287	322.325	322.364	322.402	322.441	322.479	322.518
934	319.347	319.461	319.573	319.681	319.787	319.89	319.991	320.086	320.181	320.273	320.364	320.449	320.534	320.615	320.696	320.776	320.849	320.922	320.995	321.065	321.133	321.202	321.266	321.327	321.388	321.45	321.508	321.563	321.62	321.676	321.731	321.781	321.832	321.883	321.934	321.981	322.025	322.069	322.113	322.158	322.203	322.248	322.286	322.324	322.362	322.401	322.44	322.478	322.517
935	319.345	319.459	319.571	319.68	319.786	319.888	319.989	320.085	320.18	320.271	320.362	320.448	320.532	320.614	320.694	320.774	320.848	320.92	320.993	321.063	321.132	321.2	321.264	321.326	321.387	321.448	321.507	321.562	321.618	321.675	321.73	321.78	321.83	321.881	321.932	321.98	322.024	322.068	322.112	322.156	322.201	322.246	322.284	322.322	322.361	322.4	322.438	322.477	322.515
936	319.344	319.458	319.57	319.678	319.784	319.887	319.988	320.084	320.179	320.27	320.361	320.446	320.531	320.613	320.693	320.773	320.846	320.919	320.992	321.062	321.13	321.199	321.263	321.324	321.385	321.447	321.505	321.561	321.617	321.674	321.729	321.778	321.829	321.88	321.931	321.978	322.022	322.067	322.111	322.155	322.2	322.245	322.283	322.321	322.36	322.398	322.437	322.476	322.514
937	319.342	319.457	319.569	319.677	319.783	319.886	319.986	320.082	320.177	320.269	320.36	320.445	320.529	320.611	320.691	320.772	320.845	320.918	320.99	321.061	321.129	321.197	321.262	321.323	321.384	321.445	321.504	321.559	321.616	321.672	321.727	321.777	321.827	321.878	321.929	321.977	322.021	322.065	322.109	322.154	322.199	322.243	322.282	322.32	322.358	322.397	322.436	322.474	322.513
938	319.341	319.455	319.567	319.675	319.781	319.884	319.985	320.081	320.176	320.267	320.358	320.443	320.528	320.61	320.69	320.77	320.843	320.916	320.989	321.059	321.128	321.196	321.26	321.321	321.382	321.444	321.502	321.558	321.614	321.671	321.726	321.775	321.826	321.877	321.928	321.975	322.02	322.064	322.108	322.152	322.197	322.242	322.28	322.318	322.357	322.396	322.434	322.473	322.512
939	319.34	319.454	319.566	319.674	319.78	319.883	319.984	320.079	320.174	320.266	320.357	320.442	320.526	320.608	320.689	320.769	320.842	320.915	320.988	321.058	321.126	321.194	321.259	321.32	321.381	321.442	321.501	321.556	321.613	321.669	321.724	321.774	321.825	321.876	321.927	321.974	322.018	322.062	322.107	322.151	322.196	322.241	322.279	322.317	322.356	322.394	322.433	322.472	322.51
940	319.338	319.453	319.564	319.673	319.779	319.882	319.982	320.078	320.173	320.264	320.355	320.44	320.525	320.607	320.687	320.767	320.84	320.913	320.986	321.056	321.125	321.193	321.257	321.318	321.38	321.441	321.5	321.555	321.611	321.668	321.723	321.773	321.823	321.874	321.925	321.973	322.017	322.061	322.105	322.15	322.195	322.239	322.278	322.316	322.354	322.393	322.432	322.47	322.509
941	319.337	319.451	319.563	319.671	319.777	319.88	319.981	320.077	320.172	320.263	320.354	320.439	320.524	320.605	320.686	320.766	320.839	320.912	320.985	321.055	321.123	321.192	321.256	321.317	321.378	321.44	321.498	321.554	321.61	321.667	321.722	321.771	321.822	321.873	321.924	321.971	322.016	322.06	322.104	322.148	322.193	322.238	322.276	322.314	322.353	322.392	322.43	322.469	322.508
942	319.336	319.45	319.562	319.67	319.776	319.879	319.979	320.075	320.17	320.261	320.352	320.438	320.522	320.604	320.684	320.764	320.838	320.91	320.983	321.053	321.122	321.19	321.254	321.316	321.377	321.438	321.497	321.552	321.609	321.665	321.72	321.77	321.82	321.871	321.922	321.97	322.014	322.058	322.102	322.147	322.192	322.237	322.275	322.313	322.352	322.39	322.429	322.468	322.506
943	319.334	319.449	319.56	319.669	319.774	319.877	319.978	320.074	320.169	320.26	320.351	320.436	320.521	320.603	320.683	320.763	320.836	320.909	320.982	321.052	321.12	321.189	321.253	321.314	321.375	321.437	321.495	321.551	321.607	321.664	321.719	321.768	321.819	321.87	321.921	321.969	322.013	322.057	322.101	322.145	322.19	322.235	322.274	322.312	322.35	322.389	322.428	322.466	322.505
944	319.333	319.447	319.559	319.667	319.773	319.876	319.977	320.072	320.167	320.259	320.35	320.435	320.519	320.601	320.681	320.762	320.835	320.908	320.98	321.051	321.119	321.187	321.251	321.313	321.374	321.435	321.494	321.549	321.606	321.662	321.717	321.767	321.818	321.869	321.92	321.967	322.011	322.056	322.1	322.144	322.189	322.234	322.272	322.31	322.349	322.388	322.426	322.465	322.504
945	319.332	319.446	319.558	319.666	319.772	319.875	319.975	320.071	320.166	320.257	320.348	320.433	320.518	320.6	320.68	320.76	320.833	320.906	320.979	321.049	321.118	321.186	321.25	321.311	321.372	321.434	321.492	321.548	321.604	321.661	321.716	321.766	321.816	321.867	321.918	321.966	322.01	322.054	322.098	322.143	322.188	322.233	322.271	322.309	322.348	322.386	322.425	322.464	322.503
946	319.33	319.444	319.556	319.664	319.77	319.873	319.974	320.07	320.165	320.256	320.347	320.432	320.516	320.598	320.679	320.759	320.832	320.905	320.977	321.048	321.116	321.184	321.249	321.31	321.371	321.432	321.491	321.546	321.603	321.66	321.715	321.764	321.815	321.866	321.917	321.964	322.009	322.053	322.097	322.141	322.186	322.231	322.27	322.308	322.346	322.385	322.424	322.463	322.501
947	319.329	319.443	319.555	319.663	319.769	319.872	319.973	320.068	320.163	320.254	320.345	320.431	320.515	320.597	320.677	320.757	320.83	320.903	320.976	321.046	321.115	321.183	321.247	321.308	321.37	321.431	321.49	321.545	321.602	321.658	321.713	321.763	321.813	321.864	321.916	321.963	322.007	322.051	322.096	322.14	322.185	322.23	322.268	322.306	322.345	322.384	322.423	322.461	322.5
948	319.328	319.442	319.553	319.662	319.768	319.87	319.971	320.067	320.162	320.253	320.344	320.429	320.514	320.595	320.676	320.756	320.829	320.902	320.975	321.045	321.113	321.182	321.246	321.307	321.368	321.43	321.488	321.544	321.6	321.657	321.712	321.761	321.812	321.863	321.914	321.962	322.006	322.05	322.094	322.139	322.184	322.229	322.267	322.305	322.344	322.383	322.421	322.46	322.499
949	319.326	319.44	319.552	319.66	319.766	319.869	319.97	320.065	320.16	320.252	320.343	320.428	320.512	320.594	320.674	320.754	320.828	320.9	320.973	321.043	321.112	321.18	321.244	321.306	321.367	321.428	321.487	321.542	321.599	321.655	321.71	321.76	321.811	321.862	321.913	321.96	322.004	322.049	322.093	322.137	322.182	322.227	322.266	322.304	322.343	322.381	322.42	322.459	322.497
950	319.325	319.439	319.551	319.659	319.765	319.868	319.968	320.064	320.159	320.25	320.341	320.426	320.511	320.593	320.673	320.753	320.826	320.899	320.972	321.042	321.11	321.179	321.243	321.304	321.365	321.427	321.485	321.541	321.597	321.654	321.709	321.759	321.809	321.86	321.911	321.959	322.003	322.047	322.092	322.136	322.181	322.226	322.264	322.302	322.341	322.38	322.419	322.457	322.496
951	319.324	319.438	319.55	319.658	319.764	319.866	319.967	320.063	320.158	320.249	320.34	320.425	320.51	320.591	320.672	320.752	320.825	320.898	320.97	321.041	321.109	321.177	321.242	321.303	321.364	321.425	321.484	321.539	321.596	321.653	321.708	321.757	321.808	321.859	321.91	321.958	322.002	322.046	322.09	322.135	322.18	322.225	322.263	322.301	322.34	322.379	322.417	322.456	322.495
952	319.323	319.437	319.548	319.657	319.762	319.865	319.966	320.062	320.157	320.248	320.339	320.424	320.508	320.59	320.67	320.751	320.824	320.897	320.969	321.04	321.108	321.176	321.24	321.302	321.363	321.424	321.483	321.538	321.595	321.651	321.706	321.756	321.807	321.858	321.909	321.956	322.001	322.045	322.089	322.134	322.179	322.224	322.262	322.3	322.339	322.378	322.416	322.455	322.494
953	319.322	319.436	319.547	319.655	319.761	319.864	319.965	320.06	320.155	320.247	320.338	320.423	320.507	320.589	320.669	320.749	320.823	320.895	320.968	321.038	321.107	321.175	321.239	321.3	321.362	321.423	321.482	321.537	321.594	321.65	321.705	321.755	321.806	321.857	321.908	321.955	322	322.044	322.088	322.132	322.178	322.223	322.261	322.299	322.338	322.376	322.415	322.454	322.493
954	319.32	319.435	319.546	319.654	319.76	319.863	319.964	320.059	320.154	320.245	320.336	320.422	320.506	320.588	320.668	320.748	320.821	320.894	320.967	321.037	321.106	321.174	321.238	321.299	321.36	321.422	321.481	321.536	321.593	321.649	321.704	321.754	321.804	321.856	321.907	321.954	321.998	322.043	322.087	322.131	322.176	322.221	322.26	322.298	322.337	322.375	322.414	322.453	322.492
955	319.319	319.433	319.545	319.653	319.759	319.862	319.963	320.058	320.153	320.244	320.335	320.42	320.505	320.587	320.667	320.747	320.82	320.893	320.966	321.036	321.104	321.173	321.237	321.298	321.359	321.421	321.479	321.535	321.591	321.648	321.703	321.753	321.803	321.854	321.906	321.953	321.997	322.042	322.086	322.13	322.175	322.22	322.259	322.297	322.336	322.374	322.413	322.452	322.491
956	319.318	319.432	319.544	319.652	319.758	319.861	319.961	320.057	320.152	320.243	320.334	320.419	320.504	320.586	320.666	320.746	320.819	320.892	320.965	321.035	321.103	321.172	321.236	321.297	321.358	321.42	321.478	321.534	321.59	321.647	321.702	321.752	321.802	321.853	321.904	321.952	321.996	322.04	322.085	322.129	322.174	322.219	322.257	322.296	322.334	322.373	322.412	322.451	322.489
957	319.317	319.431	319.543	319.651	319.757	319.86	319.96	320.056	320.151	320.242	320.333	320.418	320.503	320.584	320.665	320.745	320.818	320.891	320.963	321.034	321.102	321.17	321.235	321.296	321.357	321.418	321.477	321.532	321.589	321.646	321.701	321.75	321.801	321.852	321.903	321.951	321.995	322.039	322.083	322.128	322.173	322.218	322.256	322.295	322.333	322.372	322.411	322.45	322.488
958	319.316	319.43	319.542	319.65	319.756	319.858	319.959	320.055	320.15	320.241	320.332	320.417	320.501	320.583	320.663	320.744	320.817	320.889	320.962	321.033	321.101	321.169	321.233	321.295	321.356	321.417	321.476	321.531	321.588	321.644	321.699	321.749	321.8	321.851	321.902	321.95	321.994	322.038	322.082	322.127	322.172	322.217	322.255	322.293	322.332	322.371	322.41	322.448	322.487
959	319.315	319.429	319.541	319.649	319.755	319.857	319.958	320.054	320.149	320.24	320.331	320.416	320.5	320.582	320.662	320.742	320.816	320.888	320.961	321.031	321.1	321.168	321.232	321.293	321.355	321.416	321.475	321.53	321.587	321.643	321.698	321.748	321.799	321.85	321.901	321.948	321.993	322.037	322.081	322.126	322.171	322.216	322.254	322.292	322.331	322.37	322.409	322.447	322.486
960	319.314	319.428	319.54	319.648	319.753	319.856	319.957	320.052	320.147	320.239	320.33	320.415	320.499	320.581	320.661	320.741	320.814	320.887	320.96	321.03	321.099	321.167	321.231	321.292	321.353	321.415	321.474	321.529	321.585	321.642	321.697	321.747	321.798	321.849	321.9	321.947	321.992	322.036	322.08	322.125	322.17	322.215	322.253	322.291	322.33	322.369	322.407	322.446	322.485
961	319.313	319.427	319.538	319.647	319.752	319.855	319.956	320.051	320.146	320.237	320.328	320.413	320.498	320.58	320.66	320.74	320.813	320.886	320.959	321.029	321.097	321.166	321.23	321.291	321.352	321.414	321.472	321.528	321.584	321.641	321.696	321.746	321.796	321.847	321.899	321.946	321.99	322.035	322.079	322.123	322.168	322.213	322.252	322.29	322.329	322.368	322.406	322.445	322.484
962	319.312	319.426	319.537	319.645	319.751	319.854	319.955	320.05	320.145	320.236	320.327	320.412	320.497	320.579	320.659	320.739	320.812	320.885	320.958	321.028	321.096	321.165	321.229	321.29	321.351	321.413	321.471	321.527	321.583	321.64	321.695	321.745	321.795	321.846	321.897	321.945	321.989	322.034	322.078	322.122	322.167	322.212	322.251	322.289	322.328	322.366	322.405	322.444	322.483
963	319.311	319.425	319.536	319.644	319.75	319.853	319.953	320.049	320.144	320.235	320.326	320.411	320.496	320.577	320.658	320.738	320.811	320.884	320.956	321.027	321.095	321.163	321.228	321.289	321.35	321.411	321.47	321.525	321.582	321.639	321.694	321.743	321.794	321.845	321.896	321.944	321.988	322.032	322.077	322.121	322.166	322.211	322.25	322.288	322.327	322.365	322.404	322.443	322.482
964	319.309	319.423	319.535	319.643	319.749	319.852	319.952	320.048	320.143	320.234	320.325	320.41	320.494	320.576	320.656	320.737	320.81	320.882	320.955	321.026	321.094	321.162	321.226	321.288	321.349	321.41	321.469	321.524	321.581	321.637	321.692	321.742	321.793	321.844	321.895	321.943	321.987	322.031	322.076	322.12	322.165	322.21	322.248	322.287	322.325	322.364	322.403	322.442	322.481
965	319.308	319.422	319.534	319.642	319.748	319.851	319.951	320.047	320.142	320.233	320.324	320.409	320.493	320.575	320.655	320.735	320.809	320.881	320.954	321.024	321.093	321.161	321.225	321.286	321.348	321.409	321.468	321.523	321.58	321.636	321.691	321.741	321.792	321.843	321.894	321.942	321.986	322.03	322.074	322.119	322.164	322.209	322.247	322.286	322.324	322.363	322.402	322.441	322.48
966	319.307	319.421	319.533	319.641	319.747	319.849	319.95	320.046	320.141	320.232	320.323	320.408	320.492	320.574	320.654	320.734	320.807	320.88	320.953	321.023	321.092	321.16	321.224	321.285	321.346	321.408	321.467	321.522	321.578	321.635	321.69	321.74	321.791	321.842	321.893	321.94	321.985	322.029	322.073	322.118	322.163	322.208	322.246	322.284	322.323	322.362	322.401	322.44	322.478
967	319.306	319.42	319.532	319.64	319.746	319.848	319.949	320.044	320.139	320.231	320.321	320.407	320.491	320.573	320.653	320.733	320.806	320.879	320.952	321.022	321.09	321.159	321.223	321.284	321.345	321.407	321.465	321.521	321.577	321.634	321.689	321.739	321.789	321.841	321.892	321.939	321.984	322.028	322.072	322.117	322.162	322.207	322.245	322.283	322.322	322.361	322.4	322.439	322.477
968	319.305	319.419	319.531	319.639	319.744	319.847	319.948	320.043	320.138	320.229	320.32	320.405	320.49	320.572	320.652	320.732	320.805	320.878	320.951	321.021	321.089	321.158	321.222	321.283	321.344	321.406	321.464	321.52	321.576	321.633	321.688	321.738	321.788	321.839	321.891	321.938	321.982	322.027	322.071	322.115	322.16	322.206	322.244	322.282	322.321	322.36	322.399	322.437	322.476
969	319.304	319.418	319.53	319.638	319.743	319.846	319.947	320.042	320.137	320.228	320.319	320.404	320.489	320.57	320.651	320.731	320.804	320.877	320.949	321.02	321.088	321.156	321.221	321.282	321.343	321.404	321.463	321.518	321.575	321.632	321.687	321.736	321.787	321.838	321.889	321.937	321.981	322.026	322.07	322.114	322.159	322.204	322.243	322.281	322.32	322.359	322.398	322.436	322.475
970	319.303	319.417	319.528	319.636	319.742	319.845	319.946	320.041	320.136	320.227	320.318	320.403	320.488	320.569	320.649	320.73	320.803	320.875	320.948	321.018	321.087	321.155	321.219	321.281	321.342	321.403	321.462	321.517	321.574	321.63	321.686	321.735	321.786	321.837	321.888	321.936	321.98	322.024	322.069	322.113	322.158	322.203	322.242	322.28	322.319	322.358	322.396	322.435	322.474
971	319.302	319.416	319.527	319.635	319.741	319.844	319.944	320.04	320.135	320.226	320.317	320.402	320.486	320.568	320.648	320.728	320.802	320.874	320.947	321.017	321.086	321.154	321.218	321.279	321.341	321.402	321.461	321.516	321.573	321.629	321.684	321.734	321.785	321.836	321.887	321.935	321.979	322.023	322.068	322.112	322.157	322.202	322.241	322.279	322.318	322.356	322.395	322.434	322.473
972	319.301	319.415	319.526	319.634	319.74	319.843	319.943	320.039	320.134	320.225	320.316	320.401	320.485	320.567	320.647	320.727	320.8	320.873	320.946	321.016	321.085	321.153	321.217	321.278	321.339	321.401	321.459	321.515	321.571	321.628	321.683	321.733	321.784	321.835	321.886	321.933	321.978	322.022	322.066	322.111	322.156	322.201	322.239	322.278	322.317	322.355	322.394	322.433	322.472
973	319.3	319.414	319.525	319.633	319.739	319.842	319.942	320.038	320.133	320.224	320.315	320.4	320.484	320.566	320.646	320.726	320.799	320.872	320.945	321.015	321.083	321.152	321.216	321.277	321.338	321.4	321.458	321.514	321.57	321.627	321.682	321.732	321.782	321.834	321.885	321.932	321.977	322.021	322.065	322.11	322.155	322.2	322.238	322.277	322.315	322.354	322.393	322.432	322.471
974	319.298	319.412	319.524	319.632	319.738	319.84	319.941	320.036	320.131	320.223	320.313	320.398	320.483	320.565	320.645	320.725	320.798	320.871	320.944	321.014	321.082	321.151	321.215	321.276	321.337	321.399	321.457	321.513	321.569	321.626	321.681	321.731	321.781	321.832	321.884	321.931	321.975	322.02	322.064	322.109	322.154	322.199	322.237	322.275	322.314	322.353	322.392	322.431	322.47
975	319.297	319.411	319.523	319.631	319.737	319.839	319.94	320.035	320.13	320.221	320.312	320.397	320.482	320.564	320.644	320.724	320.797	320.87	320.942	321.013	321.081	321.149	321.214	321.275	321.336	321.397	321.456	321.511	321.568	321.625	321.68	321.729	321.78	321.831	321.882	321.93	321.974	322.019	322.063	322.107	322.153	322.198	322.236	322.274	322.313	322.352	322.391	322.43	322.469
976	319.296	319.41	319.522	319.63	319.735	319.838	319.939	320.034	320.129	320.22	320.311	320.396	320.481	320.562	320.642	320.723	320.796	320.868	320.941	321.011	321.08	321.148	321.212	321.274	321.335	321.396	321.455	321.51	321.567	321.623	321.679	321.728	321.779	321.83	321.881	321.929	321.973	322.017	322.062	322.106	322.151	322.197	322.235	322.273	322.312	322.351	322.39	322.429	322.467
977	319.295	319.409	319.521	319.629	319.734	319.837	319.938	320.033	320.128	320.219	320.31	320.395	320.479	320.561	320.641	320.721	320.795	320.867	320.94	321.01	321.079	321.147	321.211	321.272	321.334	321.395	321.454	321.509	321.566	321.622	321.677	321.727	321.778	321.829	321.88	321.928	321.972	322.016	322.061	322.105	322.15	322.195	322.234	322.272	322.311	322.35	322.389	322.428	322.466
978	319.294	319.408	319.52	319.628	319.733	319.836	319.936	320.032	320.127	320.218	320.309	320.394	320.478	320.56	320.64	320.72	320.793	320.866	320.939	321.009	321.077	321.146	321.21	321.271	321.332	321.394	321.452	321.508	321.564	321.621	321.676	321.726	321.777	321.828	321.879	321.927	321.971	322.015	322.06	322.104	322.149	322.194	322.233	322.271	322.31	322.349	322.388	322.426	322.465
979	319.293	319.407	319.518	319.626	319.732	319.835	319.935	320.031	320.126	320.217	320.308	320.393	320.477	320.559	320.639	320.719	320.792	320.865	320.938	321.008	321.076	321.145	321.209	321.27	321.331	321.393	321.451	321.507	321.563	321.62	321.675	321.725	321.775	321.827	321.878	321.925	321.97	322.014	322.058	322.103	322.148	322.193	322.232	322.27	322.309	322.348	322.386	322.425	322.464
980	319.292	319.406	319.517	319.625	319.731	319.834	319.934	320.03	320.125	320.216	320.306	320.392	320.476	320.558	320.638	320.718	320.791	320.864	320.937	321.007	321.075	321.143	321.208	321.269	321.33	321.391	321.45	321.506	321.562	321.619	321.674	321.724	321.774	321.825	321.877	321.924	321.969	322.013	322.057	322.102	322.147	322.192	322.23	322.269	322.308	322.346	322.385	322.424	322.463
981	319.291	319.405	319.516	319.624	319.73	319.832	319.933	320.029	320.123	320.214	320.305	320.39	320.475	320.557	320.637	320.717	320.79	320.863	320.935	321.006	321.074	321.142	321.206	321.268	321.329	321.39	321.449	321.504	321.561	321.618	321.673	321.723	321.773	321.824	321.875	321.923	321.967	322.012	322.056	322.101	322.146	322.191	322.229	322.268	322.306	322.345	322.384	322.423	322.462
982	319.29	319.404	319.515	319.623	319.729	319.831	319.932	320.027	320.122	320.213	320.304	320.389	320.474	320.555	320.636	320.716	320.789	320.861	320.934	321.004	321.073	321.141	321.205	321.266	321.328	321.389	321.448	321.503	321.56	321.616	321.672	321.721	321.772	321.823	321.874	321.922	321.966	322.011	322.055	322.099	322.145	322.19	322.228	322.266	322.305	322.344	322.383	322.422	322.461
983	319.289	319.403	319.514	319.622	319.728	319.83	319.931	320.026	320.121	320.212	320.303	320.388	320.472	320.554	320.634	320.714	320.788	320.86	320.933	321.003	321.072	321.14	321.204	321.265	321.327	321.388	321.447	321.502	321.559	321.615	321.67	321.72	321.771	321.822	321.873	321.921	321.965	322.009	322.054	322.098	322.143	322.189	322.227	322.265	322.304	322.343	322.382	322.421	322.46
984	319.288	319.401	319.513	319.621	319.726	319.829	319.93	320.025	320.12	320.211	320.302	320.387	320.471	320.553	320.633	320.713	320.786	320.859	320.932	321.002	321.07	321.139	321.203	321.264	321.325	321.387	321.445	321.501	321.557	321.614	321.669	321.719	321.77	321.821	321.872	321.92	321.964	322.008	322.053	322.097	322.142	322.187	322.226	322.264	322.303	322.342	322.381	322.42	322.459
985	319.286	319.4	319.512	319.62	319.725	319.828	319.929	320.024	320.119	320.21	320.301	320.386	320.47	320.552	320.632	320.712	320.785	320.858	320.931	321.001	321.069	321.138	321.202	321.263	321.324	321.386	321.444	321.5	321.556	321.613	321.668	321.718	321.769	321.82	321.871	321.918	321.963	322.007	322.052	322.096	322.141	322.186	322.225	322.263	322.302	322.341	322.38	322.419	322.458
986	319.285	319.399	319.511	319.619	319.724	319.827	319.927	320.023	320.118	320.209	320.3	320.385	320.469	320.551	320.631	320.711	320.784	320.857	320.93	321	321.068	321.136	321.201	321.262	321.323	321.384	321.443	321.499	321.555	321.612	321.667	321.717	321.767	321.819	321.87	321.917	321.962	322.006	322.05	322.095	322.14	322.185	322.224	322.262	322.301	322.34	322.379	322.418	322.456
987	319.284	319.398	319.51	319.618	319.723	319.826	319.926	320.022	320.117	320.208	320.298	320.383	320.468	320.55	320.63	320.71	320.783	320.856	320.928	320.999	321.067	321.135	321.199	321.261	321.322	321.383	321.442	321.497	321.554	321.611	321.666	321.716	321.766	321.817	321.869	321.916	321.961	322.005	322.049	322.094	322.139	322.184	322.223	322.261	322.3	322.339	322.378	322.416	322.455
988	319.283	319.397	319.508	319.616	319.722	319.825	319.925	320.021	320.115	320.206	320.297	320.382	320.467	320.548	320.629	320.709	320.782	320.854	320.927	320.997	321.066	321.134	321.198	321.259	321.321	321.382	321.441	321.496	321.553	321.609	321.665	321.714	321.765	321.816	321.867	321.915	321.959	322.004	322.048	322.093	322.138	322.183	322.221	322.26	322.299	322.338	322.376	322.415	322.454
989	319.282	319.396	319.507	319.615	319.721	319.823	319.924	320.019	320.114	320.205	320.296	320.381	320.466	320.547	320.627	320.707	320.781	320.853	320.926	320.996	321.065	321.133	321.197	321.258	321.319	321.381	321.44	321.495	321.552	321.608	321.663	321.713	321.764	321.815	321.866	321.914	321.958	322.003	322.047	322.092	322.137	322.182	322.22	322.259	322.298	322.336	322.375	322.414	322.453
990	319.281	319.395	319.506	319.614	319.72	319.822	319.923	320.018	320.113	320.204	320.295	320.38	320.464	320.546	320.626	320.706	320.779	320.852	320.925	320.995	321.063	321.132	321.196	321.257	321.318	321.38	321.438	321.494	321.55	321.607	321.662	321.712	321.763	321.814	321.865	321.913	321.957	322.001	322.046	322.09	322.136	322.181	322.219	322.258	322.296	322.335	322.374	322.413	322.452
991	319.28	319.394	319.505	319.613	319.719	319.821	319.922	320.017	320.112	320.203	320.294	320.379	320.463	320.545	320.625	320.705	320.778	320.851	320.924	320.994	321.062	321.131	321.195	321.256	321.317	321.379	321.437	321.493	321.549	321.606	321.661	321.711	321.762	321.813	321.864	321.912	321.956	322	322.045	322.089	322.134	322.18	322.218	322.256	322.295	322.334	322.373	322.412	322.451
992	319.279	319.393	319.504	319.612	319.717	319.82	319.921	320.016	320.111	320.202	320.293	320.378	320.462	320.544	320.624	320.704	320.777	320.85	320.923	320.993	321.061	321.129	321.194	321.255	321.316	321.377	321.436	321.492	321.548	321.605	321.66	321.71	321.76	321.812	321.863	321.91	321.955	321.999	322.044	322.088	322.133	322.178	322.217	322.255	322.294	322.333	322.372	322.411	322.45
993	319.278	319.391	319.503	319.611	319.716	319.819	319.919	320.015	320.11	320.201	320.292	320.376	320.461	320.543	320.623	320.703	320.776	320.849	320.921	320.992	321.06	321.128	321.192	321.254	321.315	321.376	321.435	321.49	321.547	321.604	321.659	321.709	321.759	321.81	321.862	321.909	321.954	321.998	322.042	322.087	322.132	322.177	322.216	322.254	322.293	322.332	322.371	322.41	322.449
994	319.277	319.39	319.502	319.61	319.715	319.818	319.918	320.014	320.109	320.2	320.29	320.375	320.46	320.541	320.622	320.702	320.775	320.847	320.92	320.99	321.059	321.127	321.191	321.252	321.314	321.375	321.434	321.489	321.546	321.602	321.658	321.707	321.758	321.809	321.86	321.908	321.953	321.997	322.041	322.086	322.131	322.176	322.215	322.253	322.292	322.331	322.37	322.409	322.448
995	319.275	319.389	319.501	319.609	319.714	319.817	319.917	320.013	320.107	320.198	320.289	320.374	320.459	320.54	320.62	320.7	320.774	320.846	320.919	320.989	321.058	321.126	321.19	321.251	321.312	321.374	321.433	321.488	321.545	321.601	321.656	321.706	321.757	321.808	321.859	321.907	321.951	321.996	322.04	322.085	322.13	322.175	322.214	322.252	322.291	322.33	322.369	322.408	322.447
996	319.274	319.388	319.5	319.607	319.713	319.816	319.916	320.011	320.106	320.197	320.288	320.373	320.457	320.539	320.619	320.699	320.772	320.845	320.918	320.988	321.056	321.125	321.189	321.25	321.311	321.373	321.431	321.487	321.543	321.6	321.655	321.705	321.756	321.807	321.858	321.906	321.95	321.995	322.039	322.084	322.129	322.174	322.212	322.251	322.29	322.329	322.368	322.407	322.446
997	319.273	319.387	319.498	319.606	319.712	319.814	319.915	320.01	320.105	320.196	320.287	320.372	320.456	320.538	320.618	320.698	320.771	320.844	320.917	320.987	321.055	321.124	321.188	321.249	321.31	321.372	321.43	321.486	321.542	321.599	321.654	321.704	321.755	321.806	321.857	321.905	321.949	321.993	322.038	322.082	322.128	322.173	322.211	322.25	322.289	322.328	322.367	322.405	322.444
998	319.272	319.386	319.497	319.605	319.711	319.813	319.914	320.009	320.104	320.195	320.286	320.371	320.455	320.537	320.617	320.697	320.77	320.843	320.916	320.986	321.054	321.122	321.187	321.248	321.309	321.37	321.429	321.485	321.541	321.598	321.653	321.703	321.753	321.805	321.856	321.904	321.948	321.992	322.037	322.081	322.126	322.172	322.21	322.249	322.287	322.326	322.365	322.404	322.443
999	319.271	319.385	319.496	319.604	319.71	319.812	319.913	320.008	320.103	320.194	320.285	320.37	320.454	320.536	320.616	320.696	320.769	320.842	320.914	320.985	321.053	321.121	321.185	321.247	321.308	321.369	321.428	321.483	321.54	321.597	321.652	321.702	321.752	321.804	321.855	321.902	321.947	321.991	322.036	322.08	322.125	322.171	322.209	322.247	322.286	322.325	322.364	322.403	322.442
1000	319.27	319.384	319.495	319.603	319.709	319.811	319.912	320.007	320.102	320.193	320.283	320.368	320.453	320.534	320.615	320.695	320.768	320.84	320.913	320.983	321.052	321.12	321.184	321.245	321.307	321.368	321.427	321.482	321.539	321.595	321.651	321.7	321.751	321.802	321.854	321.901	321.946	321.99	322.034	322.079	322.124	322.169	322.208	322.246	322.285	322.324	322.363	322.402	322.441
1001	319.269	319.383	319.494	319.602	319.707	319.81	319.91	320.006	320.101	320.192	320.282	320.367	320.452	320.533	320.613	320.693	320.767	320.839	320.912	320.982	321.051	321.119	321.183	321.244	321.305	321.367	321.426	321.481	321.538	321.594	321.649	321.699	321.75	321.801	321.852	321.9	321.944	321.989	322.033	322.078	322.123	322.168	322.207	322.245	322.284	322.323	322.362	322.401	322.44
1002	319.268	319.382	319.493	319.601	319.706	319.809	319.909	320.005	320.099	320.19	320.281	320.366	320.45	320.532	320.612	320.692	320.765	320.838	320.911	320.981	321.049	321.118	321.182	321.243	321.304	321.366	321.424	321.48	321.536	321.593	321.648	321.698	321.749	321.8	321.851	321.899	321.943	321.988	322.032	322.077	322.122	322.167	322.206	322.244	322.283	322.322	322.361	322.4	322.439
1003	319.267	319.38	319.492	319.6	319.705	319.808	319.908	320.003	320.098	320.189	320.28	320.365	320.449	320.531	320.611	320.691	320.764	320.837	320.91	320.98	321.048	321.117	321.181	321.242	321.303	321.365	321.423	321.479	321.535	321.592	321.647	321.697	321.748	321.799	321.85	321.898	321.942	321.987	322.031	322.076	322.121	322.166	322.205	322.243	322.282	322.321	322.36	322.399	322.438
1004	319.266	319.379	319.491	319.599	319.704	319.807	319.907	320.002	320.097	320.188	320.279	320.364	320.448	320.53	320.61	320.69	320.763	320.836	320.908	320.979	321.047	321.115	321.18	321.241	321.302	321.363	321.422	321.478	321.534	321.591	321.646	321.696	321.747	321.798	321.849	321.897	321.941	321.985	322.03	322.074	322.12	322.165	322.203	322.242	322.281	322.32	322.359	322.398	322.437
1005	319.265	319.378	319.49	319.597	319.703	319.805	319.906	320.001	320.096	320.187	320.278	320.363	320.447	320.529	320.609	320.689	320.762	320.835	320.907	320.978	321.046	321.114	321.178	321.24	321.301	321.362	321.421	321.476	321.533	321.59	321.645	321.695	321.745	321.797	321.848	321.895	321.94	321.984	322.029	322.073	322.119	322.164	322.202	322.241	322.28	322.319	322.358	322.397	322.436
1006	319.263	319.377	319.488	319.596	319.702	319.804	319.905	320	320.095	320.186	320.277	320.361	320.446	320.528	320.608	320.688	320.761	320.833	320.906	320.976	321.045	321.113	321.177	321.238	321.3	321.361	321.42	321.475	321.532	321.589	321.644	321.693	321.744	321.795	321.847	321.894	321.939	321.983	322.028	322.072	322.117	322.163	322.201	322.24	322.279	322.318	322.357	322.396	322.435
1007	319.262	319.376	319.487	319.595	319.701	319.803	319.904	319.999	320.094	320.185	320.275	320.36	320.445	320.526	320.606	320.686	320.76	320.832	320.905	320.975	321.044	321.112	321.176	321.237	321.298	321.36	321.419	321.474	321.531	321.587	321.642	321.692	321.743	321.794	321.845	321.893	321.938	321.982	322.026	322.071	322.116	322.161	322.2	322.238	322.277	322.316	322.355	322.394	322.433
1008	319.261	319.375	319.486	319.594	319.7	319.802	319.902	319.998	320.093	320.184	320.274	320.359	320.444	320.525	320.605	320.685	320.758	320.831	320.904	320.974	321.042	321.111	321.175	321.236	321.297	321.359	321.417	321.473	321.529	321.586	321.641	321.691	321.742	321.793	321.844	321.892	321.936	321.981	322.025	322.07	322.115	322.16	322.199	322.237	322.276	322.315	322.354	322.393	322.432
1009	319.26	319.374	319.485	319.593	319.698	319.801	319.901	319.997	320.091	320.182	320.273	320.358	320.442	320.524	320.604	320.684	320.757	320.83	320.903	320.973	321.041	321.11	321.174	321.235	321.296	321.358	321.416	321.472	321.528	321.585	321.64	321.69	321.741	321.792	321.843	321.891	321.935	321.98	322.024	322.069	322.114	322.159	322.198	322.236	322.275	322.314	322.353	322.392	322.431
1010	319.259	319.373	319.484	319.592	319.697	319.8	319.9	319.995	320.09	320.181	320.272	320.357	320.441	320.523	320.603	320.683	320.756	320.829	320.901	320.972	321.04	321.108	321.173	321.234	321.295	321.356	321.415	321.471	321.527	321.584	321.639	321.689	321.74	321.791	321.842	321.89	321.934	321.979	322.023	322.068	322.113	322.158	322.197	322.235	322.274	322.313	322.352	322.391	322.43
1011	319.258	319.372	319.483	319.591	319.696	319.799	319.899	319.994	320.089	320.18	320.271	320.356	320.44	320.522	320.602	320.682	320.755	320.828	320.9	320.97	321.039	321.107	321.171	321.233	321.294	321.355	321.414	321.469	321.526	321.583	321.638	321.688	321.738	321.79	321.841	321.889	321.933	321.977	322.022	322.067	322.112	322.157	322.196	322.234	322.273	322.312	322.351	322.39	322.429
1012	319.257	319.371	319.482	319.59	319.695	319.798	319.898	319.993	320.088	320.179	320.27	320.355	320.439	320.521	320.601	320.681	320.754	320.826	320.899	320.969	321.038	321.106	321.17	321.231	321.293	321.354	321.413	321.468	321.525	321.582	321.637	321.687	321.737	321.788	321.84	321.887	321.932	321.976	322.021	322.065	322.111	322.156	322.194	322.233	322.272	322.311	322.35	322.389	322.428
1013	319.256	319.369	319.481	319.588	319.694	319.796	319.897	319.992	320.087	320.178	320.268	320.353	320.438	320.519	320.599	320.679	320.753	320.825	320.898	320.968	321.036	321.105	321.169	321.23	321.291	321.353	321.412	321.467	321.524	321.58	321.635	321.685	321.736	321.787	321.839	321.886	321.931	321.975	322.02	322.064	322.109	322.155	322.193	322.232	322.271	322.31	322.349	322.388	322.427
[truncated: 2,587 more rows]
[truncated: 428 more columns]

## Sheet: Sheet2
1000000	1000000	1000000	1000000	1000000	1000000	1000000	1000000	11	12	13	14	15	16	17	18	19	20	21	22	23	24	25	26	27	28	29	30	31	32	33	34	35	36	37	38	39	40	41	42	43	44	45	46	47	48	49	50	51	52
[truncated: 1,801 more rows]
[truncated: 426 more columns]
