# Supplementary material for: Numerical simulation research on thermal insulation performance of composite heat-insulation zone structure in hydrothermal high-temperature mine
Source: Sci Rep. 2024 Jun 18;14:14096. doi: 10.1038/s41598-024-64702-4 (PMC11189482; doi:10.1038/s41598-024-64702-4)
Supplement: Supplementary file 1 — Supplementary Information. [file 41598_2024_64702_MOESM1_ESM.zip › Heat-regulating circle scenario 2-3.txt]

% Model:              方案二3.mph
% Version:            COMSOL 5.6.0.280
% Date:               Sep 21 2022, 16:35
% Table:              表格: 表格 11 {tbl11} - 点计算: 点计算 1 {pev1}
% 时间 (d)                 温度 (degC), 点: (52.4, 78.1)温度 (degC), 点: (52.5, 78.1)温度 (degC), 点: (52.6, 78.1)温度 (degC), 点: (52.7, 78.1)温度 (degC), 点: (52.8, 78.1)温度 (degC), 点: (52.9, 78.1)温度 (degC), 点: (53, 78.1) 温度 (degC), 点: (53.1, 78.1)温度 (degC), 点: (53.2, 78.1)温度 (degC), 点: (53.3, 78.1)温度 (degC), 点: (53.4, 78.1)温度 (degC), 点: (53.5, 78.1)温度 (degC), 点: (53.6, 78.1)温度 (degC), 点: (53.7, 78.1)温度 (degC), 点: (53.8, 78.1)温度 (degC), 点: (53.9, 78.1)温度 (degC), 点: (54, 78.1) 温度 (degC), 点: (54.1, 78.1)温度 (degC), 点: (54.2, 78.1)温度 (degC), 点: (54.3, 78.1)温度 (degC), 点: (54.4, 78.1)温度 (degC), 点: (54.5, 78.1)温度 (degC), 点: (54.6, 78.1)温度 (degC), 点: (54.7, 78.1)温度 (degC), 点: (54.8, 78.1)温度 (degC), 点: (54.9, 78.1)温度 (degC), 点: (55, 78.1) 温度 (degC), 点: (55.1, 78.1)温度 (degC), 点: (55.2, 78.1)温度 (degC), 点: (55.3, 78.1)温度 (degC), 点: (55.4, 78.1)温度 (degC), 点: (55.5, 78.1)温度 (degC), 点: (55.6, 78.1)温度 (degC), 点: (55.7, 78.1)温度 (degC), 点: (55.8, 78.1)温度 (degC), 点: (55.9, 78.1)温度 (degC), 点: (56, 78.1) 温度 (degC), 点: (56.1, 78.1)温度 (degC), 点: (56.2, 78.1)温度 (degC), 点: (56.3, 78.1)温度 (degC), 点: (56.4, 78.1)温度 (degC), 点: (56.5, 78.1)温度 (degC), 点: (56.6, 78.1)温度 (degC), 点: (56.7, 78.1)温度 (degC), 点: (56.8, 78.1)温度 (degC), 点: (56.9, 78.1)温度 (degC), 点: (57, 78.1) 温度 (degC), 点: (57.1, 78.1)温度 (degC), 点: (57.2, 78.1)温度 (degC), 点: (57.3, 78.1)温度 (degC), 点: (57.4, 78.1)温度 (degC), 点: (57.5, 78.1)温度 (degC), 点: (57.6, 78.1)温度 (degC), 点: (57.7, 78.1)温度 (degC), 点: (57.8, 78.1)温度 (degC), 点: (57.9, 78.1)温度 (degC), 点: (58, 78.1) 温度 (degC), 点: (58.1, 78.1)温度 (degC), 点: (58.2, 78.1)温度 (degC), 点: (58.3, 78.1)温度 (degC), 点: (58.4, 78.1)温度 (degC), 点: (58.5, 78.1)温度 (degC), 点: (58.6, 78.1)温度 (degC), 点: (58.7, 78.1)温度 (degC), 点: (58.8, 78.1)温度 (degC), 点: (58.9, 78.1)温度 (degC), 点: (59, 78.1) 温度 (degC), 点: (59.1, 78.1)温度 (degC), 点: (59.2, 78.1)温度 (degC), 点: (59.3, 78.1)温度 (degC), 点: (59.4, 78.1)温度 (degC), 点: (59.5, 78.1)温度 (degC), 点: (59.6, 78.1)温度 (degC), 点: (59.7, 78.1)温度 (degC), 点: (59.8, 78.1)温度 (degC), 点: (59.9, 78.1)温度 (degC), 点: (60, 78.1) 温度 (degC), 点: (60.1, 78.1)温度 (degC), 点: (60.2, 78.1)温度 (degC), 点: (60.3, 78.1)温度 (degC), 点: (60.4, 78.1)温度 (degC), 点: (60.5, 78.1)温度 (degC), 点: (60.6, 78.1)温度 (degC), 点: (60.7, 78.1)温度 (degC), 点: (60.8, 78.1)温度 (degC), 点: (60.9, 78.1)温度 (degC), 点: (61, 78.1) 温度 (degC), 点: (61.1, 78.1)温度 (degC), 点: (61.2, 78.1)温度 (degC), 点: (61.3, 78.1)温度 (degC), 点: (61.4, 78.1)温度 (degC), 点: (61.5, 78.1)温度 (degC), 点: (61.6, 78.1)温度 (degC), 点: (61.7, 78.1)温度 (degC), 点: (61.8, 78.1)温度 (degC), 点: (61.9, 78.1)温度 (degC), 点: (62, 78.1) 温度 (degC), 点: (62.1, 78.1)温度 (degC), 点: (62.2, 78.1)温度 (degC), 点: (62.3, 78.1)温度 (degC), 点: (62.4, 78.1)温度 (degC), 点: (62.5, 78.1)温度 (degC), 点: (62.6, 78.1)温度 (degC), 点: (62.7, 78.1)温度 (degC), 点: (62.8, 78.1)温度 (degC), 点: (62.9, 78.1)温度 (degC), 点: (63, 78.1) 温度 (degC), 点: (63.1, 78.1)温度 (degC), 点: (63.2, 78.1)温度 (degC), 点: (63.3, 78.1)温度 (degC), 点: (63.4, 78.1)温度 (degC), 点: (63.5, 78.1)温度 (degC), 点: (63.6, 78.1)温度 (degC), 点: (63.7, 78.1)温度 (degC), 点: (63.8, 78.1)温度 (degC), 点: (63.9, 78.1)温度 (degC), 点: (64, 78.1) 温度 (degC), 点: (64.1, 78.1)温度 (degC), 点: (64.2, 78.1)温度 (degC), 点: (64.3, 78.1)温度 (degC), 点: (64.4, 78.1)温度 (degC), 点: (64.5, 78.1)温度 (degC), 点: (64.6, 78.1)温度 (degC), 点: (64.7, 78.1)温度 (degC), 点: (64.8, 78.1)温度 (degC), 点: (64.9, 78.1)温度 (degC), 点: (65, 78.1) 温度 (degC), 点: (65.1, 78.1)温度 (degC), 点: (65.2, 78.1)温度 (degC), 点: (65.3, 78.1)温度 (degC), 点: (65.4, 78.1)温度 (degC), 点: (65.5, 78.1)温度 (degC), 点: (65.6, 78.1)温度 (degC), 点: (65.7, 78.1)温度 (degC), 点: (65.8, 78.1)温度 (degC), 点: (65.9, 78.1)温度 (degC), 点: (66, 78.1) 温度 (degC), 点: (66.1, 78.1)温度 (degC), 点: (66.2, 78.1)温度 (degC), 点: (66.3, 78.1)温度 (degC), 点: (66.4, 78.1)温度 (degC), 点: (66.5, 78.1)温度 (degC), 点: (66.6, 78.1)温度 (degC), 点: (66.7, 78.1)温度 (degC), 点: (66.8, 78.1)温度 (degC), 点: (66.9, 78.1)温度 (degC), 点: (67, 78.1) 温度 (degC), 点: (67.1, 78.1)温度 (degC), 点: (67.2, 78.1)温度 (degC), 点: (67.3, 78.1)温度 (degC), 点: (67.4, 78.1)温度 (degC), 点: (67.5, 78.1)温度 (degC), 点: (67.6, 78.1)温度 (degC), 点: (67.7, 78.1)温度 (degC), 点: (67.8, 78.1)温度 (degC), 点: (67.9, 78.1)温度 (degC), 点: (68, 78.1) 温度 (degC), 点: (68.1, 78.1)温度 (degC), 点: (68.2, 78.1)温度 (degC), 点: (68.3, 78.1)温度 (degC), 点: (68.4, 78.1)温度 (degC), 点: (68.5, 78.1)温度 (degC), 点: (68.6, 78.1)温度 (degC), 点: (68.7, 78.1)温度 (degC), 点: (68.8, 78.1)温度 (degC), 点: (68.9, 78.1)温度 (degC), 点: (69, 78.1) 温度 (degC), 点: (69.1, 78.1)温度 (degC), 点: (69.2, 78.1)温度 (degC), 点: (69.3, 78.1)温度 (degC), 点: (69.4, 78.1)温度 (degC), 点: (69.5, 78.1)温度 (degC), 点: (69.6, 78.1)温度 (degC), 点: (69.7, 78.1)温度 (degC), 点: (69.8, 78.1)温度 (degC), 点: (69.9, 78.1)温度 (degC), 点: (70, 78.1) 温度 (degC), 点: (70.1, 78.1)温度 (degC), 点: (70.2, 78.1)温度 (degC), 点: (70.3, 78.1)温度 (degC), 点: (70.4, 78.1)温度 (degC), 点: (70.5, 78.1)温度 (degC), 点: (70.6, 78.1)温度 (degC), 点: (70.7, 78.1)温度 (degC), 点: (70.8, 78.1)温度 (degC), 点: (70.9, 78.1)温度 (degC), 点: (71, 78.1) 温度 (degC), 点: (71.1, 78.1)温度 (degC), 点: (71.2, 78.1)温度 (degC), 点: (71.3, 78.1)温度 (degC), 点: (71.4, 78.1)温度 (degC), 点: (71.5, 78.1)温度 (degC), 点: (71.6, 78.1)温度 (degC), 点: (71.7, 78.1)温度 (degC), 点: (71.8, 78.1)温度 (degC), 点: (71.9, 78.1)温度 (degC), 点: (72, 78.1) 温度 (degC), 点: (72.1, 78.1)温度 (degC), 点: (72.2, 78.1)温度 (degC), 点: (72.3, 78.1)温度 (degC), 点: (72.4, 78.1)温度 (degC), 点: (72.5, 78.1)温度 (degC), 点: (72.6, 78.1)温度 (degC), 点: (72.7, 78.1)温度 (degC), 点: (72.8, 78.1)温度 (degC), 点: (72.9, 78.1)温度 (degC), 点: (73, 78.1) 温度 (degC), 点: (73.1, 78.1)温度 (degC), 点: (73.2, 78.1)温度 (degC), 点: (73.3, 78.1)温度 (degC), 点: (73.4, 78.1)温度 (degC), 点: (73.5, 78.1)温度 (degC), 点: (73.6, 78.1)温度 (degC), 点: (73.7, 78.1)温度 (degC), 点: (73.8, 78.1)温度 (degC), 点: (73.9, 78.1)温度 (degC), 点: (74, 78.1) 温度 (degC), 点: (74.1, 78.1)温度 (degC), 点: (74.2, 78.1)温度 (degC), 点: (74.3, 78.1)温度 (degC), 点: (74.4, 78.1)温度 (degC), 点: (74.5, 78.1)温度 (degC), 点: (74.6, 78.1)温度 (degC), 点: (74.7, 78.1)温度 (degC), 点: (74.8, 78.1)温度 (degC), 点: (74.9, 78.1)温度 (degC), 点: (75, 78.1) 温度 (degC), 点: (75.1, 78.1)温度 (degC), 点: (75.2, 78.1)温度 (degC), 点: (75.3, 78.1)温度 (degC), 点: (75.4, 78.1)温度 (degC), 点: (75.5, 78.1)温度 (degC), 点: (75.6, 78.1)温度 (degC), 点: (75.7, 78.1)温度 (degC), 点: (75.8, 78.1)温度 (degC), 点: (75.9, 78.1)温度 (degC), 点: (76, 78.1) 温度 (degC), 点: (76.1, 78.1)温度 (degC), 点: (76.2, 78.1)温度 (degC), 点: (76.3, 78.1)温度 (degC), 点: (76.4, 78.1)温度 (degC), 点: (76.5, 78.1)温度 (degC), 点: (76.6, 78.1)温度 (degC), 点: (76.7, 78.1)温度 (degC), 点: (76.8, 78.1)温度 (degC), 点: (76.9, 78.1)温度 (degC), 点: (77, 78.1) 温度 (degC), 点: (77.1, 78.1)温度 (degC), 点: (77.2, 78.1)温度 (degC), 点: (77.3, 78.1)温度 (degC), 点: (77.4, 78.1)温度 (degC), 点: (77.5, 78.1)温度 (degC), 点: (77.6, 78.1)温度 (degC), 点: (77.7, 78.1)温度 (degC), 点: (77.8, 78.1)温度 (degC), 点: (77.9, 78.1)温度 (degC), 点: (78, 78.1) 温度 (degC), 点: (78.1, 78.1)温度 (degC), 点: (78.2, 78.1)温度 (degC), 点: (78.3, 78.1)温度 (degC), 点: (78.4, 78.1)温度 (degC), 点: (78.5, 78.1)温度 (degC), 点: (78.6, 78.1)温度 (degC), 点: (78.7, 78.1)温度 (degC), 点: (78.8, 78.1)温度 (degC), 点: (78.9, 78.1)温度 (degC), 点: (79, 78.1) 温度 (degC), 点: (79.1, 78.1)温度 (degC), 点: (79.2, 78.1)温度 (degC), 点: (79.3, 78.1)温度 (degC), 点: (79.4, 78.1)温度 (degC), 点: (79.5, 78.1)温度 (degC), 点: (79.6, 78.1)温度 (degC), 点: (79.7, 78.1)温度 (degC), 点: (79.8, 78.1)温度 (degC), 点: (79.9, 78.1)温度 (degC), 点: (80, 78.1) 温度 (degC), 点: (80.1, 78.1)温度 (degC), 点: (80.2, 78.1)温度 (degC), 点: (80.3, 78.1)温度 (degC), 点: (80.4, 78.1)温度 (degC), 点: (80.5, 78.1)温度 (degC), 点: (80.6, 78.1)温度 (degC), 点: (80.7, 78.1)温度 (degC), 点: (80.8, 78.1)温度 (degC), 点: (80.9, 78.1)温度 (degC), 点: (81, 78.1) 温度 (degC), 点: (81.1, 78.1)温度 (degC), 点: (81.2, 78.1)温度 (degC), 点: (81.3, 78.1)温度 (degC), 点: (81.4, 78.1)温度 (degC), 点: (81.5, 78.1)温度 (degC), 点: (81.6, 78.1)温度 (degC), 点: (81.7, 78.1)温度 (degC), 点: (81.8, 78.1)温度 (degC), 点: (81.9, 78.1)温度 (degC), 点: (82, 78.1) 温度 (degC), 点: (82.1, 78.1)温度 (degC), 点: (82.2, 78.1)温度 (degC), 点: (82.3, 78.1)温度 (degC), 点: (82.4, 78.1)温度 (degC), 点: (82.5, 78.1)温度 (degC), 点: (82.6, 78.1)温度 (degC), 点: (82.7, 78.1)温度 (degC), 点: (82.8, 78.1)温度 (degC), 点: (82.9, 78.1)温度 (degC), 点: (83, 78.1) 温度 (degC), 点: (83.1, 78.1)温度 (degC), 点: (83.2, 78.1)温度 (degC), 点: (83.3, 78.1)温度 (degC), 点: (83.4, 78.1)温度 (degC), 点: (83.5, 78.1)温度 (degC), 点: (83.6, 78.1)温度 (degC), 点: (83.7, 78.1)温度 (degC), 点: (83.8, 78.1)温度 (degC), 点: (83.9, 78.1)温度 (degC), 点: (84, 78.1) 温度 (degC), 点: (84.1, 78.1)温度 (degC), 点: (84.2, 78.1)温度 (degC), 点: (84.3, 78.1)温度 (degC), 点: (84.4, 78.1)温度 (degC), 点: (84.5, 78.1)温度 (degC), 点: (84.6, 78.1)温度 (degC), 点: (84.7, 78.1)温度 (degC), 点: (84.8, 78.1)温度 (degC), 点: (84.9, 78.1)温度 (degC), 点: (85, 78.1) 温度 (degC), 点: (85.1, 78.1)温度 (degC), 点: (85.2, 78.1)温度 (degC), 点: (85.3, 78.1)温度 (degC), 点: (85.4, 78.1)温度 (degC), 点: (85.5, 78.1)温度 (degC), 点: (85.6, 78.1)温度 (degC), 点: (85.7, 78.1)温度 (degC), 点: (85.8, 78.1)温度 (degC), 点: (85.9, 78.1)温度 (degC), 点: (86, 78.1) 温度 (degC), 点: (86.1, 78.1)温度 (degC), 点: (86.2, 78.1)温度 (degC), 点: (86.3, 78.1)温度 (degC), 点: (86.4, 78.1)温度 (degC), 点: (86.5, 78.1)温度 (degC), 点: (86.6, 78.1)温度 (degC), 点: (86.7, 78.1)温度 (degC), 点: (86.8, 78.1)温度 (degC), 点: (86.9, 78.1)温度 (degC), 点: (87, 78.1) 温度 (degC), 点: (87.1, 78.1)温度 (degC), 点: (87.2, 78.1)温度 (degC), 点: (87.3, 78.1)温度 (degC), 点: (87.4, 78.1)温度 (degC), 点: (87.5, 78.1)温度 (degC), 点: (87.6, 78.1)温度 (degC), 点: (87.7, 78.1)温度 (degC), 点: (87.8, 78.1)温度 (degC), 点: (87.9, 78.1)温度 (degC), 点: (88, 78.1) 温度 (degC), 点: (88.1, 78.1)温度 (degC), 点: (88.2, 78.1)温度 (degC), 点: (88.3, 78.1)温度 (degC), 点: (88.4, 78.1)温度 (degC), 点: (88.5, 78.1)温度 (degC), 点: (88.6, 78.1)温度 (degC), 点: (88.7, 78.1)温度 (degC), 点: (88.8, 78.1)温度 (degC), 点: (88.9, 78.1)温度 (degC), 点: (89, 78.1) 温度 (degC), 点: (89.1, 78.1)温度 (degC), 点: (89.2, 78.1)温度 (degC), 点: (89.3, 78.1)温度 (degC), 点: (89.4, 78.1)温度 (degC), 点: (89.5, 78.1)温度 (degC), 点: (89.6, 78.1)温度 (degC), 点: (89.7, 78.1)温度 (degC), 点: (89.8, 78.1)温度 (degC), 点: (89.9, 78.1)温度 (degC), 点: (90, 78.1) 温度 (degC), 点: (90.1, 78.1)温度 (degC), 点: (90.2, 78.1)温度 (degC), 点: (90.3, 78.1)温度 (degC), 点: (90.4, 78.1)温度 (degC), 点: (90.5, 78.1)温度 (degC), 点: (90.6, 78.1)温度 (degC), 点: (90.7, 78.1)温度 (degC), 点: (90.8, 78.1)温度 (degC), 点: (90.9, 78.1)温度 (degC), 点: (91, 78.1) 温度 (degC), 点: (91.1, 78.1)温度 (degC), 点: (91.2, 78.1)温度 (degC), 点: (91.3, 78.1)温度 (degC), 点: (91.4, 78.1)温度 (degC), 点: (91.5, 78.1)温度 (degC), 点: (91.6, 78.1)温度 (degC), 点: (91.7, 78.1)温度 (degC), 点: (91.8, 78.1)温度 (degC), 点: (91.9, 78.1)温度 (degC), 点: (92, 78.1) 温度 (degC), 点: (92.1, 78.1)温度 (degC), 点: (92.2, 78.1)温度 (degC), 点: (92.3, 78.1)温度 (degC), 点: (92.4, 78.1)温度 (degC), 点: (92.5, 78.1)温度 (degC), 点: (92.6, 78.1)温度 (degC), 点: (92.7, 78.1)温度 (degC), 点: (92.8, 78.1)温度 (degC), 点: (92.9, 78.1)温度 (degC), 点: (93, 78.1) 温度 (degC), 点: (93.1, 78.1)温度 (degC), 点: (93.2, 78.1)温度 (degC), 点: (93.3, 78.1)温度 (degC), 点: (93.4, 78.1)温度 (degC), 点: (93.5, 78.1)温度 (degC), 点: (93.6, 78.1)温度 (degC), 点: (93.7, 78.1)温度 (degC), 点: (93.8, 78.1)温度 (degC), 点: (93.9, 78.1)温度 (degC), 点: (94, 78.1) 温度 (degC), 点: (94.1, 78.1)温度 (degC), 点: (94.2, 78.1)温度 (degC), 点: (94.3, 78.1)温度 (degC), 点: (94.4, 78.1)温度 (degC), 点: (94.5, 78.1)温度 (degC), 点: (94.6, 78.1)温度 (degC), 点: (94.7, 78.1)温度 (degC), 点: (94.8, 78.1)温度 (degC), 点: (94.9, 78.1)温度 (degC), 点: (95, 78.1) 温度 (degC), 点: (95.1, 78.1)温度 (degC), 点: (95.2, 78.1)温度 (degC), 点: (95.3, 78.1)温度 (degC), 点: (95.4, 78.1)温度 (degC), 点: (95.5, 78.1)温度 (degC), 点: (95.6, 78.1)温度 (degC), 点: (95.7, 78.1)温度 (degC), 点: (95.8, 78.1)温度 (degC), 点: (95.9, 78.1)温度 (degC), 点: (96, 78.1) 温度 (degC), 点: (96.1, 78.1)温度 (degC), 点: (96.2, 78.1)温度 (degC), 点: (96.3, 78.1)温度 (degC), 点: (96.4, 78.1)温度 (degC), 点: (96.5, 78.1)温度 (degC), 点: (96.6, 78.1)温度 (degC), 点: (96.7, 78.1)温度 (degC), 点: (96.8, 78.1)温度 (degC), 点: (96.9, 78.1)温度 (degC), 点: (97, 78.1) 温度 (degC), 点: (97.1, 78.1)温度 (degC), 点: (97.2, 78.1)温度 (degC), 点: (97.3, 78.1)温度 (degC), 点: (97.4, 78.1)温度 (degC), 点: (97.5, 78.1)温度 (degC), 点: (97.6, 78.1)温度 (degC), 点: (97.7, 78.1)温度 (degC), 点: (97.8, 78.1)温度 (degC), 点: (97.9, 78.1)温度 (degC), 点: (98, 78.1) 温度 (degC), 点: (98.1, 78.1)温度 (degC), 点: (98.2, 78.1)温度 (degC), 点: (98.3, 78.1)温度 (degC), 点: (98.4, 78.1)温度 (degC), 点: (98.5, 78.1)温度 (degC), 点: (98.6, 78.1)温度 (degC), 点: (98.7, 78.1)温度 (degC), 点: (98.8, 78.1)温度 (degC), 点: (98.9, 78.1)温度 (degC), 点: (99, 78.1) 温度 (degC), 点: (99.1, 78.1)温度 (degC), 点: (99.2, 78.1)温度 (degC), 点: (99.3, 78.1)温度 (degC), 点: (99.4, 78.1)温度 (degC), 点: (99.5, 78.1)温度 (degC), 点: (99.6, 78.1)温度 (degC), 点: (99.7, 78.1)温度 (degC), 点: (99.8, 78.1)温度 (degC), 点: (99.9, 78.1)温度 (degC), 点: (100, 78.1)
0                        51.10017709771381        51.09996213644507        51.10000298831466        51.10000118389439        51.09999972277433        51.09999993906712        51.099999974352045       51.09999999105105        51.10000000565674        51.100000003377886       51.09999999988162        51.1000000000592         51.100000000614784       51.100000000820444       51.10000000089059        51.10000000096068        51.10000000073592        51.10000000049848        51.10000000026105        51.10000000071159        51.10000000166053        51.10000000260948        51.100000002809          51.10000000247311        51.10000000213728        51.10000000068874        51.10000000092094        51.1000000047797         51.10000000655134        51.10000000815796        51.100000009560915       51.1000000102901         51.10000000864511        51.10000000566163        51.10000000267809        51.09999999894006        51.09999999450753        51.099999990075105       51.09999998564257        51.09999998156138        51.09999997856687        51.09999997557236        51.09999997380339        51.09999997300679        51.09999998388054        51.09999999475434        51.10000000562809        51.10000001650184        51.10000002737564        51.10000003525664        51.10000004291987        51.10000005058316        51.10000005824651        51.100000065909796       51.10000007380347        51.10000008206737        51.10000008143959        51.10000008026651        51.10000006346189        51.100000046657215       51.100000029852595       51.100000013047975       51.0999999962433         51.0999999837494         51.09999999221026        51.10000000067117        51.09999999991095        51.099999989750984       51.09999997959096        51.099999969430996       51.09999995927103        51.09999994911095        51.09999993895099        51.09999992879102        51.099999918631          51.099999946934645       51.099999977751          51.100000008567235       51.10000003938353        51.100000070199826       51.10000010101612        51.100000107908386       51.100000113011504       51.10000011811468        51.10000012321791        51.100000128321085       51.10000013342426        51.100000138527435       51.10000014363061        51.100000148733784       51.10000015196522        51.10000014590685        51.100000139848476       51.100000133790104       51.10000012773173        51.100000121673474       51.1000001156151         51.10000010955673        51.10000010349836        51.1000000974401         51.10000009138173        51.10000009042835        51.10000009171017        51.10000009299216        51.10000009427404        51.10000009555597        51.1000000968379         51.10000009811978        51.10000009940171        51.1000001006837         51.100000099815304       51.100000093029166       51.10000008624314        51.100000079457004       51.10000007267092        51.1000000658849         51.10000005909876        51.10000005231268        51.1000000455266         51.10000003874052        51.10000003195438        51.100000029180876       51.10000002890126        51.100000028621594       51.100000028341924       51.100000028062254       51.10000002778264        51.10000002750297        51.1000000272233         51.10000002694369        51.10000002666402        51.10000003126771        51.10000003854884        51.10000004583003        51.100000053111216       51.100000060392404       51.10000006767359        51.10000007495478        51.10000008223591        51.100000089517096       51.10000009679828        51.10000009936999        51.10000009692021        51.10000009447026        51.100000092020366       51.10000008957047        51.10000008712058        51.10000008467074        51.100000082220845       51.10000007977095        51.100000077321056       51.100000079412325       51.1000000854134         51.10000009141436        51.10000009741543        51.100000103416505       51.10000010941752        51.10000011541854        51.10000012141961        51.10000012742063        51.1000001334217         51.10000013580884        51.10000013528668        51.10000013476446        51.10000013424229        51.10000013372007        51.10000013319791        51.100000132675746       51.100000132153525       51.10000013163136        51.1000001311092         51.10000013014837        51.10000012887565        51.10000012760304        51.100000126330315       51.10000012505765        51.10000012378492        51.10000012251231        51.10000012123959        51.10000011996692        51.1000001186942         51.10000011827941        51.100000118363596       51.100000118447724       51.10000011853191        51.10000011861604        51.10000011870022        51.10000011878435        51.10000011886848        51.10000011895272        51.10000011903685        51.10000011939934        51.100000119931224       51.10000012046305        51.10000012099488        51.100000121526705       51.10000012205853        51.10000012259036        51.10000012312224        51.10000012365407        51.100000124185954       51.10000012392999        51.10000012346069        51.1000001229915         51.10000012252226        51.10000012205302        51.100000121583776       51.100000121114476       51.10000012064529        51.10000012017599        51.10000011970675        51.100000118667936       51.100000117573245       51.1000001164785         51.10000011538375        51.100000114289          51.10000011319431        51.100000112099565       51.10000011100476        51.10000010991007        51.100000110205656       51.1000001132129         51.10000011622026        51.100000119227616       51.10000012223492        51.10000012524222        51.100000128249576       51.100000131256934       51.10000013426418        51.10000013727159        51.100000139501105       51.10000014138717        51.10000014327329        51.100000145159356       51.10000014704542        51.10000014893143        51.10000015081755        51.10000015270356        51.10000015458962        51.10000015647569        51.100000157498414       51.10000014863215        51.10000013976594        51.10000013089967        51.10000012203352        51.100000113167255       51.10000010430099        51.10000009543478        51.100000086568514       51.10000007770236        51.10000006992556        51.100000062294214       51.10000005466293        51.1000000470317         51.100000039400356       51.10000003176907        51.100000024137785       51.10000001650644        51.10000002364541        51.10000003662566        51.1000000496058         51.10000006258605        51.10000007556624        51.100000088546494       51.10000010152669        51.100000114506884       51.100000118859725       51.100000100931425       51.100000083003124       51.10000006507482        51.10000004714652        51.10000002921828        51.10000001128998        51.099999993361735       51.099999975433434       51.09999995750513        51.09999993957689        51.09999992164859        51.09999990372029        51.099999885792045       51.09999987279315        51.09999987934077        51.09999988588828        51.09999987786284        51.099999856898194       51.099999841331          51.099999854371504       51.09999986741195        51.099999880452515       51.09999989349302        51.09999990653347        51.099999919573975       51.09999993261454        51.099999945654986       51.09999995869555        51.099999971736          51.09999998477656        51.099999997817065       51.10000001085757        51.100000015669536       51.1000000042352         51.09999999280092        51.099999981366636       51.0999999699323         51.09999995849796        51.09999994706368        51.0999999356294         51.09999992419506        51.09999991276072        51.0999999013265         51.0999998898921         51.09999987845782        51.099999867023485       51.099999865401344       51.0999998880564         51.09999989370925        51.09999986885276        51.09999986174165        51.09999987264695        51.09999988355224        51.09999989445748        51.09999990536278        51.099999916268075       51.09999992717337        51.09999993807867        51.09999994898391        51.09999995988926        51.099999970794556       51.099999981699796       51.09999999260509        51.100000003510445       51.1000000067134         51.09999999593498        51.0999999851565         51.09999997437808        51.0999999635996         51.09999995282118        51.0999999420427         51.09999993126428        51.099999920485914       51.099999909707435       51.09999989892901        51.099999888150535       51.099999877372056       51.099999866593635       51.099999855815156       51.09999987003886        51.09999987481115        51.0999998542585         51.09999986540947        51.099999876560446       51.09999988771142        51.099999898862336       51.099999910013366       51.09999992116434        51.09999993231531        51.09999994346629        51.09999995461726        51.099999965768234       51.09999997691921        51.099999988070124       51.0999999992211         51.10000001037213        51.100000015172554       51.09999999964316        51.09999998411365        51.09999996858426        51.099999953054805       51.09999993752541        51.09999992199596        51.09999990646651        51.09999989093711        51.09999987540766        51.09999985987827        51.099999844348815       51.099999828819364       51.09999981328991        51.09999979776052        51.09999980649775        51.09999982688714        51.09999982979275        51.09999984486268        51.0999998712183         51.099999897573866       51.09999992392943        51.09999995028505        51.099999976640675       51.10000000299624        51.100000029351804       51.100000055707426       51.10000008206305        51.10000010841861        51.10000013477429        51.100000161129856       51.10000018748542        51.100000213840985       51.100000187471665       51.10000015684932        51.10000012622692        51.100000095604514       51.10000006498211        51.10000003435971        51.10000000373725        51.099999973114905       51.0999999424925         51.09999991187004        51.09999988124764        51.09999985062524        51.09999982000278        51.09999978938043        51.099999767964675       51.09999976371296        51.09999976656502        51.099999775846186       51.099999807077836       51.09999983830937        51.099999869540966       51.09999990077256        51.09999993200415        51.09999996323563        51.099999994467225       51.10000002569882        51.100000056930355       51.10000008816195        51.100000119393485       51.10000015062508        51.10000018185667        51.100000213088265       51.10000020848372        51.100000177007416       51.10000014553111        51.100000114054865       51.100000082578504       51.100000051102256       51.10000001962601        51.09999998814965        51.099999956673344       51.099999925197096       51.099999893720735       51.09999986224449        51.09999983076824        51.099999799291936       51.09999976781563        51.099999761509594       51.09999976221172        51.09999977413548        51.099999801798845       51.099999834253424       51.09999986670789        51.09999989916241        51.099999931616935       51.09999996407146        51.09999999652598        51.100000028980446       51.10000006143497        51.10000009388949        51.10000012634396        51.10000015879848        51.100000191253          51.100000223707525       51.10000024724707        51.100000233439914       51.10000021963282        51.10000020582572        51.10000019201857        51.100000178211474       51.10000016440432        51.10000015059728        51.10000013679007        51.10000012298303        51.10000010917594        51.100000095368785       51.10000008156169        51.100000067754536       51.10000005394738        51.100000030071385       51.10000000000002
1                        50.95627357761623        50.996513261772634       51.02548240126646        51.0459534975256         51.0615129961389         51.072641386872135       51.08048811408764        51.08544329745786        51.09007280023758        51.09258632245525        51.09495033338641        51.096204856139934       51.097345216236135       51.09810532361257        51.09860600497416        51.099106686335745       51.099300449225154       51.09948105268427        51.09966165614338        51.09977121918729        51.099828630635955       51.09988604208468        51.099920310474886       51.09993804850359        51.09995578653229        51.09997279921521        51.09998215674079        51.09998581580743        51.09998977441251        51.099993756687695       51.09999697570146        51.09999767052739        51.0999984253462         51.09999921398838        51.10000000263051        51.100000381692325       51.10000038383373        51.100000385975136       51.10000038811654        51.10000041361906        51.10000051138462        51.10000060915024        51.100000593965945       51.100000577544506       51.10000058267008        51.10000058779576        51.10000059292133        51.10000059804702        51.10000060317259        51.10000060111577        51.1000005985365         51.100000595957226       51.10000059337807        51.1000005907988         51.1000005961194         51.10000062119116        51.100000609222775       51.1000005880461         51.100000302880346       51.100000017714706       51.099999732548895       51.0999994473832         51.0999991622175         51.099999138481735       51.1000003855811         51.1000016326804         51.10000198690847        51.10000143096323        51.100000875018054       51.10000031907293        51.0999997631277         51.099999207182464       51.099998651237286       51.09999809529211        51.09999753934687        51.10000223876585        51.1000072814914         51.10001232421689        51.10001736694244        51.10002240966787        51.10002745239336        51.10002912271341        51.10003054085189        51.10003195899037        51.100033377128796       51.10003479526728        51.10003621340576        51.10003763154418        51.100039049682664       51.100040467821145       51.100041478568016       51.10004046744166        51.100039456315244       51.10003844518883        51.100037434062415       51.10003642293606        51.1000354118097         51.100034400683285       51.10003338955681        51.100032378430456       51.10003136730404        51.10003108337145        51.1000311178596         51.10003115234775        51.10003118683596        51.100031221324116       51.10003125581227        51.10003129030042        51.10003132478863        51.100031359276784       51.10003100917584        51.100029600659354       51.100028192142986       51.100026783626504       51.10002537511002        51.1000239665936         51.10002255807717        51.100021149560746       51.10001974104432        51.100018332527895       51.100016924011356       51.10001632932733        51.10001624047112        51.100016151614795       51.10001606275853        51.10001597390226        51.10001588504599        51.10001579618972        51.100015707333455       51.10001561847719        51.10001552962092        51.1000164715075         51.10001797854056        51.10001948557368        51.100020992606744       51.10002249963986        51.100024006672925       51.10002551370604        51.100027020739105       51.10002852777217        51.100030034805286       51.10003063842959        51.10003027875848        51.10002991908749        51.100029559416384       51.10002919974545        51.100028840074344       51.10002848040335        51.100028120732304       51.100027761061256       51.10002740139021        51.100027948128          51.100029275262386       51.10003060239677        51.100031929531156       51.10003325666554        51.100034583799925       51.10003591093425        51.10003723806858        51.10003856520302        51.10003989233746        51.10004042877125        51.10004032865589        51.10004022854042        51.10004012842512        51.10004002830971        51.10003992819435        51.100039828078934       51.100039727963576       51.10003962784816        51.10003952773275        51.10003937684377        51.10003918985541        51.100039002867106       51.10003881587875        51.10003862889039        51.100038441902086       51.10003825491373        51.10003806792537        51.100037880937066       51.10003769394871        51.1000376139412         51.100037596154664       51.1000375783683         51.100037560581825       51.100037542795405       51.10003752500893        51.10003750722251        51.10003748943609        51.10003747164967        51.10003745386314        51.10003749220448        51.10003756469246        51.10003763718038        51.1000377096683         51.100037782156164       51.100037854644086       51.10003792713201        51.10003799961993        51.10003807210791        51.10003814459577        51.10003811908109        51.10003806702946        51.10003801497788        51.10003796292625        51.100037910874676       51.1000378588231         51.10003780677147        51.10003775471989        51.10003770266826        51.100037650616684       51.10003748248096        51.10003730294591        51.10003712341086        51.10003694387569        51.10003676434064        51.10003658480554        51.10003640527049        51.10003622573538        51.10003604620033        51.10003614211496        51.100036775299145       51.10003740848333        51.10003804166752        51.1000386748517         51.100039308035946       51.10003994122013        51.10004057440432        51.10004120758856        51.10004184077275        51.100042198458084       51.10004243447952        51.10004267050101        51.10004290652245        51.10004314254388        51.10004337856532        51.10004361458675        51.10004385060819        51.10004408662962        51.100044322651115       51.10004439789202        51.100042631546785       51.10004086520155        51.100039098856314       51.10003733251102        51.10003556616573        51.100033799820494       51.10003203347526        51.10003026712991        51.10002850078473        51.100026912793055       51.10002534861525        51.1000237844375         51.10002222025969        51.10002065608188        51.10001909190413        51.10001752772638        51.100015963548515       51.100017353463386       51.10001991163983        51.10002246981628        51.10002502799273        51.100027586169176       51.100030144345624       51.10003270252207        51.10003526069852        51.10003598610592        51.10003197822061        51.10002797033525        51.100023962449995       51.10001995456463        51.10001594667932        51.10001193879401        51.1000079309087         51.10000392302334        51.09999991513803        51.099995907252776       51.09999189936747        51.0999878914821         51.09998388359679        51.09998091497414        51.09998206733019        51.09998321968635        51.099981594298015       51.099977502585375       51.0999745185826         51.09997740567587        51.09998029276909        51.09998317986236        51.09998606695558        51.099988954048854       51.09999184114213        51.099994728235345       51.09999761532862        51.10000050242189        51.10000338951511        51.10000627660838        51.10000916370166        51.10001205079493        51.10001307319396        51.100010413948496       51.10000775470303        51.100005095457504       51.10000243621198        51.099999776966456       51.09999711772099        51.099994458475464       51.09999179922994        51.09998913998447        51.099986480739005       51.09998382149348        51.0999811622479         51.09997850300243        51.09997783760082        51.09998210533115        51.09998318292287        51.09997853601749        51.099977467142025       51.099980030946256       51.09998259475043        51.099985158554716       51.09998772235895        51.09999028616318        51.09999284996741        51.09999541377158        51.09999797757587        51.10000054138004        51.10000310518427        51.1000056689885         51.10000823279279        51.10001079659696        51.10001153388947        51.10000895563826        51.10000637738699        51.10000379913572        51.10000122088451        51.099998642633295       51.09999606438208        51.09999348613087        51.099990907879715       51.099988329628445       51.09998575137723        51.09998317312602        51.09998059487475        51.09997801662348        51.099975438372326       51.09997789761269        51.099978728256474       51.099974877145826       51.09997744738723        51.09998001762864        51.099982587870045       51.09998515811151        51.099987728352914       51.09999029859438        51.099992868835784       51.09999543907719        51.0999980093186         51.10000057956           51.10000314980141        51.10000572004287        51.10000829028422        51.100010860525686       51.10001205571905        51.10000884896243        51.1000056422057         51.10000243544897        51.0999992286923         51.09999602193557        51.099992815178894       51.099989608422106       51.09998640166549        51.09998319490876        51.099979988152086       51.0999767813953         51.09997357463868        51.09997036788195        51.09996716112522        51.099968789467084       51.09997280163873        51.09997399456557        51.09997750721345        51.09998317204196        51.099988836870466       51.099994501698916       51.10000016652742        51.10000583135593        51.100011496184436       51.100017161012886       51.10002282584139        51.1000284906699         51.10003415549835        51.100039820326856       51.100045485155306       51.100051149983756       51.10005681481226        51.10005143454987        51.10004516332242        51.10003889209486        51.10003262086735        51.100026349639904       51.1000200784124         51.10001380718484        51.10000753595739        51.10000126472988        51.09999499350238        51.099988722274816       51.099982451047424       51.09997617981986        51.09996990859236        51.099965363007186       51.09996403452118        51.099964764872595       51.09996694247434        51.09997326899179        51.09997959550924        51.09998592202669        51.09999224854414        51.09999857506165        51.10000490157904        51.10001122809649        51.100017554614          51.10002388113139        51.10003020764884        51.10003653416629        51.1000428606838         51.10004918720125        51.1000555137187         51.10005457763498        51.1000481956645         51.10004181369402        51.100035431723654       51.10002904975323        51.10002266778281        51.10001628581239        51.100009903841965       51.100003521871486       51.09999713990106        51.099990757930584       51.099984375960275       51.099977993989796       51.099971612019374       51.09996523004901        51.099963694645794       51.09996374414709        51.0999663329257         51.099972070644355       51.09997876688129        51.099985463118344       51.09999215935528        51.099998855592276       51.10000555182921        51.10001224806621        51.100018944303145       51.10002564054014        51.100032336777076       51.10003903301407        51.100045729251065       51.100052425488116       51.10005912172505        51.10006383990162        51.10006027155464        51.100056703207656       51.10005313486067        51.10004956651363        51.100045998166706       51.100042429819666       51.10003886147274        51.1000352931257         51.10003172477866        51.10002815643168        51.10002458808469        51.10002101973765        51.10001745139067        51.10001388304363        51.100007735120585       51.10000000000002
2                        50.817115941785914       50.893085015376585       50.948565854092976       50.98848627237277        51.01925683607345        51.0416491888991         51.05771887588503        51.068082782627414       51.077804035487134       51.08323549833449        51.08836381871771        51.09116104212018        51.09371840336695        51.09544810684088        51.09661347641969        51.097778845998505       51.09824797392645        51.09868724981129        51.09912652569619        51.09939736376862        51.09954454962235        51.09969173547603        51.09978084939843        51.0998284843601         51.099876119321834       51.099921884426635       51.09994748953079        51.099958012260004       51.09996934573445        51.09998074327575        51.09998999507184        51.09999215065818        51.09999445862752        51.09999685250875        51.09999924638987        51.10000044465335        51.10000054263776        51.10000064062217        51.10000073860658        51.1000008936154         51.10000122501799        51.10000155642069        51.1000015220273         51.10000147905032        51.10000144903131        51.10000141901236        51.100001388993405       51.100001358974396       51.100001328955386       51.10000124037521        51.10000114753569        51.10000105469618        51.10000096185672        51.10000086901721        51.10000080510633        51.10000081538192        51.10000076059214        51.10000069805625        51.10000041344938        51.10000012884245        51.099999844235526       51.09999955962871        51.09999927502173        51.09999944546047        51.10000182791782        51.10000421037512        51.100004968616076       51.100004071166836       51.10000317371754        51.1000022762683         51.100001378819          51.10000048136976        51.099999583920464       51.09999868647117        51.09999778902193        51.100006753787625       51.10001636280208        51.10002597181665        51.10003558083116        51.10004518984567        51.100054798860185       51.10005807477347        51.10006087711042        51.10006367944732        51.10006648178421        51.100069284121105       51.100072086458056       51.10007488879501        51.1000776911319         51.100080493468795       51.100082502426176       51.100080573862215       51.1000786452982         51.10007671673418        51.10007478817016        51.1000728596062         51.10007093104218        51.10006900247822        51.100067073914204       51.100065145350186       51.100063216786225       51.100062653137684       51.100062687152956       51.10006272116823        51.10006275518356        51.10006278919883        51.10006282321416        51.100062857229375       51.100062891244704       51.10006292525998        51.10006222364018        51.10005949750257        51.100056771365075       51.10005404522741        51.1000513190898         51.10004859295225        51.10004586681458        51.10004314067709        51.10004041453942        51.10003768840181        51.1000349622642         51.10003380733559        51.10003362897322        51.100033450610795       51.100033272248425       51.100033093886          51.10003291552363        51.1000327371612         51.10003255879883        51.10003238043646        51.10003220207403        51.100034023409194       51.10003694115949        51.10003985890984        51.100042776660075       51.10004569441037        51.10004861216066        51.10005152991096        51.10005444766125        51.100057365411544       51.10006028316184        51.10006146391737        51.10006079253378        51.10006012115025        51.10005944976672        51.100058778383186       51.100058106999654       51.10005743561612        51.10005676423259        51.10005609284906        51.10005542146553        51.100056499033826       51.10005908240851        51.10006166578313        51.10006424915781        51.100066832532434       51.100069415907114       51.10007199928174        51.10007458265636        51.10007716603104        51.10007974940578        51.10008079629176        51.100080606235906       51.10008041618005        51.10008022612425        51.100080036068334       51.100079846012534       51.10007965595673        51.100079465900876       51.10007927584502        51.10007908578916        51.10007880245041        51.10007845278898        51.100078103127544       51.10007775346611        51.100077403804676       51.10007705414324        51.100076704481864       51.100076354820374       51.10007600515894        51.10007565549745        51.100075502005836       51.100075462608515       51.10007542321131        51.10007538381399        51.10007534441672        51.1000753050194         51.10007526562214        51.10007522622482        51.10007518682755        51.10007514743029        51.10007521650584        51.100075351573366       51.10007548664089        51.10007562170841        51.10007575677594        51.10007589184346        51.10007602691104        51.10007616197856        51.10007629704603        51.10007643211361        51.10007638667099        51.10007629235025        51.100076198029456       51.100076103708716       51.100076009387976       51.10007591506724        51.10007582074638        51.10007572642564        51.100075632104904       51.100075537784164       51.10007521900036        51.100074878174496       51.10007453734863        51.100074196522655       51.10007385569679        51.10007351487093        51.10007317404501        51.10007283321909        51.100072492393224       51.100072683110625       51.10007391061271        51.100075138114846       51.10007636561693        51.10007759311907        51.100078820621206       51.100080048123345       51.10008127562543        51.10008250312751        51.10008373062965        51.10008440699596        51.100084839973306       51.100085272950764       51.10008570592822        51.10008613890568        51.10008657188308        51.10008700486054        51.10008743783794        51.10008787081529        51.1000883037928         51.10008842779848        51.1000850128284         51.10008159785832        51.10007818288824        51.10007476791816        51.100071352948135       51.100067937978054       51.10006452300797        51.10006110803795        51.10005769306787        51.10005462094284        51.100051594594674       51.10004856824651        51.10004554189828        51.10004251555006        51.10003948920183        51.100036462853666       51.10003343650544        51.10003611753041        51.1000410556631         51.100045993795675       51.100050931928365       51.100055870061          51.10006080819369        51.10006574632632        51.100070684458956       51.1000720638815         51.1000642526119         51.1000564413423         51.100048630072706       51.10004081880311        51.10003300753357        51.100025196263914       51.10001738499443        51.10000957372472        51.10000176245518        51.09999395118564        51.09998613991604        51.09997832864644        51.099970517376846       51.09996472060806        51.09996691192151        51.099969103234855       51.09996596120345        51.099958083762374       51.09995234875481        51.09995796909743        51.099963589439994       51.099969209782614       51.09997483012529        51.099980450467854       51.09998607081047        51.099991691153036       51.0999973114956         51.100002931838276       51.10000855218084        51.100014172523515       51.10001979286608        51.1000254132087         51.10002739613367        51.100022197355884       51.1000169985781         51.10001179980026        51.10000660102253        51.100001402244686       51.09999620346696        51.099991004689116       51.09998580591133        51.099980607133546       51.09997540835576        51.099970209577975       51.09996501080019        51.099959812022405       51.099958467076135       51.09996665720945        51.09996872576744        51.09995980955529        51.09995780596057        51.09996282056437        51.09996783516823        51.09997284977209        51.099977864376          51.09998287897986        51.099987893583716       51.09999290818757        51.09999792279143        51.10000293739529        51.100007951999146       51.100012966603          51.10001798120686        51.10002299581072        51.100024435304476       51.10001938514171        51.10001433497888        51.10000928481611        51.100004234653284       51.09999918449057        51.099994134327744       51.09998908416503        51.099984034002205       51.099978983839435       51.099973933676665       51.09996888351395        51.09996383335107        51.099958783188356       51.09995373302547        51.09995841433806        51.09995999789328        51.09995261085612        51.09995763275015        51.09996265464423        51.09996767653831        51.09997269843228        51.099977720326365       51.09998274222039        51.09998776411447        51.099992786008556       51.09999780790258        51.10000282979661        51.100007851690634       51.10001287358472        51.10001789547874        51.10002291737277        51.10002526656376        51.10001905961326        51.10001285266276        51.10000664571231        51.10000043876181        51.09999423181131        51.09998802486081        51.099981817910304       51.0999756109598         51.09996940400936        51.099963197058855       51.09995699010835        51.09995078315785        51.09994457620735        51.09993836925685        51.099941490995775       51.099949223104545       51.09995163436304        51.09995850383734        51.099969509535526       51.099980515233824       51.09999152093201        51.10000252663025        51.10001353232843        51.10002453802667        51.10003554372486        51.1000465494231         51.10005755512134        51.10006856081952        51.10007956651776        51.100090572216004       51.10010157791419        51.10011258361237        51.10010217969955        51.10009004875559        51.10007791781163        51.10006578686762        51.100053655923716       51.1000415249797         51.10002939403569        51.100017263091786       51.10000513214783        51.09999300120381        51.0999808702598         51.0999687393159         51.09995660837188        51.09994447742787        51.099935656638024       51.099933006938215       51.09993444915989        51.099938714451355       51.09995094206653        51.0999631696817         51.09997539729676        51.09998762491199        51.09999985252716        51.10001208014228        51.100024307757394       51.10003653537257        51.10004876298774        51.100060990602856       51.10007321821797        51.1000854458332         51.10009767344832        51.10010990106343        51.10010809350291        51.100095761617354       51.10008342973174        51.10007109784618        51.10005876596057        51.10004643407501        51.100034102189454       51.1000217703039         51.10000943841828        51.09999710653267        51.09998477464711        51.099972442761555       51.099960110876          51.09994777899038        51.09993544710477        51.09993242948167        51.099932501391095       51.099937523477024       51.09994862338135        51.09996157333694        51.09997452329259        51.09998747324818        51.10000042320377        51.10001337315941        51.100026323115          51.100039273070536       51.100052223026125       51.10006517298177        51.10007812293736        51.10009107289295        51.10010402284854        51.10011697280419        51.10012606890115        51.10011902034887        51.10011197179654        51.10010492324432        51.10009787469198        51.100090826139706       51.10008377758737        51.100076729035095       51.10006968048282        51.10006263193054        51.10005558337821        51.10004853482593        51.10004148627365        51.10003443772132        51.10002738916904        51.10001525818052        51.10000000000002
3                        50.696941843024604       50.78973928208609        50.862065466418244       50.917340892083985       50.9619229422878         50.99612240781465        51.02192012592934        51.03950698284797        51.05616903341172        51.066136101421534       51.07562991135558        51.08112254769833        51.08620347653584        51.089740731814175       51.0922268173133         51.094712902812375       51.095783803476024       51.09679402670315        51.097804249930334       51.09844321277251        51.09880962865225        51.09917604453199        51.0994023133527         51.09952847952093        51.09965464568921        51.09977611637805        51.09984553020115        51.0998757504118         51.099908130899394       51.099940682096644       51.099967227361276       51.09997391036268        51.09998095822942        51.09998821180318        51.09999546537699        51.099999228449406       51.09999977935331        51.10000033025733        51.100000881161236       51.10000156536677        51.100002661914516       51.10000375846221        51.100003681684655       51.100003568428974       51.10000338567943        51.100003202929884       51.10000302018034        51.10000283743085        51.10000265468136        51.100002173235566       51.10000167006507        51.10000116689463        51.10000066372419        51.10000016055369        51.099999760777905       51.09999962984119        51.09999940630672        51.09999921698909        51.10000000862061        51.100000800252076       51.10000159188348        51.10000238351495        51.10000317514641        51.10000436142485        51.10000746611831        51.100010570811776       51.100011929164225       51.10001150733541        51.100011085506594       51.10001066367778        51.10001024184896        51.10000982002015        51.10000939819133        51.10000897636246        51.10000855453359        51.100020161571194       51.10003255439415        51.10004494721693        51.100057340039825       51.100069732862664       51.1000821256855         51.10008677585347        51.10009084704154        51.100094918229615       51.10009898941769        51.100103060605704       51.10010713179378        51.10011120298185        51.100115274169866       51.10011934535794        51.10012231530544        51.10011981982569        51.100117324345945       51.1001148288662         51.10011233338639        51.10010983790664        51.100107342426895       51.10010484694709        51.100102351467285       51.10009985598754        51.10009736050779        51.100096530196424       51.1000964290223         51.10009632784818        51.10009622667417        51.100096125500045       51.10009602432598        51.100095923151855       51.100095821977845       51.10009572080372        51.10009465852028        51.1000909511983         51.100087243876374       51.10008353655434        51.10007982923236        51.10007612191043        51.10007241458845        51.10006870726647        51.10006499994449        51.10006129262257        51.10005758530053        51.100055996791184       51.10005572520464        51.1000554536181         51.100055182031554       51.10005491044501        51.10005463885847        51.10005436727192        51.10005409568544        51.100053824098836       51.10005355251235        51.10005602195872        51.100059994287335       51.100063966616005       51.10006793894462        51.10007191127329        51.1000758836019         51.10007985593052        51.10008382825913        51.1000878005878         51.10009177291636        51.10009343511831        51.100092634056864       51.10009183299536        51.10009103193386        51.10009023087241        51.10008942981091        51.100088628749404       51.10008782768796        51.100087026626454       51.10008622556495        51.10008777869996        51.100091358742645       51.100094938785276       51.10009851882796        51.10010209887071        51.10010567891334        51.100109258956024       51.10011283899871        51.100116419041456       51.10011999908414        51.100121462044456       51.10012122065916        51.10012097927381        51.10012073788852        51.10012049650322        51.100120255117986       51.10012001373269        51.10011977234734        51.10011953096205        51.10011928957675        51.100118943702455       51.100118523538185       51.1001181033738         51.100117683209476       51.10011726304515        51.10011684288082        51.100116422716496       51.10011600255211        51.10011558238784        51.10011516222346        51.1001149596824         51.100114883713275       51.10011480774415        51.100114731774966       51.10011465580578        51.1001145798366         51.10011450386753        51.10011442789835        51.10011435192922        51.10011427595998        51.100114346791656       51.10011450693298        51.100114667074195       51.10011482721552        51.10011498735679        51.10011514749806        51.100115307639385       51.100115467780654       51.10011562792192        51.10011578806319        51.10011574401591        51.100115644678795       51.10011554534162        51.10011544600451        51.100115346667394       51.10011524733022        51.10011514799311        51.100115048655994       51.10011494931882        51.100114849981765       51.100114446345174       51.10011401282662        51.10011357930807        51.100113145789464       51.10011271227097        51.10011227875236        51.10011184523381        51.10011141171526        51.10011097819671        51.10011126045174        51.10011293883588        51.10011461722013        51.10011629560432        51.10011797398852        51.10011965237277        51.10012133075696        51.10012300914116        51.10012468752541        51.10012636590966        51.100127213857206       51.10012769507307        51.10012817628893        51.1001286575048         51.100129138720604       51.10012961993647        51.10013010115233        51.100130582368195       51.100131063584          51.10013154479992        51.100131615755856       51.10012698757794        51.10012235939996        51.100117731221985       51.10011310304401        51.10010847486603        51.10010384668806        51.10009921851008        51.100094590332105       51.100089962154186       51.10008579022184        51.10008167920762        51.10007756819334        51.100073457179064       51.10006934616479        51.10006523515051        51.100061124136175       51.100057013121955       51.100060618594284       51.100067275722836       51.100073932851444       51.100080589979996       51.10008724710855        51.100093904237156       51.10010056136571        51.10010721849426        51.10010898377442        51.10009811541164        51.10008724704886        51.10007637868608        51.100065510323304       51.10005464196047        51.10004377359775        51.10003290523497        51.10002203687219        51.10001116850941        51.10000030014669        51.09998943178391        51.099978563421075       51.09996769505835        51.09995958005436        51.09996238291967        51.09996518578498        51.09996092998966        51.099950406898245       51.09994279060936        51.09995058098775        51.09995837136614        51.09996616174453        51.09997395212292        51.09998174250131        51.09998953287976        51.099997323258094       51.100005113636485       51.10001290401493        51.100020694393265       51.10002848477171        51.1000362751501         51.10004406552849        51.10004678073426        51.1000394755398         51.100032170345344       51.10002486515094        51.100017559956484       51.10001025476197        51.10000294956757        51.09999564437305        51.099988339178594       51.099981033984136       51.099973728789735       51.09996642359522        51.099959118400704       51.0999518132063         51.09994972565522        51.09996054750195        51.09996328313605        51.09995150858549        51.099949078451516       51.09995613545772        51.099963192463974       51.09997024947029        51.0999773064766         51.099984363482804       51.09999142048906        51.09999847749532        51.10000553450163        51.10001259150795        51.10001964851415        51.10002670552046        51.10003376252672        51.10004081953298        51.10004283367499        51.10003569384554        51.10002855401609        51.10002141418664        51.10001427435719        51.10000713452774        51.09999999469824        51.099992854868844       51.099985715039395       51.099978575209946       51.099971435380496       51.09996429555099        51.0999571557216         51.09995001589215        51.0999428760627         51.09994888766931        51.09995093229543        51.09994118785818        51.09994823165357        51.09995527544902        51.09996231924441        51.099969363039804       51.09997640683531        51.0999834506307         51.09999049442615        51.0999975382216         51.100004582016936       51.100011625812385       51.100018669607834       51.10002571340323        51.10003275719862        51.100039800994125       51.100043158601466       51.10003471559105        51.100026272580635       51.10001782957022        51.100009386559805       51.100000943549446       51.09999250053903        51.09998405752867        51.09997561451826        51.09996717150784        51.099958728497484       51.09995028548707        51.09994184247671        51.099933399466295       51.099924956455936       51.09992906676206        51.09993943142729        51.09994317425907        51.09995283755359        51.0999679937089         51.09998314986416        51.09999830601947        51.100013462174786       51.1000286183301         51.100043774485414       51.10005893064073        51.10007408679604        51.100089242951356       51.10010439910667        51.10011955526198        51.1001347114173         51.10014986757261        51.10016502372787        51.10015091713541        51.100134450029486       51.10011798292351        51.10010151581747        51.10008504871155        51.10006858160557        51.10005211449953        51.10003564739361        51.10001918028763        51.10000271318165        51.09998624607567        51.09996977896964        51.09995331186366        51.09993684475768        51.09992474462234        51.099920785790346       51.099922877365884       51.099928907824165       51.099945459784294       51.09996201174437        51.09997856370444        51.09999511566457        51.10001166762464        51.100028219584715       51.10004477154479        51.10006132350492        51.10007787546499        51.10009442742512        51.100110979385136       51.100127531345265       51.10014408330534        51.10016063526541        51.10015819623817        51.100141516753354       51.100124837268595       51.10010815778378        51.100091478298964       51.10007479881426        51.10005811932945        51.10004143984469        51.10002476035987        51.10000808087506        51.0999914013903         51.09997472190548        51.09995804242067        51.09994136293591        51.09992468345115        51.09992037111692        51.099920359870055       51.099927241072976       51.09994231168508        51.09995987510388        51.09997743852267        51.099995001941465       51.100012565360316       51.10003012877911        51.10004769219796        51.100065255616755       51.100082819035606       51.1001003824544         51.100117945873194       51.100135509292045       51.100153072710896       51.10017063612963        51.100182843280095       51.10017261186084        51.100162380441645       51.10015214902239        51.100141917603196       51.100131686184          51.10012145476469        51.10011122334555        51.10010099192624        51.100090760507044       51.10008052908779        51.100070297668594       51.1000600662494         51.10004983483009        51.100039603410835       51.10002205328368        51.10000000000002
4                        50.58139660533641        50.68940846365183        50.77719812539311        50.846771628708325       50.904355779037815       50.9498194270455         50.98503136424898        51.00973558681119        51.03325630364321        51.04782081427868        51.061752116687614       51.07005704268329        51.07778303318821        51.08324586092772        51.087168574628265       51.09109128832887        51.09284529197646        51.09450631005541        51.09616732813436        51.09723481333185        51.097866578026924       51.098498342721996       51.098894111190134       51.09912131494889        51.099348518707586       51.09956763323186        51.099695088525834       51.099753200479086       51.09981523366895        51.099877576723316       51.099928666715755       51.09994254162598        51.099957006060094       51.099971802861376       51.09998659966266        51.09999453121077        51.09999614494177        51.09999775867277        51.099999372403715       51.10000119711498        51.10000367445201        51.100006151789046       51.10000610562031        51.100005985236805       51.1000057680281         51.10000555081939        51.100005333610625       51.10000511640192        51.10000489919321        51.10000403496491        51.100003123677766       51.100002212390564       51.10000130110342        51.100000389816216       51.099999671832165       51.09999945588896        51.099999045130176       51.099998711927014       51.100000602130706       51.1000024923344         51.10000438253803        51.100006272741666       51.10000816294536        51.100010376254716       51.10001416021066        51.10001794416655        51.100019905381316       51.100020008534216       51.100020111687115       51.100020214840015       51.100020317992914       51.100020421145814       51.100020524298714       51.10002062745161        51.100020730604456       51.10003479304061        51.10004976736644        51.10006474169222        51.10007971601806        51.10009469034384        51.10010966466962        51.100115646196514       51.100120955260195       51.10012626432399        51.10013157338767        51.100136882451466       51.100142191515204       51.10014750057894        51.10015280964262        51.10015811870636        51.10016203077913        51.1001590096231         51.10015598846712        51.10015296731103        51.10014994615494        51.10014692499891        51.10014390384288        51.100140882686844       51.10013786153081        51.10013484037478        51.100131819218745       51.100130727592955       51.10013048086222        51.1001302341316         51.100129987400805       51.10012974067013        51.10012949393945        51.10012924720877        51.100129000478034       51.100128753747356       51.10012733674404        51.100122699070766       51.10011806139744        51.10011342372417        51.100108786050896       51.100104148377625       51.1000995107043         51.100094873031026       51.1000902353577         51.10008559768448        51.1000809600111         51.1000789575761         51.10007859304204        51.10007822850798        51.10007786397392        51.10007749943986        51.10007713490586        51.1000767703718         51.10007640583774        51.10007604130374        51.10007567676962        51.10007876006512        51.10008373377252        51.10008870748004        51.100093681187445       51.10009865489485        51.10010362860237        51.100108602309774       51.10011357601718        51.10011854972464        51.1001235234321         51.10012565068968        51.10012474280802        51.10012383492631        51.10012292704465        51.100122019162995       51.10012111128134        51.10012020339963        51.10011929551797        51.100118387636314       51.10011747975466        51.10011949673748        51.100124031959695       51.10012856718197        51.10013310240413        51.1001376376264         51.10014217284862        51.10014670807084        51.100151243293          51.10015577851527        51.10016031373749        51.100162178163714       51.10016189248017        51.100161606796576       51.10016132111309        51.10016103542944        51.100160749745896       51.100160464062355       51.10016017837876        51.10015989269516        51.10015960701162        51.100159208159084       51.10015872884503        51.100158249531034       51.10015777021698        51.100157290902985       51.10015681158893        51.10015633227488        51.10015585296088        51.100155373646885       51.10015489433283        51.10015464659631        51.10015453354771        51.100154420498995       51.10015430745028        51.100154194401625       51.10015408135291        51.10015396830431        51.1001538552556         51.100153742206885       51.10015362915817        51.10015369911741        51.1001538804137         51.100154061709986       51.100154243006216       51.1001544243025         51.10015460559873        51.10015478689502        51.100154968191305       51.10015514948759        51.10015533078382        51.100155290190116       51.10015518951354        51.1001550888368         51.10015498816023        51.10015488748354        51.10015478680691        51.10015468613028        51.10015458545365        51.100154484776965       51.100154384100335       51.100153903486614       51.10015338556332        51.10015286764008        51.10015234971672        51.10015183179348        51.100151313870185       51.10015079594689        51.10015027802359        51.100149760100294       51.100150131689134       51.10015223828731        51.10015434488548        51.100156451483656       51.10015855808189        51.10016066468006        51.100162771278235       51.10016487787641        51.10016698447464        51.100169091072814       51.100170091945984       51.100170604516336       51.10017111708686        51.10017162965721        51.100172142227734       51.10017265479809        51.10017316736855        51.10017367993896        51.10017419250937        51.10017470507984        51.10017471236017        51.10016893202737        51.10016315169452        51.10015737136166        51.10015159102886        51.10014581069606        51.10014003036321        51.10013425003035        51.10012846969744        51.10012268936464        51.10011747357112        51.100112333154925       51.10010719273879        51.100102052322654       51.10009691190646        51.10009177149027        51.10008663107419        51.10008149065794        51.10008596906039        51.10009425143846        51.10010253381654        51.100110816194615       51.10011909857269        51.10012738095082        51.10013566332884        51.10014394570692        51.10014606308101        51.10013225877219        51.10011845446331        51.10010465015455        51.10009084584567        51.10007704153679        51.100063237227914       51.100049432919036       51.100035628610215       51.10002182430139        51.10000801999257        51.09999421568375        51.09998041137487        51.099966607065994       51.09995625828026        51.099959611649695       51.09996296501913        51.0999576539092         51.099944649716974       51.099935275943494       51.09994514415541        51.09995501236733        51.09996488057925        51.099974748791226       51.0999846170032         51.09999448521512        51.10000435342704        51.100014221639015       51.10002408985099        51.10003395806291        51.100043826274884       51.1000536944868         51.10006356269878        51.10006697397671        51.100057636710176       51.10004829944364        51.100038962177166       51.10002962491069        51.1000202876441         51.10001095037762        51.10000161311115        51.09999227584461        51.09998293857808        51.0999736013116         51.09996426404507        51.099954926778594       51.09994558951206        51.0999427600737         51.09995603218459        51.099959387839704       51.09994494905743        51.09994215423171        51.09995118120861        51.09996020818551        51.09996923516235        51.099978262139246       51.09998728911614        51.09999631609304        51.10000534306994        51.10001437004678        51.100023397023676       51.100032424000574       51.10004145097747        51.10005047795437        51.10005950493121        51.100062071604384       51.1000529113237         51.10004375104302        51.100034590762334       51.10002543048165        51.100016270201024       51.10000710992034        51.099997949639715       51.09998878935903        51.09997962907835        51.09997046879772        51.09996130851704        51.099952148236355       51.09994298795573        51.099933827675045       51.099941052291115       51.09994352013388        51.09993158280298        51.09994057580889        51.09994956881485        51.099958561820756       51.09996755482666        51.099976547832625       51.09998554083853        51.099994533844495       51.1000035268504         51.100012519856364       51.10002151286221        51.100030505868176       51.10003949887414        51.100048491880045       51.10005748488601        51.10006182304505        51.100051259613          51.10004069618083        51.10003013274877        51.10001956931666        51.100009005884544       51.09999844245249        51.099987879020375       51.09997731558826        51.09996675215615        51.099956188724036       51.09994562529192        51.09993506185981        51.0999244984277         51.09991393499564        51.09991896440914        51.09993180539607        51.09993687943796        51.0999492410765         51.09996836396948        51.0999874868624         51.10000660975527        51.10002573264825        51.10004485554117        51.10006397843409        51.100083101327016       51.100102224219995       51.10012134711292        51.10014047000584        51.10015959289876        51.100178715791685       51.10019783868461        51.10021696157753        51.10019934814977        51.10017877134402        51.10015819453827        51.10013761773246        51.10011704092676        51.10009646412095        51.10007588731514        51.10005531050939        51.100034733703694       51.100014156897885       51.09999358009219        51.09997300328638        51.09995242648063        51.099931849674874       51.099916622919125       51.09991137021285        51.09991409993518        51.099921842378876       51.09994248787814        51.0999631333774         51.099983778876606       51.100004424375925       51.10002506987519        51.10004571537439        51.100066360873655       51.10008700637297        51.100107651872236       51.100128297371384       51.100148942870646       51.100169588369965       51.10019023386923        51.10021087936843        51.10020784525864        51.100187054911885       51.10016626456519        51.10014547421855        51.10012468387191        51.100103893525215       51.10008310317858        51.100062312831824       51.100041522485185       51.10002073213849        51.09999994179179        51.099979151445154       51.09995836109846        51.09993757075176        51.09991678040507        51.099911205135925       51.0999110917906         51.09991973199823        51.099938555117774       51.09996047785421        51.099982400590704       51.1000043233272         51.100026246063635       51.100048168800186       51.10007009153662        51.10009201427306        51.100113937009496       51.10013585974605        51.10015778248248        51.100179705219034       51.10020162795547        51.100223550691965       51.10023867346672        51.10022530972742        51.10021194598818        51.100198582248936       51.10018521850964        51.10017185477045        51.10015849103115        51.10014512729197        51.10013176355261        51.10011839981337        51.100105036074126       51.10009167233477        51.100078308595585       51.100064944856285       51.10005158111704        51.10002871418641        51.10000000000002
5                        50.48015875641937        50.59839647295479        50.69737838310334        50.77798309033699        50.846067601080165       50.90111728361455        50.94477347541931        50.97626871143342        51.00639423373207        51.02574732097048        51.04433867034777        51.05581714128937        51.06656372060735        51.07431691192926        51.080034528155124       51.08575214438093        51.088440635415736       51.09099924973975        51.09355786406377        51.0952405550629         51.096280217558274       51.09731988005376        51.097985122848456       51.09838292938423        51.098780735919945       51.09916530341991        51.099394792327075       51.099506123739445       51.09962440903456        51.09974324384024        51.099841291543555       51.09987059407058        51.09990074841596        51.09993138300712        51.09996201759827        51.0999790744105         51.09998363613704        51.09998819786364        51.099992759590236       51.099997614307654       51.100003375334495       51.10000913636134        51.10000934641636        51.10000941409885        51.10000952799692        51.10000964189493        51.10000975579294        51.10000986969101        51.10000998358902        51.10000876774376        51.10000745518391        51.100006142624125       51.100004830064336       51.10000351750455        51.10000253588737        51.100002408664466       51.100001753562935       51.10000122360765        51.10000428141552        51.10000733922328        51.100010397031156       51.100013454838916       51.10001651264673        51.10001978757839        51.10002411796887        51.100028448359296       51.10003102093873        51.10003180164455        51.10003258235042        51.10003336305624        51.10003414376206        51.10003492446788        51.100035705173696       51.100036485879514       51.10003726658539        51.100053206811424       51.10007013733258        51.10008706785368        51.10010399837489        51.10012092889605        51.10013785941726        51.10014503971604        51.10015149091305        51.100157942110116       51.10016439330718        51.10017084450425        51.100177295701315       51.10018374689838        51.10019019809545        51.10019664929257        51.10020144518086        51.10019802581604        51.10019460645128        51.100191187086466       51.10018776772165        51.10018434835695        51.10018092899213        51.10017750962737        51.10017409026261        51.100170670897796       51.10016725153304        51.10016591512476        51.10016549079319        51.100165066461614       51.10016464213004        51.10016421779841        51.10016379346689        51.100163369135316       51.10016294480374        51.10016252047211        51.100160767120826       51.100155356216646       51.10014994531252        51.10014453440829        51.100139123504164       51.10013371259993        51.10012830169569        51.10012289079157        51.10011747988739        51.10011206898321        51.10010665807903        51.100104302470015       51.10010384584348        51.100103389217          51.10010293259052        51.10010247596398        51.10010201933744        51.10010156271096        51.10010110608442        51.10010064945794        51.100100192831405       51.10010378407446        51.10010959472589        51.10011540537721        51.10012121602858        51.10012702667996        51.10013283733139        51.1001386479827         51.10014445863408        51.10015026928551        51.10015607993688        51.1001586215873         51.100157677536686       51.10015673348619        51.10015578943569        51.100154845385134       51.100153901334636       51.10015295728408        51.10015201323358        51.10015106918303        51.10015012513253        51.10015256974134        51.10015793190598        51.10016329407057        51.100168656235155       51.1001740183998         51.100179380564384       51.10018474272897        51.10019010489356        51.100195467058256       51.100200829222786       51.10020304996158        51.10020274171251        51.10020243346338        51.10020212521431        51.10020181696524        51.10020150871617        51.1002012004671         51.10020089221803        51.1002005839689         51.100200275719885       51.1001998534295         51.100199350057494       51.100198846685544       51.10019834331354        51.10019783994153        51.10019733656958        51.10019683319763        51.10019632982562        51.100195826453614       51.10019532308161        51.1001950420619         51.10019489036455        51.100194738667255       51.100194586969906       51.1001944352725         51.100194283575206       51.100194131877856       51.10019398018051        51.10019382848316        51.10019367678581        51.1001937377481         51.10019392808681        51.10019411842552        51.10019430876429        51.100194499103054       51.100194689441764       51.100194879780474       51.100195070119184       51.10019526045795        51.100195450796605       51.100195420018906       51.10019532936752        51.10019523871614        51.10019514806481        51.10019505741343        51.1001949667621         51.10019487611078        51.100194785459394       51.10019469480807        51.10019460415674        51.100194070908685       51.100193494197924       51.10019291748711        51.100192340776346       51.100191764065585       51.10019118735477        51.100190610644006       51.10019003393319        51.10018945722237        51.1001899113333         51.100192376080315       51.100194840827385       51.1001973055744         51.100199770321524       51.10020223506854        51.10020469981566        51.100207164562676       51.100209629309745       51.100212094056815       51.100213190192335       51.10021368193088        51.100214173669485       51.10021466540803        51.100215157146636       51.10021564888518        51.10021614062373        51.10021663236233        51.100217124100936       51.10021761583948        51.10021752660066        51.10021078282239        51.100204039044          51.100197295265616       51.10019055148729        51.10018380770896        51.10017706393057        51.1001703201523         51.100163576373916       51.100156832595644       51.10015074586494        51.100144746863464       51.10013874786193        51.10013274886046        51.100126749859044       51.10012075085751        51.10011475185604        51.10010875285451        51.10011394495177        51.10012356281766        51.100133180683656       51.1001427985496         51.10015241641554        51.10016203428154        51.10017165214748        51.10018127001342        51.10018363512091        51.10016726932071        51.1001509035205         51.10013453772024        51.10011817192003        51.100101806119824       51.100085440319674       51.10006907451947        51.10005270871926        51.100036342919          51.100019977118905       51.10000361131864        51.09998724551838        51.09997087971823        51.09995855818846        51.09996227336859        51.099965988548774       51.099959802786145       51.099944826100796       51.09993407748675        51.09994573854368        51.09995739960044        51.09996906065726        51.099980721714076       51.09999238277089        51.10000404382765        51.10001570488453        51.10002736594129        51.10003902699816        51.10005068805492        51.100062349111795       51.10007401016861        51.10008567122543        51.100089666657595       51.100078527111464       51.10006738756539        51.10005624801926        51.10004510847318        51.10003396892705        51.10002282938092        51.100011689834844       51.10000055028877        51.09998941074258        51.09997827119656        51.09996713165043        51.0999559921043         51.09994485255817        51.09994128345028        51.099956444982126       51.09996027521538        51.09994377216765        51.099940803815116       51.099951576882574       51.09996234995003        51.099973123017435       51.09998389608489        51.09999466915235        51.10000544221981        51.10001621528721        51.10002698835467        51.10003776142207        51.10004853448953        51.10005930755699        51.10007008062445        51.10008085369191        51.10008390453385        51.100072937740606       51.100061970947365       51.100051004154125       51.100040037360884       51.10002907056764        51.10001810377446        51.100007136981276       51.09999617018798        51.099985203394795       51.099974236601554       51.09996326980831        51.09995230301513        51.09994133622183        51.09993036942865        51.099938444538054       51.09994121859347        51.09992759684343        51.09993831437896        51.09994903191455        51.09995974945008        51.09997046698567        51.09998118452131        51.0999919020569         51.10000261959249        51.100013337128075       51.10002405466366        51.10003477219925        51.10004548973484        51.10005620727043        51.100066924806015       51.1000776423416         51.10008287492559        51.100070548498934       51.10005822207222        51.100045895645565       51.10003356921891        51.100021242792195       51.10000891636548        51.09999658993877        51.09998426351217        51.099971937085456       51.09995961065874        51.099947284232144       51.099934957805374       51.09992263137872        51.09991030495206        51.09991603877876        51.09993087317997        51.09993727730938        51.09995204218421        51.099974563954504       51.09999708572491        51.100019607495256       51.10004212926566        51.10006465103595        51.100087172806354       51.1001096945767         51.100132216347106       51.10015473811745        51.1001772598878         51.10019978165815        51.100222303428495       51.10024482519884        51.10026734696925        51.1002468320429         51.10022284551161        51.10019885898021        51.100174872448804       51.1001508859174         51.100126899386055       51.100102912854595       51.10007892632325        51.100054939791846       51.10003095326044        51.1000069667291         51.09998298019775        51.09995899366629        51.09993500713489        51.099917125818365       51.09991062639813        51.099913959627315       51.09992324967766        51.09994727531648        51.0999713009553         51.09999532659401        51.100019352232835       51.10004337787166        51.100067403510366       51.10009142914919        51.100115454787954       51.100139480426776       51.10016350606554        51.10018753170431        51.10021155734313        51.100235582981895       51.10025960862072        51.10025609188813        51.10023192241306        51.10020775293799        51.10018358346298        51.10015941398797        51.1001352445129         51.10011107503789        51.10008690556282        51.10006273608775        51.100038566612795       51.10001439713773        51.099990227662715       51.09996605818765        51.09994188871258        51.09991771923757        51.09991097925041        51.09991070525791        51.09992079503229        51.099942696222          51.09996819273533        51.099993689248606       51.10001918576194        51.10004468227521        51.10007017878854        51.10009567530187        51.10012117181515        51.10014666832842        51.10017216484175        51.10019766135508        51.10022315786841        51.10024865438169        51.10027415089496        51.100291585240484       51.100275245417095       51.100258905593705       51.10024256577037        51.100226225946926       51.10020988612354        51.10019354630015        51.10017720647676        51.10016086665331        51.10014452682998        51.10012818700653        51.10011184718314        51.10009550735981        51.100079167536364       51.10006282771292        51.100034960287985       51.10000000000002
6                        50.389441046304796       50.51423656147608        50.62127011047187        50.71050390858653        50.787249265249216       50.850651049991086       50.90203828721519        50.940084571834404       50.97662823724562        51.00091044077601        51.02432548013127        51.039243124910854       51.05328641594343        51.06359819961335        51.07137415536715        51.07915011112101        51.082957931015926       51.08659561319769        51.09023329537945        51.09266845942017        51.09422083514613        51.09577321087215        51.09678143878688        51.09740099897215        51.09802055915736        51.09862043929513        51.09898430897897        51.09916748317136        51.099361578956064       51.09955653778843        51.09971802333712        51.0997688091486         51.09982073674615        51.09987330807019        51.09992587939428        51.099955706167805       51.09996460204337        51.09997349791888        51.09998239379445        51.09999166785667        51.100002111764866       51.10001255567306        51.10001318784509        51.10001358711844        51.10001430092166        51.10001501472499        51.10001572852826        51.10001644233148        51.100017156134754       51.10001561158845        51.10001390278842        51.100012193988334       51.10001048518831        51.10000877638822        51.10000757126693        51.1000076605045         51.1000067190613         51.10000595348146        51.100010229652185       51.10001450582291        51.10001878199364        51.10002305816431        51.10002733433504        51.1000316963237         51.100036475481204       51.100041254638654       51.10004444483445        51.10004601527794        51.10004758572143        51.10004915616497        51.100050726608515       51.100052297051946       51.10005386749549        51.10005543793898        51.10005700838241        51.10007440168624        51.10009282861779        51.10011125554922        51.100129682480826       51.10014810941237        51.10016653634392        51.1001748179242         51.10018234085578        51.100189863787364       51.100197386719          51.10020490965064        51.100212432582225       51.10021995551381        51.10022747844545        51.10023500137709        51.10024063820612        51.10023691435873        51.10023319051135        51.10022946666396        51.10022574281652        51.10022201896919        51.100218295121806       51.100214571274364       51.10021084742698        51.100207123579594       51.10020339973221        51.10020183069713        51.10020120520272        51.10020057970837        51.100199954213906       51.100199328719555       51.100198703225146       51.10019807773074        51.10019745223639        51.100196826742035       51.100194750551395       51.10018868194595        51.10018261334068        51.10017654473529        51.100170476129904       51.100164407524574       51.10015833891919        51.1001522703138         51.10014620170841        51.10014013310308        51.10013406449764        51.100131400385294       51.10013085229497        51.1001303042047         51.10012975611443        51.10012920802416        51.10012865993389        51.10012811184362        51.10012756375335        51.10012701566308        51.10012646757281        51.10013048889493        51.10013701558216        51.10014354226945        51.10015006895674        51.10015659564402        51.10016312233137        51.10016964901865        51.10017617570588        51.10018270239323        51.10018922908051        51.10019214787178        51.100191219601925       51.10019029133201        51.1001893630621         51.100188434792244       51.10018750652239        51.100186578252476       51.10018564998256        51.10018472171271        51.10018379344285        51.10018663904384        51.100192733858876       51.1001988286738         51.100204923488775       51.10021101830375        51.10021711311873        51.100223207933595       51.10022930274857        51.10023539756361        51.10024149237853        51.100244036228844       51.10024372139418        51.10024340655957        51.10024309172496        51.100242776890354       51.1002424620558         51.10024214722114        51.10024183238653        51.10024151755192        51.10024120271726        51.100240778710145       51.10024027708289        51.10023977545575        51.10023927382849        51.100238772201294       51.100238270574096       51.10023776894684        51.10023726731964        51.10023676569244        51.100236264065245       51.10023595852141        51.100235767021616       51.10023557552182        51.100235384022085       51.100235192522234       51.10023500102244        51.10023480952265        51.10023461802285        51.100234426523116       51.100234235023265       51.10023428101482        51.100234471489784       51.100234661964635       51.10023485243954        51.100235042914505       51.10023523338941        51.10023542386432        51.100235614339226       51.10023580481413        51.10023599528904        51.10023597900522        51.10023590673569        51.10023583446616        51.100235762196576       51.10023568992699        51.10023561765746        51.10023554538782        51.100235473118346       51.10023540084876        51.10023532857923        51.100234760595924       51.1002341439339         51.100233527271826       51.10023291060969        51.10023229394767        51.10023167728559        51.10023106062346        51.100230443961436       51.10022982729936        51.100230358923625       51.100233130301035       51.1002359016785         51.10023867305597        51.10024144443349        51.1002442158109         51.10024698718837        51.10024975856584        51.100252529943305       51.10025530132077        51.10025645031914        51.1002568828535         51.100257315387864       51.10025774792217        51.100258180456535       51.1002586129909         51.10025904552526        51.10025947805963        51.100259910593934       51.1002603431283         51.1002601332205         51.10025256475353        51.10024499628662        51.10023742781965        51.10022985935274        51.10022229088577        51.100214722418855       51.100207153951885       51.100199585484916       51.100192017018          51.100185186500426       51.10017845451398        51.10017172252765        51.1001649905412         51.10015825855476        51.100151526568425       51.10014479458198        51.10013806259559        51.10014385130273        51.100154591596606       51.100165331890366       51.10017607218418        51.100186812478          51.100197552771874       51.100208293065634       51.10021903335945        51.10022156946468        51.10020291750743        51.10018426555024        51.10016561359305        51.100146961635744       51.10012830967855        51.100109657721305       51.10009100576417        51.10007235380692        51.100053701849674       51.10003504989248        51.10001639793529        51.099997745978044       51.09997909402085        51.09996499168665        51.09996892993246        51.09997286817821        51.09996594060243        51.099949365400164       51.099937523301776       51.09995076765301        51.09996401200408        51.09997725635532        51.0999905007065         51.10000374505762        51.10001698940886        51.10003023375998        51.10004347811116        51.10005672246234        51.10006996681352        51.1000832111647         51.10009645551588        51.100109699867005       51.100114197160906       51.10010142430019        51.10008865143959        51.10007587857888        51.10006310571822        51.100050332857506       51.10003755999685        51.10002478713619        51.100012014275535       51.09999924141482        51.09998646855422        51.09997369569351        51.09996092283285        51.099948149972136       51.099943842825496       51.099960481393396       51.09996467926152        51.099946553099926       51.099943551783156       51.09995590632349        51.09996826086376        51.09998061540409        51.099992969944424       51.1000053244847         51.10001767902503        51.100030033565304       51.100042388105635       51.10005474264591        51.10006709718624        51.100079451726515       51.100091806266846       51.10010416080712        51.100107645551475       51.100095029553586       51.10008241355564        51.100069797557694       51.10005718155975        51.1000445655618         51.1000319495638         51.10001933356591        51.100006717567965       51.09999410156996        51.09998148557207        51.09996886957407        51.099956253576124       51.09994363757818        51.09993102158023        51.0999396806269         51.09994267486263        51.099927742571765       51.099940019430505       51.09995229628919        51.09996457314793        51.09997685000667        51.09998912686547        51.10000140372421        51.10001368058295        51.10002595744169        51.10003823430043        51.10005051115911        51.10006278801791        51.10007506487659        51.10008734173539        51.100099618594186       51.100105682274545       51.10009185566736        51.100078029060114       51.10006420245293        51.10005037584568        51.100036549238496       51.10002272263125        51.100008896024065       51.09999506941688        51.09998124280969        51.0999674162025         51.09995358959526        51.099939762988015       51.09992593638077        51.099912109773584       51.099918390150094       51.099934862886755       51.099942596278254       51.09995954739816        51.09998505050174        51.10001055360527        51.1000360567088         51.10006155981233        51.10008706291592        51.10011256601945        51.10013806912298        51.100163572226506       51.100189075330036       51.100214578433565       51.100240081537095       51.10026558464068        51.100291087744154       51.10031659084768        51.10029361952354        51.10026673795346        51.10023985638327        51.10021297481313        51.10018609324305        51.10015921167292        51.100132330102724       51.100105448532645       51.10007856696251        51.10005168539237        51.10002480382224        51.0999979222521         51.099971040681964       51.09994415911183        51.099923970337045       51.099916258879716       51.09992017014514        51.09993088693534        51.09995776815515        51.0999846493749         51.1000115305946         51.10003841181441        51.10006529303416        51.100092174253916       51.10011905547367        51.10014593669348        51.100172817913176       51.10019969913287        51.10022658035268        51.10025346157249        51.10028034279219        51.100307224011885       51.10030330734776        51.10027629678359        51.100249286219594       51.10022227565565        51.10019526509154        51.100168254527546       51.10014124396355        51.100114233399495       51.10008722283544        51.10006021227139        51.10003320170733        51.100006191143336       51.09997918057928        51.099952170015285       51.09992515945123        51.09991732696449        51.09991684927434        51.09992816108752        51.099952644437735       51.0999811371243         51.10000962981087        51.100038122497494       51.10006661518406        51.10009510787063        51.100123600557254       51.100152093243764       51.10018058593039        51.10020907861701        51.10023757130358        51.10026606399015        51.10029455667677        51.100323049363396       51.100342351122606       51.10032315009437        51.10030394906619        51.10028474803801        51.10026554700977        51.10024634598159        51.10022714495341        51.10020794392523        51.10018874289699        51.10016954186881        51.10015034084063        51.10013113981233        51.10011193878421        51.10009273775597        51.100073536727734       51.100040901388695       51.10000000000002
7                        50.309243474992684       50.43692872921599        50.54887330749875        50.64433408345678        50.72790077154485        50.79842072617521        50.85682579963651        50.901183168014086       50.94395831418359        50.973310173695324       51.00171254603839        51.02033499354792        51.03795111919635        51.05108972397983        51.06118745626429        51.07128518854881        51.07639717877703        51.081295400429156       51.08619362208128        51.08951852640354        51.09168843079027        51.09385833517706        51.09528305900534        51.09617552371259        51.09706798841978        51.097933040857356       51.09846363848135        51.098737278774536       51.099026743433456       51.09931745856761        51.09955886209639        51.09963718685992        51.099716971050725       51.09979757805064        51.09987818505056        51.09992442648269        51.099939042660594       51.099953658838444       51.099968275016295       51.09998335776197        51.09999988374307        51.10001640972405        51.100017629906404       51.10001850429552        51.10002008680249        51.10002166930951        51.10002325181648        51.100024834323506       51.100026416830474       51.10002456649903        51.10002246649111        51.10002036648325        51.10001826647533        51.10001616646747        51.10001477797084        51.10001521140913        51.100013941625434       51.100012901548496       51.10001844684086        51.10002399213329        51.100029537425655       51.10003508271802        51.10004062801045        51.100046102490865       51.100051232747774       51.100056363004796       51.10006017706871        51.10006264943456        51.10006512180047        51.100067594166376       51.100070066532226       51.100072538898075       51.100075011263925       51.10007748362983        51.10007995599574        51.100098377665006       51.10011784122196        51.100137304778855       51.10015676833575        51.10017623189265        51.1001956954496         51.10020498082088        51.10021350508828        51.10022202935568        51.10023055362302        51.10023907789042        51.10024760215788        51.10025612642522        51.100264650692566       51.100273174959966       51.10027960985502        51.10027567525111        51.10027174064726        51.10026780604335        51.10026387143944        51.100259936835585       51.10025600223173        51.10025206762782        51.10024813302391        51.100244198420114       51.10024026381615        51.10023847431012        51.10023762409094        51.10023677387176        51.10023592365263        51.10023507343345        51.10023422321433        51.10023337299509        51.10023252277597        51.1002316725569         51.10022928703569        51.100222676258795       51.100216065482016       51.10020945470518        51.10020284392829        51.10019623315151        51.100189622374614       51.10018301159778        51.100176400820885       51.100169790044106       51.10016317926721        51.10016025132177        51.10015961239645        51.100158973471196       51.10015833454588        51.10015769562051        51.100157056695195       51.10015641776988        51.10015577884451        51.10015513991925        51.10015450099388        51.10015887452636        51.1001659963415         51.10017311815676        51.100180239971905       51.10018736178711        51.100194483602365       51.10020160541751        51.10020872723277        51.10021584904791        51.10022297086317        51.10022622954324        51.10022536900351        51.10022450846378        51.100223647924054       51.10022278738427        51.10022192684448        51.10022106630481        51.10022020576508        51.100219345225355       51.10021848468557        51.10022170464515        51.10022843781849        51.100235170991766       51.100241904165046       51.100248637338325       51.100255370511604       51.100262103684884       51.10026883685822        51.1002755700315         51.100282303204835       51.10028513696557        51.100284831525414       51.100284526085204       51.10028422064505        51.10028391520484        51.10028360976469        51.100283304324535       51.10028299888438        51.10028269344417        51.10028238800402        51.100281984001015       51.10028150992133        51.10028103584165        51.10028056176196        51.10028008768228        51.10027961360254        51.10027913952291        51.10027866544317        51.10027819136354        51.10027771728386        51.10027739597484        51.100277163518854       51.100276931062865       51.10027669860682        51.100276466150774       51.100276233694785       51.10027600123874        51.10027576878275        51.10027553632676        51.10027530387072        51.10027532891763        51.10027551062245        51.10027569232727        51.10027587403209        51.10027605573691        51.10027623744173        51.10027641914655        51.10027660085137        51.10027678255619        51.10027696426107        51.10027696714934        51.10027692161805        51.100276876086696       51.10027683055546        51.100276785024164       51.10027673949287        51.100276693961575       51.10027664843028        51.10027660289899        51.10027655736769        51.10027597254833        51.1002753347712         51.100274696994006       51.10027405921687        51.10027342143974        51.10027278366255        51.10027214588541        51.10027150810822        51.10027087033109        51.1002714744601         51.10027450094947        51.10027752743889        51.100280553928314       51.10028358041774        51.10028660690716        51.10028963339653        51.10029265988595        51.100295686375375       51.1002987128648         51.10029987232656        51.10030020728425        51.10030054224205        51.10030087719986        51.10030121215755        51.10030154711529        51.1003018820731         51.100302217030844       51.100302551988534       51.10030288694628        51.10030253221976        51.10029427782115        51.100286023422484       51.10027776902382        51.100269514625154       51.10026126022649        51.10025300582777        51.1002447514291         51.10023649703044        51.10022824263183        51.10022079547741        51.10021345610653        51.10020611673565        51.10019877736477        51.10019143799383        51.10018409862289        51.10017675925201        51.10016941988113        51.100175688113495       51.10018733777514        51.100198987436784       51.10021063709837        51.10022228676007        51.10023393642177        51.10024558608336        51.10025723574495        51.10025986611225        51.10023920333242        51.10021854055253        51.10019787777264        51.100177214992755       51.100156552212866       51.100135889433034       51.1001152266532         51.10009456387331        51.100073901093424       51.10005323831359        51.1000325755337         51.100011912753814       51.099991249973925       51.09997555877487        51.099979581341245       51.0999836039075         51.099976067358114       51.099958267615136       51.099945613388456       51.099960231483465       51.099974849578416       51.099989467673424       51.10000408576849        51.1000187038635         51.100033321958506       51.10004794005346        51.100062558148466       51.10007717624353        51.10009179433848        51.10010641243355        51.100121030528555       51.10013564862351        51.10014056548653        51.10012632827636        51.100112091066194       51.10009785385603        51.100083616645804       51.10006937943558        51.100055142225415       51.10004090501525        51.10002666780508        51.10001243059486        51.09999819338469        51.09998395617447        51.099969718964246       51.09995548175408        51.0999504381993         51.09996814141863        51.09997259997829        51.09995329185449        51.099950398136          51.09996416953152        51.099977940926976       51.099991712322435       51.100005483717894       51.10001925511335        51.100033026508754       51.10004679790421        51.10006056929967        51.10007434069519        51.10008811209059        51.100101883486104       51.10011565488156        51.10012942627702        51.10013329465744        51.10011918676264        51.100105078867784       51.10009097097293        51.10007686307813        51.10006275518333        51.10004864728842        51.100034539393675       51.10002043149876        51.100006323603964       51.09999221570911        51.09997810781431        51.09996399991945        51.0999498920246         51.0999357841298         51.09994476055783        51.099947888941415       51.0999320199881         51.09994569096341        51.09995936193883        51.09997303291419        51.09998670388961        51.100000374864976       51.100014045840396       51.10002771681576        51.10004138779118        51.10005505876654        51.100068729741906       51.10008240071738        51.10009607169275        51.10010974266811        51.10012341364347        51.100130245091805       51.100115181118156       51.10010011714439        51.100085053170744       51.100069989197095       51.10005492522339        51.10003986124974        51.100024797276035       51.100009733302386       51.09999466932868        51.09997960535503        51.099964541381325       51.09994947740762        51.09993441343397        51.099919349460265       51.09992601852326        51.099943774516305       51.09995283634453        51.09997175671862        51.09999982361103        51.1000278905035         51.100055957395966       51.100084024288435       51.10011209118085        51.100140158073316       51.10016822496573        51.1001962918582         51.100224358750665       51.100252425643134       51.1002804925356         51.10030855942807        51.100336626320484       51.100364693212896       51.10033971059153        51.100310448669575       51.100281186747566       51.10025192482556        51.10022266290355        51.100193400981595       51.10016413905953        51.10013487713758        51.100105615215625       51.10007635329356        51.10004709137155        51.1000178294496         51.09998856752759        51.09995930560564        51.09993715647528        51.09992826765756        51.09993273148871        51.099944754152034       51.0999739663942         51.10000317863637        51.10003239087848        51.10006160312071        51.10009081536282        51.10012002760493        51.100149239847156       51.10017845208927        51.100207664331435       51.100236876573604       51.100266088815715       51.10029530105794        51.10032451330005        51.10035372554228        51.10034949163747        51.100320178023765       51.10029086441011        51.10026155079646        51.10023223718281        51.1002029235691         51.10017360995545        51.100144296341796       51.10011498272809        51.100085669114435       51.10005635550078        51.10002704188713        51.09999772827348        51.09996841465977        51.09993910104612        51.099930248278156       51.09992952383982        51.09994183016386        51.09996839976475        51.09999931102112        51.10003022227744        51.10006113353376        51.10009204479013        51.10012295604645        51.100153867302765       51.10018477855908        51.1002156898154         51.10024660107172        51.100277512328034       51.10030842358435        51.10033933484067        51.100370246096986       51.100390971112915       51.1003690237593         51.100347076405626       51.10032512905195        51.10030318169822        51.10028123434461        51.100259286990934       51.10023733963732        51.10021539228359        51.100193444929914       51.100171497576184       51.10014955022251        51.100127602868895       51.100105655515165       51.10008370816149        51.10004653748854        51.10000000000002
8                        50.257295045616104       50.38498723747284        50.497964398801855       50.5953570872835         50.68142500444992        50.75495742915615        50.81674052466906        50.86457886126527        50.91084657069416        50.943562135868035       50.9753191178537         50.99685234410447        51.017333579764966       51.032989120151115       51.04536978410505        51.05775044805898        51.06446774147031        51.07094221232035        51.07741668317033        51.082002273408705       51.085201171488734       51.088400069568706       51.09060825052899        51.0921087932968         51.09360933606462        51.09507283014011        51.096040673684115       51.09662103714987        51.097229224536704       51.09783961062925        51.098360709441124       51.09858652564401        51.09881476781345        51.0990443777161         51.09927398761863        51.099422283006106       51.09949574790528        51.09956921280434        51.09964267770346        51.099716580415304       51.09979183741439        51.099867094413526       51.09988708487077        51.09990563935787        51.09992442452568        51.09994320969355        51.09996199486136        51.09998078002917        51.09999956519698        51.10000326617751        51.10000587005845        51.100008473939454       51.100011077820454       51.1000136817014         51.10001711333814        51.10002256501912        51.10002225647628        51.10002221924793        51.100029960219956       51.100037701192036       51.10004544216406        51.10005318313608        51.10006092410811        51.1000683327224         51.10007412571508        51.10007991870788        51.10008448674546        51.10008780609087        51.10009112543628        51.100094444781746       51.1000977641271         51.10010108347251        51.10010440281792        51.10010772216333        51.10011104150874        51.100129763177904       51.100149491003265       51.10016921882868        51.10018894665404        51.10020867447946        51.10022840230482        51.100238278293546       51.10024741758207        51.10025655687059        51.10026569615911        51.100274835447635       51.10028397473616        51.10029311402468        51.1003022533132         51.100311392601725       51.100318334042186       51.10031436762159        51.100310401200886       51.10030643478024        51.10030246835959        51.10029850193894        51.100294535518344       51.100290569097695       51.10028660267699        51.100282636256395       51.1002786698358         51.100276748684735       51.100275723108155       51.10027469753163        51.10027367195511        51.100272646378585       51.10027162080206        51.10027059522554        51.10026956964896        51.100268544072435       51.10026597267728        51.10025914708376        51.1002523214903         51.100245495896786       51.10023867030327        51.10023184470981        51.100225019116294       51.100218193522835       51.100211367929376       51.10020454233586        51.10019771674234        51.10019466812645        51.10019396704621        51.10019326596591        51.100192564885674       51.100191863805435       51.10019116272514        51.10019046164484        51.10018976056455        51.100189059484364       51.100188358404125       51.100192871382205       51.10020024317885        51.10020761497549        51.10021498677207        51.100222358568715       51.100229730365356       51.10023710216194        51.10024447395858        51.100251845755224       51.100259217551866       51.10026267356983        51.100261954234554       51.10026123489928        51.10026051556406        51.100259796228784       51.100259076893565       51.10025835755829        51.10025763822307        51.100256918887794       51.10025619955252        51.10025965974512        51.10026671841274        51.10027377708025        51.10028083574781        51.10028789441543        51.100294953082994       51.1003020117505         51.100309070418064       51.10031612908563        51.10032318775325        51.100326199262554       51.100325952628964       51.100325705995374       51.100325459361784       51.10032521272825        51.10032496609472        51.10032471946113        51.10032447282754        51.100324226194004       51.10032397956047        51.10032363832562        51.10032322983079        51.10032282133591        51.100322412841024       51.10032200434614        51.10032159585131        51.10032118735643        51.1003207788616         51.10032037036672        51.10031996187189        51.10031965172618        51.10031939878127        51.100319145836465       51.10031889289161        51.10031863994675        51.10031838700189        51.100318134057034       51.10031788111223        51.100317628167375       51.10031737522252        51.1003173849835         51.10031755456765        51.100317724151864       51.100317893736076       51.10031806332029        51.10031823290444        51.100318402488654       51.10031857207281        51.10031874165702        51.10031891124123        51.10031893214153        51.10031891278135        51.100318893421274       51.100318874061145       51.10031885470107        51.100318835340886       51.10031881598081        51.100318796620684       51.100318777260554       51.10031875790048        51.100318180829845       51.10031754899234        51.10031691715483        51.100316285317376       51.10031565347987        51.10031502164236        51.10031438980491        51.10031375796734        51.10031312612989        51.100313763973475       51.100316878353          51.10031999273252        51.10032310711199        51.100326221491514       51.10032933587104        51.10033245025056        51.100335564630086       51.10033867900955        51.10034179338908        51.10034288704304        51.10034308831791        51.100343289592786       51.1003434908676         51.100343692142474       51.10034389341729        51.10034409469222        51.100344295967034       51.100344497241906       51.10034469851678        51.100344195838375       51.10033563005072        51.100327064262956       51.10031849847519        51.10030993268748        51.10030136689977        51.100292801112005       51.100284235324295       51.10027566953653        51.10026710374882        51.100259391001316       51.10025179215188        51.10024419330256        51.10023659445318        51.10022899560374        51.10022139675448        51.10021379790504        51.10020619905566        51.100212632167995       51.10022461453161        51.10023659689517        51.10024857925873        51.10026056162235        51.100272543985966       51.10028452634947        51.100296508713086       51.10029908629883        51.10027737519158        51.10025566408433        51.10023395297708        51.100212241869826       51.10019053076252        51.100168819655266       51.100147108548015       51.100125397440706       51.10010368633351        51.10008197522626        51.10006026411895        51.10003855301164        51.10001684190439        51.10000026586573        51.10000405186895        51.10000783787211        51.10000004954139        51.09998198450512        51.099969208837535       51.099984467939805       51.09999972704202        51.10001498614429        51.10003024524656        51.10004550434877        51.10006076345104        51.10007602255325        51.10009128165552        51.10010654075779        51.10012179986006        51.10013705896233        51.1001523180646         51.100167577166815       51.100172647402246       51.100157600780165       51.10014255415814        51.10012750753606        51.10011246091403        51.10009741429195        51.10008236766993        51.1000673210479         51.100052274425764       51.10003722780368        51.100022181181714       51.10000713455963        51.09999208793755        51.099977041315526       51.09997144402632        51.09998922610362        51.09999367786702        51.09997420924583        51.099971609384056       51.09998613592995        51.10000066247585        51.10001518902169        51.10002971556759        51.10004424211348        51.10005876865932        51.10007329520522        51.10008782175112        51.100102348297014       51.100116874842854       51.10013140138875        51.10014592793465        51.10016045448049        51.100164513363666       51.10014957100435        51.100134628645094       51.10011968628584        51.100104743926636       51.10008980156738        51.10007485920812        51.10005991684892        51.10004497448966        51.10003003213046        51.100015089771205       51.10000014741195        51.09998520505269        51.09997026269343        51.099955320334175       51.0999640966196         51.099967193783186       51.09995127166178        51.099965710498964       51.09998014933626        51.09999458817356        51.100009027010856       51.10002346584815        51.10003790468545        51.10005234352269        51.100066782360045       51.100081221197286       51.100095660034526       51.10011009887182        51.10012453770912        51.10013897654642        51.10015341538366        51.100160722932515       51.10014520104198        51.10012967915134        51.10011415726075        51.10009863537016        51.10008311347957        51.10006759158898        51.10005206969845        51.10003654780786        51.10002102591727        51.10000550402668        51.099989982136094       51.099974460245505       51.099958938354916       51.09994341646433        51.09995011595515        51.0999682338321         51.0999783426368         51.0999984146888         51.10002773039855        51.100057046108304       51.100086361818          51.1001156775277         51.10014499323745        51.1001743089472         51.1002036246569         51.10023294036665        51.100262256076405       51.10029157178616        51.10032088749591        51.100350203205664       51.10037951891536        51.100408834625114       51.10038309712479        51.10035291869343        51.10032274026196        51.10029256183054        51.10026238339918        51.10023220496777        51.10020202653635        51.100171848104935       51.100141669673576       51.1001114912421         51.10008131281069        51.10005113437933        51.10002095594791        51.099990777516496       51.09996773103012        51.09995798056394        51.099962874785604       51.09997575432885        51.10000586509625        51.10003597586365        51.10006608663099        51.10009619739844        51.10012630816584        51.10015641893318        51.10018652970058        51.10021664046798        51.100246751235375       51.100276862002715       51.10030697277011        51.10033708353757        51.10036719430491        51.100397305072306       51.1003929692132         51.10036280343206        51.10033263765092        51.100302471869895       51.100272306088755       51.10024214030767        51.10021197452659        51.10018180874545        51.100151642964306       51.10012147718322        51.10009131140214        51.100061145621          51.100030979839914       51.100000814058774       51.09997064827763        51.09996102614042        51.09995987500838        51.099972305383346       51.09999938833096        51.10003093143325        51.10006247453566        51.100094017638014       51.100125560740366       51.10015710384272        51.10018864694507        51.10022019004731        51.10025173314966        51.10028327625207        51.10031481935437        51.100346362456776       51.10037790555907        51.10040944866148        51.10043024940251        51.10040604806272        51.10038184672305        51.100357645383326       51.10033344404354        51.10030924270387        51.10028504136409        51.10026084002436        51.100236638684635       51.10021243734491        51.10018823600518        51.100164034665454       51.10013983332573        51.10011563198594        51.100091430646216       51.100050776866226       51.10000000000002
9                        50.210830880903075       50.338359518976176       50.451870743225356       50.55048189485615        50.63824694268823        50.71395050236515        50.77830864776064        50.82895641841765        50.87805996108415        50.913691663387056       50.94837052772766        50.97257618238871        50.995704178474966       51.01375894877128        51.028373317628905       51.04298768648658        51.051357840072626       51.05946026681045        51.067562693548325       51.07348111602545        51.07779615174229        51.08211118745908        51.08518353923688        51.08736828081908        51.08955302240122        51.09169079649985        51.093158663384315       51.0940970207925         51.09507683561287        51.09605992648676        51.09690819288733        51.09731058030127        51.097716518294476       51.098124458065          51.09853239783553        51.098803610298035       51.09894899810007        51.09909438590216        51.0992397737042         51.09938554080213        51.09953248117688        51.09967942155157        51.099722702966005       51.09976321726799        51.0998032482662         51.09984327926429        51.0998833102625         51.09992334126059        51.0999633722588         51.099974085388226       51.09998266617737        51.09999124696651        51.09999982775565        51.100008408544795       51.10001790517276        51.10002952444563        51.10003050583907        51.10003179662664        51.100041957303915       51.100052117981306       51.100062278658584       51.10007243933592        51.10008260001325        51.10009214435672        51.100098692644394       51.10010524093218        51.100110594532055       51.10011473029357        51.10011886605514        51.100123001816655       51.10012713757823        51.100131273339684       51.100135409101256       51.10013954486277        51.100143680624285       51.1001625839088         51.10018245188115        51.100202319853565       51.10022218782592        51.100242055798276       51.10026192377063        51.10027230170698        51.10028196999781        51.10029163828858        51.10030130657947        51.10031097487024        51.10032064316107        51.1003303114519         51.10033997974267        51.10034964803356        51.10035702957043        51.100353062009106       51.10034909444772        51.10034512688628        51.1003411593249         51.100337191763515       51.10033322420213        51.10032925664075        51.10032528907931        51.100321321517924       51.1003173539566         51.10031532154369        51.10031413648585        51.100312951428066       51.10031176637028        51.100310581312556       51.10030939625477        51.10030821119699        51.100307026139205       51.10030584108148        51.10030311265007        51.10029613674914        51.10028916084832        51.10028218494739        51.100275209046515       51.100268233145584       51.10026125724471        51.10025428134384        51.10024730544296        51.10024032954203        51.1002333536411         51.100230213444945       51.10022945728542        51.10022870112596        51.10022794496649        51.10022718880697        51.100226432647446       51.10022567648798        51.10022492032846        51.100224164168935       51.10022340800947        51.10022801892245        51.100235572550105       51.10024312617776        51.100250679805356       51.10025823343301        51.100265787060664       51.10027334068826        51.100280894315915       51.10028844794351        51.10029600157111        51.100299624876925       51.10029905732233        51.10029848976774        51.100297922213144       51.10029735465855        51.10029678710396        51.100296219549364       51.10029565199477        51.10029508444018        51.10029451688558        51.10029818777491        51.100305507864505       51.100312827954156       51.10032014804381        51.10032746813346        51.10033478822311        51.1003421083127         51.10034942840235        51.10035674849195        51.100364068581655       51.10036723477907        51.100367056908226       51.10036687903727        51.10036670116642        51.10036652329552        51.10036634542462        51.100366167553716       51.100365989682814       51.10036581181191        51.10036563394101        51.10036536290727        51.100365025636165       51.100364688365005       51.100364351093845       51.10036401382274        51.10036367655158        51.10036333928048        51.10036300200932        51.10036266473821        51.10036232746705        51.10036203390291        51.10036176575909        51.100361497615324       51.10036122947156        51.100360961327794       51.10036069318403        51.100360425040265       51.1003601568965         51.100359888752735       51.10035962060897        51.100359617394815       51.10035977535665        51.10035993331849        51.10036009128038        51.10036024924227        51.10036040720411        51.10036056516594        51.100360723127835       51.10036088108967        51.10036103905156        51.10036107697198        51.10036108238785        51.100361087803606       51.10036109321942        51.10036109863529        51.1003611040511         51.10036110946692        51.10036111488273        51.100361120298544       51.10036112571436        51.10036055985381        51.10035993789421        51.10035931593467        51.10035869397507        51.100358072015524       51.10035745005598        51.10035682809644        51.10035620613678        51.100355584177294       51.10035624678926        51.1003594149812         51.10036258317308        51.10036575136496        51.1003689195569         51.10037208774884        51.100375255940776       51.100378424132714       51.10038159232465        51.10038476051659        51.100385775654786       51.10038583997596        51.10038590429724        51.100385968618525       51.10038603293975        51.10038609726098        51.10038616158221        51.100386225903435       51.10038629022472        51.10038635454595        51.10038570675499        51.100376902400285       51.100368098045635       51.10035929369093        51.10035048933622        51.10034168498157        51.10033288062692        51.10032407627227        51.100315271917566       51.100306467562916       51.100298557910605       51.10029076771923        51.1002829775278         51.100275187336365       51.10026739714499        51.100259606953614       51.10025181676224        51.100244026570806       51.1002505634645         51.100262766322544       51.100274969180646       51.100287172038634       51.10029937489668        51.100311577754724       51.100323780612825       51.10033598347081        51.10033848302464        51.10031592291364        51.10029336280263        51.10027080269168        51.10024824258062        51.10022568246967        51.100203122358664       51.100180562247715       51.10015800213671        51.1001354420257         51.100112881914754       51.10009032180369        51.100067761692685       51.100045201581736       51.10002788791877        51.100031377949676       51.10003486798058        51.10002689724075        51.10000875062667        51.09999598398662        51.10001173234457        51.100027480702465       51.10004322906036        51.10005897741826        51.10007472577615        51.100090474134106       51.100106222492          51.100121970849955       51.10013771920785        51.10015346756575        51.1001692159237         51.10018496428165        51.10020071263955        51.10020588204202        51.10019016439776        51.100174446753556       51.100158729109296       51.100143011465036       51.10012729382072        51.100111576176516       51.100095858532256       51.100080140888          51.10006442324368        51.10004870559948        51.10003298795522        51.10001727031096        51.1000015526667         51.09999544706693        51.100013123411486       51.10001751754817        51.09999807762307        51.099995797098245       51.10001093806096        51.10002607902379        51.10004121998651        51.10005636094928        51.100071501912055       51.10008664287483        51.100101783837545       51.100116924800375       51.10013206576315        51.100147206725865       51.10016234768864        51.10017748865141        51.100192629614185       51.10019683825658        51.10018120219479        51.100165566133114       51.100149930071325       51.10013429400965        51.100118657947974       51.100103021886184       51.10008738582451        51.100071749762776       51.1000561137011         51.100040477639425       51.10002484157769        51.1000092055159         51.09999356945423        51.099977933392495       51.09998642013761        51.099989457644256       51.0999736471465         51.09998872206296        51.10000379697942        51.100018871895884       51.100033946812346       51.10004902172881        51.10006409664527        51.10007917156173        51.10009424647819        51.1001093213946         51.10012439631112        51.10013947122752        51.10015454614398        51.100169621060445       51.100184695976964       51.100192416208756       51.100176591841546       51.100160767474335       51.100144943107125       51.10012911873997        51.10011329437276        51.100097470005494       51.100081645638284       51.10006582127113        51.10004999690386        51.10003417253665        51.1000183481695         51.10000252380223        51.099986699434965       51.09997087506787        51.09997753910119        51.09999584178081        51.10000692732086        51.10002797920538        51.100058277621144       51.10008857603685        51.100118874452676       51.100149172868385       51.10017947128415        51.10020976969997        51.10024006811568        51.10027036653145        51.10030066494721        51.10033096336298        51.100361261778744       51.100391560194566       51.100421858610275       51.100452157025984       51.100425911986235       51.100395105803045       51.1003642996198         51.10033349343655        51.10030268725336        51.100271881070114       51.10024107488681        51.10021026870362        51.10017946252043        51.100148656337126       51.100117850153936       51.10008704397069        51.100056237787385       51.100025431604195       51.10000170144633        51.099991163058064       51.099996460946954       51.100010103251975       51.10004083310406        51.100071562956145       51.10010229280823        51.10013302266043        51.100163752512515       51.1001944823646         51.10022521221674        51.100255942068884       51.10028667192097        51.100317401773054       51.100348131625196       51.10037886147734        51.10040959132948        51.10044032118151        51.100435924785984       51.10040518885205        51.10037445291812        51.10034371698424        51.10031298105031        51.10028224511643        51.1002515091825         51.10022077324862        51.10019003731469        51.10015930138076        51.10012856544688        51.100097829513004       51.10006709357907        51.100036357645195       51.10000562171132        51.0999952821            51.099993665745274       51.10000603668533        51.100033314140205       51.10006512904812        51.100096943956146       51.100128758864116       51.10016057377209        51.10019238868006        51.10022420358803        51.10025601849594        51.10028783340397        51.10031964831194        51.10035146321991        51.10038327812788        51.10041509303585        51.10044690794382        51.10046751415064        51.10044116467776        51.100414815205          51.100388465732124       51.10036211625925        51.10033576678643        51.100309417313554       51.10028306784079        51.10025671836797        51.1002303688951         51.10020401942228        51.100177669949346       51.100151320476584       51.10012497100371        51.10009862153083        51.10005471281352        51.10000000000002
10                       50.16436671619016        50.29173180047951        50.40577708764886        50.50560670242879        50.59506888092659        50.672943575574266       50.739876770852106       50.79333397556991        50.84527335147425        50.883821190906076       50.92142193760168        50.948300020672946       50.97407477718508        50.99452877739151        51.01137685115276        51.02822492491407        51.03824793867494        51.04797832130055        51.05770870392621        51.06495995864202        51.070391131995734       51.075822305349504       51.07975882794477        51.082627768341354       51.085496708737935       51.08830876285964        51.09027665308457        51.09157300443508        51.092924446689096       51.09428024234427        51.09545567633347        51.09603463495853        51.096618268775444       51.09720453841396        51.09779080805248        51.098184937589906       51.09840224829492        51.098619558999985       51.098836869704996       51.09905450118896        51.09927312493926        51.099491748689616       51.09955832106118        51.09962079517811        51.0996820720066         51.09974334883509        51.09980462566358        51.09986590249207        51.09992717932056        51.099944904599          51.099959462296226       51.09997401999351        51.099988577690795       51.10000313538808        51.10001869700727        51.1000364838722         51.10003875520181        51.10004137400523        51.100053954387874       51.10006653477052        51.10007911515311        51.10009169553575        51.1001042759184         51.10011595599104        51.10012325957376        51.10013056315654        51.10013670231865        51.100141654496326       51.100146606673945       51.10015155885168        51.1001565110293         51.100161463206916       51.10016641538459        51.10017136756221        51.10017631973983        51.100195404639635       51.10021541275904        51.100235420878334       51.10025542899774        51.100275437117034       51.100295445236384       51.1003063251203         51.100316522413436       51.10032671970657        51.10033691699971        51.10034711429279        51.10035731158587        51.100367508879          51.10037770617214        51.100387903465275       51.10039572509868        51.100391756396505       51.10038778769439        51.10038381899233        51.100379850290096       51.100375881588036       51.10037191288592        51.100367944183745       51.10036397548157        51.1003600067794         51.10035603807728        51.10035389440259        51.100352549863544       51.100351205324614       51.100349860785514       51.10034851624653        51.10034717170754        51.100345827168496       51.10034448262945        51.10034313809052        51.10034025262286        51.10033312641457        51.10032600020634        51.10031887399799        51.1003117477897         51.10030462158147        51.10029749537313        51.100290369164895       51.10028324295655        51.10027611674826        51.10026899053992        51.10026575876344        51.10026494752469        51.100264136286          51.10026332504731        51.10026251380856        51.10026170256981        51.10026089133112        51.10026008009231        51.10025926885362        51.10025845761493        51.10026316646275        51.10027090192136        51.10027863738003        51.100286372838696       51.100294108297305       51.10030184375597        51.10030957921464        51.100317314673305       51.100325050131914       51.10033278559058        51.10033657618425        51.10033616041028        51.10033574463637        51.10033532886234        51.10033491308843        51.10033449731446        51.100334081540495       51.100333665766584       51.100333249992616       51.10033283421865        51.1003367158047         51.10034429731644        51.10035187882812        51.1003594603398         51.100367041851484       51.10037462336322        51.100382204874904       51.100389786386586       51.10039736789827        51.100404949410006       51.100408270295645       51.10040816118743        51.10040805207916        51.100407942970946       51.10040783386273        51.10040772475452        51.10040761564625        51.10040750653798        51.10040739742976        51.10040728832155        51.10040708748886        51.100406821441425       51.100406555394045       51.10040628934661        51.10040602329923        51.10040575725179        51.10040549120441        51.10040522515703        51.10040495910965        51.10040469306227        51.100404416079584       51.10040413273691        51.10040384939424        51.10040356605151        51.10040328270884        51.10040299936611        51.10040271602344        51.10040243268077        51.10040214933804        51.100401865995366       51.10040184980596        51.100401996145536       51.10040214248505        51.100402288824625       51.10040243516414        51.100402581503715       51.10040272784323        51.100402874182805       51.10040302052232        51.100403166861895       51.100403221802424       51.10040325199424        51.100403282185994       51.10040331237775        51.10040334256951        51.100403372761264       51.10040340295302        51.100403433144834       51.100403463336534       51.10040349352829        51.100402938877835       51.1004023267962         51.100401714714565       51.10040110263287        51.10040049055124        51.1003998784696         51.10039926638791        51.100398654306275       51.10039804222464        51.10039872960499        51.10040195160934        51.100405173613694       51.10040839561799        51.10041161762234        51.10041483962664        51.10041806163099        51.10042128363534        51.100424505639694       51.100427727644046       51.10042866426642        51.10042859163411        51.100428519001696       51.10042844636939        51.10042837373703        51.100428301104614       51.10042822847231        51.10042815583995        51.10042808320753        51.10042801057517        51.100427217671495       51.100418174749905       51.100409131828314       51.10040008890667        51.10039104598508        51.10038200306349        51.10037296014184        51.10036391722019        51.1003548742986         51.10034583137701        51.10033772481995        51.10032974328652        51.100321761753094       51.10031378021972        51.10030579868629        51.10029781715281        51.100289835619435       51.100281854086006       51.10028849476106        51.10030091811359        51.10031334146606        51.100325764818535       51.100338188171065       51.100350611523595       51.10036303487607        51.100375458228655       51.1003778797504         51.10035447063575        51.10033106152099        51.10030765240623        51.100284243291526       51.100260834176765       51.10023742506212        51.10021401594736        51.100190606832655       51.100167197717894       51.10014378860325        51.100120379488544       51.100096970373784       51.10007356125914        51.10005550997175        51.1000587040304         51.10006189808911        51.10005374494011        51.100035516748164       51.1000227591357         51.10003899674928        51.1000552343628         51.100071471976435       51.100087709590014       51.10010394720359        51.10012018481717        51.10013642243075        51.10015266004433        51.10016889765791        51.10018513527149        51.10020137288507        51.1002176104987         51.100233848112225       51.10023911668185        51.10022272801541        51.100206339348915       51.10018995068242        51.10017356201604        51.10015717334949        51.10014078468305        51.10012439601661        51.10010800735017        51.10009161868362        51.10007523001724        51.100058841350744       51.10004245268425        51.100026064017754       51.10001945010737        51.100037020719355       51.10004135722926        51.100021946000254       51.10001998481232        51.10003574019203        51.10005149557162        51.10006725095133        51.10008300633103        51.10009876171068        51.10011451709033        51.100130272469926       51.10014602784963        51.10016178322928        51.10017753860899        51.10019329398858        51.10020904936829        51.10022480474794        51.10022916314949        51.10021283338534        51.100196503621135       51.10018017385687        51.10016384409272        51.10014751432857        51.100131184564304       51.100114854800154       51.10009852503589        51.10008219527174        51.10006586550759        51.100049535743324       51.10003320597917        51.100016876214966       51.1000005464507         51.10000874365562        51.10001172150521        51.09999602263122        51.1000117336269         51.100027444622526       51.10004315561815        51.10005886661372        51.10007457760946        51.10009028860509        51.100105999600714       51.10012171059634        51.10013742159197        51.10015313258759        51.100168843583276       51.1001845545789         51.10020026557453        51.10021597657021        51.100224109485          51.10020798264122        51.100191855797334       51.10017572895356        51.10015960210973        51.10014347526584        51.10012734842206        51.10011122157823        51.10009509473434        51.10007896789057        51.10006284104668        51.10004671420285        51.100030587359015       51.10001446051518        51.09999833367135        51.1000049622474         51.10002344972952        51.10003551200492        51.10005754372196        51.10008882484374        51.10012010596557        51.100151387087294       51.10018266820907        51.10021394933091        51.100245230452686       51.100276511574464       51.10030779269624        51.10033907381808        51.100370354939855       51.10040163606163        51.10043291718341        51.10046419830519        51.10049547942697        51.10046872684774        51.10043729291266        51.10040585897764        51.1003744250425         51.10034299110748        51.10031155717246        51.100280123237326       51.10024868930225        51.10021725536728        51.10018582143215        51.10015438749707        51.10012295356205        51.10009151962697        51.100060085691894       51.10003567186254        51.100024345552185       51.10003004710842        51.100044452174984       51.10007580111187        51.1001071500487         51.10013849898547        51.100169847922416       51.10020119685919        51.100232545796075       51.10026389473285        51.100295243669734       51.100326592606564       51.10035794154339        51.10038929048022        51.10042063941711        51.10045198835394        51.10048333729077        51.10047888035865        51.100447574271925       51.100416268185256       51.10038496209859        51.10035365601186        51.100322349925136       51.100291043838524       51.1002597377518         51.10022843166507        51.100197125578404       51.10016581949168        51.10013451340501        51.100103207318284       51.10007190123156        51.10004059514495        51.10002953805957        51.10002745648222        51.100039767987425       51.10006723994945        51.10009932666304        51.10013141337663        51.10016350009022        51.10019558680381        51.10022767351745        51.10025976023098        51.10029184694457        51.10032393365816        51.10035602037175        51.10038810708534        51.10042019379898        51.10045228051263        51.10048436722616        51.10050477889865        51.10047628129274        51.10044778368683        51.10041928608092        51.1003907884749         51.10036229086904        51.10033379326302        51.10030529565711        51.10027679805114        51.10024830044523        51.10021980283932        51.10019130523335        51.100162807627385       51.10013431002142        51.10010581241551        51.10005864876081        51.10000000000002
11                       50.11790255147707        50.245104081982845       50.3596834320723         50.46073151000144        50.55189081916495        50.63193664878327        50.70144489394369        50.75771153272228        50.812486741864234       50.85395071842515        50.894473347475696       50.92402385895707        50.95244537589508        50.97529860601162        50.994380384676674       51.01346216334167        51.02513803727726        51.036496375790705       51.04785471430415        51.056438801258764       51.06298611224935        51.06953342323993        51.07433411665272        51.07788725586363        51.08144039507454        51.08492672921943        51.08739464278477        51.08904898807771        51.090772057765264       51.09250055820172        51.09400315977962        51.09475868961579        51.09552001925647        51.09628461876298        51.09704921826943        51.09756626488178        51.09785549848982        51.09814473209781        51.098433965705794       51.09872346157579        51.09901376870175        51.099304075827774       51.09939393915647        51.09947837308829        51.09956089574712        51.09964341840589        51.09972594106472        51.09980846372349        51.09989098638232        51.09991572380966        51.099936258415084       51.09995679302051        51.09997732762599        51.09999786223142        51.100019488841895       51.10004344329883        51.10004700456466        51.10005095138388        51.100065951471834       51.10008095155973        51.10009595164769        51.100110951735644       51.10012595182354        51.10013976762531        51.100147826503076       51.10015588538084        51.1001628101053         51.10016857869908        51.100174347292864       51.10018011588659        51.10018588448037        51.10019165307415        51.10019742166787        51.10020319026165        51.10020895885543        51.10022822537053        51.10024837363687        51.10026852190316        51.100288670169505       51.10030881843585        51.10032896670219        51.10034034853368        51.100351074829064       51.10036180112451        51.10037252741995        51.100383253715336       51.100393980010836       51.10040470630622        51.10041543260161        51.10042615889711        51.100434420626925       51.100430450784074       51.10042648094117        51.100422511098316       51.10041854125541        51.10041457141256        51.100410601569706       51.10040663172674        51.10040266188389        51.10039869204098        51.100394722198075       51.100392467261486       51.10039096324124        51.10038945922099        51.100387955200745       51.1003864511805         51.10038494716025        51.100383443140004       51.10038193911976        51.10038043509951        51.10037739259565        51.10037011608           51.100362839564355       51.100355563048595       51.10034828653295        51.100341010017246       51.10033373350154        51.1003264569859         51.10031918047014        51.10031190395455        51.100304627438845       51.10030130408188        51.10030043776396        51.100299571446044       51.10029870512807        51.10029783881009        51.100296972492174       51.1002961061742         51.10029523985622        51.100294373538304       51.10029350722033        51.100298314003          51.10030623129268        51.100314148582356       51.10032206587198        51.1003299831616         51.100337900451336       51.10034581774096        51.10035373503064        51.100361652320316       51.10036956960994        51.100373527491456       51.10037326349811        51.10037299950483        51.10037273551154        51.1003724715182         51.10037220752491        51.10037194353163        51.10037167953834        51.100371415545055       51.10037115155171        51.10037524383449        51.10038308676826        51.10039092970203        51.1003987726358         51.10040661556957        51.10041445850334        51.100422301437106       51.10043014437082        51.100437987304645       51.100445830238414       51.100449305812276       51.10044926546664        51.100449225121054       51.10044918477553        51.100449144429945       51.10044910408436        51.10044906373878        51.10044902339325        51.10044898304761        51.10044894270209        51.100448812070454       51.1004486172468         51.100448422423085       51.10044822759943        51.10044803277577        51.10044783795206        51.100447643128405       51.10044744830475        51.10044725348109        51.10044705865744        51.10044679825626        51.10044649971468        51.1004462011731         51.10044590263146        51.10044560408983        51.10044530554819        51.10044500700661        51.10044470846498        51.1004444099234         51.10044411138176        51.10044408221722        51.10044421693442        51.100444351651674       51.10044448636887        51.100444621086126       51.10044475580332        51.10044489052058        51.10044502523783        51.10044515995503        51.10044529467223        51.10044536663298        51.10044542160068        51.10044547656844        51.10044553153608        51.10044558650378        51.100445641471424       51.100445696439124       51.10044575140682        51.10044580637452        51.10044586134222        51.1004453179018         51.10044471569813        51.100444113494405       51.10044351129068        51.10044290908695        51.100442306883224       51.1004417046795         51.10044110247571        51.10044050027204        51.10044121242072        51.100444488237486       51.100447764054195       51.100451039870904       51.10045431568767        51.10045759150444        51.1004608673212         51.10046414313797        51.100467418954736       51.100470694771445       51.10047155287816        51.100471343292156       51.100471133706264       51.1004709241202         51.10047071453431        51.10047050494825        51.100470295362356       51.10047008577635        51.100469876190346       51.10046966660434        51.100468728588          51.10045944709947        51.10045016561094        51.10044088412235        51.10043160263382        51.10042232114523        51.1004130396567         51.10040375816817        51.10039447667958        51.10038519519111        51.1003768917293         51.100368718853815       51.10036054597839        51.100352373102965       51.10034420022754        51.10033602735206        51.10032785447663        51.100319681601206       51.10032642605756        51.10033906990458        51.100351713751536       51.100364357598494       51.10037700144545        51.100389645292466       51.100402289139424       51.10041493298638        51.10041727647615        51.10039301835775        51.10036876023929        51.100344502120834       51.10032024400243        51.10029598588392        51.10027172776552        51.100247469647          51.1002232115286         51.10019895341014        51.10017469529174        51.10015043717323        51.100126179054826       51.100101920936424       51.10008313202479        51.100086030111186       51.100088928197636       51.10008059263947        51.1000622828696         51.10004953428478        51.100066261153984       51.100082988023246       51.10009971489245        51.10011644176177        51.10013316863092        51.10014989550018        51.10016662236944        51.100183349238705       51.10020007610797        51.10021680297723        51.10023352984649        51.10025025671575        51.1002669835849         51.10027235132168        51.10025529163295        51.10023823194433        51.1002211722556         51.100204112566985       51.100187052878255       51.10016999318964        51.100152933500965       51.10013587381229        51.10011881412356        51.100101754434945       51.100084694746215       51.1000676350576         51.100050575368925       51.100043453147805       51.10006091802717        51.10006519691035        51.100045814377495       51.10004417252645        51.10006054232298        51.10007691211956        51.10009328191609        51.10010965171267        51.100126021509254       51.10014239130578        51.10015876110231        51.10017513089883        51.100191500695416       51.100207870492          51.100224240288526       51.10024061008505        51.100256979881635       51.10026148804246        51.10024446457578        51.100227441109155       51.100210417642415       51.10019339417573        51.10017637070911        51.10015934724237        51.10014232377574        51.10012530030906        51.100108276842434       51.10009125337575        51.10007422990907        51.100057206442386       51.100040182975704       51.10002315950908        51.10003106717369        51.100033985366224       51.10001839811605        51.10003474519078        51.10005109226563        51.10006743934048        51.10008378641521        51.10010013349006        51.10011648056491        51.100132827639754       51.1001491747146         51.10016552178939        51.10018186886418        51.10019821593903        51.10021456301388        51.100230910088726       51.10024725716357        51.10025580276135        51.1002393734409         51.100222944120446       51.10020651479999        51.10019008547954        51.100173656159086       51.10015722683863        51.10014079751818        51.100124368197726       51.10010793887727        51.10009150955682        51.10007508023631        51.100058650915855       51.1000422215954         51.10002579227495        51.10003238539349        51.10005105767834        51.100064096689096       51.100087108238654       51.100119372066445       51.10015163589429        51.100183899722026       51.10021616354982        51.100248427377664       51.100280691205455       51.100312955033246       51.10034521886104        51.10037748268883        51.100409746516675       51.100442010344466       51.10047427417226        51.100506538000104       51.10053880182784        51.10051154170924        51.10047948002233        51.10044741833542        51.100415356648455       51.1003832949616         51.10035123327475        51.100319171587785       51.10028710990093        51.10025504821408        51.100222986527115       51.10019092484026        51.100158863153354       51.100126801466445       51.100094739779536       51.1000696422787         51.100057528046364       51.10006363326977        51.10007880109805        51.10011076911957        51.1001427371412         51.100174705162715       51.10020667318429        51.10023864120592        51.10027060922744        51.10030257724901        51.100334545270584       51.10036651329216        51.10039848131373        51.10043044933525        51.10046241735688        51.100494385378454       51.10052635340003        51.10052183593143        51.10048995969191        51.100458083452395       51.10042620721299        51.100394330973415       51.100362454733954       51.10033057849449        51.10029870225503        51.100266826015456       51.100234949775995       51.10020307353648        51.100171197297016       51.1001393210575         51.10010744481798        51.10007556857852        51.10006379401915        51.10006124721917        51.10007349928941        51.100101165758645       51.10013352427785        51.10016588279706        51.100198241316264       51.10023059983553        51.10026295835473        51.10029531687394        51.100327675393146       51.10036003391235        51.10039239243156        51.10042475095082        51.100457109470085       51.10048946798929        51.1005218265085         51.10054204364678        51.10051139790778        51.10048075216872        51.10045010642966        51.1004194606906         51.1003888149516         51.100358169212484       51.10032752347354        51.10029687773442        51.10026623199542        51.10023558625636        51.1002049405173         51.10017429477824        51.10014364903918        51.10011300330012        51.10006258470804        51.10000000000002
12                       50.0714383867641         50.19847636348618        50.313589776495746       50.41585631757408        50.508712757403316       50.590929721992325       50.66301301703521        50.722089089874544       50.77970013225422        50.82408024594412        50.867524757349656       50.89974769724131        50.93081597460508        50.95606843463179        50.97738391820047        50.998699401769215       51.01202813587952        51.025014430280805       51.038000724682036       51.04791764387551        51.05558109250285        51.063244541130246       51.06890940536056        51.073146743385905       51.077384081411196       51.08154469557928        51.08451263248503        51.08652497172034        51.08861966884149        51.090720874059286       51.09255064322582        51.09348274427293        51.09442176973738        51.09536469911188        51.09630762848633        51.096947592173706       51.09730874868461        51.09766990519557        51.09803106170648        51.09839242196267        51.09875441246419        51.09911640296582        51.099229557251704       51.09933595099835        51.09943971948752        51.09954348797669        51.0996472564658         51.09975102495491        51.09985479344408        51.09988654302032        51.09991305453394        51.09993956604751        51.099966077561135       51.09999258907476        51.10002028067646        51.1000504027254         51.100055253927394       51.10006052876247        51.100077948555736       51.100095368349          51.10011278814227        51.10013020793548        51.100147627728745       51.100163579259686       51.100172393432445       51.10018120760515        51.100188917891955       51.100195502901784       51.10020208791167        51.10020867292155        51.10021525793144        51.10022184294132        51.10022842795121        51.10023501296109        51.10024159797092        51.100261046101366       51.100281334514705       51.10030162292799        51.100321911341325       51.10034219975461        51.100362488167946       51.100374371947055       51.10038562724475        51.1003968825425         51.10040813784019        51.100419393137884       51.10043064843563        51.10044190373338        51.100453159031076       51.100464414328826       51.10047311615523        51.10046914517159        51.100465174187946       51.100461203204304       51.100457232220606       51.10045326123702        51.10044929025338        51.100445319269795       51.100441348286154       51.10043737730257        51.10043340631887        51.1004310401205         51.10042937661893        51.10042771311748        51.100426049615976       51.100424386114526       51.100422722613075       51.10042105911157        51.10041939561012        51.10041773210861        51.10041453256849        51.10040710574543        51.10039967892237        51.100392252099255       51.100384825276194       51.10037739845313        51.100369971630016       51.100362544806956       51.10035511798378        51.10034769116078        51.10034026433766        51.100336849400435       51.10033592800329        51.10033500660609        51.100334085208885       51.10033316381168        51.10033224241454        51.10033132101739        51.100330399620134       51.10032947822299        51.10032855682579        51.1003334615433         51.10034156066399        51.10034965978468        51.10035775890532        51.10036585802595        51.100373957146644       51.100382056267335       51.10039015538797        51.100398254508605       51.100406353629296       51.10041047879861        51.100410366586004       51.100410254373344       51.10041014216068        51.10041002994802        51.10040991773536        51.1004098055227         51.1004096933101         51.10040958109744        51.10040946888478        51.10041377186428        51.10042187622014        51.10042998057594        51.10043808493174        51.100446189287595       51.10045429364345        51.10046239799925        51.100470502355165       51.100478606710965       51.10048671106688        51.10049034132885        51.100490369745955       51.10049039816306        51.100490426580166       51.10049045499716        51.10049048341426        51.10049051183137        51.100490540248416       51.10049056866552        51.100490597082626       51.100490536652046       51.10049041305206        51.10049028945218        51.10049016585219        51.10049004225226        51.10048991865233        51.10048979505234        51.100489671452465       51.10048954785253        51.10048942425266        51.10048918043299        51.1004888666925         51.10048855295196        51.100488239211415       51.10048792547087        51.10048761173039        51.100487297989844       51.1004869842493         51.100486670508815       51.100486356768215       51.10048631462848        51.10048643772336        51.1004865608183         51.100486683913175       51.10048680700811        51.10048693010299        51.10048705319787        51.1004871762928         51.10048729938768        51.100487422482615       51.1004875114636         51.100487591207184       51.10048767095077        51.10048775069441        51.100487830438055       51.10048791018164        51.100487989925284       51.10048806966893        51.10048814941251        51.100488229156156       51.100487696925825       51.10048710460006        51.100486512274244       51.100485919948426       51.100485327622664       51.10048473529679        51.10048414297103        51.10048355064521        51.100482958319446       51.10048369523645        51.10048702486563        51.10049035449475        51.100493684123876       51.100497013753056       51.10050034338224        51.10050367301142        51.1005070026406         51.10051033226972        51.1005136618989         51.10051444148985        51.100514094950256       51.10051374841066        51.10051340187107        51.10051305533153        51.10051270879194        51.1005123622524         51.10051201571275        51.100511669173216       51.100511322633565       51.1005102395045         51.10050071944909        51.100491199393616       51.100481679338145       51.100472159282674       51.100462639227146       51.100453119171675       51.100443599116204       51.100434079060676       51.100424559005205       51.10041605863864        51.100407694421165       51.100399330203686       51.10039096598621        51.100382601768786       51.10037423755131        51.10036587333383        51.10035750911641        51.100364357354124       51.10037722169557        51.10039008603701        51.10040295037845        51.100415814719895       51.10042867906134        51.10044154340278        51.10045440774422        51.10045667320196        51.100431566079806       51.10040645895765        51.10038135183544        51.100356244713225       51.10033113759107        51.100306030468914       51.1002809233467         51.100255816224546       51.10023070910239        51.100205601980235       51.10018049485808        51.10015538773587        51.10013028061371        51.10011075407789        51.10011335619197        51.100115958306105       51.10010744033883        51.100089048991094       51.1000763094338         51.10009352555869        51.10011074168358        51.100127957808525       51.10014517393347        51.10016239005836        51.10017960618325        51.10019682230819        51.10021403843308        51.100231254558025       51.10024847068286        51.1002656868078         51.10028290293269        51.10030011905758        51.100305585961394       51.10028785525054        51.10027012453969        51.10025239382878        51.10023466311793        51.10021693240702        51.100199201696114       51.10018147098532        51.10016374027441        51.10014600956356        51.10012827885271        51.1001105481418         51.100092817430834       51.10007508671998        51.1000674561883         51.10008481533504        51.10008903659133        51.10006968275462        51.10006836024053        51.10008534445399        51.10010232866745        51.100119312880906       51.100136297094366       51.100153281307826       51.10017026552123        51.10018724973469        51.10020423394815        51.10022121816155        51.10023820237507        51.10025518658847        51.100272170801986       51.10028915501539        51.10029381293543        51.100276095766276       51.10025837859712        51.10024066142796        51.1002229442588         51.1002052270897         51.10018750992049        51.10016979275139        51.10015207558223        51.10013435841313        51.100116641243915       51.10009892407487        51.10008120690566        51.1000634897365         51.10004577256734        51.100053390691755       51.10005624922729        51.10004077360071        51.10005775675472        51.10007473990879        51.10009172306275        51.10010870621676        51.10012568937077        51.100142672524726       51.100159655678794       51.10017663883275        51.10019362198676        51.100210605140774       51.10022758829473        51.1002445714488         51.10026155460275        51.100278537756765       51.100287496037595       51.10027076424058        51.100254032443445       51.10023730064637        51.100220568849295       51.10020383705222        51.100187105255145       51.10017037345807        51.100153641660995       51.10013690986392        51.100120178066845       51.10010344626977        51.10008671447264        51.10006998267556        51.100053250878545       51.1000598085397         51.100078665627166       51.10009268137321        51.100116672755235       51.100149919289095       51.1001831658229         51.1002164123567         51.10024965889056        51.100282905424365       51.100316151958225       51.10034939849197        51.10038264502583        51.10041589155969        51.100449138093495       51.100482384627355       51.10051563116116        51.10054887769502        51.100582124228765       51.10055435657068        51.100521667132          51.1004889776932         51.10045628825446        51.10042359881578        51.1003909093771         51.10035821993836        51.10032553049962        51.10029284106088        51.10026015162214        51.100227462183454       51.100194772744715       51.100162083305975       51.100129393867235       51.10010361269491        51.100090710540485       51.10009721943118        51.10011315002106        51.10014573712738        51.100178324233696       51.10021091133996        51.100243498446275       51.10027608555254        51.100308672658855       51.100341259765116       51.100373846871435       51.100406433977696       51.10043902108396        51.10047160819033        51.100504195296594       51.10053678240291        51.100569369509174       51.100564791504155       51.100532345111844       51.100499898719534       51.10046745232728        51.10043500593497        51.100402559542715       51.10037011315046        51.10033766675815        51.10030522036584        51.100272773973586       51.10024032758122        51.10020788118902        51.10017543479671        51.10014298840446        51.100110542012146       51.100098049978726       51.10009503795618        51.100107230591505       51.100135091567836       51.10016772189272        51.10020035221754        51.100232982542366       51.10026561286725        51.10029824319207        51.10033087351695        51.10036350384172        51.100396134166544       51.100428764491426       51.10046139481631        51.10049402514119        51.100526655465956       51.10055928579084        51.10057930839491        51.100546514522705       51.10051372065061        51.10048092677846        51.10044813290625        51.10041533903416        51.10038254516195        51.100349751289855       51.10031695741765        51.10028416354555        51.1002513696734         51.10021857580119        51.1001857819291         51.10015298805689        51.10012019418474        51.10006652065533        51.10000000000002
13                       50.02497422205107        50.151848644989514       50.26749612091925        50.37098112514673        50.46553469564162        50.54992279520138        50.624581140126736       50.68646664702686        50.74691352264426        50.79420977346308        50.84057616722362        50.87547153552555        50.909186573315196       50.93683826325196        50.96038745172433        50.98393664019676        50.998918234481835       51.013532484770906       51.02814673505998        51.039396486492194       51.048176072756405       51.056955659020616       51.06348469406851        51.06840623090818        51.073327767747855       51.078162661939075       51.08163062218529        51.08400095536297        51.08646727991771        51.088941189916795       51.091098126671966       51.09220679893025        51.09332352021846        51.0944447794609         51.09556603870334        51.096328919465634       51.096761998879515       51.097195078293396       51.09762815770728        51.0980613823495         51.09849505622668        51.098928730103864       51.09906517534694        51.09919352890853        51.09931854322798        51.09944355754749        51.09956857186694        51.09969358618639        51.09981860050584        51.099857362231035       51.099889850652744       51.09992233907457        51.09995482749633        51.0999873159181         51.100021072511026       51.100057362151915       51.10006350329019        51.100070106141175       51.100089945639695       51.10010978513827        51.10012962463679        51.10014946413537        51.10016930363395        51.10018739089401        51.1001969603617         51.10020652982951        51.10021502567855        51.10022242710454        51.10022982853059        51.100237229956576       51.100244631382566       51.100252032808555       51.100259434234545       51.100266835660534       51.10027423708652        51.10029386683232        51.10031429539259        51.10033472395287        51.100355152513146       51.10037558107348        51.100396009633755       51.10040839536043        51.10042017966043        51.10043196396043        51.100443748260545       51.100455532560545       51.100467316860545       51.100479101160545       51.1004908854606         51.10050266976066        51.100511811683475       51.1005078395591         51.100503867434725       51.10049989531035        51.10049592318592        51.10049195106154        51.10048797893717        51.10048400681279        51.10048003468842        51.100476062563985       51.100472090439666       51.100469612979396       51.10046778999663        51.10046596701392        51.10046414403121        51.10046232104844        51.100460498065786       51.100458675083075       51.10045685210031        51.1004550291176         51.10045167254128        51.10044409541081        51.10043651828039        51.10042894114986        51.10042136401938        51.10041378688891        51.100406209758376       51.10039863262796        51.10039105549748        51.10038347836695        51.10037590123642        51.10037239471893        51.1003714182425         51.10037044176613        51.100369465289646       51.100368488813274       51.1003675123369         51.10036653586047        51.100365559384045       51.10036458290767        51.10036360643119        51.1003686090836         51.10037689003525        51.100385170986954       51.1003934519386         51.100401732890305       51.10041001384201        51.100418294793656       51.1004265757453         51.10043485669701        51.10044313764871        51.10044743010587        51.100447469673895       51.10044750924186        51.100447548809825       51.10044758837785        51.10044762794587        51.10044766751389        51.10044770708191        51.100447746649934       51.10044778621784        51.10045229989407        51.10046066567202        51.10046903144985        51.10047739722779        51.100485763005736       51.100494128783566       51.100502494561454       51.1005108603394         51.100519226117285       51.10052759189523        51.10053137684548        51.10053147402516        51.1005315712049         51.10053166838469        51.10053176556437        51.10053186274416        51.1005319599239         51.100532057103635       51.10053215428337        51.100532251463164       51.10053226123358        51.10053220885737        51.100532156481165       51.10053210410496        51.10053205172875        51.10053199935254        51.10053194697639        51.100531894600124       51.100531842223916       51.10053178984771        51.10053156260972        51.10053123367027        51.10053090473082        51.10053057579137        51.10053024685192        51.10052991791247        51.10052958897302        51.10052926003357        51.10052893109412        51.10052860215467        51.100528547039744       51.10052865851236        51.10052876998492        51.10052888145742        51.10052899293004        51.10052910440265        51.10052921587521        51.10052932734777        51.10052943882039        51.10052955029295        51.10052965629404        51.10052976081363        51.10052986533316        51.100529969852744       51.10053007437233        51.10053017889186        51.100530283411445       51.100530387930974       51.1005304924505         51.10053059697009        51.10053007594979        51.100529493501995       51.100528911054084       51.100528328606174       51.10052774615832        51.10052716371041        51.10052658126256        51.100525998814646       51.10052541636679        51.10052617805218        51.10052956149377        51.10053294493531        51.10053632837685        51.10053971181844        51.100543095260036       51.10054647870163        51.100549862143225       51.10055324558482        51.10055662902636        51.10055733010154        51.100556846608356       51.100556363115174       51.10055587962199        51.10055539612881        51.10055491263557        51.10055442914245        51.10055394564915        51.10055346215597        51.10055297866279        51.10055175042112        51.10054199179865        51.100532233176295       51.10052247455383        51.100512715931416       51.100502957309004       51.10049319868659        51.100483440064124       51.10047368144171        51.1004639228193         51.10045522554799        51.10044666998846        51.10043811442898        51.10042955886951        51.100421003309975       51.1004124477505         51.100403892191025       51.10039533663149        51.100402288650685       51.100415373486555       51.100428458322426       51.100441543158354       51.10045462799428        51.10046771283021        51.10048079766602        51.10049388250195        51.100496069927715       51.10047011380186        51.100444157675895       51.10041820155004        51.100392245424075       51.10036628929822        51.10034033317231        51.100314377046345       51.100288420920435       51.10026246479458        51.10023650866867        51.10021055254276        51.100184596416796       51.10015864029094        51.10013837613087        51.100140682272695       51.10014298841463        51.10013428803819        51.10011581511259        51.100103084582884       51.1001207899634         51.10013849534397        51.10015620072454        51.10017390610511        51.100191611485684       51.10020931686631        51.10022702224683        51.100244727627455       51.10026243300803        51.1002801383886         51.100297843769226       51.10031554914974        51.10033325453037        51.10033882060122        51.10032041886814        51.10030201713505        51.10028361540196        51.10026521366893        51.10024681193579        51.1002284102027         51.10021000846962        51.10019160673659        51.1001732050035         51.10015480327047        51.100136401537384       51.10011799980424        51.10009959807121        51.10009145922885        51.10010871264291        51.100112876272476       51.10009355113186        51.10009254795466        51.10011014658505        51.10012774521533        51.100145343845725       51.100162942476004       51.1001805411064         51.10019813973673        51.10021573836707        51.10023333699735        51.10025093562774        51.10026853425802        51.100286132888414       51.10030373151869        51.100321330149086       51.10032613782835        51.100307726956714       51.10028931608508        51.10027090521345        51.10025249434187        51.10023408347024        51.10021567259861        51.10019726172703        51.10017885085534        51.10016043998377        51.100142029112135       51.10012361824056        51.10010520736893        51.100086796497294       51.10006838562566        51.100075714209765       51.100078513088306       51.100063149085486       51.10008076831866        51.100098387551895       51.100116006785015       51.10013362601819        51.10015124525148        51.10016886448466        51.100186483717835       51.100204102950954       51.10022172218419        51.100239341417364       51.10025696065054        51.10027457988372        51.10029219911689        51.10030981835007        51.10031918931395        51.100302155040254       51.1002851207665         51.100268086492804       51.10025105221911        51.10023401794541        51.100216983671714       51.10019994939796        51.100182915124265       51.10016588085057        51.10014884657687        51.100131812303175       51.10011477802948        51.100097743755725       51.100080709482086       51.10008723168585        51.10010627357593        51.10012126605727        51.10014623727187        51.100180466511745       51.10021469575156        51.10024892499143        51.10028315423125        51.100317383471065       51.10035161271094        51.10038584195081        51.10042007119068        51.1004543004305         51.100488529670315       51.10052275891019        51.10055698815006        51.100591217389876       51.10062544662969        51.100597171432184       51.10056385424167        51.1005305370511         51.10049721986047        51.10046390266996        51.10043058547939        51.100397268288816       51.100363951098245       51.100330633907674       51.1002973167171         51.10026399952659        51.10023068233602        51.10019736514545        51.10016404795488        51.10013758311101        51.100123893034606       51.10013080559253        51.100147498944125       51.10018070513513        51.10021391132619        51.10024711751714        51.100280323708205       51.10031352989921        51.10034673609027        51.10037994228128        51.100413148472285       51.10044635466329        51.100479560854296       51.1005127670453         51.100545973236365       51.10057917942737        51.10061238561843        51.10060774707688        51.100574730531775       51.10054171398673        51.10050869744168        51.10047568089658        51.100442664351476       51.10040964780643        51.10037663126138        51.10034361471628        51.100310598171234       51.100277581626074       51.10024456508103        51.100211548535924       51.10017853199088        51.100145515445774       51.10013230593836        51.10012882869313        51.1001409618936         51.100169017377084       51.10020191950758        51.10023482163808        51.100267723768525       51.10030062589897        51.100333528029466       51.10036643015991        51.100399332290294       51.10043223442079        51.10046513655129        51.100498038681735       51.100530940812234       51.100563842942734       51.100596745073176       51.10061657314293        51.100581631137686       51.10054668913244        51.1005117471272         51.10047680512196        51.100441863116714       51.100406921111414       51.10037197910623        51.10033703710093        51.10030209509563        51.10026715309044        51.10023221108514        51.1001972690799         51.100162327074656       51.10012738506936        51.10007045660262        51.10000000000002
14                       49.97851005733804        50.10522092649285        50.22140246534275        50.32610593271937        50.422356633879986       50.50891586841044        50.58614926321832        50.65084420417918        50.714126913034306       50.76433930098216        50.813627577097634       50.851195373809674       50.887557172025254       50.917608091872125       50.94339098524824        50.96917387862442        50.985808333084094       51.002050539261006       51.01829274543792        51.03087532910877        51.040771053009905       51.05066677691099        51.05805998277634        51.06366571843046        51.069271454084515       51.07478062829887        51.078748611885544       51.08147693900554        51.08431489099388        51.08716150577425        51.08964561011811        51.09093085358745        51.09222527069943        51.093524859809804       51.094824448920235       51.09571024675745        51.096215249074305       51.09672025139122        51.097225253708075       51.09773034273633        51.09823569998906        51.098741057241966       51.098900793442226       51.09905110681865        51.09919736696844        51.09934362711829        51.09948988726802        51.09963614741781        51.0997824075676         51.09982818144181        51.09986664677166        51.09990511210151        51.09994357743153        51.09998204276144        51.10002186434565        51.100064321578486       51.10007175265292        51.100079683519766       51.100101942723654       51.10012420192754        51.100146461131374       51.100168720335205       51.10019097953909        51.10021120252833        51.10022152729101        51.10023185205381        51.10024113346515        51.1002493513073         51.10025756914945        51.10026578699154        51.100274004833636       51.10028222267573        51.10029044051788        51.100298658359975       51.10030687620207        51.10032668756321        51.100347256270425       51.100367824977695       51.100388393684966       51.100408962392294       51.10042953109951        51.10044241877381        51.100454732076116       51.10046704537842        51.100479358680786       51.10049167198309        51.1005039852854         51.10051629858776        51.10052861189001        51.10054092519238        51.10055050721172        51.10054653394661        51.10054256068145        51.10053858741634        51.10053461415117        51.10053064088606        51.1005266676209         51.100522694355845       51.10051872109068        51.100514747825514       51.10051077456046        51.100508185838294       51.10050620337432        51.10050422091035        51.10050223844638        51.10050025598247        51.100498273518554       51.100496291054526       51.10049430859061        51.10049232612664        51.10048881251407        51.10048108507624        51.10047335763835        51.10046563020046        51.10045790276257        51.10045017532474        51.10044244788685        51.10043472044896        51.10042699301107        51.10041926557318        51.10041153813523        51.10040794003743        51.100406908481716       51.100405876926175       51.10040484537046        51.100403813814864       51.10040278225921        51.100401750703554       51.1004007191479         51.100399687592244       51.100398656036646       51.10040375662385        51.100412219406564       51.100420682189224       51.10042914497188        51.1004376077546         51.100446070537316       51.100454533319976       51.100462996102635       51.10047145888541        51.10047992166807        51.10048438141314        51.100484572761786       51.10048476411043        51.10048495545908        51.10048514680767        51.100485338156375       51.10048552950502        51.10048572085361        51.100485912202316       51.10048610355091        51.10049082792386        51.100499455123895       51.10050808232381        51.10051670952379        51.10052533672376        51.10053396392368        51.10054259112371        51.10055121832369        51.100559845523605       51.10056847272358        51.100572412362055       51.10057257830442        51.10057274424679        51.10057291018927        51.10057307613158        51.10057324207406        51.10057340801649        51.100573573958854       51.10057373990122        51.1005739058437         51.10057398581523        51.10057400466269        51.10057402351026        51.10057404235778        51.10057406120529        51.100574080052866       51.10057409890044        51.1005741177479         51.10057413659541        51.10057415544293        51.100573944786504       51.10057360064809        51.10057325650973        51.100572912371376       51.10057256823302        51.100572224094606       51.10057187995625        51.10057153581789        51.10057119167948        51.10057084754112        51.100570779451004       51.100570879301245       51.100570979151485       51.10057107900178        51.10057117885202        51.10057127870226        51.1005713785525         51.1005714784028         51.10057157825304        51.10057167810328        51.100571801124545       51.100571930420074       51.100572059715546       51.10057218901102        51.10057231830649        51.100572447602076       51.10057257689755        51.10057270619302        51.10057283548855        51.10057296478402        51.10057245497387        51.100571882403926       51.10057130983398        51.10057073726398        51.100570164694034       51.10056959212403        51.10056901955409        51.10056844698414        51.10056787441425        51.100568660867964       51.100572098121916       51.100575535375924       51.10057897262993        51.100582409883884       51.10058584713789        51.100589284391845       51.10059272164585        51.10059615889986        51.10059959615387        51.10060021871328        51.1005995982664         51.100598977819686       51.10059835737286        51.100597736926034       51.10059711647921        51.10059649603244        51.10059587558561        51.100595255138785       51.100594634692015       51.10059326133762        51.10058326414827        51.10057326695892        51.10056326976951        51.100553272580214       51.100543275390805       51.10053327820145        51.1005232810121         51.10051328382275        51.1005032866334         51.10049439245728        51.10048564555575        51.10047689865422        51.10046815175275        51.10045940485122        51.10045065794969        51.100441911048165       51.10043316414669        51.10044021994713        51.100453525277544       51.1004668306079         51.100480135938255       51.10049344126867        51.100506746599024       51.10052005192938        51.10053335725968        51.10053546665347        51.10050866152386        51.100481856394254       51.10045505126459        51.100428246134925       51.10040144100532        51.10037463587571        51.100347830746045       51.10032102561644        51.100294220486774       51.100267415357166       51.10024061022756        51.10021380509784        51.10018699996823        51.10016599818391        51.100168008353535       51.10017001852316        51.10016113573755        51.100142581234024       51.10012985973191        51.100148054368105       51.10016624900436        51.100184443640615       51.10020263827687        51.100220832913124       51.10023902754932        51.100257222185576       51.10027541682177        51.10029361145803        51.10031180609428        51.10033000073054        51.10034819536679        51.100366390003046       51.100372055240996       51.10035298248573        51.100333909730466       51.100314836975144       51.10029576421988        51.10027669146456        51.10025761870929        51.10023854595397        51.100219473198706       51.100200400443384       51.100181327688176       51.10016225493291        51.10014318217759        51.100124109422325       51.10011546226929        51.100132609950776       51.10013671595357        51.10011741950905        51.10011673566879        51.100134948716004       51.100153161763274       51.100171374810486       51.1001895878577         51.10020780090497        51.10022601395224        51.10024422699939        51.100262440046606       51.10028065309382        51.10029886614109        51.10031707918836        51.10033529223557        51.10035350528278        51.10035846272132        51.10033935814727        51.10032025357316        51.100301148998994       51.100282044424944       51.100262939850836       51.10024383527673        51.10022473070262        51.10020562612851        51.10018652155446        51.10016741698041        51.10014831240625        51.10012920783214        51.10011010325809        51.100090998683925       51.100098037727776       51.10010077694932        51.10008552457026        51.10010377988266        51.100122035195          51.10014029050734        51.10015854581968        51.10017680113208        51.10019505644448        51.10021331175682        51.100231567069216       51.100249822381556       51.1002680776939         51.10028633300624        51.100304588318636       51.10032284363098        51.10034109894343        51.10035088259019        51.10033354583993        51.100316209089556       51.10029887233924        51.10028153558892        51.100264198838545       51.10024686208823        51.10022952533791        51.10021218858759        51.10019485183727        51.100177515086955       51.10016017833658        51.100142841586205       51.10012550483589        51.100108168085626       51.10011465483194        51.1001338815247         51.10014985074133        51.10017580178845        51.100211013734395       51.10024622568022        51.10028143762605        51.10031664957194        51.10035186151782        51.10038707346371        51.100422285409536       51.10045749735542        51.10049270930131        51.10052792124719        51.10056313319308        51.10059834513896        51.10063355708479        51.100668769030676       51.10063998629363        51.100606041351284       51.10057209640888        51.10053815146648        51.100504206524135       51.100470261581734       51.100436316639275       51.10040237169693        51.100368426754585       51.100334481812126       51.100300536869725       51.100266591927436       51.10023264698498        51.100198702042576       51.10017155352722        51.10015707552873        51.100164391753935       51.100181847867134       51.10021567314294        51.10024949841869        51.100283323694384       51.10031714897019        51.10035097424594        51.100384799521635       51.100418624797385       51.100452450073135       51.100486275348885       51.100520100624635       51.100553925900385       51.100587751176135       51.100621576451886       51.100655401727636       51.10065070264966        51.10061711595176        51.10058352925387        51.10054994255603        51.10051635585813        51.100482769160294       51.1004491824624         51.10041559576456        51.10038200906661        51.100348422368825       51.10031483567087        51.10028124897303        51.10024766227514        51.10021407557724        51.1001804888794         51.10016656189782        51.10016261943002        51.100174693195584       51.10020294318633        51.10023611712245        51.10026929105851        51.10030246499463        51.10033563893069        51.100368812866805       51.100401986802865       51.100435160738925       51.10046833467504        51.10050150861116        51.10053468254722        51.10056785648334        51.1006010304194         51.100634204355515       51.10065383789106        51.100616747752724       51.10057965761439        51.100542567476          51.100505477337606       51.10046838719933        51.100431297060936       51.1003942069226         51.10035711678415        51.10032002664582        51.10028293650748        51.10024584636909        51.10020875623076        51.100171666092365       51.10013457595403        51.10007439254986        51.10000000000002
15                       49.94225966822859        50.06895617362176        50.18551864303549        50.29098645124793        50.38827699754154        50.47615550418948        50.554965238162936       50.62140929948782        50.68646058941238        50.738563448409764       50.789750933328094       50.829136737949625       50.867308188771744       50.899066362198596       50.92648917722977        50.95391199226111        50.97187156166149        50.98942538513279        51.00697920860404        51.020700489681815       51.031607919098406       51.04251534851511        51.05074173929563        51.05705314819431        51.06336455709311        51.069573752722874       51.07410348821048        51.07727672560043        51.08057393043566        51.08388093144413        51.086780833317675       51.0883344147112         51.089899974253285       51.09147228694309        51.093044599633004       51.09413515155512        51.094782358355815       51.09542956515645        51.09607677195709        51.09672419703003        51.09737229728489        51.09802039753981        51.09824479976936        51.09845760460797        51.098664870498624       51.09887213638922        51.09907940227981        51.099286668170464       51.09949393406106        51.0995679302589         51.099632233516786       51.099696536774616       51.09976084003256        51.09982514329033        51.09989073073996        51.09995835726028        51.09997548990924        51.099993184366156       51.10002698505889        51.10006078575162        51.10009458644436        51.10012838713703        51.10016218782971        51.10019291854013        51.10020872578417        51.100224533028154       51.10023815851753        51.10024955997437        51.10026096143122        51.10027236288818        51.10028376434502        51.100295165801924       51.100306567258826       51.10031796871567        51.100329370172574       51.100350400527134       51.10037205988914        51.100393719251144       51.10041537861315        51.100437037975155       51.10045869733716        51.10047236952141        51.10048544444078        51.100498519360144       51.10051159427951        51.100524669198876       51.100537744118355       51.10055081903772        51.10056389395709        51.10057696887645        51.10058720342039        51.10058334125682        51.1005794790932         51.10057561692952        51.100571754765895       51.10056789260233        51.100564030438704       51.10056016827514        51.10055630611146        51.100552443947834       51.10054858178421        51.100545977784805       51.10054392470528        51.10054187162575        51.100539818546224       51.1005377654667         51.10053571238723        51.100533659307644       51.100531606228174       51.10052955314865        51.10052596790729        51.100518166052154       51.10051036419702        51.10050256234189        51.100494760486754       51.10048695863162        51.10047915677643        51.1004713549213         51.100463553066106       51.100455751211086       51.10044794935584        51.10044430527381        51.100443245406325       51.100442185538725       51.10044112567118        51.10044006580358        51.10043900593604        51.100437946068496       51.100436886200896       51.10043582633335        51.10043476646581        51.10043992280623        51.10044848743405        51.10045705206193        51.1004656166898         51.10047418131768        51.100482745945556       51.10049131057343        51.10049987520125        51.100508439829184       51.10051700445706        51.10052157473609        51.10052188588355        51.100522197030955       51.100522508178415       51.100522819325874       51.10052313047322        51.10052344162068        51.10052375276814        51.10052406391554        51.100524375062946       51.10052924118054        51.100538029019845       51.10054681685915        51.10055560469846        51.10056439253782        51.100573180377125       51.10058196821643        51.10059075605574        51.1005995438951         51.100608331734406       51.10061238071734        51.10061261470963        51.10061284870187        51.100613082694224       51.10061331668646        51.10061355067876        51.100613784671054       51.10061401866335        51.100614252655646       51.10061448664794        51.10061462863331        51.10061470520327        51.100614781773174       51.10061485834308        51.10061493491304        51.100615011482944       51.10061508805285        51.10061516462275        51.10061524119271        51.100615317762674       51.100615128143886       51.10061478370699        51.10061443927009        51.100614094833304       51.100613750396406       51.10061340595951        51.10061306152272        51.10061271708582        51.10061237264898        51.10061202821214        51.1006119578347         51.10061205418765        51.100612150540655       51.10061224689355        51.10061234324655        51.10061243959956        51.10061253595251        51.100612632305456       51.100612728658405       51.10061282501141        51.10061295829115        51.10061310156982        51.100613244848546       51.10061338812733        51.100613531406          51.10061367468472        51.10061381796345        51.10061396124212        51.100614104520844       51.10061424779957        51.100613743262784       51.10061317511099        51.100612606959146       51.1006120388073         51.10061147065551        51.10061090250366        51.10061033435181        51.100609766199966       51.10060919804812        51.100609990034854       51.10061343499643        51.10061687995801        51.10062032491953        51.10062376988117        51.10062721484269        51.10063065980421        51.10063410476579        51.10063754972737        51.100640994688945       51.10064154638127        51.10064082036769        51.100640094354105       51.100639368340524       51.100638642327          51.10063791631336        51.100637190299835       51.100636464286254       51.10063573827267        51.10063501225909        51.10063353029295        51.10062338961427        51.10061324893559        51.100603108256905       51.10059296757822        51.10058282689948        51.1005726862208         51.10056254554206        51.10055240486332        51.100542264184696       51.100533255288326       51.100524397507854       51.100515539727326       51.100506681946854       51.10049782416638        51.10048896638591        51.10048010860544        51.10047125082497        51.10047833719511        51.10049172903416        51.100505120873265       51.10051851271231        51.10053190455136        51.100545296390465       51.10055868822951        51.10057208006856        51.100574109439435       51.100546794204035       51.10051947896858        51.10049216373318        51.10046484849778        51.10043753326232        51.100410218026866       51.100382902791466       51.10035558755601        51.10032827232061        51.10030095708521        51.10027364184975        51.100246326614354       51.100219011378954       51.100197542570186       51.10019925654581        51.10020097052126        51.100191981485295       51.10017348937987        51.1001608594666         51.10017930040897        51.10019774135128        51.10021618229359        51.10023462323596        51.100253064178276       51.100271505120645       51.100289946063015       51.10030838700527        51.1003268279477         51.10034526889001        51.10036370983232        51.10038215077469        51.100400591717005       51.10040628313584        51.10038680194691        51.100367320758096       51.10034783956917        51.10032835838035        51.100308877191424       51.100289396002495       51.10026991481362        51.10025043362475        51.10023095243582        51.10021147124701        51.10019199005808        51.10017250886921        51.100153027680335       51.10014403044056        51.100160972395656       51.10016499467713        51.10014583344133        51.100145390894454       51.10016395293991        51.10018251498536        51.100201077030874       51.10021963907633        51.10023820112178        51.100256763167295       51.10027532521275        51.1002938872582         51.100312449303715       51.10033101134917        51.100349573394624       51.100368135440135       51.10038669748553        51.10039173371479        51.10037221744176        51.10035270116862        51.10033318489559        51.100313668622505       51.10029415234948        51.10027463607639        51.10025511980342        51.10023560353028        51.10021608725725        51.10019657098417        51.10017705471114        51.10015753843811        51.10013802216503        51.10011850589194        51.10012527822249        51.100127960612724       51.100112906006075       51.10013154934808        51.100150192690194       51.10016883603225        51.10018747937431        51.10020612271637        51.10022476605849        51.10024340940049        51.10026205274261        51.10028069608467        51.100299339426726       51.100317982768786       51.100336626110845       51.10035526945296        51.10037391279502        51.10038396584116        51.10036651871803        51.10034907159479        51.100331624471664       51.10031417734842        51.100296730225296       51.10027928310211        51.10026183597887        51.10024438885574        51.10022694173256        51.10020949460937        51.10019204748619        51.100174600363005       51.10015715323976        51.100139706116636       51.10014612760051        51.100165379594955       51.10018207846679        51.10020868397561        51.10024448062052        51.10028027726537        51.100316073910335       51.10035187055519        51.10038766720004        51.10042346384495        51.100459260489856       51.10049505713471        51.10053085377962        51.100566650424526       51.10060244706938        51.100638243714286       51.100674040359195       51.10070983700405        51.10068083099429        51.1006465976032         51.100612364212054       51.10057813082096        51.10054389742987        51.10050966403878        51.100475430647634       51.10044119725654        51.100406963865396       51.100372730474305       51.10033849708316        51.10030426369207        51.100270030300976       51.10023579690983        51.1002082593285         51.100193204684274       51.10020083232945        51.10021884090702        51.10025297020377        51.10028709950046        51.10032122879721        51.100355358093964       51.10038948739066        51.10042361668735        51.100457745984045       51.100491875280795       51.100526004577546       51.10056013387418        51.10059426317093        51.100628392467684       51.100662521764434       51.10069665106113        51.10069189312571        51.100657975464856       51.100624057804          51.1005901401432         51.10055622248234        51.10052230482148        51.100488387160624       51.10045446949982        51.10042055183891        51.10038663417811        51.10035271651719        51.100318798856335       51.100284881195535       51.10025096353462        51.10021704587382        51.100202475090896       51.10019799501197        51.100209702438406       51.100237710418924       51.10027068018991        51.100303649960836       51.10033661973176        51.100369589502634       51.10040255927362        51.100435529044546       51.10046849881542        51.100501468586344       51.10053443835727        51.1005674081282         51.10060037789913        51.10063334767011        51.10066631744098        51.10068543097282        51.100646497714706       51.100607564456595       51.100568631198485       51.10052969794026        51.10049076468215        51.10045183142404        51.10041289816593        51.1003739649077         51.10033503164959        51.10029609839148        51.100257165133314       51.1002182318752         51.100179298617036       51.10014036535887        51.10007753465561        51.10000000000002
16                       49.91281846285489        50.0396000645012         50.156441376241105       50.262370777080264       50.36026297815181        50.44889284834858        50.52861311434299        50.59609942023417        50.66220778978254        50.71551734244315        50.767922253796314       50.80855645266013        50.847979484209134       50.88098359366256        50.909650474849855       50.93831735603709        50.957383543555636       50.97603809192566        50.99469264029568        51.009423195558895       51.021272709076925       51.03312222259501        51.04216114102246        51.04919253945263        51.05622393788286        51.063150315856376       51.06828295561854        51.07195904749682        51.07577392212124        51.07959976365561        51.08297454968624        51.084857646812566       51.08675664652225        51.0886646119327         51.090572577343096       51.09192244135676        51.092758707028395       51.09359497270009        51.094431238371726       51.095267980595          51.096106196936205       51.09694441327747        51.0972610649178         51.09756338231682        51.097858160555234       51.0981529387937         51.098447717032116       51.09874249527053        51.099037273509          51.099153632147136       51.09925701401272        51.09936039587842        51.09946377774406        51.099567159609705       51.09967164684076        51.09977711044559        51.09980955242793        51.09984263419108        51.0998940575617         51.09994548093232        51.09999690430294        51.100048327673505       51.10009975104413        51.10014657080353        51.10017101198639        51.100195453169306       51.10021579508026        51.10023195828438        51.10024812148845        51.10026428469257        51.100280447896694       51.10029661110076        51.10031277430488        51.10032893750895        51.100345100713014       51.100368041646675       51.100391425335204       51.10041480902373        51.10043819271232        51.100461576400846       51.100484960089375       51.10049960515846        51.10051359677141        51.10052758838435        51.1005415799973         51.10055557161024        51.10056956322319        51.10058355483619        51.10059754644914        51.10061153806208        51.10062256674934        51.10061889051542        51.100615214281504       51.10061153804753        51.100607861813614       51.1006041855797         51.10060050934578        51.100596833111865       51.10059315687795        51.100589480643976       51.100585804410116       51.10058324912302        51.10058118467174        51.10057912022046        51.10057705576912        51.100574991317785       51.100572926866505       51.100570862415225       51.100568797963945       51.100566733512665       51.10056313358075        51.1005553079018         51.10054748222285        51.100539656543845       51.100531830864895       51.10052400518589        51.10051617950688        51.100508353827934       51.10050052814893        51.10049270246998        51.10048487679097        51.100481217122194       51.10048014678762        51.100479076452984       51.10047800611841        51.10047693578383        51.1004758654492         51.100474795114565       51.10047372477993        51.100472654445355       51.10047158411078        51.100476768083126       51.10048538123232        51.10049399438145        51.10050260753064        51.100511220679834       51.100519833829026       51.10052844697822        51.10053706012741        51.1005456732766         51.10055428642579        51.10055892940295        51.10055933902788        51.10055974865287        51.1005601582778         51.100560567902846       51.10056097752778        51.100561387152766       51.100561796777754       51.10056220640274        51.10056261602767        51.10056757792165        51.10057645921188        51.10058534050205        51.10059422179228        51.10060310308245        51.10061198437268        51.100620865662904       51.10062974695313        51.10063862824336        51.100647509533474       51.10065163763187        51.100651939198826       51.10065224076584        51.100652542332796       51.10065284389981        51.100653145466765       51.10065344703378        51.100653748600735       51.10065405016769        51.100654351734704       51.10065455027592        51.10065467556734        51.10065480085876        51.10065492615013        51.10065505144155        51.10065517673297        51.10065530202439        51.100655427315814       51.100655552607236       51.10065567789866        51.10065551228837        51.1006551774866         51.10065484268489        51.10065450788318        51.100654173081466       51.100653838279754       51.10065350347804        51.10065316867633        51.10065283387462        51.10065249907291        51.100652433533355       51.100652531805736       51.100652630078116       51.1006527283505         51.10065282662288        51.10065292489526        51.10065302316764        51.10065312144002        51.1006532197124         51.100653317984836       51.1006534570152         51.100653607081995       51.100653757148734       51.10065390721553        51.10065405728233        51.100654207349066       51.10065435741586        51.10065450748266        51.1006546575494         51.10065480761625        51.10065430439511        51.1006537370215         51.100653169647956       51.10065260227435        51.100652034900804       51.1006514675272         51.10065090015365        51.10065033277999        51.100649765406445       51.100650550102614       51.10065397203522        51.100657393967765       51.10066081590037        51.100664237832916       51.10066765976546        51.10067108169807        51.10067450363067        51.10067792556322        51.10068134749582        51.10068183342008        51.10068102276432        51.1006802121085         51.10067940145274        51.100678590796974       51.10067778014121        51.10067696948545        51.10067615882974        51.10067534817392        51.10067453751816        51.10067297127421        51.10066275049121        51.10065252970827        51.10064230892527        51.10063208814228        51.10062186735928        51.10061164657634        51.10060142579334        51.100591205010346       51.10058098422746        51.10057191540051        51.10056300038309        51.10055408536567        51.100545170348255       51.10053625533078        51.100527340313306       51.100518425295945       51.10050951027847        51.10051657841052        51.100529967434454       51.10054335645839        51.10055674548232        51.100570134506256       51.10058352353019        51.100596912554124       51.10061030157806        51.10061224959884        51.1005846501896         51.10055705078031        51.10052945137102        51.10050185196178        51.100474252552544       51.10044665314325        51.10041905373396        51.10039145432472        51.100363854915486       51.10033625550619        51.100308656096956       51.10028105668772        51.100253457278484       51.100231701845246       51.100233119478844       51.10023453711244        51.1002254925985         51.10020715887521        51.10019467559175        51.10021320087378        51.10023172615581        51.10025025143784        51.100268776719986       51.10028730200196        51.100305827284046       51.100324352566076       51.10034287784816        51.10036140313025        51.10037992841228        51.10039845369431        51.1004169789764         51.10043550425843        51.10044117320058        51.10042145863713        51.10040174407379        51.10038202951034        51.10036231494695        51.100342600383556       51.10032288582016        51.10030317125671        51.10028345669332        51.10026374212987        51.10024402756653        51.10022431300308        51.10020459843969        51.10018488387624        51.10017564203224        51.10019231159856        51.10019623276236        51.10017727774374        51.10017702446106        51.10019575855904        51.10021449265696        51.10023322675494        51.100251960852916       51.10027069495084        51.100289429048814       51.100308163146735       51.100326897244656       51.100345631342634       51.10036436544061        51.10038309953853        51.10040183363651        51.10042056773443        51.100425635441866       51.10040589547219        51.10038615550252        51.10036641553279        51.10034667556317        51.1003269355935         51.10030719562377        51.10028745565421        51.10026771568454        51.10024797571481        51.10022823574519        51.10020849577552        51.10018875580579        51.100169015836116       51.1001492758665         51.1001557967017         51.100158424144354       51.10014362474266        51.10016249074806        51.100181356753524       51.10020022275893        51.10021908876439        51.10023795476985        51.100256820775314       51.100275686780776       51.10029455278618        51.10031341879164        51.100332284797105       51.10035115080257        51.10037001680797        51.10038888281349        51.100407748818895       51.10041797574195        51.100400546315086       51.100383116888224       51.10036568746136        51.10034825803456        51.100330828607696       51.100313399180834       51.100295969753915       51.10027854032711        51.10026111090025        51.10024368147339        51.100226252046525       51.10020882261966        51.1001913931928         51.10017396376594        51.10018030011713        51.10019947107952        51.10021673488643        51.10024377794309        51.10027989394899        51.100316009954895       51.1003521259608         51.1003882419667         51.100424357972656       51.10046047397856        51.10049658998446        51.10053270599036        51.10056882199632        51.10060493800222        51.10064105400818        51.10067717001402        51.100713286019925       51.100749402025826       51.100720362254435       51.10068606661673        51.100651770978914       51.100617475341096       51.10058317970339        51.10054888406563        51.100514588427814       51.10048029279005        51.10044599715229        51.100411701514474       51.10037740587671        51.10034311023895        51.100308814601135       51.100274518963374       51.1002467887198         51.10023129828079        51.10023917584772        51.10025759669145        51.10029181996663        51.10032604324181        51.10036026651699        51.10039448979222        51.1004287130674         51.10046293634258        51.10049715961782        51.100531382892996       51.10056560616812        51.100599829443354       51.10063405271853        51.10066827599377        51.10070249926889        51.10073672254407        51.10073190687075        51.10069781770676        51.10066372854283        51.100629639378894       51.10059555021496        51.10056146105097        51.10052737188704        51.10049328272305        51.10045919355912        51.100425104395185       51.100391015231196       51.10035692606732        51.10032283690333        51.10028874773934        51.100254658575466       51.1002394931063         51.10023442715726        51.10024556364169        51.10027303860056        51.100305486892466       51.10033793518437        51.100370383476275       51.10040283176818        51.10043528006008        51.10046772835199        51.10050017664389        51.100532624935795       51.1005650732277         51.1005975215196         51.10062996981151        51.10066241810341        51.100694866395315       51.10071324294387        51.100672669908136       51.10063209687246        51.10059152383678        51.100550950800994       51.10051037776532        51.100469804729585       51.100429231693965       51.100388658658176       51.1003480856225         51.10030751258677        51.100266939551034       51.10022636651536        51.10018579347968        51.10014522044395        51.10008014753373        51.10000000000002
17                       49.88337725748124        50.010243955380645       50.12736410944672        50.23375510291271        50.332248958762136       50.421630192507564       50.50226099052304        50.570789540980456       50.63795499015265        50.692471236476536       50.746093574264535       50.78797616737057        50.82865077964664        50.862900825126644       50.892811772469884       50.92272271981324        50.942895525449785       50.96265079871853        50.98240607198727        50.99814590143603        51.010937499055444       51.023729096674856       51.033580542749235       51.04133193071095        51.04908331867267        51.05672687898982        51.06246242302677        51.06664136939321        51.07097391380677        51.075318595867145       51.079168266054694       51.08138087891399        51.083613318791265       51.08585693692214        51.08810055505313        51.08970973115822        51.090735055700975       51.09176038024367        51.092785704786365       51.09381176415991        51.09484009658752        51.095868429015184       51.0962773300663         51.09666916002567        51.09705145061196        51.09743374119819        51.09781603178442        51.09819832237065        51.09858061295688        51.098739334035315       51.09888179450871        51.09902425498217        51.099166715455624       51.09930917592902        51.099452562941565       51.099595863630896       51.09964361494656        51.099692084016056       51.099761130064564       51.09983017611307        51.099899222161525       51.09996826820998        51.10003731425843        51.10010022306699        51.10013329818872        51.1001663733104         51.100193431643106       51.10021435659439        51.10023528154568        51.10025620649702        51.10027713144831        51.100298056399595       51.10031898135094        51.100339906302224       51.10036083125351        51.1003856827661         51.10041079078127        51.10043589879626        51.10046100681143        51.10048611482654        51.10051122284159        51.10052684079551        51.100541749102035       51.10055665740856        51.100571565715086       51.10058647402161        51.100601382328136       51.10061629063466        51.10063119894113        51.100646107247655       51.10065793007823        51.10065443977402        51.10065094946981        51.10064745916554        51.10064396886128        51.10064047855701        51.1006369882528         51.10063349794859        51.10063000764433        51.100626517340174       51.10062302703591        51.100620520461234       51.100618444638144       51.100616368815054       51.10061429299196        51.10061221716887        51.10061014134584        51.10060806552269        51.10060598969966        51.100603913876625       51.10060029925421        51.10059244975139        51.100584600248624       51.1005767507458         51.10056890124292        51.1005610517401         51.10055320223728        51.10054535273446        51.100537503231635       51.10052965372881        51.10052180422588        51.100518128970464       51.100517048168854       51.10051596736719        51.10051488656558        51.10051380576391        51.10051272496224        51.10051164416063        51.10051056335897        51.1005094825573         51.10050840175569        51.10051361336002        51.10052227503047        51.100530936701034       51.10053959837148        51.10054826004199        51.10055692171255        51.100565583383          51.10057424505345        51.1005829067239         51.100591568394464       51.100596284069695       51.10059679217221        51.100597300274785       51.1005978083773         51.10059831647982        51.100598824582335       51.10059933268491        51.100599840787424       51.10060034888994        51.10060085699246        51.10060591466288        51.100614889403914       51.10062386414501        51.1006328388861         51.10064181362725        51.100650788368284       51.10065976310938        51.10066873785041        51.100677712591505       51.1006866873326         51.10069089454635        51.10069126368802        51.100691632829694       51.10069200197137        51.10069237111304        51.10069274025477        51.100693109396445       51.10069347853812        51.10069384767985        51.100694216821466       51.10069447191847        51.10069464593141        51.100694819944295       51.100694993957234       51.100695167970116       51.100695341983055       51.10069551599594        51.10069569000882        51.10069586402176        51.1006960380347         51.10069589643285        51.10069557126627        51.10069524609969        51.100694920933165       51.10069459576653        51.1006942706            51.10069394543342        51.10069362026684        51.100693295100314       51.100692969933675       51.100692909232066       51.10069300942388        51.10069310961569        51.100693209807446       51.10069330999926        51.10069341019107        51.100693510382825       51.10069361057464        51.100693710766336       51.10069381095815        51.10069395573919        51.100694112594056       51.100694269448866       51.10069442630373        51.1006945831586         51.100694740013466       51.10069489686833        51.10069505372314        51.10069521057801        51.10069536743288        51.10069486552743        51.100694298932126       51.100693732336765       51.100693165741404       51.10069259914616        51.10069203255074        51.10069146595549        51.10069089936013        51.10069033276477        51.10069111017043        51.100694509073946       51.100697907977576       51.10070130688109        51.10070470578472        51.100708104688294       51.10071150359187        51.1007149024955         51.10071830139907        51.10072170030264        51.10072212045884        51.100721225160896       51.10072032986295        51.10071943456495        51.10071853926701        51.100717643969006       51.10071674867106        51.10071585337312        51.10071495807517        51.10071406277723        51.100712412255405       51.10070211136815        51.100691810480896       51.10068150959364        51.100671208706444       51.10066090781913        51.10065060693182        51.100640306044625       51.10063000515731        51.100619704270116       51.10061057551269        51.10060160325827        51.100592631003906       51.10058365874954        51.10057468649518        51.100565714240815       51.10055674198645        51.10054776973209        51.10055481962604        51.10056820583486        51.100581592043625       51.10059497825239        51.10060836446121        51.10062175066997        51.100635136878736       51.10064852308756        51.10065038975824        51.100622506175114       51.10059462259204        51.10056673900897        51.10053885542584        51.10051097184271        51.10048308825964        51.100455204676564       51.100427321093434       51.10039943751036        51.10037155392729        51.10034367034416        51.10031578676109        51.10028790317796        51.100265861120306       51.100266982411995       51.100268103703684       51.1002590037117         51.100240828370545       51.10022849171685        51.10024710133865        51.10026571096034        51.10028432058215        51.10030293020395        51.1003215398257         51.100340149447504       51.10035875906925        51.100377368691056       51.100395978312804       51.10041458793455        51.100433197556356       51.10045180717816        51.10047041679991        51.100476063265376       51.10045611532746        51.10043616738949        51.100416219451574       51.10039627151366        51.10037632357569        51.10035637563777        51.10033642769986        51.10031647976194        51.10029653182397        51.10027658388606        51.100256635948085       51.10023668801017        51.100216740072256       51.100207253623864       51.100223650801524       51.100227470847585       51.10020872204609        51.100208658027725       51.10022756417811        51.10024647032856        51.100265376479          51.100284282629445       51.10030318877983        51.10032209493028        51.10034100108072        51.100359907231166       51.10037881338155        51.100397719532          51.10041662568244        51.100435531832886       51.100454437983274       51.100459537169          51.10043957350268        51.10041960983642        51.1003996461701         51.100379682503785       51.10035971883758        51.10033975517126        51.100319791505          51.10029982783868        51.10027986417242        51.10025990050622        51.10023993683984        51.10021997317358        51.10020000950732        51.100180045841          51.10018631518096        51.10018888767604        51.100174343479125       51.10019343214799        51.100212520816854       51.10023160948566        51.10025069815447        51.10026978682333        51.10028887549214        51.10030796416095        51.10032705282981        51.10034614149862        51.10036523016743        51.100384318836234       51.1004034075051         51.100422496173906       51.10044158484277        51.10045198564268        51.10043457391214        51.1004171621816         51.10039975045112        51.10038233872058        51.10036492698998        51.1003475152595         51.10033010352902        51.10031269179842        51.10029528006794        51.1002778683374         51.10026045660686        51.10024304487632        51.10022563314578        51.100208221415244       51.100214472633866       51.10023356256403        51.10025139130613        51.10027887191052        51.10031530727747        51.10035174264442        51.10038817801137        51.10042461337832        51.10046104874522        51.10049748411217        51.10053391947906        51.10057035484601        51.100606790212964       51.10064322557986        51.10067966094687        51.10071609631376        51.100752531680655       51.100788967047606       51.10075989351458        51.100725535630204       51.100691177745716       51.100656819861285       51.10062246197691        51.10058810409248        51.10055374620799        51.10051938832362        51.10048503043913        51.1004506725547         51.100416314670326       51.100381956785895       51.10034759890141        51.100313241017034       51.10028531811116        51.10026939187725        51.10027751936599        51.10029635247594        51.100330669729544       51.100364986983266       51.10039930423687        51.10043362149054        51.1004679387442         51.10050225599781        51.100536573251475       51.10057089050514        51.100605207758804       51.10063952501241        51.10067384226613        51.10070815951974        51.100742476773405       51.10077679402707        51.10077192061567        51.10073765994855        51.10070339928154        51.100669138614535       51.10063487794747        51.10060061728046        51.1005663566134         51.100532095946335       51.10049783527927        51.10046357461226        51.1004293139452         51.100395053278135       51.10036079261113        51.10032653194406        51.100292271277          51.10027651112165        51.1002708593025         51.10028142484498        51.10030836678209        51.10034029359497        51.10037222040785        51.100404147220786       51.10043607403361        51.10046800084655        51.10049992765943        51.10053185447225        51.10056378128513        51.10059570809801        51.10062763491089        51.10065956172377        51.10069148853677        51.10072341534959        51.100741054914806       51.10069884210151        51.10065662928827        51.10061441647497        51.10057220366173        51.100529990848486       51.10048777803513        51.100445565221946       51.10040335240865        51.10036113959535        51.10031892678211        51.10027671396881        51.10023450115551        51.100192288342214       51.10015007552897        51.100082760411794       51.10000000000002
18                       49.85393605210754        49.980887846259975       50.098286842652385       50.205139428745156       50.30423493937246        50.39436753666672        50.475908866703094       50.545479661726745       50.61370219052276        50.66942513050992        50.72426489473281        50.76739588208102        50.809322075084026       50.84481805659067        50.87597307008997        50.90712808358927        50.92840750734388        50.9492635055114         50.970119503678916       50.98686860731323        51.00060228903391        51.0143359707547         51.02499994447612        51.03347132196933        51.04194269946254        51.05030344212332        51.05664189043489        51.06132369128966        51.06617390549229        51.071037428078625       51.0753619824232         51.07790411101536        51.08046999106023        51.08304926191164        51.08562853276311        51.087497020959745       51.0887114043735         51.089925787787195       51.09114017120095        51.09235554772482        51.093573996238774       51.094792444752784       51.095293595214685       51.09577493773452        51.09624474066857        51.096714543602616       51.097184346536665       51.09765414947077        51.09812395240482        51.098325035923494       51.098506575004706       51.09868811408592        51.09886965316724        51.099051192248396       51.099233479042425       51.09941461681626        51.09947767746536        51.099541533841034       51.09962820256743        51.09971487129377        51.09980154002017        51.099888208746506       51.099974877472846       51.1000538753305         51.100095584391          51.100137293451496       51.10017106820584        51.100196754904346       51.10022244160285        51.100248128301416       51.10027381499992        51.10029950169843        51.10032518839694        51.100350875095444       51.10037656179395        51.10040332388559        51.100430156227276       51.10045698856891        51.10048382091054        51.10051065325217        51.10053748559386        51.100554076432616       51.100569901432664       51.10058572643277        51.10060155143282        51.100617376432865       51.10063320143303        51.100649026433075       51.10066485143318        51.100680676433285       51.100693293407176       51.10068998903262        51.10068668465806        51.100683380283556       51.10068007590894        51.10067677153444        51.100673467159936       51.10067016278538        51.10066685841082        51.10066355403626        51.10066024966176        51.100657791799506       51.100655704604605       51.10065361740976        51.10065153021492        51.10064944302002        51.10064735582523        51.100645268630274       51.10064318143549        51.10064109424064        51.100637464927786       51.10062959160109        51.10062171827445        51.10061384494776        51.10060597162112        51.10059809829443        51.10059022496773        51.100582351641094       51.1005744783144         51.10056660498776        51.10055873166107        51.10055504081885        51.10055394955015        51.1005528582815         51.1005517670128         51.1005506757441         51.1005495844754         51.10054849320676        51.100547401938          51.10054631066936        51.100545219400715       51.100550458636974       51.100559168828795       51.10056787902056        51.10057658921238        51.1005852994042         51.10059400959602        51.100602719787844       51.10061142997961        51.10062014017137        51.100628850363194       51.100633638736554       51.100634245316655       51.1006348518967         51.100635458476745       51.10063606505685        51.10063667163689        51.10063727821694        51.10063788479698        51.10063849137708        51.10063909795713        51.10064425140399        51.100653319596006       51.10066238778791        51.10067145597992        51.100680524171935       51.10068959236389        51.10069866055579        51.10070772874781        51.100716796939764       51.10072586513172        51.10073015146082        51.10073058817727        51.100731024893605       51.10073146161005        51.10073189832639        51.10073233504278        51.10073277175917        51.1007332084755         51.100733645191895       51.100734081908286       51.10073439356103        51.100734616295426       51.10073483902988        51.100735061764226       51.10073528449868        51.100735507233026       51.10073572996748        51.10073595270188        51.10073617543634        51.10073639817074        51.10073628057734        51.10073596504594        51.10073564951449        51.100735333983096       51.10073501845159        51.10073470292019        51.10073438738874        51.100734071857346       51.100733756325894       51.10073344079444        51.10073338493078        51.100733487041964       51.10073358915315        51.100733691264395       51.10073379337558        51.10073389548677        51.10073399759801        51.10073409970914        51.10073420182033        51.100734303931574       51.100734454463236       51.10073461810617        51.100734781749054       51.10073494539199        51.100735109034986       51.100735272677866       51.10073543632075        51.10073559996374        51.10073576360662        51.1007359272495         51.10073542665975        51.10073486084269        51.10073429502563        51.100733729208514       51.10073316339145        51.10073259757439        51.10073203175733        51.10073146594027        51.10073090012315        51.10073167023819        51.10073504611273        51.10073842198739        51.10074179786193        51.10074517373653        51.100748549611126       51.100751925485724       51.10075530136032        51.10075867723492        51.10076205310952        51.100762407497655       51.10076142755747        51.10076044761735        51.10075946767722        51.10075848773704        51.10075750779686        51.10075652785673        51.100755547916606       51.10075456797642        51.10075358803624        51.10075185323666        51.10074147224509        51.10073109125358        51.10072071026207        51.100710329270555       51.10069994827893        51.100689567287475       51.100679186295906       51.10066880530434        51.100658424312826       51.100649235624815       51.100640206133505       51.100631176642196       51.10062214715089        51.10061311765952        51.10060408816827        51.10059505867696        51.10058602918559        51.10059306084145        51.100606444235154       51.10061982762875        51.100633211022455       51.10064659441605        51.100659977809755       51.10067336120335        51.100686744597          51.100688529917534       51.100660362160625       51.100632194403715       51.10060402664675        51.10057585888978        51.100547691132874       51.100519523375965       51.100491355619056       51.10046318786215        51.10043502010518        51.10040685234827        51.100378684591306       51.10035051683434        51.10032234907749        51.100300020395366       51.10030084534503        51.100301670294755       51.1002925148249         51.10027449786588        51.10026230784189        51.10028100180341        51.100299695764875       51.1003183897264         51.10033708368792        51.10035577764938        51.10037447161085        51.10039316557243        51.10041185953389        51.10043055349536        51.10044924745688        51.1004679414184         51.100486635379866       51.10050532934133        51.10051095333017        51.10049077201768        51.1004705907053         51.10045040939275        51.10043022808031        51.10041004676782        51.10038986545544        51.10036968414295        51.10034950283051        51.10032932151802        51.10030914020558        51.10028895889309        51.10026877758065        51.100248596268216       51.100238865215545       51.10025499000443        51.10025870893287        51.1002401663485         51.10024029159439        51.10025936979724        51.100278448000154       51.100297526203065       51.100316604405975       51.100335682608886       51.1003547608118         51.10037383901471        51.10039291721762        51.10041199542053        51.10043107362344        51.100450151826294       51.10046923002926        51.100488308232116       51.10049343889614        51.10047325153323        51.100453064170324       51.10043287680736        51.100412689444454       51.100392502081604       51.1003723147187         51.10035212735579        51.100331939992884       51.100311752630034       51.10029156526707        51.100271377904164       51.10025119054126        51.10023100317841        51.1002108158155         51.100216833660056       51.10021935120767        51.10020506221565        51.10022437354786        51.10024368488013        51.10026299621228        51.10028230754449        51.1003016188767         51.100320930208966       51.100340241541176       51.100359552873385       51.100378864205595       51.10039817553775        51.100417486870015       51.100436798202225       51.100456109534434       51.1004754208667         51.100485995543465       51.100468601509306       51.10045120747503        51.10043381344087        51.100416419406656       51.10039902537244        51.10038163133822        51.10036423730401        51.10034684326979        51.10032944923563        51.10031205520147        51.1002946611672         51.10027726713298        51.100259873098764       51.100242479064605       51.10024864515054        51.100267654048594       51.100286047725774       51.100313965878          51.100350720606          51.100387475333946       51.10042423006189        51.100460984789834       51.10049773951778        51.10053449424572        51.100571248973665       51.10060800370161        51.10064475842961        51.1006815131575         51.1007182678855         51.1007550226135         51.10079177734144        51.100828532069386       51.10079942477478        51.10076500464368        51.100730584512576       51.100696164381475       51.100661744250374       51.10062732411933        51.10059290398817        51.100558483857185       51.10052406372603        51.100489643594926       51.10045522346388        51.10042080333278        51.10038638320168        51.100351963070636       51.10032384750252        51.10030748547376        51.1003158628842         51.10033510826031        51.1003695194924         51.10040393072455        51.10043834195665        51.1004727531888         51.10050716442095        51.10054157565304        51.10057598688513        51.10061039811728        51.10064480934943        51.100679220581526       51.10071363181362        51.100748043045826       51.10078245427792        51.10081686551007        51.100811934360706       51.10077750219057        51.10074307002037        51.10070863785023        51.10067420568009        51.1006397735099         51.100605341339815       51.10057090916962        51.10053647699942        51.10050204482934        51.100467612659145       51.100433180489006       51.10039874831887        51.10036431614867        51.10032988397859        51.100313529137          51.100307291447734       51.100317286048266       51.10034369496367        51.100375100297526       51.10040650563138        51.1004379109653         51.100469316299154       51.100500721632955       51.10053212696681        51.10056353230067        51.100594937634526       51.10062634296844        51.10065774830224        51.100689153636154       51.10072055897001        51.10075196430387        51.100768866885744       51.10072501429488        51.100681161704074       51.10063730911327        51.100593456522404       51.10054960393154        51.100505751340734       51.10046189874993        51.100418046159064       51.10037419356826        51.10033034097739        51.10028648838653        51.10024263579572        51.10019878320486        51.100154930613996       51.100085373289915       51.10000000000002
19                       49.82449484673384        49.951531737139476       50.069209575858          50.176523754577545       50.276220919982734       50.36710488082571        50.449556742883146       50.520169782472976       50.58944939089292        50.64637902454325        50.702436215200976       50.746815596791464       50.78999337052153        50.82673528805469        50.85913436771           50.89153344736536        50.91391948923797        50.935876212304265       50.957832935370504       50.97559131319031        50.990267079012426       51.0049428448346         51.01641934620295        51.02561071322765        51.03480208025235        51.04388000525677        51.050821357843006       51.05600601318599        51.061373897177816       51.06675626029005        51.07155569879171        51.074427343116724       51.07732666332919        51.080241586901195       51.083156510473145       51.08528431076127        51.08668775304608        51.088091195330776       51.08949463761553        51.090899331289734       51.09230789589009        51.09371646049044        51.09430986036318        51.09488071544331        51.09543803072518        51.095995346007044       51.09655266128891        51.09710997657078        51.097667291852645       51.097910737811674       51.09813135550064        51.098351973189665       51.09857259087869        51.09879320856771        51.099014395143286       51.099233370001514       51.09931173998399        51.099390983665955       51.09949527507024        51.09959956647447        51.099703857878694       51.09980814928298        51.099912440687206       51.10000752759396        51.100057870593275       51.10010821359265        51.10014870476863        51.10017915321441        51.10020960166008        51.10024005010587        51.100270498551595       51.100300946997265       51.10033139544299        51.10036184388878        51.10039229233445        51.10042096500507        51.10044952167334        51.100478078341496       51.10050663500971        51.10053519167792        51.100563748346076       51.10058131206972        51.10059805376335        51.10061479545698        51.10063153715066        51.10064827884429        51.10066502053792        51.1006817622316         51.10069850392523        51.100715245618915       51.10072865673607        51.100725538291215       51.10072241984636        51.10071930140157        51.10071618295666        51.100713064511865       51.10070994606701        51.10070682762216        51.10070370917725        51.10070059073246        51.10069747228761        51.10069506313772        51.10069296457107        51.10069086600447        51.10068876743776        51.100686668871106       51.10068457030451        51.100682471737855       51.1006803731712         51.100678274604604       51.10067463060125        51.10066673345074        51.10065883630023        51.100650939149716       51.100643041999206       51.10063514484875        51.100627247698185       51.10061935054773        51.10061145339722        51.100603556246654       51.100595659096086       51.10059195266717        51.100590850931496       51.100589749195706       51.100588647460086       51.100587545724295       51.10058644398862        51.100585342252884       51.100584240517094       51.10058313878142        51.10058203704568        51.100587303913926       51.10059606262712        51.1006048213402         51.10061358005328        51.10062233876636        51.10063109747955        51.10063985619257        51.10064861490571        51.100657373618844       51.10066613233198        51.10067099340341        51.10067169846104        51.10067240351856        51.10067310857619        51.10067381363382        51.10067451869145        51.10067522374902        51.10067592880665        51.10067663386428        51.100677338921855       51.10068258814522        51.1006917497881         51.10070091143086        51.10071007307374        51.10071923471662        51.10072839635944        51.100737558002265       51.100746719645144       51.10075588128802        51.10076504293079        51.100769408375356       51.10076991266641        51.100770416957516       51.100770921248625       51.100771425539676       51.100771929830785       51.100772434121836       51.10077293841289        51.100773442703996       51.100773946995105       51.10077431520358        51.1007745866595         51.100774858115415       51.10077512957133        51.10077540102725        51.10077567248311        51.10077594393903        51.100776215394944       51.100776486850805       51.10077675830678        51.10077666472188        51.100776358825556       51.10077605292929        51.100775747033026       51.100775441136705       51.10077513524038        51.10077482934412        51.10077452344785        51.10077421755159        51.10077391165521        51.10077386062949        51.10077396466011        51.10077406869067        51.10077417272129        51.100774276751906       51.100774380782525       51.10077448481309        51.100774588843706       51.10077469287427        51.10077479690494        51.10077495318728        51.100775123618234       51.10077529404924        51.10077546448025        51.1007756349112         51.10077580534221        51.10077597577322        51.10077614620417        51.10077631663518        51.100776487066184       51.100775987792076       51.1007754227532         51.100774857714384       51.10077429267551        51.100773727636806       51.10077316259799        51.10077259755917        51.1007720325203         51.10077146748159        51.10077223030595        51.10077558315152        51.10077893599714        51.100782288842765       51.10078564168839        51.10078899453396        51.10079234737958        51.10079570022515        51.10079905307077        51.1008024059164         51.100802694536526       51.100801629954105       51.1008005653718         51.100799500789435       51.10079843620713        51.10079737162471        51.1007963070424         51.10079524246004        51.100794177877674       51.10079311329531        51.100791294217856       51.10078083312203        51.10077037202626        51.100759910930435       51.10074944983461        51.10073898873884        51.100728527643014       51.10071806654719        51.10070760545136        51.100697144355536       51.100687895736996       51.10067880900874        51.100669722280486       51.10066063555223        51.100651548823976       51.100642462095664       51.100633375367465       51.10062428863921        51.10063130205697        51.10064468263545        51.10065806321393        51.100671443792464       51.100684824370944       51.10069820494948        51.10071158552796        51.1007249661065         51.10072667007694        51.10069821814625        51.10066976621545        51.100641314284644       51.10061286235384        51.100584410423096       51.10055595849235        51.10052750656155        51.1004990546308         51.10047060270006        51.100442150769254       51.10041369883851        51.100385246907706       51.10035679497702        51.100334179670426       51.10033470827818        51.10033523688594        51.10032602593816        51.10030816736122        51.100296123966984       51.100314902268224       51.100333680569406       51.1003524588707         51.100371237171885       51.10039001547307        51.10040879377431        51.100427572075546       51.10044635037673        51.10046512867797        51.10048390697915        51.10050268528039        51.10052146358163        51.10054024188281        51.10054584339491        51.100525428707954       51.100505014020996       51.10048459933398        51.100464184647024       51.10044376996001        51.10042335527305        51.10040294058604        51.10038252589908        51.100362111212064       51.100341696525106       51.10032128183809        51.100300867151134       51.100280452464176       51.100270476807225       51.10028632920739        51.1002899470181         51.10027161065085        51.100271925160996       51.10029117541637        51.10031042567175        51.10032967592713        51.100348926182505       51.10036817643788        51.10038742669332        51.10040667694864        51.100425927204014       51.10044517745945        51.100464427714826       51.1004836779702         51.10050292822564        51.10052217848096        51.100527340623216       51.10050692956372        51.10048651850417        51.10046610744462        51.10044569638512        51.10042528532563        51.10040487426613        51.10038446320664        51.100364052147086       51.10034364108759        51.100323230028096       51.100302818968544       51.10028240790905        51.1002619968495         51.10024158579           51.10024735213926        51.1002498147393         51.10023578095223        51.100255314947844       51.10027484894346        51.10029438293901        51.100313916934624       51.100333450930236       51.10035298492585        51.100372518921404       51.100392052917016       51.10041158691263        51.10043112090818        51.10045065490374        51.10047018889941        51.10048972289496        51.100509256890575       51.100520005444196       51.100502629106415       51.100485252768465       51.10046787643063        51.100450500092734       51.10043312375484        51.100415747416946       51.10039837107905        51.100380994741215       51.10036361840332        51.10034624206543        51.10032886572753        51.100311489389696       51.100294113051746       51.100276736713965       51.10028281766728        51.10030174553316        51.10032070414542        51.100349059845485       51.10038613393448        51.10042320802347        51.10046028211241        51.1004973562014         51.10053443029034        51.10057150437939        51.100608578468325       51.10064565255732        51.10068272664631        51.100719800735305       51.10075687482424        51.100793948913235       51.10083102300217        51.100868097091166       51.10083895603498        51.100804473657206       51.100769991279435       51.10073550890172        51.10070102652395        51.100666544146236       51.100632061768465       51.10059757939075        51.10056309701298        51.10052861463521        51.100494132257495       51.10045964987978        51.10042516750195        51.10039068512424        51.100362376893884       51.100345579070336       51.10035420640247        51.10037386404474        51.100408369255376       51.1004428744659         51.10047737967653        51.10051188488711        51.10054639009775        51.100580895308326       51.100615400518905       51.10064990572948        51.10068441094006        51.10071891615064        51.10075342136122        51.100787926571854       51.10082243178243        51.10085693699307        51.100851948105685       51.100817344432414       51.10078274075914        51.10074813708593        51.10071353341266        51.100678929739445       51.100644326066174       51.1006097223929         51.10057511871963        51.10054051504642        51.10050591137309        51.10047130769988        51.10043670402666        51.100402100353335       51.10036749668018        51.100350547152345       51.100343723592914       51.1003531472515         51.100379023145194       51.10040990700003        51.10044079085492        51.10047167470975        51.100502558564585       51.10053344241942        51.10056432627425        51.10059521012903        51.10062609398392        51.10065697783875        51.10068786169359        51.10071874554842        51.10074962940331        51.100780513258144       51.10079667885668        51.10075118648831        51.10070569411988        51.10066020175151        51.10061470938308        51.10056921701471        51.10052372464628        51.10047823227791        51.10043273990948        51.10038724754105        51.100341755172735       51.10029626280431        51.10025077043588        51.10020527806745        51.10015978569908        51.10008798616798        51.10000000000002
20                       49.7950536413602         49.92217562801886        50.04013230906355        50.147908080409934       50.248206900593004       50.33984222498481        50.4232046190632         50.49485990321932        50.56519659126303        50.62333291857658        50.68060753566925        50.72623531150191        50.770664665958975       50.808652519518716       50.842295665330084       50.875938811141395       50.89943147113212        50.922488919097134       50.94554636706209        50.964314019067444       50.97993186899089        50.99554971891439        51.00783874792978        51.01775010448591        51.02766146104216        51.03745656839027        51.04500082525112        51.05068833508244        51.05657388886334        51.062475092501586       51.06774941516028        51.07095057521815        51.07418333559821        51.077433911890694       51.08068448818324        51.08307160056279        51.08466410171866        51.086256602874414       51.08784910403011        51.0894431148547         51.0910417955414         51.0926404762281         51.09332612551168        51.0939864931521         51.09463132078184        51.09527614841153        51.095920976041214       51.096565803670956       51.09721063130064        51.097496439699796       51.09775613599663        51.09801583229347        51.09827552859031        51.09853522488709        51.09879531124409        51.09905212318682        51.099145802502676       51.099240433490934       51.09936234757305        51.099484261655164       51.099606175737335       51.09972808981945        51.099850003901565       51.09996117985742        51.100020156795495       51.10007913373374        51.10012634133142        51.100161551524366       51.10019676171726        51.10023197191026        51.10026718210315        51.1003023922961         51.10033760248905        51.100372812682          51.10040802287489        51.100438606124555       51.10046888711929        51.10049916811403        51.10052944910876        51.100559730103555       51.10059001109835        51.10060854770677        51.10062620609392        51.100643864481185       51.10066152286839        51.1006791812556         51.100696839642865       51.10071449803007        51.10073215641728        51.100749814804544       51.100764020065014       51.10076108754987        51.100758155034725       51.100755222519524       51.10075229000438        51.100749357489235       51.100746424974034       51.100743492458946       51.100740559943745       51.1007376274286         51.100734694913456       51.10073233447599        51.10073022453753        51.10072811459912        51.10072600466066        51.10072389472225        51.10072178478384        51.100719674845436       51.10071756490703        51.100715454968565       51.10071179627471        51.10070387530038        51.100695954326056       51.10068803335167        51.10068011237729        51.100672191402964       51.10066427042858        51.100656349454255       51.10064842847987        51.100640507505545       51.10063258653116        51.1006288645155         51.10062775231273        51.100626640109965       51.1006255279072         51.10062441570443        51.10062330350166        51.100622191298896       51.10062107909607        51.10061996689336        51.100618854690595       51.10062414919082        51.10063295642527        51.10064176365972        51.10065057089412        51.10065937812851        51.10066818536296        51.100676992597414       51.10068579983181        51.1006946070662         51.10070341430065        51.10070834807016        51.10070915160537        51.10070995514053        51.10071075867563        51.10071156221085        51.10071236574595        51.100713169281164       51.10071397281632        51.10071477635148        51.10071557988664        51.100720924886446       51.10073017998013        51.100739435073876       51.10074869016762        51.100757945261364       51.10076720035505        51.10077645544874        51.10078571054248        51.100794965636226       51.10080422072991        51.10080866528995        51.10080923715566        51.10080980902143        51.10081038088725        51.10081095275302        51.10081152461879        51.10081209648456        51.10081266835033        51.1008132402161         51.100813812081924       51.10081423684619        51.10081455702357        51.100814877201          51.10081519737838        51.10081551755576        51.10081583773314        51.10081615791057        51.10081647808795        51.100816798265384       51.10081711844276        51.10081704886636        51.100816752605226       51.10081645634409        51.1008161600829         51.10081586382182        51.10081556756063        51.100815271299496       51.10081497503836        51.100814678777226       51.100814382516035       51.10081433632814        51.10081444227819        51.100814548228186       51.10081465417818        51.10081476012823        51.100814866078224       51.100814972028274       51.10081507797827        51.10081518392826        51.10081528987831        51.10081545191133        51.10081562913041        51.100815806349374       51.10081598356845        51.10081616078753        51.10081633800655        51.10081651522563        51.10081669244471        51.10081686966373        51.10081704688281        51.100816548924286       51.10081598466377        51.100815420403194       51.10081485614262        51.1008142918821         51.10081372762147        51.100813163360954       51.10081259910038        51.10081203483992        51.10081279037371        51.1008161201903         51.10081945000695        51.10082277982349        51.10082610964014        51.10082943945679        51.10083276927338        51.100836099089975       51.100839428906625       51.100842758723275       51.10084298157523        51.10084183235068        51.100840683126194       51.10083953390165        51.100838384677104       51.10083723545256        51.100836086228014       51.10083493700347        51.100833787778924       51.10083263855438        51.10083073519911        51.10082019399903        51.100809652798944       51.1007991115988         51.10078857039878        51.100778029198636       51.10076748799855        51.10075694679847        51.100746405598386       51.10073586439836        51.100726555849235       51.100717411884034       51.10070826791883        51.100699123953575       51.10068997998843        51.10068083602323        51.10067169205803        51.10066254809277        51.10066954327243        51.100682921035855       51.100696298799164       51.10070967656259        51.1007230543259         51.10073643208932        51.10074980985263        51.10076318761605        51.10076481023634        51.1007360741317         51.10070733802712        51.10067860192254        51.1006498658179         51.10062112971332        51.100592393608736       51.1005636575041         51.100534921399515       51.100506185294876       51.10047744919035        51.10044871308571        51.10041997698113        51.10039124087649        51.100368338945486       51.10036857121128        51.10036880347718        51.10035953705136        51.100341836856614       51.100329940092195       51.100348802733095       51.100367665373994       51.10038652801495        51.10040539065585        51.10042425329681        51.10044311593771        51.100461978578664       51.100480841219564       51.10049970386058        51.10051856650148        51.100537429142435       51.10055629178339        51.10057515442429        51.100580733459765       51.10056008539823        51.10053943733669        51.10051878927521        51.100498141213734       51.10047749315214        51.10045684509066        51.100436197029126       51.1004155489677         51.10039490090611        51.10037425284463        51.100353604783095       51.10033295672167        51.10031230866008        51.10030208839885        51.1003176684103         51.100321185103326       51.1003030549532         51.1003035587276         51.100322981035504       51.100342403343404       51.10036182565119        51.10038124795909        51.100400670266936       51.100420092574836       51.10043951488268        51.100458937190524       51.10047835949837        51.10049778180627        51.10051720411411        51.10053662642201        51.1005560487298         51.10056124235041        51.10054060759421        51.10051997283813        51.10049933808193        51.10047870332579        51.10045806856965        51.10043743381351        51.10041679905737        51.10039616430123        51.10037552954515        51.10035489478901        51.10033426003281        51.100313625276726       51.100292990520586       51.100272355764446       51.10027787061847        51.10028027827087        51.10026649968876        51.100286256347715       51.10030601300673        51.10032576966563        51.100345526324645       51.1003652829836         51.10038503964262        51.100404796301575       51.10042455296053        51.10044430961955        51.100464066278505       51.10048382293746        51.10050357959642        51.100523336255435       51.10054309291439        51.10055401534498        51.10053665670347        51.1005192980619         51.100501939420326       51.10048458077881        51.10046722213724        51.10044986349567        51.100432504854155       51.10041514621258        51.10039778757107        51.1003804289295         51.10036307028798        51.10034571164641        51.10032835300484        51.100310994363326       51.10031699018401        51.100335837017724       51.10035536056506        51.10038415381308        51.10042154726301        51.100458940713          51.10049633416298        51.10053372761297        51.100571121062956       51.100608514513          51.10064590796293        51.10068330141297        51.10072069486296        51.10075808831294        51.10079548176293        51.10083287521297        51.1008702686629         51.10090766211289        51.10087848729506        51.100843942670735       51.100809398046295       51.10077485342185        51.10074030879747        51.100705764173085       51.100671219548644       51.10063667492426        51.10060213029982        51.100567585675435       51.10053304105105        51.10049849642661        51.10046395180217        51.10042940717784        51.100400906285245       51.10038367266674        51.100392549920684       51.10041261982917        51.100447219018236       51.1004818182073         51.10051641739631        51.10055101658543        51.100585615774435       51.1006202149635         51.10065481415256        51.10068941334163        51.10072401253069        51.1007586117197         51.10079321090882        51.10082781009788        51.10086240928695        51.10089700847601        51.100891961850664       51.10085718667426        51.100822411497916       51.10078763632163        51.100752861145224       51.10071808596888        51.10068331079259        51.10064853561619        51.10061376043984        51.100578985263496       51.10054421008715        51.100509434910805       51.10047465973446        51.10043988455806        51.10040510938177        51.10038756516775        51.10038015573821        51.10038900845484        51.10041435132683        51.10044471370264        51.10047507607851        51.10050543845426        51.10053580083013        51.10056616320594        51.10059652558175        51.1006268879575         51.10065725033337        51.10068761270918        51.10071797508499        51.1007483374608         51.10077869983661        51.10080906221242        51.10082449082768        51.10077735868168        51.100730226535745       51.10068309438975        51.100635962243814       51.10058883009788        51.10054169795188        51.100494565805946       51.100447433659895       51.100400301514014       51.10035316936802        51.100306037222026       51.10025890507609        51.100211772930095       51.1001646407841         51.1000905990461         51.10000000000002
21                       49.765612435986554       49.89281951889825        50.01105504226916        50.11929240624238        50.220192881203275       50.31257956914385        50.39685249524325        50.46955002396555        50.54094379163314        50.600286812609966       50.65877885613742        50.70565502621241        50.75133596139648        50.7905697509828         50.82545696295017        50.860344174917486       50.88494345302627        50.90910162589           50.93325979875374        50.953036724944525       50.969596658969465       50.98615659299435        50.99925814965661        51.00988949574429        51.02052084183197        51.03103313152377        51.039180292659296       51.04537065697883        51.051773880548865       51.05819392471301        51.06394313152879        51.067473807319516       51.07104000786717        51.07462623688025        51.078212465893216       51.08085889036437        51.082640450391125       51.08442201041794        51.086203570444695       51.08798689841967        51.08977569519266        51.091564491965755       51.092342390660065       51.09309227086095        51.09382461083845        51.09455695081601        51.09528929079346        51.09602163077096        51.09675397074852        51.09708214158803        51.097380916492625       51.09767969139722        51.097978466301925       51.09827724120646        51.09857622734495        51.09887087637219        51.09897986502136        51.09908988331591        51.099229420075915       51.09936895683592        51.09950849359592        51.09964803035592        51.09978756711587        51.09991483212093        51.099982442997884       51.10005005387478        51.10010397789421        51.10014394983432        51.10018392177449        51.100223893714656       51.100263865654824       51.100303837594936       51.10034380953505        51.100383781475216       51.10042375341533        51.10045624724398        51.1004882525653         51.100520257886615       51.10055226320799        51.100584268529246       51.10061627385056        51.10063578334382        51.10065435842455        51.10067293350539        51.10069150858618        51.10071008366697        51.100728658747755       51.10074723382854        51.10076580890933        51.10078438399012        51.100799383393905       51.10079663680847        51.100793890222974       51.10079114363748        51.10078839705204        51.100785650466605       51.10078290388117        51.10078015729573        51.100777410710236       51.10077466412474        51.100771917539305       51.10076960581421        51.10076748450393        51.10076536319377        51.100763241883556       51.10076112057334        51.100758999263235       51.10075687795296        51.10075475664274        51.10075263533258        51.10074896194823        51.10074101714997        51.100733072351886       51.10072512755363        51.10071718275549        51.10070923795729        51.10070129315909        51.100693348360835       51.10068540356269        51.10067745876444        51.10066951396624        51.100665776363826       51.100664653694025       51.10066353102428        51.10066240835448        51.10066128568462        51.10066016301482        51.10065904034502        51.100657917675164       51.10065679500542        51.10065567233556        51.10066099446783        51.10066985022354        51.10067870597925        51.10068756173496        51.10069641749067        51.10070527324649        51.1007141290022         51.10072298475791        51.100731840513674       51.10074069626933        51.100745702737015       51.1007466047497         51.10074750676239        51.10074840877513        51.10074931078782        51.10075021280045        51.10075111481319        51.100752016825936       51.10075291883862        51.10075382085131        51.10075926162756        51.10076861017217        51.100777958716776       51.100787307261385       51.10079665580599        51.1008060043506         51.10081535289521        51.10082470143982        51.100834049984485       51.10084339852904        51.10084792220442        51.10084856164485        51.10084920108534        51.100849840525825       51.100850479966255       51.10085111940674        51.100851758847284       51.100852398287714       51.10085303772814        51.10085367716863        51.10085415848869        51.10085452738758        51.100854896286535       51.10085526518537        51.10085563408427        51.100856002983164       51.10085637188206        51.100856740780955       51.10085710967985        51.100857478578746       51.100857433010844       51.10085714638478        51.10085685975889        51.10085657313283        51.100856286506826       51.10085599988082        51.100855713254816       51.10085542662887        51.100855140002864       51.100854853376745       51.100854812026796       51.10085491989628        51.100855027765704       51.10085513563513        51.100855243504554       51.10085535137398        51.10085545924335        51.10085556711283        51.100855674982256       51.100855782851625       51.10085595063532        51.10085613464247        51.10085631864956        51.10085650265671        51.10085668666386        51.10085687067101        51.100857054678045       51.10085723868525        51.1008574226924         51.10085760669949        51.10085711005661        51.10085654657428        51.10085598309206        51.10085541960973        51.1008548561274         51.100854292645124       51.10085372916279        51.10085316568052        51.100852602198245       51.10085335044147        51.10085665722909        51.10085996401676        51.100863270804325       51.100866577592          51.10086988437962        51.10087319116724        51.10087649795486        51.100879804742476       51.10088311153015        51.10088326861404        51.100882034747315       51.10088080088059        51.10087956701386        51.100878333147136       51.10087709928035        51.100875865413684       51.100874631546844       51.10087339768012        51.10087216381339        51.10087017618031        51.10085955487597        51.10084893357157        51.10083831226717        51.10082769096289        51.10081706965849        51.10080644835415        51.100795827049694       51.10078520574535        51.10077458444107        51.10076521596142        51.10075601475927        51.100746813557066       51.10073761235492        51.10072841115277        51.100719209950626       51.10071000874848        51.10070080754633        51.100707784487895       51.10072115943615        51.100734534384344       51.10074790933254        51.10076128428079        51.100774659229046       51.10078803417724        51.100801409125495       51.10080295039569        51.10077393011727        51.100744909838795       51.10071588956038        51.1006868692819         51.10065784900348        51.10062882872501        51.10059980844659        51.10057078816817        51.100541767889695       51.10051274761133        51.100483727332914       51.10045470705444        51.10042568677602        51.10040249822043        51.10040243414437        51.10040237006831        51.10039304816456        51.100375506351895       51.100363756217234       51.10038270319785        51.10040165017847        51.1004205971592         51.10043954413982        51.10045849112049        51.100477438101166       51.10049638508178        51.1005153320624         51.10053427904313        51.10055322602375        51.10057217300442        51.1005911199851         51.100610066965714       51.100615623524504       51.100594742088504       51.1005738606525         51.100552979216445       51.10053209778039        51.10051121634433        51.10049033490833        51.10046945347227        51.100448572036214       51.10042769060021        51.10040680916421        51.100385927728155       51.10036504629204        51.10034416485604        51.100333699990586       51.10034900761326        51.10035242318861        51.10033449925561        51.10033519229427        51.100354786654634       51.100374381014944       51.100393975375255       51.10041356973562        51.10043316409593        51.1004527584563         51.10047235281661        51.10049194717698        51.100511541537344       51.100531135897654       51.100550730257964       51.10057032461839        51.1005899189787         51.10059514407743        51.1005742856247         51.10055342717192        51.10053256871913        51.1005117102664         51.100490851813674       51.10046999336089        51.10044913490822        51.10042827645549        51.1004074180027         51.100386559549975       51.10036570109719        51.10034484264446        51.100323984191675       51.10030312573895        51.10030838909762        51.10031074180256        51.10029721842528        51.100317197747586       51.10033717707           51.100357156392306       51.100377135714666       51.10039711503708        51.10041709435944        51.1004370736818         51.10045705300416        51.10047703232652        51.10049701164883        51.10051699097119        51.100536970293604       51.10055694961591        51.100576928938324       51.10058802524577        51.10057068430058        51.10055334335527        51.10053600241014        51.10051866146483        51.10050132051964        51.10048397957439        51.1004666386292         51.10044929768401        51.10043195673876        51.10041461579357        51.10039727484826        51.10037993390307        51.10036259295782        51.10034525201263        51.10035116270069        51.10036992850223        51.100390016984704       51.10041924778051        51.10045696059149        51.10049467340252        51.1005323862135         51.10057009902454        51.10060781183557        51.10064552464655        51.10068323745759        51.100720950268624       51.10075866307966        51.10079637589064        51.10083408870162        51.10087180151265        51.10090951432369        51.100947227134725       51.10091801855526        51.10088341168421        51.100848804813154       51.1008141979421         51.10077959107099        51.100744984199935       51.100710377328824       51.10067577045777        51.100641163586715       51.10060655671566        51.10057194984461        51.100537342973496       51.1005027361025         51.100468129231444       51.10043943567655        51.10042176626325        51.10043089343901        51.100451375613545       51.10048606878104        51.100520761948644       51.10055545511614        51.100590148283686       51.100624841451236       51.10065953461873        51.10069422778628        51.10072892095377        51.10076361412132        51.10079830728887        51.10083300045636        51.10086769362397        51.10090238679146        51.10093707995901        51.10093197559564        51.100897028916165       51.100862082236745       51.100827135557324       51.10079218887785        51.10075724219837        51.10072229551895        51.10068734883947        51.10065240216005        51.100617455480574       51.10058250880115        51.10054756212173        51.100512615442256       51.10047766876278        51.10044272208336        51.1004245831831         51.100416587883444       51.10042486965807        51.10044967950836        51.1004795204052         51.10050936130199        51.100539202198775       51.10056904309556        51.10059888399235        51.10062872488919        51.10065856578592        51.10068840668271        51.10071824757949        51.10074808847628        51.10077792937318        51.10080777026997        51.10083761116675        51.10085230279867        51.100803530875055       51.10075475895155        51.10070598702805        51.10065721510449        51.10060844318099        51.10055967125743        51.100510899333926       51.10046212741037        51.10041335548681        51.100364583563305       51.1003158116398         51.1002670397163         51.100218267792684       51.100169495869125       51.10009321192416        51.10000000000002
22                       49.736171230612854       49.863463409777694       49.981977775474775       50.09067673207477        50.1921788618136         50.28531691330295        50.370500371423304       50.44424014471184        50.51669099200325        50.57724070664335        50.63695017660564        50.6850747409228         50.732007256833924       50.772486982446765       50.80861826057014        50.844749538693634       50.870455434920416       50.89571433268287        50.92097323044533        50.94175943082166        50.95926144894793        50.97676346707419        50.99067755138344        51.00202888700261        51.01338022262178        51.02460969465727        51.03335976006741        51.040052978875224       51.04697387223433        51.05391275692449        51.06013684789724        51.06399703942088        51.06789668013613        51.07181856186969        51.07574044360325        51.07864618016595        51.08061679906376        51.08258741796158        51.084558036859335       51.08653068198464        51.08850959484403        51.09048850770347        51.09135865580862        51.0921980485698         51.09301790089512        51.09383775322044        51.09465760554582        51.095477457871084       51.09629731019646        51.09666784347621        51.097005696988504       51.09734355050091        51.09768140401337        51.09801925752572        51.09835714344575        51.09868962955744        51.09881392754005        51.09893933314078        51.09909649257867        51.099253652016614       51.099410811454504       51.09956797089234        51.09972513033023        51.09986848438433        51.099944729200104       51.10002097401588        51.10008161445694        51.10012634814427        51.10017108183166        51.10021581551905        51.10026054920644        51.100305282893714       51.1003500165811         51.10039475026849        51.100439483955824       51.10047388836347        51.10050761801142        51.10054134765926        51.10057507730704        51.10060880695494        51.10064253660278        51.10066301898087        51.10068251075518        51.1007020025296         51.10072149430391        51.10074098607828        51.100760477852646       51.100779969626956       51.10079946140132        51.10081895317569        51.100834746722796       51.100832186067066       51.10082962541128        51.10082706475555        51.100824504099705       51.10082194344392        51.10081938278819        51.10081682213246        51.10081426147667        51.100811700820884       51.1008091401651         51.10080687715242        51.100804744470395       51.100802611788424       51.1008004791064         51.100798346424426       51.100796213742456       51.10079408106043        51.100791948378514       51.100789815696544       51.10078612762169        51.100778158999674       51.1007701903776         51.10076222175559        51.100754253133516       51.1007462845115         51.10073831588943        51.100730347267415       51.1007223786454         51.10071441002333        51.10070644140126        51.10070268821215        51.100701555075375       51.100700421938484       51.10069928880159        51.10069815566476        51.100697022527925       51.10069588939109        51.1006947562542         51.10069362311742        51.10069248998053        51.100697839744726       51.10070674402175        51.100715648298774       51.1007245525758         51.10073345685288        51.10074236112996        51.100751265406984       51.10076016968401        51.100769073960976       51.10077797823811        51.10078305740382        51.10078405789409        51.10078505838436        51.100786058874576       51.10078705936485        51.10078805985506        51.100789060345335       51.10079006083555        51.10079106132582        51.10079206181604        51.10079759836873        51.10080704036426        51.10081648235973        51.100825924355206       51.100835366350736       51.10084480834621        51.10085425034168        51.100863692337214       51.10087313433269        51.10088257632816        51.1008871791189         51.1008878861341         51.10088859314925        51.1008893001644         51.1008900071796         51.10089071419475        51.10089142120995        51.100892128225155       51.1008928352403         51.10089354225545        51.100894080131354       51.10089449775171        51.10089491537212        51.10089533299248        51.10089575061289        51.10089616823325        51.10089658585366        51.100897003474074       51.10089742109449        51.10089783871484        51.100897817155385       51.10089754016451        51.10089726317369        51.10089698618282        51.10089670919194        51.10089643220101        51.100896155210194       51.10089587821932        51.100895601228444       51.10089532423757        51.10089528772551        51.100895397514364       51.10089550730322        51.10089561709208        51.10089572688088        51.10089583666968        51.100895946458536       51.10089605624739        51.10089616603619        51.10089627582505        51.10089644935931        51.10089664015453        51.10089683094975        51.10089702174491        51.10089721254013        51.10089740333535        51.100897594130515       51.10089778492568        51.1008979757209         51.10089816651612        51.100897671188875       51.100897108484844       51.100896545780756       51.100895983076725       51.100895420372694       51.10089485766866        51.100894294964576       51.10089373226049        51.10089316955646        51.10089391050917        51.100897194267816       51.10090047802646        51.10090376178505        51.10090704554375        51.100910329302394       51.10091361306104        51.10091689681968        51.10092018057833        51.10092346433703        51.10092355565291        51.10092223714395        51.10092091863498        51.10091960012602        51.10091828161717        51.10091696310815        51.10091564459924        51.100914326090276       51.10091300758131        51.100911689072404       51.100909617161506       51.10089891575285        51.100888214344195       51.1008775129356         51.100866811527          51.100856110118286       51.10084540870969        51.10083470730103        51.10082400589238        51.10081330448378        51.10080387607354        51.10079461763445        51.100785359195356       51.10077610075632        51.10076684231717        51.10075758387808        51.10074832543904        51.10073906699995        51.100746025703415       51.1007593978365         51.10077276996958        51.10078614210266        51.100799514235746       51.10081288636883        51.10082625850191        51.10083963063505        51.100841090555036       51.10081178610284        51.100782481650526       51.10075317719827        51.10072387274596        51.100694568293704       51.100665263841506       51.100635959389194       51.10060665493694        51.100577350484684       51.10054804603243        51.10051874158012        51.100489437127806       51.10046013267555        51.10043665749561        51.10043629707758        51.10043593665961        51.10042655927782        51.10040917584729        51.10039757234233        51.10041660366272        51.10043563498306        51.10045466630345        51.1004736976239         51.10049272894423        51.10051176026457        51.10053079158496        51.10054982290535        51.100568854225685       51.10058788554608        51.10060691686647        51.1006259481868         51.10064497950714        51.100650513589244       51.10062939877872        51.1006082839682         51.10058716915762        51.1005660543471         51.10054493953646        51.100523824726          51.10050270991542        51.10048159510484        51.10046048029426        51.10043936548374        51.10041825067316        51.100397135862636       51.100376021052          51.100365311582266       51.10038034681611        51.100383661273895       51.100365943557904       51.100366825860874       51.10038659227371        51.100406358686485       51.100426125099375       51.10044589151221        51.100465657924985       51.10048542433776        51.100505190750596       51.10052495716343        51.10054472357626        51.1005644899891         51.10058425640187        51.100604022814764       51.10062378922754        51.10062904580457        51.10060796365519        51.10058688150582        51.100565799356445       51.10054471720707        51.100523635057755       51.100502552908324       51.10048147075901        51.10046038860963        51.10043930646026        51.100418224310886       51.10039714216157        51.10037606001214        51.10035497786282        51.10033389571345        51.10033890757683        51.10034120533419        51.100327937161865       51.10034813914751        51.100368341133276       51.10038854311904        51.100408745104744       51.10042894709056        51.10044914907627        51.10046935106203        51.100489553047794       51.1005097550335         51.10052995701926        51.10055015900497        51.10057036099073        51.10059056297649        51.1006107649622         51.10062203514656        51.10060471189763        51.100587388648705       51.10057006539989        51.10055274215097        51.10053541890204        51.100518095653115       51.10050077240419        51.10048344915532        51.10046612590645        51.10044880265747        51.1004314794086         51.10041415615967        51.10039683291075        51.100379509661934       51.100385335217425       51.1004040199868         51.10042467340429        51.10045434174788        51.10049237391996        51.10053040609199        51.10056843826408        51.10060647043605        51.100644502608134       51.10068253478016        51.10072056695219        51.10075859912422        51.100796631296305       51.10083466346833        51.10087269564036        51.10091072781245        51.100948759984476       51.10098679215645        51.10095754981546        51.10092288069774        51.10088821158001        51.10085354246223        51.100818873344565       51.10078420422684        51.10074953510906        51.10071486599139        51.10068019687367        51.100645527755944       51.10061085863822        51.100576189520496       51.10054152040277        51.10050685128505        51.10047796506791        51.100459859859825       51.10046923695728        51.10049013139803        51.10052491854401        51.10055970568999        51.10059449283597        51.100629279982          51.10066406712798        51.10069885427396        51.100733641419936       51.10076842856597        51.10080321571195        51.10083800285793        51.100872790003905       51.10090757715           51.100942364295975       51.10097715144195        51.10097198934062        51.10093687115807        51.10090175297552        51.10086663479302        51.10083151661041        51.10079639842786        51.10076128024531        51.100726162062756       51.100691043880204       51.10065592569765        51.100620807515156       51.100585689332604       51.10055057115005        51.10051545296744        51.100480334785004       51.100461601198504       51.10045302002874        51.100460730861414       51.10048500769           51.10051432710782        51.10054364652552        51.100572965943286       51.100602285361106       51.10063160477887        51.10066092419663        51.100690243614395       51.10071956303216        51.10074888244992        51.10077820186768        51.10080752128545        51.100836840703266       51.10086616012097        51.10088011476955        51.100829703068484       51.10077929136742        51.10072887966635        51.10067846796517        51.1006280562641         51.10057764456303        51.100527232861964       51.10047682116078        51.10042640945977        51.10037599775865        51.100325586057465       51.100275174356454       51.10022476265533        51.100174350954205       51.10009582480228        51.10000000000002
23                       49.70673002523915        49.83410730065708        49.95290050868044        50.06206105790716        50.16416484242393        50.25805425746199        50.34414824760336        50.41893026545819        50.492438192373356       50.55419460067668        50.61512149707386        50.6644944556333         50.71267855227131        50.75440421391079        50.79177955819023        50.82915490246961        50.85596741681451        50.88232703947574        50.908686662136915       50.9304821366988         50.94892623892639        50.967370341154094       50.98209695311027        50.994168278260986       51.00623960341164        51.01818625779072        51.027539227475586       51.034735300771615       51.04217386391991        51.04963158913603        51.05633056426575        51.06052027152231        51.06475335240515        51.069010886859246       51.07326842131329        51.076433469967526       51.07859314773634        51.08075282550516        51.082912503273974       51.08507446554955        51.08724349449528        51.08941252344107        51.09037492095706        51.09130382627859        51.09221119095173        51.093118555624926       51.094025920298066       51.094933284971205       51.0958406496444         51.096253545364334       51.096630477484496       51.097007409604714       51.09738434172493        51.097761273845094       51.09813805954656        51.09850838274269        51.09864799005868        51.0987887829657         51.098963565081476       51.09913834719731        51.09931312931303        51.09948791142881        51.09966269354459        51.09982213664779        51.09990701540238        51.09999189415703        51.10005925101973        51.10010874645434        51.10015824188889        51.100207737323444       51.100257232758054       51.10030672819266        51.10035622362716        51.10040571906177        51.10045521449632        51.10049152948301        51.100526983457485       51.10056243743185        51.10059789140627        51.10063334538063        51.10066879935505        51.10069025461803        51.10071066308592        51.10073107155381        51.10075148002181        51.1007718884897         51.10079229695759        51.10081270542548        51.10083311389343        51.10085352236132        51.100870110051744       51.10086773532572        51.10086536059964        51.100862985873505       51.100860611147425       51.1008582364214         51.10085586169532        51.100853486969186       51.10085111224316        51.100848737517026       51.100846362791          51.10084414849064        51.100842004436856       51.100839860383076       51.100837716329295       51.10083557227557        51.10083342822179        51.10083128416801        51.10082914011423        51.100826996060505       51.10082329329521        51.10081530084926        51.10080730840343        51.100799315957545       51.10079132351166        51.10078333106577        51.10077533861988        51.100767346173996       51.10075935372811        51.10075136128228        51.10074336883633        51.100739600060535       51.10073845645667        51.10073731285274        51.100736169248876       51.10073502564501        51.10073388204103        51.10073273843716        51.10073159483329        51.100730451229424       51.1007293076255         51.100734685021735       51.100743637820074       51.10075259061841        51.10076154341675        51.10077049621509        51.10077944901349        51.10078840181177        51.100797354610165       51.10080630740845        51.10081526020684        51.100820412070675       51.100821511038475       51.100822610006276       51.100823708974076       51.10082480794182        51.10082590690962        51.10082700587742        51.100828104845164       51.100829203812964       51.100830302780764       51.1008359351099         51.10084547055635        51.10085500600263        51.10086454144903        51.10087407689542        51.10088361234176        51.1008931477881         51.100902683234494       51.10091221868083        51.100921754127285       51.10092643603343        51.10092721062324        51.100927985213104       51.100928759803026       51.10092953439289        51.1009303089827         51.10093108357262        51.10093185816248        51.10093263275235        51.10093340734221        51.10093400177391        51.100934468115724       51.100934934457655       51.10093540079953        51.1009358671414         51.100936333483276       51.100936799825206       51.10093726616708        51.10093773250895        51.10093819885088        51.10093820129987        51.100937933944124       51.10093766658849        51.10093739923269        51.10093713187695        51.10093686452126        51.100936597165514       51.10093632980977        51.10093606245408        51.10093579509828        51.10093576342422        51.10093587513245        51.10093598684074        51.10093609854897        51.1009362102572         51.100936321965435       51.10093643367372        51.1009365453819         51.10093665709019        51.10093676879836        51.10093694808336        51.10093714566665        51.10093734324988        51.10093754083317        51.10093773841646        51.100937935999696       51.100938133582986       51.100938331166276       51.100938528749566       51.1009387263328         51.100938232321255       51.10093767039541        51.10093710846962        51.100936546543835       51.10093598461805        51.1009354226922         51.100934860766415       51.10093429884063        51.1009337369149         51.10093447057699        51.10093773130666        51.10094099203627        51.100944252765885       51.100947513495555       51.100950774225225       51.100954034954896       51.100957295684566       51.10096055641418        51.10096381714391        51.100963842691726       51.100962439540524       51.100961036389435       51.10095963323835        51.1009582300872         51.100956826936          51.10095542378491        51.100954020633765       51.10095261748262        51.10095121433153        51.10094905814276        51.100938276629904       51.100927495116935       51.10091671360408        51.10090593209111        51.1008951505782         51.100884369065284       51.10087358755237        51.1008628060394         51.100852024526546       51.10084253618584        51.10083322050974        51.1008239048337         51.100814589157665       51.100805273481626       51.10079595780559        51.10078664212955        51.10077732645345        51.10078426691882        51.10079763623679        51.10081100555476        51.10082437487267        51.10083774419064        51.10085111350861        51.10086448282652        51.10087785214449        51.10087923071444        51.10084964208835        51.10082005346226        51.10079046483611        51.10076087621002        51.100731287583926       51.100701698957835       51.10067211033163        51.10064252170565        51.1006129330795         51.10058334445347        51.10055375582732        51.10052416720117        51.10049457857508        51.10047081677067        51.10047016001067        51.10046950325079        51.10046007039102        51.100442845342684       51.100431388467484       51.10045050412759        51.100469619787646       51.100488735447755       51.100507851107864       51.100526966767916       51.100546082428025       51.10056519808808        51.100584313748186       51.100603429408295       51.100622545068404       51.10064166072851        51.100660776388565       51.100679892048674       51.1006854036541         51.100664055469          51.100642707283896       51.10062135909885        51.10060001091375        51.10057866272865        51.10055731454355        51.10053596635851        51.100514618173406       51.100493269988306       51.10047192180326        51.10045057361816        51.100429225433004       51.10040787724796        51.100396923173946       51.10041168601907        51.10041489935912        51.100397387860255       51.10039845942754        51.10041839789284        51.10043833635814        51.10045827482344        51.10047821328874        51.10049815175398        51.10051809021934        51.10053802868458        51.10055796714988        51.10057790561518        51.10059784408048        51.10061778254578        51.10063772101108        51.10065765947638        51.1006629475317         51.10064164168574        51.10062033583972        51.1005990299937         51.10057772414774        51.10055641830172        51.10053511245576        51.1005138066098         51.100492500763835       51.100471194917816       51.10044988907191        51.10042858322589        51.10040727737993        51.10038597153391        51.10036466568795        51.10036942605598        51.10037166886582        51.10035865589839        51.10037908054744        51.100399505196606       51.10041992984566        51.10044035449482        51.10046077914399        51.100481203793095       51.1005016284422         51.10052205309137        51.100542477740476       51.10056290238958        51.10058332703875        51.1006037516878         51.100624176336964       51.10064460098613        51.10065604504729        51.10063873949474        51.10062143394214        51.10060412838959        51.10058682283699        51.10056951728444        51.100552211731895       51.10053490617929        51.100517600626745       51.1005002950742         51.10048298952154        51.10046568396905        51.10044837841639        51.10043107286384        51.100413767311295       51.1004195077341         51.10043811147136        51.10045932982405        51.10048943571542        51.100527787248495       51.10056613878157        51.100604490314595       51.10064284184767        51.100681193380694       51.10071954491377        51.100757896446794       51.10079624797987        51.10083459951295        51.10087295104597        51.10091130257905        51.10094965411213        51.10098800564515        51.10102635717817        51.10099708107555        51.10096234971121        51.100927618346816       51.10089288698242        51.100858155618084       51.10082342425369        51.10078869288924        51.10075396152496        51.10071923016051        51.10068449879611        51.100649767431776       51.10061503606744        51.100580304703044       51.10054557333871        51.10051649445933        51.10049795345628        51.10050758047555        51.10052888718246        51.10056376830693        51.10059864943139        51.100633530555854       51.10066841168032        51.10070329280478        51.10073817392919        51.10077305505365        51.100807936178114       51.10084281730258        51.10087769842704        51.100912579551505       51.100947460676025       51.10098234180043        51.10101722292495        51.1010120030856         51.10097671339997        51.10094142371423        51.10090613402866        51.10087084434298        51.10083555465735        51.10080026497167        51.10076497528604        51.10072968560041        51.100694395914786       51.1006591062291         51.100623816543475       51.10058852685785        51.10055323717211        51.10051794748654        51.10049861921385        51.10048945217392        51.1004965920647         51.10052033587158        51.10054913381026        51.10057793174906        51.1006067296878         51.10063552762654        51.10066432556533        51.10069312350407        51.100721921442755       51.100750719381494       51.10077951732029        51.10080831525903        51.10083711319783        51.100865911136566       51.100894709075305       51.10090792674055        51.100855875261914       51.10080382378328        51.10075177230459        51.1006997208259         51.10064766934727        51.10059561786852        51.10054356639           51.100491514911255       51.100439463432565       51.10038741195393        51.10033536047524        51.10028330899661        51.100231257517976       51.10017920603923        51.100098437680344       51.10000000000002
24                       49.677288819865566       49.804751191536525       49.923823241886055       50.033445383739604       50.1361508230342         50.230791601621036       50.31779612378341        50.393620386204475       50.46818539274352        50.53114849471007        50.59329281754208        50.64391417034375        50.69334984770882        50.73632144537481        50.77494085581026        50.81356026624576        50.84147939870866        50.86893974626861        50.89640009382856        50.91920484257588        50.93859102890491        50.95797721523394        50.9735163548371         50.98630766951925        50.99909898420145        51.01176282092422        51.0217186948837         51.02941762266801        51.03737385560544        51.04535042134745        51.05252428063426        51.057043503623674       51.06161002467417        51.06620321184869        51.07079639902332        51.07422075976899        51.076569496408865       51.07891823304874        51.081266969688556       51.08361824911452        51.085977394146596       51.08833653917878        51.0893911861055         51.09040960398744        51.0914044810084         51.092399358029354       51.09339423505037        51.09438911207127        51.095383989092284       51.09583924725251        51.09625525798049        51.09667126870852        51.097087279436494       51.09750329016447        51.09791897564742        51.098327135928          51.09848205257731        51.09863823279068        51.09883063758434        51.09902304237801        51.09921544717167        51.09940785196528        51.09960025675895        51.099775788911245       51.0998693016046         51.09996281429807        51.10003688758252        51.10009114476429        51.100145401946065       51.100199659127895       51.100253916309725       51.10030817349144        51.10036243067327        51.100416687855045       51.10047094503682        51.10050917060249        51.10054634890349        51.10058352720438        51.10062070550538        51.10065788380632        51.10069506210726        51.10071749025508        51.10073881541655        51.10076014057802        51.10078146573949        51.10080279090096        51.10082411606248        51.10084544122401        51.10086676638542        51.10088809154695        51.10090547338069        51.10090328458426        51.10090109578795        51.10089890699146        51.100896718195145       51.100894529398715       51.1008923406024         51.10089015180597        51.10088796300954        51.10088577421317        51.100883585416796       51.10088141982885        51.10087926440326        51.100877108977784       51.10087495355219        51.10087279812666        51.100870642701125       51.100868487275534       51.10086633185           51.10086417642452        51.10086045896867        51.10085244269891        51.100844426429205       51.100836410159445       51.10082839388974        51.10082037762004        51.10081236135028        51.100804345080576       51.10079632881087        51.10078831254117        51.10078029627135        51.100776511908805       51.100775357837904       51.100774203766946       51.100773049696045       51.10077189562509        51.100770741554186       51.10076958748323        51.10076843341227        51.10076727934131        51.10076612527041        51.10077153029863        51.100780531618284       51.10078953293794        51.10079853425759        51.100807535577246       51.10081653689696        51.10082553821661        51.10083453953621        51.10084354085592        51.10085254217557        51.10085776673753        51.10085896418286        51.100860161628134       51.10086135907352        51.10086255651879        51.10086375396412        51.10086495140945        51.100866148854834       51.10086734630022        51.10086854374549        51.100874271851126       51.100883900748386       51.10089352964559        51.10090315854285        51.10091278744011        51.10092241633737        51.10093204523463        51.10094167413189        51.10095130302915        51.10096093192635        51.10096569294791        51.10096653511249        51.100967377277016       51.100968219441654       51.10096906160618        51.10096990377076        51.10097074593534        51.100971588099924       51.10097243026445        51.10097327242903        51.100973923416404       51.10097443847985        51.10097495354324        51.10097546860658        51.10097598366997        51.1009764987333         51.10097701379675        51.100977528860085       51.100978043923476       51.10097855898687        51.10097858544435        51.100978327723794       51.10097807000324        51.10097781228262        51.10097755456201        51.10097729684145        51.10097703912089        51.10097678140028        51.10097652367972        51.10097626595916        51.10097623912293        51.10097635275059        51.100976466378256       51.10097658000586        51.10097669363353        51.10097680726119        51.100976920888854       51.10097703451646        51.100977148144125       51.10097726177173        51.100977446807406       51.10097765117871        51.10097785555007        51.100978059921374       51.10097826429279        51.10097846866404        51.1009786730354         51.10097887740676        51.10097908177812        51.10097928614948        51.10097879345352        51.10097823230598        51.10097767115843        51.10097711001089        51.10097654886334        51.1009759877158         51.10097542656831        51.10097486542071        51.10097430427322        51.10097503064469        51.100978268345386       51.10098150604608        51.10098474374672        51.10098798144736        51.100991219148          51.100994456848696       51.10099769454939        51.10100093225003        51.10100416995073        51.10100412973054        51.1010026419371         51.10100115414389        51.1009996663505         51.10099817855718        51.10099669076385        51.10099520297052        51.1009937151772         51.10099222738381        51.10099073959054        51.10098849912396        51.100977637506844       51.10096677588956        51.10095591427239        51.10094505265522        51.100934191037936       51.100923329420766       51.100912467803596       51.100901606186426       51.1008907445692         51.10088119629796        51.10087182338498        51.10086245047199        51.10085307755901        51.100843704646024       51.10083433173298        51.100824958820056       51.10081558590707        51.10082250813434        51.10083587463714        51.10084924113994        51.10086260764274        51.10087597414554        51.10088934064834        51.100902707151135       51.100916073653934       51.100917370873844       51.10088749807392        51.10085762527399        51.100827752474004       51.10079787967402        51.10076800687409        51.10073813407416        51.100708261274235       51.10067838847425        51.10064851567432        51.10061864287445        51.10058877007447        51.10055889727448        51.10052902447461        51.10050497604573        51.10050402294377        51.10050306984192        51.100493581504224       51.100476514837965       51.100465204592524       51.10048440459235        51.10050360459218        51.10052280459195        51.10054200459183        51.1005612045916         51.100580404591426       51.100599604591196       51.10061880459102        51.10063800459085        51.100657204590675       51.100676404590445       51.10069560459033        51.1007148045901         51.10072029371884        51.100698712159215       51.10067713059965        51.10065554904003        51.100633967480405       51.10061238592078        51.10059080436122        51.100569222801596       51.100547641241974       51.10052605968235        51.10050447812279        51.100482896563165       51.10046131500354        51.10043973344398        51.10042853476557        51.100443025222035       51.10044613744435        51.10042883216266        51.1004300929942         51.10045020351197        51.100470314029735       51.1004904245475         51.10051053506527        51.100530645583035       51.10055075610086        51.100570866618625       51.100590977136335       51.10061108765416        51.10063119817198        51.100651308689635       51.10067141920746        51.100691529725225       51.10069684925884        51.10067531971623        51.100653790173624       51.100632260631016       51.10061073108841        51.1005892015458         51.100567672003194       51.100546142460644       51.100524612918036       51.10050308337543        51.10048155383288        51.10046002429027        51.100438494747664       51.100416965205056       51.100395435662506       51.1003999445353         51.10040213239756        51.10038937463486        51.10041002194737        51.100430669259936       51.10045131657239        51.1004719638849         51.10049261119747        51.10051325850998        51.10053390582243        51.100554553135          51.10057520044745        51.10059584775996        51.10061649507247        51.100637142384926       51.10065778969749        51.10067843701006        51.100690054948075       51.10067276709185        51.10065547923557        51.10063819137929        51.10062090352312        51.10060361566684        51.10058632781056        51.10056903995434        51.10055175209811        51.10053446424183        51.10051717638561        51.10049988852927        51.10048260067305        51.10046531281688        51.1004480249606         51.10045368025078        51.10047220295587        51.10049398624369        51.10052452968284        51.10056320057697        51.1006018714711         51.10064054236511        51.10067921325924        51.100717884153255       51.10075655504738        51.100795225941454       51.100833896835525       51.10087256772965        51.10091123862367        51.100949909517794       51.100988580411865       51.101027251305936       51.10106592219995        51.10103661233575        51.10100181872474        51.100967025113675       51.10093223150261        51.100897437891604       51.10086264428054        51.100827850669475       51.10079305705847        51.1007582634474         51.10072346983634        51.10068867622533        51.100653882614324       51.10061908900326        51.100584295392196       51.10055502385063        51.1005360470528         51.100545923993764       51.10056764296684        51.100602618069786       51.100637593172735       51.10067256827563        51.100707543378576       51.100742518481525       51.100777493584474       51.10081246868742        51.100847443790315       51.10088241889326        51.100917393996156       51.100952369099105       51.10098734420205        51.101022319305          51.10105729440795        51.101052016830636       51.10101655564188        51.10098109445306        51.10094563326436        51.1009101720756         51.10087471088684        51.10083924969808        51.100803788509324       51.100768327320566       51.100732866131864       51.10069740494305        51.10066194375429        51.10062648256559        51.10059102137683        51.10055556018807        51.10053563722914        51.100525884319154       51.10053245326793        51.100555664053104       51.10058394051276        51.100612216972536       51.10064049343225        51.100668769892025       51.10069704635174        51.100725322811456       51.10075359927117        51.10078187573089        51.10081015219066        51.10083842865038        51.10086670511009        51.100894981569866       51.10092325802964        51.100935738711485       51.10088204745523        51.10082835619903        51.10077466494283        51.10072097368658        51.10066728243038        51.100613591174124       51.100559899917926       51.10050620866167        51.10045251740547        51.100398826149274       51.10034513489302        51.10029144363682        51.10023775238051        51.10018406112431        51.100101050558465       51.10000000000002
25                       49.647847614491866       49.77539508241591        49.894745975091666       50.00482970957205        50.10813680364447        50.203528945780135       50.29144399996346        50.368310506950706       50.44393259311363        50.508102388743396       50.571464138010356       50.623333885054194       50.674021143146206       50.71823867683884        50.75810215343034        50.79796563002185        50.82699138060275        50.85555245306148        50.88411352552015        50.907927548453074       50.92825581888343        50.94858408931384        50.96493575656393        50.97844706077757        50.991958364991206       51.00533938405766        51.01589816229182        51.02409994456434        51.03257384729085        51.04106925355893        51.04871799700277        51.05356673572504        51.05846669694307        51.06339553683824        51.0683243767333         51.07200804957057        51.07454584508139        51.077083640592264       51.07962143610314        51.082162032679435       51.08471129379791        51.087260554916384       51.088407451254          51.08951538169629        51.09059777106506        51.09168016043384        51.092762549802615       51.09384493917139        51.094927328540166       51.09542494914069        51.09588003847648        51.09633512781227        51.096790217148055       51.09724530648384        51.09769989174822        51.09814588911337        51.098316115096054       51.098487682615655       51.09869771008721        51.098907737558704       51.09911776503026        51.099327792501754       51.09953781997331        51.0997294411747         51.09983158780693        51.09993373443916        51.10001452414531        51.1000735430743         51.100132562003296       51.100191580932346       51.10025059986128        51.10030961879028        51.10036863771927        51.100427656648264       51.10048667557726        51.10052681172198        51.1005657143495         51.100604616976966       51.100643519604546       51.10068242223201        51.100721324859535       51.100744725892184       51.10076696774718        51.100789209602226       51.10081145145733        51.100833693312325       51.10085593516743        51.10087817702242        51.10090041887747        51.10092266073258        51.10094083670964        51.10093883384292        51.10093683097625        51.10093482810953        51.10093282524281        51.10093082237614        51.10092881950948        51.10092681664281        51.10092481377609        51.10092281090937        51.1009208080427         51.10091869116718        51.10091652436978        51.100914357572435       51.10091219077515        51.100910023977804       51.10090785718046        51.100905690383115       51.10090352358577        51.100901356788484       51.10089762464213        51.100889584548554       51.10088154445509        51.10087350436146        51.10086546426788        51.100857424174364       51.10084938408079        51.10084134398721        51.10083330389364        51.10082526380012        51.10081722370654        51.10081342375719        51.10081225921925        51.10081109468126        51.10080993014327        51.10080876560528        51.100807601067345       51.10080643652935        51.10080527199136        51.10080410745337        51.10080294291538        51.100808375575525       51.100817425416494       51.10082647525746        51.10083552509843        51.1008445749394         51.10085362478043        51.100862674621396       51.100871724462365       51.10088077430328        51.10088982414425        51.100895121404335       51.10089641732719        51.10089771325005        51.100899009172906       51.10090030509582        51.10090160101868        51.10090289694159        51.10090419286445        51.10090548878736        51.10090678471022        51.10091260859224        51.10092233094042        51.10093205328849        51.10094177563661        51.100951497984795       51.10096122033292        51.10097094268099        51.10098066502917        51.10099038737735        51.101000109725476       51.101004949862386       51.10100585960163        51.10100676934093        51.101007679080226       51.10100858881947        51.10100949855877        51.101010408298066       51.10101131803725        51.10101222777655        51.10101313751579        51.101013845059015       51.10101440884387        51.101014972628775       51.10101553641363        51.10101610019848        51.10101666398339        51.10101722776824        51.10101779155309        51.101018355338056       51.10101891912291        51.101018969588836       51.10101872150341        51.10101847341798        51.10101822533261        51.101017977247125       51.10101772916164        51.10101748107627        51.101017232990785       51.10101698490536        51.10101673681993        51.10101671482164        51.10101683036862        51.10101694591572        51.10101706146281        51.10101717700985        51.10101729255689        51.101017408103985       51.101017523651024       51.10101763919812        51.10101775474516        51.101017945531396       51.10101815669083        51.10101836785026        51.10101857900963        51.101018790169064       51.101019001328496       51.10101921248793        51.101019423647244       51.101019634806676       51.10101984596611        51.10101935458579        51.10101879421654        51.10101823384724        51.10101767347794        51.101017113108696       51.10101655273934        51.101015992370094       51.10101543200079        51.10101487163155        51.10101559071245        51.101018805384115       51.10102202005578        51.101025234727445       51.101028449399166       51.10103166407089        51.10103487874255        51.10103809341422        51.10104130808588        51.10104452275755        51.101044416769355       51.10104284433379        51.101041271898225       51.10103969946272        51.101038127027266       51.101036554591644       51.10103498215619        51.10103340972063        51.10103183728512        51.10103026484961        51.10102794010527        51.101016998383784       51.1010060566623         51.100995114940815       51.10098417321939        51.100973231497846       51.10096228977642        51.10095134805499        51.10094040633339        51.10092946461202        51.100919856410144       51.10091042626027        51.10090099611028        51.10089156596041        51.10088213581048        51.10087270566055        51.10086327551056        51.10085384536063        51.100860749349806       51.10087411303749        51.10088747672512        51.100900840412805       51.10091420410049        51.100927567788176       51.10094093147575        51.10095429516343        51.100955511033135       51.10092535405943        51.100895197085606       51.10086504011184        51.10083488313802        51.100804726164256       51.10077456919055        51.10074441221673        51.10071425524296        51.10068409826914        51.100653941295434       51.10062378432167        51.100593627347905       51.100563470374084       51.10053913532079        51.10053788587692        51.100536636433105       51.10052709261748        51.1005101843333         51.10049902071768        51.100518305057165       51.10053758939671        51.10055687373625        51.100576158075796       51.10059544241528        51.100614726754884       51.10063401109437        51.10065329543386        51.10067257977346        51.100691864112946       51.10071114845255        51.100730432792034       51.10074971713158        51.10075518378369        51.100733368849546       51.1007115539154         51.10068973898126        51.100667924047116       51.10064610911297        51.10062429417883        51.10060247924474        51.10058066431054        51.100558849376455       51.10053703444231        51.100515219508225       51.100493404574024       51.10047158963994        51.10046014635725        51.10047436442494        51.10047737552958        51.100460276465014       51.100461726560866       51.10048200913104        51.10050229170133        51.100522574271565       51.1005428568418         51.10056313941209        51.10058342198238        51.100603704552555       51.100623987122844       51.10064426969308        51.10066455226331        51.1006848348336         51.100705117403834       51.10072539997407        51.10073075098592        51.10070899774678        51.10068724450747        51.10066549126827        51.10064373802902        51.10062198478988        51.10060023155063        51.100578478311434       51.10055672507218        51.10053497183304        51.10051321859379        51.100491465354594       51.1004697121154         51.100447958876146       51.10042620563695        51.10043046301439        51.10043259592908        51.10042009337138        51.10044096334724        51.10046183332321        51.10048270329901        51.100503573274864       51.10052444325083        51.100545313226746       51.1005661832026         51.100587053178515       51.10060792315443        51.10062879313034        51.100649663106196       51.10067053308205        51.100691403057965       51.10071227303388        51.100724064848805       51.100706794688904       51.100689524529          51.100672254369044       51.10065498420914        51.10063771404924        51.100620443889284       51.100603173729326       51.100585903569424       51.10056863340952        51.10055136324962        51.100534093089664       51.10051682292976        51.10049955276986        51.1004822826099         51.100487852767515       51.10050629444038        51.100528642663335       51.10055962365038        51.10059861390545        51.10063760416057        51.10067659441569        51.10071558467075        51.10075457492587        51.100793565180936       51.10083255543606        51.10087154569112        51.10091053594624        51.10094952620136        51.10098851645648        51.1010275067116         51.10106649696661        51.10110548722173        51.10107614359589        51.10104128773821        51.10100643188048        51.100971576022744       51.10093672016512        51.100901864307446       51.10086700844971        51.100832152592034       51.1007972967343         51.100762440876565       51.100727585018944       51.10069272916127        51.10065787330359        51.100623017445855       51.10059355324199        51.100574140649314       51.10058426751203        51.100606398751324       51.1006414678327         51.10067653691408        51.100711605995514       51.10074667507689        51.100781744158326       51.100816813239646       51.10085188232108        51.10088695140246        51.10092202048389        51.10095708956521        51.10099215864665        51.10102722772808        51.10106229680946        51.10109736589084        51.101092030575614       51.10105639788367        51.101020765191834       51.1009851325            51.100949499808166       51.100913867116276       51.1008782344245         51.10084260173261        51.100806969040775       51.10077133634894        51.10073570365705        51.10070007096522        51.100664438273384       51.10062880558144        51.10059317288966        51.10057265524455        51.10056231646439        51.10056831447122        51.100590992234686       51.10061874721538        51.10064650219613        51.10067425717676        51.10070201215751        51.100729767138205       51.1007575221189         51.10078527709959        51.10081303208028        51.100840787060974       51.10086854204167        51.100896297022416       51.100924052003165       51.10095180698386        51.10096355068248        51.10090821964866        51.100852888614895       51.10079755758113        51.100742226547254       51.10068689551355        51.10063156447973        51.10057623344596        51.10052090241214        51.10046557137832        51.10041024034456        51.10035490931074        51.100299578276974       51.100244247243154       51.10018891620939        51.10010366343653        51.10000000000002
26                       49.618406409118165       49.7460389732953         49.86566870829728        49.97621403540444        50.0801227842548         50.176266289939235       50.265091876143515       50.34300062769705        50.41967979348368        50.48505628277678        50.54963545847846        50.60275359976464        50.65469243858371        50.70015590830286        50.74126345105037        50.78237099379788        50.812503362496955       50.8421651598544         50.871826957211795       50.89665025433021        50.91792060886195        50.939190963393685       50.95635515829076        50.970586452035946       50.98481774578107        50.998915947191165       51.010077629699936       51.01878226646079        51.02777383897643        51.03678808577047        51.04491171337128        51.050089967826466       51.05532336921215        51.06058786182774        51.06585235444339        51.06979533937209        51.072522193754025       51.0752490481359         51.07797590251778        51.08070581624435        51.083445193449165       51.08618457065404        51.08742371640244        51.08862115940508        51.08979106112167        51.09096096283827        51.09213086455486        51.09330076627151        51.09447066798805        51.09501065102893        51.09550481897247        51.095998986916015       51.096493154859616       51.09698732280316        51.09748080784908        51.09796464229862        51.098150177614684       51.09833713244058        51.09856478259002        51.0987924327394         51.09902008288884        51.09924773303828        51.09947538318767        51.09968309343816        51.09979387400921        51.099904654580314       51.0999921607081         51.10005594138431        51.100119722060526       51.10018350273674        51.1002472834129         51.10031106408911        51.10037484476527        51.100438625441484       51.1005024061177         51.100544452841405       51.10058507979545        51.1006257067495         51.1006663337036         51.10070696065765        51.10074758761169        51.100771961529176       51.100795120077805       51.100818278626434       51.10084143717506        51.100864595723635       51.100887754272264       51.10091091282089        51.100934071369466       51.100957229918095       51.10097620003853        51.100974383101516       51.1009725661645         51.100970749227486       51.10096893229047        51.10096711535351        51.100965298416554       51.10096348147954        51.100961664542524       51.10095984760551        51.100958030668494       51.10095596250528        51.100953784336184       51.10095160616709        51.10094942799799        51.10094724982889        51.100945071659794       51.100942893490696       51.1009407153216         51.10093853715256        51.10093479031559        51.10092672639826        51.10091866248081        51.100910598563416       51.100902534646025       51.100894470728576       51.10088640681124        51.10087834289379        51.1008702789764         51.10086221505901        51.10085415114162        51.100850335605514       51.10084916060049        51.100847985595465       51.1008468105905         51.10084563558547        51.10084446058045        51.10084328557542        51.1008421105704         51.10084093556537        51.10083976056035        51.100845220852534       51.10085431921482        51.1008634175771         51.10087251593933        51.10088161430161        51.100890712663954       51.10089981102618        51.10090890938841        51.10091800775069        51.10092710611298        51.10093247607114        51.10093387047152        51.100935264871964       51.100936659272406       51.10093805367279        51.100939448073234       51.100940842473676       51.10094223687406        51.100943631274504       51.100945025674946       51.100950945333466       51.100960761132455       51.100970576931445       51.100980392730435       51.10099020852948        51.10100002432853        51.10100984012746        51.10101965592651        51.10102947172555        51.1010392875246         51.10104420677692        51.10104518409082        51.10104616140478        51.1010471387188         51.10104811603276        51.10104909334672        51.10105007066073        51.101051047974636       51.101052025288595       51.10105300260261        51.10105376670157        51.101054379207994       51.10105499171431        51.101055604220676       51.1010562167271         51.101056829233414       51.10105744173984        51.10105805424615        51.10105866675252        51.10105927925895        51.10105935373343        51.101059115283135       51.10105887683278        51.10105863838248        51.10105839993224        51.10105816148189        51.10105792303159        51.10105768458129        51.101057446130994       51.1010572076807         51.10105719052035        51.10105730798682        51.10105742545329        51.101057542919705       51.101057660386175       51.10105777785259        51.101057895319116       51.10105801278553        51.101058130252056       51.10105824771847        51.101058444255386       51.10105866220289        51.10105888015039        51.101059098097835       51.10105931604534        51.10105953399284        51.101059751940284       51.101059969887785       51.10106018783529        51.10106040578273        51.101059915718054       51.10105935612705        51.10105879653605        51.10105823694499        51.10105767735399        51.10105711776299        51.10105655817193        51.101055998580875       51.101055438989874       51.10105615078021        51.1010593424229         51.10106253406559        51.10106572570828        51.10106891735097        51.10107210899366        51.10107530063635        51.10107849227904        51.101081683921734       51.101084875564425       51.10108470380811        51.101083046730366       51.10108138965268        51.10107973257499        51.10107807549724        51.101076418419495       51.101074761341806       51.10107310426412        51.101071447186314       51.10106979010868        51.10106738108641        51.101056359260724       51.10104533743498        51.10103431560924        51.10102329378344        51.10101227195776        51.10100125013196        51.100990228306216       51.10097920648042        51.10096818465473        51.10095851652238        51.10094902913545        51.10093954174857        51.100930054361754       51.10092056697488        51.100911079588          51.100901592201126       51.10089210481419        51.10089899056527        51.10091235143784        51.1009257123103         51.100939073182815       51.10095243405533        51.1009657949279         51.10097915580042        51.10099251667293        51.10099365119254        51.10096321004494        51.10093276889734        51.100902327749736       51.10087188660208        51.100841445454535       51.10081100430688        51.100780563159276       51.100750122011675       51.10071968086413        51.10068923971647        51.100658798568816       51.100628357421215       51.100597916273614       51.10057329459585        51.10057174881007        51.10057020302429        51.100560603730685       51.1005438538287         51.100532836842774       51.100552205522035       51.1005715742013         51.1005909428805         51.10061031155976        51.100629680239024       51.100649048918285       51.10066841759749        51.10068778627675        51.10070715495601        51.10072652363522        51.100745892314535       51.10076526099374        51.100784629673          51.10079007384843        51.100768025539764       51.100745977231156       51.100723928922434       51.10070188061377        51.100679832305104       51.10065778399644        51.10063573568783        51.10061368737911        51.1005916390705         51.100569590761836       51.10054754245317        51.100525494144506       51.1005034458359         51.10049175794899        51.1005057036279         51.10050861361486        51.100491720767366       51.100493360127416       51.10051381475017        51.10053426937293        51.10055472399563        51.100575178618385       51.100595633241085       51.10061608786384        51.10063654248654        51.1006569971093         51.100677451732          51.10069790635475        51.10071836097745        51.10073881560021        51.100759270222966       51.10076465271305        51.10074267577721        51.10072069884137        51.10069872190553        51.100676744969746       51.10065476803385        51.100632791098064       51.10061081416222        51.10058883722638        51.1005668602906         51.10054488335476        51.10052290641892        51.100500929483076       51.10047895254729        51.100456975611394       51.10046098149354        51.10046305946071        51.10045081210791        51.10047190474717        51.10049299738648        51.10051409002574        51.100535182665          51.100556275304314       51.10057736794357        51.10059846058283        51.10061955322209        51.100640645861404       51.10066173850066        51.10068283113992        51.10070392377918        51.10072501641844        51.10074610905781        51.10075807474959        51.100740822286014       51.10072356982238        51.1007063173588         51.100689064895164       51.100671812431585       51.10065455996801        51.10063730750437        51.10062005504085        51.100602802577214       51.10058555011358        51.10056829765006        51.10055104518642        51.10053379272284        51.100516540259264       51.10052202528419        51.100540385925          51.10056329908292        51.10059471761781        51.10063402723392        51.100673336850036       51.10071264646615        51.10075195608232        51.10079126569843        51.100830575314546       51.10086988493072        51.10090919454677        51.10094850416294        51.10098781377906        51.10102712339517        51.10106643301128        51.1011057426274         51.10114505224351        51.10111567485603        51.101080756751685       51.10104583864734        51.10101092054299        51.10097600243864        51.100941084334295       51.10090616622989        51.1008712481256         51.10083633002125        51.10080141191685        51.1007664938125         51.10073157570815        51.10069665760375        51.10066173949946        51.10063208263335        51.100612234245716       51.1006226110303         51.1006451545357         51.10068031759556        51.10071548065548        51.10075064371529        51.10078580677521        51.10082096983507        51.10085613289493        51.100891295954796       51.10092645901466        51.10096162207452        51.100996785134384       51.10103194819419        51.10106711125411        51.10110227431397        51.101137437373836       51.10113204432059        51.10109624012557        51.10106043593066        51.101024631735754       51.10098882754079        51.100953023345824       51.10091721915086        51.10088141495589        51.10084561076093        51.10080980656596        51.100774002371054       51.100738198176145       51.10070239398118        51.100666589786215       51.10063078559125        51.100609673259896       51.100598748609684       51.100604175674505       51.10062632041621        51.10065355391794        51.100680787419606       51.100708020921275       51.100735254423          51.10076248792467        51.10078972142634        51.10081695492801        51.10084418842973        51.1008714219314         51.10089865543307        51.10092588893474        51.100953122436465       51.10098035593819        51.10099136265342        51.10093439184209        51.10087742103076        51.10082045021937        51.10076347940799        51.10070650859666        51.10064953778527        51.100592566974          51.10053559616256        51.10047862535123        51.10042165453984        51.10036468372846        51.10030771291713        51.10025074210574        51.100193771294414       51.10010627631465        51.10000000000002
27                       49.588965203744465       49.716682864174686       49.83659144150295        49.94759836123683        50.05210876486507        50.14900363409828        50.23873975232357        50.31769074844328        50.395426993853846       50.46201017681017        50.52780677894674        50.582173314475085       50.635363734021155       50.682073139766885       50.72442474867046        50.76677635757403        50.79801534439105        50.828777866647215       50.85954038890338        50.88537296020729        50.90758539884041        50.929797837473586       50.94777456001759        50.962725843294265       50.97767712657094        50.99249251032467        51.00425709710811        51.01346458835718        51.02297383066201        51.03250691798189        51.04110542973979        51.04661319992783        51.05218004148111        51.0577801868173         51.06338033215343        51.06758262917367        51.07049854242655        51.07341445567948        51.07633036893236        51.079249599809316       51.082179093100535       51.0851085863917         51.08643998155088        51.08772693711393        51.08898435117834        51.09024176524275        51.09149917930722        51.092756593371575       51.094014007436044       51.09459635291711        51.09512959946841        51.09566284601976        51.09619609257118        51.09672933912253        51.09726172394994        51.09778339548399        51.09798424013343        51.098186582265555       51.09843185509288        51.098677127920155       51.09892240074748        51.09916767357481        51.099412946402026       51.099636745701616       51.09975616021154        51.099875574721466       51.09996979727089        51.100038339694265       51.1001068821177         51.100175424541135       51.10024396696457        51.100312509388004       51.10038105181138        51.10044959423482        51.100518136658195       51.100562093960946       51.10060444524157        51.10064679652214        51.10068914780277        51.100731499083395       51.100773850363964       51.10079919716634        51.10082327240849        51.10084734765064        51.10087142289285        51.10089549813506        51.10091957337727        51.100943648619364       51.10096772386157        51.10099179910378        51.10101156336748        51.101009932360114       51.10100830135286        51.1010066703455         51.10100503933825        51.10100340833094        51.10100177732363        51.10100014631632        51.10099851530896        51.10099688430171        51.1009952532944         51.10099323384361        51.100991044302646       51.100988854761795       51.10098666522083        51.10098447567998        51.10098228613913        51.10098009659822        51.10097790705731        51.10097571751646        51.10097195598905        51.100963868247845       51.10095578050664        51.100947692765374       51.10093960502411        51.1009315172829         51.10092342954158        51.10091534180032        51.100907254059166       51.100899166317845       51.10089107857658        51.10088724745384        51.10088606198178        51.10088487650978        51.100883691037666       51.10088250556561        51.10088132009355        51.10088013462149        51.10087894914943        51.100877763677374       51.100876578205316       51.10088206612943        51.10089121301303        51.10090035989663        51.10090950678017        51.10091865366377        51.100927800547424       51.10093694743097        51.100946094314565       51.100955241198164       51.10096438808176        51.100969830737995       51.10097132361591        51.100972816493936       51.10097430937185        51.10097580224982        51.10097729512779        51.10097878800576        51.10098028088373        51.1009817737617         51.10098326663967        51.100989282074636       51.10099919132455        51.1010091005744         51.10101900982431        51.101028919074224       51.10103882832408        51.10104873757399        51.101058646823844       51.10106855607381        51.101078465323724       51.10108346369145        51.10108450858007        51.10108555346869        51.101086598357426       51.101087643246046       51.10108868813472        51.1010897330234         51.10109077791202        51.10109182280064        51.101092867689374       51.10109368834412        51.10109434957201        51.101095010799895       51.101095672027725       51.101096333255555       51.10109699448344        51.10109765571133        51.101098316939215       51.101098978167045       51.10109963939493        51.10109973787792        51.10109950906275        51.10109928024758        51.10109905143247        51.101098822617246       51.101098593802135       51.10109836498697        51.1010981361718         51.10109790735669        51.101097678541464       51.101097666219005       51.10109778560491        51.10109790499075        51.101098024376654       51.101098143762556       51.1010982631484         51.1010983825343         51.101098501920205       51.101098621305994       51.101098740691896       51.10109894297949        51.101099167715006       51.10109939245058        51.10109961718615        51.101099841921666       51.10110006665724        51.101100291392754       51.10110051612833        51.10110074086384        51.10110096559947        51.10110047685043        51.10109991803762        51.101099359224804       51.101098800412046       51.10109824159929        51.10109768278653        51.10109712397377        51.10109656516096        51.10109600634826        51.10109671084797        51.101099879461685       51.1011030480754         51.10110621668906        51.10110938530278        51.10111255391644        51.10111572253015        51.10111889114387        51.101122059757586       51.1011252283713         51.10112499084693        51.10112324912694        51.101121507407015       51.101119765687145       51.10111802396722        51.10111628224729        51.10111454052742        51.10111279880749        51.101111057087564       51.101109315367694       51.10110682206766        51.101095720137664       51.10108461820761        51.10107351627755        51.10106241434755        51.101051312417496       51.10104021048744        51.1010291085575         51.10101800662744        51.1010069046975         51.10099717663451        51.100987632010686       51.10097808738692        51.10096854276304        51.10095899813922        51.1009494535154         51.10093990889163        51.100930364267754       51.10093723178073        51.100950589838135       51.10096394789548        51.10097730595288        51.10099066401028        51.101004022067684       51.101017380125086       51.10103073818243        51.10103179135194        51.101001066030506       51.10097034070907        51.100939615387574       51.10090889006614        51.1008781647447         51.10084743942326        51.100816714101825       51.10078598878033        51.10075526345895        51.10072453813751        51.100693812816075       51.10066308749458        51.100632362173144       51.10060745387079        51.10060561174316        51.10060376961553        51.10059411484394        51.100577523324034       51.100566652967814       51.10058610598685        51.10060555900583        51.10062501202481        51.10064446504373        51.100663918062764       51.100683371081686       51.100702824100665       51.100722277119644       51.10074173013862        51.1007611831576         51.10078063617658        51.10080008919556        51.10081954221448        51.100824963913226       51.10080268223004        51.10078040054691        51.100758118863666       51.10073583718048        51.10071355549724        51.100691273814164       51.10066899213098        51.100646710447734       51.10062442876455        51.10060214708142        51.10057986539823        51.10055758371499        51.10053530203186        51.10052336954061        51.10053704283081        51.10053985170009        51.100523165069774       51.10052499369408        51.1005456203693         51.100566247044526       51.10058687371969        51.100607500394915       51.10062812707008        51.100648753745304       51.10066938042053        51.10069000709569        51.10071063377097        51.10073126044614        51.100751887121305       51.10077251379653        51.10079314047175        51.10079855444013        51.100776353807646       51.10075415317522        51.10073195254279        51.1007097519103         51.10068755127793        51.10066535064544        51.10064315001301        51.10062094938053        51.1005987487481         51.100576548115725       51.10055434748324        51.10053214685081        51.100509946218324       51.10048774558595        51.100491499972804       51.100493522992394       51.10048153084449        51.10050284614715        51.10052416144981        51.10054547675247        51.10056679205502        51.10058810735774        51.1006094226604         51.10063073796306        51.10065205326572        51.10067336856838        51.100694683870984       51.100715999173644       51.100737314476305       51.100758629778966       51.10077994508163        51.10079208465038        51.10077484988312        51.100757615115754       51.1007403803485         51.10072314558124        51.100705910813986       51.10068867604673        51.100671441279474       51.10065420651216        51.100636971744905       51.10061973697765        51.10060250221039        51.10058526744308        51.100568032675824       51.10055079790857        51.10055619780093        51.10057447740951        51.100597955502565       51.10062981158529        51.1006694405624         51.10070906953956        51.100748698516725       51.10078832749389        51.100827956470994       51.10086758544816        51.10090721442526        51.100946843402426       51.10098647237959        51.10102610135675        51.10106573033386        51.101105359310964       51.10114498828813        51.10118461726523        51.101155206116175       51.10112022576516        51.10108524541414        51.10105026506312        51.10101528471216        51.100980304361144       51.10094532401013        51.10091034365911        51.10087536330815        51.10084038295713        51.10080540260611        51.100770422255096       51.10073544190402        51.10070046155306        51.100670612024715       51.10065032784229        51.10066095454863        51.100683910320186       51.10071916735848        51.100754424396825       51.100789681435174       51.100824938473465       51.100860195511814       51.100895452550105       51.100930709588454       51.1009659666268         51.10100122366515        51.10103648070344        51.10107173774179        51.10110699478014        51.10114225181849        51.101177508856836       51.10117205806557        51.101136082367475       51.10110010666938        51.101064130971395       51.1010281552733         51.100992179575314       51.100956203877274       51.10092022817918        51.10088425248114        51.1008482767831         51.10081230108506        51.10077632538702        51.10074034968892        51.10070437399088        51.10066839829284        51.100646691275244       51.100635180754864       51.10064003687779        51.10066164859779        51.100688360620495       51.10071507264314        51.100741784665786       51.10076849668849        51.10079520871113        51.10082192073378        51.100848632756424       51.10087534477907        51.10090205680177        51.10092876882442        51.10095548084712        51.100982192869765       51.10100890489241        51.10101917462441        51.10096056403546        51.10090195344657        51.100843342857615       51.10078473226872        51.10072612167983        51.10066751109082        51.10060890050198        51.100550289912974       51.10049167932408        51.100433068735185       51.100374458146234       51.10031584755734        51.10025723696839        51.10019862637944        51.10010888919271        51.10000000000002
28                       49.55952399837082        49.68732675505419        49.80751417470856        49.918982687069274       50.02409474547534        50.12174097825732        50.21238762850362        50.292380869189515       50.371174194223954       50.438964070843554       50.50597809941502        50.56159302918559        50.6160350294586         50.663990371230966       50.70758604629049        50.75118172135001        50.78352732628514        50.81539057344014        50.84725382059503        50.87409566608443        50.89725018881899        50.92040471155349        50.93919396174448        50.954865234552585       50.97053650736075        50.98606907345817        50.99843656451628        51.00814691025363        51.01817382234748        51.02822575019343        51.037299146108296       51.04313643202926        51.04903671375007        51.054972511806795       51.06090830986341        51.065369918975136       51.06847489109913        51.071579863223064       51.07468483534694        51.077793383374285       51.08091299275179        51.08403260212941        51.08545624669932        51.086832714822776       51.088177641235006       51.08952256764729        51.09086749405947        51.0922124204717         51.09355734688393        51.09418205480523        51.0947543799644         51.09532670512357        51.09589903028274        51.09647135544185        51.097042640050745       51.09760214866924        51.097818302652115       51.09803603209048        51.09829892759569        51.098561823100795       51.09882471860601        51.09908761411123        51.099350509616386       51.09959039796507        51.09971844641376        51.099846494862504       51.09994743383362        51.100020738004275       51.100094042174874       51.10016734634553        51.100240650516184       51.10031395468678        51.10038725885738        51.10046056302804        51.10053386719869        51.10057973508037        51.10062381068758        51.10066788629473        51.10071196190188        51.100756037509086       51.10080011311618        51.10082643280339        51.10085142473906        51.10087641667485        51.10090140861064        51.10092640054637        51.1009513924821         51.10097638441789        51.101001376353565       51.101026368289354       51.10104692669637        51.10104548161877        51.10104403654117        51.10104259146351        51.10104114638585        51.10103970130831        51.10103825623071        51.10103681115311        51.10103536607545        51.10103392099779        51.10103247592019        51.101030505181825       51.10102830426911        51.101026103356446       51.101023902443785       51.10102170153107        51.10101950061846        51.101017299705745       51.101015098793084       51.10101289788042        51.10100912166257        51.101001010097434       51.10099289853241        51.100984786967274       51.10097667540225        51.100968563837114       51.100960452272034       51.100952340706954       51.100944229141874       51.10093611757674        51.10092800601166        51.10092415930217        51.10092296336313        51.10092176742398        51.100920571484835       51.1009193755458         51.10091817960671        51.10091698366756        51.10091578772847        51.100914591789376       51.100913395850284       51.100918911406325       51.10092810681124        51.10093730221615        51.10094649762107        51.100955693025924       51.100964888430894       51.10097408383581        51.10098327924061        51.10099247464552        51.10100167005044        51.10100718540474        51.101008776760295       51.101010368115794       51.10101195947129        51.10101355082679        51.10101514218235        51.10101673353785        51.101018324893346       51.1010199162489         51.1010215076044         51.101027618815806       51.10103762151664        51.10104762421736        51.101057626918134       51.10106762961891        51.10107763231969        51.10108763502046        51.10109763772118        51.101107640422015       51.10111764312279        51.10112272060593        51.101123833069266       51.10112494553266        51.101126057996          51.101127170459336       51.10112828292273        51.10112939538607        51.10113050784946        51.1011316203128         51.101132732776136       51.101133609986675       51.10113431993602        51.10113502988543        51.101135739834774       51.10113644978412        51.101137159733526       51.10113786968287        51.10113857963222        51.10113928958157        51.10113999953097        51.1011401220224         51.10113990284236        51.10113968366238        51.101139464482344       51.10113924530236        51.101139026122326       51.101138806942345       51.10113858776231        51.10113836858227        51.10113814940223        51.10113814191766        51.10113826322299        51.10113838452827        51.101138505833546       51.10113862713882        51.1011387484441         51.10113886974938        51.10113899105471        51.10113911235999        51.101139233665265       51.10113944170348        51.101139673227124       51.10113990475071        51.10114013627435        51.10114036779794        51.10114059932158        51.10114083084517        51.10114106236881        51.1011412938924         51.1011415254161         51.10114103798264        51.101140479948185       51.10113992191367        51.1011393638791         51.10113880584464        51.10113824781007        51.101137689775555       51.1011371317411         51.10113657370658        51.10113727091573        51.10114041650047        51.10114356208521        51.10114670766984        51.10114985325458        51.101152998839325       51.10115614442401        51.101159290008695       51.10116243559344        51.10116558117818        51.10116527788574        51.10116345152363        51.101161625161524       51.101159798799415       51.10115797243725        51.10115614607514        51.10115431971309        51.101152493350924       51.101150666988815       51.101148840626706       51.10114626304892        51.101135081014604       51.10112389898029        51.10111271694598        51.10110153491166        51.10109035287741        51.101079170843036       51.10106798880872        51.10105680677441        51.10104562474015        51.10103583674669        51.10102623488592        51.101016633025154       51.101007031164386       51.10099742930362        51.10098782744285        51.10097822558208        51.100968623721315       51.1009754729962         51.10098882823843        51.10100218348066        51.10101553872289        51.10102889396518        51.10104224920747        51.1010556044497         51.10106895969193        51.10106993151129        51.10103892201607        51.101007912520686       51.10097690302541        51.100945893530195       51.100914884034864       51.10088387453959        51.10085286504432        51.10082185554904        51.10079084605377        51.100759836558495       51.10072882706322        51.10069781756795        51.10066680807273        51.100641613145854       51.10063947467631        51.10063733620672        51.100627625957145       51.10061119281937        51.100600469093024       51.10062000645172        51.100639543810416       51.100659081169056       51.10067861852775        51.10069815588645        51.100717693245144       51.10073723060384        51.10075676796248        51.10077630532123        51.10079584267987        51.100815380038625       51.100834917397265       51.100854454755904       51.10085985397802        51.100837338920314       51.100814823862606       51.1007923088049         51.10076979374719        51.100747278689425       51.100724763631774       51.100702248574066       51.10067973351636        51.10065721845859        51.10063470340094        51.100612188343234       51.10058967328547        51.10056715822782        51.10055498113235        51.10056838203377        51.10057108978532        51.100554609372125       51.100556627260744       51.10057742598838        51.100598224716066       51.100619023443755       51.1006398221715         51.100660620899134       51.100681419626824       51.10070221835451        51.100723017082146       51.10074381580989        51.10076461453758        51.10078541326527        51.100806211992904       51.10082701072059        51.10083245616727        51.10081003183819        51.10078760750912        51.100765183180044       51.10074275885097        51.10072033452195        51.10069791019288        51.1006754858638         51.100653061534786       51.10063063720571        51.10060821287664        51.10058578854762        51.100563364218544       51.10054093988947        51.100518515560395       51.100522018451954       51.100523986524024       51.100512249581016       51.10053378754702        51.10055532551314        51.10057686347915        51.100598401445154       51.10061993941116        51.10064147737722        51.10066301534323        51.10068455330929        51.100706091275356       51.10072762924136        51.100749167207425       51.10077070517343        51.100792243139495       51.10081378110556        51.10082609455111        51.100808877480176       51.100791660409186       51.10077444333831        51.100757226267376       51.10074000919644        51.10072279212545        51.10070557505446        51.100688357983586       51.100671140912596       51.10065392384166        51.10063670677067        51.10061948969974        51.10060227262886        51.10058505555787        51.100590370317605       51.10060856889402        51.10063261192221        51.10066490555272        51.10070485389093        51.10074480222909        51.1007847505673         51.1008246989054         51.10086464724361        51.10090459558177        51.10094454391992        51.10098449225802        51.101024440596234       51.10106438893433        51.101104337272545       51.10114428561076        51.10118423394886        51.10122418228701        51.10119473737632        51.10115969477869        51.101124652181          51.10108960958331        51.10105456698568        51.10101952438799        51.100984481790306       51.10094943919262        51.100914396595044       51.1008793539973         51.10084431139967        51.10080926880198        51.100774226204294       51.10073918360666        51.100709141416075       51.10068842143875        51.10069929806684        51.10072266610456        51.10075801712128        51.10079336813811        51.10082871915495        51.100864070171724       51.10089942118856        51.100934772205335       51.10097012322217        51.101005474238946       51.10104082525572        51.1010761762725         51.10111152728933        51.10114687830617        51.101182229322944       51.10121758033972        51.101212071810494       51.10117592460932        51.10113977740815        51.101103630207035       51.10106748300586        51.10103133580475        51.10099518860363        51.10095904140246        51.10092289420135        51.10088674700023        51.100850599799          51.10081445259789        51.10077830539677        51.1007421581956         51.10070601099443        51.10068370929065        51.10067161290016        51.100675898081136       51.10069697677943        51.10072316732305        51.100749357866675       51.1007755484103         51.100801738953976       51.1008279294976         51.10085412004122        51.10088031058484        51.10090650112846        51.10093269167214        51.100958882215764       51.100985072759386       51.101011263303064       51.101037453846686       51.10104698659535        51.10098673622883        51.100926485862374       51.100866235495914       51.1008059851294         51.10074573476294        51.10068548439642        51.10062523402996        51.100564983663446       51.10050473329699        51.10044448293047        51.100384232563954       51.100323982197494       51.10026373183098        51.10020348146446        51.10011150207083        51.10000000000002
29                       49.53247722668823        49.6603453859384         49.78076657710437        49.89262761784522        49.998254038618086       50.09654510682873        50.1879759669132         50.26887035189327        50.34857799179241        50.41741762536401        50.48549113072022        50.5421994131641         50.59773825182725        50.646791684863615       50.69148809969687        50.73618451453018        50.76952148051754        50.802371399004926       50.835221317492255       50.86297612302104        50.88698944170244        50.91100276038378        50.930540449087744       50.946881335552064       50.96322222201633        50.979422521462425       50.99235932384835        51.00255180926257        51.01307456820035        51.02362342606011        51.033154416789785       51.03931921180617        51.045551181216126       51.05182102280696        51.05809086439774        51.062815715431725       51.06611877359285        51.069421831753914       51.07272488991498        51.07603186933261        51.07935097838231        51.082670087432064       51.084197938778516       51.08567596591922        51.08712071622455        51.08856546652987        51.090010216835196       51.09145496714052        51.092899717445846       51.093577011240086       51.09419848656745        51.09481996189487        51.09544143722235        51.09606291254977        51.09668319176194        51.097290604796626       51.097528775428714       51.097768615976406       51.09805633062655        51.098344045276576       51.098631759926775       51.09891947457686        51.09920718922689        51.09946998548605        51.09961165115874        51.099753316831425       51.09986521354875        51.09994676445285        51.10002831535684        51.10010986626094        51.10019141716498        51.10027296806902        51.10035451897306        51.100436069877105       51.10051762078115        51.1005674460103         51.100615198761034       51.10066295151165        51.10071070426227        51.10075845701289        51.10080620976356        51.10083469837946        51.10086174646267        51.10088879454588        51.10091584262915        51.10094289071236        51.10096993879563        51.10099698687884        51.10102403496205        51.10105108304532        51.10107346290971        51.10107267452827        51.10107188614694        51.101071097765555       51.10107030938423        51.10106952100284        51.10106873262157        51.101067944240185       51.1010671558588         51.101066367477415       51.10106557909609        51.101063949004924       51.10106195034916        51.10105995169346        51.10105795303775        51.10105595438205        51.1010539557264         51.101051957070695       51.101049958414876       51.101047959759285       51.1010443492076         51.10103630260858        51.10102825600961        51.10102020941065        51.10101216281163        51.101004116212664       51.10099606961364        51.10098802301462        51.10097997641566        51.10097192981664        51.10096388321762        51.10096007634286        51.100958904618324       51.100957732893846       51.100956561169255       51.10095538944472        51.10095421772019        51.10095304599565        51.10095187427112        51.100950702546584       51.10094953082205        51.100955088879346       51.1009643368119         51.100973584744395       51.10098283267689        51.10099208060939        51.101001328541884       51.10101057647444        51.10101982440693        51.10102907233943        51.101038320271925       51.10104390732016        51.101045590806564       51.10104727429297        51.10104895777931        51.10105064126566        51.10105232475206        51.10105400823841        51.10105569172481        51.10105737521121        51.1010590586975         51.10106525616237        51.1010753400563         51.10108542395017        51.101095507844036       51.10110559173796        51.10111567563183        51.1011257595257         51.10113584341957        51.101145927313496       51.10115601120742        51.101161159605454       51.101162334709386       51.101163509813375       51.10116468491731        51.10116586002124        51.10116703512517        51.10116821022916        51.101169385333094       51.101170560437026       51.10117173554096        51.10117266428921        51.10117341788231        51.10117417147541        51.10117492506845        51.101175678661605       51.10117643225465        51.101177185847746       51.101177939440845       51.101178693033944       51.10117944662704        51.101179591979474       51.10117938357291        51.10117917516635        51.10117896675979        51.101178758353285       51.10117854994667        51.10117834154016        51.10117813313366        51.10117792472704        51.101177716320535       51.10117771452866        51.10117783843572        51.10117796234272        51.101178086249774       51.10117821015683        51.10117833406383        51.10117845797089        51.10117858187789        51.101178705784946       51.101178829691946       51.101179042469084       51.10117927931043        51.10117951615172        51.10117975299306        51.10117998983435        51.10118022667564        51.101180463516926       51.10118070035821        51.101180937199615       51.1011811740409         51.10118068716292        51.10118012921623        51.10117957126948        51.101179013322735       51.10117845537599        51.10117789742924        51.10117733948255        51.10117678153574        51.10117622358905        51.101176912129574       51.10118003196601        51.1011831518025         51.10118627163888        51.10118939147537        51.101192511311865       51.101195631148244       51.101198750984736       51.10120187082117        51.10120499065761        51.10120462676667        51.10120272441554        51.101200822064584       51.10119891971351        51.10119701736255        51.10119511501148        51.10119321266052        51.101191310309446       51.10118940795837        51.10118750560741        51.101184852778374       51.10117360394236        51.10116235510645        51.101151106270436       51.101139857434475       51.10112860859857        51.10111735976261        51.101106110926594       51.10109486209063        51.10108361325473        51.101073774896065       51.101064124864706       51.10105447483335        51.10104482480199        51.10103517477063        51.10102552473927        51.10101587470791        51.10100622467655        51.10101304901093        51.10102638849969        51.10103972798839        51.101053067477096       51.1010664069658         51.10107974645456        51.10109308594326        51.10110642543202        51.10110732024799        51.1010760755662         51.10104483088435        51.1010135862025         51.10098234152059        51.10095109683874        51.10091985215695        51.10088860747504        51.10085736279325        51.1008261181114         51.10079487342955        51.10076362874776        51.10073238406579        51.100701139384          51.10067570115973        51.10067328723068        51.100670873301624       51.10066111587912        51.100644838261076       51.10063425428831        51.10065384783661        51.100673441384856       51.100693034933215       51.10071262848152        51.10073222202982        51.10075181557812        51.10077140912648        51.10079100267478        51.10081059622314        51.100830189771386       51.100849783319745       51.10086937686799        51.10088897041635        51.10089434217144        51.10087163447565        51.100848926779804       51.100826219083956       51.10080351138811        51.10078080369226        51.10075809599641        51.10073538830056        51.100712680604715       51.10068997290887        51.100667265213076       51.10064455751723        51.10062184982138        51.10059914212553        51.1005867538064         51.10059989749976        51.10060251059099        51.10058622719873        51.10058841129393        51.10060934494328        51.10063027859263        51.10065121224204        51.100672145891394       51.10069307954075        51.1007140131901         51.10073494683951        51.100755880488805       51.100776814138214       51.100797747787624       51.10081868143692        51.10083961508633        51.100860548735625       51.10086601706689        51.100843412249105       51.10082080743132        51.10079820261353        51.100775597795746       51.10075299297796        51.10073038816017        51.100707783342386       51.1006851785246         51.10066257370681        51.10063996888903        51.10061736407124        51.100594759253454       51.10057215443567        51.100549549617824       51.10055282460803        51.10055474268415        51.10054324634649        51.10056496792714        51.10058668950785        51.10060841108839        51.10063013266904        51.10065185424975        51.100673575830456       51.10069529741105        51.1007170189917         51.10073874057235        51.10076046215295        51.1007821837336         51.10080390531425        51.10082562689496        51.10084734847561        51.10085980963572        51.10084262535236        51.10082544106888        51.1008082567854         51.100791072502034       51.100773888218555       51.10075670393513        51.10073951965171        51.10072233536829        51.10070515108481        51.100687966801445       51.100670782517966       51.100653598234544       51.10063641395112        51.1006192296677         51.100624464600116       51.1006425770604         51.10066712613764        51.10069980045864        51.100740013182815       51.10078022590699        51.100820438631104       51.10086065135516        51.100900864079335       51.10094107680345        51.100981289527624       51.10102150225174        51.10106171497591        51.10110192770003        51.1011421404242         51.101182353148374       51.10122256587249        51.101262778596606       51.10123332044111        51.101198242203395       51.101163163965566       51.10112808572774        51.101093007489965       51.10105792925219        51.10102285101431        51.100987772776534       51.10095269453876        51.100917616300876       51.10088253806316        51.10084745982533        51.10081238158756        51.10077730334967        51.10074710050827        51.100725986823704       51.100737077759504       51.100760800652836       51.100796206219          51.10083161178511        51.10086701735122        51.100902422917386       51.10093782848355        51.10097323404966        51.10100863961583        51.10104404518199        51.1010794507481         51.10111485631421        51.101150261880434       51.10118566744654        51.10122107301271        51.10125647857882        51.101250893720135       51.1012145720494         51.10117825037878        51.101141928708216       51.10110560703754        51.10106928536692        51.1010329636963         51.10099664202568        51.10096032035506        51.100923998684436       51.10088767701376        51.100851355343195       51.100815033672575       51.1007787120019         51.10074239033128        51.10071950771987        51.10070682481728        51.10071051520168        51.10073102797651        51.10075666138533        51.10078229479433        51.10080792820327        51.10083356161215        51.100859195021144       51.100884828430026       51.10091046183891        51.100936095247846       51.100961728656785       51.100987362065666       51.101012995474605       51.10103862888354        51.101064262292425       51.10107304826238        51.101011256657046       51.10094946505171        51.10088767344644        51.10082588184105        51.10076409023577        51.10070229863044        51.10064050702516        51.10057871541977        51.100516923814496       51.10045513220916        51.10039334060377        51.1003315489985         51.100269757393164       51.10020796578783        51.100113909136894       51.10000000000002
30                       49.515008189770015       49.64286297684231        49.763337656261115       49.875314968395685       49.981106581890344       50.079616373049305       50.171326154241285       50.252557282426665       50.3326081781542         50.401869821832804       50.47037100537358        50.527552474215554       50.58356918192101        50.63312932717099        50.67835317624878        50.723577025326506       50.757444324103176       50.79082469965772        50.824205075212205       50.85248758419573        50.8770265462058         50.901565508215924       50.92159527889669        50.93840427551595        50.95521327213521        50.97188350894987        50.985255250876094       50.9958470167216         51.00677833072285        51.01773647654721        51.02765590472302        51.034140182285          51.040696829470505       51.047294277849915       51.053891726229324       51.05889553850841        51.06243279137118        51.06597004423395        51.06950729709666        51.07304916486464        51.07660530792981        51.08016145099498        51.08184133858049        51.083469110566284       51.08506293094575        51.08665675132528        51.088250571704805       51.089844392084274       51.0914382124638         51.092208985861305       51.092919897598904       51.0936308093365         51.09434172107416        51.09505263281176        51.095762285914816       51.0964578726925         51.09674488923724        51.097033736106425       51.09737505576959        51.0977163754327         51.09805769509586        51.09839901475897        51.098740334422075       51.09905331403684        51.09922853007424        51.09940374611165        51.09954356587309        51.09964730345541        51.099751041037734       51.09985477862           51.09995851620238        51.10006225378464        51.100165991366964       51.100269728949286       51.10037346653161        51.10043543618207        51.100494677343875       51.100553918505625       51.10061315966743        51.10067240082924        51.10073164199105        51.10076708371116        51.10080074575757        51.10083440780397        51.100868069850435       51.10090173189678        51.1009353939433         51.10096905598971        51.10100271803617        51.101036380082576       51.10106469066028        51.10106644204143        51.10106819342258        51.10106994480378        51.10107169618493        51.10107344756614        51.10107519894734        51.10107695032855        51.101078701709696       51.1010804530909         51.10108220447205        51.10108208276756        51.101081140883764       51.101080198999966       51.10107925711617        51.10107831523237        51.10107737334857        51.10107643146472        51.10107548958092        51.10107454769718        51.10107182423877        51.101064197765595       51.101056571292474       51.101048944819354       51.10104131834623        51.10103369187311        51.10102606539988        51.10101843892676        51.10101081245364        51.10100318598052        51.10099555950728        51.100992014152894       51.10099100536934        51.10098999658584        51.10098898780234        51.10098797901878        51.100986970235226       51.10098596145173        51.10098495266817        51.10098394388467        51.100982935101115       51.100988595136585       51.100997911621846       51.101007228107164       51.101016544592426       51.101025861077744       51.101035177563006       51.101044494048324       51.101053810533585       51.10106312701885        51.101072443504165       51.10107809822989        51.101079848460415       51.10108159869088        51.10108334892135        51.10108509915182        51.10108684938234        51.10108859961281        51.101090349843275       51.101092100073856       51.10109385030427        51.101100095930406       51.10111021198645        51.10112032804233        51.1011304440982         51.10114056015419        51.10115067621007        51.101160792266          51.10117090832193        51.101181024377865       51.1011911404338         51.101196326945114       51.10119754495315        51.10119876296119        51.10119998096934        51.10120119897738        51.10120241698547        51.10120363499357        51.101204853001605       51.1012060710097         51.10120728901779        51.10120824923149        51.10120902615722        51.10120980308301        51.1012105800088         51.10121135693453        51.10121213386026        51.1012129107861         51.10121368771178        51.101214464637565       51.10121524156335        51.101215405186565       51.10121521210681        51.10121501902711        51.10121482594735        51.10121463286754        51.10121443978778        51.101214246708025       51.10121405362827        51.10121386054851        51.101213667468755       51.10121367478888        51.101213804027          51.101213933265115       51.101214062503175       51.10121419174129        51.10121432097941        51.101214450217526       51.101214579455586       51.10121470869365        51.10121483793171        51.1012150514012         51.101215287678656       51.10121552395606        51.10121576023357        51.10121599651103        51.10121623278849        51.101216469065946       51.101216705343404       51.10121694162086        51.10121717789832        51.10121668853503        51.10121612791414        51.10121556729331        51.101215006672476       51.1012144460517         51.101213885430866       51.101213324809976       51.10121276418914        51.10121220356831        51.10121287792788        51.10121596113896        51.101219044350046       51.10122212756107        51.10122521077216        51.10122829398324        51.10123137719427        51.10123446040535        51.101237543616435       51.10124062682752        51.10124022301585        51.10123827928908        51.101236335562305       51.101234391835476       51.1012324481087         51.101230504381874       51.10122856065516        51.10122661692833        51.1012246732015         51.10122272947473        51.101220037500866       51.1012087750737         51.101197512646536       51.10118625021937        51.10117498779232        51.1011637253651         51.10115246293799        51.101141200510824       51.10112993808366        51.10111867565661        51.10110882519416        51.10109916325757        51.101089501320985       51.1010798393844         51.101070177447866       51.10106051551128        51.10105085357475        51.10104119163816        51.101047964222914       51.1010612362046         51.10107450818617        51.10108778016786        51.10110105214949        51.10111432413112        51.10112759611275        51.101140868094376       51.10114170329416        51.10111041937478        51.10107913545539        51.10104785153601        51.10101656761674        51.100985283697355       51.10095399977797        51.10092271585859        51.10089143193926        51.10086014801993        51.100828864100606       51.100797580181165       51.10076629626178        51.10073501234251        51.10070950412887        51.100706898270175       51.100704292411535       51.100694521036075       51.1006783874883         51.10066791576435        51.10068745290192        51.10070699003944        51.10072652717696        51.100746064314535       51.10076560145211        51.100785138589686       51.100804675727204       51.10082421286472        51.1008437500023         51.10086328713987        51.10088282427739        51.10090236141497        51.100921898552485       51.10092722287959        51.10090448549124        51.10088174810289        51.10085901071449        51.10083627332608        51.10081353593773        51.100790798549326       51.10076806116098        51.10074532377257        51.10072258638422        51.100699848995816       51.10067711160747        51.10065437421906        51.10063163683071        51.10061917080981        51.1006321180181         51.10063466227837        51.100618539122195       51.100620797193415       51.100641717241274       51.10066263728913        51.10068355733699        51.10070447738485        51.100725397432655       51.10074631748057        51.100767237528316       51.10078815757623        51.100809077624035       51.100829997671894       51.100850917719754       51.10087183776761        51.10089275781547        51.100898214656695       51.10087560218176        51.10085298970682        51.10083037723183        51.10080776475684        51.1007851522819         51.100762539806965       51.10073992733203        51.100717314857036       51.10069470238216        51.100672089907164       51.10064947743223        51.100626864957235       51.1006042524823         51.100581640007306       51.10058478147175        51.100586669358336       51.10057535522793        51.100597104228086       51.1006188532283         51.100640602228395       51.10066235122849        51.100684100228705       51.100705849228916       51.10072759822907        51.100749347229225       51.10077109622944        51.100792845229535       51.10081459422969        51.100836343229844       51.100858092230055       51.10087984123021        51.100892345455634       51.10087525432448        51.100858163193266       51.10084107206211        51.100823980930954       51.1008068897998         51.10078979866864        51.10077270753743        51.100755616406275       51.10073852527512        51.10072143414396        51.10070434301281        51.10068725188165        51.10067016075044        51.100653069619284       51.10065824594568        51.1006762519541         51.10070107153575        51.10073389911804        51.10077415632799        51.10081441353793        51.10085467074788        51.100894927957825       51.10093518516777        51.10097544237772        51.101015699587606       51.10105595679755        51.1010962140075         51.101136471217444       51.10117672842739        51.10121698563728        51.101257242847225       51.10129750005717        51.101268110724504       51.10123310327276        51.101198095820905       51.10116308836905        51.101128080917306       51.10109307346545        51.10105806601359        51.10102305856185        51.100988051109994       51.10095304365814        51.10091803620628        51.10088302875454        51.10084802130268        51.100813013850825       51.100782778403925       51.1007614393622         51.10077260214973        51.10079645025661        51.10083175265555        51.10086705505455        51.10090235745349        51.10093765985255        51.10097296225155        51.10100826465043        51.10104356704943        51.10107886944843        51.10111417184737        51.10114947424631        51.10118477664537        51.10122007904431        51.10125538144325        51.10129068384231        51.10128494828791        51.101248440282234       51.10121193227661        51.10117542427099        51.10113891626543        51.10110240825975        51.101065900254184       51.10102939224856        51.10099288424294        51.10095637623732        51.1009198682317         51.100883360226135       51.10084685222051        51.100810344214835       51.10077383620927        51.10075042780477        51.10073715582229        51.10074015599156        51.10075997123556        51.100784904887064       51.10080983853851        51.1008347721899         51.100859705841344       51.10088463949279        51.100909573144236       51.100934506795625       51.10095944044701        51.100984374098516       51.101009307749905       51.101034241401294       51.10105917505274        51.101084108704185       51.10109210871349        51.101029170024276       51.100966231335065       51.10090329264585        51.100840353956585       51.10077741526743        51.100714476578105       51.10065153788895        51.10058859919968        51.10052566051053        51.100462721821316       51.10039978313205        51.100336844442836       51.10027390575357        51.100210967064356       51.10011549295507        51.10000000000002
31                       49.49753915285174        49.625380567746106       49.745908735417856       49.85800231894609        49.96395912516266        50.06268763926994        50.15467634156926        50.23624421296006        50.31663836451611        50.386322018301655       50.45525088002694        50.51290553526684        50.569400112014705       50.619466969478424       50.66521825280063        50.71096953612283        50.7453671676887         50.779278000310455       50.813188832932155       50.84199904537036        50.867063650709156       50.892128256047954       50.912650108705634       50.92992721547995        50.94720432225415        50.96434449643732        50.97815117790395        50.98914222418057        51.00048209324535        51.01184952703443        51.022157392656254       51.028961152763884       51.03584247772477        51.04276753289281        51.04969258806085        51.05497536158515        51.05874680914951        51.06251825671393        51.06628970427829        51.07006646039656        51.0738596374772         51.07765281455784        51.07948473838246        51.08126225521323        51.08300514566696        51.08474803612074        51.08649092657441        51.08823381702814        51.08997670748181        51.09084096048258        51.09164130863036        51.092441656778135       51.09324200492597        51.094042353073746       51.094841380067635       51.09562514058831        51.09596100304577        51.09629885623639        51.096693780912574       51.09708870558876        51.09748363026489        51.097878554941076       51.098273479617205       51.09863664258751        51.09884540898963        51.09905417539176        51.09922191819737        51.09934784245797        51.09947376671852        51.099599690979176       51.09972561523978        51.099851539500264       51.099977463760865       51.100103388021466       51.10022931228207        51.10030342635372        51.100374155926716       51.100444885499655       51.10051561507271        51.10058634464565        51.100657074218645       51.10069946904292        51.100739745052465       51.10078002106218        51.10082029707178        51.10086057308138        51.100900849090976       51.10094112510063        51.10098140111023        51.10102167711983        51.10105591841085        51.10106020955453        51.10106450069827        51.10106879184201        51.10107308298569        51.10107737412943        51.10108166527323        51.10108595641691        51.10109024756059        51.101094538704274       51.10109882984807        51.1011002165302         51.10110033141831        51.10110044630642        51.10110056119453        51.10110067608264        51.101100790970804       51.10110090585886        51.10110102074697        51.10110113563519        51.10109929926995        51.10109209292267        51.10108488657539        51.10107768022806        51.10107047388078        51.101063267533505       51.10105606118617        51.10104885483889        51.101041648491616       51.101034442144396       51.101027235797005       51.10102395196304        51.10102310612052        51.10102226027789        51.10102141443542        51.101020568592844       51.10101972275032        51.1010188769078         51.10101803106522        51.1010171852227         51.10101633938018        51.10102210139371        51.10103148643185        51.10104087146988        51.10105025650796        51.101059641546044       51.101069026584184       51.10107841162221        51.101087796660295       51.10109718169838        51.10110656673646        51.10111228913962        51.10111410611427        51.101115923088855       51.101117740063444       51.10111955703803        51.10112137401268        51.10112319098721        51.101125007961855       51.10112682493644        51.10112864191103        51.10113493569861        51.10114508391655        51.10115523213449        51.10116538035243        51.10117552857048        51.10118567678842        51.10119582500636        51.101205973224296       51.10121612144229        51.10122626966029        51.10123149428472        51.10123275519692        51.10123401610912        51.101235277021374       51.10123653793352        51.10123779884577        51.10123905975803        51.10124032067017        51.10124158158237        51.10124284249463        51.101243834173715       51.10124463443219        51.101245434690554       51.10124623494903        51.10124703520751        51.10124783546593        51.101248635724346       51.10124943598282        51.1012502362413         51.10125103649972        51.10125121839371        51.101251040640705       51.10125086288781        51.1012506851348         51.10125050738185        51.10125032962884        51.10125015187589        51.10124997412288        51.10124979636993        51.101249618616976       51.101249635049044       51.10124976961822        51.101249904187455       51.101250038756575       51.10125017332575        51.10125030789493        51.10125044246411        51.10125057703323        51.101250711602404       51.10125084617158        51.101251060333254       51.10125129604688        51.10125153176051        51.10125176747414        51.10125200318771        51.10125223890134        51.10125247461491        51.10125271032854        51.10125294604222        51.10125318175574        51.10125268990703        51.10125212661211        51.10125156331719        51.101251000022216       51.101250436727355       51.10124987343238        51.10124931013752        51.10124874684254        51.101248183547625       51.10124884372624        51.101251890311914       51.10125493689753        51.10125798348321        51.10126103006894        51.101264076654616       51.10126712324029        51.101270169825966       51.10127321641164        51.101276262997374       51.1012758192652         51.10127383416267        51.10127184906008        51.10126986395744        51.101267878854856       51.10126589375227        51.101263908649685       51.1012619235471         51.101259938444514       51.10125795334193        51.101255222223244       51.10124394620493        51.10123267018662        51.101221394168306       51.10121011814999        51.10119884213168        51.10118756611337        51.101176290095054       51.10116501407663        51.10115373805837        51.1011438754922         51.101134201650325       51.101124527808565       51.10111485396686        51.1011051801251         51.10109550628334        51.10108583244164        51.101076158599824       51.10108287943484        51.1010960839094         51.10110928838401        51.10112249285851        51.10113569733306        51.10114890180762        51.10116210628223        51.10117531075673        51.101176086340274       51.10114476318341        51.101113440026495       51.101082116869634       51.101050793712716       51.10101947055591        51.10098814739905        51.10095682424213        51.10092550108533        51.10089417792847        51.10086285477155        51.10083153161469        51.10080020845783        51.100768885300965       51.10074330709796        51.10074050930979        51.100737711521504       51.10072792619309        51.10071193671547        51.10070157724044        51.100721057967235       51.10074053869397        51.10076001942076        51.10077950014755        51.100798980874345       51.100818461601136       51.10083794232787        51.10085742305466        51.100876903781455       51.100896384508246       51.10091586523504        51.10093534596183        51.10095482668862        51.10096010358768        51.10093733650683        51.10091456942587        51.10089180234496        51.100869035264054       51.10084626818309        51.100823501102184       51.10080073402128        51.10077796694031        51.100755199859464       51.10073243277856        51.10070966569759        51.10068689861669        51.10066413153578        51.100651587813104       51.100664338536376       51.10066681396569        51.1006508510456         51.100653183092845       51.10067408953921        51.10069499598552        51.10071590243189        51.100736808878196       51.10075771532456        51.10077862177087        51.10079952821724        51.10082043466355        51.10084134110991        51.10086224755628        51.10088315400253        51.1009040604489         51.10092496689526        51.1009304122465         51.100907792114356       51.10088517198221        51.10086255185007        51.100839931717985       51.10081731158584        51.10079469145376        51.10077207132167        51.10074945118953        51.100726831057386       51.1007042109253         51.100681590793215       51.10065897066107        51.10063635052899        51.10061373039679        51.100616738335475       51.100618596032575       51.10060746410937        51.10062924052903        51.100651016948746       51.1006727933684         51.10069456978806        51.10071634620772        51.10073812262738        51.10075989904709        51.10078167546675        51.10080345188641        51.10082522830601        51.10084700472578        51.10086878114544        51.100890557565094       51.10091233398475        51.100924881275546       51.1009078832966         51.100890885317654       51.100873887338764       51.100856889359875       51.100839891380986       51.100822893402096       51.10080589542315        51.10078889744426        51.100771899465315       51.100754901486425       51.10073790350759        51.10072090552865        51.10070390754976        51.10068690957087        51.10069202729136        51.1007099268478         51.10073501693398        51.100767997777496       51.10080829947327        51.10084860116899        51.10088890286477        51.10092920456043        51.100969506256206       51.101009807951925       51.101050109647645       51.10109041134331        51.10113071303908        51.1011710147348         51.10121131643052        51.1012516181263         51.10129191982202        51.10133222151774        51.1013029010079         51.10126796434207        51.101233027676244       51.10119809101036        51.10116315434453        51.101128217678706       51.10109328101282        51.10105834434705        51.10102340768117        51.100988471015285       51.10095353434946        51.10091859768369        51.10088366101775        51.10084872435192        51.10081845629952        51.10079689190076        51.10080812654002        51.10083209986033        51.1008672990921         51.10090249832393        51.100937697555764       51.100972896787596       51.10100809601943        51.1010432952512         51.10107849448303        51.10111369371481        51.10114889294664        51.101184092178414       51.101219291410246       51.10125449064208        51.10128968987391        51.10132488910568        51.10131900285569        51.101282308515124       51.101245614174445       51.10120891983388        51.101172225493315       51.101135531152636       51.10109883681207        51.10106214247145        51.10102544813088        51.10098875379026        51.10095205944964        51.100915365109074       51.10087867076845        51.10084197642783        51.10080528208721        51.10078134788955        51.100767486827294       51.100769796781435       51.10078891449484        51.10081314838874        51.10083738228269        51.100861616176644       51.10088585007054        51.10091008396449        51.100934317858446       51.10095855175234        51.10098278564624        51.101007019540134       51.10103125343409        51.10105548732804        51.10107972122199        51.101103955115946       51.10111116916465        51.10104708339151        51.10098299761842        51.100918911845326       51.10085482607212        51.10079074029903        51.100726654525886       51.100662568752796       51.10059848297965        51.10053439720656        51.10047031143341        51.100406225660265       51.10034213988712        51.10027805411403        51.10021396834088        51.10011707677319        51.10000000000002
[truncated: 21,127,168 more chars]
