# Supplementary material for: Numerical simulation research on thermal insulation performance of composite heat-insulation zone structure in hydrothermal high-temperature mine
Source: Sci Rep. 2024 Jun 18;14:14096. doi: 10.1038/s41598-024-64702-4 (PMC11189482; doi:10.1038/s41598-024-64702-4)
Supplement: Supplementary file 1 — Supplementary Information. [file 41598_2024_64702_MOESM1_ESM.zip › Heat-regulating circle scenario 2-3.xlsx]

## Sheet: Sheet1
0	51.1002	51.1	51.1	51.1	51.1	51.1	51.1	51.1	51.1	51.1	51.1	51.1	51.1	51.1	51.1	51.1	51.1	51.1	51.1	51.1	51.1	51.1	51.1	51.1	51.1	51.1	51.1	51.1	51.1	51.1	51.1	51.1	51.1	51.1	51.1	51.1	51.1	51.1	51.1	51.1	51.1	51.1	51.1	51.1	51.1	51.1	51.1	51.1	51.1
1	50.9563	50.9965	51.0255	51.046	51.0615	51.0726	51.0805	51.0854	51.0901	51.0926	51.095	51.0962	51.0973	51.0981	51.0986	51.0991	51.0993	51.0995	51.0997	51.0998	51.0998	51.0999	51.0999	51.0999	51.1	51.1	51.1	51.1	51.1	51.1	51.1	51.1	51.1	51.1	51.1	51.1	51.1	51.1	51.1	51.1	51.1	51.1	51.1	51.1	51.1	51.1	51.1	51.1	51.1
2	50.8171	50.8931	50.9486	50.9885	51.0193	51.0416	51.0577	51.0681	51.0778	51.0832	51.0884	51.0912	51.0937	51.0954	51.0966	51.0978	51.0982	51.0987	51.0991	51.0994	51.0995	51.0997	51.0998	51.0998	51.0999	51.0999	51.0999	51.1	51.1	51.1	51.1	51.1	51.1	51.1	51.1	51.1	51.1	51.1	51.1	51.1	51.1	51.1	51.1	51.1	51.1	51.1	51.1	51.1	51.1
3	50.6969	50.7897	50.8621	50.9173	50.9619	50.9961	51.0219	51.0395	51.0562	51.0661	51.0756	51.0811	51.0862	51.0897	51.0922	51.0947	51.0958	51.0968	51.0978	51.0984	51.0988	51.0992	51.0994	51.0995	51.0997	51.0998	51.0998	51.0999	51.0999	51.0999	51.1	51.1	51.1	51.1	51.1	51.1	51.1	51.1	51.1	51.1	51.1	51.1	51.1	51.1	51.1	51.1	51.1	51.1	51.1
4	50.5814	50.6894	50.7772	50.8468	50.9044	50.9498	50.985	51.0097	51.0333	51.0478	51.0618	51.0701	51.0778	51.0832	51.0872	51.0911	51.0928	51.0945	51.0962	51.0972	51.0979	51.0985	51.0989	51.0991	51.0993	51.0996	51.0997	51.0998	51.0998	51.0999	51.0999	51.0999	51.1	51.1	51.1	51.1	51.1	51.1	51.1	51.1	51.1	51.1	51.1	51.1	51.1	51.1	51.1	51.1	51.1
5	50.4802	50.5984	50.6974	50.778	50.8461	50.9011	50.9448	50.9763	51.0064	51.0257	51.0443	51.0558	51.0666	51.0743	51.08	51.0858	51.0884	51.091	51.0936	51.0952	51.0963	51.0973	51.098	51.0984	51.0988	51.0992	51.0994	51.0995	51.0996	51.0997	51.0998	51.0999	51.0999	51.0999	51.1	51.1	51.1	51.1	51.1	51.1	51.1	51.1	51.1	51.1	51.1	51.1	51.1	51.1	51.1
6	50.3894	50.5142	50.6213	50.7105	50.7872	50.8507	50.902	50.9401	50.9766	51.0009	51.0243	51.0392	51.0533	51.0636	51.0714	51.0792	51.083	51.0866	51.0902	51.0927	51.0942	51.0958	51.0968	51.0974	51.098	51.0986	51.099	51.0992	51.0994	51.0996	51.0997	51.0998	51.0998	51.0999	51.0999	51.1	51.1	51.1	51.1	51.1	51.1	51.1	51.1	51.1	51.1	51.1	51.1	51.1	51.1
7	50.3092	50.4369	50.5489	50.6443	50.7279	50.7984	50.8568	50.9012	50.944	50.9733	51.0017	51.0203	51.038	51.0511	51.0612	51.0713	51.0764	51.0813	51.0862	51.0895	51.0917	51.0939	51.0953	51.0962	51.0971	51.0979	51.0985	51.0987	51.099	51.0993	51.0996	51.0996	51.0997	51.0998	51.0999	51.0999	51.0999	51.1	51.1	51.1	51.1	51.1	51.1	51.1	51.1	51.1	51.1	51.1	51.1
8	50.2573	50.385	50.498	50.5954	50.6814	50.755	50.8167	50.8646	50.9108	50.9436	50.9753	50.9969	51.0173	51.033	51.0454	51.0578	51.0645	51.0709	51.0774	51.082	51.0852	51.0884	51.0906	51.0921	51.0936	51.0951	51.096	51.0966	51.0972	51.0978	51.0984	51.0986	51.0988	51.099	51.0993	51.0994	51.0995	51.0996	51.0996	51.0997	51.0998	51.0999	51.0999	51.0999	51.0999	51.0999	51.1	51.1	51.1
9	50.2108	50.3384	50.4519	50.5505	50.6382	50.714	50.7783	50.829	50.8781	50.9137	50.9484	50.9726	50.9957	51.0138	51.0284	51.043	51.0514	51.0595	51.0676	51.0735	51.0778	51.0821	51.0852	51.0874	51.0896	51.0917	51.0932	51.0941	51.0951	51.0961	51.0969	51.0973	51.0977	51.0981	51.0985	51.0988	51.0989	51.0991	51.0992	51.0994	51.0995	51.0997	51.0997	51.0998	51.0998	51.0998	51.0999	51.0999	51.1
10	50.1644	50.2917	50.4058	50.5056	50.5951	50.6729	50.7399	50.7933	50.8453	50.8838	50.9214	50.9483	50.9741	50.9945	51.0114	51.0282	51.0382	51.048	51.0577	51.065	51.0704	51.0758	51.0798	51.0826	51.0855	51.0883	51.0903	51.0916	51.0929	51.0943	51.0955	51.096	51.0966	51.0972	51.0978	51.0982	51.0984	51.0986	51.0988	51.0991	51.0993	51.0995	51.0996	51.0996	51.0997	51.0997	51.0998	51.0999	51.0999
11	50.1179	50.2451	50.3597	50.4607	50.5519	50.6319	50.7014	50.7577	50.8125	50.854	50.8945	50.924	50.9524	50.9753	50.9944	51.0135	51.0251	51.0365	51.0479	51.0564	51.063	51.0695	51.0743	51.0779	51.0814	51.0849	51.0874	51.089	51.0908	51.0925	51.094	51.0948	51.0955	51.0963	51.097	51.0976	51.0979	51.0981	51.0984	51.0987	51.099	51.0993	51.0994	51.0995	51.0996	51.0996	51.0997	51.0998	51.0999
12	50.0714	50.1985	50.3136	50.4159	50.5087	50.5909	50.663	50.7221	50.7797	50.8241	50.8675	50.8997	50.9308	50.9561	50.9774	50.9987	51.012	51.025	51.038	51.0479	51.0556	51.0632	51.0689	51.0731	51.0774	51.0815	51.0845	51.0865	51.0886	51.0907	51.0926	51.0935	51.0944	51.0954	51.0963	51.0969	51.0973	51.0977	51.098	51.0984	51.0988	51.0991	51.0992	51.0993	51.0994	51.0995	51.0996	51.0998	51.0999
13	50.025	50.1518	50.2675	50.371	50.4655	50.5499	50.6246	50.6865	50.7469	50.7942	50.8406	50.8755	50.9092	50.9368	50.9604	50.9839	50.9989	51.0135	51.0281	51.0394	51.0482	51.057	51.0635	51.0684	51.0733	51.0782	51.0816	51.084	51.0865	51.0889	51.0911	51.0922	51.0933	51.0944	51.0956	51.0963	51.0968	51.0972	51.0976	51.0981	51.0985	51.0989	51.0991	51.0992	51.0993	51.0994	51.0996	51.0997	51.0998
14	49.9785	50.1052	50.2214	50.3261	50.4224	50.5089	50.5861	50.6508	50.7141	50.7643	50.8136	50.8512	50.8876	50.9176	50.9434	50.9692	50.9858	51.0021	51.0183	51.0309	51.0408	51.0507	51.0581	51.0637	51.0693	51.0748	51.0787	51.0815	51.0843	51.0872	51.0896	51.0909	51.0922	51.0935	51.0948	51.0957	51.0962	51.0967	51.0972	51.0977	51.0982	51.0987	51.0989	51.0991	51.0992	51.0993	51.0995	51.0996	51.0998
15	49.9423	50.069	50.1855	50.291	50.3883	50.4762	50.555	50.6214	50.6865	50.7386	50.7898	50.8291	50.8673	50.8991	50.9265	50.9539	50.9719	50.9894	51.007	51.0207	51.0316	51.0425	51.0507	51.0571	51.0634	51.0696	51.0741	51.0773	51.0806	51.0839	51.0868	51.0883	51.0899	51.0915	51.093	51.0941	51.0948	51.0954	51.0961	51.0967	51.0974	51.098	51.0982	51.0985	51.0987	51.0989	51.0991	51.0993	51.0995
16	49.9128	50.0396	50.1564	50.2624	50.3603	50.4489	50.5286	50.5961	50.6622	50.7155	50.7679	50.8086	50.848	50.881	50.9097	50.9383	50.9574	50.976	50.9947	51.0094	51.0213	51.0331	51.0422	51.0492	51.0562	51.0632	51.0683	51.072	51.0758	51.0796	51.083	51.0849	51.0868	51.0887	51.0906	51.0919	51.0928	51.0936	51.0944	51.0953	51.0961	51.0969	51.0973	51.0976	51.0979	51.0982	51.0984	51.0987	51.099
17	49.8834	50.0102	50.1274	50.2338	50.3322	50.4216	50.5023	50.5708	50.638	50.6925	50.7461	50.788	50.8287	50.8629	50.8928	50.9227	50.9429	50.9627	50.9824	50.9981	51.0109	51.0237	51.0336	51.0413	51.0491	51.0567	51.0625	51.0666	51.071	51.0753	51.0792	51.0814	51.0836	51.0859	51.0881	51.0897	51.0907	51.0918	51.0928	51.0938	51.0948	51.0959	51.0963	51.0967	51.0971	51.0974	51.0978	51.0982	51.0986
18	49.8539	49.9809	50.0983	50.2051	50.3042	50.3944	50.4759	50.5455	50.6137	50.6694	50.7243	50.7674	50.8093	50.8448	50.876	50.9071	50.9284	50.9493	50.9701	50.9869	51.0006	51.0143	51.025	51.0335	51.0419	51.0503	51.0566	51.0613	51.0662	51.071	51.0754	51.0779	51.0805	51.083	51.0856	51.0875	51.0887	51.0899	51.0911	51.0924	51.0936	51.0948	51.0953	51.0958	51.0962	51.0967	51.0972	51.0977	51.0981
19	49.8245	49.9515	50.0692	50.1765	50.2762	50.3671	50.4496	50.5202	50.5894	50.6464	50.7024	50.7468	50.79	50.8267	50.8591	50.8915	50.9139	50.9359	50.9578	50.9756	50.9903	51.0049	51.0164	51.0256	51.0348	51.0439	51.0508	51.056	51.0614	51.0668	51.0716	51.0744	51.0773	51.0802	51.0832	51.0853	51.0867	51.0881	51.0895	51.0909	51.0923	51.0937	51.0943	51.0949	51.0954	51.096	51.0966	51.0971	51.0977
20	49.7951	49.9222	50.0401	50.1479	50.2482	50.3398	50.4232	50.4949	50.5652	50.6233	50.6806	50.7262	50.7707	50.8087	50.8423	50.8759	50.8994	50.9225	50.9455	50.9643	50.9799	50.9955	51.0078	51.0178	51.0277	51.0375	51.045	51.0507	51.0566	51.0625	51.0677	51.071	51.0742	51.0774	51.0807	51.0831	51.0847	51.0863	51.0878	51.0894	51.091	51.0926	51.0933	51.094	51.0946	51.0953	51.0959	51.0966	51.0972
21	49.7656	49.8928	50.0111	50.1193	50.2202	50.3126	50.3969	50.4696	50.5409	50.6003	50.6588	50.7057	50.7513	50.7906	50.8255	50.8603	50.8849	50.9091	50.9333	50.953	50.9696	50.9862	50.9993	51.0099	51.0205	51.031	51.0392	51.0454	51.0518	51.0582	51.0639	51.0675	51.071	51.0746	51.0782	51.0809	51.0826	51.0844	51.0862	51.088	51.0898	51.0916	51.0923	51.0931	51.0938	51.0946	51.0953	51.096	51.0968
22	49.7362	49.8635	49.982	50.0907	50.1922	50.2853	50.3705	50.4442	50.5167	50.5772	50.637	50.6851	50.732	50.7725	50.8086	50.8447	50.8705	50.8957	50.921	50.9418	50.9593	50.9768	50.9907	51.002	51.0134	51.0246	51.0334	51.0401	51.047	51.0539	51.0601	51.064	51.0679	51.0718	51.0757	51.0786	51.0806	51.0826	51.0846	51.0865	51.0885	51.0905	51.0914	51.0922	51.093	51.0938	51.0947	51.0955	51.0963
23	49.7067	49.8341	49.9529	50.0621	50.1642	50.2581	50.3441	50.4189	50.4924	50.5542	50.6151	50.6645	50.7127	50.7544	50.7918	50.8292	50.856	50.8823	50.9087	50.9305	50.9489	50.9674	50.9821	50.9942	51.0062	51.0182	51.0275	51.0347	51.0422	51.0496	51.0563	51.0605	51.0648	51.069	51.0733	51.0764	51.0786	51.0808	51.0829	51.0851	51.0872	51.0894	51.0904	51.0913	51.0922	51.0931	51.094	51.0949	51.0958
24	49.6773	49.8048	49.9238	50.0334	50.1362	50.2308	50.3178	50.3936	50.4682	50.5311	50.5933	50.6439	50.6933	50.7363	50.7749	50.8136	50.8415	50.8689	50.8964	50.9192	50.9386	50.958	50.9735	50.9863	50.9991	51.0118	51.0217	51.0294	51.0374	51.0454	51.0525	51.057	51.0616	51.0662	51.0708	51.0742	51.0766	51.0789	51.0813	51.0836	51.086	51.0883	51.0894	51.0904	51.0914	51.0924	51.0934	51.0944	51.0954
25	49.6478	49.7754	49.8947	50.0048	50.1081	50.2035	50.2914	50.3683	50.4439	50.5081	50.5715	50.6233	50.674	50.7182	50.7581	50.798	50.827	50.8556	50.8841	50.9079	50.9283	50.9486	50.9649	50.9784	50.992	51.0053	51.0159	51.0241	51.0326	51.0411	51.0487	51.0536	51.0585	51.0634	51.0683	51.072	51.0745	51.0771	51.0796	51.0822	51.0847	51.0873	51.0884	51.0895	51.0906	51.0917	51.0928	51.0938	51.0949
26	49.6184	49.746	49.8657	49.9762	50.0801	50.1763	50.2651	50.343	50.4197	50.4851	50.5496	50.6028	50.6547	50.7002	50.7413	50.7824	50.8125	50.8422	50.8718	50.8967	50.9179	50.9392	50.9564	50.9706	50.9848	50.9989	51.0101	51.0188	51.0278	51.0368	51.0449	51.0501	51.0553	51.0606	51.0659	51.0698	51.0725	51.0752	51.078	51.0807	51.0834	51.0862	51.0874	51.0886	51.0898	51.091	51.0921	51.0933	51.0945
27	49.589	49.7167	49.8366	49.9476	50.0521	50.149	50.2387	50.3177	50.3954	50.462	50.5278	50.5822	50.6354	50.6821	50.7244	50.7668	50.798	50.8288	50.8595	50.8854	50.9076	50.9298	50.9478	50.9627	50.9777	50.9925	51.0043	51.0135	51.023	51.0325	51.0411	51.0466	51.0522	51.0578	51.0634	51.0676	51.0705	51.0734	51.0763	51.0792	51.0822	51.0851	51.0864	51.0877	51.089	51.0902	51.0915	51.0928	51.094
28	49.5595	49.6873	49.8075	49.919	50.0241	50.1217	50.2124	50.2924	50.3712	50.439	50.506	50.5616	50.616	50.664	50.7076	50.7512	50.7835	50.8154	50.8473	50.8741	50.8973	50.9204	50.9392	50.9549	50.9705	50.9861	50.9984	51.0081	51.0182	51.0282	51.0373	51.0431	51.049	51.055	51.0609	51.0654	51.0685	51.0716	51.0747	51.0778	51.0809	51.084	51.0855	51.0868	51.0882	51.0895	51.0909	51.0922	51.0936
29	49.5325	49.6603	49.7808	49.8926	49.9983	50.0965	50.188	50.2689	50.3486	50.4174	50.4855	50.5422	50.5977	50.6468	50.6915	50.7362	50.7695	50.8024	50.8352	50.863	50.887	50.911	50.9305	50.9469	50.9632	50.9794	50.9924	51.0026	51.0131	51.0236	51.0332	51.0393	51.0456	51.0518	51.0581	51.0628	51.0661	51.0694	51.0727	51.076	51.0794	51.0827	51.0842	51.0857	51.0871	51.0886	51.09	51.0915	51.0929
30	49.515	49.6429	49.7633	49.8753	49.9811	50.0796	50.1713	50.2526	50.3326	50.4019	50.4704	50.5276	50.5836	50.6331	50.6784	50.7236	50.7574	50.7908	50.8242	50.8525	50.877	50.9016	50.9216	50.9384	50.9552	50.9719	50.9853	50.9958	51.0068	51.0177	51.0277	51.0341	51.0407	51.0473	51.0539	51.0589	51.0624	51.066	51.0695	51.073	51.0766	51.0802	51.0818	51.0835	51.0851	51.0867	51.0883	51.0898	51.0914
31	49.4975	49.6254	49.7459	49.858	49.964	50.0627	50.1547	50.2362	50.3166	50.3863	50.4553	50.5129	50.5694	50.6195	50.6652	50.711	50.7454	50.7793	50.8132	50.842	50.8671	50.8921	50.9127	50.9299	50.9472	50.9643	50.9782	50.9891	51.0005	51.0118	51.0222	51.029	51.0358	51.0428	51.0497	51.055	51.0587	51.0625	51.0663	51.0701	51.0739	51.0777	51.0795	51.0813	51.083	51.0847	51.0865	51.0882	51.09
32	49.4801	49.6079	49.7285	49.8407	49.9468	50.0458	50.138	50.2199	50.3007	50.3708	50.4401	50.4983	50.5552	50.6058	50.6521	50.6984	50.7333	50.7677	50.8022	50.8315	50.8571	50.8827	50.9037	50.9215	50.9392	50.9568	50.971	50.9824	50.9942	51.006	51.0167	51.0238	51.031	51.0382	51.0455	51.0511	51.0551	51.0591	51.0631	51.0671	51.0711	51.0751	51.0771	51.0791	51.0809	51.0828	51.0847	51.0866	51.0885
33	49.4626	49.5904	49.7111	49.8234	49.9297	50.0288	50.1214	50.2036	50.2847	50.3552	50.425	50.4836	50.5411	50.5921	50.6389	50.6858	50.7212	50.7562	50.7912	50.821	50.8471	50.8733	50.8948	50.913	50.9312	50.9493	50.9639	50.9757	50.9879	51.0001	51.0112	51.0186	51.0261	51.0337	51.0413	51.0471	51.0514	51.0556	51.0599	51.0641	51.0684	51.0726	51.0748	51.0768	51.0789	51.0809	51.083	51.085	51.0871
34	49.4451	49.5729	49.6936	49.8061	49.9125	50.0119	50.1047	50.1873	50.2687	50.3397	50.4099	50.469	50.5269	50.5785	50.6258	50.6731	50.7091	50.7446	50.7801	50.8105	50.8372	50.8638	50.8858	50.9045	50.9232	50.9417	50.9568	50.969	50.9816	50.9942	51.0057	51.0134	51.0213	51.0292	51.0371	51.0432	51.0477	51.0522	51.0566	51.0611	51.0656	51.0701	51.0724	51.0746	51.0768	51.079	51.0812	51.0834	51.0856
35	49.4277	49.5555	49.6762	49.7888	49.8954	49.995	50.0881	50.171	50.2528	50.3241	50.3948	50.4543	50.5127	50.5648	50.6127	50.6605	50.6971	50.7331	50.7691	50.8	50.8272	50.8544	50.8769	50.896	50.9152	50.9342	50.9497	50.9623	50.9753	50.9883	51.0002	51.0082	51.0164	51.0247	51.0329	51.0393	51.044	51.0487	51.0534	51.0581	51.0629	51.0676	51.0701	51.0724	51.0748	51.0771	51.0795	51.0818	51.0841
36	49.4102	49.538	49.6588	49.7714	49.8782	49.978	50.0714	50.1547	50.2368	50.3086	50.3797	50.4397	50.4986	50.5512	50.5995	50.6479	50.685	50.7215	50.7581	50.7896	50.8172	50.8449	50.8679	50.8875	50.9072	50.9266	50.9426	50.9556	50.969	50.9824	50.9947	51.0031	51.0116	51.0201	51.0287	51.0354	51.0403	51.0453	51.0502	51.0552	51.0601	51.0651	51.0677	51.0702	51.0727	51.0752	51.0777	51.0802	51.0827
37	49.3927	49.5205	49.6413	49.7541	49.8611	49.9611	50.0548	50.1384	50.2208	50.293	50.3645	50.425	50.4844	50.5375	50.5864	50.6353	50.6729	50.71	50.7471	50.7791	50.8073	50.8355	50.859	50.8791	50.8992	50.9191	50.9355	50.9489	50.9627	50.9765	50.9892	50.9979	51.0067	51.0156	51.0245	51.0315	51.0366	51.0418	51.047	51.0522	51.0574	51.0626	51.0653	51.068	51.0707	51.0733	51.0759	51.0786	51.0812
38	49.3753	49.503	49.6239	49.7368	49.8439	49.9442	50.0381	50.1221	50.2048	50.2775	50.3494	50.4104	50.4702	50.5238	50.5733	50.6227	50.6608	50.6985	50.7361	50.7686	50.7973	50.8261	50.85	50.8706	50.8911	50.9116	50.9284	50.9422	50.9564	50.9706	50.9837	50.9927	51.0019	51.0111	51.0203	51.0275	51.0329	51.0384	51.0438	51.0492	51.0546	51.0601	51.063	51.0658	51.0686	51.0714	51.0742	51.077	51.0797
39	49.3578	49.4855	49.6065	49.7195	49.8268	49.9273	50.0215	50.1057	50.1889	50.2619	50.3343	50.3957	50.456	50.5102	50.5601	50.6101	50.6487	50.6869	50.7251	50.7581	50.7874	50.8166	50.8411	50.8621	50.8831	50.904	50.9213	50.9355	50.9501	50.9648	50.9782	50.9875	50.997	51.0066	51.0161	51.0236	51.0293	51.0349	51.0405	51.0462	51.0519	51.0576	51.0606	51.0636	51.0665	51.0695	51.0724	51.0753	51.0783
40	49.3403	49.468	49.589	49.7022	49.8096	49.9103	50.0048	50.0894	50.1729	50.2464	50.3192	50.3811	50.4419	50.4965	50.547	50.5975	50.6367	50.6754	50.714	50.7476	50.7774	50.8072	50.8321	50.8536	50.8751	50.8965	50.9142	50.9288	50.9438	50.9589	50.9727	50.9823	50.9922	51.002	51.0119	51.0197	51.0256	51.0315	51.0373	51.0432	51.0491	51.0551	51.0583	51.0614	51.0645	51.0676	51.0707	51.0737	51.0768
41	49.3228	49.4506	49.5716	49.6849	49.7925	49.8934	49.9882	50.0731	50.1569	50.2308	50.304	50.3664	50.4277	50.4828	50.5339	50.5849	50.6246	50.6638	50.703	50.7371	50.7674	50.7978	50.8232	50.8452	50.8671	50.889	50.9071	50.9221	50.9375	50.953	50.9672	50.9772	50.9873	50.9975	51.0077	51.0158	51.0219	51.028	51.0341	51.0402	51.0464	51.0526	51.0559	51.0592	51.0624	51.0657	51.0689	51.0721	51.0754
42	49.3054	49.4331	49.5542	49.6676	49.7753	49.8765	49.9715	50.0568	50.141	50.2153	50.2889	50.3518	50.4135	50.4692	50.5207	50.5723	50.6125	50.6523	50.692	50.7266	50.7575	50.7883	50.8143	50.8367	50.8591	50.8814	50.9	50.9154	50.9312	50.9471	50.9617	50.972	50.9824	50.993	51.0035	51.0119	51.0182	51.0245	51.0309	51.0373	51.0437	51.0501	51.0536	51.057	51.0604	51.0638	51.0671	51.0705	51.0739
43	49.2879	49.4156	49.5368	49.6503	49.7582	49.8595	49.9549	50.0405	50.125	50.1997	50.2738	50.3371	50.3994	50.4555	50.5076	50.5597	50.6004	50.6407	50.681	50.7161	50.7475	50.7789	50.8053	50.8282	50.8511	50.8739	50.8929	50.9087	50.9249	50.9412	50.9562	50.9668	50.9776	50.9884	50.9993	51.0079	51.0145	51.0211	51.0277	51.0343	51.0409	51.0475	51.0512	51.0548	51.0583	51.0618	51.0654	51.0689	51.0724
44	49.2704	49.3981	49.5193	49.6329	49.741	49.8426	49.9382	50.0242	50.109	50.1842	50.2587	50.3225	50.3852	50.4419	50.4945	50.5471	50.5884	50.6292	50.67	50.7056	50.7375	50.7694	50.7964	50.8197	50.8431	50.8663	50.8858	50.902	50.9186	50.9353	50.9507	50.9616	50.9727	50.9839	50.9951	51.004	51.0108	51.0176	51.0245	51.0313	51.0382	51.045	51.0488	51.0526	51.0563	51.0599	51.0636	51.0673	51.071
45	49.253	49.3806	49.5019	49.6156	49.7239	49.8257	49.9216	50.0079	50.0931	50.1687	50.2436	50.3078	50.371	50.4282	50.4813	50.5345	50.5763	50.6176	50.659	50.6952	50.7276	50.76	50.7874	50.8112	50.8351	50.8588	50.8787	50.8953	50.9123	50.9294	50.9452	50.9565	50.9679	50.9794	50.9909	51.0001	51.0071	51.0142	51.0212	51.0283	51.0354	51.0425	51.0465	51.0504	51.0542	51.058	51.0619	51.0657	51.0695
46	49.2355	49.3631	49.4845	49.5983	49.7067	49.8088	49.9049	49.9915	50.0771	50.1531	50.2284	50.2932	50.3569	50.4145	50.4682	50.5219	50.5642	50.6061	50.6479	50.6847	50.7176	50.7506	50.7785	50.8028	50.8271	50.8513	50.8716	50.8886	50.906	50.9235	50.9397	50.9513	50.963	50.9749	50.9867	50.9962	51.0035	51.0107	51.018	51.0253	51.0327	51.04	51.0441	51.0482	51.0521	51.0561	51.0601	51.0641	51.0681
47	49.218	49.3457	49.467	49.581	49.6896	49.7918	49.8883	49.9752	50.0611	50.1376	50.2133	50.2786	50.3427	50.4009	50.4551	50.5092	50.5521	50.5945	50.6369	50.6742	50.7077	50.7411	50.7695	50.7943	50.8191	50.8437	50.8645	50.8819	50.8997	50.9177	50.9342	50.9461	50.9582	50.9703	50.9825	50.9923	50.9998	51.0073	51.0148	51.0223	51.0299	51.0375	51.0418	51.046	51.0501	51.0542	51.0583	51.0625	51.0666
48	49.2006	49.3282	49.4496	49.5637	49.6725	49.7749	49.8716	49.9589	50.0452	50.122	50.1982	50.2639	50.3285	50.3872	50.4419	50.4966	50.5401	50.583	50.6259	50.6637	50.6977	50.7317	50.7606	50.7858	50.8111	50.8362	50.8574	50.8752	50.8934	50.9118	50.9287	50.9409	50.9533	50.9658	50.9783	50.9883	50.9961	51.0038	51.0116	51.0194	51.0272	51.035	51.0394	51.0437	51.048	51.0523	51.0566	51.0609	51.0651
49	49.1831	49.3107	49.4322	49.5464	49.6553	49.758	49.855	49.9426	50.0292	50.1065	50.1831	50.2493	50.3144	50.3735	50.4288	50.484	50.528	50.5714	50.6149	50.6532	50.6877	50.7223	50.7516	50.7773	50.803	50.8286	50.8503	50.8685	50.8871	50.9059	50.9232	50.9357	50.9485	50.9613	50.9741	50.9844	50.9924	51.0004	51.0084	51.0164	51.0244	51.0325	51.0371	51.0415	51.046	51.0504	51.0548	51.0592	51.0637
50	49.1656	49.2932	49.4148	49.5291	49.6382	49.741	49.8383	49.9263	50.0132	50.0909	50.168	50.2346	50.3002	50.3599	50.4157	50.4714	50.5159	50.5599	50.6039	50.6427	50.6778	50.7128	50.7427	50.7689	50.795	50.8211	50.8432	50.8618	50.8809	50.9	50.9177	50.9306	50.9436	50.9568	50.9699	50.9805	50.9887	50.9969	51.0052	51.0134	51.0217	51.03	51.0347	51.0393	51.0439	51.0485	51.0531	51.0576	51.0622
51	49.1482	49.2757	49.3973	49.5117	49.621	49.7241	49.8217	49.91	49.9972	50.0754	50.1528	50.22	50.286	50.3462	50.4025	50.4588	50.5038	50.5483	50.5929	50.6322	50.6678	50.7034	50.7337	50.7604	50.787	50.8136	50.8361	50.855	50.8746	50.8941	50.9122	50.9254	50.9388	50.9522	50.9657	50.9766	50.985	50.9935	51.0019	51.0104	51.0189	51.0275	51.0324	51.0371	51.0418	51.0466	51.0513	51.056	51.0607
52	49.1307	49.2582	49.3799	49.4944	49.6039	49.7072	49.805	49.8937	49.9813	50.0598	50.1377	50.2053	50.2718	50.3326	50.3894	50.4462	50.4917	50.5368	50.5818	50.6217	50.6578	50.6939	50.7248	50.7519	50.779	50.806	50.829	50.8483	50.8683	50.8882	50.9067	50.9202	50.9339	50.9477	50.9615	50.9727	50.9813	50.99	50.9987	51.0074	51.0162	51.025	51.03	51.0349	51.0398	51.0447	51.0495	51.0544	51.0593
53	49.1132	49.2408	49.3625	49.4771	49.5867	49.6903	49.7884	49.8774	49.9653	50.0443	50.1226	50.1907	50.2577	50.3189	50.3762	50.4336	50.4797	50.5253	50.5708	50.6113	50.6479	50.6845	50.7159	50.7434	50.771	50.7985	50.8219	50.8416	50.862	50.8823	50.9012	50.915	50.929	50.9432	50.9573	50.9687	50.9777	50.9866	50.9955	51.0044	51.0135	51.0225	51.0276	51.0327	51.0377	51.0428	51.0478	51.0528	51.0578
54	49.0958	49.2233	49.345	49.4598	49.5696	49.6733	49.7717	49.861	49.9493	50.0287	50.1075	50.176	50.2435	50.3052	50.3631	50.421	50.4676	50.5137	50.5598	50.6008	50.6379	50.6751	50.7069	50.735	50.763	50.7909	50.8148	50.8349	50.8557	50.8764	50.8957	50.9098	50.9242	50.9387	50.9531	50.9648	50.974	50.9831	50.9923	51.0015	51.0107	51.02	51.0253	51.0305	51.0357	51.0408	51.046	51.0512	51.0564
55	49.0783	49.2058	49.3276	49.4425	49.5524	49.6564	49.7551	49.8447	49.9334	50.0132	50.0924	50.1614	50.2293	50.2916	50.35	50.4084	50.4555	50.5022	50.5488	50.5903	50.628	50.6656	50.698	50.7265	50.755	50.7834	50.8077	50.8282	50.8494	50.8706	50.8902	50.9047	50.9193	50.9341	50.9489	50.9609	50.9703	50.9797	50.9891	50.9985	51.008	51.0174	51.0229	51.0283	51.0336	51.0389	51.0443	51.0496	51.0549
56	49.0608	49.1883	49.3102	49.4252	49.5353	49.6395	49.7384	49.8284	49.9174	49.9976	50.0772	50.1467	50.2152	50.2779	50.3368	50.3958	50.4434	50.4906	50.5378	50.5798	50.618	50.6562	50.689	50.718	50.747	50.7759	50.8005	50.8215	50.8431	50.8647	50.8847	50.8995	50.9145	50.9296	50.9447	50.957	50.9666	50.9762	50.9858	50.9955	51.0052	51.0149	51.0206	51.0261	51.0316	51.037	51.0425	51.048	51.0534
57	49.0433	49.1708	49.2928	49.4079	49.5181	49.6225	49.7218	49.8121	49.9014	49.9821	50.0621	50.1321	50.201	50.2642	50.3237	50.3832	50.4314	50.4791	50.5268	50.5693	50.608	50.6468	50.6801	50.7095	50.739	50.7683	50.7934	50.8148	50.8368	50.8588	50.8792	50.8943	50.9096	50.9251	50.9405	50.9531	50.9629	50.9728	50.9826	50.9925	51.0025	51.0124	51.0182	51.0239	51.0295	51.0351	51.0407	51.0464	51.052
58	49.0289	49.1563	49.2783	49.3935	49.5038	49.6084	49.7078	49.7984	49.8879	49.9689	50.0493	50.1196	50.1888	50.2524	50.3123	50.3721	50.4207	50.4688	50.5169	50.5599	50.599	50.6381	50.6718	50.7017	50.7315	50.7612	50.7867	50.8084	50.8307	50.853	50.8737	50.8891	50.9047	50.9204	50.9361	50.9489	50.959	50.9691	50.9791	50.9892	50.9994	51.0096	51.0155	51.0213	51.0271	51.0328	51.0386	51.0444	51.0501
59	49.0188	49.1463	49.2682	49.3834	49.4938	49.5984	49.6979	49.7885	49.8782	49.9593	50.0398	50.1102	50.1796	50.2434	50.3034	50.3635	50.4123	50.4606	50.5089	50.552	50.5914	50.6307	50.6647	50.6947	50.7247	50.7547	50.7804	50.8023	50.8248	50.8473	50.8683	50.8839	50.8997	50.9156	50.9315	50.9445	50.9547	50.965	50.9752	50.9855	50.9958	51.0062	51.0122	51.0182	51.0241	51.03	51.0359	51.0418	51.0477
60	49.0088	49.1362	49.2581	49.3733	49.4837	49.5884	49.688	49.7787	49.8684	49.9496	50.0303	50.1009	50.1704	50.2344	50.2946	50.3548	50.4038	50.4523	50.5008	50.5442	50.5838	50.6233	50.6575	50.6877	50.718	50.7482	50.7741	50.7962	50.8189	50.8417	50.8629	50.8786	50.8946	50.9108	50.9269	50.94	50.9505	50.9609	50.9713	50.9817	50.9923	51.0028	51.009	51.0151	51.0211	51.0272	51.0332	51.0392	51.0453
61	48.9988	49.1261	49.248	49.3633	49.4737	49.5784	49.678	49.7689	49.8587	49.94	50.0208	50.0915	50.1612	50.2254	50.2858	50.3462	50.3953	50.4441	50.4928	50.5363	50.5761	50.6159	50.6503	50.6808	50.7112	50.7416	50.7678	50.7901	50.8131	50.8361	50.8574	50.8734	50.8896	50.9059	50.9223	50.9356	50.9462	50.9568	50.9674	50.978	50.9887	50.9994	51.0057	51.0119	51.0181	51.0243	51.0305	51.0367	51.0428
62	48.9887	49.1161	49.238	49.3532	49.4637	49.5684	49.6681	49.759	49.8489	49.9304	50.0113	50.0822	50.152	50.2163	50.2769	50.3375	50.3869	50.4358	50.4847	50.5285	50.5685	50.6085	50.6431	50.6738	50.7045	50.7351	50.7615	50.784	50.8072	50.8304	50.852	50.8682	50.8846	50.9011	50.9176	50.9312	50.9419	50.9527	50.9634	50.9742	50.9851	50.996	51.0025	51.0088	51.0151	51.0215	51.0278	51.0341	51.0404
63	48.9787	49.106	49.2279	49.3431	49.4536	49.5584	49.6582	49.7492	49.8392	49.9208	50.0018	50.0728	50.1428	50.2073	50.2681	50.3288	50.3784	50.4275	50.4767	50.5206	50.5609	50.6011	50.6359	50.6668	50.6978	50.7286	50.7552	50.7779	50.8013	50.8248	50.8466	50.8629	50.8795	50.8963	50.913	50.9267	50.9377	50.9486	50.9595	50.9705	50.9815	50.9926	50.9992	51.0057	51.0122	51.0186	51.0251	51.0315	51.038
64	48.9687	49.0959	49.2178	49.3331	49.4436	49.5484	49.6482	49.7393	49.8294	49.9111	49.9923	50.0635	50.1336	50.1983	50.2592	50.3202	50.37	50.4193	50.4686	50.5128	50.5533	50.5937	50.6287	50.6599	50.691	50.7221	50.7489	50.7718	50.7955	50.8191	50.8411	50.8577	50.8745	50.8914	50.9084	50.9223	50.9334	50.9445	50.9556	50.9667	50.978	50.9892	50.9959	51.0026	51.0092	51.0158	51.0224	51.029	51.0356
65	48.9587	49.0859	49.2077	49.323	49.4335	49.5384	49.6383	49.7295	49.8197	49.9015	49.9828	50.0541	50.1244	50.1892	50.2504	50.3115	50.3615	50.411	50.4605	50.505	50.5456	50.5863	50.6216	50.6529	50.6843	50.7156	50.7426	50.7658	50.7896	50.8135	50.8357	50.8525	50.8695	50.8866	50.9038	50.9178	50.9291	50.9404	50.9517	50.963	50.9744	50.9858	50.9927	50.9995	51.0062	51.0129	51.0197	51.0264	51.0331
66	48.9486	49.0758	49.1977	49.3129	49.4235	49.5284	49.6284	49.7196	49.8099	49.8919	49.9733	50.0448	50.1152	50.1802	50.2415	50.3028	50.353	50.4028	50.4525	50.4971	50.538	50.5789	50.6144	50.646	50.6775	50.709	50.7363	50.7597	50.7837	50.8078	50.8302	50.8472	50.8644	50.8818	50.8991	50.9134	50.9249	50.9363	50.9478	50.9592	50.9708	50.9824	50.9894	50.9963	51.0032	51.0101	51.017	51.0238	51.0307
67	48.9386	49.0658	49.1876	49.3029	49.4135	49.5184	49.6184	49.7098	49.8002	49.8823	49.9638	50.0354	50.106	50.1712	50.2327	50.2942	50.3446	50.3945	50.4444	50.4893	50.5304	50.5715	50.6072	50.639	50.6708	50.7025	50.73	50.7536	50.7778	50.8022	50.8248	50.842	50.8594	50.8769	50.8945	50.909	50.9206	50.9322	50.9438	50.9555	50.9672	50.979	50.9862	50.9932	51.0002	51.0072	51.0143	51.0213	51.0283
68	48.9286	49.0557	49.1775	49.2928	49.4034	49.5084	49.6085	49.7	49.7904	49.8726	49.9543	50.0261	50.0968	50.1622	50.2238	50.2855	50.3361	50.3862	50.4364	50.4814	50.5228	50.5641	50.6	50.632	50.664	50.696	50.7237	50.7475	50.772	50.7965	50.8194	50.8367	50.8544	50.8721	50.8899	50.9045	50.9163	50.9281	50.9399	50.9518	50.9637	50.9756	50.9829	50.9901	50.9972	51.0044	51.0115	51.0187	51.0258
69	48.9185	49.0456	49.1674	49.2827	49.3934	49.4984	49.5986	49.6901	49.7807	49.863	49.9447	50.0167	50.0876	50.1531	50.215	50.2769	50.3277	50.378	50.4283	50.4736	50.5152	50.5567	50.5928	50.6251	50.6573	50.6895	50.7174	50.7414	50.7661	50.7909	50.8139	50.8315	50.8493	50.8673	50.8852	50.9001	50.9121	50.924	50.936	50.948	50.9601	50.9722	50.9797	50.987	50.9943	51.0016	51.0088	51.0161	51.0234
70	48.9085	49.0356	49.1574	49.2727	49.3833	49.4884	49.5887	49.6803	49.7709	49.8534	49.9352	50.0074	50.0785	50.1441	50.2062	50.2682	50.3192	50.3697	50.4203	50.4657	50.5075	50.5493	50.5857	50.6181	50.6506	50.6829	50.7111	50.7353	50.7602	50.7852	50.8085	50.8263	50.8443	50.8625	50.8806	50.8956	50.9078	50.9199	50.9321	50.9443	50.9565	50.9688	50.9764	50.9839	50.9913	50.9987	51.0061	51.0136	51.021
71	48.8985	49.0255	49.1473	49.2626	49.3733	49.4784	49.5787	49.6704	49.7612	49.8438	49.9257	49.998	50.0693	50.1351	50.1973	50.2595	50.3107	50.3615	50.4122	50.4579	50.4999	50.5419	50.5785	50.6112	50.6438	50.6764	50.7047	50.7292	50.7544	50.7796	50.8031	50.821	50.8393	50.8576	50.876	50.8912	50.9035	50.9158	50.9282	50.9405	50.953	50.9654	50.9731	50.9807	50.9883	50.9959	51.0034	51.011	51.0186
72	48.8885	49.0154	49.1372	49.2525	49.3632	49.4684	49.5688	49.6606	49.7514	49.8341	49.9162	49.9887	50.0601	50.1261	50.1885	50.2509	50.3023	50.3532	50.4041	50.4501	50.4923	50.5345	50.5713	50.6042	50.6371	50.6699	50.6984	50.7232	50.7485	50.7739	50.7976	50.8158	50.8342	50.8528	50.8714	50.8868	50.8993	50.9117	50.9242	50.9368	50.9494	50.962	50.9699	50.9776	50.9853	50.993	51.0007	51.0084	51.0161
73	48.8784	49.0054	49.1271	49.2425	49.3532	49.4584	49.5589	49.6508	49.7417	49.8245	49.9067	49.9793	50.0509	50.117	50.1796	50.2422	50.2938	50.345	50.3961	50.4422	50.4847	50.5271	50.5641	50.5972	50.6303	50.6634	50.6921	50.7171	50.7426	50.7683	50.7922	50.8106	50.8292	50.848	50.8667	50.8823	50.895	50.9077	50.9203	50.933	50.9458	50.9586	50.9666	50.9745	50.9823	50.9902	50.998	51.0059	51.0137
74	48.8684	48.9953	49.1171	49.2324	49.3432	49.4484	49.5489	49.6409	49.7319	49.8149	49.8972	49.97	50.0417	50.108	50.1708	50.2336	50.2854	50.3367	50.388	50.4344	50.477	50.5197	50.5569	50.5903	50.6236	50.6569	50.6858	50.711	50.7368	50.7626	50.7868	50.8053	50.8241	50.8431	50.8621	50.8779	50.8907	50.9036	50.9164	50.9293	50.9422	50.9552	50.9634	50.9714	50.9794	50.9873	50.9953	51.0033	51.0113
75	48.8584	48.9853	49.107	49.2223	49.3331	49.4384	49.539	49.6311	49.7222	49.8053	49.8877	49.9606	50.0325	50.099	50.1619	50.2249	50.2769	50.3284	50.38	50.4265	50.4694	50.5123	50.5498	50.5833	50.6168	50.6503	50.6795	50.7049	50.7309	50.757	50.7813	50.8001	50.8191	50.8383	50.8575	50.8734	50.8865	50.8995	50.9125	50.9255	50.9387	50.9518	50.9601	50.9683	50.9764	50.9845	50.9926	51.0007	51.0088
76	48.8483	48.9752	49.0969	49.2123	49.3231	49.4285	49.5291	49.6212	49.7124	49.7956	49.8782	49.9513	50.0233	50.0899	50.1531	50.2162	50.2684	50.3202	50.3719	50.4187	50.4618	50.5049	50.5426	50.5763	50.6101	50.6438	50.6732	50.6988	50.725	50.7513	50.7759	50.7949	50.8141	50.8335	50.8529	50.869	50.8822	50.8954	50.9086	50.9218	50.9351	50.9484	50.9568	50.9651	50.9734	50.9816	50.9899	50.9982	51.0064
77	48.8383	48.9651	49.0868	49.2022	49.313	49.4185	49.5191	49.6114	49.7027	49.786	49.8687	49.9419	50.0141	50.0809	50.1442	50.2076	50.26	50.3119	50.3639	50.4108	50.4542	50.4975	50.5354	50.5694	50.6034	50.6373	50.6669	50.6927	50.7192	50.7457	50.7705	50.7896	50.809	50.8286	50.8482	50.8646	50.8779	50.8913	50.9046	50.918	50.9315	50.945	50.9536	50.962	50.9704	50.9788	50.9872	50.9956	51.004
78	48.8283	48.9551	49.0768	49.1921	49.303	49.4085	49.5092	49.6016	49.6929	49.7764	49.8592	49.9325	50.0049	50.0719	50.1354	50.1989	50.2515	50.3037	50.3558	50.403	50.4466	50.4901	50.5282	50.5624	50.5966	50.6308	50.6606	50.6866	50.7133	50.74	50.765	50.7844	50.804	50.8238	50.8436	50.8601	50.8737	50.8872	50.9007	50.9143	50.928	50.9416	50.9503	50.9589	50.9674	50.976	50.9845	50.993	51.0016
79	48.8183	48.945	49.0667	49.1821	49.293	49.3985	49.4993	49.5917	49.6832	49.7667	49.8497	49.9232	49.9957	50.0629	50.1266	50.1902	50.2431	50.2954	50.3477	50.3951	50.4389	50.4827	50.521	50.5555	50.5899	50.6243	50.6543	50.6805	50.7074	50.7344	50.7596	50.7791	50.799	50.819	50.839	50.8557	50.8694	50.8831	50.8968	50.9105	50.9244	50.9382	50.9471	50.9558	50.9644	50.9731	50.9818	50.9905	50.9991
80	48.8082	48.9349	49.0566	49.172	49.2829	49.3885	49.4893	49.5819	49.6734	49.7571	49.8402	49.9138	49.9865	50.0538	50.1177	50.1816	50.2346	50.2871	50.3397	50.3873	50.4313	50.4753	50.5139	50.5485	50.5831	50.6177	50.648	50.6745	50.7016	50.7287	50.7542	50.7739	50.7939	50.8141	50.8343	50.8512	50.8651	50.879	50.8929	50.9068	50.9208	50.9348	50.9438	50.9526	50.9615	50.9703	50.9791	50.9879	50.9967
81	48.7982	48.9249	49.0465	49.1619	49.2729	49.3785	49.4794	49.572	49.6637	49.7475	49.8307	49.9045	49.9773	50.0448	50.1089	50.1729	50.2261	50.2789	50.3316	50.3795	50.4237	50.4679	50.5067	50.5415	50.5764	50.6112	50.6417	50.6684	50.6957	50.7231	50.7487	50.7687	50.7889	50.8093	50.8297	50.8468	50.8609	50.8749	50.8889	50.903	50.9172	50.9314	50.9406	50.9495	50.9585	50.9674	50.9764	50.9853	50.9943
82	48.7882	48.9148	49.0365	49.1519	49.2628	49.3685	49.4695	49.5622	49.6539	49.7379	49.8212	49.8951	49.9681	50.0358	50.1	50.1643	50.2177	50.2706	50.3236	50.3716	50.4161	50.4605	50.4995	50.5346	50.5697	50.6047	50.6354	50.6623	50.6898	50.7174	50.7433	50.7634	50.7839	50.8045	50.8251	50.8424	50.8566	50.8708	50.885	50.8993	50.9137	50.9281	50.9373	50.9464	50.9555	50.9646	50.9737	50.9827	50.9918
83	48.7781	48.9048	49.0264	49.1418	49.2528	49.3585	49.4596	49.5523	49.6442	49.7282	49.8117	49.8858	49.9589	50.0268	50.0912	50.1556	50.2092	50.2624	50.3155	50.3638	50.4084	50.4531	50.4923	50.5276	50.5629	50.5982	50.6291	50.6562	50.684	50.7118	50.7379	50.7582	50.7788	50.7996	50.8205	50.8379	50.8523	50.8667	50.8811	50.8955	50.9101	50.9247	50.934	50.9433	50.9525	50.9617	50.971	50.9802	50.9894
84	48.7681	48.8947	49.0163	49.1317	49.2428	49.3485	49.4496	49.5425	49.6344	49.7186	49.8022	49.8764	49.9497	50.0177	50.0823	50.1469	50.2008	50.2541	50.3075	50.3559	50.4008	50.4457	50.4851	50.5206	50.5562	50.5917	50.6228	50.6501	50.6781	50.7061	50.7324	50.753	50.7738	50.7948	50.8158	50.8335	50.8481	50.8626	50.8772	50.8918	50.9065	50.9213	50.9308	50.9402	50.9495	50.9589	50.9683	50.9776	50.987
85	48.7581	48.8846	49.0062	49.1217	49.2327	49.3385	49.4397	49.5327	49.6247	49.709	49.7927	49.8671	49.9405	50.0087	50.0735	50.1383	50.1923	50.2458	50.2994	50.3481	50.3932	50.4383	50.4779	50.5137	50.5494	50.5851	50.6165	50.644	50.6722	50.7005	50.727	50.7477	50.7688	50.79	50.8112	50.8291	50.8438	50.8585	50.8733	50.888	50.903	50.9179	50.9275	50.937	50.9465	50.956	50.9655	50.975	50.9845
86	48.7481	48.8746	48.9962	49.1116	49.2227	49.3285	49.4298	49.5228	49.6149	49.6994	49.7832	49.8577	49.9313	49.9997	50.0646	50.1296	50.1838	50.2376	50.2913	50.3402	50.3856	50.4309	50.4708	50.5067	50.5427	50.5786	50.6102	50.6379	50.6664	50.6948	50.7216	50.7425	50.7637	50.7852	50.8066	50.8246	50.8395	50.8544	50.8693	50.8843	50.8994	50.9145	50.9243	50.9339	50.9436	50.9532	50.9628	50.9725	50.9821
87	48.738	48.8645	48.9861	49.1015	49.2126	49.3185	49.4198	49.513	49.6052	49.6897	49.7737	49.8484	49.9221	49.9906	50.0558	50.1209	50.1754	50.2293	50.2833	50.3324	50.378	50.4235	50.4636	50.4998	50.5359	50.5721	50.6039	50.6319	50.6605	50.6892	50.7161	50.7373	50.7587	50.7803	50.802	50.8202	50.8353	50.8503	50.8654	50.8805	50.8958	50.9111	50.921	50.9308	50.9406	50.9504	50.9601	50.9699	50.9797
88	48.728	48.8544	48.976	49.0915	49.2026	49.3085	49.4099	49.5031	49.5954	49.6801	49.7642	49.839	49.9129	49.9816	50.047	50.1123	50.1669	50.2211	50.2752	50.3246	50.3703	50.4161	50.4564	50.4928	50.5292	50.5656	50.5976	50.6258	50.6546	50.6835	50.7107	50.732	50.7537	50.7755	50.7973	50.8157	50.831	50.8462	50.8615	50.8768	50.8922	50.9077	50.9177	50.9277	50.9376	50.9475	50.9574	50.9673	50.9773
89	48.718	48.8444	48.9659	49.0814	49.1926	49.2985	49.4	49.4933	49.5857	49.6705	49.7547	49.8297	49.9037	49.9726	50.0381	50.1036	50.1584	50.2128	50.2672	50.3167	50.3627	50.4087	50.4492	50.4858	50.5225	50.559	50.5913	50.6197	50.6488	50.6779	50.7053	50.7268	50.7486	50.7707	50.7927	50.8113	50.8267	50.8421	50.8576	50.873	50.8887	50.9043	50.9145	50.9246	50.9346	50.9447	50.9547	50.9648	50.9748
90	48.708	48.8343	48.9559	49.0713	49.1825	49.2885	49.39	49.4835	49.5759	49.6609	49.7452	49.8203	49.8945	49.9636	50.0293	50.095	50.15	50.2046	50.2591	50.3089	50.3551	50.4013	50.442	50.4789	50.5157	50.5525	50.585	50.6136	50.6429	50.6723	50.6998	50.7215	50.7436	50.7658	50.7881	50.8069	50.8225	50.8381	50.8537	50.8693	50.8851	50.9009	50.9112	50.9214	50.9316	50.9418	50.952	50.9622	50.9724
91	48.6979	48.8243	48.9458	49.0613	49.1725	49.2785	49.3801	49.4736	49.5662	49.6512	49.7357	49.811	49.8853	49.9545	50.0204	50.0863	50.1415	50.1963	50.2511	50.301	50.3475	50.3939	50.4349	50.4719	50.509	50.546	50.5787	50.6075	50.637	50.6666	50.6944	50.7163	50.7386	50.761	50.7834	50.8024	50.8182	50.834	50.8497	50.8656	50.8815	50.8975	50.908	50.9183	50.9286	50.939	50.9493	50.9596	50.97
92	48.6879	48.8142	48.9357	49.0512	49.1624	49.2685	49.3702	49.4638	49.5564	49.6416	49.7262	49.8016	49.8761	49.9455	50.0116	50.0776	50.1331	50.188	50.243	50.2932	50.3398	50.3865	50.4277	50.465	50.5022	50.5395	50.5724	50.6014	50.6312	50.661	50.689	50.7111	50.7335	50.7562	50.7788	50.798	50.8139	50.8299	50.8458	50.8618	50.8779	50.8941	50.9047	50.9152	50.9257	50.9361	50.9466	50.9571	50.9675
93	48.6779	48.8041	48.9256	49.0411	49.1524	49.2585	49.3603	49.4539	49.5467	49.632	49.7167	49.7923	49.8669	49.9365	50.0027	50.069	50.1246	50.1798	50.2349	50.2853	50.3322	50.3791	50.4205	50.458	50.4955	50.533	50.5661	50.5953	50.6253	50.6553	50.6835	50.7058	50.7285	50.7513	50.7742	50.7935	50.8097	50.8258	50.8419	50.8581	50.8744	50.8907	50.9015	50.9121	50.9227	50.9333	50.9439	50.9545	50.9651
94	48.6678	48.7941	48.9156	49.0311	49.1424	49.2485	49.3503	49.4441	49.5369	49.6224	49.7072	49.7829	49.8577	49.9274	49.9939	50.0603	50.1161	50.1715	50.2269	50.2775	50.3246	50.3717	50.4133	50.451	50.4887	50.5264	50.5598	50.5893	50.6194	50.6497	50.6781	50.7006	50.7235	50.7465	50.7696	50.7891	50.8054	50.8217	50.838	50.8543	50.8708	50.8873	50.8982	50.909	50.9197	50.9304	50.9412	50.9519	50.9627
95	48.6578	48.784	48.9055	49.021	49.1323	49.2385	49.3404	49.4342	49.5272	49.6127	49.6977	49.7736	49.8485	49.9184	49.985	50.0517	50.1077	50.1633	50.2188	50.2697	50.317	50.3643	50.4061	50.4441	50.482	50.5199	50.5535	50.5832	50.6136	50.644	50.6727	50.6954	50.7184	50.7417	50.7649	50.7847	50.8011	50.8176	50.834	50.8506	50.8672	50.8839	50.8949	50.9058	50.9167	50.9276	50.9385	50.9494	50.9603
96	48.6478	48.7739	48.8954	49.0109	49.1223	49.2285	49.3305	49.4244	49.5174	49.6031	49.6882	49.7642	49.8393	49.9094	49.9762	50.043	50.0992	50.155	50.2108	50.2618	50.3093	50.3569	50.399	50.4371	50.4753	50.5134	50.5472	50.5771	50.6077	50.6384	50.6672	50.6901	50.7134	50.7368	50.7603	50.7802	50.7969	50.8135	50.8301	50.8468	50.8637	50.8805	50.8917	50.9027	50.9137	50.9248	50.9358	50.9468	50.9578
97	48.6378	48.7639	48.8853	49.0009	49.1122	49.2185	49.3205	49.4146	49.5077	49.5935	49.6787	49.7549	49.8301	49.9004	49.9673	50.0343	50.0908	50.1467	50.2027	50.254	50.3017	50.3495	50.3918	50.4301	50.4685	50.5069	50.5409	50.571	50.6018	50.6327	50.6618	50.6849	50.7084	50.732	50.7557	50.7758	50.7926	50.8094	50.8262	50.8431	50.8601	50.8771	50.8884	50.8996	50.9108	50.9219	50.9331	50.9442	50.9554
98	48.6277	48.7538	48.8753	48.9908	49.1022	49.2085	49.3106	49.4047	49.4979	49.5838	49.6692	49.7455	49.8209	49.8913	49.9585	50.0257	50.0823	50.1385	50.1947	50.2461	50.2941	50.3421	50.3846	50.4232	50.4618	50.5004	50.5346	50.5649	50.596	50.6271	50.6564	50.6797	50.7033	50.7272	50.7511	50.7713	50.7883	50.8053	50.8223	50.8393	50.8565	50.8737	50.8852	50.8965	50.9078	50.9191	50.9304	50.9417	50.953
99	48.6177	48.7437	48.8652	48.9807	49.0921	49.1985	49.3007	49.3949	49.4882	49.5742	49.6597	49.7362	49.8117	49.8823	49.9497	50.017	50.0738	50.1302	50.1866	50.2383	50.2865	50.3347	50.3774	50.4162	50.455	50.4938	50.5283	50.5588	50.5901	50.6214	50.6509	50.6744	50.6983	50.7224	50.7464	50.7669	50.7841	50.8012	50.8184	50.8356	50.8529	50.8703	50.8819	50.8933	50.9048	50.9162	50.9277	50.9391	50.9505
100	48.6077	48.7337	48.8551	48.9707	49.0821	49.1885	49.2907	49.385	49.4784	49.5646	49.6502	49.7268	49.8025	49.8733	49.9408	50.0083	50.0654	50.122	50.1785	50.2304	50.2789	50.3273	50.3702	50.4093	50.4483	50.4873	50.522	50.5527	50.5842	50.6158	50.6455	50.6692	50.6932	50.7175	50.7418	50.7625	50.7798	50.7971	50.8144	50.8318	50.8494	50.8669	50.8787	50.8902	50.9018	50.9134	50.925	50.9365	50.9481
101	48.5976	48.7236	48.845	48.9606	49.0721	49.1785	49.2808	49.3752	49.4687	49.555	49.6407	49.7175	49.7933	49.8643	49.932	49.9997	50.0569	50.1137	50.1705	50.2226	50.2712	50.3199	50.363	50.4023	50.4415	50.4808	50.5157	50.5467	50.5784	50.6101	50.6401	50.6639	50.6882	50.7127	50.7372	50.758	50.7755	50.793	50.8105	50.8281	50.8458	50.8635	50.8754	50.8871	50.8988	50.9105	50.9223	50.934	50.9457
102	48.5876	48.7136	48.835	48.9505	49.062	49.1686	49.2709	49.3654	49.4589	49.5453	49.6312	49.7081	49.7841	49.8552	49.9231	49.991	50.0485	50.1054	50.1624	50.2147	50.2636	50.3125	50.3559	50.3953	50.4348	50.4743	50.5094	50.5406	50.5725	50.6045	50.6346	50.6587	50.6832	50.7079	50.7325	50.7536	50.7713	50.7889	50.8066	50.8243	50.8422	50.8601	50.8721	50.884	50.8958	50.9077	50.9195	50.9314	50.9433
103	48.5776	48.7035	48.8249	48.9405	49.052	49.1586	49.261	49.3555	49.4492	49.5357	49.6217	49.6988	49.7749	49.8462	49.9143	49.9824	50.04	50.0972	50.1544	50.2069	50.256	50.3051	50.3487	50.3884	50.4281	50.4678	50.5031	50.5345	50.5666	50.5988	50.6292	50.6535	50.6781	50.703	50.7279	50.7491	50.767	50.7848	50.8027	50.8206	50.8387	50.8567	50.8689	50.8809	50.8929	50.9048	50.9168	50.9288	50.9408
104	48.5676	48.6934	48.8148	48.9304	49.0419	49.1486	49.251	49.3457	49.4394	49.5261	49.6122	49.6894	49.7657	49.8372	49.9054	49.9737	50.0315	50.0889	50.1463	50.1991	50.2484	50.2977	50.3415	50.3814	50.4213	50.4612	50.4968	50.5284	50.5608	50.5932	50.6238	50.6482	50.6731	50.6982	50.7233	50.7447	50.7627	50.7807	50.7988	50.8168	50.8351	50.8533	50.8656	50.8777	50.8899	50.902	50.9141	50.9263	50.9384
105	48.5575	48.6834	48.8047	48.9203	49.0319	49.1386	49.2411	49.3358	49.4297	49.5165	49.6027	49.6801	49.7565	49.8281	49.8966	49.965	50.0231	50.0807	50.1383	50.1912	50.2407	50.2903	50.3343	50.3745	50.4146	50.4547	50.4905	50.5223	50.5549	50.5875	50.6183	50.643	50.6681	50.6934	50.7187	50.7403	50.7585	50.7766	50.7948	50.8131	50.8315	50.8499	50.8624	50.8746	50.8869	50.8992	50.9114	50.9237	50.936
106	48.5475	48.6733	48.7946	48.9103	49.0219	49.1286	49.2312	49.326	49.4199	49.5068	49.5932	49.6707	49.7473	49.8191	49.8877	49.9564	50.0146	50.0724	50.1302	50.1834	50.2331	50.2829	50.3271	50.3675	50.4078	50.4482	50.4842	50.5162	50.549	50.5819	50.6129	50.6378	50.663	50.6885	50.714	50.7358	50.7542	50.7725	50.7909	50.8093	50.8279	50.8465	50.8591	50.8715	50.8839	50.8963	50.9087	50.9211	50.9335
107	48.5375	48.6632	48.7846	48.9002	49.0118	49.1186	49.2212	49.3161	49.4102	49.4972	49.5837	49.6614	49.7381	49.8101	49.8789	49.9477	50.0062	50.0642	50.1222	50.1755	50.2255	50.2755	50.32	50.3605	50.4011	50.4417	50.4779	50.5101	50.5432	50.5762	50.6074	50.6325	50.658	50.6837	50.7094	50.7314	50.7499	50.7685	50.787	50.8056	50.8244	50.8431	50.8558	50.8684	50.8809	50.8935	50.906	50.9186	50.9311
108	48.5274	48.6532	48.7745	48.8901	49.0018	49.1086	49.2113	49.3063	49.4004	49.4876	49.5742	49.652	49.7289	49.8011	49.8701	49.939	49.9977	50.0559	50.1141	50.1677	50.2179	50.2681	50.3128	50.3536	50.3944	50.4351	50.4716	50.504	50.5373	50.5706	50.602	50.6273	50.653	50.6789	50.7048	50.7269	50.7456	50.7644	50.7831	50.8018	50.8208	50.8397	50.8526	50.8653	50.8779	50.8906	50.9033	50.916	50.9287
109	48.5174	48.6431	48.7644	48.8801	48.9917	49.0986	49.2014	49.2965	49.3907	49.478	49.5647	49.6427	49.7197	49.792	49.8612	49.9304	49.9892	50.0476	50.106	50.1598	50.2103	50.2607	50.3056	50.3466	50.3876	50.4286	50.4653	50.498	50.5314	50.5649	50.5966	50.6221	50.6479	50.674	50.7002	50.7225	50.7414	50.7603	50.7792	50.7981	50.8172	50.8364	50.8493	50.8621	50.875	50.8878	50.9006	50.9134	50.9263
110	48.5074	48.6331	48.7543	48.87	48.9817	49.0886	49.1914	49.2866	49.3809	49.4683	49.5552	49.6333	49.7105	49.783	49.8524	49.9217	49.9808	50.0394	50.098	50.152	50.2026	50.2533	50.2984	50.3396	50.3809	50.4221	50.459	50.4919	50.5255	50.5593	50.5911	50.6168	50.6429	50.6692	50.6955	50.7181	50.7371	50.7562	50.7752	50.7943	50.8137	50.833	50.8461	50.859	50.872	50.8849	50.8979	50.9109	50.9238
111	48.4974	48.623	48.7443	48.8599	48.9717	49.0786	49.1815	49.2768	49.3712	49.4587	49.5457	49.624	49.7013	49.774	49.8435	49.9131	49.9723	50.0311	50.0899	50.1442	50.195	50.2459	50.2912	50.3327	50.3741	50.4156	50.4527	50.4858	50.5197	50.5536	50.5857	50.6116	50.6379	50.6644	50.6909	50.7136	50.7328	50.7521	50.7713	50.7906	50.8101	50.8296	50.8428	50.8559	50.869	50.8821	50.8952	50.9083	50.9214
112	48.4873	48.6129	48.7342	48.8499	48.9616	49.0686	49.1716	49.2669	49.3614	49.4491	49.5362	49.6146	49.6921	49.765	49.8347	49.9044	49.9638	50.0229	50.0819	50.1363	50.1874	50.2385	50.2841	50.3257	50.3674	50.4091	50.4464	50.4797	50.5138	50.548	50.5803	50.6063	50.6328	50.6596	50.6863	50.7092	50.7286	50.748	50.7674	50.7869	50.8065	50.8262	50.8396	50.8528	50.866	50.8793	50.8925	50.9057	50.919
113	48.4773	48.6029	48.7241	48.8398	48.9516	49.0586	49.1616	49.2571	49.3517	49.4394	49.5267	49.6053	49.6829	49.7559	49.8258	49.8957	49.9554	50.0146	50.0738	50.1285	50.1798	50.2311	50.2769	50.3188	50.3606	50.4025	50.4401	50.4736	50.5079	50.5423	50.5748	50.6011	50.6278	50.6547	50.6816	50.7047	50.7243	50.7439	50.7635	50.7831	50.8029	50.8228	50.8363	50.8497	50.863	50.8764	50.8898	50.9032	50.9165
114	48.4673	48.5928	48.714	48.8297	48.9415	49.0486	49.1517	49.2473	49.3419	49.4298	49.5172	49.5959	49.6738	49.7469	49.817	49.8871	49.9469	50.0063	50.0658	50.1206	50.1721	50.2237	50.2697	50.3118	50.3539	50.396	50.4338	50.4675	50.5021	50.5367	50.5694	50.5959	50.6228	50.6499	50.677	50.7003	50.72	50.7398	50.7595	50.7794	50.7994	50.8194	50.833	50.8465	50.86	50.8736	50.8871	50.9006	50.9141
115	48.4572	48.5827	48.704	48.8197	48.9315	49.0386	49.1418	49.2374	49.3322	49.4202	49.5077	49.5866	49.6646	49.7379	49.8081	49.8784	49.9385	49.9981	50.0577	50.1128	50.1645	50.2163	50.2625	50.3048	50.3472	50.3895	50.4275	50.4614	50.4962	50.531	50.564	50.5906	50.6177	50.6451	50.6724	50.6959	50.7158	50.7357	50.7556	50.7756	50.7958	50.816	50.8298	50.8434	50.8571	50.8707	50.8844	50.898	50.9117
116	48.4508	48.5762	48.6974	48.8131	48.925	49.0321	49.1353	49.2309	49.3257	49.4138	49.5014	49.5803	49.6583	49.7317	49.8021	49.8724	49.9325	49.9923	50.052	50.1071	50.159	50.2108	50.2572	50.2996	50.342	50.3845	50.4226	50.4567	50.4916	50.5265	50.5595	50.5863	50.6135	50.641	50.6684	50.692	50.712	50.732	50.7521	50.7722	50.7924	50.8127	50.8266	50.8404	50.8541	50.8679	50.8816	50.8953	50.9091
117	48.4452	48.5706	48.6918	48.8075	48.9193	49.0264	49.1296	49.2253	49.3201	49.4082	49.4958	49.5748	49.6528	49.7263	49.7967	49.8671	49.9273	49.987	50.0468	50.1021	50.154	50.2059	50.2523	50.2948	50.3373	50.3799	50.4181	50.4522	50.4872	50.5222	50.5554	50.5822	50.6095	50.6371	50.6646	50.6883	50.7084	50.7285	50.7486	50.7688	50.7892	50.8095	50.8235	50.8373	50.8512	50.865	50.8788	50.8926	50.9065
118	48.4396	48.565	48.6862	48.8018	48.9136	49.0207	49.124	49.2196	49.3145	49.4026	49.4902	49.5692	49.6473	49.7208	49.7913	49.8617	49.922	49.9818	50.0416	50.097	50.149	50.201	50.2475	50.2901	50.3327	50.3753	50.4136	50.4478	50.4828	50.518	50.5512	50.5781	50.6055	50.6331	50.6608	50.6845	50.7047	50.7249	50.7451	50.7654	50.7859	50.8063	50.8204	50.8343	50.8482	50.8621	50.876	50.8899	50.9039
119	48.434	48.5594	48.6805	48.7962	48.908	49.0151	49.1183	49.214	49.3089	49.397	49.4846	49.5637	49.6418	49.7154	49.7859	49.8564	49.9167	49.9766	50.0365	50.0919	50.144	50.196	50.2426	50.2853	50.328	50.3707	50.409	50.4433	50.4785	50.5137	50.547	50.574	50.6015	50.6292	50.657	50.6808	50.7011	50.7214	50.7417	50.762	50.7826	50.8031	50.8173	50.8313	50.8453	50.8592	50.8732	50.8872	50.9012
120	48.4284	48.5537	48.6749	48.7905	48.9023	49.0094	49.1126	49.2084	49.3032	49.3914	49.4791	49.5581	49.6363	49.7099	49.7805	49.851	49.9114	49.9714	50.0313	50.0868	50.1389	50.1911	50.2378	50.2805	50.3233	50.366	50.4045	50.4389	50.4741	50.5094	50.5428	50.57	50.5975	50.6253	50.6531	50.6771	50.6975	50.7178	50.7382	50.7587	50.7793	50.7999	50.8142	50.8282	50.8423	50.8564	50.8705	50.8845	50.8986
121	48.4228	48.5481	48.6692	48.7848	48.8966	49.0037	49.107	49.2027	49.2976	49.3858	49.4735	49.5526	49.6308	49.7045	49.7751	49.8457	49.9061	49.9662	50.0262	50.0817	50.1339	50.1861	50.2329	50.2757	50.3186	50.3614	50.4	50.4345	50.4698	50.5052	50.5387	50.5659	50.5935	50.6214	50.6493	50.6734	50.6938	50.7143	50.7347	50.7553	50.776	50.7968	50.8111	50.8252	50.8393	50.8535	50.8677	50.8818	50.896
122	48.4172	48.5425	48.6636	48.7792	48.891	48.9981	49.1013	49.1971	49.292	49.3802	49.4679	49.5471	49.6253	49.699	49.7697	49.8403	49.9009	49.9609	50.021	50.0766	50.1289	50.1812	50.228	50.2709	50.3139	50.3568	50.3954	50.43	50.4654	50.5009	50.5345	50.5618	50.5895	50.6175	50.6455	50.6696	50.6902	50.7107	50.7313	50.7519	50.7727	50.7936	50.8079	50.8222	50.8364	50.8506	50.8649	50.8791	50.8934
123	48.4116	48.5369	48.6579	48.7735	48.8853	48.9924	49.0957	49.1914	49.2863	49.3746	49.4624	49.5415	49.6198	49.6936	49.7643	49.835	49.8956	49.9557	50.0159	50.0715	50.1239	50.1763	50.2232	50.2662	50.3092	50.3522	50.3909	50.4256	50.4611	50.4966	50.5303	50.5577	50.5855	50.6136	50.6417	50.6659	50.6865	50.7072	50.7278	50.7485	50.7694	50.7904	50.8048	50.8191	50.8334	50.8478	50.8621	50.8764	50.8908
124	48.406	48.5313	48.6523	48.7679	48.8796	48.9868	49.09	49.1858	49.2807	49.369	49.4568	49.536	49.6144	49.6881	49.7589	49.8296	49.8903	49.9505	50.0107	50.0664	50.1189	50.1713	50.2183	50.2614	50.3045	50.3476	50.3864	50.4211	50.4567	50.4924	50.5261	50.5536	50.5815	50.6097	50.6379	50.6622	50.6829	50.7036	50.7244	50.7452	50.7662	50.7872	50.8017	50.8161	50.8305	50.8449	50.8593	50.8737	50.8881
125	48.4004	48.5256	48.6467	48.7622	48.874	48.9811	49.0843	49.1801	49.2751	49.3634	49.4512	49.5305	49.6089	49.6827	49.7535	49.8243	49.885	49.9453	50.0056	50.0614	50.1139	50.1664	50.2135	50.2566	50.2998	50.343	50.3818	50.4167	50.4524	50.4881	50.5219	50.5495	50.5775	50.6058	50.6341	50.6584	50.6793	50.7001	50.7209	50.7418	50.7629	50.784	50.7986	50.8131	50.8275	50.842	50.8565	50.871	50.8855
126	48.3948	48.52	48.641	48.7566	48.8683	48.9754	49.0787	49.1745	49.2695	49.3578	49.4456	49.5249	49.6034	49.6772	49.7481	49.819	49.8797	49.9401	50.0004	50.0563	50.1089	50.1615	50.2086	50.2518	50.2951	50.3383	50.3773	50.4122	50.448	50.4838	50.5178	50.5454	50.5735	50.6019	50.6302	50.6547	50.6756	50.6965	50.7174	50.7384	50.7596	50.7808	50.7955	50.81	50.8246	50.8392	50.8537	50.8683	50.8829
127	48.3892	48.5144	48.6354	48.7509	48.8627	48.9698	49.073	49.1689	49.2638	49.3522	49.4401	49.5194	49.5979	49.6718	49.7427	49.8136	49.8744	49.9348	49.9952	50.0512	50.1039	50.1565	50.2037	50.2471	50.2904	50.3337	50.3728	50.4078	50.4436	50.4796	50.5136	50.5413	50.5695	50.598	50.6264	50.651	50.672	50.693	50.714	50.735	50.7563	50.7776	50.7924	50.807	50.8216	50.8363	50.851	50.8656	50.8803
128	48.3836	48.5088	48.6297	48.7453	48.857	48.9641	49.0674	49.1632	49.2582	49.3466	49.4345	49.5139	49.5924	49.6663	49.7373	49.8083	49.8692	49.9296	49.9901	50.0461	50.0988	50.1516	50.1989	50.2423	50.2857	50.3291	50.3682	50.4033	50.4393	50.4753	50.5094	50.5372	50.5655	50.5941	50.6226	50.6473	50.6683	50.6894	50.7105	50.7316	50.753	50.7744	50.7892	50.8039	50.8187	50.8334	50.8482	50.8629	50.8776
129	48.378	48.5031	48.6241	48.7396	48.8513	48.9584	49.0617	49.1576	49.2526	49.341	49.4289	49.5083	49.5869	49.6609	49.7319	49.8029	49.8639	49.9244	49.9849	50.041	50.0938	50.1466	50.194	50.2375	50.281	50.3245	50.3637	50.3989	50.4349	50.471	50.5052	50.5331	50.5615	50.5902	50.6188	50.6435	50.6647	50.6859	50.707	50.7283	50.7497	50.7712	50.7861	50.8009	50.8157	50.8306	50.8454	50.8602	50.875
130	48.3724	48.4975	48.6184	48.7339	48.8457	48.9528	49.0561	49.1519	49.247	49.3354	49.4233	49.5028	49.5814	49.6554	49.7265	49.7976	49.8586	49.9192	49.9798	50.0359	50.0888	50.1417	50.1892	50.2327	50.2763	50.3199	50.3592	50.3945	50.4306	50.4668	50.501	50.5291	50.5575	50.5863	50.615	50.6398	50.6611	50.6823	50.7036	50.7249	50.7464	50.768	50.783	50.7979	50.8128	50.8277	50.8426	50.8575	50.8724
131	48.3669	48.4919	48.6128	48.7283	48.84	48.9471	49.0504	49.1463	49.2413	49.3298	49.4178	49.4973	49.5759	49.65	49.7211	49.7922	49.8533	49.914	49.9746	50.0308	50.0838	50.1368	50.1843	50.2279	50.2716	50.3153	50.3547	50.39	50.4262	50.4625	50.4969	50.525	50.5535	50.5823	50.6112	50.6361	50.6574	50.6788	50.7001	50.7215	50.7432	50.7648	50.7799	50.7948	50.8098	50.8248	50.8398	50.8548	50.8698
132	48.3613	48.4863	48.6072	48.7226	48.8343	48.9414	49.0447	49.1406	49.2357	49.3242	49.4122	49.4917	49.5704	49.6445	49.7157	49.7869	49.848	49.9087	49.9695	50.0257	50.0788	50.1318	50.1794	50.2232	50.2669	50.3106	50.3501	50.3856	50.4219	50.4582	50.4927	50.5209	50.5495	50.5784	50.6073	50.6324	50.6538	50.6752	50.6966	50.7181	50.7399	50.7616	50.7768	50.7918	50.8069	50.822	50.837	50.8521	50.8672
133	48.3557	48.4807	48.6015	48.717	48.8287	48.9358	49.0391	49.135	49.2301	49.3186	49.4066	49.4862	49.5649	49.6391	49.7103	49.7815	49.8427	49.9035	49.9643	50.0207	50.0738	50.1269	50.1746	50.2184	50.2622	50.306	50.3456	50.3811	50.4175	50.454	50.4885	50.5168	50.5455	50.5745	50.6035	50.6286	50.6501	50.6717	50.6932	50.7148	50.7366	50.7584	50.7737	50.7888	50.8039	50.8191	50.8342	50.8494	50.8645
134	48.3501	48.475	48.5959	48.7113	48.823	48.9301	49.0334	49.1293	49.2244	49.313	49.4011	49.4807	49.5594	49.6336	49.7049	49.7762	49.8375	49.8983	49.9591	50.0156	50.0688	50.122	50.1697	50.2136	50.2575	50.3014	50.3411	50.3767	50.4132	50.4497	50.4843	50.5127	50.5415	50.5706	50.5997	50.6249	50.6465	50.6681	50.6897	50.7114	50.7333	50.7552	50.7705	50.7857	50.801	50.8162	50.8314	50.8467	50.8619
135	48.3445	48.4694	48.5902	48.7057	48.8174	48.9244	49.0278	49.1237	49.2188	49.3074	49.3955	49.4751	49.5539	49.6282	49.6995	49.7708	49.8322	49.8931	49.954	50.0105	50.0638	50.117	50.1649	50.2088	50.2528	50.2968	50.3365	50.3722	50.4088	50.4454	50.4802	50.5086	50.5375	50.5667	50.5959	50.6212	50.6429	50.6646	50.6863	50.708	50.73	50.752	50.7674	50.7827	50.798	50.8133	50.8287	50.844	50.8593
136	48.3389	48.4638	48.5846	48.7	48.8117	48.9188	49.0221	49.1181	49.2132	49.3018	49.3899	49.4696	49.5484	49.6227	49.6941	49.7655	49.8269	49.8879	49.9488	50.0054	50.0587	50.1121	50.16	50.204	50.2481	50.2922	50.332	50.3678	50.4044	50.4412	50.476	50.5045	50.5335	50.5628	50.5921	50.6174	50.6392	50.661	50.6828	50.7046	50.7267	50.7488	50.7643	50.7797	50.7951	50.8105	50.8259	50.8413	50.8567
137	48.3333	48.4582	48.5789	48.6944	48.806	48.9131	49.0164	49.1124	49.2076	49.2962	49.3843	49.4641	49.5429	49.6173	49.6887	49.7602	49.8216	49.8826	49.9437	50.0003	50.0537	50.1071	50.1551	50.1993	50.2434	50.2876	50.3275	50.3633	50.4001	50.4369	50.4718	50.5004	50.5295	50.5589	50.5883	50.6137	50.6356	50.6575	50.6793	50.7013	50.7234	50.7456	50.7612	50.7766	50.7921	50.8076	50.8231	50.8386	50.8541
138	48.3277	48.4526	48.5733	48.6887	48.8004	48.9075	49.0108	49.1068	49.2019	49.2906	49.3788	49.4585	49.5374	49.6118	49.6833	49.7548	49.8163	49.8774	49.9385	49.9952	50.0487	50.1022	50.1503	50.1945	50.2387	50.2829	50.3229	50.3589	50.3957	50.4326	50.4676	50.4963	50.5255	50.555	50.5844	50.61	50.6319	50.6539	50.6759	50.6979	50.7201	50.7424	50.7581	50.7736	50.7892	50.8047	50.8203	50.8359	50.8514
139	48.3221	48.4469	48.5677	48.683	48.7947	48.9018	49.0051	49.1011	49.1963	49.285	49.3732	49.453	49.5319	49.6064	49.6779	49.7495	49.811	49.8722	49.9334	49.9901	50.0437	50.0973	50.1454	50.1897	50.234	50.2783	50.3184	50.3545	50.3914	50.4284	50.4634	50.4923	50.5215	50.5511	50.5806	50.6063	50.6283	50.6504	50.6724	50.6945	50.7169	50.7392	50.755	50.7706	50.7862	50.8019	50.8175	50.8332	50.8488
140	48.3165	48.4413	48.562	48.6774	48.789	48.8961	48.9995	49.0955	49.1907	49.2794	49.3676	49.4475	49.5264	49.6009	49.6725	49.7441	49.8058	49.867	49.9282	49.9851	50.0387	50.0923	50.1406	50.1849	50.2293	50.2737	50.3139	50.35	50.387	50.4241	50.4593	50.4882	50.5175	50.5472	50.5768	50.6025	50.6247	50.6468	50.6689	50.6911	50.7136	50.736	50.7519	50.7675	50.7833	50.799	50.8147	50.8305	50.8462
141	48.3109	48.4357	48.5564	48.6717	48.7834	48.8905	48.9938	49.0898	49.185	49.2738	49.362	49.4419	49.5209	49.5955	49.6671	49.7388	49.8005	49.8618	49.923	49.98	50.0337	50.0874	50.1357	50.1802	50.2246	50.2691	50.3093	50.3456	50.3827	50.4198	50.4551	50.4841	50.5135	50.5433	50.573	50.5988	50.621	50.6432	50.6655	50.6878	50.7103	50.7328	50.7487	50.7645	50.7803	50.7961	50.8119	50.8278	50.8436
142	48.3053	48.4301	48.5507	48.6661	48.7777	48.8848	48.9882	49.0842	49.1794	49.2682	49.3565	49.4364	49.5154	49.59	49.6617	49.7334	49.7952	49.8565	49.9179	49.9749	50.0287	50.0825	50.1308	50.1754	50.2199	50.2645	50.3048	50.3411	50.3783	50.4156	50.4509	50.48	50.5095	50.5394	50.5692	50.5951	50.6174	50.6397	50.662	50.6844	50.707	50.7296	50.7456	50.7615	50.7774	50.7933	50.8092	50.8251	50.841
143	48.2997	48.4244	48.5451	48.6604	48.772	48.8791	48.9825	49.0786	49.1738	49.2626	49.3509	49.4309	49.5099	49.5846	49.6563	49.7281	49.7899	49.8513	49.9127	49.9698	50.0237	50.0775	50.126	50.1706	50.2152	50.2599	50.3003	50.3367	50.374	50.4113	50.4467	50.4759	50.5055	50.5354	50.5654	50.5914	50.6138	50.6361	50.6585	50.681	50.7037	50.7264	50.7425	50.7584	50.7744	50.7904	50.8064	50.8224	50.8383
144	48.2941	48.4188	48.5394	48.6548	48.7664	48.8735	48.9768	49.0729	49.1682	49.257	49.3453	49.4253	49.5044	49.5791	49.6509	49.7227	49.7846	49.8461	49.9076	49.9647	50.0186	50.0726	50.1211	50.1658	50.2105	50.2552	50.2957	50.3322	50.3696	50.407	50.4425	50.4718	50.5015	50.5315	50.5615	50.5876	50.6101	50.6326	50.6551	50.6776	50.7004	50.7232	50.7394	50.7554	50.7715	50.7875	50.8036	50.8196	50.8357
145	48.2885	48.4132	48.5338	48.6491	48.7607	48.8678	48.9712	49.0673	49.1625	49.2514	49.3398	49.4198	49.4989	49.5737	49.6455	49.7174	49.7794	49.8409	49.9024	49.9596	50.0136	50.0676	50.1163	50.161	50.2058	50.2506	50.2912	50.3278	50.3652	50.4027	50.4384	50.4677	50.4975	50.5276	50.5577	50.5839	50.6065	50.629	50.6516	50.6743	50.6971	50.72	50.7363	50.7524	50.7685	50.7847	50.8008	50.8169	50.8331
146	48.2829	48.4076	48.5282	48.6435	48.7551	48.8621	48.9655	49.0616	49.1569	49.2458	49.3342	49.4142	49.4935	49.5682	49.6401	49.7121	49.7741	49.8357	49.8973	49.9545	50.0086	50.0627	50.1114	50.1563	50.2011	50.246	50.2867	50.3234	50.3609	50.3985	50.4342	50.4636	50.4935	50.5237	50.5539	50.5802	50.6028	50.6255	50.6481	50.6709	50.6939	50.7168	50.7332	50.7493	50.7656	50.7818	50.798	50.8142	50.8305
147	48.2773	48.402	48.5225	48.6378	48.7494	48.8565	48.9599	49.056	49.1513	49.2402	49.3286	49.4087	49.488	49.5628	49.6348	49.7067	49.7688	49.8304	49.8921	49.9494	50.0036	50.0578	50.1066	50.1515	50.1964	50.2414	50.2822	50.3189	50.3565	50.3942	50.43	50.4595	50.4895	50.5198	50.5501	50.5764	50.5992	50.6219	50.6447	50.6675	50.6906	50.7136	50.73	50.7463	50.7626	50.7789	50.7952	50.8115	50.8279
148	48.2718	48.3963	48.5169	48.6321	48.7437	48.8508	48.9542	49.0503	49.1456	49.2346	49.323	49.4032	49.4825	49.5573	49.6294	49.7014	49.7635	49.8252	49.8869	49.9444	49.9986	50.0528	50.1017	50.1467	50.1917	50.2368	50.2776	50.3145	50.3522	50.3899	50.4258	50.4554	50.4855	50.5159	50.5463	50.5727	50.5956	50.6184	50.6412	50.6641	50.6873	50.7104	50.7269	50.7433	50.7597	50.776	50.7924	50.8088	50.8252
149	48.2662	48.3907	48.5112	48.6265	48.7381	48.8451	48.9485	49.0447	49.14	49.229	49.3175	49.3976	49.477	49.5519	49.624	49.696	49.7582	49.82	49.8818	49.9393	49.9936	50.0479	50.0968	50.1419	50.187	50.2322	50.2731	50.31	50.3478	50.3857	50.4216	50.4514	50.4815	50.512	50.5425	50.569	50.5919	50.6148	50.6378	50.6608	50.684	50.7072	50.7238	50.7402	50.7567	50.7732	50.7897	50.8061	50.8226
150	48.2606	48.3851	48.5056	48.6208	48.7324	48.8395	48.9429	49.039	49.1344	49.2234	49.3119	49.3921	49.4715	49.5464	49.6186	49.6907	49.7529	49.8148	49.8766	49.9342	49.9886	50.043	50.092	50.1371	50.1823	50.2275	50.2686	50.3056	50.3435	50.3814	50.4175	50.4473	50.4775	50.5081	50.5386	50.5653	50.5883	50.6113	50.6343	50.6574	50.6807	50.704	50.7207	50.7372	50.7537	50.7703	50.7869	50.8034	50.82
151	48.255	48.3795	48.5	48.6152	48.7267	48.8338	48.9372	49.0334	49.1288	49.2178	49.3063	49.3866	49.466	49.541	49.6132	49.6853	49.7477	49.8096	49.8715	49.9291	49.9836	50.038	50.0871	50.1324	50.1776	50.2229	50.264	50.3011	50.3391	50.3771	50.4133	50.4432	50.4735	50.5042	50.5348	50.5615	50.5846	50.6077	50.6308	50.654	50.6774	50.7008	50.7176	50.7342	50.7508	50.7674	50.7841	50.8007	50.8174
152	48.2494	48.3738	48.4943	48.6095	48.7211	48.8282	48.9316	49.0278	49.1231	49.2122	49.3007	49.381	49.4605	49.5356	49.6078	49.68	49.7424	49.8043	49.8663	49.924	49.9785	50.0331	50.0823	50.1276	50.1729	50.2183	50.2595	50.2967	50.3347	50.3729	50.4091	50.4391	50.4695	50.5003	50.531	50.5578	50.581	50.6042	50.6274	50.6506	50.6741	50.6976	50.7145	50.7311	50.7478	50.7646	50.7813	50.798	50.8147
153	48.2438	48.3682	48.4887	48.6039	48.7154	48.8225	48.9259	49.0221	49.1175	49.2066	49.2952	49.3755	49.455	49.5301	49.6024	49.6746	49.7371	49.7991	49.8612	49.9189	49.9735	50.0281	50.0774	50.1228	50.1682	50.2137	50.255	50.2922	50.3304	50.3686	50.4049	50.435	50.4655	50.4964	50.5272	50.5541	50.5774	50.6006	50.6239	50.6473	50.6708	50.6944	50.7114	50.7281	50.7449	50.7617	50.7785	50.7953	50.8121
154	48.2382	48.3626	48.483	48.5982	48.7097	48.8168	48.9203	49.0165	49.1119	49.201	49.2896	49.37	49.4495	49.5247	49.597	49.6693	49.7318	49.7939	49.856	49.9138	49.9685	50.0232	50.0725	50.118	50.1635	50.2091	50.2504	50.2878	50.326	50.3643	50.4008	50.4309	50.4615	50.4925	50.5234	50.5504	50.5737	50.5971	50.6204	50.6439	50.6676	50.6912	50.7082	50.7251	50.7419	50.7588	50.7757	50.7926	50.8095
155	48.2326	48.357	48.4774	48.5926	48.7041	48.8112	48.9146	49.0108	49.1062	49.1954	49.284	49.3644	49.444	49.5192	49.5916	49.6639	49.7265	49.7887	49.8508	49.9087	49.9635	50.0183	50.0677	50.1132	50.1588	50.2045	50.2459	50.2834	50.3217	50.3601	50.3966	50.4268	50.4575	50.4886	50.5196	50.5466	50.5701	50.5935	50.617	50.6405	50.6643	50.6881	50.7051	50.722	50.739	50.756	50.7729	50.7899	50.8069
156	48.227	48.3514	48.4717	48.5869	48.6984	48.8055	48.9089	49.0052	49.1006	49.1898	49.2785	49.3589	49.4385	49.5138	49.5862	49.6586	49.7212	49.7835	49.8457	49.9037	49.9585	50.0133	50.0628	50.1085	50.1541	50.1998	50.2414	50.2789	50.3173	50.3558	50.3924	50.4227	50.4535	50.4846	50.5157	50.5429	50.5664	50.59	50.6135	50.6371	50.661	50.6849	50.702	50.719	50.736	50.7531	50.7702	50.7872	50.8043
157	48.2214	48.3457	48.4661	48.5812	48.6928	48.7998	48.9033	48.9995	49.095	49.1842	49.2729	49.3534	49.433	49.5083	49.5808	49.6533	49.716	49.7782	49.8405	49.8986	49.9535	50.0084	50.058	50.1037	50.1494	50.1952	50.2368	50.2745	50.313	50.3515	50.3882	50.4186	50.4495	50.4807	50.5119	50.5392	50.5628	50.5864	50.61	50.6337	50.6577	50.6817	50.6989	50.7159	50.7331	50.7502	50.7674	50.7845	50.8016
158	48.2158	48.3401	48.4605	48.5756	48.6871	48.7942	48.8976	48.9939	49.0894	49.1786	49.2673	49.3478	49.4275	49.5029	49.5754	49.6479	49.7107	49.773	49.8354	49.8935	49.9485	50.0035	50.0531	50.0989	50.1447	50.1906	50.2323	50.27	50.3086	50.3473	50.384	50.4145	50.4455	50.4768	50.5081	50.5354	50.5592	50.5829	50.6066	50.6304	50.6544	50.6785	50.6958	50.7129	50.7301	50.7474	50.7646	50.7818	50.799
159	48.2102	48.3345	48.4548	48.5699	48.6814	48.7885	48.892	48.9883	49.0837	49.173	49.2617	49.3423	49.422	49.4974	49.57	49.6426	49.7054	49.7678	49.8302	49.8884	49.9435	49.9985	50.0482	50.0941	50.14	50.186	50.2278	50.2656	50.3043	50.343	50.3799	50.4105	50.4415	50.4729	50.5043	50.5317	50.5555	50.5793	50.6031	50.627	50.6511	50.6753	50.6927	50.7099	50.7272	50.7445	50.7618	50.7791	50.7964
160	48.2046	48.3289	48.4492	48.5643	48.6758	48.7828	48.8863	48.9826	49.0781	49.1674	49.2562	49.3368	49.4165	49.492	49.5646	49.6372	49.7001	49.7626	49.8251	49.8833	49.9384	49.9936	50.0434	50.0894	50.1353	50.1814	50.2232	50.2611	50.2999	50.3387	50.3757	50.4064	50.4375	50.469	50.5005	50.528	50.5519	50.5758	50.5997	50.6236	50.6478	50.6721	50.6895	50.7068	50.7242	50.7416	50.759	50.7764	50.7938
161	48.199	48.3232	48.4435	48.5586	48.6701	48.7772	48.8806	48.977	49.0725	49.1618	49.2506	49.3312	49.411	49.4865	49.5592	49.6319	49.6948	49.7574	49.8199	49.8782	49.9334	49.9887	50.0385	50.0846	50.1306	50.1768	50.2187	50.2567	50.2955	50.3345	50.3715	50.4023	50.4335	50.4651	50.4967	50.5243	50.5482	50.5722	50.5962	50.6202	50.6446	50.6689	50.6864	50.7038	50.7213	50.7387	50.7562	50.7737	50.7912
162	48.1934	48.3176	48.4379	48.553	48.6644	48.7715	48.875	48.9713	49.0669	49.1562	49.245	49.3257	49.4055	49.4811	49.5538	49.6265	49.6895	49.7521	49.8148	49.8731	49.9284	49.9837	50.0337	50.0798	50.1259	50.1721	50.2142	50.2522	50.2912	50.3302	50.3673	50.3982	50.4295	50.4612	50.4928	50.5205	50.5446	50.5687	50.5927	50.6169	50.6413	50.6657	50.6833	50.7008	50.7183	50.7359	50.7534	50.771	50.7885
163	48.1878	48.312	48.4322	48.5473	48.6588	48.7658	48.8693	48.9657	49.0612	49.1506	49.2394	49.3202	49.4	49.4756	49.5484	49.6212	49.6843	49.7469	49.8096	49.8681	49.9234	49.9788	50.0288	50.075	50.1212	50.1675	50.2097	50.2478	50.2868	50.3259	50.3631	50.3941	50.4255	50.4573	50.489	50.5168	50.541	50.5651	50.5893	50.6135	50.638	50.6625	50.6802	50.6977	50.7154	50.733	50.7506	50.7683	50.7859
164	48.1822	48.3064	48.4266	48.5417	48.6531	48.7602	48.8637	48.96	49.0556	49.145	49.2339	49.3146	49.3945	49.4702	49.543	49.6158	49.679	49.7417	49.8044	49.863	49.9184	49.9738	50.0239	50.0702	50.1165	50.1629	50.2051	50.2434	50.2825	50.3217	50.359	50.39	50.4215	50.4534	50.4852	50.5131	50.5373	50.5616	50.5858	50.6101	50.6347	50.6593	50.6771	50.6947	50.7124	50.7301	50.7479	50.7656	50.7833
165	48.1767	48.3008	48.421	48.536	48.6475	48.7545	48.858	48.9544	49.05	49.1394	49.2283	49.3091	49.389	49.4647	49.5376	49.6105	49.6737	49.7365	49.7993	49.8579	49.9134	49.9689	50.0191	50.0655	50.1118	50.1583	50.2006	50.2389	50.2781	50.3174	50.3548	50.3859	50.4175	50.4495	50.4814	50.5094	50.5337	50.558	50.5823	50.6067	50.6314	50.6561	50.674	50.6917	50.7095	50.7273	50.7451	50.7629	50.7807
166	48.1711	48.2951	48.4153	48.5303	48.6418	48.7488	48.8524	48.9487	49.0443	49.1337	49.2227	49.3036	49.3835	49.4593	49.5322	49.6051	49.6684	49.7313	49.7941	49.8528	49.9084	49.964	50.0142	50.0607	50.1071	50.1537	50.1961	50.2345	50.2738	50.3131	50.3506	50.3818	50.4135	50.4456	50.4776	50.5056	50.53	50.5545	50.5789	50.6034	50.6281	50.6529	50.6708	50.6886	50.7065	50.7244	50.7423	50.7602	50.7781
167	48.1655	48.2895	48.4097	48.5247	48.6361	48.7432	48.8467	48.9431	49.0387	49.1281	49.2172	49.298	49.378	49.4538	49.5268	49.5998	49.6631	49.7261	49.789	49.8477	49.9034	49.959	50.0094	50.0559	50.1024	50.1491	50.1915	50.23	50.2694	50.3089	50.3464	50.3777	50.4095	50.4417	50.4738	50.5019	50.5264	50.5509	50.5754	50.6	50.6248	50.6497	50.6677	50.6856	50.7036	50.7215	50.7395	50.7575	50.7754
168	48.1599	48.2839	48.404	48.519	48.6305	48.7375	48.841	48.9375	49.0331	49.1225	49.2116	49.2925	49.3726	49.4484	49.5214	49.5945	49.6579	49.7208	49.7838	49.8426	49.8984	49.9541	50.0045	50.0511	50.0977	50.1444	50.187	50.2256	50.2651	50.3046	50.3423	50.3736	50.4055	50.4377	50.4699	50.4982	50.5228	50.5474	50.5719	50.5966	50.6216	50.6465	50.6646	50.6826	50.7006	50.7187	50.7367	50.7548	50.7728
169	48.1543	48.2783	48.3984	48.5134	48.6248	48.7319	48.8354	48.9318	49.0275	49.1169	49.206	49.287	49.3671	49.4429	49.516	49.5891	49.6526	49.7156	49.7787	49.8375	49.8933	49.9492	49.9996	50.0463	50.093	50.1398	50.1825	50.2211	50.2607	50.3003	50.3381	50.3696	50.4015	50.4338	50.4661	50.4945	50.5191	50.5438	50.5685	50.5932	50.6183	50.6433	50.6615	50.6795	50.6977	50.7158	50.7339	50.7521	50.7702
170	48.1487	48.2727	48.3927	48.5077	48.6191	48.7262	48.8297	48.9262	49.0218	49.1113	49.2004	49.2814	49.3616	49.4375	49.5106	49.5838	49.6473	49.7104	49.7735	49.8324	49.8883	49.9442	49.9948	50.0416	50.0883	50.1352	50.1779	50.2167	50.2563	50.2961	50.3339	50.3655	50.3975	50.4299	50.4623	50.4907	50.5155	50.5402	50.565	50.5899	50.615	50.6401	50.6584	50.6765	50.6947	50.7129	50.7311	50.7494	50.7676
171	48.1431	48.267	48.3871	48.5021	48.6135	48.7205	48.8241	48.9205	49.0162	49.1057	49.1949	49.2759	49.3561	49.432	49.5052	49.5784	49.642	49.7052	49.7683	49.8274	49.8833	49.9393	49.9899	50.0368	50.0836	50.1306	50.1734	50.2123	50.252	50.2918	50.3297	50.3614	50.3935	50.426	50.4585	50.487	50.5118	50.5367	50.5615	50.5865	50.6117	50.6369	50.6553	50.6735	50.6918	50.7101	50.7284	50.7467	50.765
172	48.1375	48.2614	48.3815	48.4964	48.6078	48.7149	48.8184	48.9149	49.0106	49.1001	49.1893	49.2703	49.3506	49.4266	49.4998	49.5731	49.6367	49.7	49.7632	49.8223	49.8783	49.9343	49.9851	50.032	50.079	50.126	50.1689	50.2078	50.2476	50.2875	50.3255	50.3573	50.3895	50.4221	50.4547	50.4833	50.5082	50.5331	50.5581	50.5831	50.6084	50.6337	50.6522	50.6704	50.6888	50.7072	50.7256	50.744	50.7623
173	48.1319	48.2558	48.3758	48.4907	48.6021	48.7092	48.8127	48.9092	49.0049	49.0945	49.1837	49.2648	49.3451	49.4211	49.4944	49.5677	49.6314	49.6947	49.758	49.8172	49.8733	49.9294	49.9802	50.0272	50.0743	50.1214	50.1643	50.2034	50.2433	50.2833	50.3214	50.3532	50.3856	50.4182	50.4509	50.4795	50.5046	50.5296	50.5546	50.5797	50.6051	50.6305	50.649	50.6674	50.6859	50.7043	50.7228	50.7412	50.7597
174	48.1263	48.2502	48.3702	48.4851	48.5965	48.7035	48.8071	48.9036	48.9993	49.0889	49.1781	49.2593	49.3396	49.4157	49.489	49.5624	49.6262	49.6895	49.7529	49.8121	49.8683	49.9245	49.9754	50.0225	50.0696	50.1167	50.1598	50.1989	50.2389	50.279	50.3172	50.3491	50.3816	50.4143	50.447	50.4758	50.5009	50.526	50.5512	50.5764	50.6018	50.6273	50.6459	50.6644	50.6829	50.7015	50.72	50.7385	50.7571
175	48.1207	48.2445	48.3645	48.4794	48.5908	48.6979	48.8014	48.898	48.9937	49.0833	49.1726	49.2537	49.3341	49.4102	49.4836	49.557	49.6209	49.6843	49.7477	49.807	49.8633	49.9195	49.9705	50.0177	50.0649	50.1121	50.1553	50.1945	50.2346	50.2747	50.313	50.345	50.3776	50.4104	50.4432	50.4721	50.4973	50.5225	50.5477	50.573	50.5985	50.6241	50.6428	50.6613	50.68	50.6986	50.7172	50.7358	50.7545
176	48.1151	48.2389	48.3589	48.4738	48.5852	48.6922	48.7958	48.8923	48.9881	49.0777	49.167	49.2482	49.3286	49.4048	49.4782	49.5517	49.6156	49.6791	49.7426	49.8019	49.8583	49.9146	49.9656	50.0129	50.0602	50.1075	50.1508	50.19	50.2302	50.2705	50.3088	50.3409	50.3736	50.4065	50.4394	50.4684	50.4936	50.5189	50.5442	50.5696	50.5953	50.6209	50.6397	50.6583	50.677	50.6957	50.7144	50.7331	50.7518
177	48.1095	48.2333	48.3532	48.4681	48.5795	48.6865	48.7901	48.8867	48.9824	49.0721	49.1614	49.2427	49.3231	49.3993	49.4728	49.5464	49.6103	49.6739	49.7374	49.7968	49.8532	49.9097	49.9608	50.0081	50.0555	50.1029	50.1462	50.1856	50.2259	50.2662	50.3046	50.3368	50.3696	50.4026	50.4356	50.4646	50.49	50.5154	50.5408	50.5662	50.592	50.6177	50.6366	50.6553	50.6741	50.6928	50.7116	50.7304	50.7492
178	48.1039	48.2277	48.3476	48.4625	48.5738	48.6809	48.7845	48.881	48.9768	49.0665	49.1559	49.2371	49.3176	49.3939	49.4674	49.541	49.605	49.6686	49.7322	49.7917	49.8482	49.9047	49.9559	50.0033	50.0508	50.0983	50.1417	50.1811	50.2215	50.2619	50.3005	50.3327	50.3656	50.3987	50.4318	50.4609	50.4864	50.5118	50.5373	50.5629	50.5887	50.6145	50.6335	50.6522	50.6711	50.69	50.7089	50.7277	50.7466
179	48.0983	48.2221	48.342	48.4568	48.5682	48.6752	48.7788	48.8754	48.9712	49.0609	49.1503	49.2316	49.3121	49.3884	49.462	49.5357	49.5997	49.6634	49.7271	49.7867	49.8432	49.8998	49.9511	49.9986	50.0461	50.0937	50.1372	50.1767	50.2171	50.2577	50.2963	50.3287	50.3616	50.3948	50.428	50.4572	50.4827	50.5083	50.5338	50.5595	50.5854	50.6113	50.6303	50.6492	50.6681	50.6871	50.7061	50.725	50.744
180	48.0927	48.2164	48.3363	48.4512	48.5625	48.6695	48.7731	48.8697	48.9655	49.0553	49.1447	49.2261	49.3066	49.383	49.4567	49.5303	49.5945	49.6582	49.7219	49.7816	49.8382	49.8948	49.9462	49.9938	50.0414	50.089	50.1326	50.1723	50.2128	50.2534	50.2921	50.3246	50.3576	50.3908	50.4241	50.4535	50.4791	50.5047	50.5304	50.5561	50.5821	50.6081	50.6272	50.6462	50.6652	50.6842	50.7033	50.7223	50.7414
181	48.0871	48.2108	48.3307	48.4455	48.5568	48.6639	48.7675	48.8641	48.9599	49.0497	49.1391	49.2205	49.3011	49.3775	49.4513	49.525	49.5892	49.653	49.7168	49.7765	49.8332	49.8899	49.9413	49.989	50.0367	50.0844	50.1281	50.1678	50.2084	50.2491	50.2879	50.3205	50.3536	50.3869	50.4203	50.4497	50.4755	50.5012	50.5269	50.5527	50.5788	50.6049	50.6241	50.6431	50.6622	50.6814	50.7005	50.7196	50.7387
182	48.0816	48.2052	48.325	48.4398	48.5512	48.6582	48.7618	48.8584	48.9543	49.0441	49.1336	49.215	49.2956	49.3721	49.4459	49.5196	49.5839	49.6478	49.7116	49.7714	49.8282	49.885	49.9365	49.9842	50.032	50.0798	50.1236	50.1634	50.2041	50.2449	50.2838	50.3164	50.3496	50.383	50.4165	50.446	50.4718	50.4976	50.5234	50.5493	50.5755	50.6017	50.621	50.6401	50.6593	50.6785	50.6977	50.7169	50.7361
183	48.076	48.1996	48.3194	48.4342	48.5455	48.6526	48.7562	48.8528	48.9487	49.0385	49.128	49.2095	49.2901	49.3666	49.4405	49.5143	49.5786	49.6425	49.7065	49.7663	49.8232	49.88	49.9316	49.9794	50.0273	50.0752	50.119	50.1589	50.1997	50.2406	50.2796	50.3123	50.3456	50.3791	50.4127	50.4423	50.4682	50.4941	50.52	50.546	50.5723	50.5985	50.6179	50.6371	50.6563	50.6756	50.6949	50.7142	50.7335
184	48.0704	48.1939	48.3137	48.4285	48.5398	48.6469	48.7505	48.8472	48.943	49.0329	49.1224	49.2039	49.2846	49.3612	49.4351	49.5089	49.5733	49.6373	49.7013	49.7612	49.8182	49.8751	49.9268	49.9747	50.0226	50.0706	50.1145	50.1545	50.1954	50.2363	50.2754	50.3082	50.3416	50.3752	50.4089	50.4385	50.4645	50.4905	50.5165	50.5426	50.569	50.5953	50.6148	50.634	50.6534	50.6728	50.6921	50.7115	50.7309
185	48.0648	48.1883	48.3081	48.4229	48.5342	48.6412	48.7448	48.8415	48.9374	49.0273	49.1168	49.1984	49.2791	49.3557	49.4297	49.5036	49.568	49.6321	49.6961	49.7561	49.8131	49.8702	49.9219	49.9699	50.0179	50.066	50.11	50.15	50.191	50.2321	50.2712	50.3041	50.3376	50.3713	50.4051	50.4348	50.4609	50.487	50.5131	50.5392	50.5657	50.5921	50.6116	50.631	50.6504	50.6699	50.6893	50.7088	50.7283
186	48.0592	48.1827	48.3025	48.4172	48.5285	48.6356	48.7392	48.8359	48.9318	49.0217	49.1113	49.1929	49.2736	49.3503	49.4243	49.4982	49.5628	49.6269	49.691	49.751	49.8081	49.8652	49.917	49.9651	50.0132	50.0613	50.1054	50.1456	50.1867	50.2278	50.267	50.3	50.3336	50.3674	50.4012	50.4311	50.4573	50.4834	50.5096	50.5358	50.5624	50.5889	50.6085	50.6279	50.6475	50.667	50.6866	50.7061	50.7256
187	48.0536	48.1771	48.2968	48.4116	48.5229	48.6299	48.7335	48.8302	48.9262	49.0161	49.1057	49.1873	49.2681	49.3448	49.4189	49.4929	49.5575	49.6217	49.6858	49.746	49.8031	49.8603	49.9122	49.9603	50.0085	50.0567	50.1009	50.1411	50.1823	50.2235	50.2629	50.2959	50.3296	50.3635	50.3974	50.4274	50.4536	50.4799	50.5061	50.5325	50.5591	50.5857	50.6054	50.6249	50.6445	50.6642	50.6838	50.7034	50.723
188	48.048	48.1715	48.2912	48.4059	48.5172	48.6242	48.7279	48.8246	48.9205	49.0105	49.1001	49.1818	49.2626	49.3394	49.4135	49.4876	49.5522	49.6164	49.6807	49.7409	49.7981	49.8553	49.9073	49.9556	50.0038	50.0521	50.0964	50.1367	50.1779	50.2193	50.2587	50.2918	50.3256	50.3596	50.3936	50.4236	50.45	50.4763	50.5027	50.5291	50.5558	50.5825	50.6023	50.6219	50.6416	50.6613	50.681	50.7007	50.7204
189	48.0424	48.1658	48.2855	48.4003	48.5115	48.6186	48.7222	48.8189	48.9149	49.0049	49.0946	49.1763	49.2571	49.3339	49.4081	49.4822	49.5469	49.6112	49.6755	49.7358	49.7931	49.8504	49.9025	49.9508	49.9991	50.0475	50.0918	50.1323	50.1736	50.215	50.2545	50.2878	50.3216	50.3557	50.3898	50.4199	50.4463	50.4728	50.4992	50.5257	50.5525	50.5793	50.5992	50.6188	50.6386	50.6584	50.6782	50.698	50.7178
190	48.0368	48.1602	48.2799	48.3946	48.5059	48.6129	48.7166	48.8133	48.9093	48.9993	49.089	49.1707	49.2517	49.3285	49.4027	49.4769	49.5416	49.606	49.6704	49.7307	49.7881	49.8455	49.8976	49.946	49.9944	50.0429	50.0873	50.1278	50.1692	50.2107	50.2503	50.2837	50.3176	50.3518	50.386	50.4162	50.4427	50.4692	50.4957	50.5223	50.5492	50.5762	50.5961	50.6158	50.6357	50.6555	50.6754	50.6953	50.7152
191	48.0312	48.1546	48.2743	48.3889	48.5002	48.6072	48.7109	48.8077	48.9036	48.9937	49.0834	49.1652	49.2462	49.323	49.3973	49.4715	49.5364	49.6008	49.6652	49.7256	49.7831	49.8405	49.8927	49.9412	49.9897	50.0383	50.0828	50.1234	50.1649	50.2065	50.2461	50.2796	50.3136	50.3479	50.3822	50.4125	50.4391	50.4657	50.4923	50.519	50.546	50.573	50.593	50.6128	50.6327	50.6527	50.6726	50.6926	50.7125
192	48.0256	48.149	48.2686	48.3833	48.4945	48.6016	48.7052	48.802	48.898	48.9881	49.0778	49.1597	49.2407	49.3176	49.3919	49.4662	49.5311	49.5956	49.66	49.7205	49.7781	49.8356	49.8879	49.9364	49.985	50.0336	50.0783	50.1189	50.1605	50.2022	50.242	50.2755	50.3096	50.344	50.3783	50.4087	50.4354	50.4621	50.4888	50.5156	50.5427	50.5698	50.5898	50.6097	50.6298	50.6498	50.6698	50.6899	50.7099
193	48.02	48.1433	48.263	48.3776	48.4889	48.5959	48.6996	48.7964	48.8924	48.9825	49.0723	49.1541	49.2352	49.3121	49.3865	49.4608	49.5258	49.5903	49.6549	49.7154	49.773	49.8307	49.883	49.9317	49.9803	50.029	50.0737	50.1145	50.1562	50.1979	50.2378	50.2714	50.3056	50.34	50.3745	50.405	50.4318	50.4586	50.4853	50.5122	50.5394	50.5666	50.5867	50.6067	50.6268	50.6469	50.6671	50.6872	50.7073
194	48.0144	48.1377	48.2573	48.372	48.4832	48.5902	48.6939	48.7907	48.8868	48.9769	49.0667	49.1486	49.2297	49.3067	49.3811	49.4555	49.5205	49.5851	49.6497	49.7104	49.768	49.8257	49.8782	49.9269	49.9756	50.0244	50.0692	50.11	50.1518	50.1937	50.2336	50.2673	50.3016	50.3361	50.3707	50.4013	50.4281	50.455	50.4819	50.5088	50.5361	50.5634	50.5836	50.6037	50.6239	50.6441	50.6643	50.6845	50.7047
195	48.0088	48.1321	48.2517	48.3663	48.4776	48.5846	48.6883	48.7851	48.8811	48.9713	49.0611	49.1431	49.2242	49.3013	49.3757	49.4501	49.5152	49.5799	49.6446	49.7053	49.763	49.8208	49.8733	49.9221	49.9709	50.0198	50.0647	50.1056	50.1475	50.1894	50.2294	50.2632	50.2976	50.3322	50.3669	50.3975	50.4245	50.4515	50.4784	50.5055	50.5328	50.5602	50.5805	50.6006	50.6209	50.6412	50.6615	50.6818	50.7021
196	48.0032	48.1265	48.246	48.3607	48.4719	48.5789	48.6826	48.7794	48.8755	48.9657	49.0555	49.1375	49.2187	49.2958	49.3703	49.4448	49.5099	49.5747	49.6394	49.7002	49.758	49.8158	49.8684	49.9173	49.9662	50.0152	50.0601	50.1012	50.1431	50.1851	50.2253	50.2591	50.2936	50.3283	50.3631	50.3938	50.4209	50.4479	50.4749	50.5021	50.5295	50.557	50.5774	50.5976	50.618	50.6383	50.6587	50.6791	50.6994
197	47.9976	48.1209	48.2404	48.355	48.4662	48.5733	48.6769	48.7738	48.8699	48.9601	49.05	49.132	49.2132	49.2904	49.3649	49.4395	49.5047	49.5695	49.6343	49.6951	49.753	49.8109	49.8636	49.9125	49.9615	50.0106	50.0556	50.0967	50.1387	50.1809	50.2211	50.255	50.2896	50.3244	50.3593	50.3901	50.4172	50.4444	50.4715	50.4987	50.5262	50.5538	50.5743	50.5946	50.615	50.6355	50.6559	50.6764	50.6968
198	47.992	48.1152	48.2348	48.3494	48.4606	48.5676	48.6713	48.7681	48.8642	48.9545	49.0444	49.1264	49.2077	49.2849	49.3595	49.4341	49.4994	49.5642	49.6291	49.69	49.748	49.806	49.8587	49.9078	49.9568	50.0059	50.0511	50.0923	50.1344	50.1766	50.2169	50.2509	50.2856	50.3205	50.3554	50.3864	50.4136	50.4408	50.468	50.4953	50.523	50.5506	50.5711	50.5915	50.6121	50.6326	50.6531	50.6737	50.6942
199	47.9865	48.1096	48.2291	48.3437	48.4549	48.5619	48.6656	48.7625	48.8586	48.9489	49.0388	49.1209	49.2022	49.2795	49.3541	49.4288	49.4941	49.559	49.624	49.6849	49.743	49.801	49.8539	49.903	49.9521	50.0013	50.0465	50.0878	50.13	50.1723	50.2127	50.2469	50.2816	50.3166	50.3516	50.3826	50.4099	50.4372	50.4646	50.492	50.5197	50.5474	50.568	50.5885	50.6091	50.6297	50.6503	50.671	50.6916
200	47.9809	48.104	48.2235	48.338	48.4492	48.5563	48.66	48.7569	48.853	48.9433	49.0333	49.1154	49.1967	49.274	49.3487	49.4234	49.4888	49.5538	49.6188	49.6798	49.738	49.7961	49.849	49.8982	49.9474	49.9967	50.042	50.0834	50.1257	50.1681	50.2085	50.2428	50.2776	50.3127	50.3478	50.3789	50.4063	50.4337	50.4611	50.4886	50.5164	50.5442	50.5649	50.5855	50.6062	50.6269	50.6476	50.6683	50.6889
201	47.9753	48.0984	48.2178	48.3324	48.4436	48.5506	48.6543	48.7512	48.8474	48.9377	49.0277	49.1098	49.1912	49.2686	49.3433	49.4181	49.4835	49.5486	49.6136	49.6747	49.7329	49.7912	49.8441	49.8934	49.9427	49.9921	50.0375	50.0789	50.1213	50.1638	50.2044	50.2387	50.2736	50.3088	50.344	50.3752	50.4027	50.4301	50.4576	50.4852	50.5131	50.541	50.5618	50.5824	50.6032	50.624	50.6448	50.6655	50.6863
202	47.9697	48.0927	48.2122	48.3267	48.4379	48.5449	48.6487	48.7456	48.8417	48.9321	49.0221	49.1043	49.1857	49.2631	49.3379	49.4127	49.4782	49.5434	49.6085	49.6697	49.7279	49.7862	49.8393	49.8886	49.938	49.9875	50.0329	50.0745	50.117	50.1595	50.2002	50.2346	50.2696	50.3049	50.3402	50.3715	50.399	50.4266	50.4542	50.4818	50.5098	50.5378	50.5587	50.5794	50.6003	50.6211	50.642	50.6628	50.6837
203	47.9641	48.0871	48.2065	48.3211	48.4322	48.5393	48.643	48.7399	48.8361	48.9265	49.0165	49.0988	49.1802	49.2577	49.3325	49.4074	49.473	49.5381	49.6033	49.6646	49.7229	49.7813	49.8344	49.8839	49.9333	49.9829	50.0284	50.07	50.1126	50.1553	50.196	50.2305	50.2656	50.301	50.3364	50.3677	50.3954	50.423	50.4507	50.4785	50.5065	50.5346	50.5556	50.5764	50.5973	50.6183	50.6392	50.6601	50.6811
204	47.9585	48.0815	48.2009	48.3154	48.4266	48.5336	48.6373	48.7343	48.8305	48.9209	49.011	49.0932	49.1747	49.2522	49.3271	49.402	49.4677	49.5329	49.5982	49.6595	49.7179	49.7763	49.8296	49.8791	49.9286	49.9782	50.0239	50.0656	50.1083	50.151	50.1918	50.2264	50.2616	50.2971	50.3325	50.364	50.3917	50.4195	50.4472	50.4751	50.5032	50.5314	50.5524	50.5733	50.5944	50.6154	50.6364	50.6574	50.6785
205	47.9529	48.0759	48.1953	48.3098	48.4209	48.5279	48.6317	48.7286	48.8248	48.9153	49.0054	49.0877	49.1692	49.2468	49.3217	49.3967	49.4624	49.5277	49.593	49.6544	49.7129	49.7714	49.8247	49.8743	49.9239	49.9736	50.0193	50.0612	50.1039	50.1467	50.1876	50.2223	50.2576	50.2931	50.3287	50.3603	50.3881	50.4159	50.4438	50.4717	50.4999	50.5282	50.5493	50.5703	50.5914	50.6125	50.6336	50.6547	50.6758
206	47.9473	48.0703	48.1896	48.3041	48.4153	48.5223	48.626	48.723	48.8192	48.9097	48.9998	49.0822	49.1637	49.2413	49.3163	49.3913	49.4571	49.5225	49.5879	49.6493	49.7079	49.7665	49.8199	49.8695	49.9192	49.969	50.0148	50.0567	50.0995	50.1425	50.1835	50.2182	50.2536	50.2892	50.3249	50.3565	50.3845	50.4124	50.4403	50.4683	50.4967	50.525	50.5462	50.5673	50.5885	50.6096	50.6308	50.652	50.6732
207	47.9417	48.0646	48.184	48.2985	48.4096	48.5166	48.6204	48.7174	48.8136	48.9041	48.9942	49.0766	49.1582	49.2359	49.3109	49.386	49.4518	49.5173	49.5827	49.6442	49.7029	49.7615	49.815	49.8648	49.9145	49.9644	50.0103	50.0523	50.0952	50.1382	50.1793	50.2141	50.2496	50.2853	50.3211	50.3528	50.3808	50.4088	50.4368	50.465	50.4934	50.5218	50.5431	50.5642	50.5855	50.6068	50.6281	50.6493	50.6706
208	47.9361	48.059	48.1783	48.2928	48.4039	48.5109	48.6147	48.7117	48.808	48.8985	48.9887	49.0711	49.1527	49.2304	49.3055	49.3807	49.4465	49.512	49.5775	49.6391	49.6979	49.7566	49.8101	49.86	49.9098	49.9598	50.0058	50.0478	50.0908	50.1339	50.1751	50.21	50.2456	50.2814	50.3173	50.3491	50.3772	50.4053	50.4334	50.4616	50.4901	50.5186	50.54	50.5612	50.5825	50.6039	50.6253	50.6466	50.668
209	47.9305	48.0534	48.1727	48.2871	48.3983	48.5053	48.609	48.7061	48.8023	48.8929	48.9831	49.0656	49.1472	49.225	49.3001	49.3753	49.4413	49.5068	49.5724	49.634	49.6929	49.7517	49.8053	49.8552	49.9051	49.9552	50.0012	50.0434	50.0865	50.1296	50.1709	50.206	50.2416	50.2775	50.3135	50.3454	50.3735	50.4017	50.4299	50.4582	50.4868	50.5154	50.5369	50.5582	50.5796	50.601	50.6225	50.6439	50.6654
210	47.9249	48.0478	48.167	48.2815	48.3926	48.4996	48.6034	48.7004	48.7967	48.8873	48.9775	49.06	49.1417	49.2195	49.2947	49.37	49.436	49.5016	49.5672	49.629	49.6878	49.7467	49.8004	49.8504	49.9004	49.9505	49.9967	50.0389	50.0821	50.1254	50.1668	50.2019	50.2376	50.2736	50.3096	50.3416	50.3699	50.3982	50.4264	50.4548	50.4835	50.5122	50.5338	50.5551	50.5766	50.5982	50.6197	50.6412	50.6627
211	47.9193	48.0422	48.1614	48.2758	48.3869	48.494	48.5977	48.6948	48.7911	48.8817	48.972	49.0545	49.1362	49.2141	49.2893	49.3646	49.4307	49.4964	49.5621	49.6239	49.6828	49.7418	49.7956	49.8456	49.8957	49.9459	49.9922	50.0345	50.0778	50.1211	50.1626	50.1978	50.2336	50.2697	50.3058	50.3379	50.3663	50.3946	50.423	50.4514	50.4802	50.509	50.5306	50.5521	50.5737	50.5953	50.6169	50.6385	50.6601
212	47.9137	48.0365	48.1558	48.2702	48.3813	48.4883	48.5921	48.6891	48.7855	48.8761	48.9664	49.049	49.1308	49.2086	49.2839	49.3593	49.4254	49.4912	49.5569	49.6188	49.6778	49.7368	49.7907	49.8409	49.891	49.9413	49.9876	50.03	50.0734	50.1168	50.1584	50.1937	50.2296	50.2658	50.302	50.3342	50.3626	50.3911	50.4195	50.4481	50.4769	50.5058	50.5275	50.5491	50.5707	50.5924	50.6141	50.6358	50.6575
213	47.9081	48.0309	48.1501	48.2645	48.3756	48.4826	48.5864	48.6835	48.7798	48.8705	48.9608	49.0434	49.1253	49.2032	49.2786	49.3539	49.4201	49.4859	49.5518	49.6137	49.6728	49.7319	49.7858	49.8361	49.8863	49.9367	49.9831	50.0256	50.0691	50.1126	50.1542	50.1896	50.2256	50.2619	50.2982	50.3305	50.359	50.3875	50.4161	50.4447	50.4737	50.5026	50.5244	50.546	50.5678	50.5896	50.6113	50.6331	50.6549
214	47.9025	48.0253	48.1445	48.2589	48.3699	48.477	48.5808	48.6779	48.7742	48.8649	48.9552	49.0379	49.1198	49.1977	49.2732	49.3486	49.4149	49.4807	49.5466	49.6086	49.6678	49.727	49.781	49.8313	49.8816	49.9321	49.9786	50.0212	50.0647	50.1083	50.15	50.1855	50.2216	50.258	50.2944	50.3267	50.3554	50.384	50.4126	50.4413	50.4704	50.4994	50.5213	50.543	50.5648	50.5867	50.6085	50.6304	50.6523
215	47.8969	48.0197	48.1388	48.2532	48.3643	48.4713	48.5751	48.6722	48.7686	48.8593	48.9497	49.0324	49.1143	49.1923	49.2678	49.3432	49.4096	49.4755	49.5414	49.6035	49.6628	49.722	49.7761	49.8265	49.8769	49.9275	49.974	50.0167	50.0603	50.104	50.1459	50.1814	50.2176	50.2541	50.2906	50.323	50.3517	50.3804	50.4091	50.4379	50.4671	50.4962	50.5182	50.5399	50.5619	50.5838	50.6058	50.6277	50.6496
216	47.8913	48.014	48.1332	48.2475	48.3586	48.4656	48.5694	48.6666	48.7629	48.8537	48.9441	49.0268	49.1088	49.1868	49.2624	49.3379	49.4043	49.4703	49.5363	49.5984	49.6578	49.7171	49.7713	49.8217	49.8722	49.9228	49.9695	50.0123	50.056	50.0998	50.1417	50.1773	50.2136	50.2502	50.2867	50.3193	50.3481	50.3769	50.4057	50.4346	50.4638	50.493	50.5151	50.5369	50.5589	50.581	50.603	50.625	50.647
217	47.8858	48.0084	48.1275	48.2419	48.353	48.46	48.5638	48.6609	48.7573	48.8481	48.9385	49.0213	49.1033	49.1814	49.257	49.3325	49.399	49.4651	49.5311	49.5934	49.6528	49.7122	49.7664	49.817	49.8675	49.9182	49.965	50.0078	50.0516	50.0955	50.1375	50.1732	50.2096	50.2463	50.2829	50.3155	50.3444	50.3733	50.4022	50.4312	50.4605	50.4898	50.5119	50.5339	50.556	50.5781	50.6002	50.6223	50.6444
218	47.8802	48.0028	48.1219	48.2362	48.3473	48.4543	48.5581	48.6553	48.7517	48.8425	48.9329	49.0158	49.0978	49.1759	49.2516	49.3272	49.3937	49.4598	49.526	49.5883	49.6477	49.7072	49.7615	49.8122	49.8628	49.9136	49.9604	50.0034	50.0473	50.0912	50.1333	50.1691	50.2056	50.2423	50.2791	50.3118	50.3408	50.3698	50.3987	50.4278	50.4572	50.4866	50.5088	50.5308	50.553	50.5752	50.5974	50.6196	50.6418
219	47.8746	47.9972	48.1163	48.2306	48.3416	48.4486	48.5525	48.6496	48.7461	48.8369	48.9274	49.0102	49.0923	49.1705	49.2462	49.3219	49.3884	49.4546	49.5208	49.5832	49.6427	49.7023	49.7567	49.8074	49.8581	49.909	49.9559	49.9989	50.0429	50.087	50.1291	50.1651	50.2016	50.2384	50.2753	50.3081	50.3372	50.3662	50.3953	50.4244	50.4539	50.4834	50.5057	50.5278	50.5501	50.5723	50.5946	50.6169	50.6392
220	47.869	47.9916	48.1106	48.2249	48.336	48.443	48.5468	48.644	48.7404	48.8313	48.9218	49.0047	49.0868	49.165	49.2408	49.3165	49.3832	49.4494	49.5157	49.5781	49.6377	49.6973	49.7518	49.8026	49.8534	49.9044	49.9514	49.9945	50.0386	50.0827	50.125	50.161	50.1976	50.2345	50.2715	50.3044	50.3335	50.3627	50.3918	50.4211	50.4507	50.4802	50.5026	50.5248	50.5471	50.5695	50.5918	50.6142	50.6365
221	47.8634	47.9859	48.105	48.2193	48.3303	48.4373	48.5411	48.6383	48.7348	48.8257	48.9162	48.9991	49.0813	49.1596	49.2354	49.3112	49.3779	49.4442	49.5105	49.573	49.6327	49.6924	49.747	49.7979	49.8487	49.8998	49.9468	49.99	50.0342	50.0784	50.1208	50.1569	50.1936	50.2306	50.2677	50.3006	50.3299	50.3591	50.3883	50.4177	50.4474	50.477	50.4995	50.5217	50.5442	50.5666	50.589	50.6115	50.6339
222	47.8578	47.9803	48.0993	48.2136	48.3246	48.4316	48.5355	48.6327	48.7292	48.8201	48.9107	48.9936	49.0758	49.1541	49.23	49.3058	49.3726	49.439	49.5053	49.5679	49.6277	49.6875	49.7421	49.7931	49.844	49.8951	49.9423	49.9856	50.0299	50.0742	50.1166	50.1528	50.1896	50.2267	50.2638	50.2969	50.3262	50.3556	50.3849	50.4143	50.4441	50.4738	50.4964	50.5187	50.5412	50.5637	50.5863	50.6088	50.6313
223	47.8522	47.9747	48.0937	48.208	48.319	48.426	48.5298	48.6271	48.7235	48.8145	48.9051	48.9881	49.0703	49.1487	49.2246	49.3005	49.3673	49.4337	49.5002	49.5628	49.6227	49.6825	49.7372	49.7883	49.8393	49.8905	49.9378	49.9812	50.0255	50.0699	50.1124	50.1487	50.1856	50.2228	50.26	50.2932	50.3226	50.352	50.3814	50.4109	50.4408	50.4706	50.4932	50.5157	50.5383	50.5609	50.5835	50.6061	50.6287
224	47.8466	47.9691	48.088	48.2023	48.3133	48.4203	48.5242	48.6214	48.7179	48.8089	48.8995	48.9825	49.0648	49.1432	49.2192	49.2951	49.362	49.4285	49.495	49.5577	49.6177	49.6776	49.7324	49.7835	49.8346	49.8859	49.9333	49.9767	50.0211	50.0656	50.1083	50.1446	50.1816	50.2189	50.2562	50.2895	50.319	50.3485	50.378	50.4076	50.4375	50.4675	50.4901	50.5126	50.5353	50.558	50.5807	50.6034	50.626
225	47.841	47.9634	48.0824	48.1966	48.3076	48.4146	48.5185	48.6158	48.7123	48.8033	48.8939	48.977	49.0593	49.1378	49.2138	49.2898	49.3567	49.4233	49.4899	49.5527	49.6127	49.6727	49.7275	49.7787	49.8299	49.8813	49.9287	49.9723	50.0168	50.0614	50.1041	50.1405	50.1776	50.215	50.2524	50.2857	50.3153	50.3449	50.3745	50.4042	50.4342	50.4643	50.487	50.5096	50.5324	50.5551	50.5779	50.6007	50.6234
226	47.8354	47.9578	48.0768	48.191	48.302	48.409	48.5128	48.6101	48.7067	48.7977	48.8884	48.9715	49.0538	49.1323	49.2084	49.2844	49.3515	49.4181	49.4847	49.5476	49.6076	49.6677	49.7227	49.774	49.8253	49.8767	49.9242	49.9678	50.0124	50.0571	50.0999	50.1364	50.1736	50.2111	50.2486	50.282	50.3117	50.3414	50.371	50.4008	50.4309	50.4611	50.4839	50.5066	50.5294	50.5523	50.5751	50.598	50.6208
227	47.8298	47.9522	48.0711	48.1853	48.2963	48.4033	48.5072	48.6045	48.701	48.7921	48.8828	48.9659	49.0483	49.1269	49.203	49.2791	49.3462	49.4129	49.4796	49.5425	49.6026	49.6628	49.7178	49.7692	49.8206	49.8721	49.9197	49.9634	50.0081	50.0528	50.0957	50.1323	50.1696	50.2072	50.2448	50.2783	50.308	50.3378	50.3676	50.3974	50.4276	50.4579	50.4808	50.5035	50.5265	50.5494	50.5723	50.5953	50.6182
228	47.8242	47.9466	48.0655	48.1797	48.2907	48.3977	48.5015	48.5988	48.6954	48.7865	48.8772	48.9604	49.0428	49.1214	49.1976	49.2738	49.3409	49.4076	49.4744	49.5374	49.5976	49.6578	49.7129	49.7644	49.8159	49.8674	49.9151	49.9589	50.0037	50.0486	50.0915	50.1282	50.1656	50.2033	50.2409	50.2745	50.3044	50.3342	50.3641	50.3941	50.4244	50.4547	50.4777	50.5005	50.5235	50.5465	50.5695	50.5926	50.6156
229	47.8186	47.941	48.0598	48.174	48.285	48.392	48.4959	48.5932	48.6898	48.7809	48.8716	48.9549	49.0373	49.116	49.1922	49.2684	49.3356	49.4024	49.4692	49.5323	49.5926	49.6529	49.7081	49.7596	49.8112	49.8628	49.9106	49.9545	49.9994	50.0443	50.0874	50.1242	50.1616	50.1994	50.2371	50.2708	50.3008	50.3307	50.3606	50.3907	50.4211	50.4515	50.4746	50.4975	50.5206	50.5437	50.5668	50.5898	50.6129
230	47.813	47.9353	48.0542	48.1684	48.2793	48.3863	48.4902	48.5876	48.6841	48.7753	48.8661	48.9493	49.0318	49.1105	49.1868	49.2631	49.3303	49.3972	49.4641	49.5272	49.5876	49.648	49.7032	49.7548	49.8065	49.8582	49.9061	49.9501	49.995	50.04	50.0832	50.1201	50.1576	50.1954	50.2333	50.2671	50.2971	50.3271	50.3572	50.3873	50.4178	50.4483	50.4714	50.4944	50.5176	50.5408	50.564	50.5871	50.6103
231	47.8088	47.9311	48.05	48.1641	48.2751	48.3821	48.4859	48.5833	48.6799	48.7711	48.8618	48.9451	49.0276	49.1064	49.1827	49.259	49.3263	49.3932	49.4601	49.5233	49.5837	49.6441	49.6994	49.7511	49.8027	49.8545	49.9024	49.9465	49.9915	50.0366	50.0798	50.1167	50.1543	50.1922	50.2301	50.264	50.2941	50.3241	50.3542	50.3844	50.415	50.4455	50.4687	50.4918	50.515	50.5382	50.5615	50.5847	50.6079
232	47.8056	47.9278	48.0467	48.1608	48.2717	48.3787	48.4826	48.5799	48.6765	48.7677	48.8585	48.9418	49.0243	49.1031	49.1794	49.2557	49.323	49.3899	49.4569	49.52	49.5805	49.6409	49.6963	49.7479	49.7996	49.8515	49.8994	49.9435	49.9885	50.0336	50.0769	50.1138	50.1515	50.1894	50.2274	50.2613	50.2914	50.3215	50.3516	50.3818	50.4124	50.443	50.4663	50.4894	50.5126	50.5359	50.5592	50.5825	50.6057
233	47.8023	47.9245	48.0434	48.1575	48.2684	48.3754	48.4793	48.5766	48.6732	48.7644	48.8552	48.9385	49.021	49.0997	49.1761	49.2524	49.3197	49.3867	49.4536	49.5168	49.5773	49.6378	49.6931	49.7448	49.7965	49.8484	49.8964	49.9405	49.9856	50.0307	50.074	50.111	50.1486	50.1866	50.2246	50.2585	50.2887	50.3189	50.349	50.3793	50.4099	50.4405	50.4638	50.487	50.5103	50.5336	50.5569	50.5802	50.6035
234	47.799	47.9213	48.0401	48.1542	48.2651	48.3721	48.4759	48.5733	48.6699	48.761	48.8518	48.9351	49.0177	49.0964	49.1728	49.2491	49.3164	49.3834	49.4504	49.5136	49.5741	49.6346	49.69	49.7417	49.7935	49.8454	49.8933	49.9375	49.9826	50.0278	50.0711	50.1081	50.1458	50.1838	50.2219	50.2558	50.286	50.3162	50.3464	50.3767	50.4074	50.438	50.4614	50.4845	50.5079	50.5313	50.5546	50.578	50.6013
235	47.7958	47.918	48.0368	48.1509	48.2618	48.3687	48.4726	48.5699	48.6665	48.7577	48.8485	48.9318	49.0143	49.0931	49.1695	49.2458	49.3132	49.3802	49.4471	49.5104	49.5709	49.6314	49.6868	49.7386	49.7904	49.8423	49.8903	49.9345	49.9796	50.0248	50.0682	50.1053	50.143	50.181	50.2191	50.2531	50.2833	50.3136	50.3438	50.3741	50.4048	50.4355	50.4589	50.4821	50.5055	50.5289	50.5523	50.5757	50.5991
236	47.7925	47.9147	48.0334	48.1475	48.2584	48.3654	48.4692	48.5666	48.6632	48.7543	48.8451	48.9285	49.011	49.0898	49.1662	49.2425	49.3099	49.3769	49.4439	49.5072	49.5677	49.6282	49.6837	49.7355	49.7873	49.8392	49.8873	49.9315	49.9767	50.0219	50.0653	50.1024	50.1401	50.1782	50.2164	50.2504	50.2807	50.3109	50.3412	50.3716	50.4023	50.4331	50.4565	50.4797	50.5032	50.5266	50.55	50.5735	50.5969
237	47.7892	47.9114	48.0301	48.1442	48.2551	48.3621	48.4659	48.5632	48.6598	48.751	48.8418	48.9251	49.0077	49.0865	49.1628	49.2392	49.3066	49.3736	49.4407	49.504	49.5645	49.6251	49.6805	49.7324	49.7842	49.8362	49.8843	49.9285	49.9737	50.019	50.0624	50.0995	50.1373	50.1755	50.2136	50.2477	50.278	50.3083	50.3386	50.369	50.3998	50.4306	50.454	50.4773	50.5008	50.5243	50.5477	50.5712	50.5947
238	47.786	47.9081	48.0268	48.1409	48.2518	48.3587	48.4626	48.5599	48.6565	48.7477	48.8385	48.9218	49.0044	49.0832	49.1595	49.2359	49.3033	49.3704	49.4374	49.5008	49.5613	49.6219	49.6774	49.7293	49.7811	49.8331	49.8812	49.9255	49.9707	50.016	50.0595	50.0967	50.1345	50.1727	50.2108	50.2449	50.2753	50.3056	50.336	50.3664	50.3973	50.4281	50.4516	50.4749	50.4984	50.5219	50.5454	50.569	50.5925
239	47.7827	47.9048	48.0235	48.1376	48.2485	48.3554	48.4592	48.5565	48.6531	48.7443	48.8351	48.9185	49.001	49.0799	49.1562	49.2326	49.3001	49.3671	49.4342	49.4975	49.5581	49.6187	49.6743	49.7261	49.778	49.8301	49.8782	49.9225	49.9678	50.0131	50.0566	50.0938	50.1317	50.1699	50.2081	50.2422	50.2726	50.303	50.3334	50.3639	50.3947	50.4256	50.4491	50.4725	50.496	50.5196	50.5432	50.5667	50.5903
240	47.7794	47.9016	48.0202	48.1343	48.2451	48.3521	48.4559	48.5532	48.6498	48.741	48.8318	48.9151	48.9977	49.0765	49.1529	49.2293	49.2968	49.3639	49.431	49.4943	49.5549	49.6156	49.6711	49.723	49.7749	49.827	49.8752	49.9195	49.9648	50.0102	50.0537	50.0909	50.1288	50.1671	50.2053	50.2395	50.2699	50.3004	50.3308	50.3613	50.3922	50.4231	50.4467	50.4701	50.4937	50.5173	50.5409	50.5645	50.5881
241	47.7762	47.8983	48.0169	48.131	48.2418	48.3487	48.4525	48.5499	48.6464	48.7376	48.8284	48.9118	48.9944	49.0732	49.1496	49.2261	49.2935	49.3606	49.4277	49.4911	49.5518	49.6124	49.668	49.7199	49.7718	49.8239	49.8721	49.9165	49.9618	50.0072	50.0508	50.0881	50.126	50.1643	50.2026	50.2368	50.2672	50.2977	50.3282	50.3587	50.3897	50.4206	50.4442	50.4677	50.4913	50.5149	50.5386	50.5622	50.5858
242	47.7729	47.895	48.0136	48.1277	48.2385	48.3454	48.4492	48.5465	48.6431	48.7343	48.8251	48.9085	48.9911	49.0699	49.1463	49.2228	49.2903	49.3574	49.4245	49.4879	49.5486	49.6092	49.6648	49.7168	49.7688	49.8209	49.8691	49.9135	49.9589	50.0043	50.0479	50.0852	50.1232	50.1615	50.1998	50.2341	50.2646	50.2951	50.3256	50.3562	50.3872	50.4181	50.4418	50.4653	50.4889	50.5126	50.5363	50.56	50.5836
243	47.7696	47.8917	48.0103	48.1243	48.2352	48.3421	48.4459	48.5432	48.6398	48.7309	48.8218	48.9051	48.9877	49.0666	49.143	49.2195	49.287	49.3541	49.4213	49.4847	49.5454	49.6061	49.6617	49.7137	49.7657	49.8178	49.8661	49.9105	49.9559	50.0014	50.045	50.0823	50.1203	50.1587	50.1971	50.2313	50.2619	50.2924	50.323	50.3536	50.3846	50.4156	50.4393	50.4628	50.4866	50.5103	50.534	50.5577	50.5814
244	47.7664	47.8884	48.007	48.121	48.2318	48.3387	48.4425	48.5398	48.6364	48.7276	48.8184	48.9018	48.9844	49.0633	49.1397	49.2162	49.2837	49.3509	49.418	49.4815	49.5422	49.6029	49.6585	49.7106	49.7626	49.8148	49.8631	49.9075	49.9529	49.9984	50.0421	50.0795	50.1175	50.1559	50.1943	50.2286	50.2592	50.2898	50.3204	50.3511	50.3821	50.4131	50.4369	50.4604	50.4842	50.5079	50.5317	50.5555	50.5792
245	47.7631	47.8851	48.0037	48.1177	48.2285	48.3354	48.4392	48.5365	48.6331	48.7243	48.8151	48.8985	48.9811	49.06	49.1364	49.2129	49.2804	49.3476	49.4148	49.4782	49.539	49.5997	49.6554	49.7074	49.7595	49.8117	49.86	49.9045	49.95	49.9955	50.0392	50.0766	50.1147	50.1531	50.1915	50.2259	50.2565	50.2871	50.3178	50.3485	50.3796	50.4107	50.4344	50.458	50.4818	50.5056	50.5294	50.5532	50.577
246	47.7598	47.8818	48.0004	48.1144	48.2252	48.3321	48.4358	48.5332	48.6297	48.7209	48.8117	48.8951	48.9778	49.0567	49.1331	49.2096	49.2772	49.3444	49.4115	49.475	49.5358	49.5966	49.6523	49.7043	49.7564	49.8086	49.857	49.9015	49.947	49.9926	50.0363	50.0737	50.1119	50.1503	50.1888	50.2232	50.2538	50.2845	50.3151	50.3459	50.377	50.4082	50.432	50.4556	50.4794	50.5033	50.5271	50.551	50.5748
247	47.7566	47.8786	47.9971	48.1111	48.2219	48.3287	48.4325	48.5298	48.6264	48.7176	48.8084	48.8918	48.9744	49.0533	49.1298	49.2063	49.2739	49.3411	49.4083	49.4718	49.5326	49.5934	49.6491	49.7012	49.7533	49.8056	49.854	49.8985	49.944	49.9896	50.0334	50.0709	50.109	50.1475	50.186	50.2205	50.2512	50.2819	50.3125	50.3434	50.3745	50.4057	50.4295	50.4532	50.4771	50.501	50.5248	50.5487	50.5726
248	47.7533	47.8753	47.9938	48.1078	48.2185	48.3254	48.4292	48.5265	48.623	48.7142	48.8051	48.8885	48.9711	49.05	49.1265	49.203	49.2706	49.3379	49.4051	49.4686	49.5294	49.5902	49.646	49.6981	49.7502	49.8025	49.8509	49.8955	49.9411	49.9867	50.0305	50.068	50.1062	50.1447	50.1833	50.2178	50.2485	50.2792	50.3099	50.3408	50.372	50.4032	50.4271	50.4508	50.4747	50.4986	50.5225	50.5465	50.5704
249	47.75	47.872	47.9905	48.1045	48.2152	48.322	48.4258	48.5231	48.6197	48.7109	48.8017	48.8851	48.9678	49.0467	49.1232	49.1997	49.2674	49.3346	49.4018	49.4654	49.5262	49.5871	49.6428	49.695	49.7471	49.7994	49.8479	49.8925	49.9381	49.9838	50.0276	50.0652	50.1034	50.1419	50.1805	50.215	50.2458	50.2766	50.3073	50.3382	50.3695	50.4007	50.4246	50.4484	50.4723	50.4963	50.5202	50.5442	50.5682
250	47.7468	47.8687	47.9872	48.1011	48.2119	48.3187	48.4225	48.5198	48.6163	48.7076	48.7984	48.8818	48.9645	49.0434	49.1199	49.1964	49.2641	49.3313	49.3986	49.4622	49.523	49.5839	49.6397	49.6919	49.7441	49.7964	49.8449	49.8895	49.9351	49.9808	50.0247	50.0623	50.1005	50.1392	50.1778	50.2123	50.2431	50.2739	50.3047	50.3357	50.3669	50.3982	50.4222	50.446	50.47	50.494	50.518	50.542	50.566
251	47.7435	47.8654	47.9839	48.0978	48.2086	48.3154	48.4192	48.5164	48.613	48.7042	48.795	48.8785	48.9611	49.0401	49.1166	49.1932	49.2608	49.3281	49.3954	49.459	49.5198	49.5807	49.6365	49.6888	49.741	49.7933	49.8418	49.8865	49.9322	49.9779	50.0218	50.0594	50.0977	50.1364	50.175	50.2096	50.2404	50.2713	50.3021	50.3331	50.3644	50.3957	50.4197	50.4436	50.4676	50.4916	50.5157	50.5397	50.5637
252	47.7402	47.8621	47.9806	48.0945	48.2052	48.312	48.4158	48.5131	48.6097	48.7009	48.7917	48.8751	48.9578	49.0368	49.1133	49.1899	49.2575	49.3248	49.3921	49.4557	49.5166	49.5776	49.6334	49.6856	49.7379	49.7903	49.8388	49.8835	49.9292	49.975	50.0189	50.0566	50.0949	50.1336	50.1723	50.2069	50.2378	50.2686	50.2995	50.3305	50.3619	50.3932	50.4173	50.4411	50.4652	50.4893	50.5134	50.5375	50.5615
253	47.737	47.8588	47.9773	48.0912	48.2019	48.3087	48.4125	48.5098	48.6063	48.6975	48.7884	48.8718	48.9545	49.0335	49.11	49.1866	49.2543	49.3216	49.3889	49.4525	49.5135	49.5744	49.6303	49.6825	49.7348	49.7872	49.8358	49.8805	49.9262	49.9721	50.016	50.0537	50.0921	50.1308	50.1695	50.2042	50.2351	50.266	50.2969	50.328	50.3593	50.3907	50.4148	50.4387	50.4629	50.487	50.5111	50.5352	50.5593
254	47.7337	47.8556	47.974	48.0879	48.1986	48.3054	48.4091	48.5064	48.603	48.6942	48.785	48.8685	48.9512	49.0301	49.1067	49.1833	49.251	49.3183	49.3857	49.4493	49.5103	49.5712	49.6271	49.6794	49.7317	49.7841	49.8328	49.8775	49.9233	49.9691	50.0131	50.0508	50.0892	50.128	50.1667	50.2014	50.2324	50.2634	50.2943	50.3254	50.3568	50.3883	50.4124	50.4363	50.4605	50.4846	50.5088	50.533	50.5571
255	47.7304	47.8523	47.9707	48.0846	48.1953	48.302	48.4058	48.5031	48.5996	48.6908	48.7817	48.8651	48.9478	49.0268	49.1034	49.18	49.2477	49.3151	49.3824	49.4461	49.5071	49.5681	49.624	49.6763	49.7286	49.7811	49.8297	49.8745	49.9203	49.9662	50.0102	50.048	50.0864	50.1252	50.164	50.1987	50.2297	50.2607	50.2917	50.3228	50.3543	50.3858	50.4099	50.4339	50.4581	50.4823	50.5065	50.5307	50.5549
256	47.7272	47.849	47.9674	48.0813	48.1919	48.2987	48.4025	48.4997	48.5963	48.6875	48.7784	48.8618	48.9445	49.0235	49.1001	49.1767	49.2445	49.3118	49.3792	49.4429	49.5039	49.5649	49.6208	49.6732	49.7255	49.778	49.8267	49.8715	49.9174	49.9633	50.0073	50.0451	50.0836	50.1224	50.1612	50.196	50.227	50.2581	50.2891	50.3203	50.3518	50.3833	50.4075	50.4315	50.4557	50.48	50.5042	50.5285	50.5527
257	47.7239	47.8457	47.9641	48.0779	48.1886	48.2954	48.3991	48.4964	48.5929	48.6842	48.775	48.8585	48.9412	49.0202	49.0968	49.1734	49.2412	49.3086	49.3759	49.4397	49.5007	49.5617	49.6177	49.6701	49.7224	49.775	49.8237	49.8685	49.9144	49.9603	50.0044	50.0422	50.0807	50.1196	50.1585	50.1933	50.2244	50.2554	50.2865	50.3177	50.3492	50.3808	50.405	50.4291	50.4534	50.4776	50.5019	50.5262	50.5505
258	47.7206	47.8424	47.9608	48.0746	48.1853	48.292	48.3958	48.493	48.5896	48.6808	48.7717	48.8551	48.9379	49.0169	49.0935	49.1701	49.2379	49.3053	49.3727	49.4364	49.4975	49.5585	49.6145	49.6669	49.7193	49.7719	49.8206	49.8655	49.9114	49.9574	50.0015	50.0394	50.0779	50.1168	50.1557	50.1906	50.2217	50.2528	50.2839	50.3151	50.3467	50.3783	50.4026	50.4267	50.451	50.4753	50.4996	50.524	50.5483
259	47.7174	47.8391	47.9575	48.0713	48.182	48.2887	48.3924	48.4897	48.5862	48.6775	48.7683	48.8518	48.9345	49.0136	49.0902	49.1668	49.2346	49.3021	49.3695	49.4332	49.4943	49.5554	49.6114	49.6638	49.7163	49.7688	49.8176	49.8625	49.9085	49.9545	49.9986	50.0365	50.0751	50.114	50.153	50.1878	50.219	50.2501	50.2813	50.3126	50.3442	50.3758	50.4001	50.4243	50.4486	50.473	50.4973	50.5217	50.5461
260	47.7141	47.8359	47.9542	48.068	48.1786	48.2854	48.3891	48.4864	48.5829	48.6741	48.765	48.8485	48.9312	49.0102	49.0869	49.1636	49.2314	49.2988	49.3662	49.43	49.4911	49.5522	49.6083	49.6607	49.7132	49.7658	49.8146	49.8595	49.9055	49.9515	49.9957	50.0336	50.0723	50.1112	50.1502	50.1851	50.2163	50.2475	50.2787	50.31	50.3417	50.3733	50.3977	50.4219	50.4463	50.4707	50.4951	50.5194	50.5438
261	47.7109	47.8326	47.9509	48.0647	48.1753	48.282	48.3858	48.483	48.5796	48.6708	48.7617	48.8451	48.9279	49.0069	49.0836	49.1603	49.2281	49.2955	49.363	49.4268	49.4879	49.549	49.6051	49.6576	49.7101	49.7627	49.8115	49.8565	49.9025	49.9486	49.9928	50.0308	50.0694	50.1084	50.1475	50.1824	50.2136	50.2449	50.2761	50.3074	50.3391	50.3708	50.3952	50.4195	50.4439	50.4683	50.4928	50.5172	50.5416
262	47.7076	47.8293	47.9476	48.0614	48.172	48.2787	48.3824	48.4797	48.5762	48.6674	48.7583	48.8418	48.9246	49.0036	49.0803	49.157	49.2248	49.2923	49.3598	49.4236	49.4847	49.5459	49.602	49.6545	49.707	49.7597	49.8085	49.8535	49.8996	49.9457	49.9899	50.0279	50.0666	50.1056	50.1447	50.1797	50.211	50.2422	50.2735	50.3049	50.3366	50.3683	50.3928	50.417	50.4415	50.466	50.4905	50.5149	50.5394
263	47.7043	47.826	47.9443	48.0581	48.1687	48.2754	48.3791	48.4763	48.5729	48.6641	48.755	48.8385	48.9212	49.0003	49.077	49.1537	49.2216	49.289	49.3565	49.4204	49.4815	49.5427	49.5988	49.6514	49.7039	49.7566	49.8055	49.8505	49.8966	49.9427	49.987	50.0251	50.0638	50.1029	50.1419	50.177	50.2083	50.2396	50.2709	50.3023	50.3341	50.3659	50.3903	50.4146	50.4391	50.4637	50.4882	50.5127	50.5372
264	47.7011	47.8227	47.941	48.0547	48.1653	48.272	48.3757	48.473	48.5695	48.6608	48.7516	48.8352	48.9179	48.997	49.0737	49.1504	49.2183	49.2858	49.3533	49.4172	49.4783	49.5395	49.5957	49.6483	49.7008	49.7535	49.8025	49.8476	49.8936	49.9398	49.9841	50.0222	50.0609	50.1001	50.1392	50.1743	50.2056	50.2369	50.2683	50.2997	50.3315	50.3634	50.3879	50.4122	50.4368	50.4613	50.4859	50.5104	50.535
265	47.6978	47.8194	47.9377	48.0514	48.162	48.2687	48.3724	48.4696	48.5662	48.6574	48.7483	48.8318	48.9146	48.9937	49.0704	49.1471	49.215	49.2825	49.3501	49.4139	49.4752	49.5364	49.5926	49.6451	49.6977	49.7505	49.7994	49.8446	49.8907	49.9369	49.9812	50.0193	50.0581	50.0973	50.1364	50.1715	50.2029	50.2343	50.2657	50.2972	50.329	50.3609	50.3854	50.4098	50.4344	50.459	50.4836	50.5082	50.5328
266	47.6945	47.8161	47.9344	48.0481	48.1587	48.2654	48.3691	48.4663	48.5628	48.6541	48.745	48.8285	48.9113	48.9904	49.0671	49.1438	49.2117	49.2793	49.3468	49.4107	49.472	49.5332	49.5894	49.642	49.6946	49.7474	49.7964	49.8416	49.8877	49.9339	49.9783	50.0165	50.0553	50.0945	50.1337	50.1688	50.2002	50.2316	50.2631	50.2946	50.3265	50.3584	50.383	50.4074	50.432	50.4567	50.4813	50.5059	50.5306
267	47.6913	47.8129	47.9311	48.0448	48.1554	48.262	48.3657	48.463	48.5595	48.6507	48.7416	48.8252	48.9079	48.987	49.0638	49.1405	49.2085	49.276	49.3436	49.4075	49.4688	49.53	49.5863	49.6389	49.6916	49.7444	49.7934	49.8386	49.8847	49.931	49.9754	50.0136	50.0525	50.0917	50.1309	50.1661	50.1975	50.229	50.2605	50.292	50.324	50.3559	50.3805	50.405	50.4297	50.4543	50.479	50.5037	50.5284
268	47.688	47.8096	47.9278	48.0415	48.152	48.2587	48.3624	48.4596	48.5561	48.6474	48.7383	48.8218	48.9046	48.9837	49.0605	49.1372	49.2052	49.2728	49.3403	49.4043	49.4656	49.5269	49.5831	49.6358	49.6885	49.7413	49.7903	49.8356	49.8818	49.9281	49.9725	50.0107	50.0496	50.0889	50.1282	50.1634	50.1949	50.2264	50.2578	50.2895	50.3214	50.3534	50.3781	50.4026	50.4273	50.452	50.4767	50.5014	50.5262
269	47.6847	47.8063	47.9245	48.0382	48.1487	48.2554	48.359	48.4563	48.5528	48.6441	48.7349	48.8185	48.9013	48.9804	49.0572	49.1339	49.2019	49.2695	49.3371	49.4011	49.4624	49.5237	49.58	49.6327	49.6854	49.7382	49.7873	49.8326	49.8788	49.9251	49.9696	50.0079	50.0468	50.0861	50.1254	50.1607	50.1922	50.2237	50.2552	50.2869	50.3189	50.3509	50.3756	50.4002	50.4249	50.4497	50.4744	50.4992	50.524
270	47.6815	47.803	47.9212	48.0349	48.1454	48.252	48.3557	48.4529	48.5495	48.6407	48.7316	48.8152	48.898	48.9771	49.0539	49.1307	49.1986	49.2663	49.3339	49.3979	49.4592	49.5205	49.5768	49.6296	49.6823	49.7352	49.7843	49.8296	49.8758	49.9222	49.9667	50.005	50.044	50.0833	50.1227	50.1579	50.1895	50.2211	50.2526	50.2843	50.3164	50.3484	50.3732	50.3978	50.4226	50.4474	50.4721	50.4969	50.5217
271	47.6782	47.7997	47.9179	48.0315	48.1421	48.2487	48.3524	48.4496	48.5461	48.6374	48.7283	48.8118	48.8946	48.9738	49.0506	49.1274	49.1954	49.263	49.3306	49.3947	49.456	49.5174	49.5737	49.6264	49.6792	49.7321	49.7812	49.8266	49.8729	49.9193	49.9638	50.0021	50.0411	50.0805	50.1199	50.1552	50.1868	50.2184	50.25	50.2818	50.3138	50.3459	50.3707	50.3953	50.4202	50.445	50.4699	50.4947	50.5195
272	47.6749	47.7964	47.9146	48.0282	48.1387	48.2454	48.349	48.4462	48.5428	48.634	48.7249	48.8085	48.8913	48.9705	49.0473	49.1241	49.1921	49.2598	49.3274	49.3914	49.4528	49.5142	49.5706	49.6233	49.6761	49.7291	49.7782	49.8236	49.8699	49.9163	49.9609	49.9993	50.0383	50.0777	50.1171	50.1525	50.1841	50.2158	50.2474	50.2792	50.3113	50.3435	50.3683	50.3929	50.4178	50.4427	50.4676	50.4924	50.5173
273	47.6717	47.7932	47.9113	48.0249	48.1354	48.242	48.3457	48.4429	48.5394	48.6307	48.7216	48.8052	48.888	48.9672	49.044	49.1208	49.1888	49.2565	49.3242	49.3882	49.4496	49.511	49.5674	49.6202	49.673	49.726	49.7752	49.8206	49.8669	49.9134	49.958	49.9964	50.0355	50.0749	50.1144	50.1498	50.1815	50.2131	50.2448	50.2766	50.3088	50.341	50.3658	50.3905	50.4154	50.4404	50.4653	50.4902	50.5151
274	47.6684	47.7899	47.908	48.0216	48.1321	48.2387	48.3423	48.4396	48.5361	48.6273	48.7182	48.8018	48.8847	48.9638	49.0407	49.1175	49.1856	49.2532	49.3209	49.385	49.4464	49.5079	49.5643	49.6171	49.6699	49.7229	49.7722	49.8176	49.864	49.9105	49.9551	49.9935	50.0327	50.0721	50.1116	50.1471	50.1788	50.2105	50.2422	50.2741	50.3063	50.3385	50.3634	50.3881	50.4131	50.438	50.463	50.4879	50.5129
275	47.6651	47.7866	47.9047	48.0183	48.1288	48.2354	48.339	48.4362	48.5327	48.624	48.7149	48.7985	48.8813	48.9605	49.0374	49.1142	49.1823	49.25	49.3177	49.3818	49.4432	49.5047	49.5611	49.614	49.6669	49.7199	49.7691	49.8146	49.861	49.9075	49.9522	49.9907	50.0298	50.0694	50.1089	50.1443	50.1761	50.2079	50.2396	50.2715	50.3037	50.336	50.3609	50.3857	50.4107	50.4357	50.4607	50.4857	50.5107
276	47.6619	47.7833	47.9014	48.015	48.1254	48.232	48.3357	48.4329	48.5294	48.6207	48.7116	48.7952	48.878	48.9572	49.0341	49.1109	49.179	49.2467	49.3145	49.3786	49.44	49.5015	49.558	49.6109	49.6638	49.7168	49.7661	49.8116	49.858	49.9046	49.9493	49.9878	50.027	50.0666	50.1061	50.1416	50.1734	50.2052	50.237	50.2689	50.3012	50.3335	50.3585	50.3833	50.4083	50.4334	50.4584	50.4834	50.5085
277	47.6586	47.78	47.8981	48.0117	48.1221	48.2287	48.3323	48.4295	48.526	48.6173	48.7082	48.7918	48.8747	48.9539	49.0308	49.1076	49.1757	49.2435	49.3112	49.3754	49.4369	49.4983	49.5548	49.6078	49.6607	49.7138	49.7631	49.8086	49.8551	49.9017	49.9464	49.9849	50.0242	50.0638	50.1034	50.1389	50.1707	50.2026	50.2344	50.2664	50.2987	50.331	50.356	50.3809	50.406	50.431	50.4561	50.4812	50.5063
278	47.6553	47.7767	47.8948	48.0084	48.1188	48.2254	48.329	48.4262	48.5227	48.614	48.7049	48.7885	48.8714	48.9506	49.0275	49.1043	49.1725	49.2402	49.308	49.3721	49.4337	49.4952	49.5517	49.6046	49.6576	49.7107	49.76	49.8056	49.8521	49.8987	49.9435	49.9821	50.0213	50.061	50.1006	50.1362	50.1681	50.1999	50.2318	50.2638	50.2962	50.3285	50.3536	50.3785	50.4036	50.4287	50.4538	50.4789	50.5041
279	47.6521	47.7734	47.8915	48.005	48.1155	48.222	48.3256	48.4229	48.5194	48.6106	48.7015	48.7852	48.868	48.9473	49.0242	49.1011	49.1692	49.237	49.3047	49.3689	49.4305	49.492	49.5486	49.6015	49.6545	49.7076	49.757	49.8026	49.8492	49.8958	49.9406	49.9792	50.0185	50.0582	50.0978	50.1335	50.1654	50.1973	50.2292	50.2612	50.2936	50.326	50.3511	50.3761	50.4012	50.4264	50.4515	50.4767	50.5018
280	47.6488	47.7702	47.8882	48.0017	48.1121	48.2187	48.3223	48.4195	48.516	48.6073	48.6982	48.7818	48.8647	48.944	49.0209	49.0978	49.1659	49.2337	49.3015	49.3657	49.4273	49.4888	49.5454	49.5984	49.6514	49.7046	49.754	49.7996	49.8462	49.8929	49.9377	49.9764	50.0157	50.0554	50.0951	50.1308	50.1627	50.1946	50.2266	50.2587	50.2911	50.3235	50.3487	50.3736	50.3988	50.424	50.4492	50.4744	50.4996
281	47.6455	47.7669	47.8849	47.9984	48.1088	48.2154	48.319	48.4162	48.5127	48.6039	48.6949	48.7785	48.8614	48.9406	49.0176	49.0945	49.1627	49.2305	49.2983	49.3625	49.4241	49.4857	49.5423	49.5953	49.6483	49.7015	49.7509	49.7966	49.8432	49.8899	49.9348	49.9735	50.0129	50.0526	50.0923	50.128	50.16	50.192	50.224	50.2561	50.2886	50.3211	50.3462	50.3712	50.3965	50.4217	50.447	50.4722	50.4974
282	47.6423	47.7636	47.8816	47.9951	48.1055	48.212	48.3156	48.4128	48.5093	48.6006	48.6915	48.7752	48.8581	48.9373	49.0143	49.0912	49.1594	49.2272	49.295	49.3593	49.4209	49.4825	49.5391	49.5922	49.6452	49.6985	49.7479	49.7936	49.8403	49.887	49.9319	49.9706	50.01	50.0498	50.0896	50.1253	50.1573	50.1894	50.2214	50.2535	50.286	50.3186	50.3438	50.3688	50.3941	50.4194	50.4447	50.4699	50.4952
283	47.639	47.7603	47.8783	47.9918	48.1022	48.2087	48.3123	48.4095	48.506	48.5973	48.6882	48.7718	48.8547	48.934	49.011	49.0879	49.1561	49.224	49.2918	49.3561	49.4177	49.4793	49.536	49.5891	49.6421	49.6954	49.7449	49.7906	49.8373	49.8841	49.929	49.9678	50.0072	50.047	50.0868	50.1226	50.1547	50.1867	50.2188	50.251	50.2835	50.3161	50.3413	50.3664	50.3917	50.4171	50.4424	50.4677	50.493
284	47.6357	47.757	47.875	47.9885	48.0988	48.2054	48.3089	48.4061	48.5026	48.5939	48.6848	48.7685	48.8514	48.9307	49.0077	49.0846	49.1528	49.2207	49.2886	49.3529	49.4145	49.4762	49.5328	49.586	49.6391	49.6923	49.7419	49.7876	49.8343	49.8811	49.9261	49.9649	50.0044	50.0442	50.0841	50.1199	50.152	50.1841	50.2162	50.2484	50.281	50.3136	50.3389	50.364	50.3894	50.4147	50.4401	50.4654	50.4908
285	47.6325	47.7537	47.8717	47.9852	48.0955	48.202	48.3056	48.4028	48.4993	48.5906	48.6815	48.7652	48.8481	48.9274	49.0043	49.0813	49.1496	49.2175	49.2853	49.3496	49.4113	49.473	49.5297	49.5828	49.636	49.6893	49.7388	49.7846	49.8314	49.8782	49.9232	49.962	50.0015	50.0414	50.0813	50.1172	50.1493	50.1814	50.2136	50.2458	50.2785	50.3111	50.3364	50.3616	50.387	50.4124	50.4378	50.4632	50.4886
286	47.6292	47.7504	47.8684	47.9818	48.0922	48.1987	48.3023	48.3995	48.4959	48.5872	48.6782	48.7618	48.8448	48.9241	49.001	49.078	49.1463	49.2142	49.2821	49.3464	49.4081	49.4698	49.5266	49.5797	49.6329	49.6862	49.7358	49.7816	49.8284	49.8753	49.9203	49.9592	49.9987	50.0386	50.0786	50.1144	50.1466	50.1788	50.211	50.2433	50.2759	50.3086	50.334	50.3592	50.3846	50.4101	50.4355	50.4609	50.4864
287	47.6259	47.7472	47.8651	47.9785	48.0889	48.1954	48.2989	48.3961	48.4926	48.5839	48.6748	48.7585	48.8414	48.9208	48.9977	49.0747	49.143	49.2109	49.2789	49.3432	49.4049	49.4667	49.5234	49.5766	49.6298	49.6832	49.7328	49.7786	49.8254	49.8723	49.9174	49.9563	49.9959	50.0358	50.0758	50.1117	50.1439	50.1761	50.2084	50.2407	50.2734	50.3061	50.3315	50.3568	50.3823	50.4077	50.4332	50.4587	50.4842
288	47.6227	47.7439	47.8618	47.9752	48.0855	48.192	48.2956	48.3928	48.4893	48.5806	48.6715	48.7552	48.8381	48.9174	48.9944	49.0714	49.1398	49.2077	49.2756	49.34	49.4017	49.4635	49.5203	49.5735	49.6267	49.6801	49.7297	49.7756	49.8225	49.8694	49.9145	49.9534	49.9931	50.0331	50.073	50.109	50.1413	50.1735	50.2058	50.2381	50.2709	50.3036	50.3291	50.3544	50.3799	50.4054	50.4309	50.4564	50.482
289	47.6194	47.7406	47.8585	47.9719	48.0822	48.1887	48.2922	48.3894	48.4859	48.5772	48.6681	48.7518	48.8348	48.9141	48.9911	49.0682	49.1365	49.2044	49.2724	49.3368	49.3986	49.4603	49.5171	49.5704	49.6236	49.677	49.7267	49.7726	49.8195	49.8665	49.9116	49.9506	49.9902	50.0303	50.0703	50.1063	50.1386	50.1709	50.2031	50.2356	50.2683	50.3011	50.3266	50.352	50.3775	50.4031	50.4286	50.4542	50.4797
290	47.6161	47.7373	47.8552	47.9686	48.0789	48.1854	48.2889	48.3861	48.4826	48.5739	48.6648	48.7485	48.8315	48.9108	48.9878	49.0649	49.1332	49.2012	49.2692	49.3336	49.3954	49.4572	49.514	49.5673	49.6205	49.674	49.7237	49.7696	49.8165	49.8635	49.9087	49.9477	49.9874	50.0275	50.0675	50.1036	50.1359	50.1682	50.2005	50.233	50.2658	50.2987	50.3242	50.3495	50.3751	50.4007	50.4263	50.4519	50.4775
291	47.6129	47.734	47.8519	47.9653	48.0756	48.182	48.2856	48.3827	48.4792	48.5705	48.6615	48.7452	48.8281	48.9075	48.9845	49.0616	49.1299	49.1979	49.2659	49.3303	49.3922	49.454	49.5108	49.5641	49.6174	49.6709	49.7206	49.7666	49.8136	49.8606	49.9058	49.9448	49.9846	50.0247	50.0648	50.1009	50.1332	50.1656	50.1979	50.2304	50.2633	50.2962	50.3217	50.3471	50.3728	50.3984	50.424	50.4497	50.4753
292	47.6096	47.7307	47.8486	47.962	48.0722	48.1787	48.2822	48.3794	48.4759	48.5672	48.6581	48.7418	48.8248	48.9042	48.9812	49.0583	49.1267	49.1947	49.2627	49.3271	49.389	49.4508	49.5077	49.561	49.6144	49.6679	49.7176	49.7636	49.8106	49.8577	49.9029	49.942	49.9817	50.0219	50.062	50.0981	50.1305	50.1629	50.1953	50.2279	50.2608	50.2937	50.3193	50.3447	50.3704	50.3961	50.4218	50.4474	50.4731
293	47.6063	47.7275	47.8453	47.9586	48.0689	48.1754	48.2789	48.3761	48.4725	48.5638	48.6548	48.7385	48.8215	48.9009	48.9779	49.055	49.1234	49.1914	49.2594	49.3239	49.3858	49.4477	49.5046	49.5579	49.6113	49.6648	49.7146	49.7606	49.8076	49.8547	49.9	49.9391	49.9789	50.0191	50.0593	50.0954	50.1279	50.1603	50.1927	50.2253	50.2582	50.2912	50.3168	50.3423	50.368	50.3937	50.4195	50.4452	50.4709
294	47.6031	47.7242	47.842	47.9553	48.0656	48.172	48.2755	48.3727	48.4692	48.5605	48.6515	48.7352	48.8182	48.8975	48.9746	49.0517	49.1201	49.1882	49.2562	49.3207	49.3826	49.4445	49.5014	49.5548	49.6082	49.6617	49.7116	49.7576	49.8047	49.8518	49.8971	49.9363	49.9761	50.0163	50.0565	50.0927	50.1252	50.1576	50.1901	50.2227	50.2557	50.2887	50.3144	50.3399	50.3657	50.3914	50.4172	50.4429	50.4687
295	47.5998	47.7209	47.8387	47.952	48.0623	48.1687	48.2722	48.3694	48.4658	48.5572	48.6481	48.7318	48.8148	48.8942	48.9713	49.0484	49.1169	49.1849	49.253	49.3175	49.3794	49.4413	49.4983	49.5517	49.6051	49.6587	49.7085	49.7546	49.8017	49.8489	49.8942	49.9334	49.9733	50.0135	50.0538	50.09	50.1225	50.155	50.1875	50.2202	50.2532	50.2862	50.3119	50.3375	50.3633	50.3891	50.4149	50.4407	50.4665
296	47.5965	47.7176	47.8354	47.9487	48.0589	48.1654	48.2689	48.366	48.4625	48.5538	48.6448	48.7285	48.8115	48.8909	48.968	49.0451	49.1136	49.1817	49.2497	49.3143	49.3762	49.4381	49.4951	49.5486	49.602	49.6556	49.7055	49.7516	49.7987	49.8459	49.8913	49.9305	49.9704	50.0107	50.051	50.0873	50.1198	50.1524	50.1849	50.2176	50.2507	50.2837	50.3095	50.3351	50.3609	50.3868	50.4126	50.4384	50.4643
297	47.5933	47.7143	47.8321	47.9454	48.0556	48.162	48.2655	48.3627	48.4592	48.5505	48.6414	48.7252	48.8082	48.8876	48.9647	49.0418	49.1103	49.1784	49.2465	49.3111	49.373	49.435	49.492	49.5455	49.5989	49.6526	49.7025	49.7486	49.7958	49.843	49.8884	49.9277	49.9676	50.0079	50.0482	50.0845	50.1171	50.1497	50.1823	50.215	50.2481	50.2812	50.307	50.3327	50.3585	50.3844	50.4103	50.4362	50.4621
298	47.59	47.711	47.8288	47.9421	48.0523	48.1587	48.2622	48.3593	48.4558	48.5471	48.6381	48.7218	48.8049	48.8843	48.9614	49.0386	49.107	49.1751	49.2433	49.3078	49.3698	49.4318	49.4888	49.5423	49.5958	49.6495	49.6994	49.7456	49.7928	49.8401	49.8855	49.9248	49.9648	50.0051	50.0455	50.0818	50.1144	50.1471	50.1797	50.2125	50.2456	50.2787	50.3046	50.3303	50.3562	50.3821	50.408	50.4339	50.4599
299	47.5867	47.7077	47.8255	47.9388	48.0489	48.1554	48.2588	48.356	48.4525	48.5438	48.6348	48.7185	48.8015	48.881	48.9581	49.0353	49.1038	49.1719	49.24	49.3046	49.3666	49.4286	49.4857	49.5392	49.5927	49.6464	49.6964	49.7426	49.7898	49.8371	49.8826	49.9219	49.9619	50.0023	50.0427	50.0791	50.1118	50.1444	50.1771	50.2099	50.2431	50.2763	50.3021	50.3278	50.3538	50.3798	50.4057	50.4317	50.4576
300	47.5835	47.7045	47.8222	47.9354	48.0456	48.152	48.2555	48.3527	48.4491	48.5404	48.6314	48.7152	48.7982	48.8777	48.9548	49.032	49.1005	49.1686	49.2368	49.3014	49.3634	49.4255	49.4826	49.5361	49.5897	49.6434	49.6934	49.7396	49.7869	49.8342	49.8797	49.9191	49.9591	49.9995	50.04	50.0764	50.1091	50.1418	50.1745	50.2073	50.2405	50.2738	50.2997	50.3254	50.3514	50.3774	50.4034	50.4294	50.4554
301	47.5802	47.7012	47.8189	47.9321	48.0423	48.1487	48.2522	48.3493	48.4458	48.5371	48.6281	48.7118	48.7949	48.8743	48.9515	49.0287	49.0972	49.1654	49.2336	49.2982	49.3603	49.4223	49.4794	49.533	49.5866	49.6403	49.6904	49.7366	49.7839	49.8313	49.8768	49.9162	49.9563	49.9968	50.0372	50.0737	50.1064	50.1391	50.1719	50.2048	50.238	50.2713	50.2972	50.323	50.3491	50.3751	50.4011	50.4272	50.4532
302	47.5769	47.6979	47.8156	47.9288	48.039	48.1453	48.2488	48.346	48.4424	48.5338	48.6247	48.7085	48.7916	48.871	48.9482	49.0254	49.0939	49.1621	49.2303	49.295	49.3571	49.4191	49.4763	49.5299	49.5835	49.6373	49.6873	49.7336	49.7809	49.8283	49.8739	49.9133	49.9535	49.994	50.0345	50.0709	50.1037	50.1365	50.1693	50.2022	50.2355	50.2688	50.2948	50.3206	50.3467	50.3728	50.3989	50.4249	50.451
303	47.5737	47.6946	47.8123	47.9255	48.0356	48.142	48.2455	48.3426	48.4391	48.5304	48.6214	48.7052	48.7882	48.8677	48.9449	49.0221	49.0907	49.1589	49.2271	49.2918	49.3539	49.416	49.4731	49.5268	49.5804	49.6342	49.6843	49.7306	49.778	49.8254	49.871	49.9105	49.9506	49.9912	50.0317	50.0682	50.101	50.1339	50.1667	50.1996	50.233	50.2663	50.2923	50.3182	50.3443	50.3704	50.3966	50.4227	50.4488
304	47.5704	47.6913	47.809	47.9222	48.0323	48.1387	48.2421	48.3393	48.4357	48.5271	48.6181	48.7019	48.7849	48.8644	48.9416	49.0188	49.0874	49.1556	49.2238	49.2885	49.3507	49.4128	49.47	49.5236	49.5773	49.6311	49.6813	49.7276	49.775	49.8225	49.8681	49.9076	49.9478	49.9884	50.029	50.0655	50.0984	50.1312	50.1641	50.1971	50.2304	50.2638	50.2899	50.3158	50.342	50.3681	50.3943	50.4204	50.4466
305	47.5671	47.688	47.8057	47.9189	48.029	48.1353	48.2388	48.3359	48.4324	48.5237	48.6147	48.6985	48.7816	48.8611	48.9383	49.0155	49.0841	49.1524	49.2206	49.2853	49.3475	49.4096	49.4668	49.5205	49.5742	49.6281	49.6782	49.7246	49.7721	49.8195	49.8652	49.9047	49.945	49.9856	50.0262	50.0628	50.0957	50.1286	50.1615	50.1945	50.2279	50.2613	50.2874	50.3134	50.3396	50.3658	50.392	50.4182	50.4444
306	47.5639	47.6848	47.8024	47.9156	48.0257	48.132	48.2355	48.3326	48.4291	48.5204	48.6114	48.6952	48.7783	48.8578	48.935	49.0122	49.0809	49.1491	49.2174	49.2821	49.3443	49.4065	49.4637	49.5174	49.5711	49.625	49.6752	49.7216	49.7691	49.8166	49.8623	49.9019	49.9421	49.9828	50.0234	50.0601	50.093	50.1259	50.1589	50.1919	50.2254	50.2588	50.285	50.311	50.3372	50.3635	50.3897	50.4159	50.4422
307	47.5606	47.6815	47.7991	47.9122	48.0223	48.1287	48.2321	48.3293	48.4257	48.517	48.608	48.6919	48.7749	48.8545	48.9317	49.0089	49.0776	49.1459	49.2141	49.2789	49.3411	49.4033	49.4606	49.5143	49.568	49.622	49.6722	49.7186	49.7661	49.8137	49.8594	49.899	49.9393	49.98	50.0207	50.0574	50.0903	50.1233	50.1563	50.1894	50.2229	50.2563	50.2825	50.3086	50.3348	50.3611	50.3874	50.4137	50.44
308	47.5573	47.6782	47.7958	47.9089	48.019	48.1253	48.2288	48.3259	48.4224	48.5137	48.6047	48.6885	48.7716	48.8511	48.9284	49.0057	49.0743	49.1426	49.2109	49.2757	49.3379	49.4001	49.4574	49.5112	49.5649	49.6189	49.6691	49.7156	49.7632	49.8107	49.8565	49.8962	49.9365	49.9772	50.0179	50.0546	50.0876	50.1206	50.1537	50.1868	50.2203	50.2539	50.2801	50.3061	50.3325	50.3588	50.3851	50.4114	50.4377
309	47.5541	47.6749	47.7925	47.9056	48.0157	48.122	48.2254	48.3226	48.419	48.5104	48.6014	48.6852	48.7683	48.8478	48.9251	49.0024	49.071	49.1394	49.2077	49.2725	49.3347	49.397	49.4543	49.5081	49.5619	49.6158	49.6661	49.7127	49.7602	49.8078	49.8536	49.8933	49.9337	49.9744	50.0152	50.0519	50.085	50.118	50.1511	50.1842	50.2178	50.2514	50.2776	50.3037	50.3301	50.3565	50.3828	50.4092	50.4355
310	47.5508	47.6716	47.7892	47.9023	48.0124	48.1187	48.2221	48.3192	48.4157	48.507	48.598	48.6819	48.765	48.8445	48.9218	48.9991	49.0678	49.1361	49.2044	49.2693	49.3315	49.3938	49.4511	49.505	49.5588	49.6128	49.6631	49.7097	49.7572	49.8049	49.8507	49.8904	49.9308	49.9716	50.0124	50.0492	50.0823	50.1154	50.1484	50.1817	50.2153	50.2489	50.2752	50.3013	50.3277	50.3541	50.3805	50.4069	50.4333
311	47.5475	47.6683	47.7859	47.899	48.009	48.1153	48.2188	48.3159	48.4123	48.5037	48.5947	48.6785	48.7616	48.8412	48.9185	48.9958	49.0645	49.1328	49.2012	49.266	49.3283	49.3906	49.448	49.5018	49.5557	49.6097	49.6601	49.7067	49.7543	49.8019	49.8478	49.8876	49.928	49.9688	50.0097	50.0465	50.0796	50.1127	50.1458	50.1791	50.2127	50.2464	50.2727	50.2989	50.3254	50.3518	50.3782	50.4047	50.4311
312	47.5443	47.665	47.7826	47.8957	48.0057	48.112	48.2154	48.3126	48.409	48.5003	48.5913	48.6752	48.7583	48.8379	48.9152	48.9925	49.0612	49.1296	49.198	49.2628	49.3251	49.3875	49.4448	49.4987	49.5526	49.6067	49.657	49.7037	49.7513	49.799	49.8449	49.8847	49.9252	49.966	50.0069	50.0438	50.0769	50.1101	50.1432	50.1765	50.2102	50.2439	50.2703	50.2965	50.323	50.3495	50.3759	50.4024	50.4289
313	47.541	47.6618	47.7793	47.8924	48.0024	48.1087	48.2121	48.3092	48.4056	48.497	48.588	48.6719	48.755	48.8346	48.9119	48.9892	49.058	49.1263	49.1947	49.2596	49.3219	49.3843	49.4417	49.4956	49.5495	49.6036	49.654	49.7007	49.7483	49.7961	49.842	49.8818	49.9223	49.9632	50.0041	50.041	50.0742	50.1074	50.1406	50.174	50.2077	50.2414	50.2678	50.2941	50.3206	50.3471	50.3737	50.4002	50.4267
314	47.5377	47.6585	47.776	47.889	47.9991	48.1053	48.2087	48.3059	48.4023	48.4937	48.5847	48.6685	48.7517	48.8313	48.9086	48.9859	49.0547	49.1231	49.1915	49.2564	49.3188	49.3811	49.4386	49.4925	49.5464	49.6005	49.651	49.6977	49.7454	49.7931	49.8391	49.879	49.9195	49.9605	50.0014	50.0383	50.0716	50.1048	50.138	50.1714	50.2052	50.2389	50.2654	50.2917	50.3182	50.3448	50.3714	50.3979	50.4245
315	47.5345	47.6552	47.7727	47.8857	47.9957	48.102	48.2054	48.3025	48.399	48.4903	48.5813	48.6652	48.7483	48.8279	48.9053	48.9826	49.0514	49.1198	49.1882	49.2532	49.3156	49.3779	49.4354	49.4894	49.5433	49.5975	49.6479	49.6947	49.7424	49.7902	49.8362	49.8761	49.9167	49.9577	49.9986	50.0356	50.0689	50.1022	50.1354	50.1688	50.2026	50.2364	50.2629	50.2893	50.3159	50.3425	50.3691	50.3957	50.4223
316	47.5312	47.6519	47.7694	47.8824	47.9924	48.0987	48.2021	48.2992	48.3956	48.487	48.578	48.6619	48.745	48.8246	48.902	48.9793	49.0481	49.1166	49.185	49.25	49.3124	49.3748	49.4323	49.4863	49.5402	49.5944	49.6449	49.6917	49.7394	49.7873	49.8333	49.8732	49.9139	49.9549	49.9959	50.0329	50.0662	50.0995	50.1328	50.1663	50.2001	50.2339	50.2605	50.2869	50.3135	50.3401	50.3668	50.3934	50.4201
317	47.528	47.6486	47.7661	47.8791	47.9891	48.0953	48.1987	48.2958	48.3923	48.4836	48.5746	48.6585	48.7417	48.8213	48.8987	48.9761	49.0449	49.1133	49.1818	49.2468	49.3092	49.3716	49.4291	49.4831	49.5372	49.5914	49.6419	49.6887	49.7365	49.7844	49.8304	49.8704	49.911	49.9521	49.9931	50.0302	50.0635	50.0969	50.1302	50.1637	50.1976	50.2315	50.258	50.2845	50.3111	50.3378	50.3645	50.3912	50.4179
318	47.5247	47.6453	47.7628	47.8758	47.9858	48.092	48.1954	48.2925	48.3889	48.4803	48.5713	48.6552	48.7384	48.818	48.8954	48.9728	49.0416	49.1101	49.1785	49.2435	49.306	49.3684	49.426	49.48	49.5341	49.5883	49.6388	49.6857	49.7335	49.7814	49.8275	49.8675	49.9082	49.9493	49.9904	50.0274	50.0608	50.0942	50.1276	50.1611	50.195	50.229	50.2556	50.282	50.3088	50.3355	50.3622	50.3889	50.4156
319	47.5214	47.642	47.7595	47.8725	47.9824	48.0887	48.192	48.2892	48.3856	48.4769	48.568	48.6519	48.735	48.8147	48.8921	48.9695	49.0383	49.1068	49.1753	49.2403	49.3028	49.3653	49.4228	49.4769	49.531	49.5852	49.6358	49.6827	49.7305	49.7785	49.8246	49.8646	49.9054	49.9465	49.9876	50.0247	50.0582	50.0916	50.125	50.1586	50.1925	50.2265	50.2531	50.2796	50.3064	50.3332	50.3599	50.3867	50.4134
320	47.5182	47.6388	47.7562	47.8692	47.9791	48.0853	48.1887	48.2858	48.3822	48.4736	48.5646	48.6485	48.7317	48.8114	48.8888	48.9662	49.0351	49.1036	49.1721	49.2371	49.2996	49.3621	49.4197	49.4738	49.5279	49.5822	49.6328	49.6797	49.7276	49.7756	49.8217	49.8618	49.9025	49.9437	49.9849	50.022	50.0555	50.0889	50.1224	50.156	50.19	50.224	50.2507	50.2772	50.304	50.3308	50.3576	50.3844	50.4112
321	47.5149	47.6355	47.7529	47.8658	47.9758	48.082	48.1854	48.2825	48.3789	48.4703	48.5613	48.6452	48.7284	48.8081	48.8855	48.9629	49.0318	49.1003	49.1688	49.2339	49.2964	49.3589	49.4166	49.4707	49.5248	49.5791	49.6298	49.6767	49.7246	49.7726	49.8188	49.8589	49.8997	49.9409	49.9821	50.0193	50.0528	50.0863	50.1198	50.1534	50.1875	50.2215	50.2482	50.2748	50.3017	50.3285	50.3553	50.3822	50.409
322	47.5116	47.6322	47.7496	47.8625	47.9725	48.0787	48.182	48.2791	48.3755	48.4669	48.5579	48.6419	48.7251	48.8047	48.8822	48.9596	49.0285	49.0971	49.1656	49.2307	49.2932	49.3558	49.4134	49.4676	49.5217	49.5761	49.6267	49.6737	49.7216	49.7697	49.8159	49.856	49.8969	49.9381	49.9793	50.0166	50.0501	50.0837	50.1172	50.1509	50.1849	50.219	50.2458	50.2724	50.2993	50.3262	50.353	50.3799	50.4068
323	47.5084	47.6289	47.7463	47.8592	47.9691	48.0753	48.1787	48.2758	48.3722	48.4636	48.5546	48.6385	48.7217	48.8014	48.8789	48.9563	49.0252	49.0938	49.1624	49.2275	49.29	49.3526	49.4103	49.4645	49.5186	49.573	49.6237	49.6707	49.7187	49.7668	49.813	49.8532	49.8941	49.9353	49.9766	50.0139	50.0474	50.081	50.1146	50.1483	50.1824	50.2165	50.2433	50.27	50.2969	50.3238	50.3508	50.3777	50.4046
324	47.5051	47.6256	47.743	47.8559	47.9658	48.072	48.1753	48.2724	48.3689	48.4602	48.5513	48.6352	48.7184	48.7981	48.8756	48.953	49.022	49.0905	49.1591	49.2242	49.2868	49.3494	49.4071	49.4613	49.5155	49.5699	49.6207	49.6677	49.7157	49.7638	49.8101	49.8503	49.8912	49.9325	49.9738	50.0111	50.0447	50.0784	50.112	50.1457	50.1799	50.214	50.2409	50.2676	50.2945	50.3215	50.3485	50.3754	50.4024
325	47.5018	47.6223	47.7397	47.8526	47.9625	48.0687	48.172	48.2691	48.3655	48.4569	48.5479	48.6319	48.7151	48.7948	48.8723	48.9497	49.0187	49.0873	49.1559	49.221	49.2836	49.3463	49.404	49.4582	49.5125	49.5669	49.6176	49.6647	49.7127	49.7609	49.8072	49.8475	49.8884	49.9297	49.9711	50.0084	50.0421	50.0757	50.1094	50.1432	50.1774	50.2115	50.2384	50.2652	50.2922	50.3192	50.3462	50.3732	50.4002
326	47.4986	47.6191	47.7364	47.8493	47.9592	48.0653	48.1687	48.2658	48.3622	48.4535	48.5446	48.6285	48.7118	48.7915	48.869	48.9464	49.0154	49.084	49.1526	49.2178	49.2805	49.3431	49.4008	49.4551	49.5094	49.5638	49.6146	49.6617	49.7098	49.758	49.8043	49.8446	49.8856	49.9269	49.9683	50.0057	50.0394	50.0731	50.1068	50.1406	50.1748	50.2091	50.236	50.2628	50.2898	50.3168	50.3439	50.3709	50.398
327	47.4953	47.6158	47.7331	47.846	47.9558	48.062	48.1653	48.2624	48.3588	48.4502	48.5413	48.6252	48.7084	48.7882	48.8657	48.9432	49.0122	49.0808	49.1494	49.2146	49.2773	49.3399	49.3977	49.452	49.5063	49.5608	49.6116	49.6587	49.7068	49.755	49.8014	49.8417	49.8827	49.9242	49.9656	50.003	50.0367	50.0704	50.1042	50.138	50.1723	50.2066	50.2335	50.2603	50.2874	50.3145	50.3416	50.3687	50.3958
328	47.492	47.6125	47.7298	47.8426	47.9525	48.0587	48.162	48.2591	48.3555	48.4469	48.5379	48.6219	48.7051	48.7849	48.8624	48.9399	49.0089	49.0775	49.1462	49.2114	49.2741	49.3368	49.3946	49.4489	49.5032	49.5577	49.6085	49.6557	49.7039	49.7521	49.7985	49.8389	49.8799	49.9214	49.9628	50.0003	50.034	50.0678	50.1016	50.1355	50.1698	50.2041	50.2311	50.2579	50.2851	50.3122	50.3393	50.3664	50.3935
329	47.4888	47.6092	47.7265	47.8393	47.9492	48.0553	48.1586	48.2557	48.3521	48.4435	48.5346	48.6185	48.7018	48.7815	48.8591	48.9366	49.0056	49.0743	49.1429	49.2082	49.2709	49.3336	49.3914	49.4458	49.5001	49.5546	49.6055	49.6527	49.7009	49.7492	49.7956	49.836	49.8771	49.9186	49.9601	49.9975	50.0313	50.0652	50.099	50.1329	50.1672	50.2016	50.2286	50.2555	50.2827	50.3098	50.337	50.3642	50.3913
330	47.4855	47.6059	47.7232	47.836	47.9459	48.052	48.1553	48.2524	48.3488	48.4402	48.5312	48.6152	48.6985	48.7782	48.8558	48.9333	49.0023	49.071	49.1397	49.205	49.2677	49.3304	49.3883	49.4426	49.497	49.5516	49.6025	49.6497	49.6979	49.7462	49.7927	49.8331	49.8743	49.9158	49.9573	49.9948	50.0287	50.0625	50.0964	50.1303	50.1647	50.1991	50.2262	50.2531	50.2803	50.3075	50.3347	50.3619	50.3891
331	47.4822	47.6026	47.7199	47.8327	47.9425	48.0487	48.152	48.249	48.3454	48.4368	48.5279	48.6119	48.6951	48.7749	48.8525	48.93	48.9991	49.0678	49.1365	49.2017	49.2645	49.3273	49.3851	49.4395	49.4939	49.5485	49.5995	49.6467	49.695	49.7433	49.7898	49.8303	49.8714	49.913	49.9545	49.9921	50.026	50.0599	50.0937	50.1278	50.1622	50.1966	50.2237	50.2507	50.2779	50.3052	50.3324	50.3597	50.3869
332	47.479	47.5993	47.7166	47.8294	47.9392	48.0453	48.1486	48.2457	48.3421	48.4335	48.5246	48.6085	48.6918	48.7716	48.8492	48.9267	48.9958	49.0645	49.1332	49.1985	49.2613	49.3241	49.382	49.4364	49.4908	49.5454	49.5964	49.6437	49.692	49.7404	49.7869	49.8274	49.8686	49.9102	49.9518	49.9894	50.0233	50.0572	50.0911	50.1252	50.1597	50.1941	50.2213	50.2483	50.2756	50.3029	50.3301	50.3574	50.3847
333	47.4757	47.5961	47.7133	47.8261	47.9359	48.042	48.1453	48.2424	48.3388	48.4302	48.5212	48.6052	48.6885	48.7683	48.8458	48.9234	48.9925	49.0613	49.13	49.1953	49.2581	49.3209	49.3788	49.4333	49.4877	49.5424	49.5934	49.6407	49.689	49.7374	49.784	49.8245	49.8658	49.9074	49.949	49.9867	50.0206	50.0546	50.0885	50.1226	50.1571	50.1916	50.2188	50.2459	50.2732	50.3005	50.3278	50.3552	50.3825
334	47.4724	47.5928	47.71	47.8228	47.9326	48.0387	48.1419	48.239	48.3354	48.4268	48.5179	48.6019	48.6852	48.765	48.8425	48.9201	48.9892	49.058	49.1268	49.1921	49.2549	49.3177	49.3757	49.4302	49.4847	49.5393	49.5904	49.6377	49.6861	49.7345	49.7811	49.8217	49.8629	49.9046	49.9463	49.9839	50.0179	50.0519	50.0859	50.1201	50.1546	50.1891	50.2164	50.2435	50.2708	50.2982	50.3256	50.3529	50.3803
335	47.4692	47.5895	47.7067	47.8194	47.9292	48.0353	48.1386	48.2357	48.3321	48.4235	48.5145	48.5985	48.6818	48.7616	48.8392	48.9168	48.986	49.0547	49.1235	49.1889	49.2517	49.3146	49.3726	49.4271	49.4816	49.5363	49.5873	49.6347	49.6831	49.7316	49.7782	49.8188	49.8601	49.9018	49.9435	49.9812	50.0153	50.0493	50.0833	50.1175	50.1521	50.1867	50.2139	50.2411	50.2685	50.2959	50.3233	50.3507	50.3781
336	47.4659	47.5862	47.7034	47.8161	47.9259	48.032	48.1353	48.2323	48.3287	48.4201	48.5112	48.5952	48.6785	48.7583	48.8359	48.9136	48.9827	49.0515	49.1203	49.1857	49.2485	49.3114	49.3694	49.424	49.4785	49.5332	49.5843	49.6317	49.6801	49.7286	49.7753	49.8159	49.8573	49.899	49.9408	49.9785	50.0126	50.0467	50.0807	50.1149	50.1495	50.1842	50.2115	50.2387	50.2661	50.2935	50.321	50.3484	50.3759
337	47.4626	47.5829	47.7001	47.8128	47.9226	48.0287	48.1319	48.229	48.3254	48.4168	48.5079	48.5919	48.6752	48.755	48.8326	48.9103	48.9794	49.0482	49.117	49.1824	49.2453	49.3082	49.3663	49.4208	49.4754	49.5301	49.5813	49.6287	49.6772	49.7257	49.7724	49.8131	49.8545	49.8962	49.938	49.9758	50.0099	50.044	50.0781	50.1124	50.147	50.1817	50.209	50.2362	50.2637	50.2912	50.3187	50.3462	50.3736
338	47.4594	47.5796	47.6968	47.8095	47.9193	48.0253	48.1286	48.2257	48.322	48.4134	48.5045	48.5885	48.6719	48.7517	48.8293	48.907	48.9762	49.045	49.1138	49.1792	49.2422	49.3051	49.3631	49.4177	49.4723	49.5271	49.5782	49.6257	49.6742	49.7228	49.7695	49.8102	49.8516	49.8934	49.9353	49.9731	50.0072	50.0414	50.0755	50.1098	50.1445	50.1792	50.2066	50.2338	50.2614	50.2889	50.3164	50.3439	50.3714
339	47.4561	47.5764	47.6935	47.8062	47.9159	48.022	48.1252	48.2223	48.3187	48.4101	48.5012	48.5852	48.6685	48.7484	48.826	48.9037	48.9729	49.0417	49.1106	49.176	49.239	49.3019	49.36	49.4146	49.4692	49.524	49.5752	49.6227	49.6712	49.7198	49.7666	49.8074	49.8488	49.8907	49.9325	49.9704	50.0045	50.0387	50.0729	50.1072	50.142	50.1767	50.2041	50.2314	50.259	50.2865	50.3141	50.3417	50.3692
340	47.4528	47.5731	47.6902	47.8029	47.9126	48.0187	48.1219	48.219	48.3153	48.4068	48.4978	48.5819	48.6652	48.7451	48.8227	48.9004	48.9696	49.0385	49.1073	49.1728	49.2358	49.2987	49.3568	49.4115	49.4661	49.521	49.5722	49.6197	49.6683	49.7169	49.7637	49.8045	49.846	49.8879	49.9297	49.9676	50.0019	50.0361	50.0703	50.1047	50.1394	50.1742	50.2017	50.229	50.2566	50.2842	50.3118	50.3394	50.367
341	47.4496	47.5698	47.6869	47.7996	47.9093	48.0153	48.1186	48.2156	48.312	48.4034	48.4945	48.5785	48.6619	48.7418	48.8194	48.8971	48.9663	49.0352	49.1041	49.1696	49.2326	49.2956	49.3537	49.4084	49.463	49.5179	49.5692	49.6167	49.6653	49.714	49.7608	49.8016	49.8431	49.8851	49.927	49.9649	49.9992	50.0334	50.0677	50.1021	50.1369	50.1717	50.1992	50.2266	50.2542	50.2819	50.3095	50.3372	50.3648
342	47.4463	47.5665	47.6836	47.7962	47.906	48.012	48.1152	48.2123	48.3087	48.4001	48.4912	48.5752	48.6586	48.7384	48.8161	48.8938	48.9631	49.032	49.1009	49.1664	49.2294	49.2924	49.3506	49.4053	49.46	49.5148	49.5661	49.6137	49.6623	49.711	49.7579	49.7988	49.8403	49.8823	49.9242	49.9622	49.9965	50.0308	50.0651	50.0995	50.1344	50.1692	50.1968	50.2242	50.2519	50.2796	50.3072	50.3349	50.3626
343	47.443	47.5632	47.6803	47.7929	47.9026	48.0087	48.1119	48.2089	48.3053	48.3967	48.4878	48.5719	48.6552	48.7351	48.8128	48.8905	48.9598	49.0287	49.0976	49.1632	49.2262	49.2892	49.3474	49.4021	49.4569	49.5118	49.5631	49.6107	49.6594	49.7081	49.755	49.7959	49.8375	49.8795	49.9215	49.9595	49.9938	50.0282	50.0625	50.097	50.1319	50.1667	50.1943	50.2218	50.2495	50.2772	50.3049	50.3327	50.3604
344	47.4398	47.5599	47.6769	47.7896	47.8993	48.0053	48.1085	48.2056	48.302	48.3934	48.4845	48.5686	48.6519	48.7318	48.8095	48.8872	48.9565	49.0255	49.0944	49.1599	49.223	49.2861	49.3443	49.399	49.4538	49.5087	49.5601	49.6077	49.6564	49.7052	49.7521	49.793	49.8347	49.8767	49.9187	49.9568	49.9911	50.0255	50.0599	50.0944	50.1293	50.1643	50.1919	50.2194	50.2471	50.2749	50.3027	50.3304	50.3582
345	47.4365	47.5566	47.6736	47.7863	47.896	48.002	48.1052	48.2023	48.2986	48.39	48.4811	48.5652	48.6486	48.7285	48.8062	48.8839	48.9533	49.0222	49.0912	49.1567	49.2198	49.2829	49.3411	49.3959	49.4507	49.5057	49.557	49.6047	49.6534	49.7022	49.7492	49.7902	49.8318	49.8739	49.916	49.954	49.9885	50.0229	50.0573	50.0918	50.1268	50.1618	50.1894	50.217	50.2448	50.2726	50.3004	50.3282	50.356
346	47.4332	47.5534	47.6703	47.783	47.8927	47.9987	48.1019	48.1989	48.2953	48.3867	48.4778	48.5619	48.6453	48.7252	48.8029	48.8807	48.95	49.019	49.0879	49.1535	49.2166	49.2797	49.338	49.3928	49.4476	49.5026	49.554	49.6017	49.6505	49.6993	49.7463	49.7873	49.829	49.8711	49.9132	49.9513	49.9858	50.0202	50.0547	50.0893	50.1243	50.1593	50.187	50.2145	50.2424	50.2702	50.2981	50.3259	50.3538
347	47.43	47.5501	47.667	47.7797	47.8893	47.9953	48.0985	48.1956	48.2919	48.3834	48.4745	48.5586	48.6419	48.7219	48.7996	48.8774	48.9467	49.0157	49.0847	49.1503	49.2134	49.2766	49.3349	49.3897	49.4445	49.4995	49.551	49.5987	49.6475	49.6964	49.7434	49.7844	49.8262	49.8683	49.9104	49.9486	49.9831	50.0176	50.0521	50.0867	50.1217	50.1568	50.1845	50.2121	50.24	50.2679	50.2958	50.3237	50.3515
348	47.4267	47.5468	47.6637	47.7764	47.886	47.992	48.0952	48.1922	48.2886	48.38	48.4711	48.5552	48.6386	48.7186	48.7963	48.8741	48.9434	49.0124	49.0814	49.1471	49.2102	49.2734	49.3317	49.3866	49.4414	49.4965	49.548	49.5957	49.6445	49.6934	49.7405	49.7816	49.8233	49.8655	49.9077	49.9459	49.9804	50.0149	50.0495	50.0841	50.1192	50.1543	50.1821	50.2097	50.2376	50.2656	50.2935	50.3214	50.3493
349	47.4234	47.5435	47.6604	47.773	47.8827	47.9887	48.0918	48.1889	48.2852	48.3767	48.4678	48.5519	48.6353	48.7152	48.793	48.8708	48.9402	49.0092	49.0782	49.1439	49.207	49.2702	49.3286	49.3835	49.4383	49.4934	49.5449	49.5927	49.6416	49.6905	49.7376	49.7787	49.8205	49.8627	49.9049	49.9432	49.9777	50.0123	50.0469	50.0816	50.1167	50.1518	50.1796	50.2073	50.2353	50.2632	50.2912	50.3192	50.3471
350	47.4202	47.5402	47.6571	47.7697	47.8794	47.9853	48.0885	48.1855	48.2819	48.3733	48.4644	48.5486	48.632	48.7119	48.7897	48.8675	48.9369	49.0059	49.075	49.1407	49.2039	49.2671	49.3254	49.3803	49.4353	49.4904	49.5419	49.5897	49.6386	49.6876	49.7347	49.7758	49.8177	49.8599	49.9022	49.9404	49.9751	50.0097	50.0443	50.079	50.1142	50.1493	50.1772	50.2049	50.2329	50.2609	50.2889	50.3169	50.3449
351	47.4169	47.5369	47.6538	47.7664	47.876	47.982	48.0852	48.1822	48.2786	48.37	48.4611	48.5452	48.6286	48.7086	48.7864	48.8642	48.9336	49.0027	49.0717	49.1374	49.2007	49.2639	49.3223	49.3772	49.4322	49.4873	49.5389	49.5867	49.6357	49.6846	49.7318	49.773	49.8149	49.8571	49.8994	49.9377	49.9724	50.007	50.0417	50.0764	50.1116	50.1468	50.1747	50.2025	50.2305	50.2586	50.2866	50.3147	50.3427
352	47.4136	47.5337	47.6505	47.7631	47.8727	47.9787	48.0818	48.1789	48.2752	48.3667	48.4578	48.5419	48.6253	48.7053	48.7831	48.8609	48.9304	48.9994	49.0685	49.1342	49.1975	49.2607	49.3191	49.3741	49.4291	49.4842	49.5358	49.5837	49.6327	49.6817	49.7289	49.7701	49.812	49.8544	49.8967	49.935	49.9697	50.0044	50.039	50.0739	50.1091	50.1443	50.1723	50.2001	50.2282	50.2562	50.2843	50.3124	50.3405
353	47.4104	47.5304	47.6472	47.7598	47.8694	47.9753	48.0785	48.1755	48.2719	48.3633	48.4544	48.5386	48.622	48.702	48.7798	48.8576	48.9271	48.9962	49.0653	49.131	49.1943	49.2575	49.316	49.371	49.426	49.4812	49.5328	49.5808	49.6297	49.6788	49.726	49.7673	49.8092	49.8516	49.8939	49.9323	49.967	50.0017	50.0364	50.0713	50.1066	50.1419	50.1698	50.1977	50.2258	50.2539	50.282	50.3102	50.3383
354	47.4071	47.5271	47.6439	47.7565	47.8661	47.972	48.0751	48.1722	48.2685	48.36	48.4511	48.5352	48.6187	48.6987	48.7765	48.8543	48.9238	48.9929	49.062	49.1278	49.1911	49.2544	49.3129	49.3679	49.4229	49.4781	49.5298	49.5778	49.6268	49.6758	49.7231	49.7644	49.8064	49.8488	49.8912	49.9296	49.9643	49.9991	50.0338	50.0687	50.104	50.1394	50.1674	50.1953	50.2234	50.2516	50.2797	50.3079	50.3361
355	47.4038	47.5238	47.6406	47.7532	47.8627	47.9686	48.0718	48.1688	48.2652	48.3566	48.4477	48.5319	48.6153	48.6954	48.7732	48.8511	48.9205	48.9897	49.0588	49.1246	49.1879	49.2512	49.3097	49.3648	49.4198	49.4751	49.5267	49.5748	49.6238	49.6729	49.7202	49.7615	49.8035	49.846	49.8884	49.9269	49.9616	49.9964	50.0312	50.0662	50.1015	50.1369	50.1649	50.1928	50.2211	50.2493	50.2775	50.3057	50.3339
356	47.4006	47.5205	47.6373	47.7498	47.8594	47.9653	48.0685	48.1655	48.2618	48.3533	48.4444	48.5286	48.612	48.692	48.7699	48.8478	48.9173	48.9864	49.0556	49.1214	49.1847	49.248	49.3066	49.3616	49.4167	49.472	49.5237	49.5718	49.6208	49.67	49.7173	49.7587	49.8007	49.8432	49.8856	49.9241	49.959	49.9938	50.0286	50.0636	50.099	50.1344	50.1625	50.1904	50.2187	50.2469	50.2752	50.3034	50.3317
357	47.3973	47.5172	47.634	47.7465	47.8561	47.962	48.0651	48.1621	48.2585	48.3499	48.4411	48.5252	48.6087	48.6887	48.7666	48.8445	48.914	48.9832	49.0523	49.1181	49.1815	49.2449	49.3034	49.3585	49.4136	49.4689	49.5207	49.5688	49.6179	49.667	49.7144	49.7558	49.7979	49.8404	49.8829	49.9214	49.9563	49.9912	50.026	50.061	50.0965	50.1319	50.16	50.188	50.2163	50.2446	50.2729	50.3012	50.3294
358	47.394	47.5139	47.6307	47.7432	47.8528	47.9586	48.0618	48.1588	48.2551	48.3466	48.4377	48.5219	48.6053	48.6854	48.7633	48.8412	48.9107	48.9799	49.0491	49.1149	49.1783	49.2417	49.3003	49.3554	49.4105	49.4659	49.5177	49.5658	49.6149	49.6641	49.7115	49.7529	49.7951	49.8376	49.8801	49.9187	49.9536	49.9885	50.0234	50.0585	50.0939	50.1294	50.1576	50.1856	50.2139	50.2423	50.2706	50.2989	50.3272
359	47.3908	47.5107	47.6274	47.7399	47.8494	47.9553	48.0584	48.1555	48.2518	48.3433	48.4344	48.5186	48.602	48.6821	48.76	48.8379	48.9075	48.9767	49.0459	49.1117	49.1751	49.2385	49.2971	49.3523	49.4075	49.4628	49.5146	49.5628	49.6119	49.6612	49.7086	49.7501	49.7922	49.8348	49.8774	49.916	49.9509	49.9859	50.0208	50.0559	50.0914	50.1269	50.1551	50.1832	50.2116	50.2399	50.2683	50.2967	50.325
360	47.3875	47.5074	47.6241	47.7366	47.8461	47.952	48.0551	48.1521	48.2485	48.3399	48.431	48.5152	48.5987	48.6788	48.7567	48.8346	48.9042	48.9734	49.0426	49.1085	49.1719	49.2354	49.294	49.3492	49.4044	49.4598	49.5116	49.5598	49.609	49.6582	49.7057	49.7472	49.7894	49.832	49.8746	49.9133	49.9482	49.9832	50.0182	50.0533	50.0889	50.1244	50.1527	50.1808	50.2092	50.2376	50.266	50.2944	50.3228
361	47.3842	47.5041	47.6208	47.7333	47.8428	47.9486	48.0518	48.1488	48.2451	48.3366	48.4277	48.5119	48.5954	48.6755	48.7534	48.8313	48.9009	48.9701	49.0394	49.1053	49.1687	49.2322	49.2909	49.3461	49.4013	49.4567	49.5086	49.5568	49.606	49.6553	49.7028	49.7443	49.7866	49.8292	49.8719	49.9105	49.9456	49.9806	50.0156	50.0508	50.0864	50.1219	50.1502	50.1784	50.2068	50.2353	50.2637	50.2922	50.3206
362	47.381	47.5008	47.6175	47.73	47.8395	47.9453	48.0484	48.1454	48.2418	48.3332	48.4244	48.5086	48.592	48.6722	48.7501	48.828	48.8976	48.9669	49.0361	49.1021	49.1656	49.229	49.2877	49.343	49.3982	49.4536	49.5055	49.5538	49.603	49.6524	49.6999	49.7415	49.7837	49.8264	49.8691	49.9078	49.9429	49.9779	50.013	50.0482	50.0838	50.1195	50.1478	50.176	50.2045	50.2329	50.2614	50.2899	50.3184
363	47.3777	47.4975	47.6142	47.7266	47.8361	47.942	48.0451	48.1421	48.2384	48.3299	48.421	48.5052	48.5887	48.6688	48.7468	48.8247	48.8944	48.9636	49.0329	49.0989	49.1624	49.2259	49.2846	49.3398	49.3951	49.4506	49.5025	49.5508	49.6001	49.6494	49.697	49.7386	49.7809	49.8236	49.8664	49.9051	49.9402	49.9753	50.0104	50.0456	50.0813	50.117	50.1453	50.1736	50.2021	50.2306	50.2591	50.2877	50.3162
364	47.3744	47.4942	47.6109	47.7233	47.8328	47.9386	48.0417	48.1387	48.2351	48.3265	48.4177	48.5019	48.5854	48.6655	48.7435	48.8214	48.8911	48.9604	49.0297	49.0956	49.1592	49.2227	49.2814	49.3367	49.392	49.4475	49.4995	49.5478	49.5971	49.6465	49.6941	49.7357	49.7781	49.8208	49.8636	49.9024	49.9375	49.9727	50.0078	50.0431	50.0788	50.1145	50.1429	50.1712	50.1997	50.2283	50.2568	50.2854	50.314
365	47.3712	47.4909	47.6076	47.72	47.8295	47.9353	48.0384	48.1354	48.2317	48.3232	48.4144	48.4986	48.5821	48.6622	48.7402	48.8182	48.8878	48.9571	49.0264	49.0924	49.156	49.2195	49.2783	49.3336	49.3889	49.4445	49.4964	49.5448	49.5941	49.6436	49.6912	49.7329	49.7753	49.8181	49.8608	49.8997	49.9348	49.97	50.0052	50.0405	50.0762	50.112	50.1404	50.1687	50.1973	50.2259	50.2546	50.2832	50.3118
366	47.3679	47.4877	47.6043	47.7167	47.8262	47.932	48.0351	48.1321	48.2284	48.3199	48.411	48.4952	48.5787	48.6589	48.7369	48.8149	48.8845	48.9539	49.0232	49.0892	49.1528	49.2164	49.2751	49.3305	49.3858	49.4414	49.4934	49.5418	49.5912	49.6406	49.6883	49.73	49.7724	49.8153	49.8581	49.8969	49.9322	49.9674	50.0026	50.0379	50.0737	50.1095	50.138	50.1663	50.195	50.2236	50.2523	50.2809	50.3095
367	47.3646	47.4844	47.601	47.7134	47.8228	47.9286	48.0317	48.1287	48.225	48.3165	48.4077	48.4919	48.5754	48.6556	48.7336	48.8116	48.8813	48.9506	49.02	49.086	49.1496	49.2132	49.272	49.3274	49.3828	49.4383	49.4904	49.5388	49.5882	49.6377	49.6854	49.7271	49.7696	49.8125	49.8553	49.8942	49.9295	49.9647	50	50.0354	50.0712	50.107	50.1355	50.1639	50.1926	50.2213	50.25	50.2787	50.3073
368	47.3614	47.4811	47.5977	47.7101	47.8195	47.9253	48.0284	48.1254	48.2217	48.3132	48.4043	48.4886	48.5721	48.6523	48.7303	48.8083	48.878	48.9474	49.0167	49.0828	49.1464	49.21	49.2689	49.3243	49.3797	49.4353	49.4874	49.5358	49.5852	49.6348	49.6825	49.7243	49.7668	49.8097	49.8526	49.8915	49.9268	49.9621	49.9974	50.0328	50.0687	50.1045	50.1331	50.1615	50.1902	50.219	50.2477	50.2764	50.3051
369	47.3581	47.4778	47.5944	47.7068	47.8162	47.922	48.025	48.122	48.2184	48.3098	48.401	48.4852	48.5688	48.6489	48.727	48.805	48.8747	48.9441	49.0135	49.0796	49.1432	49.2069	49.2657	49.3211	49.3766	49.4322	49.4843	49.5328	49.5823	49.6318	49.6796	49.7214	49.7639	49.8069	49.8498	49.8888	49.9241	49.9594	49.9948	50.0302	50.0661	50.102	50.1306	50.1591	50.1879	50.2166	50.2454	50.2742	50.3029
370	47.3548	47.4745	47.5911	47.7034	47.8129	47.9186	48.0217	48.1187	48.215	48.3065	48.3977	48.4819	48.5654	48.6456	48.7237	48.8017	48.8715	48.9409	49.0103	49.0763	49.14	49.2037	49.2626	49.318	49.3735	49.4292	49.4813	49.5298	49.5793	49.6289	49.6767	49.7186	49.7611	49.8041	49.8471	49.8861	49.9214	49.9568	49.9922	50.0277	50.0636	50.0995	50.1282	50.1567	50.1855	50.2143	50.2431	50.2719	50.3007
371	47.3516	47.4712	47.5878	47.7001	47.8095	47.9153	48.0184	48.1154	48.2117	48.3032	48.3943	48.4786	48.5621	48.6423	48.7204	48.7984	48.8682	48.9376	49.007	49.0731	49.1368	49.2005	49.2594	49.3149	49.3704	49.4261	49.4783	49.5268	49.5763	49.626	49.6738	49.7157	49.7583	49.8013	49.8443	49.8834	49.9188	49.9542	49.9896	50.0251	50.0611	50.0971	50.1257	50.1543	50.1831	50.212	50.2408	50.2697	50.2985
372	47.3483	47.468	47.5845	47.6968	47.8062	47.912	48.015	48.112	48.2083	48.2998	48.391	48.4752	48.5588	48.639	48.7171	48.7951	48.8649	48.9343	49.0038	49.0699	49.1336	49.1974	49.2563	49.3118	49.3673	49.423	49.4752	49.5238	49.5734	49.623	49.6709	49.7128	49.7555	49.7985	49.8416	49.8806	49.9161	49.9515	49.987	50.0225	50.0586	50.0946	50.1233	50.1519	50.1808	50.2096	50.2385	50.2674	50.2963
373	47.3451	47.4647	47.5812	47.6935	47.8029	47.9086	48.0117	48.1087	48.205	48.2965	48.3876	48.4719	48.5555	48.6357	48.7138	48.7918	48.8616	48.9311	49.0005	49.0667	49.1304	49.1942	49.2531	49.3087	49.3642	49.42	49.4722	49.5208	49.5704	49.6201	49.668	49.71	49.7526	49.7957	49.8388	49.8779	49.9134	49.9489	49.9844	50.02	50.056	50.0921	50.1209	50.1495	50.1784	50.2073	50.2362	50.2652	50.2941
374	47.3418	47.4614	47.5779	47.6902	47.7995	47.9053	48.0083	48.1053	48.2016	48.2931	48.3843	48.4686	48.5521	48.6324	48.7105	48.7886	48.8584	48.9278	48.9973	49.0635	49.1273	49.191	49.25	49.3056	49.3611	49.4169	49.4692	49.5178	49.5674	49.6172	49.6651	49.7071	49.7498	49.7929	49.836	49.8752	49.9107	49.9462	49.9817	50.0174	50.0535	50.0896	50.1184	50.147	50.176	50.205	50.2339	50.2629	50.2919
375	47.3385	47.4581	47.5746	47.6869	47.7962	47.902	48.005	48.102	48.1983	48.2898	48.381	48.4652	48.5488	48.6291	48.7072	48.7853	48.8551	48.9246	48.9941	49.0603	49.1241	49.1878	49.2469	49.3025	49.3581	49.4139	49.4661	49.5148	49.5645	49.6142	49.6622	49.7042	49.747	49.7901	49.8333	49.8725	49.908	49.9436	49.9791	50.0148	50.051	50.0871	50.116	50.1446	50.1736	50.2026	50.2316	50.2607	50.2897
376	47.3353	47.4548	47.5713	47.6836	47.7929	47.8986	48.0017	48.0986	48.1949	48.2864	48.3776	48.4619	48.5455	48.6257	48.7039	48.782	48.8518	48.9213	48.9908	49.0571	49.1209	49.1847	49.2437	49.2993	49.355	49.4108	49.4631	49.5118	49.5615	49.6113	49.6593	49.7014	49.7441	49.7873	49.8305	49.8698	49.9054	49.9409	49.9765	50.0123	50.0484	50.0846	50.1135	50.1422	50.1713	50.2003	50.2294	50.2584	50.2874
377	47.332	47.4515	47.568	47.6802	47.7896	47.8953	47.9983	48.0953	48.1916	48.2831	48.3743	48.4586	48.5422	48.6224	48.7006	48.7787	48.8486	48.9181	48.9876	49.0538	49.1177	49.1815	49.2406	49.2962	49.3519	49.4077	49.4601	49.5088	49.5586	49.6084	49.6564	49.6985	49.7413	49.7845	49.8278	49.867	49.9027	49.9383	49.9739	50.0097	50.0459	50.0821	50.1111	50.1398	50.1689	50.198	50.2271	50.2562	50.2852
378	47.3287	47.4482	47.5647	47.6769	47.7862	47.892	47.995	48.092	48.1883	48.2798	48.3709	48.4552	48.5388	48.6191	48.6973	48.7754	48.8453	48.9148	48.9844	49.0506	49.1145	49.1783	49.2374	49.2931	49.3488	49.4047	49.4571	49.5058	49.5556	49.6054	49.6535	49.6956	49.7385	49.7818	49.825	49.8643	49.9	49.9357	49.9713	50.0071	50.0434	50.0796	50.1086	50.1374	50.1665	50.1957	50.2248	50.2539	50.283
379	47.3255	47.445	47.5614	47.6736	47.7829	47.8886	47.9916	48.0886	48.1849	48.2764	48.3676	48.4519	48.5355	48.6158	48.694	48.7721	48.842	48.9116	48.9811	49.0474	49.1113	49.1752	49.2343	49.29	49.3457	49.4016	49.454	49.5028	49.5526	49.6025	49.6506	49.6928	49.7357	49.779	49.8223	49.8616	49.8973	49.933	49.9687	50.0046	50.0409	50.0771	50.1062	50.135	50.1642	50.1933	50.2225	50.2516	50.2808
380	47.3222	47.4417	47.5581	47.6703	47.7796	47.8853	47.9883	48.0853	48.1816	48.2731	48.3643	48.4486	48.5322	48.6125	48.6907	48.7688	48.8387	48.9083	48.9779	49.0442	49.1081	49.172	49.2311	49.2869	49.3426	49.3986	49.451	49.4998	49.5497	49.5996	49.6477	49.6899	49.7328	49.7762	49.8195	49.8589	49.8946	49.9304	49.9661	50.002	50.0383	50.0747	50.1037	50.1326	50.1618	50.191	50.2202	50.2494	50.2786
381	47.3189	47.4384	47.5548	47.667	47.7763	47.882	47.985	48.0819	48.1782	48.2697	48.3609	48.4452	48.5289	48.6092	48.6873	48.7655	48.8355	48.9051	48.9747	49.041	49.1049	49.1688	49.228	49.2838	49.3395	49.3955	49.448	49.4968	49.5467	49.5967	49.6448	49.687	49.73	49.7734	49.8167	49.8562	49.8919	49.9277	49.9635	49.9994	50.0358	50.0722	50.1013	50.1302	50.1594	50.1887	50.2179	50.2471	50.2764
382	47.3157	47.4351	47.5515	47.6637	47.7729	47.8786	47.9816	48.0786	48.1749	48.2664	48.3576	48.4419	48.5255	48.6059	48.684	48.7622	48.8322	48.9018	48.9714	49.0378	49.1017	49.1657	49.2249	49.2806	49.3364	49.3924	49.4449	49.4938	49.5437	49.5937	49.6419	49.6842	49.7272	49.7706	49.814	49.8534	49.8893	49.9251	49.9609	49.9969	50.0333	50.0697	50.0988	50.1278	50.157	50.1863	50.2156	50.2449	50.2742
383	47.3124	47.4318	47.5482	47.6604	47.7696	47.8753	47.9783	48.0752	48.1715	48.263	48.3542	48.4386	48.5222	48.6025	48.6807	48.7589	48.8289	48.8986	48.9682	49.0346	49.0985	49.1625	49.2217	49.2775	49.3333	49.3894	49.4419	49.4908	49.5408	49.5908	49.639	49.6813	49.7243	49.7678	49.8112	49.8507	49.8866	49.9224	49.9583	49.9943	50.0307	50.0672	50.0964	50.1253	50.1547	50.184	50.2133	50.2426	50.272
384	47.3091	47.4285	47.5449	47.657	47.7663	47.872	47.9749	48.0719	48.1682	48.2597	48.3509	48.4353	48.5189	48.5992	48.6774	48.7557	48.8257	48.8953	48.9649	49.0313	49.0953	49.1593	49.2186	49.2744	49.3303	49.3863	49.4389	49.4878	49.5378	49.5879	49.6361	49.6785	49.7215	49.765	49.8085	49.848	49.8839	49.9198	49.9557	49.9917	50.0282	50.0647	50.0939	50.1229	50.1523	50.1817	50.211	50.2404	50.2698
385	47.3059	47.4253	47.5416	47.6537	47.763	47.8686	47.9716	48.0686	48.1648	48.2564	48.3476	48.4319	48.5156	48.5959	48.6741	48.7524	48.8224	48.892	48.9617	49.0281	49.0921	49.1562	49.2154	49.2713	49.3272	49.3833	49.4358	49.4848	49.5348	49.5849	49.6332	49.6756	49.7187	49.7622	49.8057	49.8453	49.8812	49.9172	49.9531	49.9892	50.0257	50.0622	50.0915	50.1205	50.1499	50.1793	50.2087	50.2381	50.2676
386	47.3026	47.422	47.5383	47.6504	47.7596	47.8653	47.9683	48.0652	48.1615	48.253	48.3442	48.4286	48.5122	48.5926	48.6708	48.7491	48.8191	48.8888	48.9585	49.0249	49.0889	49.153	49.2123	49.2682	49.3241	49.3802	49.4328	49.4818	49.5319	49.582	49.6303	49.6727	49.7159	49.7594	49.803	49.8426	49.8785	49.9145	49.9505	49.9866	50.0232	50.0597	50.089	50.1181	50.1476	50.177	50.2065	50.2359	50.2653
387	47.2993	47.4187	47.535	47.6471	47.7563	47.862	47.9649	48.0619	48.1581	48.2497	48.3409	48.4253	48.5089	48.5893	48.6675	48.7458	48.8158	48.8855	48.9552	49.0217	49.0858	49.1498	49.2091	49.2651	49.321	49.3771	49.4298	49.4788	49.5289	49.5791	49.6274	49.6699	49.713	49.7566	49.8002	49.8399	49.8759	49.9119	49.9479	49.984	50.0206	50.0572	50.0866	50.1157	50.1452	50.1747	50.2042	50.2336	50.2631
388	47.2961	47.4154	47.5317	47.6438	47.753	47.8586	47.9616	48.0585	48.1548	48.2463	48.3375	48.4219	48.5056	48.586	48.6642	48.7425	48.8126	48.8823	48.952	49.0185	49.0826	49.1467	49.206	49.262	49.3179	49.3741	49.4268	49.4758	49.5259	49.5761	49.6245	49.667	49.7102	49.7538	49.7975	49.8371	49.8732	49.9092	49.9453	49.9815	50.0181	50.0547	50.0841	50.1133	50.1428	50.1723	50.2019	50.2314	50.2609
389	47.2928	47.4121	47.5284	47.6405	47.7497	47.8553	47.9582	48.0552	48.1515	48.243	48.3342	48.4186	48.5023	48.5827	48.6609	48.7392	48.8093	48.879	48.9488	49.0153	49.0794	49.1435	49.2029	49.2588	49.3148	49.371	49.4237	49.4728	49.523	49.5732	49.6216	49.6641	49.7074	49.751	49.7947	49.8344	49.8705	49.9066	49.9427	49.9789	50.0156	50.0523	50.0817	50.1109	50.1405	50.17	50.1996	50.2291	50.2587
390	47.2895	47.4088	47.5251	47.6372	47.7463	47.852	47.9549	48.0518	48.1481	48.2397	48.3309	48.4153	48.4989	48.5793	48.6576	48.7359	48.806	48.8758	48.9455	49.012	49.0762	49.1403	49.1997	49.2557	49.3117	49.368	49.4207	49.4698	49.52	49.5703	49.6187	49.6613	49.7046	49.7482	49.7919	49.8317	49.8678	49.9039	49.9401	49.9763	50.0131	50.0498	50.0792	50.1085	50.1381	50.1677	50.1973	50.2269	50.2565
391	47.2863	47.4055	47.5218	47.6338	47.743	47.8486	47.9516	48.0485	48.1448	48.2363	48.3275	48.4119	48.4956	48.576	48.6543	48.7326	48.8028	48.8725	48.9423	49.0088	49.073	49.1372	49.1966	49.2526	49.3086	49.3649	49.4177	49.4668	49.517	49.5673	49.6158	49.6584	49.7017	49.7455	49.7892	49.829	49.8651	49.9013	49.9375	49.9738	50.0105	50.0473	50.0768	50.1061	50.1357	50.1654	50.195	50.2246	50.2543
392	47.283	47.4023	47.5185	47.6305	47.7397	47.8453	47.9482	48.0452	48.1414	48.233	48.3242	48.4086	48.4923	48.5727	48.651	48.7293	48.7995	48.8693	48.9391	49.0056	49.0698	49.134	49.1934	49.2495	49.3056	49.3618	49.4146	49.4638	49.5141	49.5644	49.6129	49.6555	49.6989	49.7427	49.7864	49.8263	49.8625	49.8987	49.9349	49.9712	50.008	50.0448	50.0743	50.1037	50.1333	50.163	50.1927	50.2224	50.2521
393	47.2797	47.399	47.5152	47.6272	47.7364	47.842	47.9449	48.0418	48.1381	48.2296	48.3208	48.4053	48.489	48.5694	48.6477	48.7261	48.7962	48.866	48.9358	49.0024	49.0666	49.1308	49.1903	49.2464	49.3025	49.3588	49.4116	49.4608	49.5111	49.5615	49.61	49.6527	49.6961	49.7399	49.7837	49.8235	49.8598	49.896	49.9323	49.9686	50.0055	50.0423	50.0719	50.1012	50.131	50.1607	50.1904	50.2201	50.2499
394	47.2765	47.3957	47.5119	47.6239	47.733	47.8386	47.9415	48.0385	48.1347	48.2263	48.3175	48.4019	48.4856	48.5661	48.6444	48.7228	48.7929	48.8628	48.9326	48.9992	49.0634	49.1276	49.1871	49.2433	49.2994	49.3557	49.4086	49.4578	49.5081	49.5585	49.6071	49.6498	49.6932	49.7371	49.7809	49.8208	49.8571	49.8934	49.9297	49.9661	50.0029	50.0398	50.0694	50.0988	50.1286	50.1584	50.1881	50.2179	50.2477
395	47.2732	47.3924	47.5086	47.6206	47.7297	47.8353	47.9382	48.0351	48.1314	48.2229	48.3142	48.3986	48.4823	48.5628	48.6411	48.7195	48.7897	48.8595	48.9293	48.996	49.0602	49.1245	49.184	49.2401	49.2963	49.3527	49.4055	49.4548	49.5052	49.5556	49.6042	49.6469	49.6904	49.7343	49.7782	49.8181	49.8544	49.8907	49.927	49.9635	50.0004	50.0373	50.067	50.0964	50.1262	50.156	50.1858	50.2156	50.2454
396	47.2699	47.3891	47.5053	47.6173	47.7264	47.832	47.9349	48.0318	48.128	48.2196	48.3108	48.3953	48.479	48.5595	48.6378	48.7162	48.7864	48.8563	48.9261	48.9928	49.057	49.1213	49.1809	49.237	49.2932	49.3496	49.4025	49.4518	49.5022	49.5527	49.6013	49.6441	49.6876	49.7315	49.7754	49.8154	49.8517	49.8881	49.9244	49.9609	49.9979	50.0348	50.0645	50.094	50.1239	50.1537	50.1835	50.2134	50.2432
397	47.2667	47.3858	47.502	47.614	47.7231	47.8286	47.9315	48.0284	48.1247	48.2163	48.3075	48.3919	48.4757	48.5561	48.6345	48.7129	48.7831	48.853	48.9229	48.9895	49.0538	49.1181	49.1777	49.2339	49.2901	49.3465	49.3995	49.4488	49.4992	49.5497	49.5984	49.6412	49.6848	49.7287	49.7727	49.8127	49.8491	49.8854	49.9218	49.9584	49.9954	50.0323	50.0621	50.0916	50.1215	50.1514	50.1813	50.2111	50.241
398	47.2634	47.3825	47.4987	47.6106	47.7197	47.8253	47.9282	48.0251	48.1214	48.2129	48.3042	48.3886	48.4723	48.5528	48.6312	48.7096	48.7798	48.8497	48.9196	48.9863	49.0506	49.115	49.1746	49.2308	49.287	49.3435	49.3965	49.4459	49.4963	49.5468	49.5955	49.6384	49.6819	49.7259	49.7699	49.8099	49.8464	49.8828	49.9192	49.9558	49.9928	50.0299	50.0596	50.0892	50.1191	50.149	50.179	50.2089	50.2388
399	47.2601	47.3793	47.4954	47.6073	47.7164	47.822	47.9248	48.0218	48.118	48.2096	48.3008	48.3853	48.469	48.5495	48.6279	48.7063	48.7766	48.8465	48.9164	48.9831	49.0475	49.1118	49.1714	49.2277	49.2839	49.3404	49.3934	49.4429	49.4933	49.5439	49.5926	49.6355	49.6791	49.7231	49.7671	49.8072	49.8437	49.8802	49.9166	49.9532	49.9903	50.0274	50.0572	50.0868	50.1167	50.1467	50.1767	50.2066	50.2366
400	47.2569	47.376	47.4921	47.604	47.7131	47.8186	47.9215	48.0184	48.1147	48.2062	48.2975	48.3819	48.4657	48.5462	48.6246	48.703	48.7733	48.8432	48.9132	48.9799	49.0443	49.1086	49.1683	49.2246	49.2809	49.3374	49.3904	49.4399	49.4904	49.5409	49.5897	49.6326	49.6763	49.7203	49.7644	49.8045	49.841	49.8775	49.914	49.9507	49.9878	50.0249	50.0547	50.0844	50.1144	50.1444	50.1744	50.2044	50.2344
401	47.2536	47.3727	47.4888	47.6007	47.7098	47.8153	47.9182	48.0151	48.1113	48.2029	48.2941	48.3786	48.4624	48.5429	48.6213	48.6997	48.77	48.84	48.9099	48.9767	49.0411	49.1055	49.1651	49.2215	49.2778	49.3343	49.3874	49.4369	49.4874	49.538	49.5868	49.6298	49.6734	49.7175	49.7616	49.8018	49.8383	49.8749	49.9114	49.9481	49.9852	50.0224	50.0523	50.082	50.112	50.142	50.1721	50.2021	50.2322
402	47.2503	47.3694	47.4855	47.5974	47.7064	47.812	47.9148	48.0117	48.108	48.1995	48.2908	48.3753	48.459	48.5396	48.618	48.6964	48.7668	48.8367	48.9067	48.9735	49.0379	49.1023	49.162	49.2183	49.2747	49.3312	49.3843	49.4339	49.4844	49.5351	49.5839	49.6269	49.6706	49.7147	49.7589	49.7991	49.8357	49.8722	49.9088	49.9455	49.9827	50.0199	50.0498	50.0795	50.1096	50.1397	50.1698	50.1999	50.23
403	47.2471	47.3661	47.4822	47.5941	47.7031	47.8086	47.9115	48.0084	48.1046	48.1962	48.2875	48.3719	48.4557	48.5363	48.6147	48.6932	48.7635	48.8335	48.9035	48.9702	49.0347	49.0991	49.1589	49.2152	49.2716	49.3282	49.3813	49.4309	49.4815	49.5321	49.581	49.624	49.6678	49.7119	49.7561	49.7964	49.833	49.8696	49.9062	49.943	49.9802	50.0174	50.0474	50.0771	50.1073	50.1374	50.1675	50.1976	50.2278
404	47.2438	47.3628	47.4789	47.5908	47.6998	47.8053	47.9081	48.0051	48.1013	48.1929	48.2841	48.3686	48.4524	48.5329	48.6114	48.6899	48.7602	48.8302	48.9002	48.967	49.0315	49.096	49.1557	49.2121	49.2685	49.3251	49.3783	49.4279	49.4785	49.5292	49.5781	49.6212	49.665	49.7092	49.7534	49.7936	49.8303	49.8669	49.9036	49.9404	49.9777	50.0149	50.0449	50.0747	50.1049	50.1351	50.1652	50.1954	50.2256
405	47.2405	47.3596	47.4756	47.5874	47.6965	47.802	47.9048	48.0017	48.0979	48.1895	48.2808	48.3653	48.4491	48.5296	48.6081	48.6866	48.7569	48.827	48.897	48.9638	49.0283	49.0928	49.1526	49.209	49.2654	49.3221	49.3753	49.4249	49.4755	49.5263	49.5752	49.6183	49.6621	49.7064	49.7506	49.7909	49.8276	49.8643	49.901	49.9378	49.9751	50.0124	50.0425	50.0723	50.1025	50.1327	50.1629	50.1931	50.2233
406	47.2373	47.3563	47.4723	47.5841	47.6931	47.7986	47.9015	47.9984	48.0946	48.1862	48.2774	48.3619	48.4457	48.5263	48.6048	48.6833	48.7537	48.8237	48.8937	48.9606	49.0251	49.0896	49.1494	49.2059	49.2623	49.319	49.3722	49.4219	49.4726	49.5233	49.5723	49.6154	49.6593	49.7036	49.7479	49.7882	49.8249	49.8617	49.8984	49.9353	49.9726	50.0099	50.04	50.0699	50.1002	50.1304	50.1606	50.1909	50.2211
407	47.234	47.353	47.469	47.5808	47.6898	47.7953	47.8981	47.995	48.0913	48.1828	48.2741	48.3586	48.4424	48.523	48.6015	48.68	48.7504	48.8205	48.8905	48.9574	49.0219	49.0865	49.1463	49.2028	49.2592	49.3159	49.3692	49.4189	49.4696	49.5204	49.5694	49.6126	49.6565	49.7008	49.7451	49.7855	49.8223	49.859	49.8958	49.9327	49.9701	50.0075	50.0376	50.0675	50.0978	50.1281	50.1584	50.1886	50.2189
408	47.2307	47.3497	47.4657	47.5775	47.6865	47.792	47.8948	47.9917	48.0879	48.1795	48.2708	48.3553	48.4391	48.5197	48.5982	48.6767	48.7471	48.8172	48.8873	48.9542	49.0187	49.0833	49.1431	49.1996	49.2561	49.3129	49.3662	49.4159	49.4666	49.5175	49.5665	49.6097	49.6536	49.698	49.7423	49.7828	49.8196	49.8564	49.8932	49.9301	49.9676	50.005	50.0351	50.0651	50.0954	50.1257	50.1561	50.1864	50.2167
409	47.2275	47.3464	47.4624	47.5742	47.6832	47.7886	47.8914	47.9883	48.0846	48.1762	48.2674	48.3519	48.4358	48.5164	48.5949	48.6734	48.7439	48.8139	48.884	48.951	49.0155	49.0801	49.14	49.1965	49.2531	49.3098	49.3631	49.4129	49.4637	49.5145	49.5636	49.6068	49.6508	49.6952	49.7396	49.78	49.8169	49.8537	49.8906	49.9276	49.965	50.0025	50.0327	50.0627	50.093	50.1234	50.1538	50.1841	50.2145
410	47.2242	47.3431	47.4591	47.5709	47.6798	47.7853	47.8881	47.985	48.0812	48.1728	48.2641	48.3486	48.4324	48.513	48.5916	48.6701	48.7406	48.8107	48.8808	48.9477	49.0123	49.077	49.1369	49.1934	49.25	49.3068	49.3601	49.4099	49.4607	49.5116	49.5607	49.604	49.648	49.6924	49.7368	49.7773	49.8142	49.8511	49.888	49.925	49.9625	50	50.0302	50.0603	50.0907	50.1211	50.1515	50.1819	50.2123
411	47.2216	47.3405	47.4564	47.5682	47.6772	47.7826	47.8854	47.9823	48.0785	48.1701	48.2614	48.3459	48.4297	48.5103	48.5889	48.6674	48.7379	48.808	48.8781	48.9451	49.0097	49.0743	49.1343	49.1908	49.2474	49.3042	49.3576	49.4074	49.4582	49.5091	49.5583	49.6016	49.6456	49.69	49.7345	49.775	49.8119	49.8488	49.8857	49.9228	49.9603	49.9978	50.0281	50.0582	50.0886	50.119	50.1495	50.1799	50.2103
412	47.2194	47.3383	47.4542	47.5659	47.6749	47.7803	47.8831	47.98	48.0762	48.1678	48.2591	48.3436	48.4274	48.5081	48.5866	48.6652	48.7356	48.8057	48.8759	48.9428	49.0075	49.0721	49.132	49.1886	49.2452	49.302	49.3554	49.4052	49.456	49.507	49.5561	49.5994	49.6435	49.6879	49.7324	49.7729	49.8099	49.8468	49.8837	49.9208	49.9583	49.9959	50.0262	50.0563	50.0867	50.1172	50.1476	50.1781	50.2085
413	47.2171	47.336	47.4519	47.5637	47.6726	47.778	47.8808	47.9777	48.0739	48.1655	48.2568	48.3413	48.4251	48.5058	48.5843	48.6629	48.7333	48.8035	48.8736	48.9406	49.0052	49.0698	49.1298	49.1864	49.243	49.2998	49.3532	49.403	49.4539	49.5048	49.554	49.5973	49.6414	49.6859	49.7303	49.7709	49.8078	49.8448	49.8817	49.9188	49.9564	49.9939	50.0242	50.0544	50.0848	50.1153	50.1458	50.1763	50.2067
414	47.2149	47.3338	47.4497	47.5614	47.6704	47.7758	47.8786	47.9754	48.0717	48.1632	48.2545	48.339	48.4229	48.5035	48.582	48.6606	48.7311	48.8012	48.8713	48.9383	49.0029	49.0676	49.1275	49.1841	49.2408	49.2976	49.351	49.4008	49.4517	49.5027	49.5519	49.5952	49.6393	49.6838	49.7283	49.7688	49.8058	49.8428	49.8797	49.9168	49.9544	49.992	50.0223	50.0524	50.0829	50.1134	50.1439	50.1744	50.2049
415	47.2127	47.3316	47.4475	47.5592	47.6681	47.7735	47.8763	47.9732	48.0694	48.1609	48.2522	48.3367	48.4206	48.5012	48.5797	48.6583	48.7288	48.7989	48.8691	48.936	49.0007	49.0653	49.1253	49.1819	49.2385	49.2954	49.3488	49.3987	49.4495	49.5005	49.5497	49.5931	49.6372	49.6817	49.7262	49.7668	49.8038	49.8408	49.8777	49.9149	49.9525	49.9901	50.0204	50.0505	50.0811	50.1116	50.1421	50.1726	50.2031
416	47.2105	47.3293	47.4452	47.5569	47.6658	47.7712	47.874	47.9709	48.0671	48.1586	48.2499	48.3344	48.4183	48.4989	48.5774	48.656	48.7265	48.7966	48.8668	48.9338	48.9984	49.0631	49.1231	49.1797	49.2363	49.2932	49.3466	49.3965	49.4474	49.4984	49.5476	49.5909	49.6351	49.6796	49.7241	49.7647	49.8017	49.8387	49.8757	49.9129	49.9505	49.9881	50.0185	50.0486	50.0792	50.1097	50.1403	50.1708	50.2013
417	47.2083	47.3271	47.443	47.5547	47.6636	47.769	47.8717	47.9686	48.0648	48.1564	48.2476	48.3321	48.416	48.4966	48.5752	48.6537	48.7242	48.7944	48.8645	48.9315	48.9962	49.0608	49.1208	49.1775	49.2341	49.291	49.3444	49.3943	49.4452	49.4962	49.5455	49.5888	49.633	49.6775	49.722	49.7627	49.7997	49.8367	49.8737	49.9109	49.9485	49.9862	50.0165	50.0467	50.0773	50.1079	50.1384	50.169	50.1995
418	47.2061	47.3249	47.4407	47.5524	47.6613	47.7667	47.8695	47.9663	48.0625	48.1541	48.2453	48.3298	48.4137	48.4943	48.5729	48.6514	48.7219	48.7921	48.8622	48.9292	48.9939	49.0586	49.1186	49.1752	49.2319	49.2888	49.3422	49.3921	49.443	49.4941	49.5433	49.5867	49.6308	49.6754	49.72	49.7606	49.7977	49.8347	49.8717	49.9089	49.9466	49.9842	50.0146	50.0448	50.0754	50.106	50.1366	50.1672	50.1977
419	47.2038	47.3226	47.4385	47.5502	47.6591	47.7644	47.8672	47.964	48.0602	48.1518	48.243	48.3275	48.4114	48.492	48.5706	48.6491	48.7196	48.7898	48.86	48.927	48.9917	49.0563	49.1163	49.173	49.2297	49.2866	49.34	49.3899	49.4409	49.4919	49.5412	49.5846	49.6287	49.6733	49.7179	49.7586	49.7956	49.8327	49.8697	49.9069	49.9446	49.9823	50.0127	50.0429	50.0735	50.1041	50.1347	50.1653	50.1959
420	47.2016	47.3204	47.4363	47.5479	47.6568	47.7622	47.8649	47.9617	48.0579	48.1495	48.2407	48.3253	48.4091	48.4897	48.5683	48.6468	48.7174	48.7875	48.8577	48.9247	48.9894	49.0541	49.1141	49.1708	49.2275	49.2843	49.3378	49.3877	49.4387	49.4898	49.539	49.5825	49.6266	49.6712	49.7158	49.7565	49.7936	49.8307	49.8677	49.905	49.9427	49.9803	50.0108	50.041	50.0717	50.1023	50.1329	50.1635	50.1942
421	47.1994	47.3182	47.434	47.5457	47.6545	47.7599	47.8626	47.9595	48.0556	48.1472	48.2384	48.323	48.4068	48.4874	48.566	48.6446	48.7151	48.7852	48.8554	48.9224	48.9871	49.0518	49.1119	49.1686	49.2252	49.2821	49.3356	49.3856	49.4365	49.4876	49.5369	49.5803	49.6245	49.6691	49.7138	49.7545	49.7915	49.8286	49.8657	49.903	49.9407	49.9784	50.0088	50.0391	50.0698	50.1004	50.1311	50.1617	50.1924
422	47.1972	47.316	47.4318	47.5434	47.6523	47.7576	47.8603	47.9572	48.0533	48.1449	48.2361	48.3207	48.4045	48.4851	48.5637	48.6423	48.7128	48.783	48.8531	48.9202	48.9849	49.0496	49.1096	49.1663	49.223	49.2799	49.3334	49.3834	49.4344	49.4855	49.5348	49.5782	49.6224	49.6671	49.7117	49.7524	49.7895	49.8266	49.8637	49.901	49.9387	49.9765	50.0069	50.0372	50.0679	50.0986	50.1292	50.1599	50.1906
423	47.195	47.3137	47.4295	47.5412	47.65	47.7553	47.8581	47.9549	48.0511	48.1426	48.2338	48.3184	48.4022	48.4828	48.5614	48.64	48.7105	48.7807	48.8509	48.9179	48.9826	49.0474	49.1074	49.1641	49.2208	49.2777	49.3312	49.3812	49.4322	49.4833	49.5326	49.5761	49.6203	49.665	49.7096	49.7503	49.7875	49.8246	49.8617	49.899	49.9368	49.9745	50.005	50.0353	50.066	50.0967	50.1274	50.1581	50.1888
424	47.1928	47.3115	47.4273	47.5389	47.6477	47.7531	47.8558	47.9526	48.0488	48.1403	48.2315	48.3161	48.3999	48.4805	48.5591	48.6377	48.7082	48.7784	48.8486	48.9156	48.9804	49.0451	49.1052	49.1619	49.2186	49.2755	49.3291	49.379	49.43	49.4812	49.5305	49.574	49.6182	49.6629	49.7075	49.7483	49.7854	49.8226	49.8597	49.897	49.9348	49.9726	50.0031	50.0334	50.0641	50.0948	50.1255	50.1563	50.187
425	47.1906	47.3093	47.425	47.5367	47.6455	47.7508	47.8535	47.9503	48.0465	48.138	48.2293	48.3138	48.3976	48.4782	48.5568	48.6354	48.7059	48.7761	48.8463	48.9134	48.9781	49.0429	49.1029	49.1596	49.2164	49.2733	49.3269	49.3768	49.4279	49.479	49.5283	49.5718	49.6161	49.6608	49.7055	49.7462	49.7834	49.8206	49.8577	49.8951	49.9328	49.9706	50.0012	50.0315	50.0622	50.093	50.1237	50.1544	50.1852
426	47.1883	47.307	47.4228	47.5344	47.6432	47.7485	47.8512	47.948	48.0442	48.1357	48.227	48.3115	48.3953	48.476	48.5545	48.6331	48.7037	48.7739	48.8441	48.9111	48.9759	49.0406	49.1007	49.1574	49.2141	49.2711	49.3247	49.3747	49.4257	49.4768	49.5262	49.5697	49.614	49.6587	49.7034	49.7442	49.7814	49.8186	49.8557	49.8931	49.9309	49.9687	49.9992	50.0296	50.0604	50.0911	50.1219	50.1526	50.1834
427	47.1861	47.3048	47.4206	47.5322	47.641	47.7463	47.849	47.9458	48.0419	48.1334	48.2247	48.3092	48.393	48.4737	48.5522	48.6308	48.7014	48.7716	48.8418	48.9088	48.9736	49.0384	49.0984	49.1552	49.2119	49.2689	49.3225	49.3725	49.4235	49.4747	49.5241	49.5676	49.6119	49.6566	49.7013	49.7421	49.7793	49.8165	49.8537	49.8911	49.9289	49.9667	49.9973	50.0277	50.0585	50.0893	50.12	50.1508	50.1816
428	47.1839	47.3026	47.4183	47.5299	47.6387	47.744	47.8467	47.9435	48.0396	48.1312	48.2224	48.3069	48.3907	48.4714	48.55	48.6285	48.6991	48.7693	48.8395	48.9066	48.9713	49.0361	49.0962	49.153	49.2097	49.2667	49.3203	49.3703	49.4214	49.4725	49.5219	49.5655	49.6098	49.6545	49.6992	49.7401	49.7773	49.8145	49.8517	49.8891	49.927	49.9648	49.9954	50.0258	50.0566	50.0874	50.1182	50.149	50.1798
429	47.1817	47.3004	47.4161	47.5277	47.6364	47.7417	47.8444	47.9412	48.0373	48.1289	48.2201	48.3046	48.3884	48.4691	48.5477	48.6263	48.6968	48.767	48.8372	48.9043	48.9691	49.0339	49.094	49.1507	49.2075	49.2645	49.3181	49.3681	49.4192	49.4704	49.5198	49.5634	49.6077	49.6524	49.6972	49.738	49.7753	49.8125	49.8497	49.8871	49.925	49.9628	49.9935	50.0239	50.0547	50.0855	50.1163	50.1472	50.178
430	47.1795	47.2981	47.4138	47.5254	47.6342	47.7395	47.8421	47.9389	48.035	48.1266	48.2178	48.3023	48.3861	48.4668	48.5454	48.624	48.6945	48.7648	48.835	48.9021	48.9668	49.0316	49.0917	49.1485	49.2053	49.2623	49.3159	49.3659	49.4171	49.4682	49.5177	49.5612	49.6056	49.6503	49.6951	49.736	49.7732	49.8105	49.8477	49.8852	49.923	49.9609	49.9915	50.022	50.0528	50.0837	50.1145	50.1453	50.1762
431	47.1773	47.2959	47.4116	47.5232	47.6319	47.7372	47.8399	47.9366	48.0328	48.1243	48.2155	48.3	48.3839	48.4645	48.5431	48.6217	48.6922	48.7625	48.8327	48.8998	48.9646	49.0294	49.0895	49.1463	49.2031	49.2601	49.3137	49.3638	49.4149	49.4661	49.5155	49.5591	49.6035	49.6482	49.693	49.7339	49.7712	49.8085	49.8457	49.8832	49.9211	49.959	49.9896	50.0201	50.051	50.0818	50.1127	50.1435	50.1744
432	47.175	47.2937	47.4094	47.5209	47.6297	47.7349	47.8376	47.9344	48.0305	48.122	48.2132	48.2977	48.3816	48.4622	48.5408	48.6194	48.69	48.7602	48.8304	48.8975	48.9623	49.0271	49.0872	49.144	49.2008	49.2579	49.3115	49.3616	49.4127	49.4639	49.5134	49.557	49.6014	49.6462	49.691	49.7318	49.7691	49.8064	49.8437	49.8812	49.9191	49.957	49.9877	50.0182	50.0491	50.08	50.1108	50.1417	50.1726
433	47.1728	47.2914	47.4071	47.5187	47.6274	47.7326	47.8353	47.9321	48.0282	48.1197	48.2109	48.2954	48.3793	48.4599	48.5385	48.6171	48.6877	48.7579	48.8282	48.8953	48.9601	49.0249	49.085	49.1418	49.1986	49.2557	49.3093	49.3594	49.4106	49.4618	49.5112	49.5549	49.5993	49.6441	49.6889	49.7298	49.7671	49.8044	49.8417	49.8792	49.9171	49.9551	49.9858	50.0163	50.0472	50.0781	50.109	50.1399	50.1708
434	47.1706	47.2892	47.4049	47.5164	47.6251	47.7304	47.833	47.9298	48.0259	48.1174	48.2086	48.2931	48.377	48.4576	48.5362	48.6148	48.6854	48.7556	48.8259	48.893	48.9578	49.0226	49.0828	49.1396	49.1964	49.2535	49.3071	49.3572	49.4084	49.4596	49.5091	49.5528	49.5972	49.642	49.6868	49.7277	49.7651	49.8024	49.8397	49.8772	49.9152	49.9531	49.9838	50.0144	50.0453	50.0762	50.1071	50.1381	50.169
435	47.1684	47.287	47.4026	47.5141	47.6229	47.7281	47.8307	47.9275	48.0236	48.1151	48.2063	48.2908	48.3747	48.4553	48.5339	48.6125	48.6831	48.7534	48.8236	48.8907	48.9555	49.0204	49.0805	49.1374	49.1942	49.2512	49.3049	49.355	49.4062	49.4575	49.507	49.5506	49.595	49.6399	49.6847	49.7257	49.763	49.8004	49.8377	49.8752	49.9132	49.9512	49.9819	50.0125	50.0434	50.0744	50.1053	50.1362	50.1672
436	47.1662	47.2848	47.4004	47.5119	47.6206	47.7258	47.8285	47.9252	48.0213	48.1128	48.204	48.2885	48.3724	48.453	48.5316	48.6102	48.6808	48.7511	48.8213	48.8885	48.9533	49.0181	49.0783	49.1351	49.192	49.249	49.3027	49.3529	49.4041	49.4553	49.5048	49.5485	49.5929	49.6378	49.6827	49.7236	49.761	49.7984	49.8357	49.8733	49.9113	49.9492	49.98	50.0106	50.0415	50.0725	50.1035	50.1344	50.1654
437	47.164	47.2825	47.3982	47.5096	47.6183	47.7236	47.8262	47.9229	48.019	48.1105	48.2017	48.2863	48.3701	48.4507	48.5293	48.608	48.6786	48.7488	48.8191	48.8862	48.951	49.0159	49.076	49.1329	49.1898	49.2468	49.3005	49.3507	49.4019	49.4532	49.5027	49.5464	49.5908	49.6357	49.6806	49.7216	49.759	49.7964	49.8337	49.8713	49.9093	49.9473	49.9781	50.0087	50.0397	50.0706	50.1016	50.1326	50.1636
438	47.1618	47.2803	47.3959	47.5074	47.6161	47.7213	47.8239	47.9207	48.0167	48.1083	48.1994	48.284	48.3678	48.4484	48.5271	48.6057	48.6763	48.7465	48.8168	48.8839	48.9488	49.0136	49.0738	49.1307	49.1875	49.2446	49.2983	49.3485	49.3997	49.451	49.5006	49.5443	49.5887	49.6336	49.6785	49.7195	49.7569	49.7943	49.8317	49.8693	49.9073	49.9454	49.9762	50.0068	50.0378	50.0688	50.0998	50.1308	50.1618
439	47.1595	47.2781	47.3937	47.5051	47.6138	47.719	47.8216	47.9184	48.0145	48.106	48.1971	48.2817	48.3655	48.4461	48.5248	48.6034	48.674	48.7443	48.8145	48.8817	48.9465	49.0114	49.0716	49.1284	49.1853	49.2424	49.2961	49.3463	49.3976	49.4489	49.4984	49.5421	49.5866	49.6315	49.6764	49.7175	49.7549	49.7923	49.8297	49.8673	49.9054	49.9434	49.9742	50.0049	50.0359	50.0669	50.0979	50.129	50.16
440	47.1573	47.2758	47.3914	47.5029	47.6116	47.7168	47.8194	47.9161	48.0122	48.1037	48.1949	48.2794	48.3632	48.4439	48.5225	48.6011	48.6717	48.742	48.8122	48.8794	48.9443	49.0091	49.0693	49.1262	49.1831	49.2402	49.2939	49.3441	49.3954	49.4467	49.4963	49.54	49.5845	49.6294	49.6744	49.7154	49.7529	49.7903	49.8277	49.8653	49.9034	49.9415	49.9723	50.003	50.034	50.0651	50.0961	50.1272	50.1582
441	47.1551	47.2736	47.3892	47.5006	47.6093	47.7145	47.8171	47.9138	48.0099	48.1014	48.1926	48.2771	48.3609	48.4416	48.5202	48.5988	48.6694	48.7397	48.81	48.8771	48.942	49.0069	49.0671	49.124	49.1809	49.238	49.2918	49.342	49.3932	49.4446	49.4941	49.5379	49.5824	49.6274	49.6723	49.7134	49.7508	49.7883	49.8257	49.8634	49.9014	49.9395	49.9704	50.0011	50.0321	50.0632	50.0943	50.1253	50.1564
442	47.1529	47.2714	47.3869	47.4984	47.607	47.7122	47.8148	47.9115	48.0076	48.0991	48.1903	48.2748	48.3586	48.4393	48.5179	48.5965	48.6671	48.7374	48.8077	48.8749	48.9397	49.0046	49.0649	49.1218	49.1787	49.2358	49.2896	49.3398	49.3911	49.4424	49.492	49.5358	49.5803	49.6253	49.6702	49.7113	49.7488	49.7863	49.8237	49.8614	49.8995	49.9376	49.9685	49.9992	50.0303	50.0613	50.0924	50.1235	50.1546
443	47.1507	47.2692	47.3847	47.4961	47.6048	47.7099	47.8125	47.9092	48.0053	48.0968	48.188	48.2725	48.3563	48.437	48.5156	48.5942	48.6649	48.7351	48.8054	48.8726	48.9375	49.0024	49.0626	49.1195	49.1764	49.2336	49.2874	49.3376	49.3889	49.4403	49.4899	49.5337	49.5782	49.6232	49.6682	49.7092	49.7467	49.7842	49.8217	49.8594	49.8975	49.9356	49.9665	49.9973	50.0284	50.0595	50.0906	50.1217	50.1528
444	47.1485	47.2669	47.3825	47.4939	47.6025	47.7077	47.8102	47.907	48.003	48.0945	48.1857	48.2702	48.354	48.4347	48.5133	48.5919	48.6626	48.7329	48.8032	48.8703	48.9352	49.0001	49.0604	49.1173	49.1742	49.2314	49.2852	49.3354	49.3867	49.4381	49.4877	49.5315	49.5761	49.6211	49.6661	49.7072	49.7447	49.7822	49.8197	49.8574	49.8956	49.9337	49.9646	49.9954	50.0265	50.0576	50.0887	50.1199	50.151
445	47.1462	47.2647	47.3802	47.4916	47.6003	47.7054	47.808	47.9047	48.0007	48.0922	48.1834	48.2679	48.3517	48.4324	48.511	48.5896	48.6603	48.7306	48.8009	48.8681	48.933	48.9979	49.0581	49.1151	49.172	49.2292	49.283	49.3332	49.3846	49.4359	49.4856	49.5294	49.574	49.619	49.664	49.7051	49.7427	49.7802	49.8177	49.8554	49.8936	49.9318	49.9627	49.9935	50.0246	50.0558	50.0869	50.1181	50.1492
446	47.144	47.2625	47.378	47.4894	47.598	47.7031	47.8057	47.9024	47.9984	48.0899	48.1811	48.2656	48.3494	48.4301	48.5087	48.5874	48.658	48.7283	48.7986	48.8658	48.9307	48.9956	49.0559	49.1128	49.1698	49.227	49.2808	49.3311	49.3824	49.4338	49.4834	49.5273	49.5719	49.6169	49.6619	49.7031	49.7406	49.7782	49.8157	49.8535	49.8916	49.9298	49.9608	49.9916	50.0227	50.0539	50.0851	50.1162	50.1474
447	47.1418	47.2602	47.3757	47.4871	47.5957	47.7009	47.8034	47.9001	47.9962	48.0876	48.1788	48.2633	48.3471	48.4278	48.5064	48.5851	48.6557	48.726	48.7963	48.8635	48.9285	48.9934	49.0537	49.1106	49.1676	49.2248	49.2786	49.3289	49.3802	49.4316	49.4813	49.5252	49.5698	49.6148	49.6599	49.701	49.7386	49.7762	49.8137	49.8515	49.8897	49.9279	49.9588	49.9897	50.0209	50.052	50.0832	50.1144	50.1456
448	47.1396	47.258	47.3735	47.4849	47.5935	47.6986	47.8011	47.8978	47.9939	48.0853	48.1765	48.261	48.3448	48.4255	48.5041	48.5828	48.6534	48.7238	48.7941	48.8613	48.9262	48.9911	49.0514	49.1084	49.1654	49.2226	49.2764	49.3267	49.3781	49.4295	49.4792	49.523	49.5677	49.6127	49.6578	49.699	49.7366	49.7742	49.8117	49.8495	49.8877	49.9259	49.9569	49.9878	50.019	50.0502	50.0814	50.1126	50.1438
449	47.1374	47.2558	47.3713	47.4826	47.5912	47.6963	47.7989	47.8955	47.9916	48.0831	48.1742	48.2587	48.3426	48.4232	48.5019	48.5805	48.6512	48.7215	48.7918	48.859	48.9239	48.9889	49.0492	49.1062	49.1631	49.2204	49.2742	49.3245	49.3759	49.4273	49.477	49.5209	49.5656	49.6106	49.6557	49.6969	49.7345	49.7721	49.8097	49.8475	49.8857	49.924	49.955	49.9859	50.0171	50.0483	50.0796	50.1108	50.142
450	47.1352	47.2535	47.369	47.4804	47.5889	47.694	47.7966	47.8933	47.9893	48.0808	48.1719	48.2564	48.3403	48.4209	48.4996	48.5782	48.6489	48.7192	48.7895	48.8567	48.9217	48.9866	49.0469	49.1039	49.1609	49.2181	49.272	49.3223	49.3737	49.4252	49.4749	49.5188	49.5635	49.6086	49.6536	49.6949	49.7325	49.7701	49.8077	49.8455	49.8838	49.922	49.9531	49.984	50.0152	50.0465	50.0777	50.109	50.1402
451	47.133	47.2513	47.3668	47.4781	47.5867	47.6918	47.7943	47.891	47.987	48.0785	48.1696	48.2541	48.338	48.4186	48.4973	48.5759	48.6466	48.7169	48.7873	48.8545	48.9194	48.9844	49.0447	49.1017	49.1587	49.2159	49.2698	49.3202	49.3716	49.423	49.4728	49.5167	49.5614	49.6065	49.6516	49.6928	49.7304	49.7681	49.8057	49.8435	49.8818	49.9201	49.9512	49.9821	50.0133	50.0446	50.0759	50.1071	50.1384
452	47.1307	47.2491	47.3645	47.4759	47.5844	47.6895	47.792	47.8887	47.9847	48.0762	48.1673	48.2518	48.3357	48.4163	48.495	48.5736	48.6443	48.7146	48.785	48.8522	48.9172	48.9821	49.0425	49.0995	49.1565	49.2137	49.2676	49.318	49.3694	49.4209	49.4706	49.5146	49.5593	49.6044	49.6495	49.6907	49.7284	49.7661	49.8037	49.8416	49.8799	49.9182	49.9492	49.9801	50.0114	50.0427	50.074	50.1053	50.1366
453	47.1285	47.2469	47.3623	47.4736	47.5822	47.6872	47.7897	47.8864	47.9824	48.0739	48.165	48.2496	48.3334	48.414	48.4927	48.5713	48.642	48.7124	48.7827	48.85	48.9149	48.9799	49.0402	49.0972	49.1543	49.2115	49.2654	49.3158	49.3672	49.4187	49.4685	49.5124	49.5571	49.6023	49.6474	49.6887	49.7264	49.7641	49.8017	49.8396	49.8779	49.9162	49.9473	49.9782	50.0096	50.0409	50.0722	50.1035	50.1348
454	47.1263	47.2446	47.36	47.4714	47.5799	47.685	47.7875	47.8841	47.9801	48.0716	48.1627	48.2473	48.3311	48.4118	48.4904	48.5691	48.6397	48.7101	48.7804	48.8477	48.9127	48.9776	49.038	49.095	49.1521	49.2093	49.2632	49.3136	49.3651	49.4166	49.4663	49.5103	49.555	49.6002	49.6454	49.6866	49.7243	49.762	49.7997	49.8376	49.8759	49.9143	49.9454	49.9763	50.0077	50.039	50.0704	50.1017	50.133
455	47.1241	47.2424	47.3578	47.4691	47.5776	47.6827	47.7852	47.8819	47.9779	48.0693	48.1605	48.245	48.3288	48.4095	48.4881	48.5668	48.6375	48.7078	48.7782	48.8454	48.9104	48.9754	49.0357	49.0928	49.1498	49.2071	49.261	49.3114	49.3629	49.4144	49.4642	49.5082	49.5529	49.5981	49.6433	49.6846	49.7223	49.76	49.7977	49.8356	49.874	49.9123	49.9435	49.9744	50.0058	50.0372	50.0685	50.0999	50.1312
456	47.1219	47.2402	47.3556	47.4669	47.5754	47.6804	47.7829	47.8796	47.9756	48.067	48.1582	48.2427	48.3265	48.4072	48.4858	48.5645	48.6352	48.7055	48.7759	48.8432	48.9081	48.9731	49.0335	49.0906	49.1476	49.2049	49.2588	49.3093	49.3607	49.4123	49.4621	49.5061	49.5508	49.596	49.6412	49.6825	49.7203	49.758	49.7957	49.8336	49.872	49.9104	49.9415	49.9725	50.0039	50.0353	50.0667	50.0981	50.1294
457	47.1197	47.2379	47.3533	47.4646	47.5731	47.6782	47.7806	47.8773	47.9733	48.0647	48.1559	48.2404	48.3242	48.4049	48.4835	48.5622	48.6329	48.7033	48.7736	48.8409	48.9059	48.9709	49.0313	49.0883	49.1454	49.2027	49.2567	49.3071	49.3586	49.4101	49.4599	49.5039	49.5487	49.5939	49.6391	49.6805	49.7182	49.756	49.7937	49.8317	49.87	49.9084	49.9396	49.9706	50.002	50.0334	50.0648	50.0962	50.1276
458	47.1174	47.2357	47.3511	47.4624	47.5708	47.6759	47.7784	47.875	47.971	48.0624	48.1536	48.2381	48.3219	48.4026	48.4812	48.5599	48.6306	48.701	48.7713	48.8386	48.9036	48.9686	49.029	49.0861	49.1432	49.2005	49.2545	49.3049	49.3564	49.408	49.4578	49.5018	49.5466	49.5918	49.6371	49.6784	49.7162	49.754	49.7917	49.8297	49.8681	49.9065	49.9377	49.9687	50.0002	50.0316	50.063	50.0944	50.1258
459	47.1152	47.2335	47.3488	47.4601	47.5686	47.6736	47.7761	47.8727	47.9687	48.0601	48.1513	48.2358	48.3196	48.4003	48.479	48.5576	48.6283	48.6987	48.7691	48.8364	48.9014	48.9664	49.0268	49.0839	49.141	49.1983	49.2523	49.3027	49.3542	49.4058	49.4556	49.4997	49.5445	49.5898	49.635	49.6764	49.7142	49.752	49.7897	49.8277	49.8661	49.9045	49.9358	49.9668	49.9983	50.0297	50.0612	50.0926	50.124
460	47.113	47.2313	47.3466	47.4578	47.5663	47.6713	47.7738	47.8704	47.9664	48.0579	48.149	48.2335	48.3173	48.398	48.4767	48.5553	48.626	48.6964	48.7668	48.8341	48.8991	48.9641	49.0246	49.0817	49.1388	49.1961	49.2501	49.3005	49.3521	49.4037	49.4535	49.4976	49.5424	49.5877	49.6329	49.6743	49.7121	49.7499	49.7877	49.8257	49.8642	49.9026	49.9338	49.9649	49.9964	50.0279	50.0593	50.0908	50.1222
461	47.1108	47.229	47.3444	47.4556	47.5641	47.6691	47.7715	47.8682	47.9641	48.0556	48.1467	48.2312	48.315	48.3957	48.4744	48.553	48.6238	48.6941	48.7645	48.8318	48.8969	48.9619	49.0223	49.0794	49.1365	49.1939	49.2479	49.2984	49.3499	49.4015	49.4514	49.4955	49.5403	49.5856	49.6309	49.6722	49.7101	49.7479	49.7857	49.8237	49.8622	49.9007	49.9319	49.963	49.9945	50.026	50.0575	50.089	50.1204
462	47.1086	47.2268	47.3421	47.4533	47.5618	47.6668	47.7693	47.8659	47.9618	48.0533	48.1444	48.2289	48.3127	48.3934	48.4721	48.5507	48.6215	48.6919	48.7623	48.8296	48.8946	48.9597	49.0201	49.0772	49.1343	49.1917	49.2457	49.2962	49.3477	49.3994	49.4492	49.4933	49.5382	49.5835	49.6288	49.6702	49.708	49.7459	49.7837	49.8218	49.8602	49.8987	49.93	49.9611	49.9926	50.0241	50.0556	50.0871	50.1186
463	47.1064	47.2246	47.3399	47.4511	47.5595	47.6645	47.767	47.8636	47.9595	48.051	48.1421	48.2266	48.3104	48.3911	48.4698	48.5485	48.6192	48.6896	48.76	48.8273	48.8924	48.9574	49.0178	49.075	49.1321	49.1895	49.2435	49.294	49.3456	49.3972	49.4471	49.4912	49.5361	49.5814	49.6267	49.6681	49.706	49.7439	49.7817	49.8198	49.8583	49.8968	49.9281	49.9592	49.9907	50.0223	50.0538	50.0853	50.1168
464	47.1042	47.2223	47.3376	47.4488	47.5573	47.6623	47.7647	47.8613	47.9573	48.0487	48.1398	48.2243	48.3081	48.3888	48.4675	48.5462	48.6169	48.6873	48.7577	48.825	48.8901	48.9552	49.0156	49.0727	49.1299	49.1873	49.2413	49.2918	49.3434	49.395	49.445	49.4891	49.534	49.5793	49.6246	49.6661	49.704	49.7419	49.7797	49.8178	49.8563	49.8948	49.9262	49.9573	49.9889	50.0204	50.052	50.0835	50.115
465	47.1019	47.2201	47.3354	47.4466	47.555	47.66	47.7624	47.859	47.955	48.0464	48.1375	48.222	48.3058	48.3865	48.4652	48.5439	48.6146	48.685	48.7554	48.8228	48.8878	48.9529	49.0134	49.0705	49.1277	49.1851	49.2391	49.2896	49.3412	49.3929	49.4428	49.487	49.5319	49.5772	49.6226	49.664	49.7019	49.7398	49.7777	49.8158	49.8543	49.8929	49.9242	49.9554	49.987	50.0185	50.0501	50.0817	50.1133
466	47.0997	47.2179	47.3332	47.4443	47.5528	47.6577	47.7601	47.8567	47.9527	48.0441	48.1352	48.2197	48.3036	48.3842	48.4629	48.5416	48.6123	48.6828	48.7532	48.8205	48.8856	48.9507	49.0111	49.0683	49.1254	49.1828	49.2369	49.2875	49.3391	49.3907	49.4407	49.4848	49.5298	49.5751	49.6205	49.662	49.6999	49.7378	49.7757	49.8138	49.8524	49.8909	49.9223	49.9535	49.9851	50.0167	50.0483	50.0799	50.1115
467	47.0975	47.2157	47.3309	47.4421	47.5505	47.6555	47.7579	47.8545	47.9504	48.0418	48.1329	48.2174	48.3013	48.3819	48.4606	48.5393	48.6101	48.6805	48.7509	48.8182	48.8833	48.9484	49.0089	49.0661	49.1232	49.1806	49.2347	49.2853	49.3369	49.3886	49.4385	49.4827	49.5277	49.573	49.6184	49.6599	49.6979	49.7358	49.7737	49.8118	49.8504	49.889	49.9204	49.9516	49.9832	50.0148	50.0464	50.078	50.1097
468	47.0953	47.2134	47.3287	47.4398	47.5482	47.6532	47.7556	47.8522	47.9481	48.0395	48.1306	48.2151	48.299	48.3797	48.4583	48.537	48.6078	48.6782	48.7486	48.816	48.8811	48.9462	49.0066	49.0638	49.121	49.1784	49.2325	49.2831	49.3347	49.3864	49.4364	49.4806	49.5256	49.5709	49.6163	49.6579	49.6958	49.7338	49.7717	49.8099	49.8485	49.8871	49.9185	49.9497	49.9813	50.013	50.0446	50.0762	50.1079
469	47.0931	47.2112	47.3264	47.4376	47.546	47.6509	47.7533	47.8499	47.9458	48.0372	48.1283	48.2128	48.2967	48.3774	48.456	48.5347	48.6055	48.6759	48.7463	48.8137	48.8788	48.9439	49.0044	49.0616	49.1188	49.1762	49.2303	49.2809	49.3326	49.3843	49.4343	49.4785	49.5235	49.5689	49.6143	49.6558	49.6938	49.7318	49.7697	49.8079	49.8465	49.8851	49.9165	49.9478	49.9795	50.0111	50.0428	50.0744	50.1061
470	47.0909	47.209	47.3242	47.4353	47.5437	47.6486	47.751	47.8476	47.9435	48.0349	48.1261	48.2106	48.2944	48.3751	48.4538	48.5324	48.6032	48.6736	48.7441	48.8114	48.8766	48.9417	49.0022	49.0594	49.1166	49.174	49.2281	49.2787	49.3304	49.3821	49.4321	49.4764	49.5213	49.5668	49.6122	49.6538	49.6918	49.7298	49.7678	49.8059	49.8445	49.8832	49.9146	49.9459	49.9776	50.0092	50.0409	50.0726	50.1043
471	47.0886	47.2067	47.3219	47.4331	47.5414	47.6464	47.7488	47.8453	47.9412	48.0327	48.1238	48.2083	48.2921	48.3728	48.4515	48.5302	48.6009	48.6714	48.7418	48.8092	48.8743	48.9394	48.9999	49.0571	49.1144	49.1718	49.2259	49.2766	49.3282	49.38	49.43	49.4742	49.5192	49.5647	49.6101	49.6517	49.6897	49.7277	49.7658	49.8039	49.8426	49.8812	49.9127	49.944	49.9757	50.0074	50.0391	50.0708	50.1025
472	47.0864	47.2045	47.3197	47.4308	47.5392	47.6441	47.7465	47.843	47.939	48.0304	48.1215	48.206	48.2898	48.3705	48.4492	48.5279	48.5986	48.6691	48.7395	48.8069	48.872	48.9372	48.9977	49.0549	49.1121	49.1696	49.2237	49.2744	49.3261	49.3778	49.4279	49.4721	49.5171	49.5626	49.6081	49.6496	49.6877	49.7257	49.7638	49.8019	49.8406	49.8793	49.9108	49.9421	49.9738	50.0055	50.0372	50.069	50.1007
473	47.0842	47.2023	47.3175	47.4286	47.5369	47.6418	47.7442	47.8408	47.9367	48.0281	48.1192	48.2037	48.2875	48.3682	48.4469	48.5256	48.5964	48.6668	48.7373	48.8046	48.8698	48.9349	48.9954	49.0527	49.1099	49.1674	49.2215	49.2722	49.3239	49.3757	49.4257	49.47	49.515	49.5605	49.606	49.6476	49.6856	49.7237	49.7618	49.8	49.8386	49.8773	49.9088	49.9402	49.9719	50.0037	50.0354	50.0671	50.0989
474	47.082	47.2001	47.3152	47.4263	47.5347	47.6396	47.7419	47.8385	47.9344	48.0258	48.1169	48.2014	48.2852	48.3659	48.4446	48.5233	48.5941	48.6645	48.735	48.8024	48.8675	48.9327	48.9932	49.0505	49.1077	49.1652	49.2194	49.27	49.3217	49.3735	49.4236	49.4679	49.5129	49.5584	49.6039	49.6455	49.6836	49.7217	49.7598	49.798	49.8367	49.8754	49.9069	49.9383	49.97	50.0018	50.0336	50.0653	50.0971
475	47.0798	47.1978	47.313	47.4241	47.5324	47.6373	47.7396	47.8362	47.9321	48.0235	48.1146	48.1991	48.2829	48.3636	48.4423	48.521	48.5918	48.6623	48.7327	48.8001	48.8653	48.9304	48.991	49.0482	49.1055	49.163	49.2172	49.2678	49.3196	49.3714	49.4214	49.4657	49.5108	49.5563	49.6018	49.6435	49.6816	49.7197	49.7578	49.796	49.8347	49.8735	49.905	49.9364	49.9682	49.9999	50.0317	50.0635	50.0953
476	47.0776	47.1956	47.3107	47.4218	47.5301	47.635	47.7374	47.8339	47.9298	48.0212	48.1123	48.1968	48.2806	48.3613	48.44	48.5187	48.5895	48.66	48.7304	48.7978	48.863	48.9282	48.9887	49.046	49.1033	49.1608	49.215	49.2657	49.3174	49.3692	49.4193	49.4636	49.5087	49.5542	49.5998	49.6414	49.6795	49.7176	49.7558	49.794	49.8328	49.8715	49.9031	49.9345	49.9663	49.9981	50.0299	50.0617	50.0935
477	47.0753	47.1934	47.3085	47.4196	47.5279	47.6328	47.7351	47.8316	47.9275	48.0189	48.11	48.1945	48.2783	48.359	48.4377	48.5164	48.5872	48.6577	48.7282	48.7956	48.8608	48.9259	48.9865	49.0438	49.1011	49.1586	49.2128	49.2635	49.3152	49.3671	49.4172	49.4615	49.5066	49.5521	49.5977	49.6394	49.6775	49.7156	49.7538	49.792	49.8308	49.8696	49.9012	49.9326	49.9644	49.9962	50.028	50.0599	50.0917
478	47.0731	47.1911	47.3063	47.4173	47.5256	47.6305	47.7328	47.8293	47.9252	48.0166	48.1077	48.1922	48.276	48.3567	48.4354	48.5141	48.585	48.6554	48.7259	48.7933	48.8585	48.9237	48.9842	49.0415	49.0988	49.1564	49.2106	49.2613	49.3131	49.3649	49.415	49.4594	49.5045	49.5501	49.5956	49.6373	49.6755	49.7136	49.7518	49.7901	49.8288	49.8676	49.8992	49.9307	49.9625	49.9944	50.0262	50.058	50.0899
479	47.0709	47.1889	47.304	47.4151	47.5234	47.6282	47.7305	47.8271	47.9229	48.0143	48.1054	48.1899	48.2737	48.3544	48.4331	48.5119	48.5827	48.6531	48.7236	48.7911	48.8562	48.9214	48.982	49.0393	49.0966	49.1542	49.2084	49.2591	49.3109	49.3628	49.4129	49.4573	49.5024	49.548	49.5935	49.6353	49.6734	49.7116	49.7498	49.7881	49.8269	49.8657	49.8973	49.9288	49.9606	49.9925	50.0244	50.0562	50.0881
480	47.0687	47.1867	47.3018	47.4128	47.5211	47.6259	47.7283	47.8248	47.9207	48.012	48.1031	48.1876	48.2714	48.3521	48.4308	48.5096	48.5804	48.6509	48.7214	48.7888	48.854	48.9192	48.9798	49.0371	49.0944	49.152	49.2062	49.2569	49.3087	49.3606	49.4107	49.4551	49.5003	49.5459	49.5915	49.6332	49.6714	49.7096	49.7478	49.7861	49.8249	49.8637	49.8954	49.9269	49.9588	49.9906	50.0225	50.0544	50.0863
481	47.0665	47.1844	47.2995	47.4106	47.5188	47.6237	47.726	47.8225	47.9184	48.0097	48.1008	48.1853	48.2691	48.3498	48.4286	48.5073	48.5781	48.6486	48.7191	48.7865	48.8517	48.9169	48.9775	49.0349	49.0922	49.1497	49.204	49.2548	49.3066	49.3585	49.4086	49.453	49.4982	49.5438	49.5894	49.6311	49.6693	49.7076	49.7458	49.7841	49.823	49.8618	49.8935	49.925	49.9569	49.9888	50.0207	50.0526	50.0845
482	47.0643	47.1822	47.2973	47.4083	47.5166	47.6214	47.7237	47.8202	47.9161	48.0075	48.0985	48.183	48.2668	48.3476	48.4263	48.505	48.5758	48.6463	48.7168	48.7843	48.8495	48.9147	48.9753	49.0326	49.09	49.1475	49.2018	49.2526	49.3044	49.3563	49.4065	49.4509	49.4961	49.5417	49.5873	49.6291	49.6673	49.7055	49.7438	49.7821	49.821	49.8598	49.8915	49.9231	49.955	49.9869	50.0188	50.0508	50.0827
483	47.0621	47.18	47.2951	47.4061	47.5143	47.6191	47.7214	47.8179	47.9138	48.0052	48.0962	48.1807	48.2646	48.3453	48.424	48.5027	48.5735	48.644	48.7145	48.782	48.8472	48.9124	48.9731	49.0304	49.0877	49.1453	49.1996	49.2504	49.3022	49.3542	49.4043	49.4488	49.494	49.5396	49.5853	49.627	49.6653	49.7035	49.7418	49.7801	49.819	49.8579	49.8896	49.9212	49.9531	49.9851	50.017	50.0489	50.0809
484	47.0598	47.1778	47.2928	47.4038	47.512	47.6169	47.7191	47.8157	47.9115	48.0029	48.0939	48.1784	48.2623	48.343	48.4217	48.5004	48.5713	48.6418	48.7123	48.7797	48.845	48.9102	48.9708	49.0282	49.0855	49.1431	49.1974	49.2482	49.3001	49.352	49.4022	49.4466	49.4919	49.5375	49.5832	49.625	49.6632	49.7015	49.7398	49.7782	49.8171	49.856	49.8877	49.9193	49.9512	49.9832	50.0152	50.0471	50.0791
485	47.0576	47.1755	47.2906	47.4015	47.5098	47.6146	47.7169	47.8134	47.9092	48.0006	48.0916	48.1761	48.26	48.3407	48.4194	48.4981	48.569	48.6395	48.71	48.7775	48.8427	48.9079	48.9686	49.0259	49.0833	49.1409	49.1952	49.246	49.2979	49.3498	49.4001	49.4445	49.4898	49.5354	49.5811	49.6229	49.6612	49.6995	49.7378	49.7762	49.8151	49.854	49.8858	49.9174	49.9493	49.9813	50.0133	50.0453	50.0773
486	47.0554	47.1733	47.2883	47.3993	47.5075	47.6123	47.7146	47.8111	47.9069	47.9983	48.0894	48.1738	48.2577	48.3384	48.4171	48.4958	48.5667	48.6372	48.7077	48.7752	48.8404	48.9057	48.9663	49.0237	49.0811	49.1387	49.193	49.2439	49.2957	49.3477	49.3979	49.4424	49.4877	49.5333	49.579	49.6209	49.6592	49.6975	49.7358	49.7742	49.8131	49.8521	49.8838	49.9155	49.9475	49.9795	50.0115	50.0435	50.0755
487	47.0532	47.1711	47.2861	47.397	47.5053	47.6101	47.7123	47.8088	47.9046	47.996	48.0871	48.1716	48.2554	48.3361	48.4148	48.4935	48.5644	48.6349	48.7054	48.7729	48.8382	48.9034	48.9641	49.0215	49.0789	49.1365	49.1908	49.2417	49.2936	49.3455	49.3958	49.4403	49.4855	49.5313	49.577	49.6188	49.6571	49.6954	49.7338	49.7722	49.8112	49.8501	49.8819	49.9136	49.9456	49.9776	50.0096	50.0417	50.0737
488	47.051	47.1688	47.2838	47.3948	47.503	47.6078	47.71	47.8065	47.9024	47.9937	48.0848	48.1693	48.2531	48.3338	48.4125	48.4913	48.5621	48.6326	48.7032	48.7707	48.8359	48.9012	48.9619	49.0193	49.0767	49.1343	49.1886	49.2395	49.2914	49.3434	49.3936	49.4382	49.4834	49.5292	49.5749	49.6168	49.6551	49.6934	49.7318	49.7702	49.8092	49.8482	49.88	49.9117	49.9437	49.9758	50.0078	50.0399	50.0719
489	47.0488	47.1666	47.2816	47.3925	47.5007	47.6055	47.7078	47.8042	47.9001	47.9914	48.0825	48.167	48.2508	48.3315	48.4102	48.489	48.5598	48.6304	48.7009	48.7684	48.8337	48.8989	48.9596	49.017	49.0744	49.1321	49.1864	49.2373	49.2892	49.3412	49.3915	49.436	49.4813	49.5271	49.5728	49.6147	49.6531	49.6914	49.7298	49.7683	49.8073	49.8462	49.8781	49.9098	49.9418	49.9739	50.006	50.038	50.0701
490	47.0465	47.1644	47.2794	47.3903	47.4985	47.6032	47.7055	47.802	47.8978	47.9891	48.0802	48.1647	48.2485	48.3292	48.4079	48.4867	48.5576	48.6281	48.6986	48.7661	48.8314	48.8967	48.9574	49.0148	49.0722	49.1299	49.1843	49.2351	49.2871	49.3391	49.3894	49.4339	49.4792	49.525	49.5707	49.6127	49.651	49.6894	49.7278	49.7663	49.8053	49.8443	49.8762	49.9078	49.9399	49.972	50.0041	50.0362	50.0683
491	47.0443	47.1622	47.2771	47.388	47.4962	47.601	47.7032	47.7997	47.8955	47.9868	48.0779	48.1624	48.2462	48.3269	48.4057	48.4844	48.5553	48.6258	48.6964	48.7639	48.8292	48.8944	48.9551	49.0126	49.07	49.1277	49.1821	49.233	49.2849	49.3369	49.3872	49.4318	49.4771	49.5229	49.5687	49.6106	49.649	49.6874	49.7258	49.7643	49.8033	49.8424	49.8742	49.9059	49.9381	49.9702	50.0023	50.0344	50.0665
492	47.0421	47.1599	47.2749	47.3858	47.4939	47.5987	47.7009	47.7974	47.8932	47.9846	48.0756	48.1601	48.2439	48.3246	48.4034	48.4821	48.553	48.6235	48.6941	48.7616	48.8269	48.8922	48.9529	49.0103	49.0678	49.1255	49.1799	49.2308	49.2827	49.3348	49.3851	49.4297	49.475	49.5208	49.5666	49.6085	49.6469	49.6854	49.7238	49.7623	49.8014	49.8404	49.8723	49.904	49.9362	49.9683	50.0004	50.0326	50.0647
493	47.0399	47.1577	47.2726	47.3835	47.4917	47.5964	47.6987	47.7951	47.8909	47.9823	48.0733	48.1578	48.2416	48.3223	48.4011	48.4798	48.5507	48.6213	48.6918	48.7593	48.8246	48.8899	48.9507	49.0081	49.0656	49.1233	49.1777	49.2286	49.2806	49.3326	49.383	49.4275	49.4729	49.5187	49.5645	49.6065	49.6449	49.6833	49.7218	49.7603	49.7994	49.8385	49.8704	49.9021	49.9343	49.9664	49.9986	50.0308	50.0629
494	47.0377	47.1555	47.2704	47.3813	47.4894	47.5942	47.6964	47.7928	47.8886	47.98	48.071	48.1555	48.2393	48.32	48.3988	48.4775	48.5484	48.619	48.6895	48.7571	48.8224	48.8877	48.9484	49.0059	49.0634	49.1211	49.1755	49.2264	49.2784	49.3305	49.3808	49.4254	49.4708	49.5166	49.5625	49.6044	49.6429	49.6813	49.7198	49.7584	49.7974	49.8365	49.8685	49.9002	49.9324	49.9646	49.9968	50.0289	50.0611
495	47.0355	47.1532	47.2682	47.379	47.4872	47.5919	47.6941	47.7905	47.8863	47.9777	48.0687	48.1532	48.237	48.3177	48.3965	48.4752	48.5461	48.6167	48.6873	48.7548	48.8201	48.8854	48.9462	49.0037	49.0611	49.1189	49.1733	49.2242	49.2762	49.3283	49.3787	49.4233	49.4687	49.5145	49.5604	49.6024	49.6408	49.6793	49.7178	49.7564	49.7955	49.8346	49.8665	49.8983	49.9305	49.9627	49.9949	50.0271	50.0593
496	47.0333	47.151	47.2659	47.3768	47.4849	47.5896	47.6918	47.7883	47.8841	47.9754	48.0664	48.1509	48.2347	48.3154	48.3942	48.473	48.5439	48.6144	48.685	48.7525	48.8179	48.8832	48.9439	49.0014	49.0589	49.1166	49.1711	49.2221	49.2741	49.3262	49.3765	49.4212	49.4666	49.5125	49.5583	49.6003	49.6388	49.6773	49.7158	49.7544	49.7935	49.8326	49.8646	49.8964	49.9286	49.9609	49.9931	50.0253	50.0575
497	47.031	47.1488	47.2637	47.3745	47.4826	47.5873	47.6895	47.786	47.8818	47.9731	48.0641	48.1486	48.2324	48.3132	48.3919	48.4707	48.5416	48.6121	48.6827	48.7503	48.8156	48.8809	48.9417	48.9992	49.0567	49.1144	49.1689	49.2199	49.2719	49.324	49.3744	49.4191	49.4645	49.5104	49.5562	49.5983	49.6368	49.6753	49.7138	49.7524	49.7916	49.8307	49.8627	49.8945	49.9268	49.959	49.9912	50.0235	50.0557
498	47.0288	47.1466	47.2614	47.3723	47.4804	47.5851	47.6873	47.7837	47.8795	47.9708	48.0618	48.1463	48.2301	48.3109	48.3896	48.4684	48.5393	48.6099	48.6805	48.748	48.8134	48.8787	48.9395	48.997	49.0545	49.1122	49.1667	49.2177	49.2697	49.3219	49.3723	49.4169	49.4624	49.5083	49.5542	49.5962	49.6347	49.6732	49.7118	49.7504	49.7896	49.8288	49.8608	49.8926	49.9249	49.9571	49.9894	50.0217	50.0539
499	47.0266	47.1443	47.2592	47.37	47.4781	47.5828	47.685	47.7814	47.8772	47.9685	48.0595	48.144	48.2278	48.3086	48.3873	48.4661	48.537	48.6076	48.6782	48.7457	48.8111	48.8764	48.9372	48.9947	49.0523	49.11	49.1645	49.2155	49.2676	49.3197	49.3701	49.4148	49.4603	49.5062	49.5521	49.5942	49.6327	49.6712	49.7098	49.7484	49.7876	49.8268	49.8588	49.8907	49.923	49.9553	49.9876	50.0198	50.0521
500	47.0244	47.1421	47.257	47.3678	47.4759	47.5805	47.6827	47.7791	47.8749	47.9662	48.0572	48.1417	48.2256	48.3063	48.385	48.4638	48.5347	48.6053	48.6759	48.7435	48.8088	48.8742	48.935	48.9925	49.0501	49.1078	49.1623	49.2133	49.2654	49.3176	49.368	49.4127	49.4582	49.5041	49.55	49.5921	49.6307	49.6692	49.7078	49.7465	49.7857	49.8249	49.8569	49.8888	49.9211	49.9534	49.9857	50.018	50.0503
501	47.0222	47.1399	47.2547	47.3655	47.4736	47.5783	47.6804	47.7768	47.8726	47.9639	48.055	48.1394	48.2233	48.304	48.3827	48.4615	48.5324	48.603	48.6736	48.7412	48.8066	48.872	48.9328	48.9903	49.0478	49.1056	49.1601	49.2112	49.2632	49.3154	49.3658	49.4106	49.4561	49.502	49.5479	49.59	49.6286	49.6672	49.7058	49.7445	49.7837	49.8229	49.855	49.8869	49.9192	49.9516	49.9839	50.0162	50.0485
502	47.02	47.1376	47.2525	47.3633	47.4713	47.576	47.6782	47.7746	47.8703	47.9616	48.0527	48.1371	48.221	48.3017	48.3805	48.4592	48.5302	48.6008	48.6714	48.739	48.8043	48.8697	48.9305	48.9881	49.0456	49.1034	49.1579	49.209	49.2611	49.3133	49.3637	49.4084	49.454	49.4999	49.5459	49.588	49.6266	49.6652	49.7038	49.7425	49.7817	49.821	49.8531	49.885	49.9174	49.9497	49.982	50.0144	50.0467
503	47.0177	47.1354	47.2502	47.361	47.4691	47.5737	47.6759	47.7723	47.868	47.9594	48.0504	48.1349	48.2187	48.2994	48.3782	48.4569	48.5279	48.5985	48.6691	48.7367	48.8021	48.8675	48.9283	48.9858	49.0434	49.1012	49.1557	49.2068	49.2589	49.3111	49.3616	49.4063	49.4519	49.4978	49.5438	49.5859	49.6245	49.6632	49.7018	49.7405	49.7798	49.819	49.8512	49.8831	49.9155	49.9478	49.9802	50.0126	50.0449
504	47.0155	47.1332	47.248	47.3588	47.4668	47.5715	47.6736	47.77	47.8657	47.9571	48.0481	48.1326	48.2164	48.2971	48.3759	48.4546	48.5256	48.5962	48.6668	48.7344	48.7998	48.8652	48.926	48.9836	49.0412	49.099	49.1535	49.2046	49.2567	49.3089	49.3594	49.4042	49.4498	49.4957	49.5417	49.5839	49.6225	49.6611	49.6998	49.7385	49.7778	49.8171	49.8492	49.8812	49.9136	49.946	49.9784	50.0108	50.0431
505	47.0133	47.131	47.2457	47.3565	47.4645	47.5692	47.6713	47.7677	47.8635	47.9548	48.0458	48.1303	48.2141	48.2948	48.3736	48.4524	48.5233	48.5939	48.6645	48.7322	48.7976	48.863	48.9238	48.9814	49.039	49.0968	49.1513	49.2024	49.2546	49.3068	49.3573	49.4021	49.4476	49.4937	49.5397	49.5818	49.6205	49.6591	49.6978	49.7366	49.7759	49.8152	49.8473	49.8793	49.9117	49.9441	49.9765	50.0089	50.0413
506	47.0111	47.1287	47.2435	47.3543	47.4623	47.5669	47.669	47.7654	47.8612	47.9525	48.0435	48.128	48.2118	48.2925	48.3713	48.4501	48.521	48.5917	48.6623	48.7299	48.7953	48.8607	48.9216	48.9792	49.0367	49.0946	49.1491	49.2002	49.2524	49.3046	49.3552	49.4	49.4455	49.4916	49.5376	49.5798	49.6184	49.6571	49.6958	49.7346	49.7739	49.8132	49.8454	49.8774	49.9098	49.9423	49.9747	50.0071	50.0395
507	47.0089	47.1265	47.2413	47.352	47.46	47.5646	47.6668	47.7632	47.8589	47.9502	48.0412	48.1257	48.2095	48.2902	48.369	48.4478	48.5187	48.5894	48.66	48.7276	48.793	48.8585	48.9193	48.9769	49.0345	49.0924	49.147	49.1981	49.2502	49.3025	49.353	49.3978	49.4434	49.4895	49.5355	49.5777	49.6164	49.6551	49.6938	49.7326	49.7719	49.8113	49.8435	49.8755	49.908	49.9404	49.9728	50.0053	50.0377
508	47.0067	47.1243	47.239	47.3497	47.4578	47.5624	47.6645	47.7609	47.8566	47.9479	48.0389	48.1234	48.2072	48.2879	48.3667	48.4455	48.5165	48.5871	48.6577	48.7254	48.7908	48.8562	48.9171	48.9747	49.0323	49.0902	49.1448	49.1959	49.2481	49.3003	49.3509	49.3957	49.4413	49.4874	49.5334	49.5757	49.6144	49.6531	49.6918	49.7306	49.77	49.8093	49.8415	49.8736	49.9061	49.9385	49.971	50.0035	50.0359
509	47.0045	47.122	47.2368	47.3475	47.4555	47.5601	47.6622	47.7586	47.8543	47.9456	48.0366	48.1211	48.2049	48.2856	48.3644	48.4432	48.5142	48.5848	48.6555	48.7231	48.7885	48.854	48.9148	48.9725	49.0301	49.088	49.1426	49.1937	49.2459	49.2982	49.3487	49.3936	49.4392	49.4853	49.5314	49.5736	49.6123	49.651	49.6898	49.7286	49.768	49.8074	49.8396	49.8717	49.9042	49.9367	49.9692	50.0017	50.0341
510	47.0022	47.1198	47.2345	47.3452	47.4532	47.5578	47.6599	47.7563	47.852	47.9433	48.0343	48.1188	48.2026	48.2833	48.3621	48.4409	48.5119	48.5825	48.6532	48.7208	48.7863	48.8517	48.9126	48.9702	49.0279	49.0858	49.1404	49.1915	49.2437	49.296	49.3466	49.3915	49.4371	49.4832	49.5293	49.5715	49.6103	49.649	49.6878	49.7267	49.766	49.8054	49.8377	49.8698	49.9023	49.9348	49.9673	49.9998	50.0324
511	47	47.1176	47.2323	47.343	47.451	47.5556	47.6577	47.754	47.8497	47.941	48.032	48.1165	48.2003	48.2811	48.3598	48.4386	48.5096	48.5803	48.6509	48.7186	48.784	48.8495	48.9104	48.968	49.0257	49.0836	49.1382	49.1893	49.2416	49.2939	49.3445	49.3893	49.435	49.4811	49.5272	49.5695	49.6083	49.647	49.6858	49.7247	49.7641	49.8035	49.8358	49.8679	49.9004	49.933	49.9655	49.998	50.0306
512	46.9978	47.1154	47.2301	47.3407	47.4487	47.5533	47.6554	47.7517	47.8474	47.9387	48.0297	48.1142	48.198	48.2788	48.3576	48.4363	48.5073	48.578	48.6486	48.7163	48.7818	48.8472	48.9081	48.9658	49.0234	49.0813	49.136	49.1872	49.2394	49.2917	49.3423	49.3872	49.4329	49.479	49.5251	49.5674	49.6062	49.645	49.6838	49.7227	49.7621	49.8015	49.8338	49.866	49.8985	49.9311	49.9636	49.9962	50.0288
513	46.9956	47.1131	47.2278	47.3385	47.4465	47.551	47.6531	47.7495	47.8452	47.9364	48.0274	48.1119	48.1957	48.2765	48.3553	48.4341	48.505	48.5757	48.6464	48.714	48.7795	48.845	48.9059	48.9636	49.0212	49.0791	49.1338	49.185	49.2372	49.2896	49.3402	49.3851	49.4308	49.4769	49.5231	49.5654	49.6042	49.643	49.6818	49.7207	49.7602	49.7996	49.8319	49.8641	49.8967	49.9292	49.9618	49.9944	50.027
514	46.9934	47.1109	47.2256	47.3362	47.4442	47.5488	47.6508	47.7472	47.8429	47.9342	48.0251	48.1096	48.1934	48.2742	48.353	48.4318	48.5028	48.5734	48.6441	48.7118	48.7772	48.8427	48.9036	48.9613	49.019	49.0769	49.1316	49.1828	49.2351	49.2874	49.3381	49.383	49.4287	49.4748	49.521	49.5633	49.6021	49.641	49.6798	49.7187	49.7582	49.7977	49.83	49.8622	49.8948	49.9274	49.96	49.9926	50.0252
515	46.9912	47.1087	47.2233	47.334	47.4419	47.5465	47.6486	47.7449	47.8406	47.9319	48.0228	48.1073	48.1911	48.2719	48.3507	48.4295	48.5005	48.5712	48.6418	48.7095	48.775	48.8405	48.9014	48.9591	49.0168	49.0747	49.1294	49.1806	49.2329	49.2853	49.3359	49.3809	49.4266	49.4728	49.5189	49.5613	49.6001	49.6389	49.6778	49.7168	49.7562	49.7957	49.8281	49.8603	49.8929	49.9255	49.9581	49.9907	50.0234
516	46.9889	47.1064	47.2211	47.3317	47.4397	47.5442	47.6463	47.7426	47.8383	47.9296	48.0206	48.105	48.1888	48.2696	48.3484	48.4272	48.4982	48.5689	48.6395	48.7072	48.7727	48.8382	48.8992	48.9569	49.0146	49.0725	49.1272	49.1784	49.2307	49.2831	49.3338	49.3787	49.4245	49.4707	49.5169	49.5592	49.5981	49.6369	49.6758	49.7148	49.7543	49.7938	49.8262	49.8584	49.891	49.9237	49.9563	49.9889	50.0216
517	46.9867	47.1042	47.2189	47.3295	47.4374	47.5419	47.644	47.7403	47.836	47.9273	48.0183	48.1027	48.1865	48.2673	48.3461	48.4249	48.4959	48.5666	48.6373	48.705	48.7705	48.836	48.8969	48.9546	49.0124	49.0703	49.125	49.1763	49.2286	49.281	49.3316	49.3766	49.4224	49.4686	49.5148	49.5572	49.596	49.6349	49.6738	49.7128	49.7523	49.7918	49.8242	49.8565	49.8891	49.9218	49.9545	49.9871	50.0198
518	46.9845	47.102	47.2166	47.3272	47.4351	47.5397	47.6417	47.738	47.8337	47.925	48.016	48.1004	48.1843	48.265	48.3438	48.4226	48.4936	48.5643	48.635	48.7027	48.7682	48.8337	48.8947	48.9524	49.0101	49.0681	49.1228	49.1741	49.2264	49.2788	49.3295	49.3745	49.4203	49.4665	49.5127	49.5551	49.594	49.6329	49.6718	49.7108	49.7503	49.7899	49.8223	49.8546	49.8873	49.9199	49.9526	49.9853	50.018
519	46.9823	47.0997	47.2144	47.325	47.4329	47.5374	47.6394	47.7358	47.8314	47.9227	48.0137	48.0981	48.182	48.2627	48.3415	48.4203	48.4914	48.562	48.6327	48.7004	48.766	48.8315	48.8925	48.9502	49.0079	49.0659	49.1206	49.1719	49.2242	49.2767	49.3274	49.3724	49.4182	49.4644	49.5106	49.5531	49.592	49.6309	49.6698	49.7088	49.7484	49.7879	49.8204	49.8527	49.8854	49.9181	49.9508	49.9835	50.0162
520	46.9801	47.0975	47.2121	47.3227	47.4306	47.5351	47.6372	47.7335	47.8291	47.9204	48.0114	48.0959	48.1797	48.2604	48.3392	48.418	48.4891	48.5598	48.6305	48.6982	48.7637	48.8292	48.8902	48.948	49.0057	49.0637	49.1184	49.1697	49.2221	49.2745	49.3252	49.3702	49.4161	49.4623	49.5086	49.551	49.5899	49.6288	49.6678	49.7068	49.7464	49.786	49.8185	49.8508	49.8835	49.9162	49.9489	49.9817	50.0144
521	46.9779	47.0953	47.2099	47.3205	47.4284	47.5329	47.6349	47.7312	47.8269	47.9181	48.0091	48.0936	48.1774	48.2581	48.3369	48.4158	48.4868	48.5575	48.6282	48.6959	48.7614	48.827	48.888	48.9457	49.0035	49.0615	49.1162	49.1675	49.2199	49.2724	49.3231	49.3681	49.414	49.4602	49.5065	49.5489	49.5879	49.6268	49.6658	49.7049	49.7445	49.7841	49.8165	49.8489	49.8816	49.9144	49.9471	49.9798	50.0126
522	46.9757	47.0931	47.2076	47.3182	47.4261	47.5306	47.6326	47.7289	47.8246	47.9158	48.0068	48.0913	48.1751	48.2558	48.3346	48.4135	48.4845	48.5552	48.6259	48.6936	48.7592	48.8247	48.8857	48.9435	49.0013	49.0593	49.114	49.1654	49.2177	49.2702	49.3209	49.366	49.4118	49.4581	49.5044	49.5469	49.5858	49.6248	49.6638	49.7029	49.7425	49.7821	49.8146	49.847	49.8797	49.9125	49.9453	49.978	50.0108
523	46.9734	47.0908	47.2054	47.316	47.4238	47.5283	47.6303	47.7266	47.8223	47.9135	48.0045	48.089	48.1728	48.2535	48.3324	48.4112	48.4822	48.5529	48.6236	48.6914	48.7569	48.8225	48.8835	48.9413	48.999	49.0571	49.1119	49.1632	49.2156	49.2681	49.3188	49.3639	49.4097	49.456	49.5023	49.5448	49.5838	49.6228	49.6618	49.7009	49.7405	49.7802	49.8127	49.8451	49.8778	49.9106	49.9434	49.9762	50.009
524	46.9712	47.0886	47.2032	47.3137	47.4216	47.5261	47.6281	47.7243	47.82	47.9112	48.0022	48.0867	48.1705	48.2512	48.3301	48.4089	48.4799	48.5507	48.6214	48.6891	48.7547	48.8202	48.8813	48.939	48.9968	49.0549	49.1097	49.161	49.2134	49.2659	49.3167	49.3618	49.4076	49.454	49.5003	49.5428	49.5818	49.6208	49.6598	49.6989	49.7386	49.7782	49.8108	49.8432	49.876	49.9088	49.9416	49.9744	50.0072
525	46.969	47.0864	47.2009	47.3115	47.4193	47.5238	47.6258	47.7221	47.8177	47.909	47.9999	48.0844	48.1682	48.249	48.3278	48.4066	48.4777	48.5484	48.6191	48.6868	48.7524	48.818	48.879	48.9368	48.9946	49.0527	49.1075	49.1588	49.2112	49.2637	49.3145	49.3596	49.4055	49.4519	49.4982	49.5407	49.5797	49.6188	49.6578	49.6969	49.7366	49.7763	49.8088	49.8413	49.8741	49.9069	49.9397	49.9726	50.0054
526	46.9668	47.0841	47.1987	47.3092	47.417	47.5215	47.6235	47.7198	47.8154	47.9067	47.9976	48.0821	48.1659	48.2467	48.3255	48.4043	48.4754	48.5461	48.6168	48.6846	48.7502	48.8157	48.8768	48.9346	48.9924	49.0505	49.1053	49.1566	49.2091	49.2616	49.3124	49.3575	49.4034	49.4498	49.4961	49.5387	49.5777	49.6167	49.6558	49.695	49.7346	49.7743	49.8069	49.8394	49.8722	49.905	49.9379	49.9707	50.0036
527	46.9646	47.0819	47.1964	47.307	47.4148	47.5192	47.6212	47.7175	47.8131	47.9044	47.9953	48.0798	48.1636	48.2444	48.3232	48.402	48.4731	48.5438	48.6146	48.6823	48.7479	48.8135	48.8745	48.9324	48.9902	49.0482	49.1031	49.1545	49.2069	49.2594	49.3103	49.3554	49.4013	49.4477	49.4941	49.5366	49.5757	49.6147	49.6538	49.693	49.7327	49.7724	49.805	49.8375	49.8703	49.9032	49.9361	49.9689	50.0018
528	46.9624	47.0797	47.1942	47.3047	47.4125	47.517	47.6189	47.7152	47.8108	47.9021	47.993	48.0775	48.1613	48.2421	48.3209	48.3997	48.4708	48.5415	48.6123	48.6801	48.7456	48.8112	48.8723	48.9301	48.988	49.046	49.1009	49.1523	49.2047	49.2573	49.3081	49.3533	49.3992	49.4456	49.492	49.5346	49.5736	49.6127	49.6518	49.691	49.7307	49.7705	49.8031	49.8355	49.8684	49.9013	49.9342	49.9671	50
529	46.9601	47.0775	47.192	47.3025	47.4103	47.5147	47.6167	47.7129	47.8086	47.8998	47.9907	48.0752	48.159	48.2398	48.3186	48.3974	48.4685	48.5393	48.61	48.6778	48.7434	48.809	48.8701	48.9279	48.9857	49.0438	49.0987	49.1501	49.2026	49.2551	49.306	49.3512	49.3971	49.4435	49.4899	49.5325	49.5716	49.6107	49.6498	49.689	49.7288	49.7685	49.8012	49.8336	49.8666	49.8995	49.9324	49.9653	49.9982
530	46.9579	47.0752	47.1897	47.3002	47.408	47.5124	47.6144	47.7106	47.8063	47.8975	47.9884	48.0729	48.1567	48.2375	48.3163	48.3952	48.4662	48.537	48.6077	48.6755	48.7411	48.8067	48.8678	48.9257	48.9835	49.0416	49.0965	49.1479	49.2004	49.253	49.3038	49.349	49.395	49.4414	49.4878	49.5304	49.5696	49.6087	49.6478	49.687	49.7268	49.7666	49.7992	49.8317	49.8647	49.8976	49.9305	49.9635	49.9964
531	46.9557	47.073	47.1875	47.298	47.4057	47.5102	47.6121	47.7084	47.804	47.8952	47.9861	48.0706	48.1544	48.2352	48.314	48.3929	48.464	48.5347	48.6055	48.6733	48.7389	48.8045	48.8656	48.9234	48.9813	49.0394	49.0943	49.1457	49.1982	49.2508	49.3017	49.3469	49.3929	49.4393	49.4858	49.5284	49.5675	49.6066	49.6458	49.6851	49.7248	49.7646	49.7973	49.8298	49.8628	49.8957	49.9287	49.9616	49.9946
532	46.9535	47.0708	47.1852	47.2957	47.4035	47.5079	47.6098	47.7061	47.8017	47.8929	47.9839	48.0683	48.1521	48.2329	48.3117	48.3906	48.4617	48.5324	48.6032	48.671	48.7366	48.8022	48.8633	48.9212	48.9791	49.0372	49.0921	49.1436	49.1961	49.2487	49.2996	49.3448	49.3908	49.4372	49.4837	49.5263	49.5655	49.6046	49.6438	49.6831	49.7229	49.7627	49.7954	49.8279	49.8609	49.8939	49.9269	49.9598	49.9928
533	46.9513	47.0685	47.183	47.2934	47.4012	47.5056	47.6076	47.7038	47.7994	47.8906	47.9816	48.066	48.1498	48.2306	48.3095	48.3883	48.4594	48.5302	48.6009	48.6687	48.7344	48.8	48.8611	48.919	48.9769	49.035	49.0899	49.1414	49.1939	49.2465	49.2974	49.3427	49.3887	49.4352	49.4816	49.5243	49.5634	49.6026	49.6418	49.6811	49.7209	49.7607	49.7935	49.826	49.859	49.892	49.925	49.958	49.991
534	46.9491	47.0663	47.1808	47.2912	47.399	47.5033	47.6053	47.7015	47.7971	47.8883	47.9793	48.0637	48.1475	48.2283	48.3072	48.386	48.4571	48.5279	48.5986	48.6665	48.7321	48.7977	48.8589	48.9168	48.9747	49.0328	49.0877	49.1392	49.1917	49.2444	49.2953	49.3405	49.3866	49.4331	49.4795	49.5222	49.5614	49.6006	49.6398	49.6791	49.719	49.7588	49.7915	49.8241	49.8571	49.8902	49.9232	49.9562	49.9892
535	46.9469	47.0641	47.1785	47.2889	47.3967	47.5011	47.603	47.6992	47.7948	47.8861	47.977	48.0614	48.1453	48.226	48.3049	48.3837	48.4548	48.5256	48.5964	48.6642	48.7298	48.7955	48.8566	48.9145	48.9724	49.0306	49.0855	49.137	49.1896	49.2422	49.2931	49.3384	49.3845	49.431	49.4775	49.5202	49.5594	49.5986	49.6378	49.6771	49.717	49.7569	49.7896	49.8222	49.8553	49.8883	49.9213	49.9544	49.9874
536	46.9446	47.0619	47.1763	47.2867	47.3944	47.4988	47.6007	47.697	47.7925	47.8838	47.9747	48.0592	48.143	48.2237	48.3026	48.3814	48.4525	48.5233	48.5941	48.6619	48.7276	48.7932	48.8544	48.9123	48.9702	49.0284	49.0833	49.1348	49.1874	49.2401	49.291	49.3363	49.3824	49.4289	49.4754	49.5181	49.5573	49.5966	49.6358	49.6751	49.715	49.7549	49.7877	49.8203	49.8534	49.8864	49.9195	49.9526	49.9856
537	46.9424	47.0596	47.174	47.2844	47.3922	47.4965	47.5984	47.6947	47.7903	47.8815	47.9724	48.0569	48.1407	48.2214	48.3003	48.3791	48.4503	48.521	48.5918	48.6597	48.7253	48.791	48.8521	48.9101	48.968	49.0262	49.0811	49.1327	49.1852	49.2379	49.2889	49.3342	49.3803	49.4268	49.4733	49.5161	49.5553	49.5945	49.6338	49.6732	49.7131	49.753	49.7858	49.8184	49.8515	49.8846	49.9177	49.9507	49.9838
538	46.9402	47.0574	47.1718	47.2822	47.3899	47.4943	47.5962	47.6924	47.788	47.8792	47.9701	48.0546	48.1384	48.2191	48.298	48.3769	48.448	48.5188	48.5896	48.6574	48.7231	48.7887	48.8499	48.9078	48.9658	49.024	49.0789	49.1305	49.1831	49.2358	49.2867	49.3321	49.3782	49.4247	49.4713	49.514	49.5533	49.5925	49.6318	49.6712	49.7111	49.751	49.7838	49.8165	49.8496	49.8827	49.9158	49.9489	49.982
539	46.938	47.0552	47.1695	47.2799	47.3876	47.492	47.5939	47.6901	47.7857	47.8769	47.9678	48.0523	48.1361	48.2169	48.2957	48.3746	48.4457	48.5165	48.5873	48.6551	48.7208	48.7865	48.8477	48.9056	48.9636	49.0218	49.0767	49.1283	49.1809	49.2336	49.2846	49.3299	49.3761	49.4226	49.4692	49.512	49.5512	49.5905	49.6298	49.6692	49.7091	49.7491	49.7819	49.8146	49.8477	49.8809	49.914	49.9471	49.9802
540	46.9358	47.0529	47.1673	47.2777	47.3854	47.4897	47.5916	47.6878	47.7834	47.8746	47.9655	48.05	48.1338	48.2146	48.2934	48.3723	48.4434	48.5142	48.585	48.6529	48.7186	48.7843	48.8454	48.9034	48.9614	49.0196	49.0746	49.1261	49.1787	49.2315	49.2825	49.3278	49.3739	49.4205	49.4671	49.5099	49.5492	49.5885	49.6278	49.6672	49.7072	49.7471	49.78	49.8127	49.8459	49.879	49.9121	49.9453	49.9784
541	46.9336	47.0507	47.1651	47.2754	47.3831	47.4875	47.5893	47.6855	47.7811	47.8723	47.9632	48.0477	48.1315	48.2123	48.2911	48.37	48.4411	48.5119	48.5827	48.6506	48.7163	48.782	48.8432	48.9012	48.9591	49.0174	49.0724	49.1239	49.1766	49.2293	49.2803	49.3257	49.3718	49.4184	49.465	49.5078	49.5472	49.5865	49.6258	49.6652	49.7052	49.7452	49.7781	49.8108	49.844	49.8771	49.9103	49.9435	49.9766
542	46.9313	47.0485	47.1628	47.2732	47.3809	47.4852	47.5871	47.6833	47.7788	47.87	47.9609	48.0454	48.1292	48.21	48.2888	48.3677	48.4388	48.5097	48.5805	48.6483	48.714	48.7798	48.841	48.8989	48.9569	49.0151	49.0702	49.1218	49.1744	49.2272	49.2782	49.3236	49.3697	49.4164	49.463	49.5058	49.5451	49.5844	49.6238	49.6633	49.7033	49.7432	49.7762	49.8089	49.8421	49.8753	49.9085	49.9416	49.9748
543	46.9291	47.0463	47.1606	47.2709	47.3786	47.4829	47.5848	47.681	47.7765	47.8677	47.9586	48.0431	48.1269	48.2077	48.2865	48.3654	48.4366	48.5074	48.5782	48.6461	48.7118	48.7775	48.8387	48.8967	48.9547	49.0129	49.068	49.1196	49.1722	49.225	49.276	49.3214	49.3676	49.4143	49.4609	49.5037	49.5431	49.5824	49.6218	49.6613	49.7013	49.7413	49.7742	49.807	49.8402	49.8734	49.9066	49.9398	49.973
544	46.9269	47.044	47.1583	47.2687	47.3763	47.4806	47.5825	47.6787	47.7742	47.8654	47.9563	48.0408	48.1246	48.2054	48.2843	48.3631	48.4343	48.5051	48.5759	48.6438	48.7095	48.7753	48.8365	48.8945	48.9525	49.0107	49.0658	49.1174	49.1701	49.2228	49.2739	49.3193	49.3655	49.4122	49.4588	49.5017	49.541	49.5804	49.6198	49.6593	49.6993	49.7394	49.7723	49.8051	49.8383	49.8716	49.9048	49.938	49.9712
545	46.9247	47.0418	47.1561	47.2664	47.3741	47.4784	47.5802	47.6764	47.7719	47.8631	47.954	48.0385	48.1223	48.2031	48.282	48.3608	48.432	48.5028	48.5737	48.6415	48.7073	48.773	48.8342	48.8923	48.9503	49.0085	49.0636	49.1152	49.1679	49.2207	49.2718	49.3172	49.3634	49.4101	49.4567	49.4996	49.539	49.5784	49.6178	49.6573	49.6974	49.7374	49.7704	49.8032	49.8364	49.8697	49.9029	49.9362	49.9694
546	46.9225	47.0396	47.1539	47.2642	47.3718	47.4761	47.578	47.6741	47.7697	47.8609	47.9517	48.0362	48.12	48.2008	48.2797	48.3585	48.4297	48.5005	48.5714	48.6393	48.705	48.7708	48.832	48.89	48.948	49.0063	49.0614	49.113	49.1657	49.2185	49.2696	49.3151	49.3613	49.408	49.4547	49.4976	49.537	49.5764	49.6158	49.6553	49.6954	49.7355	49.7685	49.8013	49.8346	49.8678	49.9011	49.9344	49.9676
547	46.9203	47.0373	47.1516	47.2619	47.3696	47.4738	47.5757	47.6718	47.7674	47.8586	47.9495	48.0339	48.1177	48.1985	48.2774	48.3563	48.4274	48.4983	48.5691	48.637	48.7028	48.7685	48.8298	48.8878	48.9458	49.0041	49.0592	49.1109	49.1636	49.2164	49.2675	49.313	49.3592	49.4059	49.4526	49.4955	49.5349	49.5744	49.6138	49.6534	49.6934	49.7335	49.7665	49.7994	49.8327	49.866	49.8993	49.9325	49.9658
548	46.9181	47.0351	47.1494	47.2597	47.3673	47.4716	47.5734	47.6696	47.7651	47.8563	47.9472	48.0316	48.1154	48.1962	48.2751	48.354	48.4251	48.496	48.5668	48.6347	48.7005	48.7663	48.8275	48.8856	48.9436	49.0019	49.057	49.1087	49.1614	49.2142	49.2654	49.3108	49.3571	49.4038	49.4505	49.4935	49.5329	49.5723	49.6118	49.6514	49.6915	49.7316	49.7646	49.7975	49.8308	49.8641	49.8974	49.9307	49.964
549	46.9158	47.0329	47.1471	47.2574	47.365	47.4693	47.5711	47.6673	47.7628	47.854	47.9449	48.0293	48.1131	48.1939	48.2728	48.3517	48.4229	48.4937	48.5646	48.6325	48.6982	48.764	48.8253	48.8833	48.9414	48.9997	49.0548	49.1065	49.1592	49.2121	49.2632	49.3087	49.355	49.4017	49.4485	49.4914	49.5309	49.5703	49.6098	49.6494	49.6895	49.7296	49.7627	49.7956	49.8289	49.8623	49.8956	49.9289	49.9622
550	46.9136	47.0306	47.1449	47.2552	47.3628	47.467	47.5688	47.665	47.7605	47.8517	47.9426	48.027	48.1108	48.1916	48.2705	48.3494	48.4206	48.4914	48.5623	48.6302	48.696	48.7618	48.823	48.8811	48.9392	48.9975	49.0526	49.1043	49.1571	49.2099	49.2611	49.3066	49.3529	49.3996	49.4464	49.4893	49.5288	49.5683	49.6078	49.6474	49.6876	49.7277	49.7608	49.7937	49.827	49.8604	49.8937	49.9271	49.9604
551	46.9114	47.0284	47.1426	47.2529	47.3605	47.4648	47.5666	47.6627	47.7582	47.8494	47.9403	48.0247	48.1085	48.1893	48.2682	48.3471	48.4183	48.4892	48.56	48.628	48.6937	48.7595	48.8208	48.8789	48.937	48.9953	49.0504	49.1021	49.1549	49.2078	49.2589	49.3045	49.3508	49.3975	49.4443	49.4873	49.5268	49.5663	49.6058	49.6454	49.6856	49.7258	49.7588	49.7918	49.8252	49.8585	49.8919	49.9253	49.9586
552	46.9092	47.0262	47.1404	47.2507	47.3582	47.4625	47.5643	47.6604	47.7559	47.8471	47.938	48.0224	48.1063	48.187	48.2659	48.3448	48.416	48.4869	48.5577	48.6257	48.6915	48.7573	48.8186	48.8767	48.9347	48.9931	49.0482	49.1	49.1528	49.2056	49.2568	49.3023	49.3487	49.3955	49.4422	49.4852	49.5247	49.5643	49.6038	49.6434	49.6836	49.7238	49.7569	49.7899	49.8233	49.8567	49.8901	49.9235	49.9568
553	46.907	47.024	47.1382	47.2484	47.356	47.4602	47.562	47.6581	47.7536	47.8448	47.9357	48.0202	48.104	48.1848	48.2636	48.3425	48.4137	48.4846	48.5555	48.6234	48.6892	48.755	48.8163	48.8744	48.9325	48.9909	49.046	49.0978	49.1506	49.2035	49.2547	49.3002	49.3466	49.3934	49.4402	49.4832	49.5227	49.5622	49.6018	49.6415	49.6817	49.7219	49.755	49.788	49.8214	49.8548	49.8882	49.9216	49.955
554	46.9048	47.0217	47.1359	47.2462	47.3537	47.4579	47.5597	47.6559	47.7514	47.8425	47.9334	48.0179	48.1017	48.1825	48.2614	48.3402	48.4114	48.4823	48.5532	48.6212	48.687	48.7528	48.8141	48.8722	48.9303	48.9887	49.0438	49.0956	49.1484	49.2013	49.2525	49.2981	49.3445	49.3913	49.4381	49.4811	49.5207	49.5602	49.5998	49.6395	49.6797	49.7199	49.7531	49.7861	49.8195	49.8529	49.8864	49.9198	49.9532
555	46.9025	47.0195	47.1337	47.2439	47.3515	47.4557	47.5575	47.6536	47.7491	47.8402	47.9311	48.0156	48.0994	48.1802	48.2591	48.338	48.4092	48.48	48.5509	48.6189	48.6847	48.7505	48.8118	48.87	48.9281	48.9865	49.0416	49.0934	49.1463	49.1992	49.2504	49.296	49.3424	49.3892	49.436	49.4791	49.5186	49.5582	49.5978	49.6375	49.6777	49.718	49.7512	49.7842	49.8176	49.8511	49.8845	49.918	49.9515
556	46.9003	47.0173	47.1314	47.2417	47.3492	47.4534	47.5552	47.6513	47.7468	47.8379	47.9288	48.0133	48.0971	48.1779	48.2568	48.3357	48.4069	48.4778	48.5487	48.6166	48.6824	48.7483	48.8096	48.8677	48.9259	48.9843	49.0395	49.0912	49.1441	49.197	49.2482	49.2939	49.3403	49.3871	49.4339	49.477	49.5166	49.5562	49.5958	49.6355	49.6758	49.716	49.7492	49.7823	49.8158	49.8492	49.8827	49.9162	49.9497
557	46.8981	47.015	47.1292	47.2394	47.3469	47.4511	47.5529	47.649	47.7445	47.8357	47.9265	48.011	48.0948	48.1756	48.2545	48.3334	48.4046	48.4755	48.5464	48.6144	48.6802	48.746	48.8074	48.8655	48.9237	48.9821	49.0373	49.0891	49.1419	49.1949	49.2461	49.2917	49.3381	49.385	49.4319	49.475	49.5146	49.5542	49.5938	49.6335	49.6738	49.7141	49.7473	49.7804	49.8139	49.8474	49.8809	49.9144	49.9479
558	46.8959	47.0128	47.127	47.2371	47.3447	47.4489	47.5506	47.6467	47.7422	47.8334	47.9242	48.0087	48.0925	48.1733	48.2522	48.3311	48.4023	48.4732	48.5441	48.6121	48.6779	48.7438	48.8051	48.8633	48.9214	48.9798	49.0351	49.0869	49.1398	49.1927	49.244	49.2896	49.336	49.3829	49.4298	49.4729	49.5125	49.5522	49.5918	49.6316	49.6719	49.7122	49.7454	49.7785	49.812	49.8455	49.879	49.9125	49.9461
559	46.8937	47.0106	47.1247	47.2349	47.3424	47.4466	47.5483	47.6444	47.7399	47.8311	47.9219	48.0064	48.0902	48.171	48.2499	48.3288	48.4	48.4709	48.5418	48.6098	48.6757	48.7415	48.8029	48.8611	48.9192	48.9776	49.0329	49.0847	49.1376	49.1906	49.2418	49.2875	49.3339	49.3808	49.4277	49.4709	49.5105	49.5501	49.5898	49.6296	49.6699	49.7102	49.7435	49.7766	49.8101	49.8436	49.8772	49.9107	49.9443
560	46.8915	47.0084	47.1225	47.2326	47.3401	47.4443	47.5461	47.6422	47.7376	47.8288	47.9196	48.0041	48.0879	48.1687	48.2476	48.3265	48.3978	48.4687	48.5396	48.6076	48.6734	48.7393	48.8007	48.8588	48.917	48.9754	49.0307	49.0825	49.1354	49.1884	49.2397	49.2854	49.3318	49.3787	49.4257	49.4688	49.5085	49.5481	49.5878	49.6276	49.6679	49.7083	49.7415	49.7747	49.8082	49.8418	49.8753	49.9089	49.9425
561	46.8893	47.0061	47.1202	47.2304	47.3379	47.4421	47.5438	47.6399	47.7353	47.8265	47.9173	48.0018	48.0856	48.1664	48.2453	48.3242	48.3955	48.4664	48.5373	48.6053	48.6712	48.737	48.7984	48.8566	48.9148	48.9732	49.0285	49.0803	49.1333	49.1863	49.2376	49.2832	49.3297	49.3767	49.4236	49.4667	49.5064	49.5461	49.5858	49.6256	49.666	49.7063	49.7396	49.7728	49.8063	49.8399	49.8735	49.9071	49.9407
562	46.887	47.0039	47.118	47.2281	47.3356	47.4398	47.5415	47.6376	47.7331	47.8242	47.9151	47.9995	48.0833	48.1641	48.243	48.3219	48.3932	48.4641	48.535	48.603	48.6689	48.7348	48.7962	48.8544	48.9126	48.971	49.0263	49.0782	49.1311	49.1841	49.2354	49.2811	49.3276	49.3746	49.4215	49.4647	49.5044	49.5441	49.5838	49.6236	49.664	49.7044	49.7377	49.7709	49.8045	49.8381	49.8717	49.9053	49.9389
563	46.8848	47.0017	47.1158	47.2259	47.3334	47.4375	47.5392	47.6353	47.7308	47.8219	47.9128	47.9972	48.081	48.1618	48.2407	48.3197	48.3909	48.4618	48.5327	48.6008	48.6666	48.7325	48.7939	48.8521	48.9104	48.9688	49.0241	49.076	49.1289	49.1819	49.2333	49.279	49.3255	49.3725	49.4194	49.4626	49.5023	49.5421	49.5818	49.6217	49.662	49.7024	49.7358	49.769	49.8026	49.8362	49.8698	49.9034	49.9371
564	46.8826	46.9994	47.1135	47.2236	47.3311	47.4352	47.537	47.633	47.7285	47.8196	47.9105	47.9949	48.0787	48.1595	48.2384	48.3174	48.3886	48.4595	48.5305	48.5985	48.6644	48.7303	48.7917	48.8499	48.9081	48.9666	49.0219	49.0738	49.1268	49.1798	49.2311	49.2769	49.3234	49.3704	49.4174	49.4606	49.5003	49.54	49.5798	49.6197	49.6601	49.7005	49.7338	49.7671	49.8007	49.8343	49.868	49.9016	49.9353
565	46.8804	46.9972	47.1113	47.2214	47.3288	47.433	47.5347	47.6308	47.7262	47.8173	47.9082	47.9926	48.0764	48.1572	48.2362	48.3151	48.3863	48.4573	48.5282	48.5962	48.6621	48.728	48.7895	48.8477	48.9059	48.9644	49.0197	49.0716	49.1246	49.1776	49.229	49.2748	49.3213	49.3683	49.4153	49.4585	49.4983	49.538	49.5778	49.6177	49.6581	49.6985	49.7319	49.7652	49.7988	49.8325	49.8661	49.8998	49.9335
566	46.8782	46.995	47.109	47.2191	47.3266	47.4307	47.5324	47.6285	47.7239	47.815	47.9059	47.9903	48.0741	48.1549	48.2339	48.3128	48.3841	48.455	48.5259	48.594	48.6599	48.7258	48.7872	48.8455	48.9037	48.9622	49.0175	49.0694	49.1224	49.1755	49.2269	49.2726	49.3192	49.3662	49.4132	49.4565	49.4962	49.536	49.5758	49.6157	49.6562	49.6966	49.73	49.7632	49.7969	49.8306	49.8643	49.898	49.9317
567	46.876	46.9928	47.1068	47.2169	47.3243	47.4284	47.5301	47.6262	47.7216	47.8127	47.9036	47.988	48.0718	48.1527	48.2316	48.3105	48.3818	48.4527	48.5237	48.5917	48.6576	48.7235	48.785	48.8432	48.9015	48.96	49.0153	49.0673	49.1203	49.1733	49.2247	49.2705	49.3171	49.3641	49.4112	49.4544	49.4942	49.534	49.5738	49.6137	49.6542	49.6947	49.7281	49.7613	49.7951	49.8288	49.8625	49.8962	49.9299
568	46.8737	46.9905	47.1045	47.2146	47.3221	47.4262	47.5278	47.6239	47.7193	47.8105	47.9013	47.9857	48.0695	48.1504	48.2293	48.3082	48.3795	48.4504	48.5214	48.5894	48.6554	48.7213	48.7827	48.841	48.8993	48.9578	49.0131	49.0651	49.1181	49.1712	49.2226	49.2684	49.315	49.362	49.4091	49.4524	49.4922	49.532	49.5718	49.6117	49.6522	49.6927	49.7262	49.7594	49.7932	49.8269	49.8606	49.8944	49.9281
569	46.8715	46.9883	47.1023	47.2124	47.3198	47.4239	47.5256	47.6216	47.717	47.8082	47.899	47.9835	48.0672	48.1481	48.227	48.3059	48.3772	48.4482	48.5191	48.5872	48.6531	48.719	48.7805	48.8388	48.897	48.9556	49.0109	49.0629	49.1159	49.169	49.2205	49.2663	49.3129	49.3599	49.407	49.4503	49.4901	49.53	49.5698	49.6098	49.6503	49.6908	49.7242	49.7575	49.7913	49.825	49.8588	49.8925	49.9263
570	46.8693	46.9861	47.1001	47.2101	47.3175	47.4216	47.5233	47.6193	47.7148	47.8059	47.8967	47.9812	48.065	48.1458	48.2247	48.3036	48.3749	48.4459	48.5168	48.5849	48.6508	48.7168	48.7783	48.8365	48.8948	48.9534	49.0087	49.0607	49.1138	49.1669	49.2183	49.2641	49.3108	49.3579	49.4049	49.4482	49.4881	49.5279	49.5678	49.6078	49.6483	49.6888	49.7223	49.7556	49.7894	49.8232	49.8569	49.8907	49.9245
571	46.8671	46.9838	47.0978	47.2079	47.3153	47.4194	47.521	47.6171	47.7125	47.8036	47.8944	47.9789	48.0627	48.1435	48.2224	48.3013	48.3726	48.4436	48.5146	48.5826	48.6486	48.7145	48.776	48.8343	48.8926	48.9512	49.0065	49.0585	49.1116	49.1647	49.2162	49.262	49.3087	49.3558	49.4029	49.4462	49.4861	49.5259	49.5658	49.6058	49.6463	49.6869	49.7204	49.7537	49.7875	49.8213	49.8551	49.8889	49.9227
572	46.8649	46.9816	47.0956	47.2056	47.313	47.4171	47.5187	47.6148	47.7102	47.8013	47.8921	47.9766	48.0604	48.1412	48.2201	48.2991	48.3704	48.4413	48.5123	48.5804	48.6463	48.7123	48.7738	48.8321	48.8904	48.949	49.0043	49.0564	49.1094	49.1626	49.214	49.2599	49.3066	49.3537	49.4008	49.4441	49.484	49.5239	49.5638	49.6038	49.6444	49.6849	49.7185	49.7518	49.7856	49.8195	49.8533	49.8871	49.9209
573	46.8627	46.9794	47.0933	47.2034	47.3107	47.4148	47.5165	47.6125	47.7079	47.799	47.8898	47.9743	48.0581	48.1389	48.2178	48.2968	48.3681	48.439	48.51	48.5781	48.6441	48.71	48.7715	48.8299	48.8882	48.9467	49.0022	49.0542	49.1073	49.1604	49.2119	49.2578	49.3045	49.3516	49.3987	49.4421	49.482	49.5219	49.5618	49.6018	49.6424	49.683	49.7165	49.7499	49.7838	49.8176	49.8514	49.8853	49.9191
574	46.8605	46.9772	47.0911	47.2011	47.3085	47.4125	47.5142	47.6102	47.7056	47.7967	47.8875	47.972	48.0558	48.1366	48.2155	48.2945	48.3658	48.4368	48.5078	48.5758	48.6418	48.7078	48.7693	48.8276	48.886	48.9445	49	49.052	49.1051	49.1583	49.2098	49.2557	49.3024	49.3495	49.3966	49.44	49.4799	49.5199	49.5598	49.5999	49.6405	49.6811	49.7146	49.748	49.7819	49.8157	49.8496	49.8834	49.9173
575	46.8582	46.9749	47.0889	47.1989	47.3062	47.4103	47.5119	47.6079	47.7033	47.7944	47.8852	47.9697	48.0535	48.1343	48.2133	48.2922	48.3635	48.4345	48.5055	48.5736	48.6396	48.7055	48.7671	48.8254	48.8837	48.9423	48.9978	49.0498	49.1029	49.1561	49.2076	49.2535	49.3002	49.3474	49.3946	49.438	49.4779	49.5178	49.5578	49.5979	49.6385	49.6791	49.7127	49.7461	49.78	49.8139	49.8477	49.8816	49.9155
576	46.856	46.9727	47.0866	47.1966	47.304	47.408	47.5096	47.6056	47.701	47.7921	47.8829	47.9674	48.0512	48.132	48.211	48.2899	48.3612	48.4322	48.5032	48.5713	48.6373	48.7033	48.7648	48.8232	48.8815	48.9401	48.9956	49.0476	49.1008	49.154	49.2055	49.2514	49.2981	49.3453	49.3925	49.4359	49.4759	49.5158	49.5558	49.5959	49.6365	49.6772	49.7108	49.7442	49.7781	49.812	49.8459	49.8798	49.9137
577	46.8538	46.9705	47.0844	47.1944	47.3017	47.4057	47.5074	47.6034	47.6987	47.7898	47.8806	47.9651	48.0489	48.1297	48.2087	48.2876	48.3589	48.4299	48.5009	48.5691	48.6351	48.701	48.7626	48.8209	48.8793	48.9379	48.9934	49.0455	49.0986	49.1518	49.2033	49.2493	49.296	49.3432	49.3904	49.4339	49.4738	49.5138	49.5538	49.5939	49.6346	49.6752	49.7088	49.7423	49.7762	49.8102	49.8441	49.878	49.9119
578	46.8516	46.9682	47.0821	47.1921	47.2994	47.4035	47.5051	47.6011	47.6964	47.7875	47.8784	47.9628	48.0466	48.1274	48.2064	48.2853	48.3567	48.4277	48.4987	48.5668	48.6328	48.6988	48.7604	48.8187	48.8771	48.9357	48.9912	49.0433	49.0964	49.1497	49.2012	49.2472	49.2939	49.3411	49.3884	49.4318	49.4718	49.5118	49.5518	49.5919	49.6326	49.6733	49.7069	49.7404	49.7744	49.8083	49.8422	49.8762	49.9101
579	46.8494	46.966	47.0799	47.1899	47.2972	47.4012	47.5028	47.5988	47.6942	47.7853	47.8761	47.9605	48.0443	48.1251	48.2041	48.283	48.3544	48.4254	48.4964	48.5645	48.6305	48.6966	48.7581	48.8165	48.8749	48.9335	48.989	49.0411	49.0943	49.1475	49.1991	49.245	49.2918	49.3391	49.3863	49.4297	49.4698	49.5098	49.5498	49.59	49.6306	49.6713	49.705	49.7385	49.7725	49.8064	49.8404	49.8743	49.9083
580	46.8472	46.9638	47.0777	47.1876	47.2949	47.3989	47.5005	47.5965	47.6919	47.783	47.8738	47.9582	48.042	48.1228	48.2018	48.2808	48.3521	48.4231	48.4941	48.5623	48.6283	48.6943	48.7559	48.8143	48.8727	48.9313	48.9868	49.0389	49.0921	49.1454	49.1969	49.2429	49.2897	49.337	49.3842	49.4277	49.4677	49.5078	49.5478	49.588	49.6287	49.6694	49.7031	49.7366	49.7706	49.8046	49.8385	49.8725	49.9065
581	46.8449	46.9616	47.0754	47.1854	47.2927	47.3966	47.4982	47.5942	47.6896	47.7807	47.8715	47.9559	48.0397	48.1206	48.1995	48.2785	48.3498	48.4208	48.4918	48.56	48.626	48.6921	48.7536	48.812	48.8704	48.9291	48.9846	49.0367	49.0899	49.1432	49.1948	49.2408	49.2876	49.3349	49.3821	49.4256	49.4657	49.5057	49.5458	49.586	49.6267	49.6675	49.7012	49.7347	49.7687	49.8027	49.8367	49.8707	49.9047
582	46.8427	46.9593	47.0732	47.1831	47.2904	47.3944	47.496	47.5919	47.6873	47.7784	47.8692	47.9536	48.0374	48.1183	48.1972	48.2762	48.3475	48.4186	48.4896	48.5577	48.6238	48.6898	48.7514	48.8098	48.8682	48.9269	48.9824	49.0346	49.0878	49.1411	49.1927	49.2387	49.2855	49.3328	49.3801	49.4236	49.4636	49.5037	49.5438	49.584	49.6248	49.6655	49.6992	49.7328	49.7668	49.8008	49.8349	49.8689	49.9029
583	46.8405	46.9571	47.0709	47.1808	47.2881	47.3921	47.4937	47.5897	47.685	47.7761	47.8669	47.9513	48.0351	48.116	48.1949	48.2739	48.3452	48.4163	48.4873	48.5555	48.6215	48.6876	48.7492	48.8076	48.866	48.9247	48.9802	49.0324	49.0856	49.1389	49.1905	49.2366	49.2834	49.3307	49.378	49.4215	49.4616	49.5017	49.5418	49.582	49.6228	49.6636	49.6973	49.7309	49.7649	49.799	49.833	49.8671	49.9011
584	46.8383	46.9549	47.0687	47.1786	47.2859	47.3898	47.4914	47.5874	47.6827	47.7738	47.8646	47.949	48.0328	48.1137	48.1926	48.2716	48.343	48.414	48.485	48.5532	48.6193	48.6853	48.7469	48.8053	48.8638	48.9225	48.978	49.0302	49.0834	49.1367	49.1884	49.2344	49.2813	49.3286	49.3759	49.4195	49.4596	49.4997	49.5398	49.5801	49.6208	49.6616	49.6954	49.729	49.7631	49.7971	49.8312	49.8653	49.8993
585	46.8361	46.9526	47.0664	47.1763	47.2836	47.3876	47.4891	47.5851	47.6804	47.7715	47.8623	47.9467	48.0305	48.1114	48.1903	48.2693	48.3407	48.4117	48.4828	48.5509	48.617	48.6831	48.7447	48.8031	48.8616	48.9203	48.9758	49.028	49.0813	49.1346	49.1862	49.2323	49.2792	49.3265	49.3738	49.4174	49.4575	49.4977	49.5378	49.5781	49.6189	49.6597	49.6935	49.7271	49.7612	49.7953	49.8294	49.8634	49.8975
586	46.8339	46.9504	47.0642	47.1741	47.2813	47.3853	47.4869	47.5828	47.6781	47.7692	47.86	47.9445	48.0282	48.1091	48.1881	48.267	48.3384	48.4094	48.4805	48.5487	48.6147	48.6808	48.7424	48.8009	48.8593	48.9181	48.9736	49.0258	49.0791	49.1324	49.1841	49.2302	49.2771	49.3244	49.3718	49.4154	49.4555	49.4956	49.5358	49.5761	49.6169	49.6577	49.6915	49.7252	49.7593	49.7934	49.8275	49.8616	49.8957
587	46.8316	46.9482	47.062	47.1718	47.2791	47.383	47.4846	47.5805	47.6759	47.7669	47.8577	47.9422	48.026	48.1068	48.1858	48.2647	48.3361	48.4072	48.4782	48.5464	48.6125	48.6786	48.7402	48.7987	48.8571	48.9159	48.9714	49.0236	49.0769	49.1303	49.182	49.2281	49.275	49.3223	49.3697	49.4133	49.4535	49.4936	49.5338	49.5741	49.615	49.6558	49.6896	49.7233	49.7574	49.7915	49.8257	49.8598	49.8939
588	46.8294	46.9459	47.0597	47.1696	47.2768	47.3808	47.4823	47.5783	47.6736	47.7646	47.8554	47.9399	48.0237	48.1045	48.1835	48.2624	48.3338	48.4049	48.4759	48.5441	48.6102	48.6763	48.738	48.7964	48.8549	48.9136	48.9692	49.0215	49.0748	49.1281	49.1798	49.2259	49.2729	49.3202	49.3676	49.4113	49.4514	49.4916	49.5318	49.5721	49.613	49.6539	49.6877	49.7214	49.7555	49.7897	49.8238	49.858	49.8921
589	46.8272	46.9437	47.0575	47.1673	47.2746	47.3785	47.48	47.576	47.6713	47.7624	47.8531	47.9376	48.0214	48.1022	48.1812	48.2602	48.3315	48.4026	48.4737	48.5419	48.608	48.6741	48.7357	48.7942	48.8527	48.9114	48.9671	49.0193	49.0726	49.126	49.1777	49.2238	49.2708	49.3182	49.3656	49.4092	49.4494	49.4896	49.5298	49.5701	49.611	49.6519	49.6858	49.7195	49.7537	49.7878	49.822	49.8562	49.8903
590	46.825	46.9415	47.0552	47.1651	47.2723	47.3762	47.4777	47.5737	47.669	47.7601	47.8508	47.9353	48.0191	48.0999	48.1789	48.2579	48.3293	48.4003	48.4714	48.5396	48.6057	48.6718	48.7335	48.792	48.8505	48.9092	48.9649	49.0171	49.0704	49.1238	49.1755	49.2217	49.2687	49.3161	49.3635	49.4071	49.4474	49.4876	49.5278	49.5682	49.6091	49.65	49.6838	49.7176	49.7518	49.786	49.8202	49.8543	49.8885
591	46.8231	46.9396	47.0533	47.1632	47.2704	47.3743	47.4758	47.5718	47.6671	47.7581	47.8489	47.9333	48.0171	48.098	48.1769	48.2559	48.3273	48.3984	48.4695	48.5377	48.6038	48.6699	48.7316	48.7901	48.8486	48.9073	48.963	49.0152	49.0686	49.122	49.1737	49.2199	49.2668	49.3143	49.3617	49.4053	49.4456	49.4858	49.526	49.5664	49.6073	49.6483	49.6822	49.7159	49.7501	49.7843	49.8185	49.8527	49.8869
592	46.8215	46.9379	47.0517	47.1615	47.2687	47.3726	47.4741	47.5701	47.6654	47.7564	47.8472	47.9316	48.0154	48.0962	48.1752	48.2542	48.3256	48.3967	48.4677	48.536	48.6021	48.6682	48.7299	48.7884	48.8469	48.9056	48.9613	49.0135	49.0669	49.1203	49.172	49.2182	49.2652	49.3126	49.36	49.4037	49.444	49.4842	49.5244	49.5648	49.6058	49.6467	49.6806	49.7144	49.7486	49.7828	49.817	49.8512	49.8854
593	46.8198	46.9363	47.05	47.1598	47.267	47.3709	47.4724	47.5684	47.6636	47.7547	47.8455	47.9299	48.0137	48.0945	48.1735	48.2525	48.3239	48.3949	48.466	48.5342	48.6003	48.6665	48.7281	48.7867	48.8452	48.9039	48.9596	49.0119	49.0652	49.1186	49.1704	49.2166	49.2635	49.311	49.3584	49.4021	49.4424	49.4826	49.5228	49.5633	49.6042	49.6451	49.6791	49.7128	49.7471	49.7813	49.8155	49.8497	49.884
594	46.8182	46.9346	47.0484	47.1582	47.2653	47.3692	47.4707	47.5666	47.6619	47.753	47.8437	47.9282	48.012	48.0928	48.1718	48.2508	48.3222	48.3932	48.4643	48.5325	48.5986	48.6648	48.7264	48.785	48.8435	48.9023	48.9579	49.0102	49.0635	49.117	49.1687	49.2149	49.2619	49.3093	49.3568	49.4005	49.4407	49.481	49.5213	49.5617	49.6026	49.6436	49.6775	49.7113	49.7455	49.7798	49.814	49.8482	49.8825
595	46.8166	46.933	47.0467	47.1565	47.2637	47.3675	47.469	47.5649	47.6602	47.7513	47.842	47.9265	48.0102	48.0911	48.1701	48.249	48.3204	48.3915	48.4626	48.5308	48.5969	48.663	48.7247	48.7833	48.8418	48.9006	48.9562	49.0085	49.0619	49.1153	49.167	49.2132	49.2602	49.3077	49.3552	49.3989	49.4391	49.4794	49.5197	49.5601	49.6011	49.642	49.676	49.7098	49.744	49.7783	49.8125	49.8468	49.881
596	46.8149	46.9313	47.045	47.1548	47.262	47.3659	47.4673	47.5632	47.6585	47.7496	47.8403	47.9247	48.0085	48.0894	48.1683	48.2473	48.3187	48.3898	48.4609	48.5291	48.5952	48.6613	48.723	48.7816	48.8401	48.8989	48.9545	49.0068	49.0602	49.1136	49.1654	49.2116	49.2586	49.3061	49.3535	49.3972	49.4375	49.4778	49.5181	49.5585	49.5995	49.6405	49.6744	49.7082	49.7425	49.7767	49.811	49.8453	49.8795
597	46.8133	46.9297	47.0434	47.1531	47.2603	47.3642	47.4656	47.5615	47.6568	47.7479	47.8386	47.923	48.0068	48.0876	48.1666	48.2456	48.317	48.3881	48.4591	48.5274	48.5935	48.6596	48.7213	48.7798	48.8384	48.8972	48.9528	49.0051	49.0585	49.112	49.1637	49.2099	49.257	49.3044	49.3519	49.3956	49.4359	49.4762	49.5165	49.5569	49.5979	49.6389	49.6729	49.7067	49.741	49.7752	49.8095	49.8438	49.8781
598	46.8116	46.928	47.0417	47.1515	47.2586	47.3625	47.4639	47.5598	47.6551	47.7461	47.8369	47.9213	48.0051	48.0859	48.1649	48.2439	48.3153	48.3863	48.4574	48.5256	48.5918	48.6579	48.7196	48.7781	48.8367	48.8955	48.9511	49.0035	49.0568	49.1103	49.1621	49.2083	49.2553	49.3028	49.3503	49.394	49.4343	49.4746	49.5149	49.5554	49.5963	49.6373	49.6713	49.7051	49.7394	49.7737	49.808	49.8423	49.8766
599	46.81	46.9264	47.04	47.1498	47.2569	47.3608	47.4623	47.5581	47.6534	47.7444	47.8352	47.9196	48.0034	48.0842	48.1632	48.2421	48.3135	48.3846	48.4557	48.5239	48.5901	48.6562	48.7179	48.7764	48.835	48.8938	48.9495	49.0018	49.0552	49.1086	49.1604	49.2066	49.2537	49.3012	49.3486	49.3924	49.4327	49.473	49.5133	49.5538	49.5948	49.6358	49.6698	49.7036	49.7379	49.7722	49.8065	49.8408	49.8751
600	46.8083	46.9247	47.0384	47.1481	47.2552	47.3591	47.4606	47.5564	47.6517	47.7427	47.8335	47.9179	48.0016	48.0825	48.1615	48.2404	48.3118	48.3829	48.454	48.5222	48.5884	48.6545	48.7162	48.7747	48.8333	48.8921	48.9478	49.0001	49.0535	49.1069	49.1587	49.205	49.252	49.2995	49.347	49.3908	49.4311	49.4714	49.5117	49.5522	49.5932	49.6342	49.6682	49.7021	49.7364	49.7707	49.805	49.8393	49.8736
601	46.8067	46.9231	47.0367	47.1464	47.2536	47.3574	47.4589	47.5547	47.65	47.741	47.8317	47.9162	47.9999	48.0808	48.1597	48.2387	48.3101	48.3812	48.4523	48.5205	48.5866	48.6528	48.7145	48.773	48.8316	48.8904	48.9461	48.9984	49.0518	49.1053	49.1571	49.2033	49.2504	49.2979	49.3454	49.3891	49.4295	49.4698	49.5101	49.5506	49.5916	49.6326	49.6667	49.7005	49.7349	49.7692	49.8035	49.8378	49.8721
602	46.805	46.9214	47.035	47.1448	47.2519	47.3557	47.4572	47.553	47.6483	47.7393	47.83	47.9144	47.9982	48.079	48.158	48.237	48.3084	48.3795	48.4505	48.5188	48.5849	48.6511	48.7128	48.7713	48.8299	48.8887	48.9444	48.9967	49.0501	49.1036	49.1554	49.2017	49.2487	49.2962	49.3438	49.3875	49.4279	49.4682	49.5085	49.549	49.5901	49.6311	49.6651	49.699	49.7333	49.7677	49.802	49.8363	49.8707
603	46.8034	46.9197	47.0334	47.1431	47.2502	47.354	47.4555	47.5513	47.6466	47.7376	47.8283	47.9127	47.9965	48.0773	48.1563	48.2353	48.3067	48.3777	48.4488	48.5171	48.5832	48.6494	48.7111	48.7696	48.8282	48.887	48.9427	48.995	49.0485	49.1019	49.1538	49.2	49.2471	49.2946	49.3421	49.3859	49.4263	49.4666	49.5069	49.5475	49.5885	49.6295	49.6636	49.6975	49.7318	49.7661	49.8005	49.8348	49.8692
604	46.8017	46.9181	47.0317	47.1414	47.2485	47.3523	47.4538	47.5496	47.6449	47.7359	47.8266	47.911	47.9948	48.0756	48.1546	48.2335	48.3049	48.376	48.4471	48.5153	48.5815	48.6476	48.7094	48.7679	48.8265	48.8853	48.941	48.9934	49.0468	49.1003	49.1521	49.1984	49.2454	49.293	49.3405	49.3843	49.4246	49.465	49.5054	49.5459	49.5869	49.628	49.662	49.6959	49.7303	49.7646	49.799	49.8334	49.8677
605	46.8001	46.9164	47.03	47.1397	47.2468	47.3506	47.4521	47.5479	47.6432	47.7342	47.8249	47.9093	47.9931	48.0739	48.1528	48.2318	48.3032	48.3743	48.4454	48.5136	48.5798	48.6459	48.7077	48.7662	48.8248	48.8836	48.9393	48.9917	49.0451	49.0986	49.1504	49.1967	49.2438	49.2913	49.3389	49.3827	49.423	49.4634	49.5038	49.5443	49.5854	49.6264	49.6605	49.6944	49.7288	49.7631	49.7975	49.8319	49.8662
606	46.7985	46.9148	47.0284	47.1381	47.2452	47.349	47.4504	47.5462	47.6415	47.7325	47.8232	47.9076	47.9913	48.0722	48.1511	48.2301	48.3015	48.3726	48.4437	48.5119	48.5781	48.6442	48.706	48.7645	48.8231	48.8819	48.9376	48.99	49.0434	49.0969	49.1488	49.1951	49.2421	49.2897	49.3372	49.381	49.4214	49.4618	49.5022	49.5427	49.5838	49.6248	49.6589	49.6928	49.7272	49.7616	49.796	49.8304	49.8648
607	46.7968	46.9131	47.0267	47.1364	47.2435	47.3473	47.4487	47.5445	47.6398	47.7308	47.8215	47.9059	47.9896	48.0704	48.1494	48.2284	48.2998	48.3709	48.442	48.5102	48.5764	48.6425	48.7042	48.7628	48.8214	48.8802	48.936	48.9883	49.0418	49.0953	49.1471	49.1934	49.2405	49.2881	49.3356	49.3794	49.4198	49.4602	49.5006	49.5411	49.5822	49.6233	49.6574	49.6913	49.7257	49.7601	49.7945	49.8289	49.8633
608	46.7952	46.9115	47.025	47.1347	47.2418	47.3456	47.447	47.5428	47.638	47.729	47.8197	47.9041	47.9879	48.0687	48.1477	48.2266	48.2981	48.3691	48.4402	48.5085	48.5746	48.6408	48.7025	48.7611	48.8197	48.8785	48.9343	48.9866	49.0401	49.0936	49.1454	49.1917	49.2389	49.2864	49.334	49.3778	49.4182	49.4586	49.499	49.5396	49.5806	49.6217	49.6558	49.6898	49.7242	49.7586	49.793	49.8274	49.8618
609	46.7935	46.9098	47.0234	47.1331	47.2401	47.3439	47.4453	47.5411	47.6363	47.7273	47.818	47.9024	47.9862	48.067	48.146	48.2249	48.2963	48.3674	48.4385	48.5068	48.5729	48.6391	48.7008	48.7594	48.818	48.8768	48.9326	48.985	49.0384	49.0919	49.1438	49.1901	49.2372	49.2848	49.3323	49.3762	49.4166	49.457	49.4974	49.538	49.5791	49.6202	49.6543	49.6882	49.7227	49.7571	49.7915	49.8259	49.8603
610	46.7919	46.9082	47.0217	47.1314	47.2384	47.3422	47.4436	47.5394	47.6346	47.7256	47.8163	47.9007	47.9845	48.0653	48.1442	48.2232	48.2946	48.3657	48.4368	48.505	48.5712	48.6374	48.6991	48.7577	48.8163	48.8752	48.9309	48.9833	49.0367	49.0903	49.1421	49.1884	49.2356	49.2831	49.3307	49.3746	49.415	49.4554	49.4958	49.5364	49.5775	49.6186	49.6527	49.6867	49.7211	49.7556	49.79	49.8244	49.8588
611	46.7902	46.9065	47.02	47.1297	47.2367	47.3405	47.4419	47.5377	47.6329	47.7239	47.8146	47.899	47.9827	48.0636	48.1425	48.2215	48.2929	48.364	48.4351	48.5033	48.5695	48.6357	48.6974	48.756	48.8146	48.8735	48.9292	48.9816	49.035	49.0886	49.1405	49.1868	49.2339	49.2815	49.3291	49.3729	49.4134	49.4538	49.4942	49.5348	49.5759	49.617	49.6512	49.6852	49.7196	49.754	49.7885	49.8229	49.8574
612	46.7886	46.9048	47.0184	47.128	47.2351	47.3388	47.4402	47.536	47.6312	47.7222	47.8129	47.8973	47.981	48.0618	48.1408	48.2198	48.2912	48.3623	48.4334	48.5016	48.5678	48.634	48.6957	48.7543	48.8129	48.8718	48.9275	48.9799	49.0334	49.0869	49.1388	49.1851	49.2323	49.2799	49.3275	49.3713	49.4118	49.4522	49.4926	49.5332	49.5744	49.6155	49.6496	49.6836	49.7181	49.7525	49.787	49.8214	49.8559
613	46.7869	46.9032	47.0167	47.1264	47.2334	47.3371	47.4385	47.5343	47.6295	47.7205	47.8112	47.8956	47.9793	48.0601	48.1391	48.218	48.2895	48.3605	48.4316	48.4999	48.5661	48.6322	48.694	48.7526	48.8112	48.8701	48.9258	48.9782	49.0317	49.0853	49.1371	49.1835	49.2306	49.2782	49.3258	49.3697	49.4102	49.4506	49.491	49.5317	49.5728	49.6139	49.6481	49.6821	49.7165	49.751	49.7855	49.8199	49.8544
614	46.7853	46.9015	47.0151	47.1247	47.2317	47.3354	47.4368	47.5326	47.6278	47.7188	47.8095	47.8938	47.9776	48.0584	48.1374	48.2163	48.2877	48.3588	48.4299	48.4982	48.5644	48.6305	48.6923	48.7509	48.8095	48.8684	48.9241	48.9765	49.03	49.0836	49.1355	49.1818	49.229	49.2766	49.3242	49.3681	49.4085	49.449	49.4894	49.5301	49.5712	49.6124	49.6465	49.6805	49.715	49.7495	49.784	49.8185	49.8529
615	46.7837	46.8999	47.0134	47.123	47.23	47.3338	47.4351	47.5309	47.6261	47.7171	47.8077	47.8921	47.9759	48.0567	48.1356	48.2146	48.286	48.3571	48.4282	48.4965	48.5626	48.6288	48.6906	48.7492	48.8078	48.8667	48.9224	48.9749	49.0283	49.0819	49.1338	49.1802	49.2273	49.275	49.3226	49.3665	49.4069	49.4474	49.4879	49.5285	49.5696	49.6108	49.645	49.679	49.7135	49.748	49.7825	49.817	49.8515
616	46.782	46.8982	47.0117	47.1213	47.2283	47.3321	47.4334	47.5292	47.6244	47.7154	47.806	47.8904	47.9741	48.055	48.1339	48.2129	48.2843	48.3554	48.4265	48.4947	48.5609	48.6271	48.6889	48.7475	48.8061	48.865	48.9208	48.9732	49.0267	49.0802	49.1321	49.1785	49.2257	49.2733	49.3209	49.3648	49.4053	49.4458	49.4863	49.5269	49.5681	49.6092	49.6434	49.6775	49.712	49.7465	49.781	49.8155	49.85
617	46.7804	46.8966	47.0101	47.1197	47.2267	47.3304	47.4317	47.5275	47.6227	47.7136	47.8043	47.8887	47.9724	48.0532	48.1322	48.2111	48.2826	48.3537	48.4248	48.493	48.5592	48.6254	48.6872	48.7458	48.8044	48.8633	48.9191	48.9715	49.025	49.0786	49.1305	49.1769	49.224	49.2717	49.3193	49.3632	49.4037	49.4442	49.4847	49.5253	49.5665	49.6077	49.6419	49.6759	49.7104	49.745	49.7795	49.814	49.8485
618	46.7787	46.8949	47.0084	47.118	47.225	47.3287	47.43	47.5258	47.621	47.7119	47.8026	47.887	47.9707	48.0515	48.1305	48.2094	48.2808	48.3519	48.423	48.4913	48.5575	48.6237	48.6855	48.7441	48.8027	48.8616	48.9174	48.9698	49.0233	49.0769	49.1288	49.1752	49.2224	49.27	49.3177	49.3616	49.4021	49.4426	49.4831	49.5237	49.5649	49.6061	49.6403	49.6744	49.7089	49.7434	49.778	49.8125	49.847
619	46.7771	46.8933	47.0067	47.1163	47.2233	47.327	47.4283	47.5241	47.6193	47.7102	47.8009	47.8853	47.969	48.0498	48.1287	48.2077	48.2791	48.3502	48.4213	48.4896	48.5558	48.622	48.6838	48.7424	48.801	48.8599	48.9157	48.9681	49.0216	49.0752	49.1272	49.1736	49.2207	49.2684	49.3161	49.36	49.4005	49.441	49.4815	49.5222	49.5634	49.6046	49.6388	49.6729	49.7074	49.7419	49.7765	49.811	49.8455
620	46.7754	46.8916	47.0051	47.1146	47.2216	47.3253	47.4266	47.5224	47.6176	47.7085	47.7992	47.8835	47.9673	48.0481	48.127	48.206	48.2774	48.3485	48.4196	48.4879	48.5541	48.6203	48.682	48.7407	48.7993	48.8582	48.914	48.9665	49.02	49.0736	49.1255	49.1719	49.2191	49.2668	49.3144	49.3584	49.3989	49.4394	49.4799	49.5206	49.5618	49.603	49.6372	49.6713	49.7059	49.7404	49.775	49.8095	49.8441
621	46.7738	46.8899	47.0034	47.113	47.2199	47.3236	47.4249	47.5207	47.6159	47.7068	47.7975	47.8818	47.9655	48.0463	48.1253	48.2043	48.2757	48.3468	48.4179	48.4862	48.5524	48.6185	48.6803	48.739	48.7976	48.8565	48.9123	48.9648	49.0183	49.0719	49.1238	49.1702	49.2175	49.2651	49.3128	49.3567	49.3973	49.4378	49.4783	49.519	49.5602	49.6014	49.6357	49.6698	49.7043	49.7389	49.7735	49.808	49.8426
622	46.7721	46.8883	47.0017	47.1113	47.2182	47.3219	47.4233	47.519	47.6142	47.7051	47.7957	47.8801	47.9638	48.0446	48.1236	48.2025	48.274	48.3451	48.4162	48.4844	48.5506	48.6168	48.6786	48.7373	48.7959	48.8548	48.9106	48.9631	49.0166	49.0702	49.1222	49.1686	49.2158	49.2635	49.3112	49.3551	49.3957	49.4362	49.4767	49.5174	49.5587	49.5999	49.6341	49.6682	49.7028	49.7374	49.772	49.8065	49.8411
623	46.7705	46.8866	47.0001	47.1096	47.2166	47.3202	47.4216	47.5173	47.6125	47.7034	47.794	47.8784	47.9621	48.0429	48.1219	48.2008	48.2722	48.3433	48.4144	48.4827	48.5489	48.6151	48.6769	48.7356	48.7942	48.8531	48.9089	48.9614	49.0149	49.0686	49.1205	49.1669	49.2142	49.2619	49.3095	49.3535	49.3941	49.4346	49.4751	49.5158	49.5571	49.5983	49.6326	49.6667	49.7013	49.7359	49.7705	49.805	49.8396
624	46.7688	46.885	46.9984	47.1079	47.2149	47.3186	47.4199	47.5156	47.6107	47.7017	47.7923	47.8767	47.9604	48.0412	48.1201	48.1991	48.2705	48.3416	48.4127	48.481	48.5472	48.6134	48.6752	48.7339	48.7925	48.8514	48.9073	48.9597	49.0133	49.0669	49.1189	49.1653	49.2125	49.2602	49.3079	49.3519	49.3924	49.433	49.4735	49.5143	49.5555	49.5968	49.631	49.6652	49.6998	49.7344	49.769	49.8036	49.8382
625	46.7672	46.8833	46.9967	47.1063	47.2132	47.3169	47.4182	47.5139	47.609	47.7	47.7906	47.875	47.9587	48.0395	48.1184	48.1974	48.2688	48.3399	48.411	48.4793	48.5455	48.6117	48.6735	48.7322	48.7908	48.8497	48.9056	48.958	49.0116	49.0652	49.1172	49.1636	49.2109	49.2586	49.3063	49.3503	49.3908	49.4314	49.472	49.5127	49.5539	49.5952	49.6295	49.6636	49.6982	49.7329	49.7675	49.8021	49.8367
626	46.7656	46.8817	46.9951	47.1046	47.2115	47.3152	47.4165	47.5122	47.6073	47.6983	47.7889	47.8732	47.957	48.0377	48.1167	48.1956	48.2671	48.3382	48.4093	48.4776	48.5438	48.61	48.6718	48.7305	48.7891	48.848	48.9039	48.9564	49.0099	49.0636	49.1155	49.162	49.2092	49.2569	49.3047	49.3486	49.3892	49.4298	49.4704	49.5111	49.5524	49.5936	49.6279	49.6621	49.6967	49.7313	49.766	49.8006	49.8352
627	46.7639	46.88	46.9934	47.1029	47.2098	47.3135	47.4148	47.5105	47.6056	47.6965	47.7872	47.8715	47.9552	48.036	48.115	48.1939	48.2654	48.3365	48.4076	48.4759	48.5421	48.6083	48.6701	48.7288	48.7874	48.8464	48.9022	48.9547	49.0082	49.0619	49.1139	49.1603	49.2076	49.2553	49.303	49.347	49.3876	49.4282	49.4688	49.5095	49.5508	49.5921	49.6264	49.6606	49.6952	49.7298	49.7645	49.7991	49.8337
628	46.7623	46.8784	46.9917	47.1013	47.2082	47.3118	47.4131	47.5088	47.6039	47.6948	47.7855	47.8698	47.9535	48.0343	48.1133	48.1922	48.2636	48.3347	48.4058	48.4741	48.5404	48.6066	48.6684	48.7271	48.7857	48.8447	48.9005	48.953	49.0066	49.0602	49.1122	49.1587	49.2059	49.2537	49.3014	49.3454	49.386	49.4266	49.4672	49.5079	49.5492	49.5905	49.6248	49.659	49.6937	49.7283	49.763	49.7976	49.8322
629	46.7606	46.8767	46.9901	47.0996	47.2065	47.3101	47.4114	47.5071	47.6022	47.6931	47.7837	47.8681	47.9518	48.0326	48.1115	48.1905	48.2619	48.333	48.4041	48.4724	48.5386	48.6049	48.6667	48.7254	48.784	48.843	48.8988	48.9513	49.0049	49.0586	49.1105	49.157	49.2043	49.252	49.2998	49.3438	49.3844	49.425	49.4656	49.5064	49.5477	49.589	49.6233	49.6575	49.6921	49.7268	49.7615	49.7961	49.8308
630	46.759	46.875	46.9884	47.0979	47.2048	47.3084	47.4097	47.5054	47.6005	47.6914	47.782	47.8664	47.9501	48.0309	48.1098	48.1888	48.2602	48.3313	48.4024	48.4707	48.5369	48.6031	48.665	48.7237	48.7823	48.8413	48.8971	48.9496	49.0032	49.0569	49.1089	49.1554	49.2026	49.2504	49.2981	49.3422	49.3828	49.4234	49.464	49.5048	49.5461	49.5874	49.6217	49.6559	49.6906	49.7253	49.76	49.7946	49.8293
631	46.7573	46.8734	46.9868	47.0962	47.2031	47.3067	47.408	47.5037	47.5988	47.6897	47.7803	47.8647	47.9484	48.0291	48.1081	48.187	48.2585	48.3296	48.4007	48.469	48.5352	48.6014	48.6633	48.7219	48.7806	48.8396	48.8954	48.948	49.0015	49.0552	49.1072	49.1537	49.201	49.2488	49.2965	49.3406	49.3812	49.4218	49.4624	49.5032	49.5445	49.5858	49.6202	49.6544	49.6891	49.7238	49.7585	49.7931	49.8278
632	46.7557	46.8717	46.9851	47.0946	47.2014	47.305	47.4063	47.502	47.5971	47.688	47.7786	47.8629	47.9466	48.0274	48.1064	48.1853	48.2567	48.3279	48.399	48.4673	48.5335	48.5997	48.6616	48.7202	48.7789	48.8379	48.8937	48.9463	48.9999	49.0535	49.1056	49.152	49.1994	49.2471	49.2949	49.3389	49.3796	49.4202	49.4608	49.5016	49.543	49.5843	49.6187	49.6529	49.6876	49.7223	49.7569	49.7916	49.8263
633	46.754	46.8701	46.9834	47.0929	47.1997	47.3034	47.4046	47.5003	47.5954	47.6863	47.7769	47.8612	47.9449	48.0257	48.1046	48.1836	48.255	48.3261	48.3973	48.4656	48.5318	48.598	48.6598	48.7185	48.7772	48.8362	48.8921	48.9446	48.9982	49.0519	49.1039	49.1504	49.1977	49.2455	49.2933	49.3373	49.378	49.4186	49.4592	49.5	49.5414	49.5827	49.6171	49.6513	49.686	49.7207	49.7554	49.7902	49.8249
634	46.7524	46.8684	46.9818	47.0912	47.1981	47.3017	47.4029	47.4986	47.5937	47.6846	47.7752	47.8595	47.9432	48.024	48.1029	48.1819	48.2533	48.3244	48.3955	48.4638	48.5301	48.5963	48.6581	48.7168	48.7755	48.8345	48.8904	48.9429	48.9965	49.0502	49.1022	49.1487	49.1961	49.2438	49.2916	49.3357	49.3763	49.417	49.4576	49.4985	49.5398	49.5812	49.6156	49.6498	49.6845	49.7192	49.7539	49.7887	49.8234
635	46.7508	46.8668	46.9801	47.0895	47.1964	47.3	47.4012	47.4969	47.592	47.6829	47.7735	47.8578	47.9415	48.0223	48.1012	48.1801	48.2516	48.3227	48.3938	48.4621	48.5284	48.5946	48.6564	48.7151	48.7738	48.8328	48.8887	48.9412	48.9948	49.0485	49.1006	49.1471	49.1944	49.2422	49.29	49.3341	49.3747	49.4154	49.4561	49.4969	49.5382	49.5796	49.614	49.6483	49.683	49.7177	49.7524	49.7872	49.8219
636	46.7491	46.8651	46.9784	47.0879	47.1947	47.2983	47.3995	47.4952	47.5903	47.6812	47.7717	47.8561	47.9398	48.0205	48.0995	48.1784	48.2499	48.321	48.3921	48.4604	48.5266	48.5929	48.6547	48.7134	48.7721	48.8311	48.887	48.9395	48.9932	49.0469	49.0989	49.1454	49.1928	49.2406	49.2884	49.3325	49.3731	49.4138	49.4545	49.4953	49.5367	49.578	49.6125	49.6467	49.6815	49.7162	49.7509	49.7857	49.8204
637	46.7475	46.8635	46.9768	47.0862	47.193	47.2966	47.3978	47.4935	47.5886	47.6794	47.77	47.8544	47.938	48.0188	48.0978	48.1767	48.2481	48.3193	48.3904	48.4587	48.5249	48.5912	48.653	48.7117	48.7704	48.8294	48.8853	48.9379	48.9915	49.0452	49.0972	49.1438	49.1911	49.2389	49.2867	49.3308	49.3715	49.4122	49.4529	49.4937	49.5351	49.5765	49.6109	49.6452	49.6799	49.7147	49.7494	49.7842	49.8189
638	46.7458	46.8618	46.9751	47.0845	47.1913	47.2949	47.3961	47.4918	47.5869	47.6777	47.7683	47.8526	47.9363	48.0171	48.096	48.175	48.2464	48.3175	48.3887	48.457	48.5232	48.5895	48.6513	48.71	48.7687	48.8277	48.8836	48.9362	48.9898	49.0435	49.0956	49.1421	49.1895	49.2373	49.2851	49.3292	49.3699	49.4106	49.4513	49.4921	49.5335	49.5749	49.6094	49.6437	49.6784	49.7132	49.7479	49.7827	49.8175
639	46.7442	46.8602	46.9734	47.0828	47.1897	47.2932	47.3944	47.4901	47.5852	47.676	47.7666	47.8509	47.9346	48.0154	48.0943	48.1733	48.2447	48.3158	48.3869	48.4553	48.5215	48.5877	48.6496	48.7083	48.767	48.826	48.8819	48.9345	48.9881	49.0419	49.0939	49.1405	49.1878	49.2357	49.2835	49.3276	49.3683	49.409	49.4497	49.4906	49.532	49.5734	49.6078	49.6421	49.6769	49.7117	49.7464	49.7812	49.816
640	46.7425	46.8585	46.9718	47.0812	47.188	47.2915	47.3927	47.4884	47.5834	47.6743	47.7649	47.8492	47.9329	48.0137	48.0926	48.1715	48.243	48.3141	48.3852	48.4535	48.5198	48.586	48.6479	48.7066	48.7653	48.8243	48.8802	48.9328	48.9865	49.0402	49.0923	49.1388	49.1862	49.234	49.2818	49.326	49.3667	49.4074	49.4481	49.489	49.5304	49.5718	49.6063	49.6406	49.6754	49.7102	49.7449	49.7797	49.8145
641	46.7409	46.8568	46.9701	47.0795	47.1863	47.2898	47.391	47.4867	47.5817	47.6726	47.7632	47.8475	47.9312	48.0119	48.0909	48.1698	48.2413	48.3124	48.3835	48.4518	48.5181	48.5843	48.6462	48.7049	48.7636	48.8226	48.8786	48.9311	48.9848	49.0385	49.0906	49.1372	49.1845	49.2324	49.2802	49.3244	49.3651	49.4058	49.4465	49.4874	49.5288	49.5702	49.6047	49.639	49.6738	49.7086	49.7434	49.7782	49.813
642	46.7392	46.8552	46.9684	47.0778	47.1846	47.2882	47.3893	47.485	47.58	47.6709	47.7615	47.8458	47.9294	48.0102	48.0892	48.1681	48.2395	48.3107	48.3818	48.4501	48.5164	48.5826	48.6445	48.7032	48.7619	48.8209	48.8769	48.9295	48.9831	49.0369	49.0889	49.1355	49.1829	49.2307	49.2786	49.3227	49.3635	49.4042	49.4449	49.4858	49.5272	49.5687	49.6032	49.6375	49.6723	49.7071	49.7419	49.7767	49.8116
643	46.7376	46.8535	46.9668	47.0761	47.1829	47.2865	47.3876	47.4833	47.5783	47.6692	47.7597	47.8441	47.9277	48.0085	48.0874	48.1664	48.2378	48.3089	48.3801	48.4484	48.5146	48.5809	48.6428	48.7015	48.7603	48.8193	48.8752	48.9278	48.9814	49.0352	49.0873	49.1339	49.1813	49.2291	49.277	49.3211	49.3618	49.4026	49.4433	49.4842	49.5257	49.5671	49.6016	49.636	49.6708	49.7056	49.7404	49.7753	49.8101
644	46.736	46.8519	46.9651	47.0745	47.1812	47.2848	47.386	47.4816	47.5766	47.6675	47.758	47.8423	47.926	48.0068	48.0857	48.1647	48.2361	48.3072	48.3783	48.4467	48.5129	48.5792	48.6411	48.6998	48.7586	48.8176	48.8735	48.9261	48.9798	49.0335	49.0856	49.1322	49.1796	49.2275	49.2753	49.3195	49.3602	49.401	49.4417	49.4827	49.5241	49.5656	49.6001	49.6344	49.6693	49.7041	49.7389	49.7738	49.8086
645	46.7343	46.8502	46.9634	47.0728	47.1796	47.2831	47.3843	47.4799	47.5749	47.6658	47.7563	47.8406	47.9243	48.0051	48.084	48.1629	48.2344	48.3055	48.3766	48.4449	48.5112	48.5775	48.6394	48.6981	48.7569	48.8159	48.8718	48.9244	48.9781	49.0318	49.0839	49.1305	49.178	49.2258	49.2737	49.3179	49.3586	49.3994	49.4401	49.4811	49.5225	49.564	49.5985	49.6329	49.6677	49.7026	49.7374	49.7723	49.8071
646	46.7327	46.8486	46.9618	47.0711	47.1779	47.2814	47.3826	47.4782	47.5732	47.664	47.7546	47.8389	47.9226	48.0033	48.0823	48.1612	48.2327	48.3038	48.3749	48.4432	48.5095	48.5758	48.6377	48.6964	48.7552	48.8142	48.8701	48.9227	48.9764	49.0302	49.0823	49.1289	49.1763	49.2242	49.2721	49.3163	49.357	49.3978	49.4386	49.4795	49.521	49.5624	49.597	49.6314	49.6662	49.7011	49.7359	49.7708	49.8056
647	46.731	46.8469	46.9601	47.0695	47.1762	47.2797	47.3809	47.4765	47.5715	47.6623	47.7529	47.8372	47.9208	48.0016	48.0805	48.1595	48.2309	48.3021	48.3732	48.4415	48.5078	48.5741	48.6359	48.6947	48.7535	48.8125	48.8684	48.921	48.9747	49.0285	49.0806	49.1272	49.1747	49.2226	49.2704	49.3146	49.3554	49.3962	49.437	49.4779	49.5194	49.5609	49.5954	49.6298	49.6647	49.6996	49.7344	49.7693	49.8042
648	46.7294	46.8453	46.9584	47.0678	47.1745	47.278	47.3792	47.4748	47.5698	47.6606	47.7512	47.8355	47.9191	47.9999	48.0788	48.1578	48.2292	48.3003	48.3715	48.4398	48.5061	48.5723	48.6342	48.693	48.7518	48.8108	48.8667	48.9194	48.9731	49.0268	49.079	49.1256	49.173	49.2209	49.2688	49.313	49.3538	49.3946	49.4354	49.4763	49.5178	49.5593	49.5939	49.6283	49.6632	49.698	49.7329	49.7678	49.8027
649	46.7277	46.8436	46.9568	47.0661	47.1728	47.2763	47.3775	47.4731	47.5681	47.6589	47.7495	47.8338	47.9174	47.9982	48.0771	48.156	48.2275	48.2986	48.3697	48.4381	48.5044	48.5706	48.6325	48.6913	48.7501	48.8091	48.865	48.9177	48.9714	49.0252	49.0773	49.1239	49.1714	49.2193	49.2672	49.3114	49.3522	49.393	49.4338	49.4748	49.5163	49.5578	49.5923	49.6267	49.6616	49.6965	49.7314	49.7663	49.8012
650	46.7261	46.8419	46.9551	47.0644	47.1712	47.2746	47.3758	47.4714	47.5664	47.6572	47.7477	47.832	47.9157	47.9965	48.0754	48.1543	48.2258	48.2969	48.368	48.4364	48.5026	48.5689	48.6308	48.6896	48.7484	48.8074	48.8634	48.916	48.9697	49.0235	49.0756	49.1223	49.1697	49.2176	49.2656	49.3098	49.3506	49.3914	49.4322	49.4732	49.5147	49.5562	49.5908	49.6252	49.6601	49.695	49.7299	49.7648	49.7997
651	46.7244	46.8403	46.9535	47.0628	47.1695	47.273	47.3741	47.4697	47.5647	47.6555	47.746	47.8303	47.914	47.9947	48.0737	48.1526	48.224	48.2952	48.3663	48.4346	48.5009	48.5672	48.6291	48.6879	48.7467	48.8057	48.8617	48.9143	48.968	49.0218	49.074	49.1206	49.1681	49.216	49.2639	49.3082	49.349	49.3898	49.4306	49.4716	49.5131	49.5546	49.5892	49.6237	49.6586	49.6935	49.7284	49.7633	49.7983
652	46.7228	46.8386	46.9518	47.0611	47.1678	47.2713	47.3724	47.468	47.563	47.6538	47.7443	47.8286	47.9123	47.993	48.0719	48.1509	48.2223	48.2935	48.3646	48.4329	48.4992	48.5655	48.6274	48.6862	48.745	48.804	48.86	48.9126	48.9664	49.0202	49.0723	49.119	49.1664	49.2144	49.2623	49.3065	49.3474	49.3882	49.429	49.47	49.5115	49.5531	49.5877	49.6221	49.6571	49.692	49.7269	49.7618	49.7968
653	46.7211	46.837	46.9501	47.0594	47.1661	47.2696	47.3707	47.4663	47.5613	47.6521	47.7426	47.8269	47.9105	47.9913	48.0702	48.1492	48.2206	48.2917	48.3629	48.4312	48.4975	48.5638	48.6257	48.6845	48.7433	48.8023	48.8583	48.911	48.9647	49.0185	49.0707	49.1173	49.1648	49.2127	49.2607	49.3049	49.3457	49.3866	49.4274	49.4684	49.51	49.5515	49.5861	49.6206	49.6555	49.6905	49.7254	49.7604	49.7953
654	46.7195	46.8353	46.9485	47.0577	47.1644	47.2679	47.369	47.4646	47.5596	47.6504	47.7409	47.8252	47.9088	47.9896	48.0685	48.1474	48.2189	48.29	48.3612	48.4295	48.4958	48.5621	48.624	48.6828	48.7416	48.8006	48.8566	48.9093	48.963	49.0168	49.069	49.1157	49.1631	49.2111	49.259	49.3033	49.3441	49.385	49.4258	49.4669	49.5084	49.55	49.5846	49.6191	49.654	49.689	49.7239	49.7589	49.7938
655	46.7179	46.8337	46.9468	47.0561	47.1628	47.2662	47.3673	47.4629	47.5578	47.6487	47.7392	47.8235	47.9071	47.9879	48.0668	48.1457	48.2172	48.2883	48.3594	48.4278	48.4941	48.5604	48.6223	48.6811	48.7399	48.7989	48.8549	48.9076	48.9613	49.0152	49.0673	49.114	49.1615	49.2095	49.2574	49.3017	49.3425	49.3834	49.4242	49.4653	49.5068	49.5484	49.583	49.6175	49.6525	49.6874	49.7224	49.7574	49.7923
656	46.7162	46.832	46.9451	47.0544	47.1611	47.2645	47.3656	47.4612	47.5561	47.6469	47.7375	47.8217	47.9054	47.9861	48.0651	48.144	48.2154	48.2866	48.3577	48.4261	48.4924	48.5587	48.6206	48.6794	48.7382	48.7972	48.8532	48.9059	48.9597	49.0135	49.0657	49.1124	49.1599	49.2078	49.2558	49.3001	49.3409	49.3818	49.4227	49.4637	49.5053	49.5468	49.5815	49.616	49.651	49.6859	49.7209	49.7559	49.7909
657	46.7146	46.8304	46.9435	47.0527	47.1594	47.2628	47.3639	47.4595	47.5544	47.6452	47.7357	47.82	47.9037	47.9844	48.0633	48.1423	48.2137	48.2849	48.356	48.4243	48.4906	48.5569	48.6189	48.6777	48.7365	48.7955	48.8515	48.9042	48.958	49.0118	49.064	49.1107	49.1582	49.2062	49.2542	49.2984	49.3393	49.3802	49.4211	49.4621	49.5037	49.5453	49.5799	49.6144	49.6494	49.6844	49.7194	49.7544	49.7894
658	46.7129	46.8287	46.9418	47.051	47.1577	47.2611	47.3622	47.4578	47.5527	47.6435	47.734	47.8183	47.9019	47.9827	48.0616	48.1405	48.212	48.2831	48.3543	48.4226	48.4889	48.5552	48.6172	48.676	48.7348	48.7938	48.8499	48.9025	48.9563	49.0102	49.0623	49.109	49.1566	49.2045	49.2525	49.2968	49.3377	49.3786	49.4195	49.4605	49.5021	49.5437	49.5784	49.6129	49.6479	49.6829	49.7179	49.7529	49.7879
659	46.7113	46.827	46.9401	47.0494	47.156	47.2594	47.3605	47.4561	47.551	47.6418	47.7323	47.8166	47.9002	47.981	48.0599	48.1388	48.2103	48.2814	48.3526	48.4209	48.4872	48.5535	48.6155	48.6743	48.7331	48.7922	48.8482	48.9009	48.9546	49.0085	49.0607	49.1074	49.1549	49.2029	49.2509	49.2952	49.3361	49.377	49.4179	49.459	49.5006	49.5422	49.5768	49.6114	49.6464	49.6814	49.7164	49.7514	49.7864
660	46.7096	46.8254	46.9385	47.0477	47.1543	47.2578	47.3588	47.4544	47.5493	47.6401	47.7306	47.8149	47.8985	47.9792	48.0582	48.1371	48.2086	48.2797	48.3508	48.4192	48.4855	48.5518	48.6137	48.6726	48.7314	48.7905	48.8465	48.8992	48.953	49.0068	49.059	49.1057	49.1533	49.2013	49.2493	49.2936	49.3345	49.3754	49.4163	49.4574	49.499	49.5406	49.5753	49.6098	49.6449	49.6799	49.7149	49.7499	49.785
661	46.708	46.8237	46.9368	47.046	47.1527	47.2561	47.3571	47.4527	47.5476	47.6384	47.7289	47.8132	47.8968	47.9775	48.0565	48.1354	48.2068	48.278	48.3491	48.4175	48.4838	48.5501	48.612	48.6709	48.7297	48.7888	48.8448	48.8975	48.9513	49.0051	49.0574	49.1041	49.1516	49.1996	49.2476	49.292	49.3329	49.3738	49.4147	49.4558	49.4974	49.539	49.5737	49.6083	49.6433	49.6784	49.7134	49.7484	49.7835
662	46.7063	46.8221	46.9351	47.0443	47.151	47.2544	47.3554	47.451	47.5459	47.6367	47.7272	47.8114	47.8951	47.9758	48.0547	48.1337	48.2051	48.2763	48.3474	48.4158	48.4821	48.5484	48.6103	48.6692	48.728	48.7871	48.8431	48.8958	48.9496	49.0035	49.0557	49.1024	49.15	49.198	49.246	49.2903	49.3313	49.3722	49.4131	49.4542	49.4958	49.5375	49.5722	49.6068	49.6418	49.6769	49.7119	49.7469	49.782
663	46.7047	46.8204	46.9335	47.0427	47.1493	47.2527	47.3537	47.4493	47.5442	47.635	47.7255	47.8097	47.8933	47.9741	48.053	48.1319	48.2034	48.2745	48.3457	48.414	48.4804	48.5467	48.6086	48.6675	48.7263	48.7854	48.8414	48.8941	48.9479	49.0018	49.054	49.1008	49.1483	49.1964	49.2444	49.2887	49.3296	49.3706	49.4115	49.4526	49.4943	49.5359	49.5706	49.6052	49.6403	49.6753	49.7104	49.7455	49.7805
664	46.7031	46.8188	46.9318	47.041	47.1476	47.251	47.352	47.4476	47.5425	47.6333	47.7237	47.808	47.8916	47.9724	48.0513	48.1302	48.2017	48.2728	48.344	48.4123	48.4786	48.545	48.6069	48.6657	48.7246	48.7837	48.8397	48.8925	48.9463	49.0001	49.0524	49.0991	49.1467	49.1947	49.2428	49.2871	49.328	49.369	49.4099	49.451	49.4927	49.5344	49.5691	49.6037	49.6388	49.6738	49.7089	49.744	49.779
665	46.7014	46.8171	46.9301	47.0393	47.1459	47.2493	47.3503	47.4459	47.5408	47.6316	47.722	47.8063	47.8899	47.9706	48.0496	48.1285	48.2	48.2711	48.3422	48.4106	48.4769	48.5433	48.6052	48.664	48.7229	48.782	48.838	48.8908	48.9446	48.9985	49.0507	49.0975	49.145	49.1931	49.2411	49.2855	49.3264	49.3674	49.4083	49.4495	49.4911	49.5328	49.5675	49.6021	49.6372	49.6723	49.7074	49.7425	49.7776
666	46.6998	46.8155	46.9285	47.0377	47.1443	47.2476	47.3486	47.4442	47.5391	47.6298	47.7203	47.8046	47.8882	47.9689	48.0478	48.1268	48.1982	48.2694	48.3405	48.4089	48.4752	48.5415	48.6035	48.6623	48.7212	48.7803	48.8363	48.8891	48.9429	48.9968	49.049	49.0958	49.1434	49.1914	49.2395	49.2839	49.3248	49.3658	49.4067	49.4479	49.4896	49.5312	49.566	49.6006	49.6357	49.6708	49.7059	49.741	49.7761
667	46.6981	46.8138	46.9268	47.036	47.1426	47.2459	47.347	47.4425	47.5374	47.6281	47.7186	47.8029	47.8865	47.9672	48.0461	48.125	48.1965	48.2677	48.3388	48.4072	48.4735	48.5398	48.6018	48.6606	48.7195	48.7786	48.8347	48.8874	48.9412	48.9951	49.0474	49.0942	49.1418	49.1898	49.2379	49.2822	49.3232	49.3642	49.4052	49.4463	49.488	49.5297	49.5644	49.5991	49.6342	49.6693	49.7044	49.7395	49.7746
668	46.6965	46.8121	46.9251	47.0343	47.1409	47.2442	47.3453	47.4408	47.5357	47.6264	47.7169	47.8011	47.8847	47.9655	48.0444	48.1233	48.1948	48.2659	48.3371	48.4055	48.4718	48.5381	48.6001	48.6589	48.7178	48.7769	48.833	48.8857	48.9396	48.9935	49.0457	49.0925	49.1401	49.1882	49.2362	49.2806	49.3216	49.3626	49.4036	49.4447	49.4864	49.5281	49.5629	49.5975	49.6327	49.6678	49.7029	49.738	49.7731
669	46.6948	46.8105	46.9235	47.0326	47.1392	47.2425	47.3436	47.4391	47.534	47.6247	47.7152	47.7994	47.883	47.9638	48.0427	48.1216	48.1931	48.2642	48.3354	48.4037	48.4701	48.5364	48.5984	48.6572	48.7161	48.7752	48.8313	48.884	48.9379	48.9918	49.0441	49.0909	49.1385	49.1865	49.2346	49.279	49.32	49.361	49.402	49.4431	49.4848	49.5266	49.5613	49.596	49.6311	49.6663	49.7014	49.7365	49.7717
670	46.6932	46.8088	46.9218	47.031	47.1375	47.2409	47.3419	47.4374	47.5323	47.623	47.7135	47.7977	47.8813	47.962	48.041	48.1199	48.1913	48.2625	48.3336	48.402	48.4684	48.5347	48.5967	48.6555	48.7144	48.7735	48.8296	48.8824	48.9362	48.9901	49.0424	49.0892	49.1368	49.1849	49.233	49.2774	49.3184	49.3594	49.4004	49.4416	49.4833	49.525	49.5598	49.5945	49.6296	49.6647	49.6999	49.735	49.7702
671	46.6915	46.8072	46.9202	47.0293	47.1358	47.2392	47.3402	47.4357	47.5305	47.6213	47.7117	47.796	47.8796	47.9603	48.0392	48.1182	48.1896	48.2608	48.3319	48.4003	48.4666	48.533	48.595	48.6538	48.7127	48.7718	48.8279	48.8807	48.9345	48.9885	49.0407	49.0875	49.1352	49.1833	49.2313	49.2758	49.3168	49.3578	49.3988	49.44	49.4817	49.5234	49.5582	49.5929	49.6281	49.6632	49.6984	49.7335	49.7687
672	46.6899	46.8055	46.9185	47.0276	47.1342	47.2375	47.3385	47.434	47.5288	47.6196	47.71	47.7943	47.8779	47.9586	48.0375	48.1164	48.1879	48.2591	48.3302	48.3986	48.4649	48.5313	48.5933	48.6521	48.711	48.7701	48.8262	48.879	48.9329	48.9868	49.0391	49.0859	49.1335	49.1816	49.2297	49.2741	49.3152	49.3562	49.3972	49.4384	49.4801	49.5219	49.5567	49.5914	49.6266	49.6617	49.6969	49.7321	49.7672
673	46.6882	46.8039	46.9168	47.0259	47.1325	47.2358	47.3368	47.4323	47.5271	47.6179	47.7083	47.7926	47.8762	47.9569	48.0358	48.1147	48.1862	48.2573	48.3285	48.3969	48.4632	48.5296	48.5915	48.6504	48.7093	48.7684	48.8245	48.8773	48.9312	48.9851	49.0374	49.0842	49.1319	49.18	49.2281	49.2725	49.3135	49.3546	49.3956	49.4368	49.4786	49.5203	49.5552	49.5898	49.625	49.6602	49.6954	49.7306	49.7657
674	46.6866	46.8022	46.9152	47.0243	47.1308	47.2341	47.3351	47.4306	47.5254	47.6162	47.7066	47.7908	47.8744	47.9552	48.0341	48.113	48.1845	48.2556	48.3268	48.3952	48.4615	48.5279	48.5898	48.6487	48.7076	48.7667	48.8228	48.8756	48.9295	48.9835	49.0357	49.0826	49.1302	49.1783	49.2265	49.2709	49.3119	49.353	49.394	49.4352	49.477	49.5187	49.5536	49.5883	49.6235	49.6587	49.6939	49.7291	49.7643
675	46.685	46.8006	46.9135	47.0226	47.1291	47.2324	47.3334	47.4289	47.5237	47.6144	47.7049	47.7891	47.8727	47.9534	48.0324	48.1113	48.1827	48.2539	48.3251	48.3934	48.4598	48.5261	48.5881	48.647	48.7059	48.765	48.8212	48.874	48.9278	48.9818	49.0341	49.0809	49.1286	49.1767	49.2248	49.2693	49.3103	49.3514	49.3924	49.4337	49.4754	49.5172	49.5521	49.5868	49.622	49.6572	49.6924	49.7276	49.7628
676	46.6833	46.7989	46.9118	47.0209	47.1274	47.2307	47.3317	47.4272	47.522	47.6127	47.7032	47.7874	47.871	47.9517	48.0306	48.1095	48.181	48.2522	48.3233	48.3917	48.4581	48.5244	48.5864	48.6453	48.7042	48.7634	48.8195	48.8723	48.9262	48.9801	49.0324	49.0793	49.1269	49.1751	49.2232	49.2677	49.3087	49.3498	49.3908	49.4321	49.4739	49.5156	49.5505	49.5852	49.6205	49.6557	49.6909	49.7261	49.7613
677	46.6817	46.7972	46.9102	47.0192	47.1258	47.229	47.33	47.4255	47.5203	47.611	47.7015	47.7857	47.8693	47.95	48.0289	48.1078	48.1793	48.2505	48.3216	48.39	48.4564	48.5227	48.5847	48.6436	48.7025	48.7617	48.8178	48.8706	48.9245	48.9784	49.0308	49.0776	49.1253	49.1734	49.2216	49.266	49.3071	49.3482	49.3893	49.4305	49.4723	49.5141	49.549	49.5837	49.6189	49.6542	49.6894	49.7246	49.7598
678	46.68	46.7956	46.9085	47.0176	47.1241	47.2273	47.3283	47.4238	47.5186	47.6093	47.6997	47.784	47.8676	47.9483	48.0272	48.1061	48.1776	48.2487	48.3199	48.3883	48.4546	48.521	48.583	48.6419	48.7008	48.76	48.8161	48.8689	48.9228	48.9768	49.0291	49.076	49.1237	49.1718	49.2199	49.2644	49.3055	49.3466	49.3877	49.4289	49.4707	49.5125	49.5474	49.5822	49.6174	49.6526	49.6879	49.7231	49.7584
679	46.6784	46.7939	46.9068	47.0159	47.1224	47.2257	47.3266	47.4221	47.5169	47.6076	47.698	47.7823	47.8658	47.9466	48.0255	48.1044	48.1759	48.247	48.3182	48.3866	48.4529	48.5193	48.5813	48.6402	48.6991	48.7583	48.8144	48.8672	48.9211	48.9751	49.0274	49.0743	49.122	49.1702	49.2183	49.2628	49.3039	49.345	49.3861	49.4273	49.4691	49.5109	49.5459	49.5806	49.6159	49.6511	49.6864	49.7216	49.7569
680	46.6767	46.7923	46.9052	47.0142	47.1207	47.224	47.3249	47.4204	47.5152	47.6059	47.6963	47.7805	47.8641	47.9448	48.0237	48.1027	48.1741	48.2453	48.3165	48.3849	48.4512	48.5176	48.5796	48.6385	48.6974	48.7566	48.8127	48.8655	48.9194	48.9734	49.0258	49.0727	49.1204	49.1685	49.2167	49.2612	49.3023	49.3434	49.3845	49.4258	49.4676	49.5094	49.5443	49.5791	49.6143	49.6496	49.6849	49.7201	49.7554
681	46.6751	46.7906	46.9035	47.0125	47.119	47.2223	47.3232	47.4187	47.5135	47.6042	47.6946	47.7788	47.8624	47.9431	48.022	48.1009	48.1724	48.2436	48.3147	48.3831	48.4495	48.5159	48.5779	48.6368	48.6957	48.7549	48.811	48.8639	48.9178	48.9718	49.0241	49.071	49.1187	49.1669	49.2151	49.2596	49.3007	49.3418	49.3829	49.4242	49.466	49.5078	49.5428	49.5775	49.6128	49.6481	49.6834	49.7186	49.7539
682	46.6734	46.789	46.9018	47.0109	47.1173	47.2206	47.3215	47.417	47.5118	47.6025	47.6929	47.7771	47.8607	47.9414	48.0203	48.0992	48.1707	48.2419	48.313	48.3814	48.4478	48.5142	48.5762	48.6351	48.694	48.7532	48.8093	48.8622	48.9161	48.9701	49.0225	49.0694	49.1171	49.1652	49.2134	49.2579	49.2991	49.3402	49.3813	49.4226	49.4644	49.5063	49.5412	49.576	49.6113	49.6466	49.6819	49.7172	49.7524
683	46.6718	46.7873	46.9002	47.0092	47.1157	47.2189	47.3198	47.4153	47.5101	47.6008	47.6912	47.7754	47.859	47.9397	48.0186	48.0975	48.169	48.2401	48.3113	48.3797	48.4461	48.5124	48.5745	48.6334	48.6923	48.7515	48.8076	48.8605	48.9144	48.9684	49.0208	49.0677	49.1154	49.1636	49.2118	49.2563	49.2974	49.3386	49.3797	49.421	49.4629	49.5047	49.5397	49.5745	49.6098	49.6451	49.6804	49.7157	49.751
684	46.6702	46.7857	46.8985	47.0075	47.114	47.2172	47.3181	47.4136	47.5084	47.5991	47.6895	47.7737	47.8572	47.938	48.0169	48.0958	48.1672	48.2384	48.3096	48.378	48.4444	48.5107	48.5728	48.6317	48.6906	48.7498	48.806	48.8588	48.9127	48.9668	49.0191	49.066	49.1138	49.162	49.2102	49.2547	49.2958	49.337	49.3781	49.4194	49.4613	49.5031	49.5381	49.5729	49.6082	49.6436	49.6789	49.7142	49.7495
685	46.6685	46.784	46.8968	47.0059	47.1123	47.2155	47.3164	47.4119	47.5067	47.5973	47.6877	47.772	47.8555	47.9362	48.0151	48.094	48.1655	48.2367	48.3079	48.3763	48.4426	48.509	48.5711	48.63	48.6889	48.7481	48.8043	48.8571	48.9111	48.9651	49.0175	49.0644	49.1121	49.1603	49.2085	49.2531	49.2942	49.3354	49.3765	49.4179	49.4597	49.5016	49.5366	49.5714	49.6067	49.642	49.6774	49.7127	49.748
686	46.6669	46.7824	46.8952	47.0042	47.1106	47.2138	47.3147	47.4102	47.505	47.5956	47.686	47.7702	47.8538	47.9345	48.0134	48.0923	48.1638	48.235	48.3061	48.3746	48.4409	48.5073	48.5694	48.6283	48.6872	48.7464	48.8026	48.8555	48.9094	48.9634	49.0158	49.0627	49.1105	49.1587	49.2069	49.2515	49.2926	49.3338	49.3749	49.4163	49.4582	49.5	49.535	49.5699	49.6052	49.6405	49.6759	49.7112	49.7465
687	46.6652	46.7807	46.8935	47.0025	47.1089	47.2121	47.313	47.4085	47.5032	47.5939	47.6843	47.7685	47.8521	47.9328	48.0117	48.0906	48.1621	48.2333	48.3044	48.3728	48.4392	48.5056	48.5676	48.6266	48.6855	48.7447	48.8009	48.8538	48.9077	48.9618	49.0141	49.0611	49.1088	49.1571	49.2053	49.2498	49.291	49.3322	49.3734	49.4147	49.4566	49.4985	49.5335	49.5683	49.6037	49.639	49.6744	49.7097	49.7451
688	46.6636	46.779	46.8919	47.0008	47.1073	47.2105	47.3113	47.4067	47.5015	47.5922	47.6826	47.7668	47.8504	47.9311	48.01	48.0889	48.1604	48.2315	48.3027	48.3711	48.4375	48.5039	48.5659	48.6249	48.6838	48.743	48.7992	48.8521	48.906	48.9601	49.0125	49.0594	49.1072	49.1554	49.2037	49.2482	49.2894	49.3306	49.3718	49.4131	49.455	49.4969	49.5319	49.5668	49.6021	49.6375	49.6729	49.7082	49.7436
689	46.6619	46.7774	46.8902	46.9992	47.1056	47.2088	47.3096	47.405	47.4998	47.5905	47.6809	47.7651	47.8486	47.9294	48.0083	48.0872	48.1586	48.2298	48.301	48.3694	48.4358	48.5022	48.5642	48.6232	48.6821	48.7413	48.7975	48.8504	48.9044	48.9584	49.0108	49.0578	49.1055	49.1538	49.202	49.2466	49.2878	49.329	49.3702	49.4115	49.4534	49.4953	49.5304	49.5653	49.6006	49.636	49.6714	49.7067	49.7421
690	46.6603	46.7757	46.8885	46.9975	47.1039	47.2071	47.308	47.4033	47.4981	47.5888	47.6792	47.7634	47.8469	47.9276	48.0065	48.0854	48.1569	48.2281	48.2993	48.3677	48.4341	48.5005	48.5625	48.6215	48.6804	48.7396	48.7958	48.8487	48.9027	48.9567	49.0092	49.0561	49.1039	49.1522	49.2004	49.245	49.2862	49.3274	49.3686	49.41	49.4519	49.4938	49.5288	49.5637	49.5991	49.6345	49.6699	49.7052	49.7406
691	46.6586	46.7741	46.8869	46.9958	47.1022	47.2054	47.3063	47.4016	47.4964	47.5871	47.6775	47.7617	47.8452	47.9259	48.0048	48.0837	48.1552	48.2264	48.2975	48.366	48.4324	48.4988	48.5608	48.6198	48.6787	48.7379	48.7941	48.847	48.901	48.9551	49.0075	49.0545	49.1023	49.1505	49.1988	49.2434	49.2846	49.3258	49.367	49.4084	49.4503	49.4922	49.5273	49.5622	49.5976	49.633	49.6684	49.7037	49.7391
692	46.657	46.7724	46.8852	46.9941	47.1005	47.2037	47.3046	47.3999	47.4947	47.5854	47.6757	47.7599	47.8435	47.9242	48.0031	48.082	48.1535	48.2247	48.2958	48.3642	48.4306	48.497	48.5591	48.6181	48.677	48.7363	48.7925	48.8454	48.8993	48.9534	49.0058	49.0528	49.1006	49.1489	49.1971	49.2417	49.283	49.3242	49.3654	49.4068	49.4487	49.4907	49.5257	49.5606	49.596	49.6314	49.6669	49.7023	49.7377
693	46.6553	46.7708	46.8835	46.9925	47.0988	47.202	47.3029	47.3982	47.493	47.5837	47.674	47.7582	47.8418	47.9225	48.0014	48.0803	48.1518	48.2229	48.2941	48.3625	48.4289	48.4953	48.5574	48.6164	48.6753	48.7346	48.7908	48.8437	48.8977	48.9517	49.0042	49.0512	49.099	49.1472	49.1955	49.2401	49.2813	49.3226	49.3638	49.4052	49.4472	49.4891	49.5242	49.5591	49.5945	49.6299	49.6654	49.7008	49.7362
694	46.6537	46.7691	46.8819	46.9908	47.0972	47.2003	47.3012	47.3965	47.4913	47.582	47.6723	47.7565	47.84	47.9207	47.9996	48.0785	48.15	48.2212	48.2924	48.3608	48.4272	48.4936	48.5557	48.6147	48.6736	48.7329	48.7891	48.842	48.896	48.9501	49.0025	49.0495	49.0973	49.1456	49.1939	49.2385	49.2797	49.321	49.3622	49.4036	49.4456	49.4875	49.5226	49.5576	49.593	49.6284	49.6639	49.6993	49.7347
695	46.6521	46.7675	46.8802	46.9891	47.0955	47.1986	47.2995	47.3948	47.4896	47.5802	47.6706	47.7548	47.8383	47.919	47.9979	48.0768	48.1483	48.2195	48.2907	48.3591	48.4255	48.4919	48.554	48.613	48.6719	48.7312	48.7874	48.8403	48.8943	48.9484	49.0008	49.0479	49.0957	49.144	49.1923	49.2369	49.2781	49.3194	49.3606	49.4021	49.444	49.486	49.5211	49.556	49.5915	49.6269	49.6623	49.6978	49.7332
696	46.6504	46.7658	46.8785	46.9874	47.0938	47.1969	47.2978	47.3931	47.4879	47.5785	47.6689	47.7531	47.8366	47.9173	47.9962	48.0751	48.1466	48.2178	48.2889	48.3574	48.4238	48.4902	48.5523	48.6113	48.6702	48.7295	48.7857	48.8386	48.8926	48.9467	48.9992	49.0462	49.094	49.1423	49.1906	49.2353	49.2765	49.3178	49.359	49.4005	49.4424	49.4844	49.5195	49.5545	49.5899	49.6254	49.6608	49.6963	49.7318
697	46.6488	46.7641	46.8769	46.9858	47.0921	47.1953	47.2961	47.3914	47.4862	47.5768	47.6672	47.7514	47.8349	47.9156	47.9945	48.0734	48.1449	48.2161	48.2872	48.3557	48.4221	48.4885	48.5506	48.6095	48.6685	48.7278	48.784	48.837	48.891	48.9451	48.9975	49.0445	49.0924	49.1407	49.189	49.2336	49.2749	49.3162	49.3574	49.3989	49.4409	49.4829	49.518	49.553	49.5884	49.6239	49.6593	49.6948	49.7303
698	46.6471	46.7625	46.8752	46.9841	47.0904	47.1936	47.2944	47.3897	47.4845	47.5751	47.6655	47.7496	47.8332	47.9139	47.9928	48.0717	48.1432	48.2143	48.2855	48.3539	48.4204	48.4868	48.5489	48.6078	48.6668	48.7261	48.7823	48.8353	48.8893	48.9434	48.9959	49.0429	49.0907	49.1391	49.1874	49.232	49.2733	49.3146	49.3559	49.3973	49.4393	49.4813	49.5164	49.5514	49.5869	49.6224	49.6578	49.6933	49.7288
699	46.6455	46.7608	46.8735	46.9824	47.0888	47.1919	47.2927	47.388	47.4828	47.5734	47.6637	47.7479	47.8315	47.9121	47.991	48.0699	48.1414	48.2126	48.2838	48.3522	48.4186	48.4851	48.5472	48.6061	48.6651	48.7244	48.7806	48.8336	48.8876	48.9417	48.9942	49.0412	49.0891	49.1374	49.1857	49.2304	49.2717	49.313	49.3543	49.3957	49.4377	49.4797	49.5149	49.5499	49.5854	49.6209	49.6563	49.6918	49.7273
700	46.6438	46.7592	46.8719	46.9808	47.0871	47.1902	47.291	47.3863	47.4811	47.5717	47.662	47.7462	47.8297	47.9104	47.9893	48.0682	48.1397	48.2109	48.2821	48.3505	48.4169	48.4834	48.5454	48.6044	48.6634	48.7227	48.7789	48.8319	48.8859	48.9401	48.9925	49.0396	49.0874	49.1358	49.1841	49.2288	49.2701	49.3114	49.3527	49.3942	49.4362	49.4782	49.5133	49.5483	49.5838	49.6193	49.6548	49.6903	49.7258
701	46.6422	46.7575	46.8702	46.9791	47.0854	47.1885	47.2893	47.3846	47.4794	47.57	47.6603	47.7445	47.828	47.9087	47.9876	48.0665	48.138	48.2092	48.2804	48.3488	48.4152	48.4816	48.5437	48.6027	48.6617	48.721	48.7773	48.8302	48.8843	48.9384	48.9909	49.0379	49.0858	49.1341	49.1825	49.2272	49.2685	49.3098	49.3511	49.3926	49.4346	49.4766	49.5118	49.5468	49.5823	49.6178	49.6533	49.6889	49.7244
702	46.6405	46.7559	46.8685	46.9774	47.0837	47.1868	47.2876	47.3829	47.4777	47.5683	47.6586	47.7428	47.8263	47.907	47.9859	48.0648	48.1363	48.2075	48.2786	48.3471	48.4135	48.4799	48.542	48.601	48.66	48.7193	48.7756	48.8285	48.8826	48.9367	48.9892	49.0363	49.0842	49.1325	49.1808	49.2255	49.2669	49.3082	49.3495	49.391	49.433	49.4751	49.5102	49.5453	49.5808	49.6163	49.6518	49.6874	49.7229
703	46.6389	46.7542	46.8669	46.9757	47.082	47.1851	47.2859	47.3812	47.4759	47.5666	47.6569	47.7411	47.8246	47.9053	47.9842	48.063	48.1345	48.2057	48.2769	48.3454	48.4118	48.4782	48.5403	48.5993	48.6583	48.7176	48.7739	48.8269	48.8809	48.9351	48.9876	49.0346	49.0825	49.1309	49.1792	49.2239	49.2652	49.3066	49.3479	49.3894	49.4315	49.4735	49.5087	49.5437	49.5793	49.6148	49.6503	49.6859	49.7214
704	46.6373	46.7526	46.8652	46.9741	47.0803	47.1834	47.2842	47.3795	47.4742	47.5648	47.6552	47.7393	47.8229	47.9035	47.9824	48.0613	48.1328	48.204	48.2752	48.3436	48.4101	48.4765	48.5386	48.5976	48.6566	48.7159	48.7722	48.8252	48.8792	48.9334	48.9859	49.033	49.0809	49.1292	49.1776	49.2223	49.2636	49.305	49.3463	49.3878	49.4299	49.4719	49.5071	49.5422	49.5777	49.6133	49.6488	49.6844	49.7199
705	46.6356	46.7509	46.8635	46.9724	47.0787	47.1817	47.2825	47.3778	47.4725	47.5631	47.6535	47.7376	47.8211	47.9018	47.9807	48.0596	48.1311	48.2023	48.2735	48.3419	48.4084	48.4748	48.5369	48.5959	48.6549	48.7142	48.7705	48.8235	48.8776	48.9317	48.9842	49.0313	49.0792	49.1276	49.176	49.2207	49.262	49.3034	49.3447	49.3862	49.4283	49.4704	49.5056	49.5407	49.5762	49.6118	49.6473	49.6829	49.7185
706	46.634	46.7492	46.8619	46.9707	47.077	47.1801	47.2808	47.3761	47.4708	47.5614	47.6517	47.7359	47.8194	47.9001	47.979	48.0579	48.1294	48.2006	48.2718	48.3402	48.4066	48.4731	48.5352	48.5942	48.6532	48.7125	48.7688	48.8218	48.8759	48.93	48.9826	49.0297	49.0776	49.126	49.1743	49.2191	49.2604	49.3018	49.3431	49.3847	49.4267	49.4688	49.504	49.5391	49.5747	49.6103	49.6458	49.6814	49.717
707	46.6323	46.7476	46.8602	46.969	47.0753	47.1784	47.2791	47.3744	47.4691	47.5597	47.65	47.7342	47.8177	47.8984	47.9773	48.0562	48.1277	48.1989	48.27	48.3385	48.4049	48.4714	48.5335	48.5925	48.6515	48.7108	48.7671	48.8201	48.8742	48.9284	48.9809	49.028	49.0759	49.1243	49.1727	49.2174	49.2588	49.3002	49.3415	49.3831	49.4252	49.4673	49.5025	49.5376	49.5732	49.6087	49.6443	49.6799	49.7155
708	46.6307	46.7459	46.8586	46.9674	47.0736	47.1767	47.2774	47.3727	47.4674	47.558	47.6483	47.7325	47.816	47.8967	47.9755	48.0544	48.1259	48.1971	48.2683	48.3368	48.4032	48.4697	48.5318	48.5908	48.6498	48.7091	48.7654	48.8185	48.8725	48.9267	48.9792	49.0263	49.0743	49.1227	49.1711	49.2158	49.2572	49.2986	49.34	49.3815	49.4236	49.4657	49.5009	49.536	49.5716	49.6072	49.6428	49.6784	49.714
709	46.629	46.7443	46.8569	46.9657	47.0719	47.175	47.2757	47.371	47.4657	47.5563	47.6466	47.7308	47.8143	47.8949	47.9738	48.0527	48.1242	48.1954	48.2666	48.3351	48.4015	48.468	48.5301	48.5891	48.6481	48.7075	48.7638	48.8168	48.8709	48.925	48.9776	49.0247	49.0726	49.121	49.1694	49.2142	49.2556	49.297	49.3384	49.3799	49.422	49.4641	49.4994	49.5345	49.5701	49.6057	49.6413	49.6769	49.7125
710	46.6274	46.7426	46.8552	46.964	47.0703	47.1733	47.274	47.3693	47.464	47.5546	47.6449	47.729	47.8125	47.8932	47.9721	48.051	48.1225	48.1937	48.2649	48.3333	48.3998	48.4662	48.5284	48.5874	48.6465	48.7058	48.7621	48.8151	48.8692	48.9234	48.9759	49.023	49.071	49.1194	49.1678	49.2126	49.254	49.2954	49.3368	49.3783	49.4205	49.4626	49.4978	49.533	49.5686	49.6042	49.6398	49.6754	49.7111
711	46.6257	46.741	46.8536	46.9623	47.0686	47.1716	47.2723	47.3676	47.4623	47.5529	47.6432	47.7273	47.8108	47.8915	47.9704	48.0493	48.1208	48.192	48.2632	48.3316	48.3981	48.4645	48.5267	48.5857	48.6448	48.7041	48.7604	48.8134	48.8675	48.9217	48.9743	49.0214	49.0693	49.1178	49.1662	49.211	49.2524	49.2938	49.3352	49.3768	49.4189	49.461	49.4963	49.5314	49.5671	49.6027	49.6383	49.674	49.7096
712	46.6241	46.7393	46.8519	46.9607	47.0669	47.1699	47.2706	47.3659	47.4606	47.5512	47.6415	47.7256	47.8091	47.8898	47.9687	48.0475	48.1191	48.1902	48.2614	48.3299	48.3964	48.4628	48.525	48.584	48.6431	48.7024	48.7587	48.8117	48.8658	48.92	48.9726	49.0197	49.0677	49.1161	49.1646	49.2093	49.2508	49.2922	49.3336	49.3752	49.4173	49.4595	49.4947	49.5299	49.5655	49.6012	49.6368	49.6725	49.7081
713	46.6225	46.7377	46.8502	46.959	47.0652	47.1682	47.269	47.3642	47.4589	47.5495	47.6397	47.7239	47.8074	47.8881	47.9669	48.0458	48.1173	48.1885	48.2597	48.3282	48.3947	48.4611	48.5232	48.5823	48.6414	48.7007	48.757	48.81	48.8642	48.9184	48.9709	49.0181	49.0661	49.1145	49.1629	49.2077	49.2491	49.2906	49.332	49.3736	49.4158	49.4579	49.4932	49.5284	49.564	49.5997	49.6353	49.671	49.7066
714	46.6208	46.736	46.8486	46.9573	47.0635	47.1665	47.2673	47.3625	47.4572	47.5477	47.638	47.7222	47.8057	47.8863	47.9652	48.0441	48.1156	48.1868	48.258	48.3265	48.3929	48.4594	48.5215	48.5806	48.6397	48.699	48.7553	48.8084	48.8625	48.9167	48.9693	49.0164	49.0644	49.1129	49.1613	49.2061	49.2475	49.289	49.3304	49.372	49.4142	49.4563	49.4916	49.5268	49.5625	49.5982	49.6338	49.6695	49.7052
715	46.6192	46.7343	46.8469	46.9556	47.0618	47.1649	47.2656	47.3608	47.4555	47.546	47.6363	47.7204	47.8039	47.8846	47.9635	48.0424	48.1139	48.1851	48.2563	48.3248	48.3912	48.4577	48.5198	48.5789	48.638	48.6973	48.7536	48.8067	48.8608	48.915	48.9676	49.0148	49.0628	49.1112	49.1597	49.2045	49.2459	49.2874	49.3288	49.3704	49.4126	49.4548	49.4901	49.5253	49.561	49.5966	49.6323	49.668	49.7037
716	46.6175	46.7327	46.8452	46.954	47.0602	47.1632	47.2639	47.3591	47.4538	47.5443	47.6346	47.7187	47.8022	47.8829	47.9618	48.0407	48.1122	48.1834	48.2546	48.323	48.3895	48.456	48.5181	48.5772	48.6363	48.6956	48.7519	48.805	48.8591	48.9134	48.9659	49.0131	49.0611	49.1096	49.158	49.2029	49.2443	49.2858	49.3272	49.3689	49.411	49.4532	49.4886	49.5237	49.5594	49.5951	49.6308	49.6665	49.7022
717	46.6159	46.731	46.8436	46.9523	47.0585	47.1615	47.2622	47.3574	47.4521	47.5426	47.6329	47.717	47.8005	47.8812	47.9601	48.0389	48.1104	48.1816	48.2528	48.3213	48.3878	48.4543	48.5164	48.5755	48.6346	48.6939	48.7502	48.8033	48.8575	48.9117	48.9643	49.0115	49.0595	49.1079	49.1564	49.2012	49.2427	49.2842	49.3256	49.3673	49.4095	49.4517	49.487	49.5222	49.5579	49.5936	49.6293	49.665	49.7007
718	46.6142	46.7294	46.8419	46.9506	47.0568	47.1598	47.2605	47.3557	47.4503	47.5409	47.6312	47.7153	47.7988	47.8795	47.9583	48.0372	48.1087	48.1799	48.2511	48.3196	48.3861	48.4526	48.5147	48.5738	48.6329	48.6922	48.7486	48.8016	48.8558	48.91	48.9626	49.0098	49.0578	49.1063	49.1548	49.1996	49.2411	49.2826	49.324	49.3657	49.4079	49.4501	49.4855	49.5207	49.5564	49.5921	49.6278	49.6635	49.6992
719	46.6126	46.7277	46.8402	46.949	47.0551	47.1581	47.2588	47.354	47.4486	47.5392	47.6295	47.7136	47.7971	47.8777	47.9566	48.0355	48.107	48.1782	48.2494	48.3179	48.3844	48.4508	48.513	48.5721	48.6312	48.6905	48.7469	48.8	48.8541	48.9084	48.961	49.0082	49.0562	49.1047	49.1532	49.198	49.2395	49.281	49.3225	49.3641	49.4063	49.4485	49.4839	49.5191	49.5549	49.5906	49.6263	49.662	49.6978
720	46.6109	46.7261	46.8386	46.9473	47.0534	47.1564	47.2571	47.3523	47.4469	47.5375	47.6277	47.7119	47.7954	47.876	47.9549	48.0338	48.1053	48.1765	48.2477	48.3162	48.3827	48.4491	48.5113	48.5704	48.6295	48.6888	48.7452	48.7983	48.8524	48.9067	48.9593	49.0065	49.0545	49.103	49.1515	49.1964	49.2379	49.2794	49.3209	49.3625	49.4048	49.447	49.4824	49.5176	49.5533	49.5891	49.6248	49.6605	49.6963
721	46.6093	46.7244	46.8369	46.9456	47.0518	47.1547	47.2554	47.3506	47.4452	47.5358	47.626	47.7101	47.7936	47.8743	47.9532	48.032	48.1036	48.1748	48.246	48.3145	48.3809	48.4474	48.5096	48.5687	48.6278	48.6871	48.7435	48.7966	48.8508	48.905	48.9576	49.0048	49.0529	49.1014	49.1499	49.1948	49.2363	49.2778	49.3193	49.361	49.4032	49.4454	49.4808	49.5161	49.5518	49.5876	49.6233	49.6591	49.6948
722	46.6076	46.7228	46.8352	46.9439	47.0501	47.153	47.2537	47.3489	47.4435	47.5341	47.6243	47.7084	47.7919	47.8726	47.9514	48.0303	48.1018	48.173	48.2443	48.3127	48.3792	48.4457	48.5079	48.567	48.6261	48.6854	48.7418	48.7949	48.8491	48.9033	48.956	49.0032	49.0512	49.0998	49.1483	49.1931	49.2347	49.2762	49.3177	49.3594	49.4016	49.4439	49.4793	49.5145	49.5503	49.586	49.6218	49.6576	49.6933
723	46.606	46.7211	46.8336	46.9423	47.0484	47.1513	47.252	47.3472	47.4418	47.5324	47.6226	47.7067	47.7902	47.8709	47.9497	48.0286	48.1001	48.1713	48.2425	48.311	48.3775	48.444	48.5062	48.5653	48.6244	48.6837	48.7401	48.7932	48.8474	48.9017	48.9543	49.0015	49.0496	49.0981	49.1466	49.1915	49.233	49.2746	49.3161	49.3578	49.4	49.4423	49.4777	49.513	49.5488	49.5845	49.6203	49.6561	49.6918
724	46.6044	46.7195	46.8319	46.9406	47.0467	47.1497	47.2503	47.3455	47.4401	47.5306	47.6209	47.705	47.7885	47.8691	47.948	48.0269	48.0984	48.1696	48.2408	48.3093	48.3758	48.4423	48.5045	48.5636	48.6227	48.682	48.7384	48.7915	48.8457	48.9	48.9526	48.9999	49.048	49.0965	49.145	49.1899	49.2314	49.273	49.3145	49.3562	49.3985	49.4407	49.4762	49.5114	49.5472	49.583	49.6188	49.6546	49.6904
725	46.6027	46.7178	46.8302	46.9389	47.045	47.148	47.2486	47.3438	47.4384	47.5289	47.6192	47.7033	47.7868	47.8674	47.9463	48.0252	48.0967	48.1679	48.2391	48.3076	48.3741	48.4406	48.5028	48.5619	48.621	48.6804	48.7367	48.7899	48.8441	48.8983	48.951	48.9982	49.0463	49.0948	49.1434	49.1883	49.2298	49.2714	49.3129	49.3546	49.3969	49.4392	49.4746	49.5099	49.5457	49.5815	49.6173	49.6531	49.6889
726	46.6011	46.7161	46.8286	46.9372	47.0433	47.1463	47.2469	47.3421	47.4367	47.5272	47.6175	47.7016	47.785	47.8657	47.9446	48.0234	48.095	48.1662	48.2374	48.3059	48.3724	48.4389	48.5011	48.5602	48.6193	48.6787	48.7351	48.7882	48.8424	48.8967	48.9493	48.9966	49.0447	49.0932	49.1417	49.1867	49.2282	49.2698	49.3113	49.3531	49.3953	49.4376	49.4731	49.5084	49.5442	49.58	49.6158	49.6516	49.6874
727	46.5994	46.7145	46.8269	46.9356	47.0417	47.1446	47.2452	47.3404	47.435	47.5255	47.6157	47.6998	47.7833	47.864	47.9428	48.0217	48.0932	48.1644	48.2357	48.3042	48.3707	48.4372	48.4993	48.5585	48.6176	48.677	48.7334	48.7865	48.8407	48.895	48.9477	48.9949	49.043	49.0916	49.1401	49.185	49.2266	49.2682	49.3097	49.3515	49.3938	49.4361	49.4715	49.5068	49.5427	49.5785	49.6143	49.6501	49.6859
728	46.5978	46.7128	46.8253	46.9339	47.04	47.1429	47.2435	47.3387	47.4333	47.5238	47.614	47.6981	47.7816	47.8622	47.9411	48.02	48.0915	48.1627	48.2339	48.3024	48.3689	48.4354	48.4976	48.5568	48.6159	48.6753	48.7317	48.7848	48.839	48.8933	48.946	48.9933	49.0414	49.0899	49.1385	49.1834	49.225	49.2666	49.3081	49.3499	49.3922	49.4345	49.47	49.5053	49.5411	49.577	49.6128	49.6486	49.6845
729	46.5961	46.7112	46.8236	46.9322	47.0383	47.1412	47.2418	47.337	47.4316	47.5221	47.6123	47.6964	47.7799	47.8605	47.9394	48.0183	48.0898	48.161	48.2322	48.3007	48.3672	48.4337	48.4959	48.5551	48.6142	48.6736	48.73	48.7831	48.8374	48.8917	48.9443	48.9916	49.0397	49.0883	49.1369	49.1818	49.2234	49.265	49.3066	49.3483	49.3906	49.4329	49.4684	49.5038	49.5396	49.5755	49.6113	49.6471	49.683
730	46.5945	46.7095	46.8219	46.9305	47.0366	47.1395	47.2401	47.3353	47.4299	47.5204	47.6106	47.6947	47.7782	47.8588	47.9377	48.0165	48.0881	48.1593	48.2305	48.299	48.3655	48.432	48.4942	48.5534	48.6125	48.6719	48.7283	48.7815	48.8357	48.89	48.9427	48.99	49.0381	49.0867	49.1352	49.1802	49.2218	49.2634	49.305	49.3467	49.3891	49.4314	49.4669	49.5022	49.5381	49.5739	49.6098	49.6456	49.6815
731	46.5928	46.7079	46.8203	46.9289	47.0349	47.1378	47.2384	47.3336	47.4282	47.5187	47.6089	47.693	47.7764	47.8571	47.936	48.0148	48.0864	48.1576	48.2288	48.2973	48.3638	48.4303	48.4925	48.5516	48.6108	48.6702	48.7266	48.7798	48.834	48.8883	48.941	48.9883	49.0364	49.085	49.1336	49.1786	49.2202	49.2618	49.3034	49.3452	49.3875	49.4298	49.4653	49.5007	49.5366	49.5724	49.6083	49.6442	49.68
732	46.5912	46.7062	46.8186	46.9272	47.0333	47.1361	47.2367	47.3319	47.4265	47.517	47.6072	47.6913	47.7747	47.8554	47.9342	48.0131	48.0846	48.1558	48.2271	48.2956	48.3621	48.4286	48.4908	48.5499	48.6091	48.6685	48.7249	48.7781	48.8323	48.8867	48.9394	48.9867	49.0348	49.0834	49.132	49.1769	49.2186	49.2602	49.3018	49.3436	49.3859	49.4283	49.4638	49.4991	49.535	49.5709	49.6068	49.6427	49.6785
733	46.5896	46.7046	46.8169	46.9255	47.0316	47.1345	47.235	47.3302	47.4248	47.5152	47.6055	47.6895	47.773	47.8536	47.9325	48.0114	48.0829	48.1541	48.2253	48.2939	48.3604	48.4269	48.4891	48.5482	48.6074	48.6668	48.7232	48.7764	48.8307	48.885	48.9377	48.985	49.0331	49.0817	49.1303	49.1753	49.2169	49.2586	49.3002	49.342	49.3843	49.4267	49.4622	49.4976	49.5335	49.5694	49.6053	49.6412	49.6771
734	46.5879	46.7029	46.8153	46.9238	47.0299	47.1328	47.2333	47.3285	47.423	47.5135	47.6037	47.6878	47.7713	47.8519	47.9308	48.0097	48.0812	48.1524	48.2236	48.2921	48.3587	48.4252	48.4874	48.5465	48.6057	48.6651	48.7215	48.7747	48.829	48.8833	48.936	48.9833	49.0315	49.0801	49.1287	49.1737	49.2153	49.257	49.2986	49.3404	49.3828	49.4251	49.4607	49.4961	49.532	49.5679	49.6038	49.6397	49.6756
735	46.5863	46.7012	46.8136	46.9222	47.0282	47.1311	47.2316	47.3268	47.4213	47.5118	47.602	47.6861	47.7696	47.8502	47.9291	48.0079	48.0795	48.1507	48.2219	48.2904	48.3569	48.4235	48.4857	48.5448	48.604	48.6634	48.7199	48.773	48.8273	48.8816	48.9344	48.9817	49.0298	49.0785	49.1271	49.1721	49.2137	49.2554	49.297	49.3388	49.3812	49.4236	49.4591	49.4945	49.5305	49.5664	49.6023	49.6382	49.6741
736	46.5846	46.6996	46.8119	46.9205	47.0265	47.1294	47.23	47.3251	47.4196	47.5101	47.6003	47.6844	47.7678	47.8485	47.9273	48.0062	48.0777	48.149	48.2202	48.2887	48.3552	48.4218	48.484	48.5431	48.6023	48.6617	48.7182	48.7714	48.8256	48.88	48.9327	48.98	49.0282	49.0768	49.1255	49.1705	49.2121	49.2538	49.2954	49.3373	49.3796	49.422	49.4576	49.493	49.5289	49.5649	49.6008	49.6367	49.6726
737	46.583	46.6979	46.8103	46.9188	47.0248	47.1277	47.2283	47.3234	47.4179	47.5084	47.5986	47.6827	47.7661	47.8468	47.9256	48.0045	48.076	48.1472	48.2185	48.287	48.3535	48.42	48.4823	48.5414	48.6006	48.66	48.7165	48.7697	48.824	48.8783	48.931	48.9784	49.0266	49.0752	49.1238	49.1688	49.2105	49.2522	49.2938	49.3357	49.3781	49.4205	49.456	49.4915	49.5274	49.5633	49.5993	49.6352	49.6712
738	46.5813	46.6963	46.8086	46.9172	47.0232	47.126	47.2266	47.3217	47.4162	47.5067	47.5969	47.681	47.7644	47.845	47.9239	48.0028	48.0743	48.1455	48.2167	48.2853	48.3518	48.4183	48.4806	48.5397	48.5989	48.6583	48.7148	48.768	48.8223	48.8766	48.9294	48.9767	49.0249	49.0736	49.1222	49.1672	49.2089	49.2506	49.2922	49.3341	49.3765	49.4189	49.4545	49.4899	49.5259	49.5618	49.5978	49.6337	49.6697
739	46.5797	46.6946	46.8069	46.9155	47.0215	47.1243	47.2249	47.32	47.4145	47.505	47.5952	47.6792	47.7627	47.8433	47.9222	48.001	48.0726	48.1438	48.215	48.2835	48.3501	48.4166	48.4789	48.538	48.5972	48.6566	48.7131	48.7663	48.8206	48.875	48.9277	48.9751	49.0233	49.0719	49.1206	49.1656	49.2073	49.249	49.2906	49.3325	49.3749	49.4173	49.4529	49.4884	49.5244	49.5603	49.5963	49.6322	49.6682
740	46.578	46.693	46.8053	46.9138	47.0198	47.1226	47.2232	47.3183	47.4128	47.5033	47.5935	47.6775	47.761	47.8416	47.9205	47.9993	48.0709	48.1421	48.2133	48.2818	48.3484	48.4149	48.4771	48.5363	48.5955	48.6549	48.7114	48.7646	48.8189	48.8733	48.9261	48.9734	49.0216	49.0703	49.1189	49.164	49.2057	49.2474	49.2891	49.3309	49.3734	49.4158	49.4514	49.4869	49.5228	49.5588	49.5948	49.6308	49.6667
741	46.5764	46.6913	46.8036	46.9121	47.0181	47.1209	47.2215	47.3166	47.4111	47.5016	47.5917	47.6758	47.7592	47.8399	47.9187	47.9976	48.0691	48.1404	48.2116	48.2801	48.3467	48.4132	48.4754	48.5346	48.5938	48.6533	48.7097	48.763	48.8173	48.8716	48.9244	48.9718	49.02	49.0686	49.1173	49.1624	49.2041	49.2458	49.2875	49.3294	49.3718	49.4142	49.4498	49.4853	49.5213	49.5573	49.5933	49.6293	49.6652
742	46.5747	46.6897	46.8019	46.9105	47.0164	47.1192	47.2198	47.3149	47.4094	47.4999	47.59	47.6741	47.7575	47.8382	47.917	47.9959	48.0674	48.1386	48.2099	48.2784	48.3449	48.4115	48.4737	48.5329	48.5921	48.6516	48.708	48.7613	48.8156	48.87	48.9227	48.9701	49.0183	49.067	49.1157	49.1607	49.2025	49.2442	49.2859	49.3278	49.3702	49.4127	49.4483	49.4838	49.5198	49.5558	49.5918	49.6278	49.6638
743	46.5731	46.688	46.8003	46.9088	47.0148	47.1176	47.2181	47.3132	47.4077	47.4981	47.5883	47.6724	47.7558	47.8364	47.9153	47.9942	48.0657	48.1369	48.2082	48.2767	48.3432	48.4098	48.472	48.5312	48.5904	48.6499	48.7064	48.7596	48.8139	48.8683	48.9211	48.9685	49.0167	49.0654	49.1141	49.1591	49.2008	49.2426	49.2843	49.3262	49.3686	49.4111	49.4467	49.4822	49.5183	49.5543	49.5903	49.6263	49.6623
744	46.5715	46.6863	46.7986	46.9071	47.0131	47.1159	47.2164	47.3115	47.406	47.4964	47.5866	47.6707	47.7541	47.8347	47.9136	47.9924	48.064	48.1352	48.2064	48.275	48.3415	48.4081	48.4703	48.5295	48.5887	48.6482	48.7047	48.7579	48.8122	48.8666	48.9194	48.9668	49.015	49.0637	49.1124	49.1575	49.1992	49.241	49.2827	49.3246	49.3671	49.4095	49.4452	49.4807	49.5167	49.5527	49.5888	49.6248	49.6608
745	46.5698	46.6847	46.797	46.9054	47.0114	47.1142	47.2147	47.3098	47.4043	47.4947	47.5849	47.6689	47.7524	47.833	47.9119	47.9907	48.0623	48.1335	48.2047	48.2732	48.3398	48.4063	48.4686	48.5278	48.587	48.6465	48.703	48.7562	48.8106	48.865	48.9177	48.9652	49.0134	49.0621	49.1108	49.1559	49.1976	49.2394	49.2811	49.323	49.3655	49.408	49.4436	49.4792	49.5152	49.5512	49.5873	49.6233	49.6593
746	46.5682	46.683	46.7953	46.9038	47.0097	47.1125	47.213	47.3081	47.4026	47.493	47.5832	47.6672	47.7507	47.8313	47.9101	47.989	48.0605	48.1318	48.203	48.2715	48.3381	48.4046	48.4669	48.5261	48.5853	48.6448	48.7013	48.7545	48.8089	48.8633	48.9161	48.9635	49.0117	49.0605	49.1092	49.1543	49.196	49.2378	49.2795	49.3214	49.3639	49.4064	49.4421	49.4776	49.5137	49.5497	49.5858	49.6218	49.6579
747	46.5665	46.6814	46.7936	46.9021	47.008	47.1108	47.2113	47.3064	47.4009	47.4913	47.5815	47.6655	47.7489	47.8296	47.9084	47.9873	48.0588	48.13	48.2013	48.2698	48.3364	48.4029	48.4652	48.5244	48.5836	48.6431	48.6996	48.7529	48.8072	48.8616	48.9144	48.9618	49.0101	49.0588	49.1075	49.1526	49.1944	49.2362	49.2779	49.3199	49.3624	49.4048	49.4405	49.4761	49.5121	49.5482	49.5843	49.6203	49.6564
748	46.5649	46.6797	46.792	46.9004	47.0063	47.1091	47.2096	47.3047	47.3992	47.4896	47.5797	47.6638	47.7472	47.8278	47.9067	47.9855	48.0571	48.1283	48.1996	48.2681	48.3347	48.4012	48.4635	48.5227	48.5819	48.6414	48.6979	48.7512	48.8055	48.86	48.9128	48.9602	49.0085	49.0572	49.1059	49.151	49.1928	49.2346	49.2763	49.3183	49.3608	49.4033	49.439	49.4746	49.5106	49.5467	49.5828	49.6188	49.6549
749	46.5632	46.6781	46.7903	46.8987	47.0047	47.1074	47.2079	47.303	47.3975	47.4879	47.578	47.6621	47.7455	47.8261	47.905	47.9838	48.0554	48.1266	48.1978	48.2664	48.3329	48.3995	48.4618	48.521	48.5802	48.6397	48.6962	48.7495	48.8039	48.8583	48.9111	48.9585	49.0068	49.0555	49.1043	49.1494	49.1912	49.233	49.2747	49.3167	49.3592	49.4017	49.4374	49.473	49.5091	49.5452	49.5813	49.6173	49.6534
750	46.5616	46.6764	46.7886	46.8971	47.003	47.1057	47.2062	47.3013	47.3957	47.4862	47.5763	47.6604	47.7438	47.8244	47.9033	47.9821	48.0537	48.1249	48.1961	48.2647	48.3312	48.3978	48.4601	48.5193	48.5785	48.638	48.6945	48.7478	48.8022	48.8566	48.9094	48.9569	49.0052	49.0539	49.1027	49.1478	49.1896	49.2314	49.2732	49.3151	49.3576	49.4002	49.4359	49.4715	49.5076	49.5437	49.5798	49.6159	49.6519
751	46.5599	46.6748	46.787	46.8954	47.0013	47.104	47.2045	47.2996	47.394	47.4845	47.5746	47.6586	47.7421	47.8227	47.9015	47.9804	48.0519	48.1232	48.1944	48.2629	48.3295	48.3961	48.4584	48.5176	48.5768	48.6363	48.6928	48.7461	48.8005	48.8549	48.9078	48.9552	49.0035	49.0523	49.101	49.1462	49.188	49.2298	49.2716	49.3135	49.3561	49.3986	49.4343	49.4699	49.506	49.5422	49.5783	49.6144	49.6505
752	46.5583	46.6731	46.7853	46.8937	46.9996	47.1024	47.2028	47.2979	47.3923	47.4827	47.5729	47.6569	47.7403	47.821	47.8998	47.9787	48.0502	48.1214	48.1927	48.2612	48.3278	48.3944	48.4567	48.5159	48.5751	48.6346	48.6912	48.7445	48.7988	48.8533	48.9061	48.9536	49.0019	49.0506	49.0994	49.1445	49.1863	49.2282	49.27	49.312	49.3545	49.397	49.4328	49.4684	49.5045	49.5406	49.5768	49.6129	49.649
753	46.5567	46.6714	46.7836	46.892	46.9979	47.1007	47.2011	47.2962	47.3906	47.481	47.5712	47.6552	47.7386	47.8192	47.8981	47.9769	48.0485	48.1197	48.191	48.2595	48.3261	48.3927	48.4549	48.5142	48.5734	48.6329	48.6895	48.7428	48.7971	48.8516	48.9044	48.9519	49.0002	49.049	49.0978	49.1429	49.1847	49.2266	49.2684	49.3104	49.3529	49.3955	49.4312	49.4669	49.503	49.5391	49.5753	49.6114	49.6475
754	46.555	46.6698	46.782	46.8904	46.9963	47.099	47.1994	47.2945	47.3889	47.4793	47.5695	47.6535	47.7369	47.8175	47.8964	47.9752	48.0468	48.118	48.1892	48.2578	48.3244	48.3909	48.4532	48.5125	48.5717	48.6312	48.6878	48.7411	48.7955	48.8499	48.9028	48.9503	48.9986	49.0474	49.0961	49.1413	49.1831	49.225	49.2668	49.3088	49.3514	49.3939	49.4297	49.4653	49.5015	49.5376	49.5738	49.6099	49.646
755	46.5534	46.6681	46.7803	46.8887	46.9946	47.0973	47.1977	47.2928	47.3872	47.4776	47.5677	47.6518	47.7352	47.8158	47.8946	47.9735	48.045	48.1163	48.1875	48.2561	48.3227	48.3892	48.4515	48.5108	48.57	48.6295	48.6861	48.7394	48.7938	48.8483	48.9011	48.9486	48.9969	49.0457	49.0945	49.1397	49.1815	49.2234	49.2652	49.3072	49.3498	49.3924	49.4281	49.4638	49.4999	49.5361	49.5723	49.6084	49.6446
756	46.5517	46.6665	46.7786	46.887	46.9929	47.0956	47.196	47.2911	47.3855	47.4759	47.566	47.6501	47.7335	47.8141	47.8929	47.9718	48.0433	48.1146	48.1858	48.2544	48.3209	48.3875	48.4498	48.5091	48.5683	48.6278	48.6844	48.7377	48.7921	48.8466	48.8995	48.947	48.9953	49.0441	49.0929	49.1381	49.1799	49.2218	49.2636	49.3056	49.3482	49.3908	49.4266	49.4623	49.4984	49.5346	49.5708	49.6069	49.6431
757	46.5501	46.6648	46.777	46.8854	46.9912	47.0939	47.1943	47.2894	47.3838	47.4742	47.5643	47.6483	47.7317	47.8124	47.8912	47.97	48.0416	48.1128	48.1841	48.2526	48.3192	48.3858	48.4481	48.5074	48.5666	48.6261	48.6827	48.736	48.7904	48.8449	48.8978	48.9453	48.9936	49.0424	49.0912	49.1364	49.1783	49.2202	49.262	49.3041	49.3467	49.3892	49.4251	49.4607	49.4969	49.5331	49.5692	49.6054	49.6416
758	46.5484	46.6632	46.7753	46.8837	46.9895	47.0922	47.1926	47.2877	47.3821	47.4725	47.5626	47.6466	47.73	47.8106	47.8895	47.9683	48.0399	48.1111	48.1824	48.2509	48.3175	48.3841	48.4464	48.5057	48.5649	48.6245	48.681	48.7344	48.7888	48.8433	48.8961	48.9437	48.992	49.0408	49.0896	49.1348	49.1767	49.2186	49.2604	49.3025	49.3451	49.3877	49.4235	49.4592	49.4954	49.5316	49.5677	49.6039	49.6401
759	46.5468	46.6615	46.7736	46.882	46.9879	47.0905	47.191	47.286	47.3804	47.4708	47.5609	47.6449	47.7283	47.8089	47.8878	47.9666	48.0382	48.1094	48.1806	48.2492	48.3158	48.3824	48.4447	48.504	48.5632	48.6228	48.6793	48.7327	48.7871	48.8416	48.8945	48.942	48.9904	49.0392	49.088	49.1332	49.1751	49.217	49.2588	49.3009	49.3435	49.3861	49.422	49.4576	49.4938	49.53	49.5662	49.6024	49.6386
760	46.5451	46.6599	46.772	46.8803	46.9862	47.0888	47.1893	47.2843	47.3787	47.4691	47.5592	47.6432	47.7266	47.8072	47.886	47.9649	48.0364	48.1077	48.1789	48.2475	48.3141	48.3807	48.443	48.5023	48.5615	48.6211	48.6777	48.731	48.7854	48.8399	48.8928	48.9403	48.9887	49.0375	49.0864	49.1316	49.1735	49.2154	49.2573	49.2993	49.3419	49.3846	49.4204	49.4561	49.4923	49.5285	49.5647	49.601	49.6372
761	46.5435	46.6582	46.7703	46.8787	46.9845	47.0872	47.1876	47.2826	47.377	47.4674	47.5575	47.6415	47.7249	47.8055	47.8843	47.9632	48.0347	48.106	48.1772	48.2458	48.3124	48.379	48.4413	48.5006	48.5598	48.6194	48.676	48.7293	48.7837	48.8383	48.8912	48.9387	48.9871	49.0359	49.0847	49.13	49.1719	49.2138	49.2557	49.2977	49.3404	49.383	49.4189	49.4546	49.4908	49.527	49.5632	49.5995	49.6357
762	46.5419	46.6566	46.7686	46.877	46.9828	47.0855	47.1859	47.2809	47.3753	47.4656	47.5557	47.6398	47.7231	47.8037	47.8826	47.9614	48.033	48.1042	48.1755	48.2441	48.3107	48.3773	48.4396	48.4989	48.5581	48.6177	48.6743	48.7276	48.7821	48.8366	48.8895	48.937	48.9854	49.0343	49.0831	49.1283	49.1702	49.2122	49.2541	49.2962	49.3388	49.3814	49.4173	49.453	49.4893	49.5255	49.5617	49.598	49.6342
763	46.5402	46.6549	46.767	46.8753	46.9811	47.0838	47.1842	47.2792	47.3736	47.4639	47.554	47.638	47.7214	47.802	47.8809	47.9597	48.0313	48.1025	48.1738	48.2423	48.3089	48.3755	48.4379	48.4972	48.5564	48.616	48.6726	48.726	48.7804	48.8349	48.8878	48.9354	48.9838	49.0326	49.0815	49.1267	49.1686	49.2106	49.2525	49.2946	49.3372	49.3799	49.4158	49.4515	49.4877	49.524	49.5602	49.5965	49.6327
764	46.5386	46.6532	46.7653	46.8736	46.9794	47.0821	47.1825	47.2775	47.3719	47.4622	47.5523	47.6363	47.7197	47.8003	47.8792	47.958	48.0296	48.1008	48.172	48.2406	48.3072	48.3738	48.4362	48.4954	48.5547	48.6143	48.6709	48.7243	48.7787	48.8333	48.8862	48.9337	48.9821	49.031	49.0798	49.1251	49.167	49.209	49.2509	49.293	49.3357	49.3783	49.4142	49.45	49.4862	49.5225	49.5587	49.595	49.6313
765	46.5369	46.6516	46.7637	46.872	46.9778	47.0804	47.1808	47.2758	47.3701	47.4605	47.5506	47.6346	47.718	47.7986	47.8774	47.9563	48.0278	48.0991	48.1703	48.2389	48.3055	48.3721	48.4345	48.4937	48.553	48.6126	48.6692	48.7226	48.777	48.8316	48.8845	48.9321	48.9805	49.0293	49.0782	49.1235	49.1654	49.2074	49.2493	49.2914	49.3341	49.3768	49.4127	49.4484	49.4847	49.521	49.5572	49.5935	49.6298
766	46.5353	46.6499	46.762	46.8703	46.9761	47.0787	47.1791	47.2741	47.3684	47.4588	47.5489	47.6329	47.7163	47.7969	47.8757	47.9546	48.0261	48.0974	48.1686	48.2372	48.3038	48.3704	48.4328	48.492	48.5513	48.6109	48.6675	48.7209	48.7754	48.8299	48.8828	48.9304	48.9788	49.0277	49.0766	49.1219	49.1638	49.2058	49.2477	49.2898	49.3325	49.3752	49.4111	49.4469	49.4832	49.5195	49.5557	49.592	49.6283
767	46.5336	46.6483	46.7603	46.8686	46.9744	47.077	47.1774	47.2724	47.3667	47.4571	47.5472	47.6312	47.7146	47.7951	47.874	47.9528	48.0244	48.0956	48.1669	48.2355	48.3021	48.3687	48.431	48.4903	48.5496	48.6092	48.6658	48.7192	48.7737	48.8282	48.8812	48.9288	48.9772	49.0261	49.075	49.1202	49.1622	49.2042	49.2461	49.2883	49.331	49.3736	49.4096	49.4453	49.4816	49.5179	49.5542	49.5905	49.6268
768	46.532	46.6466	46.7587	46.8669	46.9727	47.0753	47.1757	47.2707	47.365	47.4554	47.5455	47.6295	47.7128	47.7934	47.8723	47.9511	48.0227	48.0939	48.1652	48.2338	48.3004	48.367	48.4293	48.4886	48.5479	48.6075	48.6641	48.7175	48.772	48.8266	48.8795	48.9271	48.9755	49.0244	49.0733	49.1186	49.1606	49.2026	49.2445	49.2867	49.3294	49.3721	49.408	49.4438	49.4801	49.5164	49.5527	49.589	49.6253
769	46.5303	46.645	46.757	46.8653	46.971	47.0736	47.174	47.269	47.3633	47.4537	47.5437	47.6277	47.7111	47.7917	47.8705	47.9494	48.0209	48.0922	48.1635	48.232	48.2987	48.3653	48.4276	48.4869	48.5462	48.6058	48.6625	48.7159	48.7703	48.8249	48.8779	48.9255	48.9739	49.0228	49.0717	49.117	49.159	49.201	49.2429	49.2851	49.3278	49.3705	49.4065	49.4423	49.4786	49.5149	49.5512	49.5875	49.6239
770	46.5287	46.6433	46.7553	46.8636	46.9694	47.072	47.1723	47.2673	47.3616	47.452	47.542	47.626	47.7094	47.79	47.8688	47.9477	48.0192	48.0905	48.1617	48.2303	48.2969	48.3636	48.4259	48.4852	48.5445	48.6041	48.6608	48.7142	48.7687	48.8232	48.8762	48.9238	48.9722	49.0212	49.0701	49.1154	49.1574	49.1994	49.2413	49.2835	49.3262	49.369	49.4049	49.4407	49.4771	49.5134	49.5497	49.5861	49.6224
771	46.5272	46.6418	46.7539	46.8621	46.9679	47.0705	47.1708	47.2658	47.3601	47.4504	47.5405	47.6245	47.7079	47.7885	47.8673	47.9461	48.0177	48.089	48.1602	48.2288	48.2954	48.362	48.4244	48.4837	48.543	48.6026	48.6593	48.7127	48.7672	48.8217	48.8747	48.9223	48.9708	49.0197	49.0686	49.1139	49.1559	49.1979	49.2399	49.2821	49.3248	49.3675	49.4035	49.4393	49.4757	49.512	49.5484	49.5847	49.621
772	46.5259	46.6405	46.7525	46.8608	46.9665	47.0691	47.1694	47.2644	47.3587	47.4491	47.5391	47.6231	47.7065	47.7871	47.8659	47.9447	48.0163	48.0875	48.1588	48.2274	48.294	48.3606	48.423	48.4823	48.5416	48.6012	48.6579	48.7113	48.7658	48.8204	48.8733	48.9209	48.9694	49.0183	49.0672	49.1126	49.1546	49.1966	49.2386	49.2808	49.3235	49.3662	49.4022	49.438	49.4744	49.5107	49.5471	49.5834	49.6198
773	46.5246	46.6392	46.7512	46.8594	46.9651	47.0677	47.1681	47.263	47.3573	47.4477	47.5377	47.6217	47.7051	47.7857	47.8645	47.9433	48.0149	48.0861	48.1574	48.226	48.2926	48.3592	48.4216	48.4809	48.5402	48.5998	48.6565	48.7099	48.7644	48.819	48.8719	48.9196	48.968	49.017	49.0659	49.1112	49.1532	49.1952	49.2372	49.2794	49.3222	49.3649	49.4009	49.4367	49.4731	49.5094	49.5458	49.5822	49.6185
774	46.5232	46.6378	46.7498	46.8581	46.9638	47.0664	47.1667	47.2616	47.356	47.4463	47.5363	47.6203	47.7037	47.7843	47.8631	47.9419	48.0135	48.0847	48.156	48.2246	48.2912	48.3578	48.4202	48.4795	48.5388	48.5984	48.6551	48.7085	48.763	48.8176	48.8706	48.9182	48.9667	49.0156	49.0645	49.1099	49.1519	49.1939	49.2359	49.2781	49.3209	49.3636	49.3996	49.4354	49.4718	49.5082	49.5445	49.5809	49.6173
775	46.5219	46.6365	46.7485	46.8567	46.9624	47.065	47.1653	47.2602	47.3546	47.4449	47.5349	47.6189	47.7023	47.7829	47.8617	47.9405	48.0121	48.0833	48.1546	48.2232	48.2898	48.3564	48.4188	48.4781	48.5374	48.597	48.6537	48.7071	48.7616	48.8162	48.8692	48.9168	48.9653	49.0142	49.0632	49.1085	49.1505	49.1926	49.2346	49.2768	49.3195	49.3623	49.3983	49.4341	49.4705	49.5069	49.5432	49.5796	49.616
776	46.5206	46.6351	46.7471	46.8553	46.9611	47.0636	47.1639	47.2589	47.3532	47.4435	47.5336	47.6175	47.7009	47.7815	47.8603	47.9391	48.0107	48.0819	48.1532	48.2218	48.2884	48.355	48.4174	48.4767	48.536	48.5956	48.6523	48.7057	48.7602	48.8148	48.8678	48.9155	48.9639	49.0129	49.0618	49.1072	49.1492	49.1912	49.2332	49.2754	49.3182	49.361	49.397	49.4328	49.4692	49.5056	49.542	49.5783	49.6147
777	46.5193	46.6338	46.7458	46.854	46.9597	47.0623	47.1626	47.2575	47.3518	47.4421	47.5322	47.6161	47.6995	47.7801	47.8589	47.9377	48.0093	48.0805	48.1518	48.2204	48.287	48.3536	48.416	48.4753	48.5346	48.5942	48.6509	48.7043	48.7589	48.8135	48.8664	48.9141	48.9626	49.0115	49.0605	49.1058	49.1478	49.1899	49.2319	49.2741	49.3169	49.3597	49.3957	49.4315	49.4679	49.5043	49.5407	49.5771	49.6135
778	46.5179	46.6325	46.7444	46.8526	46.9583	47.0609	47.1612	47.2561	47.3504	47.4407	47.5308	47.6147	47.6981	47.7787	47.8575	47.9363	48.0079	48.0791	48.1504	48.219	48.2856	48.3522	48.4146	48.4739	48.5332	48.5929	48.6495	48.703	48.7575	48.8121	48.8651	48.9127	48.9612	49.0101	49.0591	49.1045	49.1465	49.1885	49.2306	49.2728	49.3156	49.3583	49.3944	49.4302	49.4666	49.503	49.5394	49.5758	49.6122
779	46.5166	46.6311	46.7431	46.8513	46.957	47.0595	47.1598	47.2547	47.349	47.4393	47.5294	47.6133	47.6967	47.7773	47.8561	47.9349	48.0065	48.0777	48.149	48.2176	48.2842	48.3508	48.4132	48.4725	48.5319	48.5915	48.6481	48.7016	48.7561	48.8107	48.8637	48.9113	48.9598	49.0088	49.0577	49.1031	49.1451	49.1872	49.2292	49.2715	49.3142	49.357	49.393	49.4289	49.4653	49.5017	49.5381	49.5745	49.6109
780	46.5153	46.6298	46.7417	46.8499	46.9556	47.0582	47.1584	47.2533	47.3477	47.438	47.528	47.612	47.6953	47.7759	47.8547	47.9335	48.0051	48.0763	48.1476	48.2162	48.2828	48.3494	48.4118	48.4711	48.5305	48.5901	48.6467	48.7002	48.7547	48.8093	48.8623	48.91	48.9585	49.0074	49.0564	49.1017	49.1438	49.1858	49.2279	49.2701	49.3129	49.3557	49.3917	49.4276	49.464	49.5004	49.5369	49.5733	49.6097
781	46.5139	46.6285	46.7404	46.8486	46.9542	47.0568	47.1571	47.252	47.3463	47.4366	47.5266	47.6106	47.6939	47.7745	47.8533	47.9321	48.0037	48.0749	48.1462	48.2148	48.2814	48.348	48.4104	48.4697	48.5291	48.5887	48.6453	48.6988	48.7533	48.8079	48.8609	48.9086	48.9571	49.0061	49.055	49.1004	49.1425	49.1845	49.2266	49.2688	49.3116	49.3544	49.3904	49.4263	49.4627	49.4992	49.5356	49.572	49.6084
782	46.5126	46.6271	46.739	46.8472	46.9529	47.0554	47.1557	47.2506	47.3449	47.4352	47.5252	47.6092	47.6925	47.7731	47.8519	47.9307	48.0023	48.0735	48.1448	48.2134	48.28	48.3466	48.409	48.4683	48.5277	48.5873	48.644	48.6974	48.7519	48.8066	48.8596	48.9072	48.9557	49.0047	49.0537	49.099	49.1411	49.1832	49.2252	49.2675	49.3103	49.3531	49.3891	49.425	49.4615	49.4979	49.5343	49.5707	49.6072
783	46.5113	46.6258	46.7377	46.8459	46.9515	47.054	47.1543	47.2492	47.3435	47.4338	47.5238	47.6078	47.6911	47.7717	47.8505	47.9293	48.0009	48.0721	48.1434	48.2119	48.2786	48.3452	48.4076	48.4669	48.5263	48.5859	48.6426	48.696	48.7506	48.8052	48.8582	48.9058	48.9544	49.0033	49.0523	49.0977	49.1398	49.1818	49.2239	49.2661	49.309	49.3518	49.3878	49.4237	49.4602	49.4966	49.533	49.5695	49.6059
784	46.5099	46.6244	46.7363	46.8445	46.9502	47.0527	47.1529	47.2478	47.3421	47.4324	47.5224	47.6064	47.6897	47.7703	47.8491	47.9279	47.9995	48.0707	48.142	48.2105	48.2772	48.3438	48.4062	48.4655	48.5249	48.5845	48.6412	48.6946	48.7492	48.8038	48.8568	48.9045	48.953	49.002	49.0509	49.0963	49.1384	49.1805	49.2226	49.2648	49.3076	49.3504	49.3865	49.4224	49.4589	49.4953	49.5317	49.5682	49.6046
785	46.5086	46.6231	46.735	46.8432	46.9488	47.0513	47.1516	47.2465	47.3407	47.431	47.521	47.605	47.6883	47.7689	47.8477	47.9265	47.9981	48.0693	48.1405	48.2091	48.2758	48.3424	48.4048	48.4641	48.5235	48.5831	48.6398	48.6932	48.7478	48.8024	48.8554	48.9031	48.9516	49.0006	49.0496	49.095	49.1371	49.1791	49.2212	49.2635	49.3063	49.3491	49.3852	49.4211	49.4576	49.494	49.5305	49.5669	49.6034
786	46.5073	46.6218	46.7336	46.8418	46.9474	47.0499	47.1502	47.2451	47.3394	47.4296	47.5196	47.6036	47.6869	47.7675	47.8463	47.9251	47.9966	48.0679	48.1391	48.2077	48.2744	48.341	48.4034	48.4627	48.5221	48.5817	48.6384	48.6919	48.7464	48.801	48.854	48.9017	48.9503	48.9992	49.0482	49.0936	49.1357	49.1778	49.2199	49.2622	49.305	49.3478	49.3839	49.4198	49.4563	49.4927	49.5292	49.5656	49.6021
787	46.5059	46.6204	46.7323	46.8404	46.9461	47.0486	47.1488	47.2437	47.338	47.4282	47.5183	47.6022	47.6855	47.7661	47.8449	47.9237	47.9952	48.0665	48.1377	48.2063	48.273	48.3396	48.402	48.4613	48.5207	48.5803	48.637	48.6905	48.745	48.7996	48.8527	48.9004	48.9489	48.9979	49.0469	49.0923	49.1344	49.1765	49.2186	49.2608	49.3037	49.3465	49.3826	49.4185	49.455	49.4914	49.5279	49.5644	49.6008
788	46.5046	46.6191	46.731	46.8391	46.9447	47.0472	47.1475	47.2423	47.3366	47.4269	47.5169	47.6008	47.6841	47.7647	47.8435	47.9223	47.9938	48.0651	48.1363	48.2049	48.2716	48.3382	48.4006	48.4599	48.5193	48.5789	48.6356	48.6891	48.7436	48.7983	48.8513	48.899	48.9475	48.9965	49.0455	49.0909	49.133	49.1751	49.2172	49.2595	49.3023	49.3452	49.3813	49.4172	49.4537	49.4902	49.5266	49.5631	49.5996
789	46.5033	46.6177	46.7296	46.8377	46.9434	47.0458	47.1461	47.2409	47.3352	47.4255	47.5155	47.5994	47.6827	47.7633	47.8421	47.9209	47.9924	48.0637	48.1349	48.2035	48.2702	48.3368	48.3992	48.4585	48.5179	48.5775	48.6342	48.6877	48.7422	48.7969	48.8499	48.8976	48.9461	48.9952	49.0442	49.0896	49.1317	49.1738	49.2159	49.2582	49.301	49.3439	49.38	49.4159	49.4524	49.4889	49.5254	49.5618	49.5983
790	46.502	46.6164	46.7283	46.8364	46.942	47.0445	47.1447	47.2396	47.3338	47.4241	47.5141	47.598	47.6813	47.7619	47.8407	47.9195	47.991	48.0623	48.1335	48.2021	48.2688	48.3354	48.3978	48.4571	48.5165	48.5761	48.6328	48.6863	48.7409	48.7955	48.8485	48.8962	48.9448	48.9938	49.0428	49.0882	49.1303	49.1724	49.2146	49.2568	49.2997	49.3425	49.3787	49.4146	49.4511	49.4876	49.5241	49.5606	49.5971
791	46.5006	46.6151	46.7269	46.835	46.9406	47.0431	47.1433	47.2382	47.3324	47.4227	47.5127	47.5966	47.6799	47.7605	47.8393	47.9181	47.9896	48.0609	48.1321	48.2007	48.2674	48.334	48.3964	48.4557	48.5151	48.5747	48.6314	48.6849	48.7395	48.7941	48.8472	48.8949	48.9434	48.9924	49.0414	49.0869	49.129	49.1711	49.2132	49.2555	49.2984	49.3412	49.3773	49.4133	49.4498	49.4863	49.5228	49.5593	49.5958
792	46.4993	46.6137	46.7256	46.8337	46.9393	47.0417	47.142	47.2368	47.3311	47.4213	47.5113	47.5952	47.6785	47.7591	47.8379	47.9167	47.9882	48.0595	48.1307	48.1993	48.266	48.3326	48.395	48.4543	48.5137	48.5733	48.63	48.6835	48.7381	48.7927	48.8458	48.8935	48.942	48.9911	49.0401	49.0855	49.1276	49.1698	49.2119	49.2542	49.2971	49.3399	49.376	49.412	49.4485	49.485	49.5215	49.558	49.5945
793	46.498	46.6124	46.7242	46.8323	46.9379	47.0404	47.1406	47.2354	47.3297	47.4199	47.5099	47.5938	47.6771	47.7577	47.8365	47.9153	47.9868	48.0581	48.1293	48.1979	48.2646	48.3312	48.3936	48.4529	48.5123	48.5719	48.6286	48.6821	48.7367	48.7914	48.8444	48.8921	48.9407	48.9897	49.0387	49.0842	49.1263	49.1684	49.2106	49.2529	49.2957	49.3386	49.3747	49.4107	49.4472	49.4837	49.5202	49.5568	49.5933
794	46.4966	46.611	46.7229	46.831	46.9366	47.039	47.1392	47.2341	47.3283	47.4185	47.5085	47.5924	47.6757	47.7563	47.8351	47.9139	47.9854	48.0567	48.1279	48.1965	48.2631	48.3298	48.3922	48.4515	48.5109	48.5705	48.6273	48.6808	48.7353	48.79	48.843	48.8908	48.9393	48.9883	49.0374	49.0828	49.1249	49.1671	49.2092	49.2515	49.2944	49.3373	49.3734	49.4094	49.4459	49.4824	49.519	49.5555	49.592
795	46.4953	46.6097	46.7215	46.8296	46.9352	47.0376	47.1378	47.2327	47.3269	47.4171	47.5071	47.591	47.6743	47.7549	47.8337	47.9125	47.984	48.0553	48.1265	48.1951	48.2617	48.3284	48.3908	48.4501	48.5095	48.5692	48.6259	48.6794	48.7339	48.7886	48.8416	48.8894	48.9379	48.987	49.036	49.0815	49.1236	49.1657	49.2079	49.2502	49.2931	49.336	49.3721	49.4081	49.4446	49.4812	49.5177	49.5542	49.5907
796	46.494	46.6084	46.7202	46.8283	46.9338	47.0363	47.1365	47.2313	47.3255	47.4158	47.5057	47.5896	47.6729	47.7535	47.8323	47.9111	47.9826	48.0539	48.1251	48.1937	48.2603	48.327	48.3894	48.4487	48.5081	48.5678	48.6245	48.678	48.7326	48.7872	48.8403	48.888	48.9366	48.9856	49.0347	49.0801	49.1223	49.1644	49.2065	49.2489	49.2918	49.3347	49.3708	49.4068	49.4433	49.4799	49.5164	49.5529	49.5895
797	46.4926	46.607	46.7188	46.8269	46.9325	47.0349	47.1351	47.2299	47.3241	47.4144	47.5043	47.5883	47.6715	47.7521	47.8309	47.9097	47.9812	48.0525	48.1237	48.1923	48.2589	48.3256	48.388	48.4474	48.5067	48.5664	48.6231	48.6766	48.7312	48.7858	48.8389	48.8866	48.9352	48.9843	49.0333	49.0788	49.1209	49.1631	49.2052	49.2476	49.2904	49.3333	49.3695	49.4055	49.4421	49.4786	49.5151	49.5517	49.5882
798	46.4913	46.6057	46.7175	46.8255	46.9311	47.0335	47.1337	47.2285	47.3228	47.413	47.5029	47.5869	47.6701	47.7507	47.8295	47.9083	47.9798	48.0511	48.1223	48.1909	48.2575	48.3242	48.3866	48.446	48.5053	48.565	48.6217	48.6752	48.7298	48.7845	48.8375	48.8853	48.9338	48.9829	49.0319	49.0774	49.1196	49.1617	49.2039	49.2462	49.2891	49.332	49.3682	49.4042	49.4408	49.4773	49.5139	49.5504	49.5869
799	46.49	46.6043	46.7161	46.8242	46.9297	47.0322	47.1323	47.2272	47.3214	47.4116	47.5016	47.5855	47.6687	47.7493	47.8281	47.9069	47.9784	48.0496	48.1209	48.1895	48.2561	48.3228	48.3852	48.4446	48.5039	48.5636	48.6203	48.6738	48.7284	48.7831	48.8361	48.8839	48.9325	48.9815	49.0306	49.076	49.1182	49.1604	49.2025	49.2449	49.2878	49.3307	49.3669	49.4029	49.4395	49.476	49.5126	49.5491	49.5857
800	46.4886	46.603	46.7148	46.8228	46.9284	47.0308	47.131	47.2258	47.32	47.4102	47.5002	47.5841	47.6674	47.7479	47.8267	47.9055	47.977	48.0482	48.1195	48.1881	48.2547	48.3214	48.3838	48.4432	48.5025	48.5622	48.6189	48.6724	48.727	48.7817	48.8348	48.8825	48.9311	48.9802	49.0292	49.0747	49.1169	49.159	49.2012	49.2436	49.2865	49.3294	49.3656	49.4016	49.4382	49.4747	49.5113	49.5479	49.5844
801	46.4873	46.6017	46.7134	46.8215	46.927	47.0294	47.1296	47.2244	47.3186	47.4088	47.4988	47.5827	47.666	47.7465	47.8253	47.904	47.9756	48.0468	48.1181	48.1867	48.2533	48.32	48.3824	48.4418	48.5011	48.5608	48.6175	48.671	48.7256	48.7803	48.8334	48.8811	48.9297	48.9788	49.0279	49.0733	49.1155	49.1577	49.1999	49.2422	49.2852	49.3281	49.3643	49.4003	49.4369	49.4734	49.51	49.5466	49.5832
802	46.486	46.6003	46.7121	46.8201	46.9257	47.0281	47.1282	47.223	47.3172	47.4074	47.4974	47.5813	47.6646	47.7451	47.8239	47.9026	47.9742	48.0454	48.1167	48.1853	48.2519	48.3186	48.381	48.4404	48.4997	48.5594	48.6161	48.6696	48.7242	48.7789	48.832	48.8798	48.9284	48.9774	49.0265	49.072	49.1142	49.1564	49.1985	49.2409	49.2838	49.3268	49.3629	49.399	49.4356	49.4722	49.5087	49.5453	49.5819
803	46.4847	46.599	46.7108	46.8188	46.9243	47.0267	47.1268	47.2216	47.3158	47.4061	47.496	47.5799	47.6632	47.7437	47.8225	47.9012	47.9728	48.044	48.1153	48.1839	48.2505	48.3172	48.3796	48.439	48.4983	48.558	48.6147	48.6683	48.7229	48.7776	48.8306	48.8784	48.927	48.9761	49.0251	49.0706	49.1128	49.155	49.1972	49.2396	49.2825	49.3254	49.3616	49.3977	49.4343	49.4709	49.5075	49.544	49.5806
804	46.4833	46.5977	46.7094	46.8174	46.9229	47.0253	47.1255	47.2203	47.3145	47.4047	47.4946	47.5785	47.6618	47.7423	47.8211	47.8998	47.9714	48.0426	48.1139	48.1825	48.2491	48.3158	48.3782	48.4376	48.4969	48.5566	48.6133	48.6669	48.7215	48.7762	48.8293	48.877	48.9256	48.9747	49.0238	49.0693	49.1115	49.1537	49.1959	49.2383	49.2812	49.3241	49.3603	49.3964	49.433	49.4696	49.5062	49.5428	49.5794
805	46.482	46.5963	46.7081	46.8161	46.9216	47.024	47.1241	47.2189	47.3131	47.4033	47.4932	47.5771	47.6604	47.7409	47.8197	47.8984	47.97	48.0412	48.1125	48.1811	48.2477	48.3144	48.3768	48.4362	48.4955	48.5552	48.612	48.6655	48.7201	48.7748	48.8279	48.8757	48.9243	48.9733	49.0224	49.0679	49.1101	49.1523	49.1945	49.2369	49.2799	49.3228	49.359	49.3951	49.4317	49.4683	49.5049	49.5415	49.5781
806	46.4807	46.595	46.7067	46.8147	46.9202	47.0226	47.1227	47.2175	47.3117	47.4019	47.4918	47.5757	47.659	47.7395	47.8183	47.897	47.9686	48.0398	48.1111	48.1797	48.2463	48.313	48.3754	48.4348	48.4941	48.5538	48.6106	48.6641	48.7187	48.7734	48.8265	48.8743	48.9229	48.972	49.0211	49.0666	49.1088	49.151	49.1932	49.2356	49.2785	49.3215	49.3577	49.3938	49.4304	49.467	49.5036	49.5402	49.5768
807	46.4793	46.5936	46.7054	46.8134	46.9189	47.0212	47.1214	47.2161	47.3103	47.4005	47.4904	47.5743	47.6576	47.7381	47.8169	47.8956	47.9672	48.0384	48.1097	48.1783	48.2449	48.3116	48.374	48.4334	48.4928	48.5524	48.6092	48.6627	48.7173	48.772	48.8251	48.8729	48.9215	48.9706	49.0197	49.0652	49.1074	49.1497	49.1919	49.2343	49.2772	49.3202	49.3564	49.3925	49.4291	49.4657	49.5023	49.539	49.5756
808	46.478	46.5923	46.704	46.812	46.9175	47.0199	47.12	47.2148	47.3089	47.3991	47.489	47.5729	47.6562	47.7367	47.8155	47.8942	47.9658	48.037	48.1083	48.1769	48.2435	48.3102	48.3726	48.432	48.4914	48.551	48.6078	48.6613	48.7159	48.7706	48.8237	48.8715	48.9202	48.9693	49.0184	49.0639	49.1061	49.1483	49.1905	49.2329	49.2759	49.3189	49.3551	49.3912	49.4278	49.4644	49.5011	49.5377	49.5743
809	46.4767	46.591	46.7027	46.8106	46.9161	47.0185	47.1186	47.2134	47.3075	47.3977	47.4876	47.5715	47.6548	47.7353	47.8141	47.8928	47.9644	48.0356	48.1068	48.1754	48.2421	48.3088	48.3712	48.4306	48.49	48.5496	48.6064	48.6599	48.7146	48.7693	48.8224	48.8702	48.9188	48.9679	49.017	49.0625	49.1047	49.147	49.1892	49.2316	49.2746	49.3175	49.3538	49.3899	49.4265	49.4632	49.4998	49.5364	49.5731
810	46.4753	46.5896	46.7013	46.8093	46.9148	47.0171	47.1172	47.212	47.3062	47.3963	47.4863	47.5701	47.6534	47.7339	47.8127	47.8914	47.963	48.0342	48.1054	48.174	48.2407	48.3074	48.3698	48.4292	48.4886	48.5482	48.605	48.6585	48.7132	48.7679	48.821	48.8688	48.9174	48.9665	49.0156	49.0612	49.1034	49.1456	49.1879	49.2303	49.2733	49.3162	49.3525	49.3886	49.4252	49.4619	49.4985	49.5352	49.5718
811	46.474	46.5883	46.7	46.8079	46.9134	47.0158	47.1159	47.2106	47.3048	47.395	47.4849	47.5687	47.652	47.7325	47.8113	47.89	47.9616	48.0328	48.104	48.1726	48.2393	48.306	48.3684	48.4278	48.4872	48.5468	48.6036	48.6572	48.7118	48.7665	48.8196	48.8674	48.9161	48.9652	49.0143	49.0598	49.1021	49.1443	49.1865	49.229	49.2719	49.3149	49.3512	49.3873	49.4239	49.4606	49.4972	49.5339	49.5705
812	46.4727	46.5869	46.6986	46.8066	46.9121	47.0144	47.1145	47.2092	47.3034	47.3936	47.4835	47.5673	47.6506	47.7311	47.8099	47.8886	47.9602	48.0314	48.1026	48.1712	48.2379	48.3046	48.367	48.4264	48.4858	48.5454	48.6022	48.6558	48.7104	48.7651	48.8182	48.866	48.9147	48.9638	49.0129	49.0585	49.1007	49.143	49.1852	49.2276	49.2706	49.3136	49.3499	49.386	49.4226	49.4593	49.496	49.5326	49.5693
813	46.4714	46.5856	46.6973	46.8052	46.9107	47.013	47.1131	47.2079	47.302	47.3922	47.4821	47.5659	47.6492	47.7297	47.8085	47.8872	47.9588	48.03	48.1012	48.1698	48.2365	48.3032	48.3656	48.425	48.4844	48.5441	48.6008	48.6544	48.709	48.7637	48.8169	48.8647	48.9133	48.9624	49.0116	49.0571	49.0994	49.1416	49.1839	49.2263	49.2693	49.3123	49.3486	49.3847	49.4214	49.458	49.4947	49.5313	49.568
814	46.47	46.5843	46.6959	46.8039	46.9093	47.0117	47.1117	47.2065	47.3006	47.3908	47.4807	47.5646	47.6478	47.7283	47.807	47.8858	47.9574	48.0286	48.0998	48.1684	48.2351	48.3018	48.3642	48.4236	48.483	48.5427	48.5994	48.653	48.7076	48.7624	48.8155	48.8633	48.912	48.9611	49.0102	49.0558	49.098	49.1403	49.1825	49.225	49.268	49.311	49.3472	49.3834	49.4201	49.4567	49.4934	49.5301	49.5667
815	46.4687	46.5829	46.6946	46.8025	46.908	47.0103	47.1104	47.2051	47.2992	47.3894	47.4793	47.5632	47.6464	47.7269	47.8056	47.8844	47.956	48.0272	48.0984	48.167	48.2337	48.3003	48.3628	48.4222	48.4816	48.5413	48.598	48.6516	48.7062	48.761	48.8141	48.8619	48.9106	48.9597	49.0088	49.0544	49.0967	49.1389	49.1812	49.2236	49.2666	49.3096	49.3459	49.3821	49.4188	49.4554	49.4921	49.5288	49.5655
816	46.4674	46.5816	46.6932	46.8012	46.9066	47.0089	47.109	47.2037	47.2979	47.388	47.4779	47.5618	47.645	47.7255	47.8042	47.883	47.9546	48.0258	48.097	48.1656	48.2323	48.2989	48.3614	48.4208	48.4802	48.5399	48.5966	48.6502	48.7049	48.7596	48.8127	48.8606	48.9092	48.9584	49.0075	49.0531	49.0953	49.1376	49.1799	49.2223	49.2653	49.3083	49.3446	49.3808	49.4175	49.4542	49.4908	49.5275	49.5642
817	46.466	46.5802	46.6919	46.7998	46.9052	47.0075	47.1076	47.2023	47.2965	47.3866	47.4765	47.5604	47.6436	47.7241	47.8028	47.8816	47.9531	48.0244	48.0956	48.1642	48.2309	48.2975	48.36	48.4194	48.4788	48.5385	48.5953	48.6488	48.7035	48.7582	48.8114	48.8592	48.9079	48.957	49.0061	49.0517	49.094	49.1363	49.1785	49.221	49.264	49.307	49.3433	49.3795	49.4162	49.4529	49.4896	49.5263	49.563
818	46.4647	46.5789	46.6905	46.7985	46.9039	47.0062	47.1062	47.201	47.2951	47.3852	47.4751	47.559	47.6422	47.7227	47.8014	47.8802	47.9517	48.023	48.0942	48.1628	48.2295	48.2961	48.3586	48.418	48.4774	48.5371	48.5939	48.6474	48.7021	48.7568	48.81	48.8578	48.9065	48.9556	49.0048	49.0503	49.0926	49.1349	49.1772	49.2197	49.2627	49.3057	49.342	49.3782	49.4149	49.4516	49.4883	49.525	49.5617
819	46.4634	46.5776	46.6892	46.7971	46.9025	47.0048	47.1049	47.1996	47.2937	47.3839	47.4737	47.5576	47.6408	47.7213	47.8	47.8788	47.9503	48.0216	48.0928	48.1614	48.2281	48.2947	48.3572	48.4166	48.476	48.5357	48.5925	48.6461	48.7007	48.7555	48.8086	48.8564	48.9051	48.9543	49.0034	49.049	49.0913	49.1336	49.1759	49.2183	49.2614	49.3044	49.3407	49.3769	49.4136	49.4503	49.487	49.5237	49.5604
820	46.462	46.5762	46.6879	46.7957	46.9012	47.0034	47.1035	47.1982	47.2923	47.3825	47.4723	47.5562	47.6394	47.7199	47.7986	47.8774	47.9489	48.0202	48.0914	48.16	48.2267	48.2933	48.3558	48.4152	48.4746	48.5343	48.5911	48.6447	48.6993	48.7541	48.8072	48.8551	48.9037	48.9529	49.0021	49.0476	49.0899	49.1322	49.1745	49.217	49.26	49.3031	49.3394	49.3756	49.4123	49.449	49.4857	49.5225	49.5592
821	46.4607	46.5749	46.6865	46.7944	46.8998	47.0021	47.1021	47.1968	47.2909	47.3811	47.4709	47.5548	47.638	47.7185	47.7972	47.876	47.9475	48.0188	48.09	48.1586	48.2253	48.2919	48.3544	48.4138	48.4732	48.5329	48.5897	48.6433	48.6979	48.7527	48.8058	48.8537	48.9024	48.9515	49.0007	49.0463	49.0886	49.1309	49.1732	49.2157	49.2587	49.3018	49.3381	49.3743	49.411	49.4477	49.4845	49.5212	49.5579
822	46.4594	46.5736	46.6852	46.793	46.8984	47.0007	47.1008	47.1955	47.2896	47.3797	47.4696	47.5534	47.6366	47.7171	47.7958	47.8746	47.9461	48.0174	48.0886	48.1572	48.2239	48.2905	48.353	48.4124	48.4718	48.5315	48.5883	48.6419	48.6966	48.7513	48.8045	48.8523	48.901	48.9502	48.9993	49.0449	49.0872	49.1295	49.1719	49.2143	49.2574	49.3004	49.3368	49.373	49.4097	49.4464	49.4832	49.5199	49.5566
823	46.458	46.5722	46.6838	46.7917	46.8971	46.9993	47.0994	47.1941	47.2882	47.3783	47.4682	47.552	47.6352	47.7157	47.7944	47.8732	47.9447	48.016	48.0872	48.1558	48.2225	48.2891	48.3516	48.411	48.4704	48.5301	48.5869	48.6405	48.6952	48.7499	48.8031	48.8509	48.8996	48.9488	48.998	49.0436	49.0859	49.1282	49.1705	49.213	49.2561	49.2991	49.3355	49.3717	49.4084	49.4452	49.4819	49.5186	49.5554
824	46.4567	46.5709	46.6825	46.7903	46.8957	46.998	47.098	47.1927	47.2868	47.3769	47.4668	47.5506	47.6338	47.7143	47.793	47.8718	47.9433	48.0146	48.0858	48.1544	48.2211	48.2877	48.3502	48.4096	48.469	48.5287	48.5855	48.6391	48.6938	48.7485	48.8017	48.8496	48.8983	48.9475	48.9966	49.0422	49.0845	49.1269	49.1692	49.2117	49.2547	49.2978	49.3342	49.3704	49.4071	49.4439	49.4806	49.5174	49.5541
825	46.4554	46.5695	46.6811	46.789	46.8944	46.9966	47.0966	47.1913	47.2854	47.3755	47.4654	47.5492	47.6324	47.7129	47.7916	47.8704	47.9419	48.0132	48.0844	48.153	48.2197	48.2863	48.3488	48.4082	48.4676	48.5273	48.5841	48.6377	48.6924	48.7472	48.8003	48.8482	48.8969	48.9461	48.9953	49.0409	49.0832	49.1255	49.1679	49.2104	49.2534	49.2965	49.3329	49.3691	49.4058	49.4426	49.4793	49.5161	49.5529
826	46.4541	46.5682	46.6798	46.7876	46.893	46.9952	47.0953	47.1899	47.284	47.3741	47.464	47.5478	47.631	47.7115	47.7902	47.869	47.9405	48.0117	48.083	48.1516	48.2183	48.2849	48.3474	48.4068	48.4662	48.5259	48.5827	48.6363	48.691	48.7458	48.799	48.8468	48.8955	48.9447	48.9939	49.0395	49.0819	49.1242	49.1665	49.209	49.2521	49.2952	49.3315	49.3678	49.4045	49.4413	49.4781	49.5148	49.5516
827	46.4527	46.5669	46.6784	46.7863	46.8916	46.9939	47.0939	47.1886	47.2826	47.3728	47.4626	47.5464	47.6296	47.7101	47.7888	47.8676	47.9391	48.0103	48.0816	48.1502	48.2169	48.2835	48.346	48.4054	48.4648	48.5245	48.5813	48.635	48.6896	48.7444	48.7976	48.8455	48.8942	48.9434	48.9926	49.0382	49.0805	49.1228	49.1652	49.2077	49.2508	49.2939	49.3302	49.3665	49.4032	49.44	49.4768	49.5136	49.5503
828	46.4514	46.5655	46.6771	46.7849	46.8903	46.9925	47.0925	47.1872	47.2813	47.3714	47.4612	47.545	47.6282	47.7087	47.7874	47.8662	47.9377	48.0089	48.0802	48.1488	48.2154	48.2821	48.3446	48.404	48.4634	48.5231	48.5799	48.6336	48.6883	48.743	48.7962	48.8441	48.8928	48.942	48.9912	49.0368	49.0792	49.1215	49.1638	49.2064	49.2495	49.2925	49.3289	49.3652	49.402	49.4387	49.4755	49.5123	49.5491
829	46.4501	46.5642	46.6757	46.7836	46.8889	46.9911	47.0911	47.1858	47.2799	47.37	47.4598	47.5436	47.6268	47.7073	47.786	47.8648	47.9363	48.0075	48.0788	48.1474	48.214	48.2807	48.3432	48.4026	48.462	48.5217	48.5786	48.6322	48.6869	48.7416	48.7948	48.8427	48.8914	48.9406	48.9898	49.0355	49.0778	49.1202	49.1625	49.205	49.2481	49.2912	49.3276	49.3639	49.4007	49.4374	49.4742	49.511	49.5478
830	46.4487	46.5628	46.6744	46.7822	46.8875	46.9898	47.0898	47.1844	47.2785	47.3686	47.4584	47.5422	47.6254	47.7059	47.7846	47.8634	47.9349	48.0061	48.0774	48.146	48.2126	48.2793	48.3418	48.4012	48.4606	48.5204	48.5772	48.6308	48.6855	48.7403	48.7934	48.8413	48.8901	48.9393	48.9885	49.0341	49.0765	49.1188	49.1612	49.2037	49.2468	49.2899	49.3263	49.3626	49.3994	49.4362	49.473	49.5097	49.5465
831	46.4474	46.5615	46.673	46.7809	46.8862	46.9884	47.0884	47.183	47.2771	47.3672	47.457	47.5408	47.624	47.7045	47.7832	47.862	47.9335	48.0047	48.076	48.1446	48.2112	48.2779	48.3404	48.3998	48.4592	48.519	48.5758	48.6294	48.6841	48.7389	48.7921	48.84	48.8887	48.9379	48.9871	49.0328	49.0751	49.1175	49.1598	49.2024	49.2455	49.2886	49.325	49.3613	49.3981	49.4349	49.4717	49.5085	49.5453
832	46.4461	46.5602	46.6717	46.7795	46.8848	46.987	47.087	47.1817	47.2757	47.3658	47.4556	47.5395	47.6226	47.7031	47.7818	47.8606	47.9321	48.0033	48.0746	48.1432	48.2098	48.2765	48.339	48.3984	48.4578	48.5176	48.5744	48.628	48.6827	48.7375	48.7907	48.8386	48.8873	48.9365	48.9858	49.0314	49.0738	49.1161	49.1585	49.2011	49.2442	49.2873	49.3237	49.36	49.3968	49.4336	49.4704	49.5072	49.544
833	46.4447	46.5588	46.6703	46.7781	46.8835	46.9857	47.0856	47.1803	47.2743	47.3644	47.4543	47.5381	47.6212	47.7017	47.7804	47.8592	47.9307	48.0019	48.0732	48.1418	48.2084	48.2751	48.3376	48.397	48.4564	48.5162	48.573	48.6266	48.6813	48.7361	48.7893	48.8372	48.886	48.9352	48.9844	49.0301	49.0724	49.1148	49.1572	49.1997	49.2428	49.286	49.3224	49.3587	49.3955	49.4323	49.4691	49.5059	49.5428
834	46.4434	46.5575	46.669	46.7768	46.8821	46.9843	47.0843	47.1789	47.273	47.363	47.4529	47.5367	47.6199	47.7003	47.779	47.8578	47.9293	48.0005	48.0717	48.1404	48.207	48.2737	48.3362	48.3956	48.455	48.5148	48.5716	48.6252	48.6799	48.7347	48.7879	48.8359	48.8846	48.9338	48.983	49.0287	49.0711	49.1135	49.1558	49.1984	49.2415	49.2846	49.3211	49.3574	49.3942	49.431	49.4678	49.5047	49.5415
835	46.4421	46.5561	46.6676	46.7754	46.8807	46.9829	47.0829	47.1775	47.2716	47.3617	47.4515	47.5353	47.6185	47.6989	47.7776	47.8564	47.9279	47.9991	48.0703	48.1389	48.2056	48.2723	48.3348	48.3942	48.4537	48.5134	48.5702	48.6238	48.6786	48.7334	48.7866	48.8345	48.8832	48.9325	48.9817	49.0274	49.0697	49.1121	49.1545	49.1971	49.2402	49.2833	49.3198	49.3561	49.3929	49.4297	49.4666	49.5034	49.5402
836	46.4407	46.5548	46.6663	46.7741	46.8794	46.9816	47.0815	47.1762	47.2702	47.3603	47.4501	47.5339	47.6171	47.6975	47.7762	47.855	47.9265	47.9977	48.0689	48.1375	48.2042	48.2709	48.3334	48.3928	48.4523	48.512	48.5688	48.6225	48.6772	48.732	48.7852	48.8331	48.8819	48.9311	48.9803	49.026	49.0684	49.1108	49.1532	49.1957	49.2389	49.282	49.3185	49.3548	49.3916	49.4284	49.4653	49.5021	49.539
837	46.4394	46.5535	46.665	46.7727	46.878	46.9802	47.0802	47.1748	47.2688	47.3589	47.4487	47.5325	47.6157	47.6961	47.7748	47.8535	47.9251	47.9963	48.0675	48.1361	48.2028	48.2695	48.332	48.3914	48.4509	48.5106	48.5674	48.6211	48.6758	48.7306	48.7838	48.8317	48.8805	48.9297	48.979	49.0246	49.067	49.1094	49.1518	49.1944	49.2376	49.2807	49.3172	49.3535	49.3903	49.4272	49.464	49.5009	49.5377
838	46.4381	46.5521	46.6636	46.7714	46.8767	46.9788	47.0788	47.1734	47.2674	47.3575	47.4473	47.5311	47.6143	47.6947	47.7734	47.8521	47.9237	47.9949	48.0661	48.1347	48.2014	48.2681	48.3306	48.39	48.4495	48.5092	48.566	48.6197	48.6744	48.7292	48.7824	48.8304	48.8791	48.9284	48.9776	49.0233	49.0657	49.1081	49.1505	49.1931	49.2362	49.2794	49.3158	49.3522	49.389	49.4259	49.4627	49.4996	49.5364
839	46.4368	46.5508	46.6623	46.77	46.8753	46.9775	47.0774	47.172	47.266	47.3561	47.4459	47.5297	47.6129	47.6933	47.772	47.8507	47.9223	47.9935	48.0647	48.1333	48.2	48.2667	48.3292	48.3886	48.4481	48.5078	48.5646	48.6183	48.673	48.7278	48.7811	48.829	48.8778	48.927	48.9763	49.0219	49.0644	49.1068	49.1492	49.1918	49.2349	49.2781	49.3145	49.3509	49.3877	49.4246	49.4615	49.4983	49.5352
840	46.4354	46.5494	46.6609	46.7687	46.8739	46.9761	47.076	47.1706	47.2647	47.3547	47.4445	47.5283	47.6115	47.6919	47.7706	47.8493	47.9209	47.9921	48.0633	48.1319	48.1986	48.2653	48.3278	48.3872	48.4467	48.5064	48.5633	48.6169	48.6716	48.7265	48.7797	48.8276	48.8764	48.9256	48.9749	49.0206	49.063	49.1054	49.1478	49.1904	49.2336	49.2768	49.3132	49.3496	49.3864	49.4233	49.4602	49.497	49.5339
841	46.4341	46.5481	46.6596	46.7673	46.8726	46.9747	47.0747	47.1693	47.2633	47.3533	47.4431	47.5269	47.6101	47.6905	47.7692	47.8479	47.9195	47.9907	48.0619	48.1305	48.1972	48.2639	48.3264	48.3858	48.4453	48.505	48.5619	48.6155	48.6703	48.7251	48.7783	48.8262	48.875	48.9243	48.9735	49.0192	49.0617	49.1041	49.1465	49.1891	49.2323	49.2754	49.3119	49.3483	49.3851	49.422	49.4589	49.4958	49.5326
842	46.4328	46.5468	46.6582	46.766	46.8712	46.9734	47.0733	47.1679	47.2619	47.3519	47.4417	47.5255	47.6087	47.6891	47.7678	47.8465	47.9181	47.9893	48.0605	48.1291	48.1958	48.2625	48.325	48.3844	48.4439	48.5036	48.5605	48.6141	48.6689	48.7237	48.7769	48.8249	48.8737	48.9229	48.9722	49.0179	49.0603	49.1027	49.1452	49.1878	49.2309	49.2741	49.3106	49.347	49.3838	49.4207	49.4576	49.4945	49.5314
843	46.4314	46.5454	46.6569	46.7646	46.8699	46.972	47.0719	47.1665	47.2605	47.3506	47.4403	47.5241	47.6073	47.6877	47.7664	47.8451	47.9167	47.9879	48.0591	48.1277	48.1944	48.2611	48.3236	48.383	48.4425	48.5022	48.5591	48.6127	48.6675	48.7223	48.7755	48.8235	48.8723	48.9216	48.9708	49.0165	49.059	49.1014	49.1438	49.1864	49.2296	49.2728	49.3093	49.3457	49.3826	49.4194	49.4563	49.4932	49.5301
844	46.4301	46.5441	46.6555	46.7632	46.8685	46.9706	47.0705	47.1651	47.2591	47.3492	47.4389	47.5227	47.6059	47.6863	47.765	47.8437	47.9153	47.9865	48.0577	48.1263	48.193	48.2597	48.3222	48.3816	48.4411	48.5008	48.5577	48.6114	48.6661	48.7209	48.7742	48.8221	48.8709	48.9202	48.9695	49.0152	49.0576	49.1001	49.1425	49.1851	49.2283	49.2715	49.308	49.3444	49.3813	49.4182	49.4551	49.492	49.5289
845	46.4288	46.5428	46.6542	46.7619	46.8671	46.9693	47.0692	47.1638	47.2577	47.3478	47.4376	47.5213	47.6045	47.6849	47.7636	47.8423	47.9139	47.9851	48.0563	48.1249	48.1916	48.2583	48.3208	48.3802	48.4397	48.4994	48.5563	48.61	48.6647	48.7195	48.7728	48.8208	48.8696	48.9188	48.9681	49.0138	49.0563	49.0987	49.1412	49.1838	49.227	49.2702	49.3067	49.3431	49.38	49.4169	49.4538	49.4907	49.5276
846	46.4274	46.5414	46.6528	46.7605	46.8658	46.9679	47.0678	47.1624	47.2564	47.3464	47.4362	47.5199	47.6031	47.6835	47.7622	47.8409	47.9125	47.9837	48.0549	48.1235	48.1902	48.2569	48.3194	48.3788	48.4383	48.498	48.5549	48.6086	48.6633	48.7182	48.7714	48.8194	48.8682	48.9175	48.9668	49.0125	49.0549	49.0974	49.1398	49.1825	49.2257	49.2689	49.3054	49.3418	49.3787	49.4156	49.4525	49.4894	49.5263
847	46.4261	46.5401	46.6515	46.7592	46.8644	46.9665	47.0664	47.161	47.255	47.345	47.4348	47.5185	47.6017	47.6821	47.7608	47.8395	47.9111	47.9823	48.0535	48.1221	48.1888	48.2555	48.318	48.3774	48.4369	48.4966	48.5535	48.6072	48.6619	48.7168	48.77	48.818	48.8668	48.9161	48.9654	49.0111	49.0536	49.096	49.1385	49.1811	49.2243	49.2675	49.3041	49.3405	49.3774	49.4143	49.4512	49.4881	49.5251
848	46.4248	46.5387	46.6501	46.7578	46.863	46.9652	47.065	47.1596	47.2536	47.3436	47.4334	47.5171	47.6003	47.6807	47.7594	47.8381	47.9096	47.9809	48.0521	48.1207	48.1874	48.2541	48.3166	48.376	48.4355	48.4953	48.5521	48.6058	48.6606	48.7154	48.7687	48.8166	48.8655	48.9147	48.964	49.0098	49.0522	49.0947	49.1372	49.1798	49.223	49.2662	49.3028	49.3392	49.3761	49.413	49.4499	49.4869	49.5238
849	46.4235	46.5374	46.6488	46.7565	46.8617	46.9638	47.0637	47.1582	47.2522	47.3422	47.432	47.5158	47.5989	47.6793	47.758	47.8367	47.9082	47.9795	48.0507	48.1193	48.186	48.2527	48.3152	48.3746	48.4341	48.4939	48.5507	48.6044	48.6592	48.714	48.7673	48.8153	48.8641	48.9134	48.9627	49.0084	49.0509	49.0934	49.1358	49.1785	49.2217	49.2649	49.3014	49.3379	49.3748	49.4117	49.4487	49.4856	49.5225
850	46.4221	46.5361	46.6474	46.7551	46.8603	46.9624	47.0623	47.1569	47.2508	47.3408	47.4306	47.5144	47.5975	47.6779	47.7566	47.8353	47.9068	47.9781	48.0493	48.1179	48.1846	48.2513	48.3138	48.3732	48.4327	48.4925	48.5493	48.603	48.6578	48.7126	48.7659	48.8139	48.8627	48.912	48.9613	49.0071	49.0495	49.092	49.1345	49.1771	49.2204	49.2636	49.3001	49.3366	49.3735	49.4104	49.4474	49.4843	49.5213
851	46.4208	46.5347	46.6461	46.7538	46.859	46.9611	47.0609	47.1555	47.2494	47.3395	47.4292	47.513	47.5961	47.6765	47.7552	47.8339	47.9054	47.9767	48.0479	48.1165	48.1832	48.2499	48.3124	48.3718	48.4313	48.4911	48.5479	48.6016	48.6564	48.7113	48.7645	48.8125	48.8613	48.9107	48.96	49.0057	49.0482	49.0907	49.1332	49.1758	49.219	49.2623	49.2988	49.3353	49.3722	49.4092	49.4461	49.4831	49.52
852	46.4195	46.5334	46.6447	46.7524	46.8576	46.9597	47.0596	47.1541	47.2481	47.3381	47.4278	47.5116	47.5947	47.6751	47.7538	47.8325	47.904	47.9753	48.0465	48.1151	48.1818	48.2485	48.311	48.3704	48.4299	48.4897	48.5466	48.6003	48.655	48.7099	48.7631	48.8111	48.86	48.9093	48.9586	49.0044	49.0468	49.0893	49.1318	49.1745	49.2177	49.261	49.2975	49.334	49.3709	49.4079	49.4448	49.4818	49.5188
853	46.4181	46.532	46.6434	46.7511	46.8562	46.9583	47.0582	47.1527	47.2467	47.3367	47.4264	47.5102	47.5933	47.6737	47.7524	47.8311	47.9026	47.9738	48.0451	48.1137	48.1804	48.2471	48.3096	48.369	48.4285	48.4883	48.5452	48.5989	48.6536	48.7085	48.7618	48.8098	48.8586	48.9079	48.9572	49.003	49.0455	49.088	49.1305	49.1732	49.2164	49.2596	49.2962	49.3327	49.3696	49.4066	49.4436	49.4805	49.5175
854	46.4168	46.5307	46.6421	46.7497	46.8549	46.9569	47.0568	47.1513	47.2453	47.3353	47.425	47.5088	47.5919	47.6723	47.751	47.8297	47.9012	47.9724	48.0437	48.1123	48.179	48.2457	48.3082	48.3676	48.4271	48.4869	48.5438	48.5975	48.6523	48.7071	48.7604	48.8084	48.8572	48.9066	48.9559	49.0017	49.0442	49.0867	49.1292	49.1718	49.2151	49.2583	49.2949	49.3313	49.3683	49.4053	49.4423	49.4793	49.5162
855	46.4155	46.5294	46.6407	46.7483	46.8535	46.9556	47.0554	47.15	47.2439	47.3339	47.4236	47.5074	47.5905	47.6709	47.7496	47.8283	47.8998	47.971	48.0423	48.1109	48.1776	48.2443	48.3068	48.3662	48.4257	48.4855	48.5424	48.5961	48.6509	48.7057	48.759	48.807	48.8559	48.9052	48.9545	49.0003	49.0428	49.0853	49.1278	49.1705	49.2138	49.257	49.2936	49.33	49.367	49.404	49.441	49.478	49.515
856	46.4141	46.528	46.6394	46.747	46.8522	46.9542	47.0541	47.1486	47.2425	47.3325	47.4223	47.506	47.5891	47.6695	47.7482	47.8269	47.8984	47.9696	48.0409	48.1095	48.1762	48.2429	48.3054	48.3648	48.4243	48.4841	48.541	48.5947	48.6495	48.7044	48.7576	48.8057	48.8545	48.9038	48.9532	48.9989	49.0415	49.084	49.1265	49.1692	49.2124	49.2557	49.2923	49.3287	49.3657	49.4027	49.4397	49.4767	49.5137
857	46.4128	46.5267	46.638	46.7456	46.8508	46.9528	47.0527	47.1472	47.2411	47.3311	47.4209	47.5046	47.5877	47.6681	47.7468	47.8255	47.897	47.9682	48.0395	48.1081	48.1748	48.2415	48.304	48.3634	48.4229	48.4827	48.5396	48.5933	48.6481	48.703	48.7563	48.8043	48.8531	48.9025	48.9518	48.9976	49.0401	49.0826	49.1251	49.1679	49.2111	49.2544	49.291	49.3274	49.3644	49.4014	49.4384	49.4754	49.5124
858	46.4115	46.5253	46.6367	46.7443	46.8494	46.9515	47.0513	47.1458	47.2398	47.3297	47.4195	47.5032	47.5863	47.6667	47.7454	47.8241	47.8956	47.9668	48.038	48.1067	48.1734	48.2401	48.3026	48.362	48.4215	48.4813	48.5382	48.5919	48.6467	48.7016	48.7549	48.8029	48.8518	48.9011	48.9505	48.9962	49.0388	49.0813	49.1238	49.1665	49.2098	49.2531	49.2897	49.3261	49.3632	49.4002	49.4372	49.4742	49.5112
859	46.4101	46.524	46.6353	46.7429	46.8481	46.9501	47.0499	47.1445	47.2384	47.3284	47.4181	47.5018	47.5849	47.6653	47.744	47.8227	47.8942	47.9654	48.0366	48.1053	48.172	48.2387	48.3012	48.3606	48.4201	48.4799	48.5368	48.5905	48.6453	48.7002	48.7535	48.8015	48.8504	48.8998	48.9491	48.9949	49.0374	49.08	49.1225	49.1652	49.2085	49.2518	49.2884	49.3248	49.3619	49.3989	49.4359	49.4729	49.5099
860	46.4088	46.5227	46.634	46.7416	46.8467	46.9487	47.0486	47.1431	47.237	47.327	47.4167	47.5004	47.5835	47.6639	47.7426	47.8213	47.8928	47.964	48.0352	48.1039	48.1706	48.2373	48.2998	48.3592	48.4187	48.4785	48.5354	48.5891	48.6439	48.6988	48.7521	48.8002	48.849	48.8984	48.9477	48.9935	49.0361	49.0786	49.1211	49.1639	49.2072	49.2504	49.2871	49.3235	49.3606	49.3976	49.4346	49.4716	49.5087
861	46.4075	46.5213	46.6326	46.7402	46.8453	46.9474	47.0472	47.1417	47.2356	47.3256	47.4153	47.499	47.5821	47.6625	47.7412	47.8199	47.8914	47.9626	48.0338	48.1025	48.1692	48.2359	48.2984	48.3578	48.4173	48.4771	48.534	48.5878	48.6426	48.6975	48.7508	48.7988	48.8477	48.897	48.9464	48.9922	49.0347	49.0773	49.1198	49.1625	49.2058	49.2491	49.2857	49.3222	49.3593	49.3963	49.4333	49.4704	49.5074
862	46.4062	46.52	46.6313	46.7389	46.844	46.946	47.0458	47.1403	47.2342	47.3242	47.4139	47.4976	47.5807	47.6611	47.7398	47.8185	47.89	47.9612	48.0324	48.101	48.1677	48.2344	48.297	48.3564	48.4159	48.4757	48.5326	48.5864	48.6412	48.6961	48.7494	48.7974	48.8463	48.8957	48.945	48.9908	49.0334	49.0759	49.1185	49.1612	49.2045	49.2478	49.2844	49.3209	49.358	49.395	49.4321	49.4691	49.5061
863	46.4048	46.5187	46.6299	46.7375	46.8426	46.9446	47.0444	47.1389	47.2328	47.3228	47.4125	47.4962	47.5793	47.6597	47.7384	47.8171	47.8886	47.9598	48.031	48.0996	48.1663	48.233	48.2955	48.3551	48.4146	48.4743	48.5313	48.585	48.6398	48.6947	48.748	48.796	48.8449	48.8943	48.9437	48.9895	49.032	49.0746	49.1171	49.1599	49.2032	49.2465	49.2831	49.3196	49.3567	49.3937	49.4308	49.4678	49.5049
864	46.4035	46.5173	46.6286	46.7362	46.8413	46.9433	47.0431	47.1376	47.2315	47.3214	47.4111	47.4948	47.5779	47.6583	47.737	47.8157	47.8872	47.9584	48.0296	48.0982	48.1649	48.2316	48.2941	48.3537	48.4132	48.4729	48.5299	48.5836	48.6384	48.6933	48.7466	48.7947	48.8436	48.8929	48.9423	48.9881	49.0307	49.0732	49.1158	49.1586	49.2019	49.2452	49.2818	49.3183	49.3554	49.3924	49.4295	49.4666	49.5036
865	46.4022	46.516	46.6272	46.7348	46.8399	46.9419	47.0417	47.1362	47.2301	47.32	47.4097	47.4934	47.5765	47.6569	47.7356	47.8143	47.8858	47.957	48.0282	48.0968	48.1635	48.2302	48.2927	48.3523	48.4118	48.4715	48.5285	48.5822	48.637	48.6919	48.7452	48.7933	48.8422	48.8916	48.9409	48.9868	49.0293	49.0719	49.1145	49.1572	49.2005	49.2439	49.2805	49.317	49.3541	49.3912	49.4282	49.4653	49.5023
866	46.4008	46.5146	46.6259	46.7334	46.8385	46.9405	47.0403	47.1348	47.2287	47.3186	47.4083	47.492	47.5751	47.6555	47.7342	47.8129	47.8844	47.9556	48.0268	48.0954	48.1621	48.2288	48.2913	48.3509	48.4104	48.4702	48.5271	48.5808	48.6356	48.6905	48.7439	48.7919	48.8408	48.8902	48.9396	48.9854	49.028	49.0706	49.1131	49.1559	49.1992	49.2425	49.2792	49.3157	49.3528	49.3899	49.4269	49.464	49.5011
867	46.3995	46.5133	46.6245	46.7321	46.8372	46.9392	47.0389	47.1334	47.2273	47.3173	47.4069	47.4907	47.5737	47.6541	47.7328	47.8115	47.883	47.9542	48.0254	48.094	48.1607	48.2274	48.2899	48.3495	48.409	48.4688	48.5257	48.5794	48.6343	48.6892	48.7425	48.7906	48.8395	48.8888	48.9382	48.9841	49.0266	49.0692	49.1118	49.1546	49.1979	49.2412	49.2779	49.3144	49.3515	49.3886	49.4257	49.4627	49.4998
868	46.3982	46.512	46.6232	46.7307	46.8358	46.9378	47.0376	47.132	47.2259	47.3159	47.4056	47.4893	47.5723	47.6527	47.7314	47.8101	47.8816	47.9528	48.024	48.0926	48.1593	48.226	48.2885	48.3481	48.4076	48.4674	48.5243	48.578	48.6329	48.6878	48.7411	48.7892	48.8381	48.8875	48.9369	48.9827	49.0253	49.0679	49.1105	49.1532	49.1966	49.2399	49.2766	49.3131	49.3502	49.3873	49.4244	49.4615	49.4986
869	46.3968	46.5106	46.6218	46.7294	46.8345	46.9364	47.0362	47.1307	47.2245	47.3145	47.4042	47.4879	47.571	47.6513	47.73	47.8087	47.8802	47.9514	48.0226	48.0912	48.1579	48.2246	48.2871	48.3467	48.4062	48.466	48.5229	48.5767	48.6315	48.6864	48.7397	48.7878	48.8367	48.8861	48.9355	48.9814	49.024	49.0665	49.1091	49.1519	49.1953	49.2386	49.2753	49.3118	49.3489	49.386	49.4231	49.4602	49.4973
870	46.3955	46.5093	46.6205	46.728	46.8331	46.9351	47.0348	47.1293	47.2232	47.3131	47.4028	47.4865	47.5696	47.6499	47.7286	47.8073	47.8788	47.95	48.0212	48.0898	48.1565	48.2232	48.2857	48.3453	48.4048	48.4646	48.5215	48.5753	48.6301	48.685	48.7384	48.7864	48.8354	48.8848	48.9342	48.98	49.0226	49.0652	49.1078	49.1506	49.1939	49.2373	49.274	49.3105	49.3476	49.3847	49.4218	49.4589	49.496
871	46.3942	46.5079	46.6192	46.7267	46.8317	46.9337	47.0335	47.1279	47.2218	47.3117	47.4014	47.4851	47.5682	47.6485	47.7272	47.8059	47.8774	47.9486	48.0198	48.0884	48.1551	48.2218	48.2843	48.3439	48.4034	48.4632	48.5201	48.5739	48.6287	48.6836	48.737	48.7851	48.834	48.8834	48.9328	48.9787	49.0213	49.0639	49.1065	49.1493	49.1926	49.236	49.2727	49.3092	49.3463	49.3834	49.4206	49.4577	49.4948
872	46.3929	46.5066	46.6178	46.7253	46.8304	46.9323	47.0321	47.1265	47.2204	47.3103	47.4	47.4837	47.5668	47.6471	47.7258	47.8045	47.876	47.9472	48.0184	48.087	48.1537	48.2204	48.2829	48.3425	48.402	48.4618	48.5187	48.5725	48.6273	48.6823	48.7356	48.7837	48.8326	48.882	48.9314	48.9773	49.0199	49.0625	49.1051	49.1479	49.1913	49.2346	49.2714	49.3079	49.345	49.3822	49.4193	49.4564	49.4935
873	46.3915	46.5053	46.6165	46.724	46.829	46.931	47.0307	47.1252	47.219	47.3089	47.3986	47.4823	47.5654	47.6457	47.7244	47.803	47.8746	47.9458	48.017	48.0856	48.1523	48.219	48.2815	48.3411	48.4006	48.4604	48.5173	48.5711	48.6259	48.6809	48.7342	48.7823	48.8313	48.8807	48.9301	48.976	49.0186	49.0612	49.1038	49.1466	49.19	49.2333	49.27	49.3066	49.3438	49.3809	49.418	49.4551	49.4922
874	46.3902	46.5039	46.6151	46.7226	46.8277	46.9296	47.0293	47.1238	47.2176	47.3075	47.3972	47.4809	47.564	47.6443	47.723	47.8016	47.8732	47.9444	48.0156	48.0842	48.1509	48.2176	48.2801	48.3397	48.3992	48.459	48.5159	48.5697	48.6246	48.6795	48.7328	48.7809	48.8299	48.8793	48.9287	48.9746	49.0172	49.0598	49.1025	49.1453	49.1886	49.232	49.2687	49.3053	49.3425	49.3796	49.4167	49.4538	49.491
875	46.3889	46.5026	46.6138	46.7213	46.8263	46.9282	47.028	47.1224	47.2162	47.3062	47.3958	47.4795	47.5626	47.6429	47.7216	47.8002	47.8718	47.943	48.0142	48.0828	48.1495	48.2162	48.2787	48.3383	48.3978	48.4576	48.5146	48.5683	48.6232	48.6781	48.7315	48.7796	48.8285	48.8779	48.9274	48.9732	49.0159	49.0585	49.1011	49.1439	49.1873	49.2307	49.2674	49.304	49.3412	49.3783	49.4154	49.4526	49.4897
876	46.3875	46.5012	46.6124	46.7199	46.8249	46.9269	47.0266	47.121	47.2149	47.3048	47.3944	47.4781	47.5612	47.6415	47.7202	47.7988	47.8704	47.9416	48.0128	48.0814	48.1481	48.2148	48.2773	48.3369	48.3964	48.4562	48.5132	48.5669	48.6218	48.6767	48.7301	48.7782	48.8272	48.8766	48.926	48.9719	49.0145	49.0572	49.0998	49.1426	49.186	49.2294	49.2661	49.3027	49.3399	49.377	49.4142	49.4513	49.4885
877	46.3862	46.4999	46.6111	46.7186	46.8236	46.9255	47.0252	47.1196	47.2135	47.3034	47.393	47.4767	47.5598	47.6401	47.7188	47.7974	47.869	47.9402	48.0114	48.08	48.1467	48.2134	48.2759	48.3355	48.395	48.4548	48.5118	48.5656	48.6204	48.6754	48.7287	48.7768	48.8258	48.8752	48.9247	48.9705	49.0132	49.0558	49.0985	49.1413	49.1847	49.2281	49.2648	49.3014	49.3386	49.3757	49.4129	49.45	49.4872
878	46.3849	46.4986	46.6097	46.7172	46.8222	46.9241	47.0238	47.1183	47.2121	47.302	47.3916	47.4753	47.5584	47.6387	47.7174	47.796	47.8675	47.9388	48.01	48.0786	48.1453	48.212	48.2745	48.3341	48.3936	48.4534	48.5104	48.5642	48.619	48.674	48.7273	48.7755	48.8244	48.8739	48.9233	48.9692	49.0118	49.0545	49.0971	49.14	49.1834	49.2267	49.2635	49.3001	49.3373	49.3744	49.4116	49.4488	49.4859
879	46.3835	46.4972	46.6084	46.7158	46.8208	46.9228	47.0225	47.1169	47.2107	47.3006	47.3903	47.4739	47.557	47.6373	47.716	47.7946	47.8661	47.9374	48.0086	48.0772	48.1439	48.2106	48.2731	48.3327	48.3922	48.452	48.509	48.5628	48.6176	48.6726	48.726	48.7741	48.8231	48.8725	48.9219	48.9678	49.0105	49.0531	49.0958	49.1386	49.182	49.2254	49.2622	49.2988	49.336	49.3732	49.4103	49.4475	49.4847
880	46.3822	46.4959	46.607	46.7145	46.8195	46.9214	47.0211	47.1155	47.2093	47.2992	47.3889	47.4725	47.5556	47.6359	47.7146	47.7932	47.8647	47.936	48.0072	48.0758	48.1425	48.2092	48.2717	48.3313	48.3908	48.4506	48.5076	48.5614	48.6163	48.6712	48.7246	48.7727	48.8217	48.8711	48.9206	48.9665	49.0091	49.0518	49.0945	49.1373	49.1807	49.2241	49.2609	49.2975	49.3347	49.3719	49.409	49.4462	49.4834
881	46.3809	46.4945	46.6057	46.7131	46.8181	46.92	47.0197	47.1141	47.2079	47.2978	47.3875	47.4711	47.5542	47.6345	47.7132	47.7918	47.8633	47.9345	48.0058	48.0744	48.1411	48.2078	48.2703	48.3299	48.3894	48.4492	48.5062	48.56	48.6149	48.6698	48.7232	48.7713	48.8203	48.8698	48.9192	48.9651	49.0078	49.0505	49.0931	49.136	49.1794	49.2228	49.2596	49.2962	49.3334	49.3706	49.4078	49.445	49.4821
882	46.3795	46.4932	46.6043	46.7118	46.8168	46.9187	47.0183	47.1127	47.2066	47.2964	47.3861	47.4697	47.5528	47.6331	47.7118	47.7904	47.8619	47.9331	48.0044	48.073	48.1397	48.2064	48.2689	48.3285	48.388	48.4478	48.5048	48.5586	48.6135	48.6685	48.7218	48.77	48.8189	48.8684	48.9179	48.9638	49.0065	49.0491	49.0918	49.1346	49.1781	49.2215	49.2583	49.2949	49.3321	49.3693	49.4065	49.4437	49.4809
883	46.3782	46.4919	46.603	46.7104	46.8154	46.9173	47.017	47.1114	47.2052	47.2951	47.3847	47.4683	47.5514	47.6317	47.7104	47.789	47.8605	47.9317	48.0029	48.0716	48.1383	48.205	48.2675	48.3271	48.3866	48.4465	48.5034	48.5572	48.6121	48.6671	48.7205	48.7686	48.8176	48.867	48.9165	48.9624	49.0051	49.0478	49.0905	49.1333	49.1767	49.2202	49.257	49.2936	49.3308	49.368	49.4052	49.4424	49.4796
884	46.3769	46.4905	46.6016	46.7091	46.814	46.9159	47.0156	47.11	47.2038	47.2937	47.3833	47.467	47.55	47.6303	47.709	47.7876	47.8591	47.9303	48.0015	48.0702	48.1369	48.2036	48.2661	48.3257	48.3852	48.4451	48.502	48.5558	48.6107	48.6657	48.7191	48.7672	48.8162	48.8657	48.9151	48.9611	49.0038	49.0464	49.0891	49.132	49.1754	49.2189	49.2557	49.2923	49.3295	49.3667	49.4039	49.4411	49.4783
885	46.3756	46.4892	46.6003	46.7077	46.8127	46.9146	47.0142	47.1086	47.2024	47.2923	47.3819	47.4656	47.5486	47.6289	47.7076	47.7862	47.8577	47.9289	48.0001	48.0688	48.1355	48.2022	48.2647	48.3243	48.3838	48.4437	48.5006	48.5544	48.6093	48.6643	48.7177	48.7659	48.8148	48.8643	48.9138	48.9597	49.0024	49.0451	49.0878	49.1307	49.1741	49.2175	49.2543	49.291	49.3282	49.3654	49.4027	49.4399	49.4771
886	46.3742	46.4879	46.5989	46.7064	46.8113	46.9132	47.0129	47.1072	47.201	47.2909	47.3805	47.4642	47.5472	47.6275	47.7062	47.7848	47.8563	47.9275	47.9987	48.0674	48.1341	48.2008	48.2633	48.3229	48.3824	48.4423	48.4992	48.5531	48.608	48.6629	48.7163	48.7645	48.8135	48.863	48.9124	48.9584	49.0011	49.0438	49.0865	49.1293	49.1728	49.2162	49.253	49.2897	49.3269	49.3642	49.4014	49.4386	49.4758
887	46.3729	46.4865	46.5976	46.705	46.81	46.9118	47.0115	47.1059	47.1996	47.2895	47.3791	47.4628	47.5458	47.6261	47.7048	47.7834	47.8549	47.9261	47.9973	48.066	48.1327	48.1994	48.2619	48.3215	48.381	48.4409	48.4979	48.5517	48.6066	48.6615	48.7149	48.7631	48.8121	48.8616	48.9111	48.957	48.9997	49.0424	49.0851	49.128	49.1715	49.2149	49.2517	49.2884	49.3256	49.3629	49.4001	49.4373	49.4746
888	46.3716	46.4852	46.5963	46.7037	46.8086	46.9104	47.0101	47.1045	47.1983	47.2881	47.3777	47.4614	47.5444	47.6247	47.7034	47.782	47.8535	47.9247	47.9959	48.0645	48.1313	48.198	48.2605	48.3201	48.3796	48.4395	48.4965	48.5503	48.6052	48.6602	48.7136	48.7617	48.8107	48.8602	48.9097	48.9557	48.9984	49.0411	49.0838	49.1267	49.1701	49.2136	49.2504	49.2871	49.3243	49.3616	49.3988	49.4361	49.4733
889	46.3702	46.4838	46.5949	46.7023	46.8072	46.9091	47.0087	47.1031	47.1969	47.2867	47.3763	47.46	47.543	47.6233	47.702	47.7806	47.8521	47.9233	47.9945	48.0631	48.1299	48.1966	48.2591	48.3187	48.3782	48.4381	48.4951	48.5489	48.6038	48.6588	48.7122	48.7604	48.8094	48.8589	48.9084	48.9543	48.997	49.0397	49.0824	49.1253	49.1688	49.2123	49.2491	49.2858	49.3231	49.3603	49.3975	49.4348	49.472
890	46.3689	46.4825	46.5936	46.7009	46.8059	46.9077	47.0074	47.1017	47.1955	47.2853	47.3749	47.4586	47.5416	47.6219	47.7006	47.7792	47.8507	47.9219	47.9931	48.0617	48.1285	48.1952	48.2577	48.3173	48.3768	48.4367	48.4937	48.5475	48.6024	48.6574	48.7108	48.759	48.808	48.8575	48.907	48.953	48.9957	49.0384	49.0811	49.124	49.1675	49.211	49.2478	49.2845	49.3218	49.359	49.3963	49.4335	49.4708
891	46.3676	46.4812	46.5922	46.6996	46.8045	46.9063	47.006	47.1003	47.1941	47.284	47.3736	47.4572	47.5402	47.6205	47.6992	47.7778	47.8493	47.9205	47.9917	48.0603	48.1271	48.1938	48.2563	48.3159	48.3755	48.4353	48.4923	48.5461	48.601	48.656	48.7094	48.7576	48.8066	48.8561	48.9056	48.9516	48.9943	49.0371	49.0798	49.1227	49.1662	49.2096	49.2465	49.2832	49.3205	49.3577	49.395	49.4323	49.4695
892	46.3662	46.4798	46.5909	46.6982	46.8031	46.905	47.0046	47.099	47.1927	47.2826	47.3722	47.4558	47.5388	47.6191	47.6978	47.7764	47.8479	47.9191	47.9903	48.0589	48.1257	48.1924	48.2549	48.3145	48.3741	48.4339	48.4909	48.5447	48.5996	48.6546	48.7081	48.7562	48.8053	48.8548	48.9043	48.9503	48.993	49.0357	49.0784	49.1214	49.1648	49.2083	49.2452	49.2819	49.3192	49.3564	49.3937	49.431	49.4682
893	46.3649	46.4785	46.5895	46.6969	46.8018	46.9036	47.0032	47.0976	47.1913	47.2812	47.3708	47.4544	47.5374	47.6177	47.6964	47.775	47.8465	47.9177	47.9889	48.0575	48.1243	48.191	48.2535	48.3131	48.3727	48.4325	48.4895	48.5433	48.5983	48.6533	48.7067	48.7549	48.8039	48.8534	48.9029	48.9489	48.9916	49.0344	49.0771	49.12	49.1635	49.207	49.2439	49.2806	49.3179	49.3552	49.3924	49.4297	49.467
894	46.3636	46.4771	46.5882	46.6955	46.8004	46.9022	47.0019	47.0962	47.19	47.2798	47.3694	47.453	47.536	47.6163	47.695	47.7736	47.8451	47.9163	47.9875	48.0561	48.1229	48.1896	48.2521	48.3117	48.3713	48.4311	48.4881	48.542	48.5969	48.6519	48.7053	48.7535	48.8025	48.852	48.9016	48.9476	48.9903	49.033	49.0758	49.1187	49.1622	49.2057	49.2426	49.2793	49.3166	49.3539	49.3912	49.4284	49.4657
895	46.3622	46.4758	46.5868	46.6942	46.7991	46.9009	47.0005	47.0948	47.1886	47.2784	47.368	47.4516	47.5346	47.6149	47.6936	47.7722	47.8437	47.9149	47.9861	48.0547	48.1215	48.1882	48.2507	48.3103	48.3699	48.4297	48.4867	48.5406	48.5955	48.6505	48.7039	48.7521	48.8012	48.8507	48.9002	48.9462	48.9889	49.0317	49.0744	49.1174	49.1609	49.2044	49.2413	49.278	49.3153	49.3526	49.3899	49.4272	49.4645
896	46.3609	46.4745	46.5855	46.6928	46.7977	46.8995	46.9991	47.0934	47.1872	47.277	47.3666	47.4502	47.5332	47.6135	47.6922	47.7708	47.8423	47.9135	47.9847	48.0533	48.12	48.1868	48.2493	48.3089	48.3685	48.4283	48.4853	48.5392	48.5941	48.6491	48.7025	48.7508	48.7998	48.8493	48.8988	48.9448	48.9876	49.0304	49.0731	49.116	49.1596	49.2031	49.2399	49.2767	49.314	49.3513	49.3886	49.4259	49.4632
897	46.3596	46.4731	46.5841	46.6915	46.7963	46.8981	46.9977	47.0921	47.1858	47.2756	47.3652	47.4488	47.5318	47.6121	47.6908	47.7694	47.8409	47.9121	47.9833	48.0519	48.1186	48.1854	48.2479	48.3075	48.3671	48.4269	48.4839	48.5378	48.5927	48.6477	48.7012	48.7494	48.7984	48.848	48.8975	48.9435	48.9863	49.029	49.0718	49.1147	49.1582	49.2017	49.2386	49.2754	49.3127	49.35	49.3873	49.4246	49.4619
898	46.3583	46.4718	46.5828	46.6901	46.795	46.8968	46.9964	47.0907	47.1844	47.2743	47.3638	47.4474	47.5304	47.6107	47.6894	47.768	47.8395	47.9107	47.9819	48.0505	48.1172	48.184	48.2465	48.3061	48.3657	48.4255	48.4826	48.5364	48.5913	48.6464	48.6998	48.748	48.7971	48.8466	48.8961	48.9421	48.9849	49.0277	49.0704	49.1134	49.1569	49.2004	49.2373	49.2741	49.3114	49.3487	49.386	49.4234	49.4607
899	46.3569	46.4704	46.5814	46.6888	46.7936	46.8954	46.995	47.0893	47.183	47.2729	47.3624	47.446	47.529	47.6093	47.688	47.7666	47.8381	47.9093	47.9805	48.0491	48.1158	48.1826	48.2451	48.3047	48.3643	48.4241	48.4812	48.535	48.59	48.645	48.6984	48.7466	48.7957	48.8452	48.8948	48.9408	48.9836	49.0263	49.0691	49.1121	49.1556	49.1991	49.236	49.2728	49.3101	49.3474	49.3848	49.4221	49.4594
900	46.3556	46.4691	46.5801	46.6874	46.7923	46.894	46.9936	47.0879	47.1817	47.2715	47.361	47.4446	47.5276	47.6079	47.6866	47.7652	47.8367	47.9079	47.9791	48.0477	48.1144	48.1812	48.2437	48.3033	48.3629	48.4227	48.4798	48.5336	48.5886	48.6436	48.697	48.7453	48.7943	48.8439	48.8934	48.9394	48.9822	49.025	49.0678	49.1107	49.1543	49.1978	49.2347	49.2715	49.3088	49.3462	49.3835	49.4208	49.4581
901	46.3543	46.4678	46.5787	46.686	46.7909	46.8927	46.9923	47.0866	47.1803	47.2701	47.3596	47.4433	47.5262	47.6065	47.6852	47.7638	47.8353	47.9065	47.9777	48.0463	48.113	48.1798	48.2423	48.3019	48.3615	48.4214	48.4784	48.5322	48.5872	48.6422	48.6957	48.7439	48.793	48.8425	48.8921	48.9381	48.9809	49.0237	49.0664	49.1094	49.1529	49.1965	49.2334	49.2702	49.3075	49.3449	49.3822	49.4195	49.4569
902	46.3529	46.4664	46.5774	46.6847	46.7895	46.8913	46.9909	47.0852	47.1789	47.2687	47.3583	47.4419	47.5248	47.6052	47.6838	47.7624	47.8339	47.9051	47.9763	48.0449	48.1116	48.1784	48.2409	48.3005	48.3601	48.42	48.477	48.5309	48.5858	48.6408	48.6943	48.7425	48.7916	48.8411	48.8907	48.9367	48.9795	49.0223	49.0651	49.1081	49.1516	49.1952	49.2321	49.2689	49.3062	49.3436	49.3809	49.4183	49.4556
903	46.3516	46.4651	46.576	46.6833	46.7882	46.8899	46.9895	47.0838	47.1775	47.2673	47.3569	47.4405	47.5235	47.6038	47.6824	47.761	47.8325	47.9037	47.9749	48.0435	48.1102	48.177	48.2395	48.2991	48.3587	48.4186	48.4756	48.5295	48.5844	48.6395	48.6929	48.7411	48.7902	48.8398	48.8893	48.9354	48.9782	49.021	49.0638	49.1067	49.1503	49.1939	49.2308	49.2676	49.3049	49.3423	49.3797	49.417	49.4544
904	46.3503	46.4637	46.5747	46.682	46.7868	46.8886	46.9881	47.0824	47.1761	47.2659	47.3555	47.4391	47.5221	47.6024	47.681	47.7596	47.8311	47.9023	47.9735	48.0421	48.1088	48.1756	48.2381	48.2977	48.3573	48.4172	48.4742	48.5281	48.583	48.6381	48.6915	48.7398	48.7889	48.8384	48.888	48.934	48.9768	49.0196	49.0624	49.1054	49.149	49.1925	49.2295	49.2663	49.3037	49.341	49.3784	49.4157	49.4531
905	46.3489	46.4624	46.5734	46.6806	46.7855	46.8872	46.9868	47.081	47.1747	47.2645	47.3541	47.4377	47.5207	47.601	47.6796	47.7582	47.8297	47.9009	47.9721	48.0407	48.1074	48.1742	48.2367	48.2963	48.3559	48.4158	48.4728	48.5267	48.5816	48.6367	48.6902	48.7384	48.7875	48.8371	48.8866	48.9327	48.9755	49.0183	49.0611	49.1041	49.1477	49.1912	49.2282	49.265	49.3024	49.3397	49.3771	49.4145	49.4518
906	46.3476	46.4611	46.572	46.6793	46.7841	46.8858	46.9854	47.0797	47.1734	47.2632	47.3527	47.4363	47.5193	47.5996	47.6782	47.7568	47.8283	47.8995	47.9707	48.0393	48.106	48.1728	48.2353	48.2949	48.3545	48.4144	48.4714	48.5253	48.5803	48.6353	48.6888	48.737	48.7861	48.8357	48.8853	48.9313	48.9741	49.0169	49.0598	49.1028	49.1463	49.1899	49.2269	49.2637	49.3011	49.3384	49.3758	49.4132	49.4506
907	46.3463	46.4597	46.5707	46.6779	46.7827	46.8845	46.984	47.0783	47.172	47.2618	47.3513	47.4349	47.5179	47.5982	47.6768	47.7554	47.8269	47.8981	47.9692	48.0379	48.1046	48.1714	48.2339	48.2935	48.3531	48.413	48.47	48.5239	48.5789	48.6339	48.6874	48.7357	48.7848	48.8343	48.8839	48.93	48.9728	49.0156	49.0584	49.1014	49.145	49.1886	49.2256	49.2624	49.2998	49.3372	49.3745	49.4119	49.4493
908	46.345	46.4584	46.5693	46.6766	46.7814	46.8831	46.9826	47.0769	47.1706	47.2604	47.3499	47.4335	47.5165	47.5968	47.6754	47.754	47.8255	47.8966	47.9678	48.0365	48.1032	48.17	48.2325	48.2921	48.3517	48.4116	48.4686	48.5225	48.5775	48.6325	48.686	48.7343	48.7834	48.833	48.8826	48.9286	48.9714	49.0143	49.0571	49.1001	49.1437	49.1873	49.2242	49.2611	49.2985	49.3359	49.3733	49.4107	49.448
909	46.3436	46.4571	46.568	46.6752	46.78	46.8817	46.9813	47.0755	47.1692	47.259	47.3485	47.4321	47.5151	47.5954	47.674	47.7526	47.824	47.8952	47.9664	48.0351	48.1018	48.1686	48.2311	48.2907	48.3503	48.4102	48.4672	48.5211	48.5761	48.6312	48.6846	48.7329	48.782	48.8316	48.8812	48.9273	48.9701	49.0129	49.0558	49.0988	49.1424	49.186	49.2229	49.2598	49.2972	49.3346	49.372	49.4094	49.4468
910	46.3423	46.4557	46.5666	46.6739	46.7786	46.8804	46.9799	47.0742	47.1678	47.2576	47.3471	47.4307	47.5137	47.594	47.6726	47.7511	47.8226	47.8938	47.965	48.0337	48.1004	48.1671	48.2297	48.2893	48.3489	48.4088	48.4659	48.5198	48.5747	48.6298	48.6833	48.7315	48.7807	48.8302	48.8798	48.9259	48.9687	49.0116	49.0544	49.0974	49.141	49.1846	49.2216	49.2585	49.2959	49.3333	49.3707	49.4081	49.4455
911	46.341	46.4544	46.5653	46.6725	46.7773	46.879	46.9785	47.0728	47.1664	47.2562	47.3457	47.4293	47.5123	47.5926	47.6712	47.7497	47.8212	47.8924	47.9636	48.0323	48.099	48.1657	48.2283	48.2879	48.3475	48.4074	48.4645	48.5184	48.5733	48.6284	48.6819	48.7302	48.7793	48.8289	48.8785	48.9246	48.9674	49.0102	49.0531	49.0961	49.1397	49.1833	49.2203	49.2572	49.2946	49.332	49.3694	49.4068	49.4443
912	46.3396	46.453	46.5639	46.6711	46.7759	46.8776	46.9771	47.0714	47.1651	47.2548	47.3443	47.4279	47.5109	47.5912	47.6697	47.7483	47.8198	47.891	47.9622	48.0309	48.0976	48.1643	48.2269	48.2865	48.3461	48.406	48.4631	48.517	48.572	48.627	48.6805	48.7288	48.7779	48.8275	48.8771	48.9232	48.9661	49.0089	49.0518	49.0948	49.1384	49.182	49.219	49.2559	49.2933	49.3307	49.3681	49.4056	49.443
913	46.3383	46.4517	46.5626	46.6698	46.7746	46.8763	46.9758	47.07	47.1637	47.2534	47.3429	47.4265	47.5095	47.5898	47.6683	47.7469	47.8184	47.8896	47.9608	48.0295	48.0962	48.1629	48.2255	48.2851	48.3447	48.4046	48.4617	48.5156	48.5706	48.6256	48.6791	48.7274	48.7765	48.8262	48.8758	48.9219	48.9647	49.0076	49.0504	49.0935	49.1371	49.1807	49.2177	49.2546	49.292	49.3294	49.3669	49.4043	49.4417
914	46.337	46.4504	46.5612	46.6684	46.7732	46.8749	46.9744	47.0686	47.1623	47.2521	47.3416	47.4251	47.5081	47.5884	47.6669	47.7455	47.817	47.8882	47.9594	48.028	48.0948	48.1615	48.2241	48.2837	48.3433	48.4032	48.4603	48.5142	48.5692	48.6243	48.6778	48.726	48.7752	48.8248	48.8744	48.9205	48.9634	49.0062	49.0491	49.0921	49.1358	49.1794	49.2164	49.2533	49.2907	49.3282	49.3656	49.403	49.4405
915	46.3356	46.449	46.5599	46.6671	46.7718	46.8735	46.973	47.0673	47.1609	47.2507	47.3402	47.4237	47.5067	47.587	47.6655	47.7441	47.8156	47.8868	47.958	48.0266	48.0934	48.1601	48.2227	48.2823	48.3419	48.4018	48.4589	48.5128	48.5678	48.6229	48.6764	48.7247	48.7738	48.8234	48.873	48.9191	48.962	49.0049	49.0478	49.0908	49.1344	49.1781	49.2151	49.252	49.2894	49.3269	49.3643	49.4018	49.4392
916	46.3343	46.4477	46.5585	46.6657	46.7705	46.8722	46.9717	47.0659	47.1595	47.2493	47.3388	47.4223	47.5053	47.5856	47.6641	47.7427	47.8142	47.8854	47.9566	48.0252	48.092	48.1587	48.2213	48.2809	48.3405	48.4004	48.4575	48.5114	48.5664	48.6215	48.675	48.7233	48.7724	48.8221	48.8717	48.9178	48.9607	49.0035	49.0464	49.0895	49.1331	49.1767	49.2138	49.2507	49.2881	49.3256	49.363	49.4005	49.4379
917	46.333	46.4463	46.5572	46.6644	46.7691	46.8708	46.9703	47.0645	47.1581	47.2479	47.3374	47.4209	47.5039	47.5842	47.6627	47.7413	47.8128	47.884	47.9552	48.0238	48.0906	48.1573	48.2199	48.2795	48.3391	48.399	48.4561	48.51	48.565	48.6201	48.6736	48.7219	48.7711	48.8207	48.8703	48.9164	48.9593	49.0022	49.0451	49.0882	49.1318	49.1754	49.2125	49.2494	49.2868	49.3243	49.3618	49.3992	49.4367
918	46.3316	46.445	46.5558	46.663	46.7678	46.8694	46.9689	47.0631	47.1568	47.2465	47.336	47.4195	47.5025	47.5828	47.6613	47.7399	47.8114	47.8826	47.9538	48.0224	48.0892	48.1559	48.2185	48.2781	48.3377	48.3977	48.4547	48.5086	48.5636	48.6187	48.6722	48.7206	48.7697	48.8193	48.869	48.9151	48.958	49.0009	49.0437	49.0868	49.1305	49.1741	49.2112	49.2481	49.2855	49.323	49.3605	49.3979	49.4354
919	46.3303	46.4437	46.5545	46.6617	46.7664	46.8681	46.9675	47.0617	47.1554	47.2451	47.3346	47.4182	47.5011	47.5814	47.6599	47.7385	47.81	47.8812	47.9524	48.021	48.0878	48.1545	48.2171	48.2767	48.3364	48.3963	48.4533	48.5073	48.5623	48.6174	48.6709	48.7192	48.7683	48.818	48.8676	48.9137	48.9566	48.9995	49.0424	49.0855	49.1291	49.1728	49.2099	49.2468	49.2843	49.3217	49.3592	49.3967	49.4342
920	46.329	46.4423	46.5531	46.6603	46.765	46.8667	46.9662	47.0604	47.154	47.2437	47.3332	47.4168	47.4997	47.58	47.6585	47.7371	47.8086	47.8798	47.951	48.0196	48.0864	48.1531	48.2157	48.2753	48.335	48.3949	48.4519	48.5059	48.5609	48.616	48.6695	48.7178	48.767	48.8166	48.8663	48.9124	48.9553	48.9982	49.0411	49.0842	49.1278	49.1715	49.2085	49.2455	49.283	49.3204	49.3579	49.3954	49.4329
921	46.3277	46.441	46.5518	46.659	46.7637	46.8653	46.9648	47.059	47.1526	47.2423	47.3318	47.4154	47.4983	47.5786	47.6571	47.7357	47.8072	47.8784	47.9496	48.0182	48.085	48.1517	48.2143	48.2739	48.3336	48.3935	48.4505	48.5045	48.5595	48.6146	48.6681	48.7164	48.7656	48.8153	48.8649	48.911	48.9539	48.9968	49.0397	49.0828	49.1265	49.1702	49.2072	49.2442	49.2817	49.3192	49.3566	49.3941	49.4316
922	46.3263	46.4396	46.5505	46.6576	46.7623	46.864	46.9634	47.0576	47.1512	47.241	47.3304	47.414	47.4969	47.5772	47.6557	47.7343	47.8058	47.877	47.9482	48.0168	48.0836	48.1503	48.2129	48.2725	48.3322	48.3921	48.4492	48.5031	48.5581	48.6132	48.6667	48.7151	48.7642	48.8139	48.8635	48.9097	48.9526	48.9955	49.0384	49.0815	49.1252	49.1688	49.2059	49.2429	49.2804	49.3179	49.3554	49.3929	49.4304
923	46.325	46.4383	46.5491	46.6562	46.761	46.8626	46.962	47.0562	47.1498	47.2396	47.329	47.4126	47.4955	47.5758	47.6543	47.7329	47.8044	47.8756	47.9468	48.0154	48.0822	48.1489	48.2115	48.2711	48.3308	48.3907	48.4478	48.5017	48.5567	48.6118	48.6654	48.7137	48.7629	48.8125	48.8622	48.9083	48.9512	48.9942	49.0371	49.0802	49.1239	49.1675	49.2046	49.2416	49.2791	49.3166	49.3541	49.3916	49.4291
924	46.3237	46.437	46.5478	46.6549	46.7596	46.8612	46.9607	47.0549	47.1485	47.2382	47.3276	47.4112	47.4941	47.5744	47.6529	47.7315	47.803	47.8742	47.9454	48.014	48.0808	48.1475	48.2101	48.2697	48.3294	48.3893	48.4464	48.5003	48.5553	48.6104	48.664	48.7123	48.7615	48.8112	48.8608	48.907	48.9499	48.9928	49.0357	49.0789	49.1225	49.1662	49.2033	49.2403	49.2778	49.3153	49.3528	49.3903	49.4278
925	46.3223	46.4356	46.5464	46.6535	46.7582	46.8598	46.9593	47.0535	47.1471	47.2368	47.3263	47.4098	47.4927	47.573	47.6515	47.7301	47.8016	47.8728	47.944	48.0126	48.0794	48.1461	48.2087	48.2683	48.328	48.3879	48.445	48.4989	48.554	48.6091	48.6626	48.7109	48.7601	48.8098	48.8595	48.9056	48.9485	48.9915	49.0344	49.0775	49.1212	49.1649	49.202	49.239	49.2765	49.314	49.3515	49.3891	49.4266
926	46.321	46.4343	46.5451	46.6522	46.7569	46.8585	46.9579	47.0521	47.1457	47.2354	47.3249	47.4084	47.4913	47.5716	47.6501	47.7287	47.8002	47.8714	47.9426	48.0112	48.078	48.1447	48.2073	48.2669	48.3266	48.3865	48.4436	48.4975	48.5526	48.6077	48.6612	48.7096	48.7588	48.8084	48.8581	48.9043	48.9472	48.9901	49.0331	49.0762	49.1199	49.1636	49.2007	49.2377	49.2752	49.3127	49.3503	49.3878	49.4253
927	46.3197	46.433	46.5437	46.6508	46.7555	46.8571	46.9565	47.0507	47.1443	47.234	47.3235	47.407	47.4899	47.5702	47.6487	47.7273	47.7988	47.87	47.9412	48.0098	48.0766	48.1433	48.2059	48.2655	48.3252	48.3851	48.4422	48.4962	48.5512	48.6063	48.6599	48.7082	48.7574	48.8071	48.8567	48.9029	48.9459	48.9888	49.0317	49.0749	49.1186	49.1623	49.1994	49.2364	49.2739	49.3114	49.349	49.3865	49.4241
928	46.3183	46.4316	46.5424	46.6495	46.7541	46.8557	46.9552	47.0493	47.1429	47.2326	47.3221	47.4056	47.4885	47.5688	47.6473	47.7259	47.7974	47.8686	47.9398	48.0084	48.0752	48.1419	48.2045	48.2642	48.3238	48.3837	48.4408	48.4948	48.5498	48.6049	48.6585	48.7068	48.756	48.8057	48.8554	48.9016	48.9445	48.9875	49.0304	49.0735	49.1172	49.161	49.1981	49.2351	49.2726	49.3102	49.3477	49.3852	49.4228
929	46.317	46.4303	46.541	46.6481	46.7528	46.8544	46.9538	47.048	47.1415	47.2312	47.3207	47.4042	47.4871	47.5674	47.6459	47.7245	47.796	47.8672	47.9384	48.007	48.0738	48.1405	48.2031	48.2628	48.3224	48.3823	48.4394	48.4934	48.5484	48.6035	48.6571	48.7055	48.7547	48.8043	48.854	48.9002	48.9432	48.9861	49.0291	49.0722	49.1159	49.1596	49.1968	49.2338	49.2713	49.3089	49.3464	49.384	49.4215
930	46.3157	46.4289	46.5397	46.6468	46.7514	46.853	46.9524	47.0466	47.1402	47.2299	47.3193	47.4028	47.4857	47.566	47.6445	47.7231	47.7946	47.8658	47.937	48.0056	48.0723	48.1391	48.2017	48.2614	48.321	48.3809	48.438	48.492	48.547	48.6022	48.6557	48.7041	48.7533	48.803	48.8527	48.8989	48.9418	48.9848	49.0277	49.0709	49.1146	49.1583	49.1955	49.2325	49.27	49.3076	49.3451	49.3827	49.4203
931	46.3143	46.4276	46.5383	46.6454	46.7501	46.8516	46.951	47.0452	47.1388	47.2285	47.3179	47.4014	47.4843	47.5646	47.6431	47.7217	47.7932	47.8644	47.9355	48.0042	48.0709	48.1377	48.2003	48.26	48.3196	48.3795	48.4366	48.4906	48.5457	48.6008	48.6543	48.7027	48.7519	48.8016	48.8513	48.8975	48.9405	48.9834	49.0264	49.0696	49.1133	49.157	49.1942	49.2312	49.2687	49.3063	49.3439	49.3814	49.419
932	46.313	46.4263	46.537	46.6441	46.7487	46.8503	46.9497	47.0438	47.1374	47.2271	47.3165	47.4	47.4829	47.5632	47.6417	47.7203	47.7918	47.863	47.9341	48.0028	48.0695	48.1363	48.1989	48.2586	48.3182	48.3781	48.4352	48.4892	48.5443	48.5994	48.653	48.7013	48.7506	48.8003	48.85	48.8962	48.9391	48.9821	49.0251	49.0682	49.112	49.1557	49.1928	49.2299	49.2674	49.305	49.3426	49.3802	49.4177
933	46.3117	46.4249	46.5356	46.6427	46.7473	46.8489	46.9483	47.0424	47.136	47.2257	47.3151	47.3986	47.4815	47.5618	47.6403	47.7189	47.7904	47.8616	47.9327	48.0014	48.0681	48.1349	48.1975	48.2572	48.3168	48.3767	48.4339	48.4878	48.5429	48.598	48.6516	48.7	48.7492	48.7989	48.8486	48.8948	48.9378	48.9808	49.0237	49.0669	49.1106	49.1544	49.1915	49.2286	49.2661	49.3037	49.3413	49.3789	49.4165
934	46.3104	46.4236	46.5343	46.6414	46.746	46.8475	46.9469	47.0411	47.1346	47.2243	47.3137	47.3972	47.4801	47.5604	47.6389	47.7175	47.789	47.8602	47.9313	48	48.0667	48.1335	48.1961	48.2558	48.3154	48.3753	48.4325	48.4864	48.5415	48.5966	48.6502	48.6986	48.7478	48.7975	48.8472	48.8934	48.9364	48.9794	49.0224	49.0656	49.1093	49.1531	49.1902	49.2273	49.2649	49.3024	49.34	49.3776	49.4152
935	46.309	46.4222	46.5329	46.64	46.7446	46.8462	46.9456	47.0397	47.1332	47.2229	47.3123	47.3958	47.4787	47.559	47.6375	47.7161	47.7876	47.8587	47.9299	47.9986	48.0653	48.1321	48.1947	48.2544	48.314	48.3739	48.4311	48.4851	48.5401	48.5953	48.6488	48.6972	48.7465	48.7962	48.8459	48.8921	48.9351	48.9781	49.0211	49.0642	49.108	49.1517	49.1889	49.226	49.2636	49.3012	49.3388	49.3764	49.4139
936	46.3077	46.4209	46.5316	46.6386	46.7433	46.8448	46.9442	47.0383	47.1319	47.2215	47.3109	47.3945	47.4773	47.5576	47.6361	47.7147	47.7862	47.8573	47.9285	47.9972	48.0639	48.1307	48.1933	48.253	48.3126	48.3726	48.4297	48.4837	48.5387	48.5939	48.6475	48.6959	48.7451	48.7948	48.8445	48.8907	48.9337	48.9767	49.0197	49.0629	49.1067	49.1504	49.1876	49.2247	49.2623	49.2999	49.3375	49.3751	49.4127
937	46.3064	46.4196	46.5303	46.6373	46.7419	46.8434	46.9428	47.0369	47.1305	47.2201	47.3096	47.3931	47.4759	47.5562	47.6347	47.7133	47.7848	47.8559	47.9271	47.9958	48.0625	48.1293	48.1919	48.2516	48.3112	48.3712	48.4283	48.4823	48.5373	48.5925	48.6461	48.6945	48.7437	48.7934	48.8432	48.8894	48.9324	48.9754	49.0184	49.0616	49.1053	49.1491	49.1863	49.2234	49.261	49.2986	49.3362	49.3738	49.4114
938	46.305	46.4182	46.5289	46.6359	46.7405	46.8421	46.9414	47.0356	47.1291	47.2188	47.3082	47.3917	47.4746	47.5548	47.6333	47.7119	47.7834	47.8545	47.9257	47.9944	48.0611	48.1279	48.1905	48.2502	48.3098	48.3698	48.4269	48.4809	48.536	48.5911	48.6447	48.6931	48.7424	48.7921	48.8418	48.888	48.931	48.9741	49.0171	49.0603	49.104	49.1478	49.185	49.2221	49.2597	49.2973	49.3349	49.3725	49.4102
939	46.3037	46.4169	46.5276	46.6346	46.7392	46.8407	46.9401	47.0342	47.1277	47.2174	47.3068	47.3903	47.4732	47.5534	47.6319	47.7105	47.782	47.8531	47.9243	47.993	48.0597	48.1265	48.1891	48.2488	48.3084	48.3684	48.4255	48.4795	48.5346	48.5897	48.6433	48.6917	48.741	48.7907	48.8405	48.8867	48.9297	48.9727	49.0157	49.0589	49.1027	49.1465	49.1837	49.2208	49.2584	49.296	49.3336	49.3713	49.4089
940	46.3024	46.4155	46.5262	46.6332	46.7378	46.8393	46.9387	47.0328	47.1263	47.216	47.3054	47.3889	47.4718	47.552	47.6305	47.7091	47.7805	47.8517	47.9229	47.9916	48.0583	48.1251	48.1877	48.2474	48.307	48.367	48.4241	48.4781	48.5332	48.5884	48.6419	48.6904	48.7396	48.7894	48.8391	48.8853	48.9284	48.9714	49.0144	49.0576	49.1014	49.1452	49.1824	49.2195	49.2571	49.2947	49.3324	49.37	49.4076
941	46.301	46.4142	46.5249	46.6319	46.7364	46.838	46.9373	47.0314	47.1249	47.2146	47.304	47.3875	47.4704	47.5506	47.6291	47.7077	47.7791	47.8503	47.9215	47.9901	48.0569	48.1237	48.1863	48.246	48.3056	48.3656	48.4227	48.4767	48.5318	48.587	48.6406	48.689	48.7383	48.788	48.8377	48.884	48.927	48.97	49.0131	49.0563	49.1001	49.1438	49.1811	49.2182	49.2558	49.2934	49.3311	49.3687	49.4064
942	46.2997	46.4129	46.5235	46.6305	46.7351	46.8366	46.9359	47.03	47.1236	47.2132	47.3026	47.3861	47.469	47.5492	47.6277	47.7063	47.7777	47.8489	47.9201	47.9887	48.0555	48.1223	48.1849	48.2446	48.3042	48.3642	48.4213	48.4753	48.5304	48.5856	48.6392	48.6876	48.7369	48.7866	48.8364	48.8826	48.9257	48.9687	49.0117	49.0549	49.0987	49.1425	49.1798	49.2169	49.2545	49.2922	49.3298	49.3675	49.4051
943	46.2984	46.4115	46.5222	46.6292	46.7337	46.8352	46.9346	47.0287	47.1222	47.2118	47.3012	47.3847	47.4676	47.5478	47.6263	47.7049	47.7763	47.8475	47.9187	47.9873	48.0541	48.1209	48.1835	48.2432	48.3028	48.3628	48.4199	48.4739	48.529	48.5842	48.6378	48.6862	48.7355	48.7853	48.835	48.8813	48.9243	48.9674	49.0104	49.0536	49.0974	49.1412	49.1784	49.2156	49.2532	49.2909	49.3285	49.3662	49.4038
944	46.2971	46.4102	46.5208	46.6278	46.7324	46.8339	46.9332	47.0273	47.1208	47.2104	47.2998	47.3833	47.4662	47.5464	47.6249	47.7035	47.7749	47.8461	47.9173	47.9859	48.0527	48.1195	48.1821	48.2418	48.3014	48.3614	48.4185	48.4726	48.5277	48.5828	48.6364	48.6849	48.7341	48.7839	48.8337	48.8799	48.923	48.966	49.0091	49.0523	49.0961	49.1399	49.1771	49.2143	49.2519	49.2896	49.3273	49.3649	49.4026
945	46.2957	46.4088	46.5195	46.6265	46.731	46.8325	46.9318	47.0259	47.1194	47.209	47.2984	47.3819	47.4648	47.545	47.6235	47.7021	47.7735	47.8447	47.9159	47.9845	48.0513	48.1181	48.1807	48.2404	48.3	48.36	48.4172	48.4712	48.5263	48.5814	48.6351	48.6835	48.7328	48.7825	48.8323	48.8786	48.9216	48.9647	49.0077	49.051	49.0948	49.1386	49.1758	49.213	49.2506	49.2883	49.326	49.3636	49.4013
946	46.2944	46.4075	46.5181	46.6251	46.7296	46.8311	46.9304	47.0245	47.118	47.2077	47.297	47.3805	47.4634	47.5436	47.6221	47.7006	47.7721	47.8433	47.9145	47.9831	48.0499	48.1167	48.1793	48.239	48.2986	48.3586	48.4158	48.4698	48.5249	48.5801	48.6337	48.6821	48.7314	48.7812	48.8309	48.8772	48.9203	48.9633	49.0064	49.0496	49.0934	49.1373	49.1745	49.2116	49.2493	49.287	49.3247	49.3624	49.4001
947	46.2931	46.4062	46.5168	46.6237	46.7283	46.8298	46.9291	47.0231	47.1166	47.2063	47.2956	47.3791	47.462	47.5422	47.6207	47.6992	47.7707	47.8419	47.9131	47.9817	48.0485	48.1153	48.1779	48.2376	48.2973	48.3572	48.4144	48.4684	48.5235	48.5787	48.6323	48.6808	48.73	48.7798	48.8296	48.8759	48.9189	48.962	49.0051	49.0483	49.0921	49.136	49.1732	49.2103	49.248	49.2857	49.3234	49.3611	49.3988
948	46.2917	46.4048	46.5154	46.6224	46.7269	46.8284	46.9277	47.0218	47.1153	47.2049	47.2943	47.3777	47.4606	47.5408	47.6193	47.6978	47.7693	47.8405	47.9117	47.9803	48.0471	48.1139	48.1765	48.2362	48.2959	48.3558	48.413	48.467	48.5221	48.5773	48.6309	48.6794	48.7287	48.7785	48.8282	48.8745	48.9176	48.9606	49.0037	49.047	49.0908	49.1346	49.1719	49.209	49.2467	49.2844	49.3221	49.3598	49.3975
949	46.2904	46.4035	46.5141	46.621	46.7256	46.827	46.9263	47.0204	47.1139	47.2035	47.2929	47.3763	47.4592	47.5394	47.6179	47.6964	47.7679	47.8391	47.9103	47.9789	48.0457	48.1125	48.1751	48.2348	48.2945	48.3544	48.4116	48.4656	48.5207	48.5759	48.6296	48.678	48.7273	48.7771	48.8269	48.8732	48.9162	48.9593	49.0024	49.0456	49.0895	49.1333	49.1706	49.2077	49.2455	49.2832	49.3209	49.3586	49.3963
950	46.2891	46.4022	46.5127	46.6197	46.7242	46.8257	46.925	47.019	47.1125	47.2021	47.2915	47.3749	47.4578	47.538	47.6165	47.695	47.7665	47.8377	47.9089	47.9775	48.0443	48.1111	48.1737	48.2334	48.2931	48.353	48.4102	48.4642	48.5193	48.5745	48.6282	48.6766	48.7259	48.7757	48.8255	48.8718	48.9149	48.958	49.001	49.0443	49.0882	49.132	49.1693	49.2064	49.2442	49.2819	49.3196	49.3573	49.395
951	46.2879	46.401	46.5115	46.6185	46.723	46.8244	46.9237	47.0178	47.1113	47.2009	47.2902	47.3737	47.4565	47.5367	47.6153	47.6938	47.7653	47.8364	47.9076	47.9763	48.043	48.1098	48.1725	48.2321	48.2918	48.3518	48.409	48.463	48.5181	48.5733	48.6269	48.6754	48.7247	48.7745	48.8243	48.8706	48.9137	48.9568	48.9998	49.0431	49.087	49.1308	49.1681	49.2053	49.243	49.2807	49.3184	49.3561	49.3939
952	46.2868	46.3999	46.5105	46.6174	46.7219	46.8233	46.9226	47.0167	47.1101	47.1997	47.2891	47.3726	47.4554	47.5356	47.6141	47.6926	47.7641	47.8353	47.9065	47.9751	48.0419	48.1087	48.1713	48.231	48.2907	48.3506	48.4078	48.4618	48.517	48.5722	48.6258	48.6743	48.7236	48.7734	48.8232	48.8695	48.9126	48.9556	48.9987	49.042	49.0859	49.1297	49.167	49.2042	49.2419	49.2796	49.3173	49.3551	49.3928
953	46.2857	46.3988	46.5094	46.6163	46.7208	46.8222	46.9215	47.0156	47.109	47.1986	47.288	47.3714	47.4543	47.5345	47.613	47.6915	47.763	47.8342	47.9053	47.974	48.0407	48.1075	48.1702	48.2298	48.2895	48.3495	48.4067	48.4607	48.5158	48.571	48.6247	48.6731	48.7224	48.7722	48.822	48.8683	48.9114	48.9545	48.9976	49.0409	49.0847	49.1286	49.1659	49.2031	49.2408	49.2785	49.3163	49.354	49.3917
954	46.2847	46.3977	46.5083	46.6152	46.7197	46.8211	46.9204	47.0144	47.1079	47.1975	47.2868	47.3703	47.4531	47.5333	47.6118	47.6904	47.7618	47.833	47.9042	47.9728	48.0396	48.1064	48.169	48.2287	48.2884	48.3483	48.4055	48.4596	48.5147	48.5699	48.6235	48.672	48.7213	48.7711	48.8209	48.8672	48.9103	48.9534	48.9965	49.0398	49.0836	49.1275	49.1648	49.202	49.2397	49.2774	49.3152	49.3529	49.3906
955	46.2836	46.3966	46.5072	46.6141	46.7186	46.82	46.9193	47.0133	47.1068	47.1964	47.2857	47.3692	47.452	47.5322	47.6107	47.6892	47.7607	47.8319	47.903	47.9717	48.0384	48.1052	48.1679	48.2275	48.2872	48.3472	48.4044	48.4584	48.5135	48.5687	48.6224	48.6709	48.7202	48.77	48.8198	48.8661	48.9092	48.9523	48.9954	49.0387	49.0825	49.1264	49.1637	49.2009	49.2386	49.2764	49.3141	49.3518	49.3896
956	46.2825	46.3955	46.5061	46.613	46.7175	46.8189	46.9182	47.0122	47.1056	47.1952	47.2846	47.368	47.4509	47.531	47.6096	47.6881	47.7595	47.8307	47.9019	47.9705	48.0373	48.1041	48.1667	48.2264	48.2861	48.3461	48.4032	48.4573	48.5124	48.5676	48.6212	48.6697	48.719	48.7688	48.8186	48.865	48.9081	48.9512	48.9943	49.0376	49.0814	49.1253	49.1626	49.1998	49.2375	49.2753	49.313	49.3507	49.3885
957	46.2814	46.3945	46.505	46.6119	46.7164	46.8178	46.9171	47.0111	47.1045	47.1941	47.2835	47.3669	47.4497	47.5299	47.6084	47.6869	47.7584	47.8296	47.9007	47.9694	48.0361	48.1029	48.1656	48.2252	48.2849	48.3449	48.4021	48.4561	48.5112	48.5665	48.6201	48.6686	48.7179	48.7677	48.8175	48.8638	48.9069	48.95	48.9931	49.0364	49.0803	49.1242	49.1615	49.1987	49.2364	49.2742	49.3119	49.3497	49.3874
958	46.2803	46.3934	46.5039	46.6108	46.7153	46.8167	46.9159	47.01	47.1034	47.193	47.2823	47.3658	47.4486	47.5288	47.6073	47.6858	47.7573	47.8284	47.8996	47.9682	48.035	48.1018	48.1644	48.2241	48.2838	48.3438	48.4009	48.455	48.5101	48.5653	48.619	48.6674	48.7168	48.7666	48.8164	48.8627	48.9058	48.9489	48.992	49.0353	49.0792	49.1231	49.1604	49.1976	49.2353	49.2731	49.3108	49.3486	49.3863
959	46.2793	46.3923	46.5028	46.6097	46.7142	46.8156	46.9148	47.0088	47.1023	47.1919	47.2812	47.3646	47.4475	47.5276	47.6061	47.6846	47.7561	47.8273	47.8984	47.9671	48.0338	48.1006	48.1633	48.2229	48.2826	48.3426	48.3998	48.4538	48.509	48.5642	48.6178	48.6663	48.7156	48.7654	48.8153	48.8616	48.9047	48.9478	48.9909	49.0342	49.0781	49.122	49.1593	49.1965	49.2342	49.272	49.3098	49.3475	49.3853
960	46.2782	46.3912	46.5017	46.6086	46.7131	46.8145	46.9137	47.0077	47.1011	47.1907	47.2801	47.3635	47.4463	47.5265	47.605	47.6835	47.755	47.8261	47.8973	47.9659	48.0327	48.0995	48.1621	48.2218	48.2815	48.3415	48.3986	48.4527	48.5078	48.563	48.6167	48.6652	48.7145	48.7643	48.8141	48.8604	48.9036	48.9467	48.9898	49.0331	49.077	49.1209	49.1582	49.1954	49.2332	49.2709	49.3087	49.3464	49.3842
961	46.2771	46.3901	46.5006	46.6075	46.712	46.8134	46.9126	47.0066	47.1	47.1896	47.2789	47.3624	47.4452	47.5253	47.6039	47.6824	47.7538	47.825	47.8961	47.9648	48.0316	48.0983	48.161	48.2207	48.2803	48.3403	48.3975	48.4515	48.5067	48.5619	48.6155	48.664	48.7134	48.7632	48.813	48.8593	48.9024	48.9456	48.9887	49.032	49.0759	49.1198	49.1571	49.1943	49.2321	49.2698	49.3076	49.3454	49.3831
962	46.276	46.389	46.4995	46.6064	46.7109	46.8122	46.9115	47.0055	47.0989	47.1885	47.2778	47.3612	47.444	47.5242	47.6027	47.6812	47.7527	47.8238	47.895	47.9636	48.0304	48.0972	48.1598	48.2195	48.2792	48.3392	48.3963	48.4504	48.5055	48.5607	48.6144	48.6629	48.7122	48.762	48.8119	48.8582	48.9013	48.9444	48.9876	49.0309	49.0748	49.1186	49.156	49.1932	49.231	49.2687	49.3065	49.3443	49.382
963	46.275	46.3879	46.4984	46.6053	46.7097	46.8111	46.9104	47.0044	47.0978	47.1874	47.2767	47.3601	47.4429	47.5231	47.6016	47.6801	47.7515	47.8227	47.8939	47.9625	48.0293	48.096	48.1587	48.2184	48.278	48.338	48.3952	48.4493	48.5044	48.5596	48.6133	48.6618	48.7111	48.7609	48.8107	48.8571	48.9002	48.9433	48.9864	49.0298	49.0736	49.1175	49.1549	49.1921	49.2299	49.2677	49.3054	49.3432	49.381
964	46.2739	46.3869	46.4974	46.6042	46.7086	46.81	46.9093	47.0032	47.0967	47.1862	47.2755	47.359	47.4418	47.5219	47.6004	47.6789	47.7504	47.8215	47.8927	47.9613	48.0281	48.0949	48.1575	48.2172	48.2769	48.3369	48.3941	48.4481	48.5032	48.5585	48.6121	48.6606	48.71	48.7598	48.8096	48.8559	48.8991	48.9422	48.9853	49.0286	49.0725	49.1164	49.1538	49.191	49.2288	49.2666	49.3043	49.3421	49.3799
965	46.2728	46.3858	46.4963	46.6031	46.7075	46.8089	46.9081	47.0021	47.0955	47.1851	47.2744	47.3578	47.4406	47.5208	47.5993	47.6778	47.7492	47.8204	47.8916	47.9602	48.027	48.0937	48.1564	48.2161	48.2757	48.3357	48.3929	48.447	48.5021	48.5573	48.611	48.6595	48.7088	48.7586	48.8085	48.8548	48.8979	48.9411	48.9842	49.0275	49.0714	49.1153	49.1527	49.1899	49.2277	49.2655	49.3033	49.341	49.3788
966	46.2717	46.3847	46.4952	46.602	46.7064	46.8078	46.907	47.001	47.0944	47.184	47.2733	47.3567	47.4395	47.5197	47.5981	47.6766	47.7481	47.8193	47.8904	47.959	48.0258	48.0926	48.1552	48.2149	48.2746	48.3346	48.3918	48.4458	48.501	48.5562	48.6098	48.6583	48.7077	48.7575	48.8073	48.8537	48.8968	48.94	48.9831	49.0264	49.0703	49.1142	49.1516	49.1888	49.2266	49.2644	49.3022	49.34	49.3778
967	46.2706	46.3836	46.4941	46.6009	46.7053	46.8067	46.9059	46.9999	47.0933	47.1828	47.2721	47.3556	47.4384	47.5185	47.597	47.6755	47.7469	47.8181	47.8893	47.9579	48.0247	48.0914	48.1541	48.2138	48.2735	48.3334	48.3906	48.4447	48.4998	48.555	48.6087	48.6572	48.7066	48.7564	48.8062	48.8526	48.8957	48.9388	48.982	49.0253	49.0692	49.1131	49.1505	49.1877	49.2255	49.2633	49.3011	49.3389	49.3767
968	46.2696	46.3825	46.493	46.5998	46.7042	46.8056	46.9048	46.9988	47.0922	47.1817	47.271	47.3544	47.4372	47.5174	47.5959	47.6743	47.7458	47.817	47.8881	47.9567	48.0235	48.0903	48.1529	48.2126	48.2723	48.3323	48.3895	48.4435	48.4987	48.5539	48.6076	48.6561	48.7054	48.7552	48.8051	48.8514	48.8946	48.9377	48.9809	49.0242	49.0681	49.112	49.1494	49.1866	49.2244	49.2622	49.3	49.3378	49.3756
969	46.2685	46.3814	46.4919	46.5987	46.7031	46.8045	46.9037	46.9977	47.091	47.1806	47.2699	47.3533	47.4361	47.5162	47.5947	47.6732	47.7447	47.8158	47.887	47.9556	48.0224	48.0891	48.1518	48.2115	48.2712	48.3311	48.3883	48.4424	48.4975	48.5528	48.6064	48.6549	48.7043	48.7541	48.8039	48.8503	48.8934	48.9366	48.9797	49.0231	49.067	49.1109	49.1483	49.1855	49.2233	49.2611	49.2989	49.3367	49.3745
970	46.2674	46.3804	46.4908	46.5976	46.702	46.8034	46.9026	46.9965	47.0899	47.1795	47.2688	47.3522	47.4349	47.5151	47.5936	47.6721	47.7435	47.8147	47.8858	47.9544	48.0212	48.088	48.1506	48.2103	48.27	48.33	48.3872	48.4412	48.4964	48.5516	48.6053	48.6538	48.7031	48.753	48.8028	48.8492	48.8923	48.9355	48.9786	49.022	49.0659	49.1098	49.1472	49.1844	49.2222	49.26	49.2978	49.3357	49.3735
971	46.2663	46.3793	46.4897	46.5965	46.7009	46.8023	46.9015	46.9954	47.0888	47.1783	47.2676	47.351	47.4338	47.514	47.5924	47.6709	47.7424	47.8135	47.8847	47.9533	48.0201	48.0868	48.1495	48.2092	48.2689	48.3288	48.386	48.4401	48.4952	48.5505	48.6041	48.6527	48.702	48.7519	48.8017	48.848	48.8912	48.9344	48.9775	49.0209	49.0648	49.1087	49.1461	49.1833	49.2211	49.2589	49.2968	49.3346	49.3724
972	46.2653	46.3782	46.4886	46.5954	46.6998	46.8012	46.9003	46.9943	47.0877	47.1772	47.2665	47.3499	47.4327	47.5128	47.5913	47.6698	47.7412	47.8124	47.8835	47.9521	48.0189	48.0857	48.1483	48.208	48.2677	48.3277	48.3849	48.4389	48.4941	48.5493	48.603	48.6515	48.7009	48.7507	48.8006	48.8469	48.8901	48.9332	48.9764	49.0197	49.0637	49.1076	49.145	49.1822	49.22	49.2579	49.2957	49.3335	49.3713
973	46.2642	46.3771	46.4875	46.5943	46.6987	46.8	46.8992	46.9932	47.0865	47.1761	47.2654	47.3488	47.4315	47.5117	47.5902	47.6686	47.7401	47.8112	47.8824	47.951	48.0178	48.0845	48.1472	48.2069	48.2666	48.3265	48.3837	48.4378	48.493	48.5482	48.6019	48.6504	48.6997	48.7496	48.7994	48.8458	48.889	48.9321	48.9753	49.0186	49.0626	49.1065	49.1439	49.1811	49.219	49.2568	49.2946	49.3324	49.3702
974	46.2631	46.376	46.4864	46.5932	46.6976	46.7989	46.8981	46.9921	47.0854	47.175	47.2642	47.3476	47.4304	47.5105	47.589	47.6675	47.7389	47.8101	47.8812	47.9499	48.0166	48.0834	48.146	48.2057	48.2654	48.3254	48.3826	48.4367	48.4918	48.547	48.6007	48.6492	48.6986	48.7485	48.7983	48.8447	48.8878	48.931	48.9742	49.0175	49.0614	49.1054	49.1428	49.18	49.2179	49.2557	49.2935	49.3313	49.3692
975	46.262	46.3749	46.4854	46.5921	46.6965	46.7978	46.897	46.9909	47.0843	47.1738	47.2631	47.3465	47.4293	47.5094	47.5879	47.6663	47.7378	47.8089	47.8801	47.9487	48.0155	48.0822	48.1449	48.2046	48.2643	48.3243	48.3814	48.4355	48.4907	48.5459	48.5996	48.6481	48.6975	48.7473	48.7972	48.8435	48.8867	48.9299	48.973	49.0164	49.0603	49.1043	49.1417	49.1789	49.2168	49.2546	49.2924	49.3303	49.3681
976	46.2609	46.3738	46.4843	46.591	46.6954	46.7967	46.8959	46.9898	47.0832	47.1727	47.262	47.3454	47.4281	47.5083	47.5867	47.6652	47.7366	47.8078	47.8789	47.9476	48.0143	48.0811	48.1437	48.2034	48.2631	48.3231	48.3803	48.4344	48.4895	48.5448	48.5984	48.647	48.6963	48.7462	48.796	48.8424	48.8856	48.9288	48.9719	49.0153	49.0592	49.1032	49.1406	49.1778	49.2157	49.2535	49.2913	49.3292	49.367
977	46.2599	46.3728	46.4832	46.5899	46.6943	46.7956	46.8948	46.9887	47.0821	47.1716	47.2608	47.3442	47.427	47.5071	47.5856	47.6641	47.7355	47.8066	47.8778	47.9464	48.0132	48.0799	48.1426	48.2023	48.262	48.322	48.3791	48.4332	48.4884	48.5436	48.5973	48.6458	48.6952	48.7451	48.7949	48.8413	48.8845	48.9276	48.9708	49.0142	49.0581	49.1021	49.1395	49.1767	49.2146	49.2524	49.2903	49.3281	49.3659
978	46.2588	46.3717	46.4821	46.5888	46.6932	46.7945	46.8937	46.9876	47.0809	47.1705	47.2597	47.3431	47.4259	47.506	47.5844	47.6629	47.7344	47.8055	47.8766	47.9453	48.012	48.0788	48.1414	48.2011	48.2608	48.3208	48.378	48.4321	48.4872	48.5425	48.5962	48.6447	48.6941	48.7439	48.7938	48.8402	48.8833	48.9265	48.9697	49.0131	49.057	49.101	49.1384	49.1756	49.2135	49.2513	49.2892	49.327	49.3649
979	46.2577	46.3706	46.481	46.5877	46.6921	46.7934	46.8925	46.9865	47.0798	47.1693	47.2586	47.3419	47.4247	47.5048	47.5833	47.6618	47.7332	47.8043	47.8755	47.9441	48.0109	48.0776	48.1403	48.2	48.2597	48.3197	48.3769	48.4309	48.4861	48.5413	48.595	48.6436	48.6929	48.7428	48.7926	48.839	48.8822	48.9254	48.9686	49.0119	49.0559	49.0998	49.1373	49.1745	49.2124	49.2502	49.2881	49.3259	49.3638
980	46.2566	46.3695	46.4799	46.5867	46.691	46.7923	46.8914	46.9854	47.0787	47.1682	47.2574	47.3408	47.4236	47.5037	47.5822	47.6606	47.7321	47.8032	47.8743	47.943	48.0097	48.0765	48.1391	48.1988	48.2585	48.3185	48.3757	48.4298	48.485	48.5402	48.5939	48.6424	48.6918	48.7417	48.7915	48.8379	48.8811	48.9243	48.9675	49.0108	49.0548	49.0987	49.1362	49.1735	49.2113	49.2492	49.287	49.3249	49.3627
981	46.2556	46.3684	46.4788	46.5856	46.6899	46.7912	46.8903	46.9842	47.0776	47.1671	47.2563	47.3397	47.4224	47.5026	47.581	47.6595	47.7309	47.8021	47.8732	47.9418	48.0086	48.0753	48.138	48.1977	48.2574	48.3174	48.3746	48.4286	48.4838	48.5391	48.5927	48.6413	48.6907	48.7405	48.7904	48.8368	48.88	48.9232	48.9663	49.0097	49.0537	49.0976	49.1351	49.1724	49.2102	49.2481	49.2859	49.3238	49.3616
982	46.2545	46.3673	46.4777	46.5845	46.6888	46.7901	46.8892	46.9831	47.0764	47.1659	47.2552	47.3385	47.4213	47.5014	47.5799	47.6583	47.7298	47.8009	47.872	47.9407	48.0074	48.0742	48.1368	48.1965	48.2562	48.3162	48.3734	48.4275	48.4827	48.5379	48.5916	48.6401	48.6895	48.7394	48.7893	48.8356	48.8788	48.922	48.9652	49.0086	49.0526	49.0965	49.134	49.1713	49.2091	49.247	49.2848	49.3227	49.3606
983	46.2534	46.3663	46.4766	46.5834	46.6877	46.789	46.8881	46.982	47.0753	47.1648	47.2541	47.3374	47.4202	47.5003	47.5787	47.6572	47.7286	47.7998	47.8709	47.9395	48.0063	48.073	48.1357	48.1954	48.2551	48.3151	48.3723	48.4264	48.4815	48.5368	48.5905	48.639	48.6884	48.7383	48.7881	48.8345	48.8777	48.9209	48.9641	49.0075	49.0515	49.0954	49.1329	49.1702	49.208	49.2459	49.2838	49.3216	49.3595
984	46.2523	46.3652	46.4755	46.5823	46.6866	46.7878	46.887	46.9809	47.0742	47.1637	47.2529	47.3363	47.419	47.4991	47.5776	47.656	47.7275	47.7986	47.8698	47.9384	48.0051	48.0719	48.1345	48.1942	48.2539	48.3139	48.3711	48.4252	48.4804	48.5356	48.5893	48.6379	48.6873	48.7371	48.787	48.8334	48.8766	48.9198	48.963	49.0064	49.0503	49.0943	49.1318	49.1691	49.2069	49.2448	49.2827	49.3206	49.3584
985	46.2512	46.3641	46.4744	46.5812	46.6855	46.7867	46.8859	46.9798	47.0731	47.1626	47.2518	47.3351	47.4179	47.498	47.5765	47.6549	47.7263	47.7975	47.8686	47.9372	48.004	48.0707	48.1334	48.1931	48.2528	48.3128	48.37	48.4241	48.4792	48.5345	48.5882	48.6367	48.6861	48.736	48.7859	48.8323	48.8755	48.9187	48.9619	49.0053	49.0492	49.0932	49.1307	49.168	49.2058	49.2437	49.2816	49.3195	49.3574
986	46.2502	46.363	46.4733	46.5801	46.6844	46.7856	46.8847	46.9786	47.0719	47.1614	47.2507	47.334	47.4168	47.4969	47.5753	47.6538	47.7252	47.7963	47.8675	47.9361	48.0028	48.0696	48.1322	48.1919	48.2516	48.3116	48.3688	48.4229	48.4781	48.5333	48.587	48.6356	48.685	48.7349	48.7847	48.8311	48.8743	48.9176	48.9608	49.0042	49.0481	49.0921	49.1295	49.1669	49.2048	49.2426	49.2805	49.3184	49.3563
987	46.2491	46.3619	46.4723	46.579	46.6833	46.7845	46.8836	46.9775	47.0708	47.1603	47.2495	47.3329	47.4156	47.4957	47.5742	47.6526	47.724	47.7952	47.8663	47.9349	48.0017	48.0684	48.1311	48.1908	48.2505	48.3105	48.3677	48.4218	48.4769	48.5322	48.5859	48.6345	48.6839	48.7337	48.7836	48.83	48.8732	48.9164	48.9596	49.003	49.047	49.091	49.1284	49.1658	49.2037	49.2415	49.2794	49.3173	49.3552
988	46.248	46.3608	46.4712	46.5779	46.6822	46.7834	46.8825	46.9764	47.0697	47.1592	47.2484	47.3317	47.4145	47.4946	47.573	47.6515	47.7229	47.794	47.8652	47.9338	48.0005	48.0673	48.1299	48.1896	48.2493	48.3093	48.3665	48.4206	48.4758	48.5311	48.5848	48.6333	48.6827	48.7326	48.7825	48.8289	48.8721	48.9153	48.9585	49.0019	49.0459	49.0899	49.1273	49.1647	49.2026	49.2405	49.2784	49.3162	49.3541
989	46.2469	46.3597	46.4701	46.5768	46.6811	46.7823	46.8814	46.9753	47.0686	47.1581	47.2473	47.3306	47.4134	47.4935	47.5719	47.6503	47.7218	47.7929	47.864	47.9326	47.9994	48.0662	48.1288	48.1885	48.2482	48.3082	48.3654	48.4195	48.4747	48.5299	48.5836	48.6322	48.6816	48.7315	48.7813	48.8278	48.871	48.9142	48.9574	49.0008	49.0448	49.0888	49.1262	49.1636	49.2015	49.2394	49.2773	49.3152	49.3531
990	46.2459	46.3587	46.469	46.5757	46.68	46.7812	46.8803	46.9742	47.0675	47.1569	47.2461	47.3295	47.4122	47.4923	47.5707	47.6492	47.7206	47.7917	47.8629	47.9315	47.9982	48.065	48.1276	48.1873	48.247	48.307	48.3642	48.4183	48.4735	48.5288	48.5825	48.631	48.6804	48.7303	48.7802	48.8266	48.8699	48.9131	48.9563	48.9997	49.0437	49.0877	49.1251	49.1625	49.2004	49.2383	49.2762	49.3141	49.352
991	46.2448	46.3576	46.4679	46.5746	46.6789	46.7801	46.8792	46.973	47.0663	47.1558	47.245	47.3283	47.4111	47.4912	47.5696	47.648	47.7195	47.7906	47.8617	47.9303	47.9971	48.0639	48.1265	48.1862	48.2459	48.3059	48.3631	48.4172	48.4724	48.5276	48.5813	48.6299	48.6793	48.7292	48.7791	48.8255	48.8687	48.912	48.9552	48.9986	49.0426	49.0866	49.124	49.1614	49.1993	49.2372	49.2751	49.313	49.3509
992	46.2437	46.3565	46.4668	46.5735	46.6777	46.779	46.8781	46.9719	47.0652	47.1547	47.2439	47.3272	47.4099	47.49	47.5685	47.6469	47.7183	47.7894	47.8606	47.9292	47.9959	48.0627	48.1253	48.185	48.2448	48.3047	48.362	48.4161	48.4712	48.5265	48.5802	48.6288	48.6782	48.7281	48.778	48.8244	48.8676	48.9108	48.9541	48.9975	49.0415	49.0855	49.1229	49.1603	49.1982	49.2361	49.274	49.3119	49.3498
993	46.2426	46.3554	46.4657	46.5724	46.6766	46.7779	46.8769	46.9708	47.0641	47.1535	47.2427	47.3261	47.4088	47.4889	47.5673	47.6458	47.7172	47.7883	47.8594	47.928	47.9948	48.0616	48.1242	48.1839	48.2436	48.3036	48.3608	48.4149	48.4701	48.5254	48.5791	48.6276	48.677	48.7269	48.7768	48.8233	48.8665	48.9097	48.9529	48.9964	49.0404	49.0844	49.1218	49.1592	49.1971	49.235	49.2729	49.3109	49.3488
994	46.2415	46.3543	46.4646	46.5713	46.6755	46.7768	46.8758	46.9697	47.063	47.1524	47.2416	47.3249	47.4077	47.4878	47.5662	47.6446	47.716	47.7872	47.8583	47.9269	47.9936	48.0604	48.123	48.1828	48.2425	48.3025	48.3597	48.4138	48.4689	48.5242	48.5779	48.6265	48.6759	48.7258	48.7757	48.8221	48.8654	48.9086	48.9518	48.9952	49.0393	49.0833	49.1207	49.1581	49.196	49.2339	49.2719	49.3098	49.3477
995	46.2405	46.3532	46.4635	46.5702	46.6744	46.7757	46.8747	46.9686	47.0618	47.1513	47.2405	47.3238	47.4065	47.4866	47.565	47.6435	47.7149	47.786	47.8571	47.9257	47.9925	48.0593	48.1219	48.1816	48.2413	48.3013	48.3585	48.4126	48.4678	48.5231	48.5768	48.6254	48.6748	48.7247	48.7746	48.821	48.8642	48.9075	48.9507	48.9941	49.0381	49.0821	49.1196	49.157	49.1949	49.2328	49.2708	49.3087	49.3466
996	46.2394	46.3522	46.4624	46.5691	46.6733	46.7745	46.8736	46.9675	47.0607	47.1502	47.2394	47.3227	47.4054	47.4855	47.5639	47.6423	47.7137	47.7849	47.856	47.9246	47.9913	48.0581	48.1208	48.1805	48.2402	48.3002	48.3574	48.4115	48.4667	48.5219	48.5756	48.6242	48.6736	48.7235	48.7734	48.8199	48.8631	48.9064	48.9496	48.993	49.037	49.081	49.1185	49.1559	49.1938	49.2318	49.2697	49.3076	49.3455
997	46.2383	46.3511	46.4613	46.568	46.6722	46.7734	46.8725	46.9663	47.0596	47.149	47.2382	47.3215	47.4043	47.4843	47.5628	47.6412	47.7126	47.7837	47.8548	47.9234	47.9902	48.057	48.1196	48.1793	48.239	48.299	48.3562	48.4103	48.4655	48.5208	48.5745	48.6231	48.6725	48.7224	48.7723	48.8187	48.862	48.9052	48.9485	48.9919	49.0359	49.0799	49.1174	49.1548	49.1927	49.2307	49.2686	49.3065	49.3445
998	46.2372	46.35	46.4603	46.5669	46.6711	46.7723	46.8714	46.9652	47.0585	47.1479	47.2371	47.3204	47.4031	47.4832	47.5616	47.64	47.7115	47.7826	47.8537	47.9223	47.9891	48.0558	48.1185	48.1782	48.2379	48.2979	48.3551	48.4092	48.4644	48.5196	48.5734	48.6219	48.6714	48.7213	48.7712	48.8176	48.8609	48.9041	48.9474	48.9908	49.0348	49.0788	49.1163	49.1537	49.1916	49.2296	49.2675	49.3055	49.3434
999	46.2362	46.3489	46.4592	46.5658	46.67	46.7712	46.8703	46.9641	47.0574	47.1468	47.236	47.3193	47.402	47.4821	47.5605	47.6389	47.7103	47.7814	47.8525	47.9211	47.9879	48.0547	48.1173	48.177	48.2367	48.2967	48.3539	48.408	48.4632	48.5185	48.5722	48.6208	48.6702	48.7201	48.77	48.8165	48.8597	48.903	48.9462	48.9897	49.0337	49.0777	49.1152	49.1526	49.1906	49.2285	49.2664	49.3044	49.3423
1000	46.2351	46.3478	46.4581	46.5647	46.6689	46.7701	46.8691	46.963	47.0562	47.1457	47.2348	47.3181	47.4008	47.4809	47.5593	47.6377	47.7092	47.7803	47.8514	47.92	47.9868	48.0535	48.1162	48.1759	48.2356	48.2956	48.3528	48.4069	48.4621	48.5174	48.5711	48.6197	48.6691	48.719	48.7689	48.8154	48.8586	48.9019	48.9451	48.9886	49.0326	49.0766	49.1141	49.1515	49.1895	49.2274	49.2654	49.3033	49.3413
1001	46.234	46.3467	46.457	46.5636	46.6678	46.769	46.868	46.9619	47.0551	47.1445	47.2337	47.317	47.3997	47.4798	47.5582	47.6366	47.708	47.7791	47.8502	47.9188	47.9856	48.0524	48.115	48.1747	48.2344	48.2944	48.3516	48.4058	48.4609	48.5162	48.5699	48.6185	48.668	48.7179	48.7678	48.8142	48.8575	48.9008	48.944	48.9875	49.0315	49.0755	49.113	49.1504	49.1884	49.2263	49.2643	49.3022	49.3402
1002	46.2329	46.3456	46.4559	46.5625	46.6667	46.7679	46.8669	46.9607	47.054	47.1434	47.2326	47.3159	47.3986	47.4786	47.5571	47.6355	47.7069	47.778	47.8491	47.9177	47.9845	48.0512	48.1139	48.1736	48.2333	48.2933	48.3505	48.4046	48.4598	48.5151	48.5688	48.6174	48.6668	48.7167	48.7667	48.8131	48.8564	48.8996	48.9429	48.9863	49.0304	49.0744	49.1119	49.1493	49.1873	49.2252	49.2632	49.3011	49.3391
1003	46.2318	46.3446	46.4548	46.5614	46.6656	46.7668	46.8658	46.9596	47.0529	47.1423	47.2314	47.3147	47.3974	47.4775	47.5559	47.6343	47.7057	47.7768	47.8479	47.9166	47.9833	48.0501	48.1127	48.1724	48.2321	48.2921	48.3493	48.4035	48.4587	48.5139	48.5677	48.6163	48.6657	48.7156	48.7655	48.812	48.8552	48.8985	48.9418	48.9852	49.0293	49.0733	49.1108	49.1482	49.1862	49.2241	49.2621	49.3001	49.338
1004	46.2308	46.3435	46.4537	46.5603	46.6645	46.7657	46.8647	46.9585	47.0517	47.1412	47.2303	47.3136	47.3963	47.4764	47.5548	47.6332	47.7046	47.7757	47.8468	47.9154	47.9822	48.0489	48.1116	48.1713	48.231	48.291	48.3482	48.4023	48.4575	48.5128	48.5665	48.6151	48.6646	48.7145	48.7644	48.8109	48.8541	48.8974	48.9407	48.9841	49.0282	49.0722	49.1097	49.1471	49.1851	49.2231	49.261	49.299	49.337
1005	46.2297	46.3424	46.4526	46.5592	46.6634	46.7646	46.8636	46.9574	47.0506	47.14	47.2292	47.3125	47.3952	47.4752	47.5536	47.632	47.7034	47.7745	47.8457	47.9143	47.981	48.0478	48.1104	48.1701	48.2298	48.2898	48.3471	48.4012	48.4564	48.5117	48.5654	48.614	48.6634	48.7133	48.7633	48.8097	48.853	48.8963	48.9395	48.983	49.027	49.0711	49.1086	49.146	49.184	49.222	49.2599	49.2979	49.3359
1006	46.2286	46.3413	46.4515	46.5581	46.6623	46.7635	46.8625	46.9563	47.0495	47.1389	47.228	47.3113	47.394	47.4741	47.5525	47.6309	47.7023	47.7734	47.8445	47.9131	47.9799	48.0466	48.1093	48.169	48.2287	48.2887	48.3459	48.4	48.4552	48.5105	48.5642	48.6128	48.6623	48.7122	48.7621	48.8086	48.8519	48.8952	48.9384	48.9819	49.0259	49.07	49.1075	49.1449	49.1829	49.2209	49.2589	49.2968	49.3348
1007	46.2275	46.3402	46.4504	46.557	46.6612	46.7623	46.8613	46.9552	47.0484	47.1378	47.2269	47.3102	47.3929	47.4729	47.5513	47.6297	47.7011	47.7723	47.8434	47.912	47.9787	48.0455	48.1081	48.1678	48.2275	48.2875	48.3448	48.3989	48.4541	48.5094	48.5631	48.6117	48.6612	48.7111	48.761	48.8075	48.8508	48.894	48.9373	48.9808	49.0248	49.0689	49.1064	49.1438	49.1818	49.2198	49.2578	49.2958	49.3337
1008	46.2265	46.3391	46.4493	46.5559	46.6601	46.7612	46.8602	46.954	47.0472	47.1366	47.2258	47.3091	47.3918	47.4718	47.5502	47.6286	47.7	47.7711	47.8422	47.9108	47.9776	48.0443	48.107	48.1667	48.2264	48.2864	48.3436	48.3977	48.4529	48.5082	48.562	48.6106	48.66	48.7099	48.7599	48.8063	48.8496	48.8929	48.9362	48.9797	49.0237	49.0678	49.1053	49.1427	49.1807	49.2187	49.2567	49.2947	49.3327
1009	46.2254	46.3381	46.4482	46.5548	46.659	46.7601	46.8591	46.9529	47.0461	47.1355	47.2247	47.3079	47.3906	47.4707	47.5491	47.6275	47.6989	47.77	47.8411	47.9097	47.9764	48.0432	48.1058	48.1655	48.2252	48.2852	48.3425	48.3966	48.4518	48.5071	48.5608	48.6094	48.6589	48.7088	48.7587	48.8052	48.8485	48.8918	48.9351	48.9785	49.0226	49.0667	49.1042	49.1416	49.1796	49.2176	49.2556	49.2936	49.3316
1010	46.2243	46.337	46.4472	46.5537	46.6579	46.759	46.858	46.9518	47.045	47.1344	47.2235	47.3068	47.3895	47.4695	47.5479	47.6263	47.6977	47.7688	47.8399	47.9085	47.9753	48.042	48.1047	48.1644	48.2241	48.2841	48.3413	48.3954	48.4507	48.5059	48.5597	48.6083	48.6577	48.7077	48.7576	48.8041	48.8474	48.8907	48.934	48.9774	49.0215	49.0656	49.1031	49.1405	49.1785	49.2165	49.2545	49.2925	49.3305
1011	46.2232	46.3359	46.4461	46.5526	46.6568	46.7579	46.8569	46.9507	47.0439	47.1333	47.2224	47.3057	47.3883	47.4684	47.5468	47.6252	47.6966	47.7677	47.8388	47.9074	47.9741	48.0409	48.1035	48.1632	48.2229	48.2829	48.3402	48.3943	48.4495	48.5048	48.5585	48.6072	48.6566	48.7065	48.7565	48.803	48.8463	48.8896	48.9328	48.9763	49.0204	49.0644	49.102	49.1394	49.1774	49.2154	49.2534	49.2914	49.3294
1012	46.2221	46.3348	46.445	46.5515	46.6557	46.7568	46.8558	46.9496	47.0428	47.1321	47.2213	47.3045	47.3872	47.4672	47.5456	47.624	47.6954	47.7665	47.8376	47.9062	47.973	48.0397	48.1024	48.1621	48.2218	48.2818	48.339	48.3932	48.4484	48.5037	48.5574	48.606	48.6555	48.7054	48.7554	48.8018	48.8451	48.8884	48.9317	48.9752	49.0193	49.0633	49.1009	49.1383	49.1764	49.2144	49.2524	49.2904	49.3284
1013	46.2211	46.3337	46.4439	46.5504	46.6546	46.7557	46.8547	46.9484	47.0416	47.131	47.2201	47.3034	47.3861	47.4661	47.5445	47.6229	47.6943	47.7654	47.8365	47.9051	47.9718	48.0386	48.1012	48.1609	48.2206	48.2807	48.3379	48.392	48.4472	48.5025	48.5563	48.6049	48.6543	48.7043	48.7542	48.8007	48.844	48.8873	48.9306	48.9741	49.0182	49.0622	49.0998	49.1372	49.1753	49.2133	49.2513	49.2893	49.3273
[truncated: 2,587 more rows]
[truncated: 428 more columns]

## Sheet: Sheet2
1000000	1000000	1000000	1000000	1000000	1000000	9	10	11	12	13	14	15	16	17	18	19	20	21	22	23	24	25	26	27	28	29	30	31	32	33	34	35	36	37	38	39	40	41	42	43	44	45	46	47	48	49	50	51	52
1000000	1000000	1000000	1000000	1000000	1000000	1000000	1000000	1000000	1000000	13	14	15	16	17	18	19	20	21	22	23	24	25	26	27	28	29	30	31	32	33	34	35	36	37	38	39	40	41	42	43	44	45	46	47	48	49	50	51	52
[truncated: 1,800 more rows]
[truncated: 426 more columns]
