# Supplementary material for: Numerical simulation research on thermal insulation performance of composite heat-insulation zone structure in hydrothermal high-temperature mine
Source: Sci Rep. 2024 Jun 18;14:14096. doi: 10.1038/s41598-024-64702-4 (PMC11189482; doi:10.1038/s41598-024-64702-4)
Supplement: Supplementary file 1 — Supplementary Information. [file 41598_2024_64702_MOESM1_ESM.zip › Heat-regulating circle scenario 2-4.txt]

% Model:              方案二4.mph
% Version:            COMSOL 5.6.0.280
% Date:               Sep 21 2022, 16:45
% Table:              表格: 表格 10 {tbl10} - 点计算: 点计算 1 {pev1}
% 时间 (d)                 温度 (degC), 点: (52.4, 78.1)温度 (degC), 点: (52.5, 78.1)温度 (degC), 点: (52.6, 78.1)温度 (degC), 点: (52.7, 78.1)温度 (degC), 点: (52.8, 78.1)温度 (degC), 点: (52.9, 78.1)温度 (degC), 点: (53, 78.1) 温度 (degC), 点: (53.1, 78.1)温度 (degC), 点: (53.2, 78.1)温度 (degC), 点: (53.3, 78.1)温度 (degC), 点: (53.4, 78.1)温度 (degC), 点: (53.5, 78.1)温度 (degC), 点: (53.6, 78.1)温度 (degC), 点: (53.7, 78.1)温度 (degC), 点: (53.8, 78.1)温度 (degC), 点: (53.9, 78.1)温度 (degC), 点: (54, 78.1) 温度 (degC), 点: (54.1, 78.1)温度 (degC), 点: (54.2, 78.1)温度 (degC), 点: (54.3, 78.1)温度 (degC), 点: (54.4, 78.1)温度 (degC), 点: (54.5, 78.1)温度 (degC), 点: (54.6, 78.1)温度 (degC), 点: (54.7, 78.1)温度 (degC), 点: (54.8, 78.1)温度 (degC), 点: (54.9, 78.1)温度 (degC), 点: (55, 78.1) 温度 (degC), 点: (55.1, 78.1)温度 (degC), 点: (55.2, 78.1)温度 (degC), 点: (55.3, 78.1)温度 (degC), 点: (55.4, 78.1)温度 (degC), 点: (55.5, 78.1)温度 (degC), 点: (55.6, 78.1)温度 (degC), 点: (55.7, 78.1)温度 (degC), 点: (55.8, 78.1)温度 (degC), 点: (55.9, 78.1)温度 (degC), 点: (56, 78.1) 温度 (degC), 点: (56.1, 78.1)温度 (degC), 点: (56.2, 78.1)温度 (degC), 点: (56.3, 78.1)温度 (degC), 点: (56.4, 78.1)温度 (degC), 点: (56.5, 78.1)温度 (degC), 点: (56.6, 78.1)温度 (degC), 点: (56.7, 78.1)温度 (degC), 点: (56.8, 78.1)温度 (degC), 点: (56.9, 78.1)温度 (degC), 点: (57, 78.1) 温度 (degC), 点: (57.1, 78.1)温度 (degC), 点: (57.2, 78.1)温度 (degC), 点: (57.3, 78.1)温度 (degC), 点: (57.4, 78.1)温度 (degC), 点: (57.5, 78.1)温度 (degC), 点: (57.6, 78.1)温度 (degC), 点: (57.7, 78.1)温度 (degC), 点: (57.8, 78.1)温度 (degC), 点: (57.9, 78.1)温度 (degC), 点: (58, 78.1) 温度 (degC), 点: (58.1, 78.1)温度 (degC), 点: (58.2, 78.1)温度 (degC), 点: (58.3, 78.1)温度 (degC), 点: (58.4, 78.1)温度 (degC), 点: (58.5, 78.1)温度 (degC), 点: (58.6, 78.1)温度 (degC), 点: (58.7, 78.1)温度 (degC), 点: (58.8, 78.1)温度 (degC), 点: (58.9, 78.1)温度 (degC), 点: (59, 78.1) 温度 (degC), 点: (59.1, 78.1)温度 (degC), 点: (59.2, 78.1)温度 (degC), 点: (59.3, 78.1)温度 (degC), 点: (59.4, 78.1)温度 (degC), 点: (59.5, 78.1)温度 (degC), 点: (59.6, 78.1)温度 (degC), 点: (59.7, 78.1)温度 (degC), 点: (59.8, 78.1)温度 (degC), 点: (59.9, 78.1)温度 (degC), 点: (60, 78.1) 温度 (degC), 点: (60.1, 78.1)温度 (degC), 点: (60.2, 78.1)温度 (degC), 点: (60.3, 78.1)温度 (degC), 点: (60.4, 78.1)温度 (degC), 点: (60.5, 78.1)温度 (degC), 点: (60.6, 78.1)温度 (degC), 点: (60.7, 78.1)温度 (degC), 点: (60.8, 78.1)温度 (degC), 点: (60.9, 78.1)温度 (degC), 点: (61, 78.1) 温度 (degC), 点: (61.1, 78.1)温度 (degC), 点: (61.2, 78.1)温度 (degC), 点: (61.3, 78.1)温度 (degC), 点: (61.4, 78.1)温度 (degC), 点: (61.5, 78.1)温度 (degC), 点: (61.6, 78.1)温度 (degC), 点: (61.7, 78.1)温度 (degC), 点: (61.8, 78.1)温度 (degC), 点: (61.9, 78.1)温度 (degC), 点: (62, 78.1) 温度 (degC), 点: (62.1, 78.1)温度 (degC), 点: (62.2, 78.1)温度 (degC), 点: (62.3, 78.1)温度 (degC), 点: (62.4, 78.1)温度 (degC), 点: (62.5, 78.1)温度 (degC), 点: (62.6, 78.1)温度 (degC), 点: (62.7, 78.1)温度 (degC), 点: (62.8, 78.1)温度 (degC), 点: (62.9, 78.1)温度 (degC), 点: (63, 78.1) 温度 (degC), 点: (63.1, 78.1)温度 (degC), 点: (63.2, 78.1)温度 (degC), 点: (63.3, 78.1)温度 (degC), 点: (63.4, 78.1)温度 (degC), 点: (63.5, 78.1)温度 (degC), 点: (63.6, 78.1)温度 (degC), 点: (63.7, 78.1)温度 (degC), 点: (63.8, 78.1)温度 (degC), 点: (63.9, 78.1)温度 (degC), 点: (64, 78.1) 温度 (degC), 点: (64.1, 78.1)温度 (degC), 点: (64.2, 78.1)温度 (degC), 点: (64.3, 78.1)温度 (degC), 点: (64.4, 78.1)温度 (degC), 点: (64.5, 78.1)温度 (degC), 点: (64.6, 78.1)温度 (degC), 点: (64.7, 78.1)温度 (degC), 点: (64.8, 78.1)温度 (degC), 点: (64.9, 78.1)温度 (degC), 点: (65, 78.1) 温度 (degC), 点: (65.1, 78.1)温度 (degC), 点: (65.2, 78.1)温度 (degC), 点: (65.3, 78.1)温度 (degC), 点: (65.4, 78.1)温度 (degC), 点: (65.5, 78.1)温度 (degC), 点: (65.6, 78.1)温度 (degC), 点: (65.7, 78.1)温度 (degC), 点: (65.8, 78.1)温度 (degC), 点: (65.9, 78.1)温度 (degC), 点: (66, 78.1) 温度 (degC), 点: (66.1, 78.1)温度 (degC), 点: (66.2, 78.1)温度 (degC), 点: (66.3, 78.1)温度 (degC), 点: (66.4, 78.1)温度 (degC), 点: (66.5, 78.1)温度 (degC), 点: (66.6, 78.1)温度 (degC), 点: (66.7, 78.1)温度 (degC), 点: (66.8, 78.1)温度 (degC), 点: (66.9, 78.1)温度 (degC), 点: (67, 78.1) 温度 (degC), 点: (67.1, 78.1)温度 (degC), 点: (67.2, 78.1)温度 (degC), 点: (67.3, 78.1)温度 (degC), 点: (67.4, 78.1)温度 (degC), 点: (67.5, 78.1)温度 (degC), 点: (67.6, 78.1)温度 (degC), 点: (67.7, 78.1)温度 (degC), 点: (67.8, 78.1)温度 (degC), 点: (67.9, 78.1)温度 (degC), 点: (68, 78.1) 温度 (degC), 点: (68.1, 78.1)温度 (degC), 点: (68.2, 78.1)温度 (degC), 点: (68.3, 78.1)温度 (degC), 点: (68.4, 78.1)温度 (degC), 点: (68.5, 78.1)温度 (degC), 点: (68.6, 78.1)温度 (degC), 点: (68.7, 78.1)温度 (degC), 点: (68.8, 78.1)温度 (degC), 点: (68.9, 78.1)温度 (degC), 点: (69, 78.1) 温度 (degC), 点: (69.1, 78.1)温度 (degC), 点: (69.2, 78.1)温度 (degC), 点: (69.3, 78.1)温度 (degC), 点: (69.4, 78.1)温度 (degC), 点: (69.5, 78.1)温度 (degC), 点: (69.6, 78.1)温度 (degC), 点: (69.7, 78.1)温度 (degC), 点: (69.8, 78.1)温度 (degC), 点: (69.9, 78.1)温度 (degC), 点: (70, 78.1) 温度 (degC), 点: (70.1, 78.1)温度 (degC), 点: (70.2, 78.1)温度 (degC), 点: (70.3, 78.1)温度 (degC), 点: (70.4, 78.1)温度 (degC), 点: (70.5, 78.1)温度 (degC), 点: (70.6, 78.1)温度 (degC), 点: (70.7, 78.1)温度 (degC), 点: (70.8, 78.1)温度 (degC), 点: (70.9, 78.1)温度 (degC), 点: (71, 78.1) 温度 (degC), 点: (71.1, 78.1)温度 (degC), 点: (71.2, 78.1)温度 (degC), 点: (71.3, 78.1)温度 (degC), 点: (71.4, 78.1)温度 (degC), 点: (71.5, 78.1)温度 (degC), 点: (71.6, 78.1)温度 (degC), 点: (71.7, 78.1)温度 (degC), 点: (71.8, 78.1)温度 (degC), 点: (71.9, 78.1)温度 (degC), 点: (72, 78.1) 温度 (degC), 点: (72.1, 78.1)温度 (degC), 点: (72.2, 78.1)温度 (degC), 点: (72.3, 78.1)温度 (degC), 点: (72.4, 78.1)温度 (degC), 点: (72.5, 78.1)温度 (degC), 点: (72.6, 78.1)温度 (degC), 点: (72.7, 78.1)温度 (degC), 点: (72.8, 78.1)温度 (degC), 点: (72.9, 78.1)温度 (degC), 点: (73, 78.1) 温度 (degC), 点: (73.1, 78.1)温度 (degC), 点: (73.2, 78.1)温度 (degC), 点: (73.3, 78.1)温度 (degC), 点: (73.4, 78.1)温度 (degC), 点: (73.5, 78.1)温度 (degC), 点: (73.6, 78.1)温度 (degC), 点: (73.7, 78.1)温度 (degC), 点: (73.8, 78.1)温度 (degC), 点: (73.9, 78.1)温度 (degC), 点: (74, 78.1) 温度 (degC), 点: (74.1, 78.1)温度 (degC), 点: (74.2, 78.1)温度 (degC), 点: (74.3, 78.1)温度 (degC), 点: (74.4, 78.1)温度 (degC), 点: (74.5, 78.1)温度 (degC), 点: (74.6, 78.1)温度 (degC), 点: (74.7, 78.1)温度 (degC), 点: (74.8, 78.1)温度 (degC), 点: (74.9, 78.1)温度 (degC), 点: (75, 78.1) 温度 (degC), 点: (75.1, 78.1)温度 (degC), 点: (75.2, 78.1)温度 (degC), 点: (75.3, 78.1)温度 (degC), 点: (75.4, 78.1)温度 (degC), 点: (75.5, 78.1)温度 (degC), 点: (75.6, 78.1)温度 (degC), 点: (75.7, 78.1)温度 (degC), 点: (75.8, 78.1)温度 (degC), 点: (75.9, 78.1)温度 (degC), 点: (76, 78.1) 温度 (degC), 点: (76.1, 78.1)温度 (degC), 点: (76.2, 78.1)温度 (degC), 点: (76.3, 78.1)温度 (degC), 点: (76.4, 78.1)温度 (degC), 点: (76.5, 78.1)温度 (degC), 点: (76.6, 78.1)温度 (degC), 点: (76.7, 78.1)温度 (degC), 点: (76.8, 78.1)温度 (degC), 点: (76.9, 78.1)温度 (degC), 点: (77, 78.1) 温度 (degC), 点: (77.1, 78.1)温度 (degC), 点: (77.2, 78.1)温度 (degC), 点: (77.3, 78.1)温度 (degC), 点: (77.4, 78.1)温度 (degC), 点: (77.5, 78.1)温度 (degC), 点: (77.6, 78.1)温度 (degC), 点: (77.7, 78.1)温度 (degC), 点: (77.8, 78.1)温度 (degC), 点: (77.9, 78.1)温度 (degC), 点: (78, 78.1) 温度 (degC), 点: (78.1, 78.1)温度 (degC), 点: (78.2, 78.1)温度 (degC), 点: (78.3, 78.1)温度 (degC), 点: (78.4, 78.1)温度 (degC), 点: (78.5, 78.1)温度 (degC), 点: (78.6, 78.1)温度 (degC), 点: (78.7, 78.1)温度 (degC), 点: (78.8, 78.1)温度 (degC), 点: (78.9, 78.1)温度 (degC), 点: (79, 78.1) 温度 (degC), 点: (79.1, 78.1)温度 (degC), 点: (79.2, 78.1)温度 (degC), 点: (79.3, 78.1)温度 (degC), 点: (79.4, 78.1)温度 (degC), 点: (79.5, 78.1)温度 (degC), 点: (79.6, 78.1)温度 (degC), 点: (79.7, 78.1)温度 (degC), 点: (79.8, 78.1)温度 (degC), 点: (79.9, 78.1)温度 (degC), 点: (80, 78.1) 温度 (degC), 点: (80.1, 78.1)温度 (degC), 点: (80.2, 78.1)温度 (degC), 点: (80.3, 78.1)温度 (degC), 点: (80.4, 78.1)温度 (degC), 点: (80.5, 78.1)温度 (degC), 点: (80.6, 78.1)温度 (degC), 点: (80.7, 78.1)温度 (degC), 点: (80.8, 78.1)温度 (degC), 点: (80.9, 78.1)温度 (degC), 点: (81, 78.1) 温度 (degC), 点: (81.1, 78.1)温度 (degC), 点: (81.2, 78.1)温度 (degC), 点: (81.3, 78.1)温度 (degC), 点: (81.4, 78.1)温度 (degC), 点: (81.5, 78.1)温度 (degC), 点: (81.6, 78.1)温度 (degC), 点: (81.7, 78.1)温度 (degC), 点: (81.8, 78.1)温度 (degC), 点: (81.9, 78.1)温度 (degC), 点: (82, 78.1) 温度 (degC), 点: (82.1, 78.1)温度 (degC), 点: (82.2, 78.1)温度 (degC), 点: (82.3, 78.1)温度 (degC), 点: (82.4, 78.1)温度 (degC), 点: (82.5, 78.1)温度 (degC), 点: (82.6, 78.1)温度 (degC), 点: (82.7, 78.1)温度 (degC), 点: (82.8, 78.1)温度 (degC), 点: (82.9, 78.1)温度 (degC), 点: (83, 78.1) 温度 (degC), 点: (83.1, 78.1)温度 (degC), 点: (83.2, 78.1)温度 (degC), 点: (83.3, 78.1)温度 (degC), 点: (83.4, 78.1)温度 (degC), 点: (83.5, 78.1)温度 (degC), 点: (83.6, 78.1)温度 (degC), 点: (83.7, 78.1)温度 (degC), 点: (83.8, 78.1)温度 (degC), 点: (83.9, 78.1)温度 (degC), 点: (84, 78.1) 温度 (degC), 点: (84.1, 78.1)温度 (degC), 点: (84.2, 78.1)温度 (degC), 点: (84.3, 78.1)温度 (degC), 点: (84.4, 78.1)温度 (degC), 点: (84.5, 78.1)温度 (degC), 点: (84.6, 78.1)温度 (degC), 点: (84.7, 78.1)温度 (degC), 点: (84.8, 78.1)温度 (degC), 点: (84.9, 78.1)温度 (degC), 点: (85, 78.1) 温度 (degC), 点: (85.1, 78.1)温度 (degC), 点: (85.2, 78.1)温度 (degC), 点: (85.3, 78.1)温度 (degC), 点: (85.4, 78.1)温度 (degC), 点: (85.5, 78.1)温度 (degC), 点: (85.6, 78.1)温度 (degC), 点: (85.7, 78.1)温度 (degC), 点: (85.8, 78.1)温度 (degC), 点: (85.9, 78.1)温度 (degC), 点: (86, 78.1) 温度 (degC), 点: (86.1, 78.1)温度 (degC), 点: (86.2, 78.1)温度 (degC), 点: (86.3, 78.1)温度 (degC), 点: (86.4, 78.1)温度 (degC), 点: (86.5, 78.1)温度 (degC), 点: (86.6, 78.1)温度 (degC), 点: (86.7, 78.1)温度 (degC), 点: (86.8, 78.1)温度 (degC), 点: (86.9, 78.1)温度 (degC), 点: (87, 78.1) 温度 (degC), 点: (87.1, 78.1)温度 (degC), 点: (87.2, 78.1)温度 (degC), 点: (87.3, 78.1)温度 (degC), 点: (87.4, 78.1)温度 (degC), 点: (87.5, 78.1)温度 (degC), 点: (87.6, 78.1)温度 (degC), 点: (87.7, 78.1)温度 (degC), 点: (87.8, 78.1)温度 (degC), 点: (87.9, 78.1)温度 (degC), 点: (88, 78.1) 温度 (degC), 点: (88.1, 78.1)温度 (degC), 点: (88.2, 78.1)温度 (degC), 点: (88.3, 78.1)温度 (degC), 点: (88.4, 78.1)温度 (degC), 点: (88.5, 78.1)温度 (degC), 点: (88.6, 78.1)温度 (degC), 点: (88.7, 78.1)温度 (degC), 点: (88.8, 78.1)温度 (degC), 点: (88.9, 78.1)温度 (degC), 点: (89, 78.1) 温度 (degC), 点: (89.1, 78.1)温度 (degC), 点: (89.2, 78.1)温度 (degC), 点: (89.3, 78.1)温度 (degC), 点: (89.4, 78.1)温度 (degC), 点: (89.5, 78.1)温度 (degC), 点: (89.6, 78.1)温度 (degC), 点: (89.7, 78.1)温度 (degC), 点: (89.8, 78.1)温度 (degC), 点: (89.9, 78.1)温度 (degC), 点: (90, 78.1) 温度 (degC), 点: (90.1, 78.1)温度 (degC), 点: (90.2, 78.1)温度 (degC), 点: (90.3, 78.1)温度 (degC), 点: (90.4, 78.1)温度 (degC), 点: (90.5, 78.1)温度 (degC), 点: (90.6, 78.1)温度 (degC), 点: (90.7, 78.1)温度 (degC), 点: (90.8, 78.1)温度 (degC), 点: (90.9, 78.1)温度 (degC), 点: (91, 78.1) 温度 (degC), 点: (91.1, 78.1)温度 (degC), 点: (91.2, 78.1)温度 (degC), 点: (91.3, 78.1)温度 (degC), 点: (91.4, 78.1)温度 (degC), 点: (91.5, 78.1)温度 (degC), 点: (91.6, 78.1)温度 (degC), 点: (91.7, 78.1)温度 (degC), 点: (91.8, 78.1)温度 (degC), 点: (91.9, 78.1)温度 (degC), 点: (92, 78.1) 温度 (degC), 点: (92.1, 78.1)温度 (degC), 点: (92.2, 78.1)温度 (degC), 点: (92.3, 78.1)温度 (degC), 点: (92.4, 78.1)温度 (degC), 点: (92.5, 78.1)温度 (degC), 点: (92.6, 78.1)温度 (degC), 点: (92.7, 78.1)温度 (degC), 点: (92.8, 78.1)温度 (degC), 点: (92.9, 78.1)温度 (degC), 点: (93, 78.1) 温度 (degC), 点: (93.1, 78.1)温度 (degC), 点: (93.2, 78.1)温度 (degC), 点: (93.3, 78.1)温度 (degC), 点: (93.4, 78.1)温度 (degC), 点: (93.5, 78.1)温度 (degC), 点: (93.6, 78.1)温度 (degC), 点: (93.7, 78.1)温度 (degC), 点: (93.8, 78.1)温度 (degC), 点: (93.9, 78.1)温度 (degC), 点: (94, 78.1) 温度 (degC), 点: (94.1, 78.1)温度 (degC), 点: (94.2, 78.1)温度 (degC), 点: (94.3, 78.1)温度 (degC), 点: (94.4, 78.1)温度 (degC), 点: (94.5, 78.1)温度 (degC), 点: (94.6, 78.1)温度 (degC), 点: (94.7, 78.1)温度 (degC), 点: (94.8, 78.1)温度 (degC), 点: (94.9, 78.1)温度 (degC), 点: (95, 78.1) 温度 (degC), 点: (95.1, 78.1)温度 (degC), 点: (95.2, 78.1)温度 (degC), 点: (95.3, 78.1)温度 (degC), 点: (95.4, 78.1)温度 (degC), 点: (95.5, 78.1)温度 (degC), 点: (95.6, 78.1)温度 (degC), 点: (95.7, 78.1)温度 (degC), 点: (95.8, 78.1)温度 (degC), 点: (95.9, 78.1)温度 (degC), 点: (96, 78.1) 温度 (degC), 点: (96.1, 78.1)温度 (degC), 点: (96.2, 78.1)温度 (degC), 点: (96.3, 78.1)温度 (degC), 点: (96.4, 78.1)温度 (degC), 点: (96.5, 78.1)温度 (degC), 点: (96.6, 78.1)温度 (degC), 点: (96.7, 78.1)温度 (degC), 点: (96.8, 78.1)温度 (degC), 点: (96.9, 78.1)温度 (degC), 点: (97, 78.1) 温度 (degC), 点: (97.1, 78.1)温度 (degC), 点: (97.2, 78.1)温度 (degC), 点: (97.3, 78.1)温度 (degC), 点: (97.4, 78.1)温度 (degC), 点: (97.5, 78.1)温度 (degC), 点: (97.6, 78.1)温度 (degC), 点: (97.7, 78.1)温度 (degC), 点: (97.8, 78.1)温度 (degC), 点: (97.9, 78.1)温度 (degC), 点: (98, 78.1) 温度 (degC), 点: (98.1, 78.1)温度 (degC), 点: (98.2, 78.1)温度 (degC), 点: (98.3, 78.1)温度 (degC), 点: (98.4, 78.1)温度 (degC), 点: (98.5, 78.1)温度 (degC), 点: (98.6, 78.1)温度 (degC), 点: (98.7, 78.1)温度 (degC), 点: (98.8, 78.1)温度 (degC), 点: (98.9, 78.1)温度 (degC), 点: (99, 78.1) 温度 (degC), 点: (99.1, 78.1)温度 (degC), 点: (99.2, 78.1)温度 (degC), 点: (99.3, 78.1)温度 (degC), 点: (99.4, 78.1)温度 (degC), 点: (99.5, 78.1)温度 (degC), 点: (99.6, 78.1)温度 (degC), 点: (99.7, 78.1)温度 (degC), 点: (99.8, 78.1)温度 (degC), 点: (99.9, 78.1)温度 (degC), 点: (100, 78.1)
0                        51.10019483905228        51.09995774768635        51.10000298477189        51.1000012505487         51.099999752500935       51.099999909885526       51.09999997336968        51.099999991532          51.100000004589674       51.100000002760225       51.09999999987275        51.100000000050784       51.100000000544185       51.10000000076445        51.10000000085779        51.10000000095124        51.100000000730006       51.10000000049541        51.10000000026076        51.10000000071216        51.10000000166042        51.10000000260868        51.1000000028082         51.10000000247288        51.10000000213756        51.10000000068953        51.100000000921796       51.1000000047805         51.100000006551966       51.100000008158474       51.100000009561256       51.100000010290444       51.10000000864545        51.10000000566197        51.10000000267843        51.09999999894035        51.09999999450787        51.09999999007539        51.09999998564285        51.09999998156161        51.0999999785671         51.09999997557253        51.09999997380362        51.09999997300696        51.09999998388071        51.09999999475451        51.1000000056282         51.10000001650201        51.100000027375756       51.100000035256755       51.10000004291999        51.100000050583276       51.10000005824662        51.10000006590991        51.100000073803585       51.10000008206754        51.1000000814397         51.10000008026668        51.100000063462005       51.100000046657385       51.10000002985271        51.10000001304809        51.09999999624347        51.09999998374957        51.09999999221043        51.10000000067129        51.09999999991106        51.0999999897511         51.099999979591075       51.09999996943111        51.09999995927109        51.099999949111066       51.0999999389511         51.09999992879108        51.099999918631056       51.0999999469347         51.099999977751054       51.10000000856729        51.100000039383644       51.10000007019994        51.100000101016235       51.10000010790844        51.10000011301156        51.10000011811479        51.10000012321791        51.10000012832114        51.10000013342437        51.10000013852755        51.10000014363072        51.1000001487339         51.100000151965276       51.100000145906904       51.10000013984859        51.10000013379022        51.100000127731846       51.10000012167353        51.10000011561522        51.100000109556845       51.10000010349847        51.1000000974401         51.100000091381844       51.10000009042841        51.100000091710285       51.10000009299222        51.100000094274094       51.10000009555603        51.100000096838016       51.100000098119835       51.10000009940171        51.1000001006837         51.10000009981536        51.100000093029166       51.1000000862432         51.10000007945706        51.10000007267092        51.1000000658849         51.10000005909876        51.10000005231268        51.1000000455266         51.10000003874052        51.10000003195438        51.100000029180876       51.10000002890126        51.100000028621594       51.100000028341924       51.100000028062254       51.10000002778264        51.10000002750297        51.1000000272233         51.10000002694369        51.10000002666402        51.10000003126771        51.10000003854884        51.10000004583003        51.100000053111216       51.100000060392404       51.10000006767365        51.10000007495478        51.100000082235965       51.10000008951715        51.10000009679834        51.10000009937011        51.10000009692027        51.10000009447032        51.10000009202042        51.100000089570585       51.100000087120634       51.100000084670796       51.10000008222096        51.10000007977101        51.10000007732117        51.10000007941238        51.100000085413456       51.100000091414415       51.10000009741549        51.10000010341656        51.10000010941758        51.100000115418595       51.10000012141967        51.10000012742063        51.1000001334217         51.1000001358089         51.10000013528668        51.10000013476446        51.10000013424229        51.10000013372013        51.10000013319791        51.100000132675746       51.100000132153525       51.10000013163136        51.10000013110914        51.10000013014837        51.10000012887565        51.10000012760298        51.10000012633026        51.10000012505759        51.10000012378492        51.100000122512256       51.10000012123953        51.100000119966865       51.1000001186942         51.100000118279354       51.10000011836348        51.10000011844767        51.10000011853185        51.10000011861598        51.100000118700166       51.10000011878435        51.10000011886848        51.100000118952664       51.10000011903685        51.10000011939928        51.100000119931224       51.10000012046305        51.10000012099488        51.100000121526705       51.10000012205859        51.10000012259047        51.1000001231223         51.10000012365418        51.10000012418607        51.100000123930045       51.10000012346086        51.10000012299156        51.10000012252232        51.100000122053075       51.10000012158383        51.10000012111459        51.10000012064529        51.100000120176105       51.100000119706806       51.10000011866805        51.1000001175733         51.100000116478554       51.10000011538375        51.10000011428906        51.10000011319431        51.100000112099565       51.10000011100482        51.10000010991007        51.100000110205656       51.10000011321296        51.10000011622026        51.100000119227616       51.100000122234974       51.100000125242275       51.100000128249576       51.100000131256934       51.10000013426429        51.10000013727165        51.10000013950116        51.10000014138717        51.10000014327329        51.100000145159356       51.10000014704542        51.100000148931485       51.10000015081755        51.100000152703615       51.10000015458968        51.100000156475744       51.10000015749847        51.10000014863226        51.10000013976605        51.10000013089979        51.10000012203358        51.10000011316731        51.1000001043011         51.10000009543489        51.10000008656863        51.10000007770242        51.10000006992561        51.10000006229433        51.100000054662985       51.1000000470317         51.100000039400356       51.10000003176907        51.10000002413784        51.1000000165065         51.10000002364541        51.100000036625715       51.10000004960585        51.100000062586105       51.1000000755663         51.100000088546494       51.10000010152669        51.100000114506884       51.100000118859725       51.100000100931425       51.100000083003124       51.10000006507482        51.10000004714658        51.100000029218336       51.100000011290035       51.099999993361735       51.099999975433434       51.09999995750519        51.099999939576946       51.099999921648646       51.099999903720345       51.0999998857921         51.099999872793205       51.09999987934083        51.09999988588834        51.0999998778629         51.099999856898194       51.099999841331055       51.099999854371504       51.09999986741201        51.099999880452515       51.09999989349302        51.099999906533526       51.09999991957403        51.09999993261454        51.099999945654986       51.09999995869555        51.099999971736          51.09999998477656        51.099999997817065       51.10000001085757        51.10000001566948        51.1000000042352         51.09999999280092        51.09999998136652        51.0999999699323         51.09999995849796        51.09999994706368        51.09999993562934        51.099999924195004       51.09999991276072        51.099999901326385       51.09999988989205        51.099999878457766       51.09999986702343        51.09999986540129        51.099999888056345       51.099999893709196       51.099999868852706       51.099999861741594       51.09999987264689        51.09999988355224        51.09999989445754        51.099999905362836       51.099999916268075       51.09999992717343        51.09999993807867        51.099999948983964       51.09999995988926        51.099999970794556       51.09999998169985        51.09999999260515        51.100000003510445       51.10000000671346        51.099999995935036       51.09999998515656        51.09999997437808        51.09999996359966        51.099999952821236       51.09999994204276        51.099999931264335       51.099999920485914       51.099999909707435       51.09999989892901        51.099999888150535       51.099999877372056       51.099999866593635       51.099999855815156       51.09999987003886        51.09999987481115        51.0999998542585         51.09999986540947        51.099999876560446       51.09999988771142        51.099999898862336       51.099999910013366       51.09999992116434        51.09999993231531        51.09999994346629        51.09999995461732        51.099999965768234       51.09999997691921        51.09999998807018        51.099999999221154       51.10000001037213        51.10000001517261        51.09999999964316        51.09999998411371        51.09999996858426        51.09999995305486        51.09999993752541        51.09999992199596        51.09999990646651        51.099999890937056       51.099999875407605       51.09999985987821        51.09999984434876        51.09999982881931        51.099999813289855       51.09999979776046        51.09999980649769        51.099999826887085       51.099999829792694       51.09999984486262        51.099999871218245       51.09999989757381        51.099999923929374       51.09999995028505        51.09999997664062        51.10000000299624        51.100000029351804       51.100000055707426       51.10000008206305        51.10000010841861        51.100000134774234       51.100000161129856       51.10000018748542        51.100000213840985       51.100000187471665       51.10000015684932        51.10000012622692        51.100000095604514       51.10000006498217        51.10000003435971        51.10000000373725        51.099999973114905       51.0999999424925         51.0999999118701         51.09999988124764        51.099999850625295       51.099999820002836       51.09999978938043        51.09999976796473        51.099999763713015       51.09999976656508        51.09999977584624        51.09999980707789        51.09999983830943        51.09999986954102        51.09999990077256        51.09999993200415        51.09999996323569        51.09999999446728        51.10000002569882        51.10000005693041        51.10000008816189        51.100000119393485       51.10000015062508        51.10000018185667        51.100000213088265       51.10000020848372        51.100000177007416       51.10000014553111        51.100000114054865       51.10000008257856        51.100000051102256       51.10000001962601        51.09999998814965        51.099999956673344       51.099999925197096       51.09999989372079        51.099999862244545       51.09999983076824        51.099999799291936       51.09999976781569        51.099999761509594       51.09999976221178        51.09999977413554        51.0999998017989         51.09999983425348        51.09999986670795        51.09999989916247        51.099999931616935       51.09999996407146        51.09999999652598        51.100000028980446       51.10000006143491        51.10000009388949        51.10000012634396        51.10000015879848        51.100000191253          51.100000223707525       51.10000024724701        51.100000233439914       51.10000021963282        51.10000020582572        51.10000019201857        51.100000178211474       51.10000016440432        51.10000015059728        51.10000013679007        51.10000012298303        51.10000010917594        51.100000095368785       51.10000008156169        51.100000067754536       51.10000005394738        51.100000030071385       51.10000000000002
1                        50.97783204887236        51.01199245123138        51.036621578086454       51.05403155076584        51.067267205740905       51.07673428937278        51.08340997762235        51.08762487939862        51.09156261768209        51.09370033738463        51.09571085875547        51.09677709911597        51.09774617608929        51.09839203027457        51.09881734480683        51.099242659339154       51.09940704874549        51.09956025073143        51.09971345271725        51.099806375957996       51.09985504799886        51.09990372003972        51.09993275102926        51.0999477530313         51.0999627550334         51.09997714820929        51.09998506223366        51.099988143704536       51.0999914942671         51.09999486609382        51.09999758992825        51.0999981707825         51.09999881250644        51.09999948854795        51.10000016458946        51.10000048119457        51.1000004670247         51.10000045285483        51.1000004386849         51.100000448439005       51.10000053219733        51.10000061595565        51.100000599851          51.10000058278729        51.10000058644607        51.100000590104855       51.10000059376358        51.100000597422365       51.100000601081206       51.100000598243014       51.10000059493234        51.100000591621665       51.10000058831099        51.100000585000316       51.10000058957536        51.100000613885925       51.10000060196592        51.100000580884796       51.10000029716821        51.100000013451506       51.09999972973492        51.09999944601827        51.09999916230157        51.0999991397087         51.100000386462284       51.100001633215925       51.100001987648625       51.100001432469185       51.100000877289744       51.100000322110304       51.099999766930864       51.099999211751424       51.099998656571984       51.09999810139254        51.0999975462131         51.10000224448925        51.10000728594724        51.100012327405125       51.100017368863064       51.10002241032106        51.10002745177894        51.10002912199485        51.10003054011611        51.10003195823742        51.10003337635874        51.10003479448005        51.10003621260131        51.10003763072257        51.10003904884388        51.1000404669652         51.10004147773816        51.100040466852306       51.10003945596645        51.1000384450806         51.100037434194746       51.10003642330895        51.10003541242315        51.1000344015373         51.10003339065145        51.100032379765594       51.10003136887974        51.10003108494266        51.100031119319          51.10003115369534        51.10003118807168        51.100031222448024       51.100031256824366       51.10003129120071        51.10003132557705        51.10003135995345        51.10003100981993        51.10002960148921        51.10002819315861        51.10002678482789        51.10002537649723        51.10002396816657        51.10002255983585        51.10002115150519        51.10001974317447        51.10001833484381        51.10001692651315        51.100016331898644       51.10001624303982        51.10001615418099        51.100016065322166       51.10001597646334        51.10001588760451        51.10001579874569        51.10001570988686        51.10001562102809        51.10001553216921        51.10001647392596        51.10001798075939        51.100019487592874       51.1000209944263         51.10002250125979        51.10002400809327        51.10002551492664        51.10002702176013        51.100028528593555       51.10003003542704        51.100030639003364       51.10003027944623        51.100029919889096       51.10002956033196        51.10002920077477        51.100028841217636       51.1000284816605         51.10002812210337        51.10002776254623        51.1000274029891         51.10002794970603        51.100029276703594       51.100030603701214       51.100031930698776       51.100033257696396       51.10003458469396        51.10003591169152        51.10003723868914        51.10003856568676        51.100039892684265       51.100040429066496       51.10004032896819        51.10004022886983        51.10004012877147        51.10004002867311        51.100039928574745       51.10003982847638        51.10003972837802        51.10003962827966        51.100039528181355       51.100039377333815       51.100039190404516       51.10003900347522        51.10003881654586        51.100038629616506       51.10003844268721        51.10003825575785        51.10003806882855        51.1000378818992         51.1000376949699         51.10003761497529        51.100037597174946       51.100037579374714       51.100037561574425       51.100037543774135       51.100037525973846       51.10003750817356        51.10003749037321        51.10003747257292        51.10003745477263        51.100037493092714       51.100037565554885       51.10003763801706        51.10003771047917        51.10003778294134        51.100037855403514       51.100037927865685       51.10003800032786        51.10003807278997        51.10003814525214        51.10003811975275        51.10003806772755        51.10003801570235        51.100037963677096       51.10003791165184        51.100037859626696       51.10003780760144        51.10003775557618        51.10003770355098        51.100037651525724       51.10003748343206        51.100037303940496       51.10003712444899        51.10003694495737        51.10003676546586        51.100036585974294       51.10003640648273        51.100036226991165       51.1000360474996         51.10003614341775        51.10003677652742        51.10003740963714        51.10003804274686        51.10003867585658        51.10003930896619        51.10003994207591        51.10004057518563        51.10004120829535        51.10004184140507        51.10004219899861        51.10004243492057        51.10004267084247        51.100042906764486       51.1000431426865         51.100043378608405       51.10004361453048        51.10004385045238        51.10004408637434        51.1000443222963         51.10004439746615        51.10004263137375        51.10004086528136        51.10003909918896        51.100037333096566       51.10003556700411        51.100033800911774       51.100032034819435       51.10003026872698        51.100028502634586       51.100026914863804       51.10002535090257        51.100023786941335       51.1000222229801         51.10002065901887        51.10001909505763        51.100017531096455       51.100015967135164       51.1000173568392         51.100019914635936       51.100022472432556       51.10002503022923        51.10002758802591        51.100030145822586       51.10003270361926        51.10003526141588        51.100035986656735       51.10003197915552        51.1000279716543         51.10002396415314        51.10001995665186        51.1000159491507         51.100011941649484       51.100007934148266       51.100003926647105       51.09999991914583        51.09999591164467        51.09999190414345        51.09998789664223        51.09998388914107        51.099980920774954       51.09998207288214        51.09998322498933        51.09998159983115        51.09997750877409        51.0999745252775         51.09997741208491        51.099980298892376       51.0999831856999         51.09998607250736        51.09998895931477        51.09999184612229        51.09999473292976        51.09999761973722        51.10000050654469        51.100003393352154       51.10000628015962        51.100009166967084       51.10001205377455        51.10001307605472        51.1000104170198         51.10000775798494        51.100005098949964       51.1000024399151         51.099999780880125       51.099997121845206       51.09999446281029        51.09999180377537        51.09998914474045        51.099986485705585       51.09998382667061        51.09998116763569        51.09997850860077        51.09997784313157        51.09998211010628        51.09998318751502        51.09997854145439        51.09997747291027        51.099980036524585       51.09998260013896        51.099985163753274       51.09998772736765        51.099990290981964       51.09999285459628        51.09999541821065        51.09999798182503        51.10000054543934        51.10000310905366        51.10000567266803        51.100008236282406       51.10001079989672        51.10001153712801        51.10000895904943        51.1000063809708         51.10000380289216        51.10000122481347        51.09999864673489        51.099996068656196       51.09999349057762        51.099990912498924       51.099988334420345       51.099985756341766       51.09998317826302        51.09998060018438        51.099978022105745       51.099975444027166       51.099977902715636       51.09997873317752        51.09997488276531        51.09997745279691        51.09998002282862        51.09998259286027        51.099985162891926       51.09998773292358        51.099990302955234       51.099992872986945       51.0999954430186         51.099998013050254       51.10000058308185        51.10000315311356        51.10000572314527        51.10000829317687        51.10001086320858        51.10001205834192        51.100008852004294       51.10000564566661        51.10000243932899        51.09999923299131        51.099996026653685       51.09999282031606        51.09998961397844        51.09998640764081        51.09998320130319        51.09997999496551        51.09997678862794        51.09997358229026        51.09997037595264        51.09996716961507        51.09996879765055        51.099972809190035       51.09997400224563        51.09997751462191        51.099983178807406       51.099988842992786       51.099994507178224       51.100000171363604       51.10000583554904        51.10001149973448        51.10001716391986        51.10002282810535        51.10002849229079        51.10003415647611        51.10003982066161        51.10004548484699        51.100051149032424       51.100056813217805       51.10005143369392        51.10004516331645        51.10003889293881        51.10003262256129        51.10002635218376        51.100020081806235       51.10001381142865        51.10000754105113        51.1000012706736         51.099995000296076       51.09998872991849        51.09998245954091        51.09997618916344        51.0999699187858         51.099965373736325       51.09996404520024        51.099964775530566       51.09996695298173        51.09997327861049        51.09997960423925        51.099985929867955       51.099992255496716       51.09999858112553        51.10000490675418        51.10001123238294        51.1000175580117         51.10002388364046        51.10003020926911        51.100036534897924       51.100042860526685       51.10004918615539        51.10005551178415        51.100054575829745       51.10004819475205        51.10004181367435        51.10003543259677        51.10002905151907        51.10002267044143        51.10001628936379        51.1000099082861         51.1000035272084         51.09999714613082        51.099990765053064       51.09998438397548        51.099978002897785       51.099971621820146       51.099965240742506       51.099963705413074       51.09996375485764        51.09996634337102        51.0999720803498         51.099978775702425       51.099985471055106       51.09999216640773        51.09999886176047        51.100005557113036       51.10001225246572        51.10001894781834        51.100025643170966       51.10003233852365        51.10003903387627        51.10004572922895        51.10005242458158        51.10005911993426        51.10006383742336        51.10006026921354        51.10005670100378        51.10005313279396        51.10004956458408        51.10004599637432        51.10004242816444        51.10003885995468        51.10003529174486        51.10003172353504        51.10002815532522        51.10002458711534        51.10002101890558        51.1000174506957         51.10001388248588        51.100007734808344       51.10000000000002
2                        50.857013553344245       50.92225946902073        50.96992476007205        51.0042306532182         51.03067435594306        51.04991524080879        51.06372144708223        51.07262142033187        51.08096879436346        51.08563080130875        51.090032354337495       51.092430833821936       51.094623203675496       51.09610563316136        51.09710394386457        51.098102254567664       51.09850346721288        51.09887907869381        51.09925469017463        51.099486200062415       51.099611923556324       51.09973764705023        51.09981370304865        51.09985428311137        51.099894863174086       51.09993386131373        51.09995567095649        51.09996459828676        51.09997425434517        51.09998396798915        51.09999184823437        51.099993665233          51.099995637366135       51.09999769696242        51.099999756558645       51.10000076721707        51.10000081258005        51.10000085794297        51.100000903305954       51.100001007318724       51.10000129275335        51.10000157818797        51.100001540079234       51.10000149442419        51.10000146079875        51.10000142717331        51.100001393547814       51.10000135992232        51.10000132629682        51.10000123628214        51.10000114216609        51.10000104804999        51.100000953934          51.10000085981795        51.10000079462441        51.100000803636306       51.100000748910816       51.100000686518          51.10000040431015        51.1000001221023         51.09999983989445        51.09999955768666        51.09999927547881        51.09999944780776        51.10000182968207        51.100004211556325       51.100004970142095       51.1000040739836         51.1000031778251         51.10000228166666        51.100001385508165       51.10000048934961        51.099999593191114       51.099998697032674       51.09999780087412        51.100006763681904       51.10001637052636        51.100025977370706       51.10003558421516        51.100045191059564       51.100054797903965       51.100058073632965       51.10006087593399        51.100063678235074       51.10006648053616        51.10006928283724        51.10007208513832        51.100074887439405       51.10007768974049        51.10008049204157        51.100082501038344       51.10008057288678        51.10007864473522        51.100076716583715       51.10007478843215        51.10007286028065        51.100070932129086       51.100069003977524       51.10006707582602        51.10006514767446        51.100063219522895       51.10006265586787        51.100062689693004       51.10006272351819        51.10006275734332        51.10006279116851        51.1000628249937         51.10006285881889        51.100062892644075       51.10006292646926        51.10006222479632        51.10005949898266        51.10005677316906        51.10005404735534        51.100051321541685       51.100048595728026       51.10004586991431        51.10004314410065        51.100040418286994       51.10003769247339        51.10003496665962        51.10003381185237        51.10003363348545        51.10003345511865        51.10003327675179        51.10003309838487        51.10003292001795        51.10003274165109        51.100032563284174       51.10003238491731        51.100032206550395       51.10003402765949        51.10003694506213        51.100039862464826       51.10004277986752        51.10004569727016        51.10004861467286        51.100051532075554       51.10005444947819        51.10005736688089        51.100060284283586       51.10006146495493        51.10006079376808        51.10006012258128        51.100059451394486       51.10005878020769        51.10005810902089        51.10005743783404        51.10005676664724        51.100056095460445       51.10005542427365        51.10005650180443        51.10005908493986        51.10006166807523        51.1000642512106         51.10006683434602        51.10006941748145        51.10007200061682        51.100074583752246       51.100077166887615       51.10007975002304        51.1000807968191         51.1000806067936         51.100080416768094       51.100080226742534       51.10008003671703        51.10007984669153        51.100079656666026       51.10007946664052        51.10007927661496        51.10007908658946        51.100078803322845       51.10007845376316        51.10007810420353        51.10007775464385        51.10007740508422        51.10007705552454        51.10007670596485        51.100076356405225       51.10007600684554        51.10007565728591        51.10007550381687        51.10007546439613        51.100075424975444       51.1000753855547         51.10007534613396        51.10007530671328        51.100075267292596       51.100075227871855       51.10007518845117        51.10007514903043        51.10007521806966        51.100075353093075       51.10007548811643        51.10007562313979        51.10007575816314        51.100075893186556       51.10007602820991        51.10007616323327        51.10007629825668        51.100076433280094       51.10007638786362        51.10007629358802        51.100076199312355       51.10007610503675        51.10007601076114        51.10007591648548        51.100075822209874       51.10007572793427        51.10007563365866        51.100075539383056       51.10007522067161        51.100074879920726       51.10007453916984        51.10007419841895        51.100073857668065       51.10007351691718        51.100073176166234       51.1000728354154         51.10007249466446        51.10007268538732        51.100073912759285       51.10007514013125        51.10007636750322        51.10007759487519        51.100078822247156       51.10008004961912        51.10008127699109        51.10008250436306        51.100083731735026       51.1000844079428         51.10008484074922        51.10008527355569        51.10008570636211        51.10008613916858        51.100086571975          51.10008700478147        51.10008743758789        51.100087870394304       51.10008830320078        51.1000884270843         51.10008501255243        51.10008159802055        51.10007818348862        51.100074768956745       51.10007135442487        51.10006793989294        51.10006452536106        51.10006111082913        51.10005769629731        51.100054624556094       51.10005159858446        51.10004857261282        51.100045546641184       51.100042520669604       51.10003949469791        51.10003646872633        51.100033442754636       51.10003612341444        51.10004106088854        51.10004599836259        51.100050935836634       51.100055873310794       51.10006081078484        51.100065748258885       51.10007068573299        51.10007206486836        51.10006425427093        51.100056443673395       51.100048633075914       51.10004082247849        51.10003301188095        51.10002520128347        51.10001739068599        51.10000958008851        51.10000176949103        51.09999395889355        51.099986148296125       51.09997833769859        51.09997052710111        51.09996473078195        51.099966921662656       51.09996911254342        51.09996597091208        51.099958094610315       51.09995236048195        51.099957980324064       51.099963600166234       51.099969220008404       51.099974839850574       51.09998045969269        51.099986079534915       51.09999169937703        51.099997319219256       51.10000293906137        51.100008558903596       51.10001417874577        51.10001979858794        51.10002541843005        51.10002740114726        51.10002220273958        51.10001700433196        51.100011805924225       51.100006607516605       51.10000140910887        51.09999621070119        51.09999101229357        51.099985813885894       51.09998061547816        51.09997541707054        51.09997021866286        51.09996502025518        51.09995982184756        51.099958476787435       51.099966665609315       51.099968733849096       51.099959819100945       51.09995781607756        51.09996283034661        51.09996784461566        51.09997285888477        51.09997787315382        51.09998288742287        51.099987901691975       51.099992915961025       51.099997930230074       51.100002944499124       51.100007958768174       51.100012973037224       51.10001798730639        51.10002300157538        51.10002444096153        51.10001939110373        51.10001434124581        51.10000929138795        51.10000424153009        51.09999919167228        51.09999414181442        51.099989091956616       51.099984042098754       51.09997899224089        51.09997394238309        51.099968892525226       51.099963842667364       51.0999587928095         51.09995374295164        51.0999584233096         51.09996000655036        51.09995262072471        51.09995764225056        51.09996266377635        51.09996768530215        51.099972706828          51.09997772835379        51.09998274987959        51.09998777140538        51.09999279293129        51.099997814457026       51.10000283598282        51.10000785750867        51.100012879034466       51.10001790056026        51.10002292208611        51.100025271170296       51.10001906495006        51.10001285872977        51.100006652509535       51.1000004462893         51.09999424006901        51.09998803384872        51.099981827628426       51.09997562140819        51.09996941518796        51.099963208967665       51.09995700274743        51.09995079652708        51.099944590306905       51.09993838408661        51.099941505294794       51.09994923630535        51.09995164778138        51.099958516778656       51.09996952135526        51.09998052593187        51.099991530508476       51.10000253508508        51.100013539661745       51.10002454423841        51.100035548815015       51.10004655339162        51.100057557968285       51.10006856254489        51.1000795671215         51.10009057169816        51.10010157627477        51.10011258085137        51.10010217822378        51.10009004875923        51.10007791929462        51.10006578983001        51.10005366036546        51.10004153090091        51.10002940143636        51.10001727197175        51.1000051425072         51.09999301304265        51.09998088357804        51.09996875411349        51.099956624648826       51.09994449518433        51.09993567532865        51.09993302554659        51.09993446773092        51.09993873275846        51.099950958828          51.09996318489755        51.09997541096698        51.09998763703652        51.09999986310606        51.10001208917549        51.10002431524504        51.10003654131452        51.10004876738401        51.100060993453496       51.10007321952298        51.10008544559258        51.10009767166207        51.100109897731556       51.1001080903967         51.100095760065074       51.100083429733445       51.10007109940187        51.100058769070245       51.100046438738616       51.10003410840699        51.10002177807536        51.10000944774373        51.09999711741216        51.09998478708047        51.0999724567489         51.09996012641727        51.099947796085644       51.09993546575407        51.09993244826097        51.09993252007041        51.09993754168909        51.09994864030119        51.09996158871343        51.099974537125604       51.09998748553784        51.10000043395007        51.100013382362306       51.10002633077448        51.10003927918666        51.100052227598894       51.100065176011185       51.10007812442336        51.10009107283554        51.10010402124783        51.10011696966001        51.10012606455729        51.100119016244946       51.10011196793266        51.10010491962038        51.10009787130804        51.10009082299575        51.10008377468341        51.100076726371185       51.10006967805879        51.1000626297465         51.10005558143416        51.10004853312182        51.100041484809594       51.1000344364972         51.10002738818491        51.100015257629195       51.10000000000002
3                        50.74237223642308        50.82545574378696        50.88996629674216        50.93910496461143        50.97864029399409        51.00888248003997        51.03163877737063        51.04710457353184        51.06174922540009        51.07048178243144        51.078796396717166       51.083591111090755       51.08802363942601        51.09110552955508        51.09326756335713        51.09542959715918        51.09635736748828        51.09723221756161        51.09810706763494        51.0986598196007         51.098976115989785       51.099292412378816       51.09948747026135        51.09959593127792        51.099704392294484       51.09980883675729        51.099868469322985       51.099894315501956       51.09992210387503        51.09995004572437        51.099972818296976       51.09997849551746        51.09998454622132        51.09999080749111        51.0999970687609         51.10000026831324        51.10000065028976        51.100001032266334       51.1000014142428         51.100001934207626       51.100002881012074       51.10000382781658        51.10000373703042        51.1000036134875         51.100003422300745       51.100003231114044       51.10000303992729        51.10000284874053        51.10000265755377        51.10000217453239        51.10000167028534        51.10000116603828        51.100000661791285       51.10000015754417        51.099999756782154       51.099999625114265       51.09999940153057        51.09999921221106        51.10000000519534        51.10000079817962        51.10000159116396        51.10000238414818        51.100003177132464       51.10000436446694        51.10000746877347        51.10001057308011        51.10001193165954        51.100011510683544       51.100011089707436       51.100010668731386       51.100010247755336       51.100009826779285       51.100009405803235       51.10000898482713        51.10000856385108        51.10002016942724        51.10003256063743        51.100044951847565       51.100057343057756       51.10006973426795        51.10008212547814        51.10008677547768        51.10009084660521        51.10009491773292        51.10009898886051        51.1001030599881         51.10010713111569        51.10011120224328        51.100115273370875       51.10011934449847        51.10012231444762        51.10011981927761        51.10011732410754        51.10011482893748        51.10011233376741        51.100109838597405       51.100107343427396       51.10010484825733        51.100102353087266       51.10009985791726        51.10009736274719        51.10009653243674        51.10009643112829        51.100096329819905       51.10009622851152        51.10009612720313        51.1000960258948         51.100095924586356       51.10009582327791        51.10009572196958        51.100094659660044       51.100090952609776       51.10008724555951        51.10008353850924        51.10007983145897        51.10007612440876        51.10007241735843        51.100068710308165       51.10006500325795        51.10006129620763        51.10005758915736        51.100056000749646       51.10005572915924        51.10005545756877        51.10005518597825        51.10005491438778        51.10005464279732        51.100054371206795       51.10005409961627        51.10005382802581        51.100053556435284       51.10005602569373        51.10005999773341        51.1000639697732         51.10006794181288        51.10007191385262        51.10007588589235        51.10007985793209        51.10008382997182        51.1000878020115         51.100091774051236       51.10009343617929        51.1000926352732         51.10009183436705        51.100091033460956       51.100090232554805       51.100089431648655       51.10008863074256        51.10008782983641        51.10008702893032        51.10008622802417        51.1000877811212         51.10009136095954        51.10009494079776        51.100098520636095       51.10010210047437        51.100105680312595       51.10010926015093        51.10011283998921        51.100116419827486       51.100119999665765       51.100121462550874       51.10012122119423        51.10012097983764        51.10012073848111        51.100120497124465       51.10012025576793        51.100120014411345       51.1001197730547         51.10011953169811        51.100119290341524       51.10011894452566        51.10011852444097        51.10011810435623        51.10011768427148        51.10011726418679        51.10011684410199        51.1001164240173         51.1001160039325         51.10011558384781        51.10011516376301        51.10011496124122        51.10011488525623        51.10011480927119        51.100114733286205       51.100114657301106       51.10011458131612        51.100114505331135       51.10011442934609        51.10011435336105        51.100114277376065       51.10011434818114        51.10011450828932        51.10011466839751        51.10011482850575        51.10011498861394        51.100115148722125       51.10011530883037        51.100115468938554       51.10011562904674        51.100115789154984       51.100115745126914       51.10011564582334        51.1001155465197         51.10011544721601        51.10011534791238        51.100115248608745       51.10011514930511        51.10011505000148        51.100114950697844       51.10011485139421        51.10011444781367        51.10011401435332        51.10011358089298        51.10011314743258        51.100112713972294       51.100112280511894       51.10011184705161        51.10011141359121        51.100110980130864       51.10011126238692        51.100112940660665       51.100114618934526       51.100116297208274       51.10011797548202        51.100119653755826       51.10012133202963        51.10012301030338        51.10012468857718        51.100126366850986       51.10012721467416        51.100127695759284       51.100128176844464       51.100128657929645       51.100129139014825       51.100129620100006       51.10013010118519        51.10013058227037        51.10013106335549        51.10013154444073        51.100131615304804       51.10012698748005        51.10012235965519        51.10011773183044        51.10011310400557        51.100108476180765       51.1001038483559         51.100099220531206       51.100094592706284       51.10008996488153        51.10008579326461        51.10008168256064        51.10007757185673        51.10007346115276        51.10006935044885        51.100065239744936       51.10006112904097        51.100057018337054       51.10006062351522        51.100067280110466       51.10007393670577        51.10008059330107        51.10008724989632        51.100093906491566       51.10010056308687        51.10010721968217        51.10010898473854        51.10009811695147        51.10008724916429        51.100076381377164       51.10006551359004        51.10005464580291        51.10004377801579        51.10003291022866        51.10002204244154        51.10001117465441        51.10000030686729        51.09998943908016        51.09997857129298        51.09996770350591        51.0999595888901         51.0999623914002         51.09996519391029        51.099960938443644       51.09995041628815        51.099942800718395       51.0999505906662         51.09995838061394        51.09996617056174        51.099973960509544       51.099981750457346       51.09998954040515        51.09999733035289        51.10000512030069        51.10001291024855        51.100020700196296       51.100028490144155       51.100036280091956       51.10004407003976        51.10004678506908        51.10003948020005        51.100032175330966       51.10002487046194        51.10001756559291        51.10001026072382        51.100002955854734       51.099995650985704       51.099988346116675       51.09998104124759        51.09997373637856        51.09996643150953        51.09995912664044        51.099951821771356       51.09994973414484        51.09996055492422        51.09996329029576        51.099951516926694       51.099949087239224       51.09995614394575        51.09996320065221        51.099970257358734       51.09997731406526        51.09998437077172        51.0999914274783         51.099998484184766       51.10000554089129        51.10001259759781        51.10001965430433        51.100026711010855       51.10003376771738        51.10004082442384        51.100042838470756       51.10003569891762        51.10002855936443        51.1000214198113         51.100014280258165       51.10000714070503        51.1000000011519         51.099992861598764       51.099985722045574       51.09997858249244        51.09997144293931        51.09996430338617        51.09995716383304        51.099950024279906       51.099942884726715       51.099948895572425       51.09995093994917        51.09994119649525        51.09994823996891        51.09995528344274        51.09996232691651        51.09996937039023        51.099976413864          51.09998345733777        51.09999050081154        51.099997544285316       51.10000458775903        51.100011631232746       51.100018674706575       51.10002571818029        51.10003276165406        51.100039805127835       51.10004316263519        51.10003472023459        51.10002627783388        51.10001783543322        51.100009393032565       51.10000095063191        51.09999250823125        51.099984065830654       51.09997562343           51.09996718102934        51.099958738628686       51.09995029622803        51.099941853827374       51.09993341142672        51.09992496902606        51.09992907890353        51.099939442669324       51.0999431856481         51.099952848524595       51.09996800373801        51.099983158951375       51.099998314164736       51.100013469378155       51.100028624591516       51.10004377980488        51.10005893501824        51.1000740902316         51.10008924544502        51.10010440065838        51.10011955587174        51.10013471108516        51.100149866298466       51.10016502151183        51.10015091598427        51.100134450105145       51.10011798422602        51.10010151834683        51.100085052467705       51.10006858658858        51.100052120709336       51.10003565483021        51.10001918895108        51.10000272307184        51.09998625719277        51.09996979131358        51.0999533254344         51.099936859555214       51.09992476020369        51.099920801329745       51.099922892871064       51.09992892310083        51.0999454737854         51.09996202446996        51.09997857515452        51.09999512583914        51.10001167652371        51.10002822720827        51.10004477789283        51.1000613285774         51.10007787926196        51.100094429946466       51.10011098063109        51.10012753131571        51.10014408200027        51.10016063268483        51.100158193847506       51.10014151565156        51.10012483745561        51.10010815925966        51.10009148106366        51.10007480286771        51.100058124671705       51.100041446475814       51.10002476827981        51.10000809008386        51.09999141188791        51.09997473369191        51.09995805549602        51.09994137730001        51.099924699104065       51.09992038688608        51.09992037555031        51.09992725633674        51.09994232585393        51.099959887971465       51.09997745008906        51.099995012206534       51.10001257432401        51.1000301364416         51.10004769855908        51.100065260676615       51.10008282279409        51.10010038491163        51.100117947029105       51.10013550914664        51.100153071264174       51.10017063338171        51.10018283952115        51.10017260830716        51.100162377093284       51.100152145879406       51.100141914665414       51.100131683451536       51.100121452237545       51.100111221023724       51.10010098980979        51.1000907585958         51.10008052738192        51.10007029616793        51.10006006495405        51.100049833740115       51.10003960252618        51.10002205278556        51.10000000000002
4                        50.63161618786535        50.73095126886125        50.81103808143678        50.874087973588075       50.92603730722675        50.966852620393695       50.99833560693736        51.020320651932195       51.041235924038176       51.05412725394967        51.0664512610108         51.073766539329256       51.08056643605579        51.0853664134313         51.0888051870196         51.0922439606079         51.09377480388656        51.095223842783525       51.096672881680604       51.09760300123361        51.098152176265614       51.098701351297734       51.09904490327767        51.09924158515514        51.09943826703255        51.09962797738797        51.099738236049404       51.099788311409384       51.09984191967317        51.09989580711442        51.099939944070854       51.09995183512848        51.09996433304508        51.09997717310222        51.0999900131593         51.099996818055615       51.09999806903568        51.099999320015684       51.10000057099563        51.100002041702226       51.10000419208973        51.10000634247723        51.10000626022725        51.100006111887296       51.10000587255064        51.10000563321398        51.100005393877325       51.10000515454061        51.100004915203954       51.1000040476589         51.10000313442305        51.1000022211872         51.1000013079514         51.10000039471561        51.099999675035576       51.099999458080504       51.09999904710884        51.09999871371133        51.10000060425489        51.100002494798446       51.10000438534195        51.10000627588545        51.10000816642901        51.10001037998063        51.10001416370375        51.10001794742686        51.100019908756394       51.10002001237831        51.10002011600028        51.10002021962225        51.100020323244166       51.10002042686608        51.100020530487996       51.10002063410997        51.100020737731825       51.10003479913877        51.10004977233751        51.100064745536145       51.10007971873483        51.10009469193352        51.100109665132265       51.1001156465033         51.10012095548382        51.10012626446439        51.10013157344497        51.100136882425545       51.10014219140601        51.10014750038658        51.10015280936716        51.100158118347736       51.10016203038822        51.10015900945257        51.100155988516974       51.10015296758132        51.10014994664573        51.10014692571008        51.10014390477443        51.10014088383883        51.100137862903125       51.10013484196753        51.10013182103194        51.100130729413934       51.100130482597876       51.100130235781876       51.10012998896582        51.10012974214982        51.10012949533382        51.10012924851782        51.10012900170176        51.100128754885816       51.10012733788028        51.10012270043359        51.10011806298695        51.10011342554026        51.100108788093564       51.100104150646814       51.10009951320012        51.10009487575343        51.10009023830679        51.1000856008601         51.100080963413404       51.100078961063105       51.10007859652569        51.100078231988334       51.10007786745092        51.100077502913564       51.10007713837609        51.10007677383874        51.10007640930132        51.10007604476391        51.100075680226496       51.10007876336692        51.100083736836154       51.100088710305386       51.10009368377462        51.10009865724385        51.100103630713136       51.10010860418237        51.10011357765154        51.10011855112083        51.10012352459           51.10012565178238        51.10012474401981        51.10012383625735        51.10012292849484        51.10012202073233        51.10012111296987        51.10012020520742        51.10011929744485        51.10011838968239        51.100117481919824       51.100119498864046       51.1001240339117         51.10012856895935        51.10013310400694        51.10013763905465        51.100142174102245       51.1001467091499         51.10015124419755        51.1001557792452         51.10016031429291        51.100162178656376       51.10016189300029        51.10016160734409        51.100161321688006       51.10016103603175        51.10016075037561        51.100160464719465       51.10016017906332        51.100159893407124       51.10015960775098        51.100159208945          51.10015872969109        51.10015825043729        51.10015777118349        51.100157291929634       51.10015681267578        51.10015633342198        51.10015585416812        51.10015537491432        51.10015489566052        51.100154647940315       51.10015453488245        51.10015442182464        51.100154308766776       51.10015419570891        51.1001540826511         51.10015396959318        51.10015385653537        51.10015374347756        51.1001536304197         51.10015370036092        51.100153881633844       51.10015406290671        51.10015424417969        51.100154425452615       51.10015460672548        51.10015478799846        51.10015496927139        51.10015515054431        51.100155331817234       51.10015529123683        51.10015519058339        51.10015508993007        51.10015498927669        51.10015488862325        51.10015478796987        51.10015468731643        51.10015458666311        51.10015448600973        51.10015438535629        51.10015390478429        51.10015338690454        51.10015286902478        51.10015235114497        51.10015183326516        51.1001513153854         51.10015079750559        51.10015027962578        51.100149761746025       51.10015013333191        51.100152239836575       51.10015434634124        51.10015645284585        51.10015855935052        51.100160665855185       51.100162772359795       51.10016487886446        51.10016698536913        51.100169091873795       51.10017009265215        51.10017060512723        51.10017111760237        51.1001716300774         51.10017214255248        51.10017265502756        51.100173167502646       51.10017367997767        51.100174192452755       51.100174704927895       51.10017471214297        51.100168932089616       51.10016315203626        51.1001573719829         51.1001515919296         51.100145811876246       51.100140031822775       51.100134251769475       51.10012847171612        51.10012269166276        51.10011747612532        51.100112335962194       51.10010719579907        51.100102055636          51.100096915472875       51.10009177530975        51.100086635146624       51.100081494983556       51.10008597315334        51.10009425510668        51.100102537060025       51.100110819013366       51.10011910096671        51.100127382920164       51.10013566487345        51.10014394682685        51.10014606403246        51.10013226021704        51.10011845640162        51.1001046525862         51.10009084877072        51.1000770449553         51.10006324113988        51.10004943732446        51.100035633509094       51.10002182969362        51.10000802587825        51.099994222062776       51.099980418247355       51.09996661443199        51.09995626598226        51.09995961906367        51.09996297214508        51.09995766130203        51.099944657869514       51.09993528467618        51.099945152516966       51.0999550203577         51.09996488819854        51.09997475603933        51.09998462388012        51.099994491720906       51.100004359561694       51.100014227402426       51.10002409524327        51.100033963084115       51.10004383092496        51.10005369876569        51.100063566606536       51.100066977734855       51.10005764075623        51.10004830377761        51.100038966798934       51.10002962982037        51.10002029284169        51.10001095586307        51.10000161888445        51.09999228190583        51.099982944927206       51.099973607948584       51.099964270969906       51.099954933991285       51.09994559701266        51.09994276753315        51.09995603878866        51.099959394229415       51.099944956383126       51.099942161894546       51.0999511886007         51.099960215306794       51.099969242013          51.099978268719155       51.09998729542525        51.0999963221314         51.100005348837556       51.10001437554365        51.10002340224986        51.100032428955956       51.10004145566211        51.10005048236826        51.10005950907441        51.10006207566278        51.10005291563505        51.10004375560726        51.10003459557947        51.10002543555174        51.10001627552401        51.10000711549617        51.09999795546844        51.09998879544065        51.09997963541298        51.09997047538519        51.099961315357405       51.099952155329674       51.09994299530189        51.099933835274044       51.099941059298146       51.09994352694832        51.09993159040238        51.099940583125885       51.09994957584945        51.099958568573015       51.09996756129652        51.09997655402003        51.099985546743596       51.09999453946716        51.10000353219067        51.10001252491418        51.10002151763774        51.10003051036125        51.10003950308476        51.10004849580832        51.10005748853189        51.100061826596175       51.10005126366997        51.10004070074376        51.100030137817555       51.100019574891405       51.1000090119652         51.09999844903899        51.099987886112785       51.09997732318658        51.09996676026037        51.09995619733422        51.099945634408016       51.09993507148181        51.0999245085556         51.09991394562945        51.09991897470297        51.09993181496276        51.099936889088895       51.09994925035954        51.09996837246507        51.099987494570485       51.100006616675955       51.10002573878148        51.10004486088701        51.10006398299248        51.10008310509795        51.10010222720348        51.10012134930895        51.10014047141442        51.10015959351995        51.100178715625475       51.10019783773089        51.100216959836416       51.10019934728314        51.10017877148596        51.10015819568878        51.1001376198916         51.10011704409442        51.10009646829724        51.10007589250006        51.100055316702935       51.1000347409057         51.10001416510852        51.09999358931134        51.09997301351416        51.09995243771698        51.099931861919856       51.09991663581843        51.09991138310613        51.09991411279685        51.099921855042055       51.09994249949966        51.099963143957154       51.09998378841465        51.1000044328722         51.10002507732975        51.10004572178724        51.10006636624479        51.10008701070234        51.10010765515983        51.10012829961738        51.10014894407493        51.10016958853248        51.10019023298992        51.100210877447466       51.10020784349672        51.10018705420947        51.10016626492228        51.10014547563509        51.1001246863479         51.100103897060706       51.100083107773514       51.10006231848638        51.10004152919913        51.10002073991194        51.09999995062475        51.09997916133756        51.09995837205037        51.09993758276312        51.09991679347593        51.09991121831138        51.0999111048863         51.09991974471967        51.099938566913806       51.09996048855703        51.09998241020031        51.10000433184359        51.10002625348693        51.100048175130155       51.100070096773436       51.10009201841672        51.10011394006           51.10013586170328        51.1001577833465         51.10017970498984        51.10020162663312        51.100223548276404       51.100238670202486       51.100225306639004       51.10021194307558        51.10019857951215        51.10018521594867        51.100171852385245       51.10015848882176        51.10014512525834        51.1001317616948         51.10011839813143        51.100105034568          51.10009167100452        51.10007830744104        51.100064943877555       51.10005158031413        51.10002871373183        51.10000000000002
5                        50.532869150612555       50.64355356761479        50.735294269116594       50.80940695691328        50.87167582556623        50.921740818762544       50.961259979727515       50.989620317315826       51.01672381344446        51.03404660487229        51.050677756674986       51.06089788874675        51.0704583481301         51.07734307679857        51.082407914479916       51.08747275216132        51.08984317011897        51.09209806219076        51.094352954262604       51.09583392024979        51.09674673714551        51.09765955404134        51.098242757868775       51.09859052941073        51.09893830095257        51.099274537687904       51.099474995888215       51.099571896001976       51.099675085754996       51.09977877252879        51.0998642784067         51.09988965811277        51.099915924499214       51.09994269078629        51.09996945707337        51.09998424543244        51.099988010984646       51.099991776536854       51.099995542089005       51.09999961652386        51.100004646425816       51.10000967632783        51.100009791820185       51.10000978278231        51.10000983347618        51.100009884170106       51.10000993486398        51.100009985557904       51.10001003625183        51.10000881040298        51.10000749170888        51.100006173014776       51.10000485432079        51.10000353562668        51.10000254849399        51.100002417465134       51.10000176183178        51.100001231343185       51.10000428858069        51.1000073458182         51.100010403055705       51.10001346029321        51.10001651753066        51.10001979195374        51.10002412213561        51.100028452317474       51.100031024916916       51.10003180587586        51.1000325868348         51.10003336779374        51.100034148752684       51.10003492971157        51.100035710670454       51.100036491629396       51.10003727258834        51.100053212019134       51.10007014167661        51.10008707133403        51.10010400099151        51.10012093064893        51.100137860306404       51.100145040451935       51.10015149154901        51.10015794264598        51.10016439374294        51.100170844839965       51.10017729593699        51.10018374703395        51.100190198130974       51.100196649227996       51.10020144506194        51.10019802586976        51.100194606677576       51.10019118748545        51.10018776829327        51.10018434910103        51.1001809299089         51.10017751071672        51.100174091524536       51.1001706723323         51.10016725314017        51.10016591674457        51.100165492355586       51.1001650679666         51.10016464357773        51.10016421918874        51.10016379479987        51.10016337041088        51.10016294602195        51.10016252163308        51.100160768293904       51.10015535759305        51.100149946892316       51.10014453619152        51.10013912549073        51.10013371478999        51.10012830408914        51.100122893388345       51.100117482687665       51.10011207198687        51.10010666128602        51.10010430575346        51.100103849124366       51.10010339249533        51.10010293586623        51.10010247923714        51.10010202260804        51.100101565979          51.10010110934991        51.10010065272081        51.10010019609172        51.100103787196815       51.10010959763588        51.100115408075          51.10012121851412        51.10012702895324        51.10013283939236        51.10013864983142        51.10014446027054        51.10015027070966        51.100156081148725       51.10015862273758        51.10015767878593        51.10015673483434        51.10015579088281        51.10015484693122        51.10015390297963        51.10015295902804        51.100152015076446       51.100151071124856       51.100150127173265       51.10015257174166        51.100157933746004       51.100163295750235       51.10016865775452        51.10017401975881        51.1001793817631         51.10018474376733        51.100190105771674       51.10019546777596        51.100200829780306       51.10020305046254        51.10020274224058        51.10020243401857        51.10020212579661        51.10020181757466        51.1002015093527         51.100201201130744       51.10020089290879        51.100200584686775       51.10020027646476        51.100199854214566       51.10019935089201        51.10019884756946        51.100198344246905       51.10019784092435        51.10019733760174        51.10019683427919        51.100196330956635       51.10019582763408        51.10019532431153        51.10019504330671        51.10019489160425        51.10019473990184        51.100194588199315       51.10019443649685        51.100194284794384       51.10019413309192        51.10019398138945        51.10019382968699        51.100193677984464       51.10019373893374        51.100193929254715       51.10019411957569        51.100194309896665       51.10019450021758        51.10019469053856        51.10019488085953        51.10019507118045        51.100195261501426       51.1001954518224         51.10019542105442        51.10019533042049        51.100195239786444       51.10019514915251        51.10019505851858        51.10019496788459        51.1001948772506         51.10019478661661        51.10019469598268        51.10019460534875        51.10019407213434        51.100193495458825       51.100192918783364       51.100192342107846       51.100191765432385       51.10019118875687        51.100190612081406       51.10019003540589        51.10018945873037        51.10018991283562        51.10019237749731        51.100194842159          51.10019730682063        51.100199771482266       51.1002022361439         51.10020470080565        51.10020716546728        51.100209630128916       51.100212094790606       51.100213190847626       51.1002136825108         51.10021417417397        51.10021466583703        51.1002151575002         51.10021564916326        51.10021614082643        51.10021663248955        51.100217124152664       51.100217615815836       51.10021752652699        51.10021078298939        51.10020403945185        51.10019729591431        51.10019055237677        51.100183808839176       51.10017706530164        51.1001703217641         51.10016357822644        51.10015683468896        51.10015074818375        51.10014474940567        51.10013875062759        51.100132751849515       51.10012675307132        51.1001207542933         51.100114755515165       51.100108756737086       51.100113948633975       51.1001235661322         51.100133183630305       51.10014280112853        51.100152418626635       51.10016203612486        51.100171653622965       51.10018127112113        51.10018363609055        51.100167270745544       51.10015090540054        51.10013454005559        51.10011817471059        51.100101809365526       51.10008544402052        51.100069078675574       51.10005271333051        51.100036347985565       51.10001998264056        51.100003617295556       51.09998725195055        51.09997088660555        51.09995856538848        51.09996228031633        51.09996599524408        51.0999598097161         51.09994483369792        51.09993408559063        51.09994574630355        51.09995740701646        51.09996906772943        51.099980728442404       51.09999238915532        51.10000404986829        51.100015710581204       51.10002737129412        51.10003903200709        51.100050692720004       51.100062353432975       51.10007401414589        51.10008567485886        51.100089670154375       51.100078530880864       51.100067391607354       51.100056252333786       51.100045113060276       51.10003397378671        51.1000228345132         51.10001169523969        51.10000055596612        51.09998941669255        51.0999782774191         51.09996713814553        51.09995599887202        51.09994485959845        51.09994129047095        51.099956451260084       51.099960281304334       51.09994377906105        51.099940810984606       51.09995158379172        51.09996235659884        51.099973129405896       51.09998390221301        51.09999467502013        51.10000544782724        51.1000162206343         51.10002699344136        51.10003776624853        51.10004853905559        51.10005931186271        51.100070084669824       51.10008085747688        51.100083908238275       51.10007294169077        51.10006197514315        51.100051008595585       51.10004004204802        51.100029075500515       51.10001810895295        51.10000714240539        51.099996175857825       51.09998520931032        51.099974242762755       51.09996327621525        51.099952309667685       51.09994134312012        51.09993037657256        51.09993845118214        51.099941225076066       51.09992760400519        51.09993832127509        51.099949038544935       51.09995975581478        51.099970473084625       51.09998119035447        51.09999190762437        51.100002624894216       51.10001334216406        51.100024059433906       51.10003477670375        51.10004549397365        51.10005621124344        51.10006692851334        51.100077645783244       51.1000828782727         51.10007055229954        51.100058226326325       51.10004590035322        51.10003357438006        51.10002124840685        51.10000892243369        51.09999659646053        51.099984270487425       51.09997194451421        51.09995961854105        51.09994729256789        51.099934966594674       51.099922640621514       51.099910314648355       51.09991604818288        51.09993088194739        51.099937286122895       51.099952050651154       51.099974571710845       51.099997092770536       51.10001961383011        51.10004213488986        51.100064655949495       51.100087177009186       51.10010969806882        51.10013221912851        51.100154740188145       51.100177261247836       51.10019978230753        51.10022230336722        51.100244824426795       51.100267345486486       51.100246831336676       51.10022284570181        51.10019886006688        51.10017487443196        51.10015088879709        51.10012690316216        51.10010291752724        51.10007893189231        51.100054946257444       51.10003096062252        51.10000697498759        51.09998298935267        51.099959003717686       51.099935018082874       51.09991713735576        51.09991063795269        51.09991397115084        51.09992326101633        51.0999472857348         51.09997131045333        51.09999533517191        51.10001935989044        51.100043384608966       51.100067409327494       51.10009143404602        51.10011545876455        51.10013948348313        51.10016350820166        51.10018753292019        51.10021155763877        51.1002355823573         51.10025960707583        51.10025609048654        51.10023192195217        51.10020775341786        51.10018358488361        51.1001594163493         51.10013524781499        51.10011107928068        51.10008691074643        51.10006274221212        51.10003857367781        51.10001440514344        51.09999023660913        51.099966068074934       51.09994189954057        51.09991773100626        51.099910991118804       51.09991071704991        51.09992080646623        51.09994270681335        51.09996820233653        51.09999369785976        51.10001919338288        51.10004468890605        51.10007018442923        51.1000956799524         51.10012117547552        51.1001466709987         51.10017216652187        51.10019766204505        51.10022315756822        51.1002486530914         51.100274148614574       51.10029158219203        51.100275242530984       51.10025890286988        51.100242563208894       51.10022622354779        51.10020988388675        51.10019354422565        51.10017720456466        51.1001608649035         51.10014452524251        51.10012818558147        51.10011184592037        51.100095506259265       51.10007916659822        51.10006282693712        51.100034959846994       51.10000000000002
6                        50.44295226873089        50.561381435249984       50.66189192957961        50.74497298020083        50.81602133295485        50.874362883319066       50.921410487240905       50.95604026724595        50.98927140194496        51.011226161239165       51.032383393052726       51.045790944913506       51.058401080384385       51.067640166262436       51.07458792414462        51.08153568202687        51.08491957299424        51.088150659675534       51.091381746356774       51.09354111675373        51.09491372494017        51.09628633312661        51.097176216559035       51.097721304826905       51.09826639309483        51.09879420068586        51.09911395654501        51.09927429580421        51.09944453881036        51.09961556443176        51.09975714845001        51.099801365930375       51.0998467840638         51.0998928791123         51.09993897416069        51.09996496518738        51.09997245528882        51.0999799453902         51.099987435491585       51.09999532908574        51.10000447080478        51.10001361252387        51.100014064880554       51.10001431580582        51.10001490519244        51.10001549457911        51.10001608396567        51.10001667335234        51.100017262739016       51.100015697865786       51.10001397630941        51.100012254753096       51.10001053319684        51.100008811640464       51.10000759489736        51.10000767568687        51.10000673327852        51.100005966718754       51.1000102414846         51.10001451625044        51.10001879101617        51.10002306578201        51.100027340547854       51.10003170132347        51.10003648020097        51.100041259078466       51.10004444921242        51.10004601981643        51.100047590420445       51.10004916102446        51.10005073162853        51.100052302232484       51.1000538728365         51.10005544344051        51.10005701404452        51.10007440664128        51.10009283280914        51.100111258976995       51.10012968514479        51.10014811131265        51.100166537480504       51.100174818902815       51.10018234172179        51.100189864540766       51.10019738735974        51.10020491017872        51.100212432997694       51.10021995581667        51.100227478635645       51.10023500145462        51.10024063821595        51.10023691452386        51.10023319083177        51.100229467139684       51.10022574344754        51.10022201975545        51.10021829606336        51.10021457237127        51.100210848679126       51.10020712498704        51.10020340129495        51.10020183227596        51.10020120673664        51.10020058119744        51.10019995565813        51.10019933011881        51.10019870457961        51.10019807904024        51.10019745350098        51.100196827961724       51.10019475179058        51.100188683381475       51.10018261497248        51.10017654656349        51.100170478154496       51.100164409745446       51.100158341336396       51.100152272927346       51.10014620451835        51.1001401361093         51.10013406770025        51.10013140366209        51.10013085557017        51.10013030747831        51.10012975938639        51.10012921129453        51.10012866320261        51.10012811511075        51.10012756701883        51.10012701892697        51.100126470834994       51.10013049202445        51.10013701850721        51.100143544989976       51.10015007147268        51.10015659795545        51.10016312443827        51.100169650920975       51.100176177403796       51.1001827038865         51.10018923036921        51.100192149098746       51.10019122091933        51.10019029273991        51.100189364560435       51.10018843638102        51.10018750820154        51.100186580022125       51.10018565184271        51.10018472366329        51.100183795483815       51.100186641042114       51.10019273569958        51.100198830357044       51.10020492501451        51.100211019671974       51.10021711432944        51.10022320898685        51.10022930364431        51.10023539830189        51.100241492959356       51.10024403675459        51.100243721947436       51.10024340714034        51.1002430923333         51.10024277752615        51.10024246271911        51.10024214791201        51.10024183310492        51.10024151829782        51.10024120349067        51.10024077952119        51.100240277939065       51.10023977635683        51.10023927477454        51.1002387731923         51.10023827161007        51.10023777002783        51.100237268445596       51.10023676686336        51.10023626528124        51.100235959751956       51.10023576824909        51.100235576746286       51.10023538524342        51.100235193740616       51.10023500223781        51.100234810734946       51.10023461923208        51.10023442772933        51.10023423622647        51.10023428220734        51.10023447266707        51.10023466312674        51.10023485358636        51.10023504404603        51.1002352345057         51.100235424965376       51.10023561542499        51.100235805884665       51.100235996344395       51.100235980068874       51.10023590781401        51.10023583555909        51.10023576330428        51.10023569104948        51.10023561879461        51.10023554653969        51.10023547428489        51.100235402029966       51.10023532977516        51.10023476182221        51.10023414519196        51.100233528561716       51.10023291193147        51.100232295301225       51.10023167867098        51.10023106204079        51.100230445410546       51.10022982878024        51.10023036039718        51.10023313169097        51.100235902984764       51.10023867427856        51.100241445572294       51.10024421686609        51.100246988159824       51.10024975945362        51.10025253074741        51.100255302041205       51.10025645096755        51.10025688343501        51.100257315902525       51.100257748369984       51.1002581808375         51.10025861330496        51.10025904577242        51.100259478239934       51.10025991070739        51.10026034317491        51.10026013322391        51.10025256498483        51.10024499674569        51.100237428506546       51.10022986026746        51.10022229202832        51.10021472378918        51.100207155550095       51.100199587310954       51.10019201907187        51.100185188769956       51.10017845699764        51.100171725225266       51.10016499345295        51.100158261680576       51.10015152990826        51.10014479813589        51.10013806636357        51.10014385488142        51.10015459482639        51.100165334771305       51.10017607471627        51.10018681466124        51.10019755460627        51.10020829455118        51.10021903449615        51.100221570475355       51.10020291896751        51.100184267459554       51.10016561595165        51.10014696444375        51.10012831293591        51.100109661428064       51.10009100992016        51.10007235841226        51.10005370690442        51.10003505539652        51.100016403888674       51.09999775238077        51.09997910087287        51.09996499884926        51.09996893685502        51.099972874860896       51.09996594750919        51.09994937294323        51.09993753132608        51.09995077533705        51.099964019347965       51.09997726335888        51.09999050736985        51.10000375138077        51.100016995391684       51.1000302394026         51.100043483413515       51.10005672742449        51.10006997143546        51.100083215446375       51.10009645945729        51.100109703468206       51.10011420062824        51.10010142804117        51.1000886554541         51.10007588286703        51.10006311027996        51.10005033769289        51.10003756510582        51.10002479251875        51.10001201993168        51.09999924734461        51.0999864747576         51.09997370217047        51.0999609295834         51.09994815699639        51.09994384984225        51.09996048770745        51.09996468539509        51.099946559990144       51.099943558923826       51.09995591320046        51.09996826747715        51.09998062175379        51.09999297603048        51.10000533030711        51.10001768458386        51.100030038860496       51.10004239313713        51.10005474741388        51.10006710169051        51.100079455967204       51.10009181024384        51.10010416452053        51.10010764918388        51.100095033436276       51.10008241768867        51.100069801941004       51.100057186193396       51.10004457044579        51.10003195469818        51.100019338950574       51.10000672320291        51.0999941074553         51.09998149170775        51.09996887596009        51.09995626021248        51.09994364446493        51.09993102871721        51.09993968730009        51.09994268138638        51.099927749736935       51.09994002632999        51.09995230292304        51.0999645795161         51.09997685610915        51.09998913270226        51.10000140929532        51.10001368588837        51.10002596248148        51.100038239074536       51.10005051566759        51.100062792260644       51.1000750688537         51.10008734544681        51.10009962203992        51.10010568562234        51.10009185945415        51.100078033285854       51.10006420711767        51.10005038094948        51.10003655478124        51.100022728613          51.100008902444756       51.099995076276514       51.09998125010833        51.099967423940086       51.099953597771844       51.0999397716036         51.09992594543536        51.09991211926723        51.09991839936896        51.0999348714991         51.09994260491658        51.099959555690475       51.099985058102845       51.10001056051527        51.1000360629277         51.10006156534007        51.1000870677525         51.10011257016487        51.10013807257724        51.100163574989665       51.10018907740209        51.10021457981452        51.10024008222695        51.10026558463926        51.10029108705169        51.10031658946406        51.10029361888638        51.100266738178675       51.10023985747091        51.100212976763146       51.10018609605544        51.10015921534773        51.100132334639966       51.100105453932315       51.10007857322449        51.100051692516786       51.10002481180908        51.09999793110137        51.09997105039355        51.0999441696859         51.09992398148313        51.0999162700565         51.09992018129009        51.09993089789708        51.09995777823548        51.099984658573874       51.10001153891227        51.10003841925072        51.10006529958912        51.100092179927515       51.10011906026591        51.100145940604364       51.10017282094276        51.100199701281156       51.10022658161961        51.100253461958005       51.1002803422964         51.100307222634854       51.10030330610914        51.100276296448385       51.10024928678769        51.10022227712699        51.10019526746623        51.100168257805535       51.10014124814484        51.100114238484025       51.10008722882333        51.100060219162685       51.10003320950187        51.10000619984123        51.09997919018048        51.09995218051978        51.09992517085908        51.09991733847198        51.09991686070441        51.099928172156694       51.09995265468342        51.099981146405696       51.10000963812797        51.10003812985025        51.10006662157252        51.100095113294856       51.100123605017075       51.10015209673935        51.10018058846157        51.1002090801839         51.10023757190618        51.10026606362845        51.10029455535073        51.10032304707306        51.10034234808472        51.10032314721718        51.10030394634964        51.1002847454821         51.1002655446145         51.10024634374702        51.10022714287936        51.10020794201188        51.10018874114428        51.10016954027674        51.10015033940914        51.1001311385416         51.10011193767406        51.10009273680646        51.10007353593892        51.10004090093929        51.10000000000002
7                        50.36186554222064        50.48443487176701        50.590831062825714       50.68078604345055        50.759073829392605       50.82471881406332        50.87878712947736        50.91958050172269        50.9588786895398         50.98566592305053        51.01156817014407        51.028445707829405       51.04439463281858        51.056257681822615       51.06534521601361        51.07443275020461        51.079004012512314       51.08338163523763        51.08775925796306        51.09072459074554        51.092653139649485       51.09458168855343        51.09584527934828        51.09663391140373        51.09742254345906        51.09818696638166        51.098655118019735       51.098895510816135       51.09915027883903        51.09940618282309        51.09961855420056        51.099686958581174       51.09975691173895        51.099827738080194       51.09989856442138        51.09993897732056        51.09995140194815        51.09996382657579        51.09997625120343        51.09998917938805        51.10000366522678        51.10001815106557        51.10001907940864        51.10001971095812        51.10002108769959        51.10002246444111        51.10002384118252        51.10002521792404        51.10002659466551        51.100024710047364       51.10002258822476        51.10002046640216        51.10001834457955        51.10001622275689        51.10001481424558        51.10001523274559        51.10001396144946        51.10001291983815        51.10001846296666        51.10002400609517        51.100029549223564       51.10003509235207        51.10004063548058        51.100046108090055       51.10005123790006        51.10005636771001        51.100060181643016       51.1000626542002         51.100065126757386       51.10006759931457        51.100070071871755       51.10007254442888        51.10007501698601        51.10007748954325        51.10007996210038        51.100098383005104       51.100117845734985       51.10013730846492        51.100156771194804       51.100176233924685       51.10019569665462        51.10020498185594        51.10021350600232        51.100222030148814       51.10023055429531        51.10023907844169        51.10024760258818        51.10025612673462        51.10026465088106        51.10027317502755        51.10027960985019        51.10027567541482        51.10027174097945        51.10026780654408        51.10026387210871        51.10025993767334        51.10025600323797        51.100252068802604       51.100248134367234       51.10024419993181        51.100240265496495       51.10023847600837        51.10023762574133        51.100236775474286       51.100235925207244       51.1002350749402         51.10023422467316        51.10023337440606        51.10023252413902        51.10023167387203        51.100229288370485       51.100222677799024       51.10021606722762        51.100209456656216       51.100202846084755       51.100196235513295       51.100189624941834       51.10018301437043        51.10017640379897        51.10016979322751        51.10016318265605        51.10016025478899        51.100159615863106       51.10015897693722        51.1001583380114         51.100157699085514       51.10015706015963        51.100156421233805       51.100155782307866       51.10015514338204        51.10015450445621        51.10015887784954        51.1001659994497         51.10017312104992        51.10018024265008        51.100187364250246       51.10019448585052        51.100201607450686       51.10020872905085        51.100215850651125       51.10022297225129        51.100226230865815       51.100225370419764       51.100224509973714       51.10022364952772        51.10022278908167        51.10022192863562        51.100221068189626       51.100220207743575       51.100219347297525       51.10021848685153        51.10022170676518        51.10022843977242        51.10023517277955        51.10024190578673        51.100248638793914       51.1002553718011         51.10026210480828        51.10026883781546        51.100275570822646       51.10028230382983        51.10028513753241        51.10028483212085        51.100284526709345       51.10028422129784        51.10028391588628        51.100283610474776       51.10028330506333        51.10028299965177        51.10028269424021        51.1002823888287         51.10028198486498        51.10028151083213        51.1002810367994         51.10028056276656        51.10028008873377        51.10027961470092        51.100279140668135       51.10027866663535        51.10027819260256        51.100277718569714       51.1002773972761         51.100277164817214       51.10027693235827        51.10027669989927        51.10027646744038        51.10027623498149        51.10027600252255        51.100275770063604       51.100275537604716       51.10027530514577        51.10027533018177        51.10027551187079        51.100275693559865       51.10027587524888        51.10027605693796        51.100276238626975       51.10027642031605        51.10027660200507        51.100276783694085       51.10027696538316        51.10027696828013        51.100276922764124       51.10027687724795        51.10027683173195        51.100276786215886       51.10027674069988        51.100276695183766       51.10027664966776        51.1002766041517         51.10027655863564        51.10027597384777        51.100275336103834       51.10027469835978        51.10027406061579        51.10027342287174        51.10027278512774        51.10027214738375        51.1002715096397         51.10027087189576        51.1002714760167         51.100274502417676       51.10027752881865        51.10028055521968        51.1002835816206         51.100286608021634       51.10028963442261        51.100292660823584       51.100295687224616       51.10029871362559        51.10029987301198        51.10030020790009        51.10030054278826        51.10030087767643        51.100301212564545       51.10030154745266        51.10030188234077        51.10030221722894        51.10030255211706        51.10030288700523        51.10030253223397        51.10029427807592        51.100286023917874       51.10027776975977        51.100269515601724       51.10026126144368        51.10025300728563        51.10024475312758        51.10023649896948        51.10022824481143        51.100220797883935       51.1002134587381         51.1002061195922         51.10019878044636        51.100191441300524       51.100184102154685       51.10017676300879        51.10016942386295        51.1001756918954         51.10018734118921        51.10019899048302        51.10021063977672        51.10022228907053        51.10023393836434        51.10024558765804        51.10025723695185        51.100259867186764       51.10023920488271        51.1002185425786         51.10019788027461        51.1001772179705         51.100156555666445       51.10013589336239        51.10011523105834        51.10009456875434        51.100073906450234       51.10005324414624        51.10003258184213        51.100011919538076       51.09999125723408        51.09997556636449        51.099979588680014       51.09998361099548        51.09997607468148        51.09995827560556        51.09994562188274        51.09996023961753        51.09997485735221        51.099989475087          51.10000409282179        51.10001871055658        51.10003332829132        51.10004794602605        51.100062563760844       51.100077181495635       51.10009179923037        51.10010641696516        51.100121034699896       51.10013565243469        51.10014056915634        51.10012633223715        51.10011209531791        51.100097858398726       51.100083621479484       51.10006938456024        51.10005514764106        51.100040910721816       51.100026673802574       51.10001243688333        51.09999819996415        51.099983963044906       51.099969726125664       51.09995548920642        51.09995044564715        51.09996814813064        51.09997260650158        51.099953299170465       51.09995040571209        51.09996417682697        51.09997794794185        51.099991719056675       51.10000549017161        51.100019261286434       51.10003303240131        51.100046803516136       51.100060574631016       51.10007434574584        51.100088116860775       51.1001018879756         51.10011565909048        51.1001294302053         51.10013329849966        51.10011919087174        51.10010508324376        51.10009097561573        51.10007686798781        51.10006276035983        51.10004865273186        51.10003454510394        51.10002043747596        51.10000632984804        51.09999222222007        51.09997811459215        51.099964006964115       51.09994989933614        51.09993579170822        51.09994476765189        51.099947895879325       51.099932027597674       51.09994569829081        51.099959368984          51.09997303967714        51.099986710370274       51.10000038106341        51.1000140517566         51.100027722449795       51.10004139314293        51.100055063836066       51.10006873452926        51.100082405222395       51.10009607591553        51.10010974660872        51.100123417301916       51.1001302486452         51.10011518513386        51.100100121622404       51.10008505811106        51.10006999459961        51.10005493108821        51.10003986757681        51.10002480406541        51.10000974055407        51.09999467704267        51.099979613531275       51.09996455001982        51.09994948650848        51.09993442299708        51.09991935948568        51.09992602826122        51.09994378361796        51.09995284546983        51.09997176547728        51.09999983164107        51.10002789780475        51.10005596396843        51.10008403013211        51.100112096295845       51.10014016245958        51.100168228623204       51.10019629478694        51.100224360950676       51.100252427114356       51.10028049327809        51.10030855944183        51.10033662560545        51.10036469176919        51.100339709932086       51.1003104489165         51.10028118790092        51.10025192688522        51.100222665869694       51.10019340485405        51.10016414383841        51.10013488282277        51.10010562180713        51.10007636079155        51.10004709977591        51.10001783876032        51.099988577744625       51.09995931672904        51.09993716820077        51.09992827941778        51.09993274321499        51.099944765684484       51.09997397700158        51.100003188318794       51.100032399635836       51.10006161095305        51.100090822270204       51.100120033587245       51.1001492449044         51.100178456221556       51.10020766753871        51.10023687885575        51.10026609017291        51.100295301490064       51.10032451280722        51.10035372412432        51.10034949036452        51.100320177697995       51.100290865031525       51.10026155236517        51.10023223969864        51.10020292703223        51.10017361436576        51.10014430169929        51.10011498903282        51.100085676366405       51.10005636369988        51.10002705103352        51.09999773836705        51.099968425700524       51.09993911303411        51.099930260370854       51.09992953584975        51.09994184179101        51.09996841052384        51.09999932076448        51.100030231005064       51.1000611412457         51.100092051486286       51.10012296172687        51.10015387196745        51.10018478220809        51.100215692448614       51.10024660268925        51.100277512929836       51.10030842317042        51.10033933341106        51.100370243651696       51.100390967880514       51.1003690206976         51.10034707351463        51.10032512633177        51.100303179148796       51.10028123196594        51.100259284782965       51.10023733760005        51.10021539041708        51.100193443234105       51.10017149605119        51.10014954886827        51.10012760168536        51.100105654502386       51.10008370731941        51.100046537008666       51.10000000000002
8                        50.30928896961433        50.43228971814017        50.540154995252465       50.63241739733587        50.71351800707055        50.78240417338168        50.83999641949862        50.88432184197467        50.927152994541814       50.9572665852977         50.9864805847061         51.00618604236763        51.02491310258836        51.039199610960395       51.05047197575141        51.06174434054242        51.06783493241926        51.073703350704875       51.07957176899055        51.08372489626572        51.08661877322402        51.089512650182314       51.09150898930329        51.09286424527335        51.0942195012434         51.09554152862006        51.096416253547716       51.09694090988671        51.09749130750674        51.098043739258          51.09851540496891        51.0987199687263         51.09892705983293        51.099135575831156       51.09934409182938        51.09947869592179        51.09954528185045        51.099611867779004       51.09967845370761        51.099745532626685       51.09981413651451        51.099882740402336       51.099900898485885       51.09991775757675        51.09993497275434        51.09995218793193        51.099969403109526       51.09998661828712        51.10000383346471        51.100007025929074       51.10000919849671        51.1000113710644         51.10001354363203        51.10001571619972        51.10001872558621        51.10002378637           51.10002337443359        51.10002323312983        51.10003085047725        51.100038467824675       51.10004608517215        51.10005370251963        51.100061319866995       51.10006861846358        51.10007436758275        51.10008011670192        51.10008465466484        51.10008795800195        51.100091261339          51.10009456467617        51.10009786801322        51.100101171350275       51.100104474687384       51.100107778024494       51.10011108136155        51.100129797644115       51.100149520776824       51.10016924390948        51.100188967042186       51.100208690174895       51.100228413307605       51.10023828799905        51.100247426244096       51.10025656448926        51.10026570273442        51.10027484097952        51.10028397922463        51.10029311746973        51.10030225571484        51.100311393960055       51.100318334549684       51.10031436823385        51.10031040191814        51.10030643560236        51.10030246928659        51.100298502970816       51.10029453665504        51.10029057033927        51.100286604023495       51.10028263770772        51.10027867139195        51.10027675025083        51.10027572464264        51.10027469903446        51.10027367342633        51.100272647818144       51.10027162220996        51.100270596601774       51.100269570993646       51.10026854538552        51.10026597402026        51.10025914862632        51.10025232323238        51.10024549783839        51.10023867244445        51.10023184705051        51.10022502165651        51.10021819626263        51.100211370868635       51.100204545474696       51.10019772008076        51.10019467154143        51.10019397046119        51.10019326938095        51.10019256830071        51.100191867220474       51.100191166140235       51.100190465059995       51.100189763979756       51.10018906289952        51.10018836181928        51.1001928746623         51.10020024624964        51.10020761783704        51.100214989424444       51.10022236101179        51.100229732599246       51.10023710418659        51.10024447577399        51.100251847361335       51.10025921894868        51.100262674901614       51.10026195565507        51.100261236408414       51.100260517161814       51.100259797915214       51.100259078668614       51.10025835942207        51.10025764017547        51.10025692092887        51.10025620168227        51.10025966182832        51.100266720332854       51.10027377883739        51.10028083734187        51.10028789584641        51.100294954350886       51.10030201285542        51.10030907135996        51.100316129864495       51.100323188368975       51.100326199820984       51.10032595321525        51.1003257066094         51.10032546000366        51.100325213397866       51.10032496679207        51.100324720186336       51.10032447358054        51.10032422697475        51.10032398036901        51.100323639171734       51.100323230721415       51.10032282227104        51.10032241382066        51.100322005370344       51.10032159691997        51.10032118846959        51.100320780019274       51.1003203715689         51.10031996311852        51.10031965298788        51.10031940004086        51.1003191470939         51.10031889414694        51.10031864119992        51.10031838825296        51.100318135306          51.100317882359036       51.100317629412075       51.100317376465114       51.10031738621615        51.10031755578564        51.100317725355126       51.100317894924615       51.100318064494104       51.10031823406359        51.10031840363308        51.10031857320257        51.10031874277206        51.10031891234155        51.10031893324981        51.10031891390378        51.10031889455786        51.10031887521177        51.10031885586585        51.100318836519875       51.10031881717384        51.10031879782787        51.10031877848189        51.10031875913586        51.10031818209518        51.10031755028916        51.100316918483145       51.10031628667707        51.10031565487111        51.10031502306509        51.100314391259076       51.100313759453          51.10031312764704        51.10031376548204        51.10031687977482        51.100319994067604       51.100323108360385       51.100326222653166       51.10032933694595        51.10033245123873        51.100335565531566       51.10033867982435        51.100341794117185       51.100342887699014       51.10034308890823        51.10034329011751        51.100343491326726       51.100343692536          51.10034389374522        51.100344094954494       51.10034429616377        51.10034449737299        51.10034469858226        51.10034419586236        51.10033563030879        51.10032706475522        51.10031849920165        51.10030993364808        51.10030136809445        51.10029280254088        51.10028423698725        51.10027567143368        51.10026710588011        51.10025939335327        51.10025179472274        51.100244196092206       51.10023659746173        51.100228998831255       51.100221400200724       51.10021380157019        51.10020620293972        51.1002126358577         51.1002246178636         51.10023659986945        51.10024858187529        51.10026056388119        51.100272545887094       51.10028452789294        51.10029650989878        51.10029908735771        51.10027737671953        51.100255666081296       51.100233955443116       51.10021224480488        51.1001905341667         51.10016882352852        51.10014711289034        51.100125402252104       51.10010369161398        51.1000819809758         51.10006027033762        51.100038559699385       51.10001684906115        51.10000027334843        51.10000405911012        51.100007844871755       51.100000056769545       51.09998199237896        51.09996921719818        51.099984475945405       51.099999734692574       51.1000149934398         51.10003025218697        51.10004551093414        51.10006076968136        51.10007602842859        51.10009128717576        51.10010654592298        51.10012180467015        51.10013706341738        51.100152322164604       51.10016758091177        51.10017265100868        51.100157604675644       51.100142558342554       51.100127512009465       51.100112465676375       51.100097419343285       51.10008237301025        51.10006732667716        51.10005228034407        51.10003723401098        51.10002218767795        51.10000714134486        51.099992095011714       51.09997704867868        51.09997145139096        51.09998923275822        51.09999368433927        51.099974216482565       51.099971616867265       51.09998614313383        51.10000066940029        51.1000151956668         51.10002972193331        51.100044248199765       51.10005877446633        51.100073300732845       51.100087826999356       51.10010235326587        51.10011687953238        51.100131405798834       51.1001459320654         51.10016045833186        51.1001645171296         51.100149575036994       51.10013463294433        51.10011969085167        51.10010474875901        51.10008980666646        51.100074864573855       51.10005992248125        51.10004498038859        51.10003003829593        51.10001509620332        51.10000015411072        51.099985212018055       51.09997026992545        51.099955327832845       51.099964103654315       51.09996720066846        51.099951279194954       51.0999657177523         51.0999801563097         51.0999945948671         51.10000903342444        51.1000234719819         51.1000379105393         51.1000523490967         51.1000667876541         51.1000812262115         51.1000956647689         51.1001101033263         51.1001245418837         51.1001389804411         51.1001534189985         51.10016072644146        51.10014520500181        51.10012968356216        51.100114162122566       51.10009864068297        51.10008311924332        51.10006759780373        51.100052076364136       51.100036554924486       51.100021033484836       51.1000055120453         51.09998999060565        51.09997446916606        51.09995894772641        51.09994342628681        51.09995012550064        51.099968242761065       51.09997835158043        51.09999842326948        51.10002773826591        51.10005705326239        51.10008636825876        51.10011568325524        51.10014499825172        51.10017431324815        51.10020362824457        51.100232943241          51.10026225823748        51.1002915732339         51.100320888230385       51.10035020322681        51.100379518223235       51.10040883321966        51.10038309648212        51.10035291893263        51.10032274138308        51.100292563833534       51.100262386284044       51.1002322087345         51.10020203118495        51.1001718536354         51.10014167608591        51.100111498536364       51.10008132098676        51.10005114343727        51.10002096588772        51.099990788338175       51.0999677424399         51.09995799201391        51.0999628862009         51.09997576555253        51.10000587542186        51.1000359852913         51.10006609516063        51.10009620503001        51.100126314899455       51.100156424768784       51.10018653463817        51.100216644507555       51.10024675437694        51.100276864246325       51.10030697411571        51.10033708398515        51.10036719385448        51.10039730372392        51.100392968004826       51.10036280314216        51.1003326382795         51.10030247341683        51.10027230855417        51.1002421436915         51.10021197882884        51.100181813966174       51.10015164910345        51.100121484240844       51.10009131937812        51.100061154515515       51.10003098965285        51.100000824790186       51.09997065992752        51.09996103789297        51.09995988667799        51.09997231667319        51.099999398770876       51.10003094088006        51.10006248298936        51.10009402509854        51.10012556720778        51.100157109317024       51.100188651426265       51.10022019353545        51.10025173564463        51.100283277753874       51.100314819863115       51.100346361972356       51.1003779040816         51.10040944619084        51.100430246163          51.10040604499409        51.10038184382529        51.10035764265638        51.100333441487464       51.10030924031861        51.100285039149696       51.10026083798084        51.10023663681193        51.100212435643016       51.10018823447416        51.10016403330519        51.10013983213639        51.10011563096742        51.10009142979851        51.100050776382886       51.10000000000002
9                        50.26251541217829        50.385561081644994       50.49422390655678        50.587966267885804       50.67100405670118        50.74226180991542        50.8025799512576         50.849795415988524       50.89553509903152        50.928568441837115       50.96070303752873        50.98303351379889        51.00435517866498        51.020974579578024       51.03440451012574        51.047834440673455       51.05550126692697        51.06292099443681        51.07034072194665        51.075757968044854       51.079705097477586       51.08365222691043        51.086461020434854       51.08845673629219        51.09045245214941        51.09240557458941        51.09374705246637        51.09460453269048        51.09550071528827        51.09639995623047        51.09717583663553        51.09754375052           51.09791532281508        51.09828895768169        51.09866259254835        51.098910847283605       51.09904371971027        51.09917659213687        51.099309464563476       51.099442790938326       51.09957752151223        51.09971225208625        51.099751807480345       51.09978883774261        51.09982561682733        51.099862395912          51.09989917499672        51.09993595408139        51.099972733166055       51.09998234902787        51.099989989260564       51.09999762949326        51.100005269725955       51.10001290995859        51.10002148398303        51.10003224431017        51.10003299511243        51.10003405380286        51.100043939208206       51.10005382461355        51.1000637100189         51.10007359542419        51.10008348082954        51.100092780129444       51.1000992303164         51.10010568050336        51.10011096661424        51.100115066091746       51.100119165569254       51.100123265046705       51.10012736452421        51.10013146400166        51.10013556347917        51.10013966295662        51.10014376243407        51.100162654590804       51.10018251307872        51.100202371566525       51.10022223005444        51.10024208854236        51.100261947030276       51.100272322264345       51.10028198836005        51.10029165445587        51.10030132055164        51.1003109866474         51.100320652743164       51.10033031883893        51.100339984934635       51.100349651030456       51.10035703074334        51.10035306319941        51.10034909565542        51.100345128111485       51.10034116056755        51.10033719302362        51.10033322547963        51.100329257935755       51.100325290391766       51.100321322847776       51.1003173553039         51.10031532289054        51.10031413782451        51.100312952758486       51.10031176769246        51.100310582626435       51.100309397560466       51.10030821249444        51.100307027428414       51.10030584236239        51.10030311397492        51.10029613826157        51.10028916254828        51.100282186834875       51.100275211121584       51.10026823540818        51.10026125969483        51.10025428398154        51.100247308268195       51.10024033255485        51.10023335684144        51.10023021671742        51.10022946055841        51.10022870439934        51.10022794824033        51.10022719208132        51.10022643592231        51.1002256797633         51.10022492360423        51.10022416744522        51.10022341128615        51.100228022072315       51.100235575503234       51.10024312893421        51.10025068236513        51.10025823579605        51.100265789227024       51.100273342658          51.10028089608892        51.10028844951984        51.10029600295081        51.1002996261937         51.10029905871892        51.100298491244075       51.10029792376923        51.10029735629439        51.100296788819605       51.10029622134476        51.10029565386992        51.100295086395136       51.10029451892029        51.100298189763066       51.100305509697364       51.10031282963166        51.1003201495659         51.10032746950026        51.100334789434555       51.100342109368796       51.100349429303094       51.100356749237335       51.10036406917175        51.10036723531448        51.10036705746984        51.1003668796252         51.100366701780615       51.10036652393603        51.10036634609139        51.10036616824681        51.10036599040217        51.100365812557584       51.100365634712944       51.10036536371365        51.100365026482564       51.10036468925159        51.10036435202062        51.10036401478965        51.10036367755862        51.10036334032759        51.10036300309662        51.1003626658657         51.100362328634674       51.100362035084686       51.10036176694007        51.100361498795394       51.10036123065072        51.1003609625061         51.100360694361484       51.10036042621675        51.100360158072135       51.10035988992752        51.1003596217829         51.10035961856039        51.10035977650955        51.10035993445865        51.1003600924077         51.10036025035686        51.10036040830596        51.10036056625506        51.100360724204165       51.10036088215327        51.10036104010237        51.10036107802955        51.10036108345753        51.10036108888545        51.10036109431343        51.10036109974135        51.10036110516921        51.100361110597134       51.100361116025056       51.100361121453034       51.1003611268809         51.10036056104718        51.10035993911606        51.10035931718477        51.100358695253476       51.1003580733223         51.10035745139106        51.10035682945983        51.100356207528534       51.100355585597356       51.100356248200114       51.10035941630963        51.10036258441903        51.100365752528546       51.100368920638005       51.10037208874746        51.10037525685698        51.100378424966436       51.100381593075895       51.10038476118541        51.10038577625795        51.10038584052097        51.10038590478405        51.10038596904707        51.100386033310144       51.100386097573164       51.10038616183624        51.10038622609932        51.10038629036234        51.10038635462536        51.10038570679842        51.10037690266279        51.100368098527156       51.10035929439147        51.100350490255835       51.100341686120146       51.100332881984514       51.10032407784888        51.10031527371319        51.10030646957756        51.10029856013227        51.100290770146216       51.10028298016016        51.1002751901741         51.100267400188045       51.10025961020199        51.10025182021599        51.100244030229874       51.10025056694201        51.10026276946559        51.10027497198905        51.10028717451257        51.100299377036094       51.100311579559616       51.10032378208308        51.1003359846066         51.100338484044585       51.10031592438281        51.100293364720926       51.1002708050591         51.10024824539721        51.10022568573538        51.10020312607355        51.10018056641172        51.10015800674989        51.100135447088064       51.100112887426235       51.100090327764406       51.100067768102576       51.10004520844069        51.10002789509133        51.10003138489856        51.10003487470573        51.10002690417957        51.10000875816752        51.09999599198005        51.10001173999797        51.10002748801588        51.1000432360338         51.10005898405177        51.10007473206963        51.1000904800876         51.10010622810552        51.10012197612343        51.100137724141405       51.10015347215926        51.100169220177236       51.10018496819515        51.10020071621307        51.10020588548389        51.100190168119354       51.10017445075482        51.10015873339023        51.1001430160257         51.10012729866111        51.100111581296574       51.10009586393198        51.10008014656745        51.10006442920292        51.10004871183838        51.10003299447379        51.10001727710926        51.10000155974467        51.09999545415445        51.100013129840534       51.10001752380748        51.09999808458991        51.09999580428678        51.10001094497807        51.1000260856693         51.100041226360474       51.10005636705171        51.10007150774294        51.10008664843417        51.100101789125404       51.10011692981658        51.10013207050781        51.1001472111991         51.100162351890276       51.100177492581565       51.10019263327274        51.100196841832485       51.10018120603115        51.10016557022982        51.10014993442849        51.100134298627154       51.10011866282582        51.10010302702449        51.10008739122321        51.10007175542188        51.10005611962055        51.100040483819214       51.10002484801794        51.10000921221655        51.09999357641516        51.099977940613826       51.09998642693432        51.09998946430403        51.09997365440694        51.099988729052995       51.100003803699224       51.10001887834534        51.10003395299145        51.100049027637624       51.100064102283795       51.10007917692991        51.10009425157608        51.100109326222196       51.10012440086837        51.10013947551448        51.10015455016065        51.10016962480677        51.10018469945294        51.100192419580026       51.10017659563823        51.10016077169632        51.100144947754416       51.10012912381251        51.10011329987066        51.100097475928806       51.1000816519869         51.10006582804499        51.10005000410314        51.10003418016129        51.10001835621938        51.10000253227747        51.099986708335564       51.09997088439371        51.099977548170955       51.09999585027526        51.10000693581645        51.10002798735081        51.1000582850906         51.100088582830324       51.10011888057011        51.100149178309834       51.10017947604956        51.100209773789345       51.100240071529015       51.1002703692688         51.10030066700858        51.10033096474831        51.100361262488036       51.10039156022782        51.10042185796755        51.10045215570727        51.10042591138375        51.10039510602911        51.100364300674414       51.10033349531966        51.10030268996502        51.10027188461032        51.100241079255625       51.100210273900984       51.10017946854629        51.10014866319153        51.10011785783689        51.10008705248225        51.1000562471275         51.1000254417728         51.100001712170865       51.09999117383012        51.09999647168439        51.10001011380467        51.10004084281593        51.10007157182707        51.100102300838216       51.10013302984953        51.100163758860674       51.100194487871875       51.10022521688302        51.10025594589422        51.10028667490542        51.10031740391662        51.10034813292782        51.10037886193902        51.10040959095022        51.10044031996142        51.10043592369652        51.100405188621835       51.10037445354726        51.100343718472686       51.100312983398055       51.100282248323424       51.10025151324885        51.100220778174275       51.10019004309959        51.10015930802507        51.10012857295038        51.100097837875865       51.10006710280118        51.1000363677266         51.10000563265203        51.099995293138875       51.09999367670321        51.10000604727571        51.10003332392381        51.10006513789142        51.10009695185897        51.100128765826526       51.10016057979408        51.100192393761574       51.10022420772913        51.10025602169668        51.100287835664176       51.10031964963184        51.10035146359928        51.10038327756689        51.100415091534444       51.100446905502          51.10046751098173        51.10044116167552        51.100414812369365       51.10038846306327        51.100362113757          51.100335764450904       51.10030941514469        51.100283065838596       51.100256716532385       51.10023036722623        51.10020401792008        51.100177668613924       51.10015131930777        51.10012497000156        51.10009862069535        51.100054712336714       51.10000000000002
10                       50.21574185474236        50.33883244514976        50.4482928178611         50.54351513843568        50.62849010633181        50.70211944644916        50.76516348301658        50.81526899000232        50.86391720352128        50.899870298376584       50.93492549035142        50.9598809852302         50.983797254741546       51.00274954819565        51.01833704450007        51.033924540804435       51.04316760143473        51.05213863816874        51.06110967490275        51.067791039824044       51.07279142173127        51.07779180363855        51.081413051566415       51.08404922731091        51.08668540305541        51.089269620558696       51.09107785138491        51.092268155494196       51.093510123069734       51.094756173202995       51.09583626830221        51.09636753231365        51.09690358579718        51.09744233953222        51.097981093267265       51.09834299864531        51.09854215757002        51.09874131649468        51.09894047541934        51.09914004924991        51.099340906509894       51.099541763769935       51.09960271647469        51.09965991790847        51.099716260900266       51.09977260389212        51.09982894688392        51.099885289875715       51.09994163286751        51.099957672126834       51.099970780024535       51.09998388792212        51.09999699581988        51.10001010371752        51.10002424237996        51.100040702250226       51.10004261579121        51.10004487447594        51.100057027939215       51.10006918140243        51.100081334865706       51.10009348832892        51.1001056417922         51.10011694179531        51.100124093050056       51.10013124430486        51.10013727856369        51.10014217418154        51.10014706979939        51.1001519654173         51.1001568610352         51.100161756652994       51.1001666522709         51.10017154788875        51.1001764435066         51.10019551153732        51.100215505380504       51.10023549922357        51.1002554930667         51.100275486909766       51.10029548075289        51.10030635652964        51.10031655047601        51.10032674442243        51.100336938368855       51.10034713231528        51.100357326261644       51.10036752020807        51.10037771415443        51.100387908100856       51.10039572693711        51.1003917581649         51.10038778939281        51.100383820620664       51.100379851848516       51.100375883076424       51.10037191430433        51.100367945532184       51.100363976760036       51.10036000798789        51.10035603921585        51.100353895530304       51.10035255100638        51.10035120648257        51.100349861958705       51.10034851743478        51.10034717291097        51.10034582838705        51.10034448386324        51.10034313933943        51.10034025392963        51.100333127896874       51.100326001864175       51.10031887583142        51.100311749798664       51.10030462376591        51.10029749773315        51.10029037170045        51.1002832456677         51.100276119634884       51.10026899360213        51.10026576189347        51.100264950655685       51.100264139417845       51.100263328180006       51.100262516942166       51.10026170570438        51.10026089446649        51.10026008322865        51.10025927199092        51.10025846075308        51.100263169482275       51.10027090475677        51.10027864003132        51.10028637530576        51.10029411058031        51.1003018458548         51.100309581129295       51.10031731640373        51.10032505167828        51.10033278695278        51.10033657748568        51.10033616178265        51.100335746079566       51.10033533037654        51.100334914673454       51.100334498970426       51.1003340832674         51.10033366756437        51.10033325186134        51.10033283615826        51.10033671769776        51.10034429906182        51.100351880425876       51.100359461789935       51.10036704315405        51.10037462451817        51.10038220588223        51.10038978724623        51.10039736861029        51.100404949974404       51.100408270807975       51.100408161724545       51.10040805264106        51.10040794355763        51.1004078344742         51.10040772539077        51.100407616307336       51.100407507223906       51.10040739814042        51.10040728905699        51.10040708825551        51.10040682224388        51.10040655623226        51.100406290220576       51.10040602420895        51.100405758197326       51.1004054921857         51.10040522617402        51.10040496016245        51.100404694150825       51.10040441718155        51.10040413383916        51.10040385049689        51.10040356715456        51.10040328381223        51.100403000469896       51.100402717127565       51.100402433785234       51.10040215044296        51.10040186710057        51.10040185090463        51.10040199723335        51.100402143562064       51.10040228989084        51.100402436219554       51.10040258254827        51.100402728876986       51.10040287520576        51.10040302153442        51.10040316786319        51.10040322280946        51.10040325301122        51.1004032832131         51.10040331341497        51.10040334361679        51.10040337381861        51.100403404020426       51.1004034342223         51.100403464424176       51.10040349462599        51.100402939999356       51.10040232794296        51.10040171588645        51.100401103829995       51.1004004917736         51.10039987971709        51.10039926766069        51.10039865560424        51.10039804354773        51.10039873091824        51.100401952844436       51.10040517477057        51.10040839669671        51.10041161862284        51.100414840549035       51.10041806247517        51.100421284401364       51.1004245063275         51.100427728253635       51.10042866481689        51.10042859213371        51.10042851945059        51.10042844676747        51.10042837408429        51.10042830140111        51.10042822871799        51.10042815603481        51.10042808335163        51.10042801066851        51.10042721773442        51.10041817501673        51.100409132299035       51.100400089581285       51.10039104686365        51.1003820041459         51.10037296142815        51.10036391871046        51.10035487599271        51.10034583327507        51.10033772691122        51.10032974556964        51.100321764228056       51.100313782886474       51.100305801544835       51.10029782020331        51.10028983886173        51.100281857520145       51.10028849802637        51.100300921067515       51.10031334410871        51.1003257671498         51.10033819019094        51.10035061323214        51.10036303627328        51.100375459314364       51.10037788073157        51.10035447204609        51.10033106336056        51.10030765467508        51.1002842459896         51.10026083730406        51.100237428618584       51.100214019933105       51.100190611247626       51.10016720256215        51.10014379387667        51.10012038519119        51.100096976505654       51.100073567820175       51.10005551683423        51.10005871068694        51.10006190453959        51.1000537515896         51.10003552395614        51.10002276676198        51.100039004050586       51.10005524133919        51.1000714786278         51.100087715916516       51.10010395320512        51.10012019049378        51.100136427782445       51.10015266507105        51.10016890235971        51.10018513964832        51.10020137693698        51.100217614225585       51.10023385151425        51.1002391199591         51.100222731563065       51.10020634316703        51.100189954771          51.10017356637496        51.10015717797887        51.10014078958284        51.100124401186804       51.10010801279083        51.100091624394736       51.10007523599876        51.10005884760267        51.100042459206634       51.1000260708106         51.10001945691789        51.10003702692279        51.10004136327558        51.10002195269726        51.10001999170629        51.100035746822186       51.10005150193814        51.10006725705409        51.100083012170046       51.100098767286          51.100114522401896       51.10013027751785        51.1001460326338         51.100161787749755       51.10017754286571        51.10019329798166        51.100209053097615       51.10022480821351        51.10022916653543        51.10021283702531        51.10019650751531        51.1001801780053         51.100163848495185       51.10014751898524        51.10013118947518        51.100114859965174       51.10009853045517        51.10008220094517        51.10006587143505        51.1000495419251         51.10003321241504        51.10001688290498        51.10000055339492        51.100008750214215       51.100011727939716       51.09999602961898        51.10001174035381        51.10002745108869        51.10004316182358        51.10005887255852        51.10007458329335        51.10009029402829        51.10010600476318        51.10012171549806        51.10013742623295        51.10015313696783        51.10016884770272        51.100184558437604       51.10020026917249        51.10021597990743        51.100224112718706       51.10020798627454        51.100191859830375       51.10017573338621        51.10015960694204        51.100143480497934       51.10012735405377        51.1001112276096         51.10009510116549        51.10007897472133        51.10006284827722        51.10004672183305        51.10003059538889        51.10001446894472        51.09999834250061        51.10000497084127        51.10002345778946        51.10003552005247        51.1000575514322         51.100088831915286       51.100120112398315       51.100151392881344       51.10018267336443        51.10021395384746        51.10024523433049        51.10027651481357        51.10030779529666        51.10033907577963        51.100370356262715       51.1004016367458         51.10043291722883        51.10046419771186        51.100495478194944       51.100468726285385       51.100437293125594       51.10040585996569        51.1003744268059         51.10034299364611        51.10031156048626        51.10028012732636        51.10024869416657        51.10021726100672        51.10018582784687        51.10015439468708        51.100122961527234       51.10009152836744        51.100060095207596       51.100035681901886       51.10002435564638        51.10003005716794        51.100044462056985       51.100075810209944       51.10010715836296        51.10013850651592        51.10016985466899        51.10020120282201        51.100232550974965       51.100263899127924       51.100295247281          51.100326595433955       51.100357943586914       51.10038929173993        51.100420639892945       51.10045198804596        51.10048333619892        51.10047887938822        51.10044757410162        51.10041626881508        51.1003849635286         51.10035365824206        51.100322352955516       51.100291047668975       51.10025974238238        51.100228437095836       51.100197131809296       51.100165826522755       51.10013452123627        51.10010321594973        51.10007191066313        51.10004060537659        51.100029548384896       51.100027466728534       51.10003977787835        51.100067249076915       51.10009933490272        51.100131420728644       51.10016350655451        51.10019559238037        51.10022767820624        51.1002597640321         51.10029184985797        51.10032393568383        51.1003560215097         51.10038810733556        51.100420193161426       51.10045227898729        51.100484364813155       51.100504775800346       51.10047627835695        51.1004477809135         51.1004192834701         51.10039078602665        51.100362288583256       51.10033379113975        51.10030529369635        51.1002767962529         51.100248298809504       51.10021980136605        51.1001913039226         51.10016280647915        51.100134309035695       51.10010581159224        51.1000586482906         51.10000000000002
11                       50.16896829730632        50.292103808654645       50.40236172916548        50.49906400898561        50.5859761559625         50.6619770829829         50.72774701477556        50.780742564016236       50.83229930801093        50.87117215491605        50.90914794317405        50.93672845666151        50.96323933081817        50.98452451681328        51.002269578874404       51.02001464093547        51.030833935942496       51.041356281900676       51.051878627858855       51.05982411160312        51.06587774598489        51.071931380366664       51.07636508269803        51.07964171832975        51.08291835396142        51.08613366652804        51.08840865030356        51.08993177829802        51.0915195308512         51.09311239017546        51.094496699968886       51.09519131410735        51.09589184877933        51.09659572138281        51.097299593986236       51.09777515000707        51.09804059542978        51.09830604085255        51.098571486275205       51.09883730756161        51.09910429150767        51.099371275453734       51.099453625469096       51.099530998074385       51.09960690497326        51.09968281187224        51.09975871877111        51.0998346256701         51.09991053256897        51.0999329952258         51.09995157078845        51.0999701463511         51.09998872191386        51.10000729747651        51.10002700077695        51.10004916019051        51.10005223647016        51.10005569514908        51.100070116670224       51.10008453819137        51.100098959712454       51.1001133812336         51.10012780275474        51.100141103461056       51.10014895578365        51.100156808106306       51.10016359051309        51.10016928227134        51.100174974029585       51.10018066578789        51.100186357546136       51.10019204930438        51.10019774106263        51.10020343282093        51.10020912457912        51.100228368483954       51.10024849768229        51.10026862688062        51.100288756078896       51.10030888527723        51.10032901447556        51.100340390795          51.100351112591966       51.10036183438905        51.10037255618613        51.100383277983155       51.10039399978018        51.100404721577206       51.10041544337423        51.10042616517126        51.10043442313082        51.100430453130514       51.10042648313021        51.10042251312984        51.100418543129535       51.100414573129285       51.10041060312898        51.10040663312867        51.100402663128364       51.10039869312806        51.100394723127806       51.10039246817007        51.10039096418831        51.10038946020666        51.10038795622489        51.100386452243185       51.100384948261535       51.100383444279714       51.100381940298064       51.100380436316414       51.100377393884344       51.10037011753218        51.10036284118007        51.10035556482791        51.10034828847574        51.100341012123636       51.10033373577147        51.10032645941931        51.1003191830672         51.100311906715035       51.10030463036287        51.100301307069515       51.1003004407529         51.10029957443629        51.10029870811968        51.10029784180307        51.10029697548646        51.10029610916979        51.10029524285318        51.10029437653657        51.100293510219956       51.10029831689229        51.10030623401036        51.10031415112843        51.10032206824644        51.10032998536451        51.10033790248258        51.10034581960065        51.10035373671866        51.100361653836785       51.1003695709548         51.100373528777766       51.100373264846496       51.10037300091517        51.1003727369839         51.10037247305263        51.1003722091213         51.10037194519009        51.100371681258764       51.100371417327494       51.10037115339617        51.10037524563245        51.10038308842633        51.10039093122015        51.10039877401397        51.100406616807845       51.100414459601666       51.10042230239543        51.10043014518931        51.100437987983184       51.100445830777005       51.10044930630136        51.10044926597908        51.10044922565686        51.10044918533458        51.100449145012306       51.100449104690085       51.10044906436781        51.10044902404559        51.10044898372331        51.100448943401034       51.100448812797424       51.100448618005146       51.10044842321287        51.10044822842053        51.10044803362831        51.10044783883603        51.100447644043754       51.100447449251476       51.1004472544592         51.100447059666976       51.1004467992783         51.10044650073837        51.10044620219833        51.10044590365834        51.10044560511835        51.100445306578365       51.10044500803838        51.10044470949833        51.100444410958346       51.10044411241836        51.10044408324882        51.10044421795726        51.100444352665534       51.10044448737392        51.10044462208225        51.10044475679058        51.10044489149897        51.10044502620735        51.100445160915626       51.10044529562401        51.1004453675892         51.100445422564974       51.100445477540745       51.10044553251646        51.10044558749223        51.100445642468          51.100445697443774       51.100445752419546       51.10044580739532        51.10044586237109        51.10044531895147        51.10044471676986        51.100444114588186       51.10044351240646        51.10044291022484        51.10044230804317        51.1004417058615         51.10044110367977        51.100440501498156       51.10044121363637        51.10044448937924        51.100447765122055       51.10045104086487        51.10045431660774        51.10045759235055        51.100460868093364       51.100464143836234       51.100467419579104       51.10047069532192        51.10047155337588        51.100471343746506       51.100471134117186       51.10047092448781        51.10047071485843        51.100470505229          51.100470295599735       51.1004700859703         51.10046987634098        51.100469666711604       51.10046872867048        51.100459447370724       51.10045016607097        51.10044088477116        51.10043160347146        51.10042232217165        51.10041304087184        51.10040375957209        51.100394478272335       51.10038519697258        51.10037689369028        51.100368720993174       51.10036054829607        51.1003523755989         51.10034420290174        51.10033603020463        51.10032785750752        51.10031968481036        51.100326429110794       51.1003390726695         51.10035171622832        51.10036435978708        51.100377003345784       51.10038964690466        51.100402290463364       51.10041493402218        51.10041727741839        51.100393019709315       51.10036876200019        51.100344504291          51.10032024658187        51.100295988872745       51.100271731163616       51.10024747345449        51.10022321574536        51.10019895803623        51.1001747003271         51.100150442617974       51.100126184908845       51.10010192719966        51.10008313857719        51.100086036475375       51.10008893437356        51.10008059899968        51.1000622897447         51.100049541543854       51.100066268103205       51.10008299466256        51.10009972122191        51.10011644778126        51.10013317434061        51.10014990090002        51.100166627459316       51.100183354018725       51.10020008057808        51.10021680713743        51.10023353369684        51.10025026025619        51.10026698681554        51.10027235443431        51.10025529500683        51.1002382355793         51.10022117615176        51.100204116724285       51.100187057296694       51.100169997869216       51.10015293844168        51.10013587901415        51.10011881958667        51.10010176015919        51.1000847007316         51.100067641304065       51.10005058187659        51.10004345968156        51.10006092400505        51.10006520274379        51.10004582080461        51.1000441791258         51.10006054866648        51.10007691820715        51.100093287747825       51.1001096572885         51.100126026829116       51.10014239636979        51.100158765910464       51.10017513545114        51.10019150499181        51.10020787453243        51.100224244073104       51.10024061361378        51.100256983154395       51.10026149123837        51.10024446801958        51.10022744480085        51.10021042158206        51.10019339836333        51.1001763751446         51.10015935192587        51.100142328707136       51.100125305488405       51.100108282269616       51.10009125905094        51.10007423583215        51.10005721261342        51.10004018939469        51.10002316617596        51.100031073494165       51.10003399157529        51.100018404830905       51.10003475165445        51.10005109847816        51.10006744530176        51.10008379212542        51.100100138949074       51.10011648577273        51.10013283259639        51.10014917941999        51.1001655262437         51.1001818730673         51.100198219890956       51.10021456671461        51.10023091353827        51.100247260361925       51.10025580585739        51.10023937691096        51.10022294796454        51.100206519018116       51.10019009007169        51.10017366112527        51.100157232178844       51.10014080323242        51.100124374286054       51.10010794533957        51.10009151639315        51.100075087446726       51.1000586585003         51.10004222955388        51.100025800607455       51.10003239351158        51.1000510653036         51.100064104288435       51.10008711551353        51.10011937873986        51.10015164196625        51.10018390519258        51.10021616841897        51.1002484316453         51.100280694871685       51.10031295809807        51.1003452213244         51.10037748455079        51.10040974777712        51.10044201100351        51.100474274229896       51.100506537456226       51.10053880068256        51.10051154118702        51.10047948022208        51.10044741925708        51.10041535829208        51.100383297327085       51.100351236362144       51.10031917539709        51.10028711443215        51.10025505346721        51.100222992502154       51.10019093153721        51.10015887057227        51.10012680960722        51.10009474864222        51.10006965163291        51.10005753746259        51.100063642651435       51.100078810309185       51.10011077760396        51.10014274489879        51.100174712193564       51.10020667948834        51.100238646783225       51.100270614078          51.10030258137277        51.100334548667604       51.10036651596238        51.10039848325721        51.10043045055198        51.10046241784681        51.10049438514159        51.10052635243642        51.10052183507992        51.10048995958135        51.1004580840829         51.10042620858445        51.100394333085944       51.100362457587494       51.100330582088986       51.10029870659048        51.10026683109197        51.10023495559352        51.100203080095014       51.10017120459656        51.100139329098056       51.10010745359955        51.1000755781011         51.100063803630746       51.10006125675369        51.10007350848093        51.10010117422985        51.100133531914025       51.10016588959826        51.100198247282435       51.10023060496661        51.100262962650845       51.10029532033502        51.1003276780192         51.100360035703375       51.10039239338755        51.10042475107173        51.10045710875602        51.100489466440195       51.10052182412437        51.100542040619075       51.100511395038325       51.10048074945769        51.10045010387694        51.100419458296244       51.10038881271555        51.1003581671348         51.10032752155416        51.10029687597341        51.10026623039272        51.100235584812026       51.10020493923133        51.10017429365058        51.10014364806983        51.10011300248914        51.10006258424443        51.10000000000002
12                       50.12219473987028        50.24537517215947        50.35643064046974        50.45461287953549        50.54346220559313        50.62183471951664        50.69033054653454        50.746216138030036       50.80068141250058        50.84247401145541        50.88337039599662        50.91357592809277        50.942681406894735       50.96629948543091        50.98620211324868        51.006104741066565       51.018500270450204       51.03057392563261        51.042647580815014       51.05185718338231        51.05896407023852        51.06607095709478        51.07131711382954        51.07523420934848        51.07915130486742        51.082997712497274       51.0857394492221         51.087595401101794       51.08952893863261        51.09146860714793        51.093157131635564       51.094015095901          51.09488011176148        51.095749103233345       51.09661809470515        51.097207301368826       51.09753903328959        51.09787076521036        51.09820249713118        51.09853456587325        51.09886767650539        51.09920078713759        51.099304534463556       51.099402078240246       51.099497549046305       51.09959301985231        51.099688490658366       51.09978396146437        51.09987943227043        51.09990831832471        51.099932361552305       51.099956404780016       51.09998044800773        51.10000449123544        51.10002975917382        51.100057618130734       51.10006185714906        51.100066515822164       51.10008320540118        51.10009989498019        51.10011658455926        51.10013327413833        51.100149963717286       51.10016526512692        51.100173818517305       51.10018237190775        51.10018990246249        51.10019639036108        51.10020287825972        51.100209366158424       51.10021585405707        51.100222341955714       51.10022882985436        51.100235317753004       51.10024180565165        51.100261225430586       51.10028148998413        51.10030175453767        51.10032201909115        51.100342283644636       51.10036254819818        51.100374425060295       51.10038567470792        51.100396924355664       51.10040817400329        51.10041942365092        51.10043067329866        51.100441922946345       51.10045317259403        51.10046442224166        51.10047311932448        51.10046914809601        51.100465176867544       51.10046120563902        51.100457234410555       51.10045326318209        51.10044929195362        51.10044532072516        51.100441349496634       51.10043737826817        51.100433407039645       51.10043104080978        51.100429377370176       51.10042771393063        51.10042605049102        51.100424387051476       51.100422723611985       51.10042106017238        51.10041939673283        51.100417733293284       51.100414533839          51.100407107167484       51.10039968049591        51.100392253824396       51.10038482715282        51.10037740048131        51.100369973809734       51.10036254713822        51.1003551204667         51.10034769379507        51.100340267123556       51.10033685224556        51.10033593085012        51.10033500945474        51.1003340880593         51.10033316666397        51.100332245268476       51.10033132387309        51.10033040247765        51.100329481082326       51.100328559686886       51.10033346430231        51.100341563263896       51.10034966222554        51.10035776118713        51.10036586014877        51.100373959110414       51.100382058072          51.100390157033644       51.10039825599523        51.10040635495682        51.10041048006991        51.10041036791034        51.10041025575089        51.10041014359132        51.10041003143175        51.100409919272295       51.10040980711278        51.10040969495327        51.10040958279376        51.10040947063419        51.1004137735672         51.100421877790836       51.10042998201442        51.100438086238          51.10044619046164        51.10045429468528        51.1004623989088         51.10047050313244        51.100478607356024       51.10048671157966        51.10049034179491        51.10049037023373        51.10049039867266        51.100490427111595       51.10049045555047        51.100490483989404       51.10049051242834        51.10049054086721        51.10049056930609        51.10049059774508        51.10049053733934        51.10049041376635        51.100490290193534       51.100490166620546       51.10049004304767        51.10048991947468        51.10048979590181        51.10048967232888        51.100489548756          51.100489425183014       51.100489181375224       51.10048886763752        51.10048855389982        51.10048824016212        51.10048792642448        51.100487612686834       51.10048729894913        51.10048698521143        51.10048667147379        51.100486357736145       51.100486315593116       51.10048643868106        51.10048656176906        51.100486684857          51.100486807945          51.10048693103295        51.10048705412095        51.100487177208834       51.100487300296834       51.100487423384834       51.10048751236906        51.100487592118725       51.10048767186839        51.10048775161806        51.100487831367786       51.1004879111174         51.10048799086712        51.10048807061685        51.10048815036646        51.100488230116184       51.100487697903645       51.100487105596756       51.100486513289866       51.10048592098292        51.100485328676086       51.1004847363692         51.10048414406231        51.10048355175536        51.10048295944853        51.1004836963545         51.100487025913935       51.10049035547354        51.10049368503303        51.10049701459252        51.10050034415207        51.10050367371156        51.100507003271105       51.100510332830595       51.10051366239014        51.10051444193476        51.10051409535919        51.10051374878367        51.100513402208094       51.10051305563252        51.10051270905694        51.100512362481425       51.100512015905906       51.10051166933033        51.100511322754755       51.10051023960659        51.10050071972478        51.10049119984291        51.100481679961035       51.10047216007922        51.10046264019741        51.100453120315535       51.10044360043372        51.10043408055185        51.10042456067009        51.10041606046934        51.10040769641665        51.10039933236396        51.10039096831133        51.10038260425864        51.100374240205895       51.10036587615332        51.10035751210057        51.1003643601951         51.10037722427154        51.10039008834792        51.10040295242436        51.10041581650074        51.100428680577124       51.10044154465356        51.100454408729945       51.100456674105374       51.100431567372596       51.10040646063982        51.10038135390704        51.100356247174204       51.10033114044148        51.10030603370865        51.10028092697587        51.10025582024309        51.100230713510314       51.100205606777536       51.10018050004476        51.10015539331198        51.1001302865792         51.100110760320035       51.10011336226381        51.10011596420753        51.100107446409766       51.10008905553332        51.100076316325726       51.10009353215577        51.100110747985866       51.100127963815964       51.100145179646006       51.100162395476104       51.1001796113062         51.1001968271363         51.1002140429664         51.1002312587965         51.10024847462654        51.10026569045664        51.10028290628668        51.10030012211678        51.10030558890958        51.10028785845054        51.100270127991564       51.100252397532586       51.10023466707355        51.100216936614515       51.10019920615554        51.10018147569656        51.10016374523752        51.100146014778545       51.10012828431957        51.10011055386059        51.10009282340155        51.100075092942575       51.100067462445054       51.100084821087364       51.10008904221189        51.10006968891207        51.100068366545315       51.10008535051071        51.10010233447605        51.1001193184415         51.10013630240684        51.10015328637223        51.10017027033763        51.100187254302966       51.10020423826836        51.1002212222337         51.10023820619915        51.10025519016449        51.100272174129884       51.10028915809528        51.1002938159412         51.10027609901374        51.10025838208628        51.10024066515882        51.10022294823142        51.10020523130402        51.1001875143765         51.1001697974491         51.10015208052164        51.100134363594236       51.10011664666678        51.10009892973932        51.10008121281186        51.100063495884456       51.100045778956996       51.100053396774          51.100056255210916       51.10004078004283        51.1000577629552         51.10007474586757        51.10009172878           51.10010871169237        51.1001256946048         51.10014267751717        51.1001596604296         51.10017664334197        51.100193626254395       51.100210609166766       51.100227592079136       51.10024457499151        51.100261557903934       51.10027854081636        51.10028749899601        51.10027076754733        51.10025403609859        51.10023730464991        51.100220573201284       51.100203841752545       51.100187110303864       51.10017037885518        51.1001536474065         51.10013691595782        51.10012018450914        51.1001034530604         51.100086721611774       51.10006999016298        51.1000532587143         51.10005981618201        51.100078672817745       51.1000926885244         51.10011667959492        51.10014992556461        51.10018317153424        51.10021641750387        51.10024966347356        51.100282909443195       51.100316155412884       51.10034940138257        51.100382647352205       51.100415893321895       51.10044913929153        51.100482385261216       51.10051563123085        51.10054887720048        51.10058212317017        51.10055435608865        51.1005216673185         51.100488978548356       51.10045628977821        51.10042360100812        51.10039091223797        51.100358223467765       51.10032553469773        51.100292845927584       51.100260157157436       51.100227468387345       51.1001947796172         51.10016209084699        51.1001294020769         51.10010362136387        51.100090719278796       51.10009722813487        51.100113158561385       51.10014574499803        51.10017833143462        51.10021091787121        51.100243504307855       51.100276090744444       51.100308677180976       51.10034126361762        51.10037385005421        51.10040643649086        51.10043902292739        51.100471609364035       51.10050419580068        51.10053678223733        51.10056936867386        51.1005647907715         51.10053234506108        51.100499899350666       51.100467453640306       51.10043500792983        51.100402562219415       51.100370116509          51.10033767079858        51.100305225088164       51.1002727793778         51.10024033366733        51.10020788795697        51.100175442246496       51.10014299653608        51.10011055082566        51.10009805887677        51.10009504677902        51.10010723908351        51.100135099382896       51.100167728925385       51.10020035846793        51.10023298801036        51.10026561755291        51.10029824709545        51.10033087663794        51.10036350618043        51.10039613572292        51.10042876526552        51.10046139480795        51.100494024350496       51.10052665389304        51.10055928343553        51.10057930543769        51.1005465117197         51.100513718001764       51.10048092428383        51.10044813056578        51.100415336847846       51.100382543129854       51.10034974941192        51.10031695569387        51.10028416197588        51.10025136825794        51.10021857453995        51.10018578082202        51.100152987104025       51.100120193385976       51.10006652019831        51.10000000000002
13                       50.07542118243424        50.19864653566435        50.310499551774114       50.41016175008542        50.50094825522376        50.58169235605038        50.65291407829352        50.71168971204395        50.769063516990286       50.81377586799488        50.85759284881925        50.890423399524025       50.9221234829713         50.94807445404854        50.97013464762301        50.992194841197545       51.00616660495797        51.01979156936454        51.03341653377106        51.04389025516144        51.05205039449214        51.0602105338229         51.0662691449611         51.07082670036726        51.07538425577343        51.07986175846668        51.08307024814076        51.08525902390562        51.087538346414135       51.0898248241204         51.091817563302186       51.0928388776947         51.093868374743636       51.09490248508388        51.09593659542412        51.09663945273053        51.097037471149406       51.09743548956823        51.09783350798705        51.098231824184836       51.09863106150311        51.09903029882139        51.09915544345796        51.099273158406106       51.09938819311924        51.09950322783243        51.099618262545505       51.099733297258695       51.099848331971884       51.09988364142362        51.099913152316276       51.09994266320899        51.09997217410171        51.100001684994425       51.10003251757081        51.10006607607096        51.10007147782795        51.1000773364953         51.100096294132186       51.100115251769125       51.100134209406065       51.100153167043004       51.10017212467989        51.10018942679278        51.10019868125096        51.10020793570925        51.10021621441189        51.10022349845093        51.10023078248997        51.100238066529016       51.10024535056806        51.1002526346071         51.10025991864609        51.10026720268519        51.100274486724174       51.10029408237722        51.10031448228597        51.1003348821946         51.10035528210341        51.1003756820121         51.10039608192085        51.10040845932565        51.100420236823936       51.10043201432222        51.10044379182057        51.10045556931891        51.1004673468172         51.100479124315484       51.10049090181383        51.10050267931217        51.100511815518246       51.100507843061564       51.10050387060494        51.10049989814826        51.100495925691575       51.10049195323495        51.100487980778325       51.100484008321644       51.10048003586496        51.10047606340834        51.10047209095171        51.10046961344955        51.1004677905521         51.10046596765471        51.10046414475727        51.10046232185988        51.10046049896249        51.100458676065045       51.10045685316766        51.100455030270325       51.100451673793714       51.10044409680273        51.10043651981181        51.10042894282088        51.1004213658299         51.10041378883898        51.100406211848          51.10039863485713        51.10039105786615        51.100383480875166       51.10037590388424        51.100372397421495       51.10037142094734        51.10037044447313        51.10036946799892        51.100368491524705       51.10036751505055        51.10036653857628        51.10036556210207        51.10036458562786        51.1003636091537         51.10036861171227        51.10037689251743        51.10038517332259        51.100393454127754       51.10040173493297        51.100410015738134       51.100418296543296       51.100426577348514       51.100434858153676       51.100443138958894       51.100447431361886       51.10044747097413        51.10044751058638        51.10044755019862        51.100447589810926       51.10044762942317        51.10044766903542        51.100447708647664       51.10044774825991        51.1004477878721         51.100452301501946       51.10046066715529        51.10046903280869        51.10047739846203        51.10048576411543        51.10049412976878        51.10050249542218        51.10051086107558        51.10051922672886        51.10052759238232        51.10053137728829        51.10053147448832        51.10053157168841        51.10053166888849        51.10053176608858        51.10053186328872        51.10053196048881        51.100532057688895       51.10053215488898        51.100532252089124       51.100532261881256       51.10053220952767        51.10053215717414        51.10053210482056        51.10053205246703        51.10053200011339        51.10053194775986        51.10053189540628        51.10053184305275        51.10053179069922        51.10053156347209        51.10053123453673        51.10053090560132        51.10053057666596        51.1005302477306         51.1005299187953         51.10052958985989        51.10052926092459        51.10052893198923        51.10052860305382        51.10052854793736        51.10052865940497        51.10052877087253        51.100528882340086       51.1005289938077         51.100529105275314       51.10052921674287        51.10052932821043        51.10052943967804        51.100529551145655       51.100529657148854       51.10052976167253        51.10052986619604        51.10052997071966        51.10053007524323        51.10053017976685        51.10053028429047        51.10053038881409        51.100530493337715       51.10053059786128        51.10053007685576        51.100529494423654       51.100528911991546       51.10052832955944        51.10052774712739        51.10052716469522        51.10052658226317        51.10052599983101        51.100525417398956       51.10052617907263        51.1005295624488         51.100532945824966       51.10053632920119        51.10053971257736        51.10054309595358        51.10054647932975        51.100549862705975       51.10055324608214        51.100556629458424       51.10055733049376        51.10055684697193        51.10055636345021        51.100555879928436       51.10055539640666        51.10055491288483        51.100554429363115       51.1005539458414         51.10055346231957        51.10055297879785        51.100551750542536       51.10054199207866        51.100532233614786       51.10052247515085        51.10051271668698        51.1005029582231         51.10049319975923        51.10048344129535        51.10047368283142        51.100463924367546       51.10045522724829        51.10044667184002        51.10043811643186        51.10042956102359        51.10042100561543        51.10041245020716        51.100403894799          51.100395339390786       51.100402291279465       51.10041537587347        51.100428460467526       51.10044154506153        51.10045462965559        51.100467714249646       51.100480798843705       51.10049388343771        51.100496070792246       51.100470115035876       51.10044415927939        51.10041820352296        51.100392247766536       51.10036629201011        51.10034033625368        51.10031438049725        51.100288424740825       51.1002624689844         51.10023651322797        51.10021055747154        51.100184601715114       51.100158645958686       51.10013838206294        51.10014068805219        51.10014299404139        51.10013429381979        51.10011582132182        51.10010309110754        51.10012079620839        51.100138501309175       51.10015620640996        51.10017391151075        51.100191616611596       51.10020932171244        51.10022702681317        51.100244731913904       51.10026243701475        51.100280142115594       51.10029784721644        51.10031555231717        51.100333257418015       51.10033882338473        51.10032042189425        51.100302020403774       51.100283618913295       51.100265217422816       51.10024681593234        51.10022841444186        51.10021001295138        51.1001916114609         51.10017320997042        51.10015480847994        51.10013640698946        51.100118005498985       51.100099604008506       51.10009146520855        51.10010871816962        51.100112881680104       51.10009355701936        51.100092553964885       51.100110152354944       51.100127750745          51.10014534913512        51.100162947525234       51.10018054591535        51.100198144305466       51.100215742695525       51.10023334108564        51.1002509394757         51.100268537865816       51.10028613625593        51.10030373464599        51.10032133303605        51.10032614064414        51.10030773000801        51.100289319371825       51.10027090873564        51.10025249809951        51.10023408746338        51.10021567682725        51.10019726619112        51.10017885555493        51.1001604449188         51.10014203428267        51.10012362364648        51.10010521301035        51.10008680237422        51.10006839173809        51.100075720054065       51.100078518846544       51.10006315525493        51.10008077425596        51.10009839325721        51.10011601225824        51.10013363125938        51.10015125026058        51.10016886926172        51.100186488262864       51.100204107264005       51.10022172626515        51.10023934526623        51.10025696426737        51.100274583268515       51.10029220226966        51.100309821270855       51.10031919213469        51.10030215818375        51.100285124232755       51.100268090281816       51.10025105633082        51.10023402237988        51.10021698842888        51.100199954477944       51.100182920527004       51.10016588657601        51.10014885262507        51.10013181867413        51.10011478472313        51.100097750772136       51.10008071682125        51.10008723885227        51.100106280331886       51.10012127276042        51.10014624367619        51.100180472389184       51.100214701102175       51.100248929815166       51.1002831585281         51.10031738724109        51.10035161595408        51.10038584466702        51.10042007338001        51.100454302093          51.10048853080593        51.100522759518924       51.100556988231915       51.10059121694485        51.10062544565778        51.100597170990284       51.10056385441504        51.100530537839745       51.10049722126439        51.10046390468915        51.10043058811391        51.100397271538554       51.10036395496331        51.100330638388016       51.10029732181272        51.10026400523748        51.100230688662236       51.10019737208694        51.10016405551164        51.10013759109495        51.10012390109506        51.10013081361842        51.100147506813585       51.100180712392046       51.10021391797045        51.100247123548854       51.10028032912726        51.10031353470572        51.10034674028407        51.10037994586247        51.10041315144093        51.10044635701934        51.100479562597684       51.100512768176145       51.10054597375455        51.100579179332954       51.10061238491136        51.1006077464632         51.100574730540814       51.10054171461843        51.10050869869616        51.10047568277378        51.10044266685145        51.10040965092901        51.10037663500668        51.1003436190843         51.10031060316197        51.10027758723959        51.10024457131726        51.100211555394935       51.100178539472495       51.100145523550225       51.100132314122675       51.10012883680429        51.10014096968604        51.10016902453583        51.10020192593669        51.100234827337545       51.100267728738345       51.1003006301392         51.10033353154006        51.10036643294086        51.10039933434166        51.10043223574252        51.100465137143374       51.100498038544174       51.10053093994509        51.100563841345945       51.1005967427468         51.10061657025642        51.10058162840119        51.100546686545954       51.10051174469072        51.10047680283543        51.1004418609802         51.10040691912491        51.100371977269674       51.10033703541444        51.10030209355915        51.100267151703974       51.10023220984863        51.10019726799345        51.10016232613816        51.10012738428287        51.10007045615214        51.10000000000002
14                       50.0286476249982         50.15191789916918        50.26456846307849        50.3657106206353         50.45843430485445        50.541549992584066       50.615497610052444       50.67716328605775        50.73744562147999        50.78507772453429        50.83181530164188        50.86727087095528        50.901565559047924       50.929849422666166       50.954067181997345       50.978284941328525       50.99383293946573        51.00900921309642        51.02418548672722        51.03592332694063        51.04513671874588        51.05435011055107        51.06122117609277        51.0664191913861         51.071617206679434       51.076725804435966       51.080401047059354       51.08292264670939        51.08554775419566        51.08818104109287        51.090477994968865       51.09166265948835        51.09285663772573        51.094055866934355       51.09525509614309        51.09607160409229        51.09653590900916        51.097000213926094       51.09746451884291        51.097929082496535       51.09839444650089        51.098859810505246       51.09900635245236        51.09914423857197        51.09927883719223        51.099413435812494       51.09954803443276        51.09968263305302        51.09981723167323        51.09985896452247        51.09989394308013        51.099928921637854       51.099963900195576       51.0999988787533         51.100035275967684       51.10007453401113        51.100081098506735       51.10008815716833        51.10010938286314        51.10013060855795        51.10015183425281        51.10017305994762        51.10019428564249        51.10021358845859        51.10022354398461        51.10023349951064        51.100242526361285       51.100250606540726       51.10025868672011        51.10026676689961        51.10027484707905        51.100282927258434       51.100291007437875       51.100299087617316       51.10030716779676        51.10032693932385        51.10034747458781        51.10036800985171        51.10038854511566        51.10040908037962        51.10042961564352        51.10044249359095        51.10045479893995        51.100467104288896       51.10047940963784        51.10049171498679        51.100504020335734       51.10051632568468        51.100528631033626       51.10054093638257        51.10055051171196        51.10054653802712        51.100542564342334       51.100538590657436       51.100534616972595       51.10053064328781        51.10052666960297        51.10052269591813        51.10051872223323        51.10051474854845        51.10051077486355        51.1005081860892         51.10050620373397        51.10050422137874        51.1005022390234         51.10050025666817        51.100498274313          51.10049629195771        51.100494309602425       51.100492327247196       51.10048881374837        51.10048108643798        51.100473359127704       51.100465631817315       51.10045790450698        51.10045017719665        51.10044244988626        51.100434722575926       51.10042699526559        51.10041926795526        51.10041154064493        51.10040794259754        51.10040691104456        51.10040587949152        51.10040484793859        51.10040381638555        51.10040278483257        51.100401753279584       51.100400721726544       51.10039969017362        51.10039865862058        51.10040375912229        51.100412221770966       51.10042068441976        51.10042914706844        51.10043760971723        51.10044607236597        51.100454535014705       51.10046299766344        51.100471460312235       51.100479922960915       51.10048438265403        51.10048457403798        51.10048476542198        51.10048495680604        51.100485148190046       51.10048533957405        51.10048553095805        51.100485722342114       51.100485913726175       51.10048610511012        51.100490829436694       51.100499456519856       51.10050808360296        51.10051671068612        51.10052533776923        51.10053396485239        51.10054259193549        51.10055121901871        51.10055984610182        51.10056847318498        51.10057241278179        51.10057257874303        51.100572744704266       51.100572910665505       51.1005730766268         51.10057324258804        51.10057340854928        51.10057357451058        51.10057374047187        51.100573906433056       51.100573986423115       51.10057400528888        51.100574024154696       51.10057404302046        51.10057406188628        51.10057408075204        51.10057409961786        51.10057411848368        51.10057413734944        51.10057415621526        51.10057394556884        51.10057360143577        51.100573257302756       51.100572913169685       51.10057256903673        51.10057222490366        51.100571880770644       51.10057153663763        51.10057119250462        51.10057084837155        51.100570780281544       51.10057088012877        51.100570979976          51.100571079823226       51.100571179670396       51.10057127951757        51.10057137936485        51.100571479211965       51.10057157905919        51.10057167890642        51.10057180192865        51.10057193122617        51.10057206052369        51.10057218982121        51.100572319118726       51.100572448416244       51.100572577713706       51.100572707011224       51.10057283630874        51.10057296560632        51.10057245580782        51.10057188325055        51.100571310693226       51.10057073813584        51.100570165578574       51.10056959302119        51.10056902046392        51.10056844790665        51.10056787534933        51.1005686617907         51.100572098983605       51.10057553617651        51.10057897336935        51.1005824105622         51.1005858477551         51.100589284948          51.100592722140846       51.10059615933375        51.10059959652665        51.10060021905264        51.100599598584665       51.10059897811675        51.10059835764878        51.100597737180806       51.100597116712834       51.10059649624486        51.10059587577689        51.10059525530892        51.100594634840945       51.10059326147859        51.10058326443266        51.10057326738672        51.10056327034073        51.10055327329485        51.10054327624886        51.100533279202864       51.10052328215693        51.100513285110935       51.100503288065          51.100494394027294       51.100485647263554       51.10047690049976        51.10046815373602        51.10045940697228        51.10045066020854        51.1004419134448         51.100433166681          51.10044022236383        51.10045352747551        51.10046683258713        51.10048013769881        51.10049344281049        51.10050674792217        51.10052005303385        51.100533358145526       51.10053546747923        51.100508662699156       51.10048185791908        51.100455053138944       51.100428248358924       51.100401443578846       51.10037463879877        51.10034783401869        51.100321029238614       51.10029422445848        51.10026741967846        51.10024061489838        51.100213810118305       51.10018700533823        51.100166003805896       51.10016801384069        51.100170023875364       51.100161141229876       51.1001425871105         51.10012986588947        51.10014806026106        51.10016625463254        51.10018444900402        51.10020264337561        51.10022083774709        51.100239032118566       51.10025722649016        51.100275420861635       51.10029361523317        51.100311809604705       51.10033000397618        51.100348198347774       51.10036639271925        51.10037205785994        51.10035298533796        51.10033391281604        51.10031484029412        51.10029576777208        51.1002766952501         51.10025762272812        51.10023855020626        51.10021947768422        51.1002004051623         51.10018133264032        51.100162260118395       51.100143187596416       51.100124115074436       51.100115467972046       51.10013261525194        51.1001367211482         51.10011742512677        51.10011674138434        51.10013495419912        51.10015316701396        51.100171379828794       51.100189592643574       51.10020780545841        51.10022601827325        51.10024423108803        51.10026244390281        51.1002806567177         51.10029886953248        51.10031708234732        51.100335295162154       51.10035350797693        51.10035846534703        51.10033936100217        51.100320256657255       51.1003011523124         51.100282047967596       51.10026294362274        51.10024383927788        51.10022473493302        51.100205630588164       51.100186526243306       51.100167421898504       51.100148317553646       51.10012921320879        51.10011010886393        51.10009100451907        51.10009804333396        51.10010078248223        51.100085530466856       51.10010378555671        51.100122040646625       51.10014029573648        51.100158550826336       51.100176805916306       51.10019506100616        51.100213316096074       51.10023157118593        51.10024982627584        51.1002680813657         51.10028633645561        51.10030459154552        51.10032284663532        51.100341101725235       51.100350885273315       51.10033354882012        51.100316212366806       51.10029887591361        51.100281539460354       51.10026420300716        51.1002468665539         51.100229530100705       51.10021219364745        51.10019485719425        51.100177520741          51.1001601842878         51.10014284783455        51.10012551138129        51.100108174928096       51.10011466152264        51.100133887846084       51.10014985699638        51.10017580775758        51.10021101921387        51.100246230670166       51.1002814421264         51.100316653582695       51.10035186503899        51.100387076495224       51.10042228795146        51.10045749940775        51.1004927108641         51.10052792232034        51.10056313377663        51.100598345232925       51.10063355668916        51.1006687681454         51.10063998589186        51.10060604151147        51.10057209713102        51.10053815275057        51.10050420837018        51.100470263989735       51.10043631960923        51.100402375228896       51.10036843084845        51.100334486468          51.10030054208755        51.10026659770716        51.10023265332666        51.100198708946266       51.10017156082591        51.10015708291127        51.100164399101914       51.10018185506584        51.100215679786004       51.10024950450622        51.1002833292265         51.10031715394672        51.10035097866694        51.1003848033871         51.10041862810732        51.1004524528276         51.100486277547816       51.10052010226798        51.1005539269882         51.10058775170842        51.10062157642864        51.100655401148856       51.100650702154894       51.100617116020544       51.10058352988625        51.10054994375196        51.100516357617664       51.10048277148337        51.10044918534908        51.100415599214784       51.100382013080434       51.1003484269462         51.10031484081185        51.10028125467761        51.10024766854326        51.10021408240897        51.10018049627473        51.10016656936864        51.1001626268295         51.10017470028856        51.10020294968882        51.10023612294793        51.10026929620716        51.10030246946633        51.10033564272544        51.10036881598461        51.10040198924378        51.10043516250289        51.100468335762116       51.100501509021285       51.1005346822804         51.100567855539566       51.10060102879879        51.100634202057904       51.10065383507509        51.10061674508256        51.10057965509009        51.100542565097555       51.10050547510497        51.10046838511249        51.10043129511996        51.100394205127486       51.1003571151349         51.10032002514242        51.10028293514989        51.10024584515736        51.10020875516483        51.1001716651723         51.100134575179766       51.10007439210597        51.10000000000002
15                       49.99245508880375        50.11582283325356        50.22899044149784        50.33103225054697        50.424921543100936       50.50946413796896        50.58507256132884        50.64853681828879        50.710633252557216       50.76016501748484        50.80880841562674        50.84606126935677        50.88214207380753        50.91209920142563        50.937915697304675       50.96373219318366        50.980558457243205       50.996999256304264       51.01344005536532        51.02627147390234        51.03645290375317        51.04663433360406        51.05430018060429        51.06016922560542        51.066038270606555       51.071812472627926       51.07602074440132        51.07896335540539        51.0820233137174         51.08509254506515        51.08778298540744        51.08922072328863        51.09067051000085        51.092127089710914       51.09358366942092        51.09459318030008        51.095191271656574       51.09578936301307        51.096387454369506       51.09698594149984        51.09758565287842        51.09818536425706        51.098392622096696       51.098589176833684       51.09878108612236        51.09897299541103        51.099164904699705       51.09935681398838        51.09954872327705        51.09961692185118        51.099676122726635       51.09973532360215        51.099794524477716       51.099853725353114       51.09991428560875        51.09997716798557        51.099992812337746       51.10000901010949        51.10004107362931        51.10007313714908        51.10010520066885        51.10013726418862        51.100169327708386       51.1001984957083         51.10021358832023        51.10022868093222        51.10024178791252        51.10025287078395        51.10026395365537        51.100275036526796       51.10028611939822        51.100297202269644       51.10030828514107        51.10031936801249        51.10033045088392        51.10035136600766        51.10037292342304        51.10039448083825        51.10041603825357        51.100437595668836       51.10045915308416        51.100472784011004       51.100485822211226       51.10049886041145        51.10051189861173        51.10052493681195        51.10053797501223        51.10055101321245        51.100564051412675       51.100577089612955       51.10058729245668        51.10058342350226        51.10057955454772        51.10057568559313        51.10057181663865        51.100567947684056       51.100564078729576       51.10056020977504        51.1005563408205         51.10055247186597        51.10054860291143        51.1005459958518         51.100543941345734       51.100541886839665       51.10053983233354        51.10053777782747        51.10053572332134        51.100533668815274       51.10053161430915        51.10052955980308        51.10052597345293        51.100518171363376       51.10051036927388        51.10050256718432        51.10049476509482        51.10048696300527        51.10047916091571        51.10047135882621        51.100463556736656       51.1004557546471         51.1004479525576         51.10044430835427        51.10044324843574        51.10044218851726        51.10044112859879        51.10044006868026        51.100439008761725       51.10043794884325        51.10043688892472        51.100435829006244       51.10043476908771        51.10043992532195        51.1004484898134         51.10045705430491        51.100465618796306       51.100474183287815       51.10048274777927        51.10049131227072        51.10049987676217        51.10050844125362        51.10051700574513        51.10052157596755        51.10052188714337        51.10052219831914        51.10052250949491        51.10052282067079        51.10052313184656        51.10052344302238        51.10052375419821        51.100524065373975       51.10052437654974        51.10052924262118        51.10053803035032        51.10054681807935        51.100555605808495       51.10056439353764        51.10057318126667        51.10058196899581        51.100590756724955       51.100599544453985       51.10060833218313        51.10061238112655        51.1006126151363         51.10061284914599        51.10061308315585        51.10061331716554        51.100613551175286       51.10061378518509        51.10061401919478        51.100614253204526       51.10061448721427        51.10061462921618        51.100614705801945       51.10061478238771        51.10061485897347        51.100614935559236       51.100615012145          51.100615088730706       51.10061516531647        51.10061524190229        51.10061531848805        51.100615128878644       51.10061478444737        51.10061444001616        51.100614095584945       51.10061375115373        51.10061340672257        51.100613062291245       51.10061271786009        51.10061237342887        51.1006120289976         51.10061195862096        51.100612054971805       51.10061215132259        51.10061224767338        51.10061234402423        51.10061244037496        51.100612536725805       51.100612633076594       51.10061272942738        51.10061282577823        51.100612959058424       51.10061310233823        51.10061324561809        51.100613388897955       51.10061353217782        51.10061367545768        51.100613818737486       51.10061396201735        51.10061410529721        51.100614248577074       51.100613744050406       51.10061317590953        51.10061260776865        51.10061203962772        51.10061147148684        51.10061090334591        51.10061033520503        51.10060976706421        51.10060919892328        51.10060999089785        51.10061343580213        51.10061688070641        51.10062032561069        51.10062377051497        51.10062721541925        51.10063066032353        51.100634105227755       51.10063755013209        51.100640995036315       51.10064154669897        51.100640820667934       51.10064009463696        51.10063936860587        51.10063864257489        51.10063791654386        51.10063719051283        51.10063646448185        51.10063573845082        51.10063501241973        51.10063353044819        51.100623389901955       51.100613249355774       51.10060310880948        51.1005929682633         51.100582827717005       51.100572687170825       51.10056254662453        51.100552406078236       51.10054226553211        51.100533256763924       51.10052439911112        51.100515541458265       51.10050668380546        51.100497826152605       51.1004889684998         51.100480110846945       51.100471253194144       51.100478339455776       51.10049173109303        51.10050512273028        51.10051851436742        51.100531906004676       51.10054529764193        51.10055868927907        51.100572080916265       51.10057411023365        51.10054679532789        51.100519480422065       51.10049216551624        51.100464850610365       51.1004375357046         51.10041022079878        51.10038290589296        51.100355590987135       51.100328276081314       51.10030096117555        51.10027364626973        51.10024633136385        51.10021901645814        51.10019754788783        51.100199261740215       51.10020097559271        51.10019198668607        51.10017349493421        51.10016086527867        51.100179305971494       51.100197746664264       51.10021618735709        51.10023462804986        51.10025306874263        51.1002715094354         51.10028995012823        51.100308390821          51.100326831513826       51.100345272206596       51.100363712899366       51.100382153592136       51.10040059428496        51.10040628561262        51.10038680464538        51.1003673236782         51.10034784271096        51.10032836174372        51.100308880776424       51.10028939980924        51.10026991884206        51.10025043787476        51.100230956907524       51.10021147594034        51.1001919949731         51.10017251400586        51.10015303303862        51.10014403585103        51.100160977438975       51.10016499962279        51.100145838772676       51.100145396310324       51.100163958134544       51.10018251995871        51.10020108178287        51.10021964360703        51.1002382054312         51.10025676725536        51.10027532907952        51.100293890903686       51.10031245272785        51.10033101455201        51.100349576376175       51.10036813820034        51.1003867000245         51.10039173618878        51.10037222013466        51.100352704080535       51.10033318802641        51.10031367197223        51.100294155918164       51.10027463986398        51.100255123809916       51.10023560775579        51.10021609170167        51.100196575647544       51.10017705959342        51.1001575435393         51.10013802748517        51.10011851143099        51.10012528355617        51.10012796588069        51.10011291160623        51.10013155473729        51.10015019786829        51.10016884099929        51.10018748413029        51.100206127261345       51.1002247703924         51.1002434135234         51.1002620566544         51.1002806997854         51.1002993429164         51.10031798604746        51.10033662917846        51.10035527230946        51.100373915440514       51.100383968391725       51.1003665215452         51.100349074698556       51.10033162785203        51.1003141810055         51.100296734158974       51.100279287312446       51.10026184046586        51.100244393619334       51.10022694677275        51.10020949992628        51.100192053079695       51.10017460623311        51.10015715938653        51.10013971254           51.10014613388557        51.10016538553998        51.100182084342464       51.10020868958031        51.100244485767405       51.1002802819545         51.100316078141475       51.10035187432857        51.1003876705156         51.10042346670264        51.10045926288973        51.10049505907676        51.1005308552638         51.10056665145089        51.100602447637925       51.10063824382496        51.100674040011995       51.10070983619903        51.10068083063743        51.10064659776759        51.1006123648977         51.10057813202786        51.10054389915797        51.10050966628813        51.10047543341818        51.1004412005484         51.10040696767851        51.100372734808616       51.10033850193878        51.100304269068886       51.10027003619905        51.100235803329156       51.10020826611634        51.100193211555734       51.10020083916754        51.100218847603855       51.100252976387026       51.100287105170196       51.10032123395331        51.10035536273648        51.10038949151965        51.10042362030276        51.10045774908593        51.10049187786905        51.10052600665222        51.10056013543533        51.1005942642185         51.10062839300167        51.100662521784784       51.100696650567954       51.10069189270985        51.10065797556922        51.10062405842859        51.10059014128808        51.100556224147454       51.100522307006884       51.100488389866314       51.10045447272569        51.10042055558512        51.10038663844455        51.10035272130392        51.10031880416335        51.10028488702278        51.100250969882154       51.10021705274153        51.100202482029374       51.10019800188212        51.100209709017406       51.10023771644495        51.10027068558321        51.100303654721415       51.10033662385956        51.100369592997765       51.10040256213597        51.10043553127417        51.10046850041232        51.10050146955052        51.10053443868878        51.10056740782693        51.10060037696519        51.100633346103336       51.10066631524154        51.10068542828935        51.10064649516988        51.10060756205047        51.100568628931          51.10052969581153        51.10049076269212        51.10045182957265        51.100412896453236       51.100373963333766       51.10033503021435        51.10029609709488        51.100257163975414       51.100218230856          51.10017929773659        51.10014036461712        51.10007753423014        51.10000000000002
16                       49.96331656677012        50.086816814390886       50.200314464660664       50.30286905336658        50.39740957375807        50.48274928925446        50.55930845895017        50.62384365599786        50.68702456802612        50.73777593470959        50.78764863705317        50.826146952405054       50.86347488102274        50.89466552027977        50.92170819990065        50.94875087952158        50.966656763867206       50.98417089916262        51.00168503445798        51.01549633765251        51.02658899592984        51.03768165420706        51.04613050070259        51.05269095529184        51.05925140988103        51.06571422230172        51.07049970735898        51.07392212136307        51.077476307732695       51.08104090703705        51.08418434836051        51.08593497509321        51.0877014551379         51.08947687310467        51.09125229107133        51.09250770640517        51.09328458416229        51.09406146191935        51.09483833967647        51.095615867630954       51.096395406842646       51.097174946054395       51.097469132174524       51.0977500204927         51.0980244049573         51.098298789421904       51.09857317388645        51.09884755835105        51.0991219428156         51.09922996866641        51.09932589496151        51.09942182125661        51.09951774755177        51.099613673846875       51.09971079607914        51.09980925264949        51.09983925493691        51.09986988456268        51.09991849908545        51.099967113608216       51.100015728130984       51.10006434265375        51.10011295717652        51.10015723334726        51.10018042039047        51.10020360743374        51.10022301586491        51.10023857246267        51.100254129060545       51.10026968565836        51.100285242256234       51.10030079885405        51.10031635545181        51.10033191204968        51.10034746864744        51.100370172516364       51.100393343280416       51.10041651404447        51.10043968480858        51.10046285557263        51.10048602633674        51.10050057853414        51.10051448625279        51.100528393971445       51.10054230169004        51.10055620940864        51.10057011712729        51.10058402484594        51.1005979325646         51.10061184028325        51.10062279623554        51.100619102650285       51.100615409065085       51.10061171547977        51.10060802189457        51.100604328309316       51.10060063472412        51.10059694113886        51.100593247553604       51.10058955396835        51.10058586038315        51.100583297029516       51.10058122857731        51.10057916012505        51.10057709167279        51.100575023220586       51.10057295476838        51.10057088631612        51.1005688178638         51.100566749411655       51.10056314632402        51.1005553198155         51.10054749330692        51.100539666798284       51.10053184028976        51.10052401378118        51.10051618727255        51.100508360764024       51.10050053425539        51.10049270774681        51.10048488123823        51.10048122116473        51.100480150689634       51.10047908021443        51.10047800973928        51.10047693926413        51.100475868788976       51.100474798313826       51.10047372783862        51.100472657363525       51.10047158688832        51.10047677071475        51.10048538371507        51.100493996715386       51.10050260971565        51.10051122271591        51.100519835716284       51.1005284487166         51.100537061716864       51.10054567471718        51.10055428771744        51.10055893062878        51.10055934027639        51.100559749924          51.100560159571614       51.10056056921917        51.10056097886684        51.10056138851445        51.10056179816206        51.10056220780967        51.10056261745723        51.10056757930562        51.10057646049148        51.10058534167729        51.10059422286315        51.10060310404907        51.10061198523488        51.10062086642074        51.100629747606604       51.10063862879241        51.10064750997839        51.100651638039096       51.10065193962214        51.10065224120524        51.10065254278834        51.10065284437138        51.10065314595454        51.10065344753764        51.10065374912068        51.100654050703724       51.10065435228688        51.10065455084333        51.100654676149475       51.10065480145562        51.10065492676176        51.10065505206791        51.10065517737405        51.100655302680195       51.10065542798628        51.10065555329248        51.10065567859863        51.10065551299704        51.10065517820061        51.100654843404186       51.10065450860776        51.100654173811336       51.10065383901491        51.100653504218485       51.10065316942206        51.100652834625635       51.10065249982921        51.100652434290396       51.100652532560844       51.10065263083118        51.10065272910157        51.10065282737196        51.10065292564235        51.10065302391274        51.10065312218313        51.10065322045347        51.10065331872386        51.10065345775462        51.100653607822494       51.10065375789026        51.100653907958076       51.10065405802584        51.10065420809366        51.10065435816142        51.10065450822924        51.10065465829706        51.10065480836488        51.10065430515317        51.1006537377898         51.100653170426426       51.100652603063054       51.100652035699795       51.10065146833642        51.10065090097305        51.10065033360968        51.10064976624636        51.10065055093105        51.10065397280982        51.10065739468865        51.10066081656743        51.10066423844626        51.10066766032503        51.1006710822038         51.10067450408263        51.100677925961406       51.100681347840236       51.10068183373676        51.100681023064794       51.10068021239283        51.10067940172087        51.100678591048904       51.10067778037694        51.10067696970498        51.100676159033014       51.10067534836105        51.100674537689144       51.10067297144019        51.10066275078157        51.100652530122886       51.100642309464206       51.10063208880558        51.1006218681469         51.10061164748822        51.10060142682954        51.10059120617086        51.10058098551224        51.10057191680568        51.100563001908085       51.100554087010494       51.100545172112845       51.10053625721525        51.10052734231766        51.10051842742013        51.10050951252248        51.10051658055295        51.100529969387594       51.100543358222296       51.10055674705694        51.100570135891644       51.100583524726346       51.10059691356099        51.100610302395694       51.10061225036645        51.1005846512669         51.10055705216723        51.10052945306762        51.10050185396801        51.100474254868345       51.10044665576879        51.100419056669125       51.100391457569515       51.100363858469905       51.10033625937035        51.100308660270684       51.100281061171074       51.100253462071464       51.10023170686236        51.10023312438068        51.100234541899056       51.10022549750647        51.100207164114636       51.10019468107282        51.10021320612054        51.100231731168265       51.10025025621604        51.10026878126382        51.10028730631154        51.10030583135932        51.1003243564071         51.10034288145482        51.10036140650254        51.10037993155032        51.1003984565981         51.10041698164582        51.10043550669354        51.10044117555026        51.10042146119525        51.10040174684025        51.100382032485186       51.10036231813018        51.10034260377506        51.10032288942011        51.10030317506511        51.100283460710045       51.10026374635498        51.100244032000035       51.10022431764497        51.10020460328997        51.100184888934905       51.10017564714025        51.100192316362666       51.10019623743494        51.100177282777736       51.10017702957401        51.10019576346406        51.10021449735393        51.10023323124392        51.10025196513385        51.10027069902378        51.10028943291377        51.10030816680364        51.10032690069363        51.10034563458362        51.10036436847349        51.10038310236348        51.10040183625341        51.10042057014334        51.10042563778984        51.100405898026          51.10038615826221        51.100366418498425       51.10034667873464        51.10032693897085        51.10030719920712        51.10028745944334        51.10026771967949        51.100247979915764       51.100228240152035       51.10020850038819        51.100188760624405       51.100169020860676       51.10014928109689        51.100155801739845       51.10015842912094        51.100143630030516       51.100162495837594       51.10018136164467        51.10020022745175        51.10021909325883        51.10023795906591        51.100256824872986       51.100275690680064       51.10029455648714        51.10031342229422        51.10033228810124        51.10035115390832        51.1003700197154         51.10038888552242        51.100407751329556       51.10041797816325        51.10040054899605        51.100383119828734       51.10036569066153        51.10034826149433        51.10033083232702        51.10031340315982        51.100295973992615       51.10027854482536        51.1002611156581         51.1002436864909         51.10022625732364        51.10020882815638        51.10019139898918        51.10017396982198        51.10018030604357        51.10019947668695        51.10021674042849        51.100243783230724       51.10027989880683        51.100316014383          51.100352129959106       51.100388245535214       51.10042436111132        51.10046047668749        51.10049659226365        51.10053270783976        51.10056882341593        51.10060493899209        51.1006410545682         51.10067717014431        51.100713285720474       51.10074940129664        51.100720361945605       51.10068606679681        51.10065177164796        51.10061747649905        51.100583181350316       51.100548886201466       51.100514591052615       51.10048029590382        51.10044600075503        51.10041170560618        51.10037741045727        51.10034311530853        51.100308820159626       51.10027452501083        51.10024679511292        51.100231304752526       51.10023918228808        51.100257602999136       51.100291825792624       51.10032604858611        51.1003602713796         51.10039449417309        51.10042871696663        51.10046293976012        51.10049716255355        51.1005313853471         51.100565608140585       51.10059983093407        51.10063405372756        51.100668276521105       51.10070249931459        51.10073672210808        51.100731906506894       51.10069781783034        51.10066372915395        51.10062964047751        51.100595551801064       51.10056146312456        51.10052737444812        51.10049328577168        51.10045919709523        51.10042510841879        51.10039101974229        51.100356931065846       51.100322842389346       51.100288753712846       51.10025466503646        51.10023949963329        51.10023443361962        51.100245569830406       51.10027304426984        51.100305491967504       51.10033793966522        51.100370387363          51.10040283506072        51.10043528275844        51.10046773045616        51.10050017815382        51.10053262585154        51.10056507354926        51.10059752124698        51.10062996894476        51.10066241664242        51.1006948643402         51.10071324043395        51.10067266752782        51.10063209462169        51.100591521715614       51.10055094880943        51.100510375903355       51.10046980299717        51.100429230091095       51.10038865718491        51.100348084278835       51.10030751137265        51.10026693846652        51.10022636556039        51.1001857926542         51.10014521974807        51.100080147134406       51.10000000000002
17                       49.9341780447366         50.05781079552821        50.17163848782343        50.27470585618619        50.369897604415144       50.45603444053995        50.5335443565715         50.59915049370693        50.66341588349496        50.71538685193423        50.76648885847953        50.806232635453284       50.84480768823789        50.877231839133856       50.905500702496624       50.933769565859336       50.95275507049121        50.97134254202098        50.98993001355075        51.004721201402674       51.01672508810634        51.028728974810065       51.03796082080089        51.045212684978196       51.05246454915556        51.05961597197552        51.064978670316634       51.06888088732069        51.07292930174793        51.076989269009005       51.08058571131363        51.08264922689784        51.084732400274845       51.08682665649826        51.088920912721676       51.090422232510264       51.09137789666801        51.09233356082569        51.09328922498344        51.09424579376207        51.09520516080681        51.09616452785167        51.096545642252295       51.09691086415171        51.097267723792186       51.09762458343272        51.097981443073195       51.09833830271373        51.09869516235426        51.098843015481634       51.09897566719633        51.099108318911135       51.09924097062583        51.09937362234058        51.09950730654958        51.09964133731347        51.099685697536074       51.09973075901587        51.09979592454164        51.09986109006735        51.09992625559312        51.09999142111889        51.100056586644655       51.100115970986224       51.100147252460715       51.10017853393521        51.100204243817245       51.10022427414151        51.10024430446572        51.10026433478993        51.10028436511419        51.1003043954384         51.100324425762665       51.10034445608687        51.10036448641108        51.10038897902501        51.10041376313791        51.10043854725075        51.100463331363585       51.10048811547642        51.10051289958926        51.10052837305733        51.1005431502943         51.10055792753138        51.10057270476841        51.10058748200538        51.100602259242464       51.100617036479434       51.100631813716404       51.10064659095349        51.10065830001429        51.10065478179831        51.10065126358239        51.10064774536647        51.1006442271505         51.10064070893458        51.10063719071866        51.10063367250268        51.100630154286705       51.100626636070785       51.100623117854866       51.10062059820734        51.10061851580889        51.10061643341055        51.1006143510121         51.10061226861376        51.10061018621536        51.10060810381697        51.100606021418514       51.100603939020175       51.10060031919522        51.100592468267564       51.10058461733996        51.10057676641236        51.1005689154847         51.10056106455704        51.10055321362938        51.10054536270178        51.10053751177412        51.10052966084652        51.10052180991886        51.1005181339753         51.100517052943474       51.10051597191165        51.10051489087982        51.10051380984805        51.10051272881617        51.1005116477844         51.10051056675252        51.10050948572075        51.10050840468898        51.100513616107605       51.10052227761673        51.10053093912586        51.10053960063499        51.100548262144116       51.100556923653244       51.10056558516243        51.100574246671556       51.100582908180684       51.10059156968981        51.10059628528995        51.10059679340941        51.10059730152881        51.10059780964821        51.10059831776766        51.10059882588706        51.10059933400646        51.10059984212586        51.10060035024526        51.100600858364714       51.10060591599           51.10061489063264        51.100623865275224       51.10063283991781        51.100641814560504       51.10065078920309        51.10065976384567        51.10066873848831        51.10067771313095        51.10068668777359        51.100690894951526       51.10069126410798        51.10069163326443        51.10069200242083        51.10069237157728        51.100692740733734       51.10069310989019        51.10069347904658        51.10069384820298        51.10069421735943        51.100694472470536       51.100694646497004       51.10069482052353        51.100694994550054       51.10069516857658        51.100695342603046       51.10069551662957        51.10069569065615        51.10069586468262        51.1006960387092         51.10069589711543        51.100695571953906       51.10069524679227        51.10069492163058        51.100694596469          51.10069427130736        51.100693946145725       51.10069362098409        51.10069329582245        51.100692970660816       51.10069290995989        51.10069301014994        51.100693110339876       51.10069321052981        51.100693310719805       51.10069341090974        51.10069351109968        51.10069361128967        51.100693711479664       51.1006938116696         51.100693956450925       51.1006941133067         51.10069427016242        51.1006944270182         51.10069458387392        51.10069474072969        51.10069489758541        51.10069505444119        51.100695211296966       51.100695368152685       51.100694866255935       51.10069429967018        51.10069373308431        51.100693166498445       51.10069259991269        51.10069203332682        51.10069146674107        51.1006909001552         51.10069033356939        51.10069111096425        51.10069450981757        51.10069790867084        51.10070130752416        51.10070470637754        51.10070810523081        51.10071150408419        51.10071490293751        51.100718301790835       51.10072170064416        51.10072212077455        51.100721225461655       51.10072033014876        51.10071943483581        51.100718539522916       51.10071764421002        51.10071674889713        51.100715853584234       51.10071495827128        51.10071406295833        51.10071241243213        51.100702111661064       51.10069181089           51.100681510118875       51.10067120934781        51.100660908576685       51.10065060780562        51.10064030703455        51.10063000626337        51.10061970549236        51.10061057684743        51.10060160470505        51.100592632562666       51.10058366042034        51.10057468827796        51.100565716135634       51.10055674399331        51.10054777185087        51.10055482165001        51.10056820768216        51.10058159371431        51.10059497974646        51.10060836577861        51.10062175181082        51.100635137842914       51.100648523875066       51.100650390499254       51.10062250720591        51.10059462391246        51.10056674061906        51.100538857325546       51.100510974032204       51.10048309073875        51.10045520744541        51.10042732415195        51.100399440858496       51.100371557565154       51.1003436742717         51.1003157909783         51.100287907684844       51.10026586583689        51.10026698702109        51.10026810820534        51.10025900832676        51.10024083329506        51.10022849686692        51.10024710626959        51.10026571567232        51.10028432507505        51.10030293447778        51.100321543880455       51.10034015328324        51.100358762685914       51.10037737208859        51.100395981491374       51.10041459089405        51.100433200296834       51.10045180969951        51.10047041910218        51.10047606548784        51.10045611774507        51.10043617000224        51.10041622225941        51.100396274516584       51.1003763267737         51.10035637903093        51.100336431288156       51.10031648354527        51.1002965358025         51.10027658805967        51.10025664031684        51.10023669257396        51.10021674483119        51.100207258429464       51.10022365528624        51.10022747524704        51.10020872678274        51.1002086628377         51.10022756879346        51.100246474749156       51.100265380704855       51.10028428666061        51.10030319261631        51.100322098572065       51.10034100452776        51.10035991048346        51.100378816439274       51.100397722394916       51.10041662835067        51.10043553430637        51.100454440262126       51.10045953939078        51.100439575917335       51.100419612443886       51.10039964897044        51.10037968549699        51.10035972202354        51.10033975855015        51.10031979507676        51.100299831603195       51.1002798681298         51.100259904656355       51.10023994118296        51.100219977709514       51.100200014236066       51.10018005076262        51.100186319923466       51.10018889236119        51.10017434845474        51.10019343693784        51.10021252542106        51.10023161390416        51.10025070238726        51.10026979087047        51.10028887935357        51.10030796783667        51.10032705631983        51.100346144802984       51.100365233286084       51.100384321769184       51.10040341025234        51.1004224987355         51.100441587218654       51.100451987934775       51.1004345764469         51.10041716495891        51.10039975347104        51.10038234198305        51.100364930495175       51.100347519007244       51.10033010751931        51.10031269603138        51.10029528454345        51.10027787305552        51.100260461567586       51.10024305007971        51.10022563859172        51.10020822710385        51.100214478201565       51.100233567833925       51.10025139651452        51.100278876880964       51.1003153118462         51.1003517468115         51.10038818177668        51.10042461674186        51.10046105170716        51.100497486672396       51.10053392163758        51.100570356602816       51.100606791568055       51.10064322653329        51.10067966149853        51.10071609646377        51.10075253142895        51.100788966394134       51.10075989325378        51.10072553582603        51.100691178398165       51.10065682097036        51.10062246354266        51.100588106114856       51.10055374868705        51.10051939125924        51.10048503383149        51.10045067640368        51.100416318975874       51.10038196154812        51.10034760412026        51.10031324669251        51.100285324109564       51.10026939794926        51.1002775254085         51.10029635839436        51.10033067519822        51.100364992002085       51.10039930880589        51.10043362560975        51.100467942413616       51.10050225921742        51.10053657602123        51.10057089282509        51.10060520962895        51.100639526432815       51.10067384323662        51.10070816004048        51.100742476844346       51.10077679364815        51.100771920303885       51.10073766009157        51.10070339987925        51.10066913966699        51.10063487945462        51.10060061924236        51.10056635903004        51.100532098817666       51.100497838605406       51.10046357839309        51.100429318180716       51.100395057968456       51.10036079775608        51.100326537543765       51.10029227733145        51.100276517237205       51.100270865357174       51.100281430643406       51.10030837209467        51.10034029835202        51.1003722246092         51.10040415086644        51.100436077123675       51.10046800338091        51.10049992963815        51.100531855895326       51.10056378215262        51.100595708409855       51.10062763466709        51.10065956092433        51.100691487181564       51.1007234134388         51.100741052578655       51.10069883988581        51.10065662719302        51.10061441450017        51.100572201807324       51.100529989114534       51.10048777642169        51.10044556372884        51.10040335103605        51.1003611383432         51.100318925650356       51.100276712957566       51.10023450026472        51.10019228757187        51.10015007487908        51.10008276003873        51.10000000000002
18                       49.90503952270302        50.02880477666548        50.142962510986195       50.2465426590058         50.342385635072276       50.42931959182545        50.50778025419277        50.574457331416056       50.639807198963865       50.69299776915898        50.745329079905844       50.78631831850157        50.82614049545299        50.85979815798794        50.8892932050926         50.918788252197146       50.93885337711521        50.95851418487939        50.97817499264352        50.993946065152954       51.006861180282954       51.01977629541307        51.029791140899135       51.037734414664556       51.04567768843009        51.053517721649314       51.05945763327429        51.063839653278364       51.068382295763286       51.07293763098096        51.07698707426675        51.079363478702476       51.0817633454119         51.08417643989202        51.08658953437214        51.08833675861541        51.08947120917378        51.090605659732034       51.09174011029029        51.09287571989313        51.09401491477098        51.09515410964889        51.09562215232995        51.09607170781055        51.09651104262707        51.09695037744348        51.09738971225994        51.0978290470764         51.09826838189281        51.09845606229686        51.0986254394312         51.098794816565544       51.0989641937            51.09913357083428        51.09930381702003        51.099473421977336       51.099532140135125       51.099591633469004       51.09967334999777        51.09975506652654        51.09983678305525        51.09991849958408        51.10000021611279        51.100074708625186       51.10011408453096        51.10015346043673        51.100185471769635       51.10020997582029        51.10023447987095        51.10025898392155        51.100283487972206       51.10030799202286        51.10033249607346        51.10035700012412        51.10038150417472        51.100407785533775       51.1004341829954         51.100460580457025       51.10048697791865        51.100513375380274       51.1005397728419         51.10055616758052        51.10057181433592        51.10058746109132        51.10060310784678        51.100618754602124       51.10063440135764        51.10065004811298        51.10066569486844        51.10068134162384        51.100693803793035       51.100690460946396       51.10068711809981        51.10068377525306        51.10068043240642        51.10067708955984        51.1006737467132         51.1006704038665         51.10066706101986        51.10066371817322        51.100660375326584       51.100657899385055       51.10065580304047        51.10065370669594        51.100651610351406       51.10064951400682        51.100647417662344       51.10064532131776        51.10064322497317        51.100641128628695       51.10063749206631        51.10062961671963        51.10062174137295        51.100613866026265       51.10060599067958        51.1005981153329         51.10059023998616        51.100582364639536       51.10057448929285        51.10056661394617        51.10055873859943        51.10055504678576        51.100553955197256       51.10055286360881        51.10055177202037        51.100550680431866       51.10054958884342        51.10054849725498        51.100547405666475       51.10054631407803        51.100545222489586       51.10055046150035        51.1005591715184         51.100567881536335       51.10057659155433        51.100585301572266       51.10059401159032        51.1006027216082         51.10061143162625        51.10062014164424        51.10062885166218        51.1006336399513         51.10063424654254        51.10063485313367        51.10063545972491        51.100636066316156       51.10063667290734        51.100637279498585       51.10063788608977        51.100638492681014       51.1006390992722         51.10064425267444        51.10065332077386        51.10066238887322        51.10067145697258        51.10068052507194        51.100689593171296       51.100698661270656       51.10070772936996        51.100716797469374       51.10072586556879        51.10073015186407        51.10073058859376        51.10073102532351        51.100731462053375       51.10073189878307        51.10073233551293        51.10073277224268        51.10073320897243        51.100733645702235       51.100734082431984       51.10073439409763        51.100734616844534       51.10073483959144        51.100735062338345       51.10073528508519        51.100735507832155       51.100735730579004       51.100735953325966       51.10073617607287        51.10073639881972        51.10073628123388        51.10073596570709        51.10073565018024        51.10073533465345        51.100735019126546       51.100734703599755       51.10073438807291        51.10073407254606        51.10073375701927        51.10073344149242        51.10073338562944        51.10073348773898        51.10073358984852        51.100733691958055       51.100733794067594       51.10073389617713        51.10073399828667        51.10073410039621        51.10073420250575        51.10073430461529        51.10073445514723        51.100734618790966       51.10073478243464        51.10073494607832        51.100735109721995       51.10073527336567        51.100735437009405       51.10073560065308        51.10073576429676        51.10073592794049        51.1007354273587         51.10073486155045        51.10073429574214        51.100733729933836       51.100733164125586       51.10073259831722        51.10073203250897        51.10073146670072        51.100730900892415       51.10073167099739        51.10073504682521        51.10073842265308        51.10074179848095        51.10074517430877        51.10074855013664        51.100751925964516       51.10075530179233        51.100758677620206       51.10076205344808        51.100762407812454       51.10076142785857        51.10076044790469        51.100759467950866       51.10075848799704        51.1007575080431         51.10075652808928        51.10075554813545        51.100754568181515       51.10075358822769        51.100751853424185       51.100741472540676       51.10073109165711        51.1007207107736         51.100710329890035       51.100699949006525       51.100689568123016       51.10067918723951        51.10066880635594        51.10065842547249        51.100649236889126       51.10064020750201        51.10063117811484        51.10062214872772        51.10061311934061        51.100604089953436       51.10059506056632        51.100586031179205       51.100593062747066       51.10060644597672        51.100619829206266       51.10063321243592        51.10064659566558        51.10065997889524        51.10067336212478        51.10068674535444        51.100688530632056       51.10066036314487        51.100632195657624       51.10060402817044        51.10057586068319        51.10054769319595        51.10051952570882        51.100491358221575       51.10046319073439        51.100435023247144       51.10040685575996        51.10037868827277        51.100350520785526       51.10032235329834        51.10030002481159        51.100300849661664       51.100301674511684       51.10029251914722        51.1002745024756         51.10026231266113        51.100281006418754       51.10029970017638        51.10031839393412        51.1003370876918         51.10035578144948        51.10037447520716        51.10039316896484        51.10041186272247        51.100430556480205       51.10044925023783        51.10046794399557        51.10048663775319        51.10050533151082        51.100510955425534       51.10049077429488        51.10047059316429        51.10045041203364        51.100430230903044       51.10041004977239        51.1003898686418         51.10036968751115        51.10034950638055        51.1003293252499         51.10030914411931        51.100288962988714       51.10026878185806        51.10024860072741        51.10023886971862        51.10025499420976        51.10025871305908        51.10024017078774        51.10024029610133        51.10025937412291        51.10027845214438        51.1002975301659         51.10031660818743        51.10033568620889        51.10035476423042        51.100373842251884       51.10039292027341        51.10041199829493        51.100431076316454       51.10045015433792        51.1004692323595         51.10048831038091        51.10049344099184        51.10047325380873        51.10045306662562        51.10043287944245        51.1004126922594         51.10039250507634        51.100372317893175       51.10035213071012        51.10033194352701        51.100311756343956       51.100291569160845       51.100271381977734       51.10025119479462        51.10023100761151        51.10021082042846        51.10021683810709        51.10021935560155        51.10020506687903        51.10022437803826        51.10024368919744        51.10026300035662        51.1002823115158         51.100301622674976       51.100320933834155       51.10034024499339        51.10035955615257        51.10037886731175        51.10039817847087        51.100417489630104       51.10043680078928        51.10045611194846        51.100475423107696       51.1004859977063         51.10046860389775        51.10045121008909        51.10043381628054        51.10041642247188        51.10039902866322        51.10038163485467        51.100364241046066       51.10034684723746        51.100329453428856       51.100312059620194       51.10029466581159        51.100277272002984       51.10025987819432        51.10024248438572        51.100248650359504       51.10026765898084        51.100286052600495       51.10031397053126        51.10035072488563        51.10038747924           51.100424233594254       51.100460987948566       51.10049774230288        51.10053449665725        51.1005712510115         51.10060800536587        51.10064475972018        51.10068151407444        51.10071826842881        51.10075502278312        51.10079177713743        51.10082853149174        51.1007994245619         51.10076500485519        51.100730585148426       51.100696165441605       51.1006617457349         51.10062732602819        51.10059290632137        51.10055848661466        51.10052406690795        51.10048964720113        51.10045522749442        51.10042080778766        51.10038638808089        51.10035196837413        51.100323853106204       51.10030749114594        51.100315868528924       51.10033511378958        51.100369524603764       51.100403935417944       51.100438346232124       51.10047275704636        51.10050716786054        51.10054157867472        51.1005759894889         51.10061040030308        51.10064481111732        51.1006792219315         51.10071363274568        51.100748043559975       51.1007824543741         51.100816865188335       51.10081193410099        51.1007775023528         51.10074307060461        51.10070863885642        51.10067420710823        51.10063977536004        51.100605343611846       51.100570911863656       51.100536480115466       51.100502048367275       51.100467616619085       51.10043318487095        51.100398753122704       51.10036432137457        51.10032988962638        51.100313534841064       51.100307297094616       51.10031729145629        51.10034369991956        51.10037510473626        51.100406509553125       51.10043791436988        51.10046931918663        51.10050072400338        51.100532128820134       51.10056353363689        51.10059493845358        51.10062634327039        51.10065774808709        51.1006891529039         51.100720557720706       51.10075196253746        51.10076886472331        51.10072501224374        51.100681159764235       51.100637307284785       51.10059345480522        51.100549602325714       51.10050574984621        51.1004618973667         51.10041804488719        51.100374192407685       51.10033033992818        51.10028648744856        51.100242634969106       51.10019878248954        51.100154930010035       51.100085372943056       51.10000000000002
19                       49.87590100066939        49.99979875780298        50.11428653414896        50.21837946182541        50.31487366572935        50.402604743111          50.48201615181404        50.54976416912518        50.61619851443277        50.67060868638367        50.72416930133227        50.7664040015498         50.8074733026682         50.84236447684208        50.87308570768852        50.90380693853501        50.92495168373921        50.94568582773775        50.96641997173623        50.983170928903064       50.99699727245951        51.01082361601601        51.02162146099738        51.030256144350915       51.038890827704506       51.04741947132305        51.05393659623189        51.05879841923587        51.063835289778524       51.0688859929528         51.07338843721982        51.07607773050705        51.0787942905489         51.08152622328572        51.084258156022486       51.08625128472056        51.0875645216795         51.08887775863843        51.090190995597254       51.09150564602419        51.092824668735204       51.09414369144616        51.094698662407666       51.095232551469564       51.09575436146196        51.09627617145435        51.096797981446684       51.09731979143908        51.09784160143141        51.09806910911209        51.09827521166602        51.09848131422001        51.098687416774          51.09889351932799        51.09910032749042        51.09930550664126        51.09937858273423        51.099452507922194       51.09955077545396        51.099649042985675       51.099747310517444       51.099845578049155       51.09994384558087        51.10003344626415        51.1000809166012         51.100128386938195       51.100166699722024       51.10019567749907        51.100224655276065       51.100253633053114       51.10028261083016        51.10031158860721        51.10034056638426        51.10036954416125        51.100398521938246       51.100426592042425       51.10045460285289        51.100482613663246       51.10051062447366        51.10053863528407        51.100566646094535       51.10058396210371        51.10060047837749        51.10061699465132        51.10063351092515        51.10065002719887        51.1006665434727         51.10068305974653        51.100699576020304       51.10071609229408        51.10072930757184        51.10072614009454        51.10072297261718        51.10071980513976        51.10071663766246        51.1007134701851         51.10071030270774        51.10070713523038        51.10070396775302        51.10070080027566        51.1006976327983         51.10069520056288        51.1006930902721         51.10069097998138        51.10068886969066        51.10068675939999        51.100684649109326       51.100682538818546       51.10068042852788        51.100678318237215       51.100674664937515       51.100666765171695       51.10065886540605        51.100650965640284       51.10064306587458        51.10063516610887        51.100627266343054       51.10061936657735        51.10061146681164        51.10060356704588        51.10059566728012        51.10059195959627        51.10059085745115        51.10058975530609        51.10058865316097        51.10058755101585        51.10058644887073        51.10058534672561        51.10058424458043        51.10058314243531        51.10058204029025        51.10058730689326        51.10059606542001        51.10060482394687        51.10061358247367        51.100622341000474       51.100631099527334       51.10063985805414        51.10064861658094        51.100657375107744       51.100666133634604       51.10067099461253        51.10067169967556        51.10067240473859        51.10067310980156        51.100673814864535       51.100674519927566       51.100675224990596       51.100675930053626       51.100676635116656       51.100677340179686       51.100682589358826       51.10069175091502        51.1007009124711         51.10071007402723        51.10071923558337        51.10072839713945        51.10073755869553        51.100746720251664       51.1007558818078         51.10076504336388        51.10076940877644        51.100769913079546       51.10077041738265        51.10077092168581        51.10077142598891        51.10077193029207        51.10077243459523        51.10077293889833        51.10077344320143        51.10077394750459        51.10077431572478        51.10077458719206        51.10077485865935        51.10077513012658        51.10077540159392        51.10077567306115        51.100775944528436       51.100776215995666       51.10077648746301        51.10077675893024        51.10077666535233        51.10077635946027        51.10077605356821        51.10077574767615        51.10077544178415        51.10077513589209        51.10077483000009        51.10077452410803        51.10077421821603        51.10077391232397        51.100773861298876       51.10077396532802        51.10077406935716        51.1007741733863         51.10077427741538        51.10077438144452        51.100774485473664       51.10077458950275        51.10077469353189        51.10077479756103        51.1007749538436         51.10077512427523        51.100775294706864       51.1007754651385         51.10077563557013        51.100775806001764       51.1007759764334         51.10077614686503        51.10077631729666        51.1007764877283         51.100775988461464       51.100775423430775       51.10077485840003        51.10077429336923        51.10077372833848        51.100773163307736       51.10077259827699        51.10077203324619        51.10077146821544        51.10077223103053        51.100775583832956       51.10077893663532        51.10078228943769        51.10078564224011        51.10078899504242        51.100792347844845       51.10079570064727        51.100799053449634       51.100802406252          51.100802694850245       51.10080163025543        51.10080056566068        51.10079950106581        51.10079843647105        51.10079737187618        51.10079630728143        51.100795242686615       51.10079417809186        51.10079311349705        51.100791294416126       51.10078083342023        51.10077037242428        51.10075991142833        51.100749450432374       51.10073898943642        51.10072852844053        51.10071806744452        51.10070760644851        51.10069714545267        51.10068789693082        51.10067881029897        51.10066972366701        51.10066063703516        51.100651550403256       51.10064246377135        51.100633377139445       51.10062429050754        51.100631303844125       51.10064468427123        51.10065806469834        51.10067144512544        51.10068482555255        51.100698205979654       51.10071158640676        51.10072496683381        51.10072667076486        51.100698219083824       51.10066976740279        51.10064131572176        51.100612864040784       51.10058441235981        51.100555960678776       51.10052750899774        51.10049905731677        51.100470605635735       51.10044215395476        51.10041370227373        51.100385250592694       51.10035679891172        51.10033418378606        51.100334712302015       51.100335240818026       51.10032602996756        51.100308171656025       51.10029612845517        51.10031490656786        51.100333684680436       51.100352462793126       51.100371240905815       51.10039001901839        51.100408797131024       51.10042757524366        51.10044635335635        51.10046513146898        51.10048390958161        51.1005026876943         51.10052146580688        51.10054024391957        51.10054584536317        51.100525430844755       51.10050501632634        51.10048460180792        51.100464187289504       51.10044377277109        51.10042335825267        51.10040294373431        51.100382529215835       51.100362114697475       51.100341700179          51.10032128566064        51.100300871142224       51.10028045662375        51.1002704810079         51.100286333133454       51.10028995087117        51.1002716147928         51.10027192936508        51.10029117945237        51.100310429539604       51.10032967962695        51.10034892971419        51.10036817980148        51.10038742988877        51.100406679976004       51.100425930063295       51.10044518015059        51.10046443023788        51.10048368032517        51.100502930412404       51.10052218049975        51.100527342592784       51.10050693170001        51.100486520807294       51.100466109914464       51.10044569902175        51.10042528812903        51.10040487723626        51.10038446634354        51.10036405545077        51.100343644557995       51.10032323366528        51.100302822772505       51.10028241187973        51.10026200098696        51.10024159009424        51.100247356290765       51.10024981884186        51.10023578530331        51.10025531913857        51.100274852973826       51.100294386809026       51.10031392064428        51.10033345447948        51.100352988314796       51.100372522149996       51.10039205598525        51.10041158982051        51.10043112365577        51.10045065749097        51.10047019132617        51.100489725161424       51.10050925899674        51.100520007477826       51.100502631348604       51.10048525521927        51.10046787908993        51.100450502960655       51.100433126831376       51.10041575070204        51.100398374572706       51.10038099844343        51.10036362231409        51.10034624618487        51.100328870055534       51.100311493926256       51.10029411779692        51.10027674166764        51.10028282251744        51.10030175012787        51.100320708686525       51.100349064181614       51.10038613792506        51.100423211668385       51.10046028541183        51.10049735915527        51.1005344328986         51.10057150664204        51.100608580385426       51.10064565412881        51.100682727872254       51.10071980161564        51.10075687535914        51.10079394910247        51.10083102284591        51.10086809658924        51.10083895587002        51.10080447388435        51.10076999189863        51.10073550991291        51.100701027927244       51.10066654594152        51.1006320639558         51.100597581970135       51.10056309998441        51.100528617998634       51.100494136013026       51.100459654027304       51.100425172041525       51.100390690055804       51.10036238210279        51.100345584342676       51.100354211649346       51.10037386918481        51.10040837400942        51.10044287883392        51.100477383658415       51.10051188848297        51.100546393307525       51.10058089813208        51.10061540295658        51.10064990778113        51.10068441260569        51.100718917430186       51.10075342225474        51.100787927079296       51.10082243190385        51.100856936728405       51.100851947898036       51.10081734461397        51.10078274132991        51.1007481380459         51.10071353476184        51.10067893147777        51.100644328193766       51.1006097249097         51.10057512162564        51.10054051834163        51.10050591505751        51.10047131177356        51.10043670848944        51.100402105205376       51.100367501921426       51.10035055244509        51.10034372883223        51.10035315226935        51.10037902774445        51.10040991112078        51.10044079449705        51.100471677873315       51.10050256124964        51.10053344462585        51.10056432800218        51.10059521137839        51.10062609475466        51.10065697813093        51.100687861507254       51.100718744883466       51.10074962825979        51.10078051163612        51.10079667686796        51.100751184601734       51.100705692335566       51.10066020006934        51.10061470780312        51.10056921553689        51.100523723270726       51.10047823100456        51.10043273873828        51.10038724647205        51.100341754205886       51.100296261939604       51.100250769673494       51.10020527740721        51.10015978514099        51.10008798584738        51.10000000000002
20                       49.84676247863581        49.970792738940304       50.085610557311725       50.19021626464496        50.28736169638648        50.37588989439655        50.45625204943536        50.52507100683425        50.59258982990167        50.64821960360837        50.703009522758634       50.74648968459803        50.788806109883296       50.82493079569616        50.85687821028449        50.88882562487282        50.91104999036315        50.932857470596105       50.954664950829          50.97239579265323        50.98713336463612        51.00187093661896        51.01345178109568        51.02277787403739        51.03210396697904        51.04132122099679        51.04841555918949        51.05375718519355        51.05928828379382        51.06483435492487        51.06978980017294        51.072791982311685       51.075825235685954       51.07887600667942        51.08192677767295        51.084165810825766       51.08565783418527        51.08714985754477        51.08864188090422        51.09013557215536        51.09163442269943        51.093133273243495       51.09377517248544        51.09439339512858        51.09499768029684        51.095601965465164       51.09620625063343        51.09681053580175        51.097414820970016       51.09768215592726        51.097924983900896       51.09816781187453        51.09841063984811        51.09865346782175        51.09889683796092        51.09913759130518        51.099225025333396       51.099313382375385       51.0994282009101         51.09954301944481        51.09965783797958        51.09977265651429        51.099887475049          51.09999218390311        51.100047748671386       51.10010331343972        51.10014792767441        51.1001813791778         51.100214830681296       51.10024828218479        51.10028173368818        51.10031518519162        51.100348636695          51.100382088198444       51.100415539701885       51.10044539855113        51.10047502271033        51.10050464686947        51.100534271028664       51.10056389518792        51.100593519347115       51.100611756626904       51.10062914241905        51.10064652821126        51.10066391400346        51.10068129979561        51.10069868558787        51.10071607138002        51.100733457172225       51.10075084296443        51.1007648113507         51.10076181924262        51.1007588271346         51.10075583502646        51.10075284291844        51.10074985081036        51.10074685870228        51.10074386659426        51.10074087448618        51.1007378823781         51.10073489027002        51.100732501740595       51.10073037750368        51.10072825326688        51.100726129029965       51.10072400479311        51.10072188055631        51.10071975631939        51.100717632082535       51.100715507845734       51.1007118378086         51.100703913623875       51.10069598943903        51.1006880652543         51.10068014106946        51.100672216884675       51.10066429269989        51.10065636851516        51.10064844433032        51.10064052014559        51.10063259596075        51.10062887240679        51.10062775970505        51.100626647003196       51.10062553430146        51.10062442159972        51.10062330889792        51.10062219619613        51.10062108349433        51.10061997079259        51.1006188580908         51.10062415228606        51.100632959321615       51.100641766357285       51.100650573392954       51.100659380428624       51.100668187464294       51.100676994499906       51.100685801535576       51.100694608571246       51.100703415606915       51.10070834927376        51.10070915280858        51.10070995634334        51.10071075987821        51.10071156341297        51.100712366947846       51.10071317048266        51.10071397401748        51.1007147775523         51.100715581087115       51.10072092604321        51.10073018105618        51.100739436069034       51.10074869108189        51.1007579460948         51.1007672011076         51.10077645612046        51.10078571113337        51.100794966146225       51.10080422115908        51.10080866568893        51.100809237565386       51.10080980944184        51.1008103813183         51.10081095319481        51.10081152507132        51.10081209694778        51.10081266882423        51.100813240700745       51.100813812577144       51.100814237351926       51.10081455753959        51.10081487772726        51.100815197914926       51.10081551810259        51.10081583829026        51.10081615847787        51.100816478665536       51.10081679885326        51.100817119040926       51.10081704947072        51.10081675321351        51.100816456956295       51.100816160699026       51.100815864441756       51.100815568184544       51.10081527192733        51.10081497567006        51.100814679412906       51.10081438315558        51.10081433696837        51.10081444291711        51.100814548865856       51.100814654814485       51.10081476076323        51.100814866711914       51.1008149726606         51.100815078609344       51.10081518455797        51.10081529050677        51.10081545253985        51.10081562975938        51.10081580697897        51.10081598419856        51.10081616141821        51.10081633863774        51.10081651585733        51.10081669307692        51.10081687029651        51.1008170475161         51.10081654956423        51.100815985311044       51.10081542105786        51.10081485680462        51.10081429255138        51.100813728298135       51.100813164044894       51.10081259979165        51.10081203553847        51.10081279106373        51.10081612084059        51.10081945061751        51.100822780394424       51.10082611017134        51.10082943994826        51.10083276972523        51.10083609950209        51.100839429279006       51.10084275905592        51.10084298188798        51.100841832652236       51.10084068341655        51.10083953418075        51.100838384945064       51.100837235709264       51.10083608647352        51.10083493723778        51.100833788002035       51.10083263876629        51.10083073540807        51.10082019429973        51.10080965319139        51.100799112082996       51.1007885709746         51.100778029866206       51.10076748875781        51.10075694764953        51.10074640654108        51.10073586543268        51.100726556972575       51.10071741309588        51.10070826921924        51.100699125342544       51.100689981465905       51.10068083758921        51.10067169371257        51.10066254983593        51.100669544941184       51.100682922565795       51.10069630019041        51.10070967781496        51.100723055439516       51.10073643306413        51.10074981068868        51.10076318831324        51.10076481089766        51.100736075022894       51.100707339148016       51.10067860327325        51.100649867398374       51.10062113152355        51.10059239564873        51.10056365977397        51.10053492389915        51.100506188024326       51.10047745214956        51.10044871627474        51.10041998039992        51.1003912445251         51.100368342760646       51.10036857494248        51.10036880712431        51.100359540787906       51.100341840836506       51.100329944249324       51.10034880671691        51.10036766918449        51.100386531652134       51.10040539411972        51.1004242565873         51.100443119054944       51.10046198152253        51.10048084399011        51.100499706457754       51.10051856892534        51.10053743139298        51.10055629386056        51.100575156328205       51.10058073530081        51.10056008739457        51.10053943948839        51.10051879158215        51.10049814367596        51.100477495769724       51.10045684786354        51.10043619995736        51.10041555205112        51.10039490414488        51.100374256238695       51.10035360833251        51.10033296042627        51.10031231252009        51.100302092297056       51.100317672056974       51.10032118868327        51.10030305879775        51.10030356262871        51.100322984781826       51.10034240693483        51.10036182908789        51.100381251241004       51.100400673394006       51.10042009554712        51.10043951770018        51.10045893985324        51.10047836200624        51.10049778415936        51.10051720631236        51.10053662846548        51.100556050618536       51.10056124419384        51.10054060959146        51.10051997498897        51.10049934038659        51.100478705784155       51.10045807118178        51.10043743657934        51.10041680197696        51.10039616737447        51.10037553277209        51.10035489816971        51.10033426356728        51.1003136289649         51.10029299436246        51.10027235976008        51.10027787447444        51.10028028208211        51.100266503727596       51.100286260238875       51.10030601675021        51.10032577326149        51.10034552977277        51.100365286284045       51.10038504279538        51.10040479930666        51.100424555817995       51.10044431232927        51.10046406884055        51.10048382535183        51.10050358186311        51.1005233383745         51.10054309488578        51.10055401724941        51.100536658799456       51.10051930034939        51.10050194189944        51.10048458344943        51.10046722499942        51.10044986654941        51.10043250809946        51.10041514964951        51.1003977911995         51.10038043274949        51.10036307429948        51.10034571584947        51.10032835739946        51.10031099894945        51.100316994675325       51.10033584127473        51.1003553647725         51.100384157831854       51.10042155096437        51.10045894409683        51.100496337229345       51.10053373036186        51.100571123494376       51.100608516626835       51.10064590975935        51.100683302891866       51.10072069602438        51.10075808915684        51.10079548228936        51.100832875421816       51.10087026855433        51.10090766168679        51.10087848717819        51.10084394291357        51.100809398648835       51.10077485438421        51.100740310119534       51.10070576585491        51.100671221590176       51.1006366773255         51.100602133060875       51.10056758879614        51.10053304453152        51.10049850026684        51.10046395600216        51.10042941173748        51.10040091109943        51.10038367753941        51.10039255476988        51.10041262458003        51.10044722341496        51.10048182224983        51.10051642108476        51.100551019919635       51.10058561875451        51.10062021758938        51.10065481642425        51.10068941525918        51.100724014094055       51.100758612928985       51.1007932117638         51.10082781059873        51.1008624094336         51.100897008268475       51.10089196169508        51.100857186875146       51.10082241205521        51.10078763723533        51.10075286241539        51.10071808759551        51.10068331277557        51.10064853795569        51.100613763135755       51.100578988315874       51.10054421349594        51.100509438676          51.10047466385612        51.10043988903618        51.1004051142163         51.100387570048895       51.10038016056967        51.10038901308229        51.10041435556934        51.10044471750507        51.10047507944091        51.100505441376754       51.10053580331254        51.100566165248324       51.10059652718411        51.100626889119894       51.10065725105568        51.100687612991464       51.10071797492725        51.10074833686309        51.10077869879888        51.10080906073472        51.10082448901261        51.100777356959725       51.10073022490684        51.100683092853956       51.100635960801014       51.10058882874813        51.10054169669519        51.10049456464236        51.10044743258942        51.100400300536535       51.10035316848365        51.10030603643071        51.100258904377824       51.10021177232488        51.100164640272          51.10009059875165        51.10000000000002
21                       49.81762395660223        49.94178672007757        50.05693458047449        50.16205306746451        50.25984972704356        50.349175045682045       50.43048794705669        50.50037784454332        50.56898114537057        50.62583052083306        50.681849744184944       50.72657536764626        50.77013891709839        50.8074971145503         50.84067071288047        50.87384431121063        50.8971482969871         50.92002911345446        50.94290992992171        50.9616206564034         50.97726945681268        50.99291825722196        51.00528210119393        51.01529960372375        51.02531710625351        51.03522297067059        51.042894522147094       51.04871595115111        51.054741277809114       51.06078271689677        51.066191163126064       51.06950623411626        51.07285618082295        51.07622579007318        51.07959539932335        51.082080336930915       51.083751146690986       51.085421956451114       51.087092766211185       51.08876549828642        51.09044417666354        51.092122855040714       51.09285168256315        51.09355423878753        51.09424099913173        51.094927759476036       51.095614519820174       51.096301280164425       51.09698804050868        51.09729520274249        51.097574756135714       51.09785430952894        51.09813386292217        51.098413416315395       51.09869334843131        51.0989696759691         51.09907146793245        51.09917425682846        51.09930562636623        51.09943699590394        51.099568365441655       51.099699734979424       51.099831104517136       51.099950921542074       51.10001458074163        51.10007823994124        51.100129155626746       51.100167080856636       51.100205006086526       51.10024293131636        51.10028085654619        51.10031878177597        51.10035670700586        51.10039463223575        51.100432557465524       51.10046420505978        51.10049544256782        51.100526680075745       51.100557917583785       51.10058915509177        51.100620392599694       51.10063955115004        51.10065780646062        51.10067606177125        51.100694317081775       51.100712572392354       51.10073082770293        51.10074908301351        51.10076733832409        51.100785593634726       51.100800315129504       51.100797498390705       51.100794681651905       51.100791864913106       51.10078904817436        51.10078623143562        51.10078341469682        51.10078059795808        51.10077778121928        51.10077496448048        51.100772147741736       51.10076980291831        51.10076766473526        51.100765526552266       51.10076338836927        51.10076125018628        51.10075911200329        51.10075697382024        51.10075483563725        51.10075269745431        51.10074901067975        51.10074106207594        51.10073311347213        51.10072516486821        51.1007172162644         51.10070926766059        51.10070131905667        51.10069337045286        51.10068542184899        51.100677473245185       51.10066952464126        51.100665785217245       51.100664661958774       51.10066353870036        51.100662415442          51.10066129218353        51.100660168925174       51.1006590456667         51.10065792240823        51.100656799149874       51.1006556758914         51.1006609976788         51.10066985322328        51.100678708767816       51.10068756431224        51.100696419856774       51.10070527540131        51.10071413094579        51.100722986490325       51.10073184203475        51.100740697579226       51.10074570393493        51.100746605941595       51.1007475079482         51.10074840995486        51.100749311961465       51.10075021396807        51.100751115974674       51.100752017981335       51.10075291998794        51.100753821994545       51.100759262727706       51.10076861119734        51.100777959666914       51.100787308136546       51.100796656606235       51.10080600507581        51.100815353545386       51.10082470201502        51.10083405048471        51.10084339895428        51.10084792260136        51.10084856205117        51.10084920150098        51.10084984095084        51.10085048040065        51.10085111985046        51.100851759300326       51.100852398750135       51.10085303819994        51.10085367764975        51.10085415897902        51.10085452788712        51.10085489679517        51.10085526570322        51.10085563461121        51.100856003519255       51.1008563724273         51.10085674133535        51.100857110243396       51.10085747915144        51.10085743358911        51.10085714696669        51.100856860344265       51.100856573721785       51.10085628709936        51.10085600047688        51.10085571385446        51.10085542723209        51.10085514060967        51.10085485398719        51.10085481263786        51.100854920506094       51.10085502837444        51.10085513624267        51.10085524411102        51.10085535197925        51.10085545984754        51.100855567715826       51.100855675584114       51.100855783452346       51.1008559512361         51.100856135243646       51.100856319251136       51.10085650325874        51.10085668726623        51.10085687127378        51.10085705528127        51.100857239288814       51.10085742329636        51.10085760730385        51.10085711066711        51.10085654719137        51.10085598371569        51.10085542023995        51.10085485676427        51.10085429328859        51.10085372981291        51.100853166337174       51.100852602861494       51.10085335109687        51.10085665784834        51.10085996459975        51.10086327135116        51.10086657810268        51.10086988485409        51.1008731916055         51.10087649835697        51.100879805108434       51.1008831118599         51.10088326892583        51.10088203504915        51.10088080117248        51.100879567295806       51.100878333419075       51.100877099542345       51.10087586566567        51.100874631789          51.10087339791232        51.10087216403565        51.100870176400065       51.10085955517934        51.1008489339585         51.100838312737665       51.10082769151688        51.100817070296046       51.100806449075264       51.10079582785454        51.100785206633645       51.100774585412864       51.10076521701433        51.1007560158929         51.10074681477147        51.10073761365004        51.10072841252861        51.10071921140718        51.10071001028575        51.100700809164266       51.1007077860383         51.10072116086042        51.10073453568236        51.100747910504424       51.10076128532654        51.100774660148545       51.100788034970606       51.100801409792666       51.10080295103046        51.10077393096185        51.10074491089324        51.10071589082463        51.10068687075602        51.10065785068741        51.1006288306188         51.10059981055019        51.100570790481584       51.10054177041292        51.10051275034442        51.100483730275755       51.100454710207146       51.100425690138536       51.10040250173523        51.10040243758294        51.10040237343071        51.10039305160825        51.10037551001699        51.10036376004342        51.100382706866014       51.10040165368855        51.10042060051114        51.100439547333735       51.100458494156214       51.10047744097881        51.1004963878014         51.10051533462399        51.10053428144653        51.100553228269064       51.100572175091656       51.10059112191425        51.100610068736785       51.10061562523845        51.100594743944384       51.10057386265038        51.10055298135637        51.10053210006242        51.10051121876836        51.100490337474355       51.10046945618035        51.1004485748864         51.10042769359234        51.10040681229833        51.100385931004325       51.10036504971032        51.10034416841637        51.10033370358627        51.10034901098061        51.10035242649536        51.10033450280275        51.1003351958924         51.10035479011128        51.10037438433005        51.10039397854894        51.10041357276776        51.10043316698659        51.10045276120542        51.100472355424245       51.10049194964307        51.100511543861955       51.10053113808078        51.100550732299666       51.10057032651844        51.10058992073732        51.10059514579484        51.10057428748274        51.100553429170645       51.10053257085855        51.100511712546506       51.10049085423441        51.10046999592231        51.100449137610326       51.10042827929817        51.10040742098613        51.10038656267409        51.10036570436199        51.10034484604995        51.10032398773791        51.100303129425754       51.100308392658064       51.10031074532236        51.10029722215188        51.100317201339124       51.100337180526594       51.100357159713894       51.10037713890125        51.10039711808861        51.10041709727602        51.10043707646338        51.10045705565068        51.100477034838036       51.10049701402539        51.10051699321275        51.10053697240011        51.100556951587464       51.10057693077488        51.10058802702099        51.10057068625031        51.10055334547957        51.10053600470894        51.10051866393826        51.10050132316752        51.100483982396895       51.100466641626156       51.10044930085547        51.10043196008485        51.100414619314165       51.10039727854348        51.10037993777274        51.10036259700206        51.10034525623138        51.10035116683332        51.1003699324217         51.100390020858526       51.10041925148221        51.10045696400374        51.10049467652533        51.100532389046975       51.10057010156851        51.1006078140901         51.100645526611686       51.100683239133275       51.100720951654864       51.10075866417645        51.1007963766981         51.10083408921969        51.10087180174122        51.10090951426281        51.10094722678434        51.10091801848637        51.10088341194273        51.100848805399096       51.10081419885546        51.100779592311824       51.100744985768245       51.10071037922455        51.100675772680916       51.100641166137336       51.10060655959364        51.100571953050064       51.100537346506485       51.10050273996285        51.100468133419156       51.10043944009607        51.10042177073609        51.100430897890305       51.10045137997531        51.10048607282056        51.10052076566575        51.100555458510996       51.10059015135624        51.10062484420155        51.10065953704674        51.10069422989193        51.100728922737176       51.10076361558242        51.10079830842767        51.10083300127292        51.100867694118165       51.10090238696341        51.1009370798086         51.10093197549219        51.10089702913638        51.100862082780566       51.10082713642481        51.100792190069          51.10075724371325        51.100722297357436       51.10068735100168        51.10065240464587        51.10061745829012        51.100582511934306       51.10054756557861        51.1005126192228         51.10047767286699        51.10044272651129        51.10042458765287        51.10041659230717        51.100424873895236       51.10044968339423        51.10047952388953        51.100509364384834       51.10053920488019        51.10056904537544        51.100598885870795       51.10062872636615        51.1006585668614         51.100688407356756       51.10071824785206        51.10074808834736        51.10077792884266        51.10080776933802        51.10083760983332        51.10085230115732        51.10080352931766        51.100754757478114       51.10070598563851        51.10065721379891        51.100608441959366       51.100559670119765       51.10051089828016        51.10046212644056        51.10041335460096        51.10036458276136        51.10031581092176        51.100267039082155       51.10021826724255        51.10016949540295        51.100093211655974       51.10000000000002
22                       49.78848543456871        49.9127807012149         50.02825860363731        50.13388987028418        50.232337757700634       50.32246019696754        50.40472384467796        50.47568468225245        50.545372460839474       50.60344143805776        50.66068996561137        50.70666105069455        50.75147172431355        50.790063433404384       50.82446321547644        50.8588629975485         50.883246603611155       50.90720075631282        50.931154909014424       50.950845520153564       50.96740554898929        50.98396557782496        50.99711242129223        51.00782133341016        51.01853024552804        51.029124720344385       51.03737348510481        51.043674717108786       51.050194271824466       51.05673107886872        51.062592526079186       51.066220485920894       51.06988712596001        51.073575573466826       51.0772640209737         51.079994863036006       51.0818444591967         51.083694055357455       51.08554365151815        51.08739542441754        51.08925393062782        51.091112436838046       51.09192819264092        51.09271508244649        51.09348431796667        51.09425355348685        51.09502278900692        51.0957920245271         51.096561260047224       51.096908249557714       51.09722452837053        51.09754080718341        51.09785708599628        51.0981733648091         51.098489858901644       51.098801760632966       51.098917910531554       51.09903513128165        51.099183051822365       51.09933097236308        51.09947889290379        51.0996268134445         51.099774733985214       51.09990965918098        51.09998141281187        51.10005316644276        51.10011038357919        51.10015278253542        51.10019518149164        51.100237580447924       51.10027997940415        51.100322378360374       51.100364777316656       51.10040717627288        51.100449575229106       51.100483011568485       51.100515862425254       51.10054871328202        51.10058156413879        51.100614414995505       51.10064726585222        51.10066734567323        51.10068647050218        51.100705595331135       51.10072472016009        51.1007438449891         51.100762969818106       51.10078209464706        51.10080121947601        51.100820344304964       51.100835818908195       51.10083317753873        51.10083053616927        51.10082789479975        51.10082525343029        51.100822612060824       51.10081997069136        51.1008173293219         51.10081468795238        51.10081204658292        51.100809405213454       51.10080710409608        51.100804951966836       51.10080279983771        51.100800647708525       51.1007984955794         51.10079634345027        51.10079419132103        51.1007920391919         51.100789887062774       51.100786183550895       51.100778210528006       51.10077023750512        51.10076226448223        51.10075429145934        51.10074631843645        51.10073834541356        51.10073037239067        51.100722399367726       51.10071442634484        51.10070645332189        51.100702698027646       51.10070156421267        51.10070043039758        51.10069929658249        51.1006981627674         51.10069702895237        51.10069589513728        51.10069476132219        51.1006936275071         51.10069249369201        51.10069784307166        51.100706747124946       51.100715651178234       51.10072455523158        51.100733459284925       51.10074236333827        51.100751267391615       51.100760171444904       51.10076907549825        51.10077797955165        51.10078305859622        51.10078405907467        51.10078505955306        51.10078606003151        51.1007870605099         51.10078806098829        51.10078906146674        51.10079006194513        51.10079106242358        51.100792062901974       51.10079759941209        51.1008070413385         51.10081648326485        51.1008259251912         51.10083536711761        51.10084480904402        51.100854250970315       51.10086369289678        51.100873134823075       51.10088257674954        51.10088717951385        51.10088788653701        51.10088859356017        51.10088930058333        51.100890007606495       51.10089071462971        51.100891421652875       51.10089212867598        51.10089283569914        51.10089354272236        51.100894080606224       51.10089449823465        51.10089491586302        51.10089533349151        51.10089575111988        51.10089616874831        51.100896586376734       51.10089700400516        51.10089742163353        51.10089783926196        51.10089781770756        51.10089754071987        51.100897263732236       51.1008969867446         51.10089670975697        51.10089643276933        51.1008961557817         51.10089587879406        51.10089560180643        51.100895324818794       51.100895288307356       51.10089539809525        51.10089550788314        51.100895617670915       51.100895727458806       51.100895837246696       51.10089594703453        51.10089605682242        51.10089616661031        51.10089627639809        51.10089644993241        51.10089664072791        51.100896831523414       51.10089702231886        51.100897213114365       51.10089740390981        51.10089759470526        51.10089778550076        51.10089797629621        51.100898167091714       51.10089767176987        51.100897109071695       51.10089654637352        51.10089598367534        51.10089542097717        51.10089485827905        51.10089429558093        51.10089373288264        51.10089317018458        51.100893911130015       51.100897194855975       51.10090047858199        51.10090376230795        51.10090704603397        51.10091032975993        51.100913613485886       51.100916897211846       51.10092018093786        51.10092346466388        51.100923555963675       51.10092223744607        51.10092091892841        51.100919600410805       51.100918281893144       51.10091696337548        51.10091564485788        51.10091432634022        51.100913007822555       51.10091168930495        51.10090961739206        51.100898916058895       51.100888214725614       51.10087751339239        51.10086681205917        51.100856110725886       51.10084540939272        51.100834708059494       51.100824006726214       51.1008133053931         51.10080387705602        51.10079461868986        51.10078536032364        51.10077610195742        51.10076684359126        51.10075758522504        51.10074832685888        51.10073906849266        51.100746027135415       51.100759399154924       51.100772771174434       51.10078614319394        51.10079951521345        51.10081288723302        51.10082625925253        51.10083963127204        51.10084109116326        51.10081178690086        51.100782482638465       51.10075317837601        51.10072387411361        51.100694569851214       51.100665265588816       51.10063596132636        51.10060665706402        51.100577352801565       51.100548048539224       51.10051874427677        51.100489440014314       51.10046013575197        51.10043666070982        51.10043630022341        51.100435939737          51.10042656242865        51.10040917919753        51.10039757583763        51.10041660701512        51.10043563819261        51.10045466937015        51.100473700547695       51.10049273172524        51.100511762902784       51.10053079408027        51.10054982525776        51.10056885643536        51.100587887612846       51.10060691879039        51.100625949967935       51.10064498114548        51.10065051517603        51.1006294004942         51.100608285812484       51.100587171130655       51.10056605644888        51.100544941767055       51.100523827085226       51.10050271240351        51.10048159772168        51.10046048303985        51.10043936835808        51.10041825367625        51.100397138994424       51.10037602431265        51.10036531487549        51.100380349904185       51.10038366430746        51.10036594680781        51.10036682915609        51.10038659544074        51.10040636172528        51.10042612800993        51.10044589429458        51.100465660579175       51.10048542686377        51.100505193148365       51.10052495943302        51.10054472571767        51.10056449200226        51.10058425828686        51.10060402457145        51.10062379085605        51.10062904739584        51.100607965374024       51.10058688335232        51.10056580133056        51.1005447193088         51.1005236372871         51.10050255526539        51.10048147324369        51.10046039122193        51.100439309200226       51.100418227178466       51.10039714515676        51.100376063134945       51.10035498111324        51.10033389909148        51.100338910841685       51.10034120856261        51.10032794057611        51.100348142439486       51.100368344302865       51.1003885461663         51.10040874802968        51.100428949893114       51.10044915175655        51.100469353619985       51.10048955548342        51.1005097573468         51.100529959210235       51.10055016107367        51.10057036293705        51.100590564800484       51.10061076666392        51.100622036792515       51.10060471370116        51.100587390609746       51.10057006751839        51.100552744427034       51.10053542133562        51.100518098244265       51.10050077515291        51.10048345206155        51.10046612897014        51.100448805878784       51.10043148278743        51.100414159696015       51.10039683660466        51.1003795135133         51.10038533899126        51.10040402356867        51.100424676944556       51.10045434513245        51.10049237704317        51.10053040895389        51.10056844086449        51.10060647277521        51.100644504685874       51.10068253659654        51.1007205685072         51.10075860041792        51.10079663232864        51.1008346642393         51.10087269614996        51.100910728060626       51.10094875997129        51.10098679188195        51.10095754979454        51.10092288097195        51.10088821214936        51.100853543326764       51.10081887450417        51.10078420568158        51.10074953685893        51.100714868036334       51.1006801992138         51.100645530391205       51.10061086156861        51.100576192746075       51.100541523923425       51.10050685510083        51.10047796909271        51.10045986393283        51.10046924101073        51.10049013537048        51.1005249222261         51.10055970908172        51.10059449593729        51.10062928279285        51.100664069648474       51.10069885650404        51.100733643359604       51.10076843021517        51.100803217070734       51.100838003926356       51.10087279078198        51.10090757763754        51.10094236449311        51.10097715134873        51.10097198928918        51.100936871397494       51.100901753505866       51.100866635614295       51.10083151772261        51.10079639983098        51.100761281939356       51.10072616404767        51.100691046156044       51.10065592826436        51.10062081037273        51.100585692481104       51.10055057458948        51.10051545669779        51.100480338806165       51.100461605256726       51.10045302404467        51.100460734708236       51.10048501121912        51.10051433027394        51.100543649328756       51.100572968383574       51.10060228743845        51.100631606493266       51.100660925548084       51.1006902446029         51.10071956365772        51.100748882712594       51.10077820176741        51.100807520822286       51.100836839877104       51.10086615893192        51.10088011330197        51.10082970167565        51.10077929004939        51.100728878423126       51.10067846679681        51.100628055170546       51.10057764354423        51.10052723191802        51.10047682029165        51.100426408665385       51.10037599703912        51.100325585412804       51.10027517378654        51.100224762160224       51.10017435053396        51.1000958245603         51.10000000000002
23                       49.759346912535136       49.883774682352225       49.99958262680002        50.10572667310373        50.204825788357766       50.295745348253035       50.37895974229923        50.45099151996152        50.52176377630832        50.581052355282395       50.639530187037735       50.68674673374278        50.7328045315287         50.77262975225847        50.80825571807236        50.84388168388631        50.8693449102351         50.894372399171175       50.91939988810719        50.94007038390373        50.95754164116579        50.97501289842796        50.988942741390474       51.00034306309652        51.01174338480257        51.02302647001818        51.031852448062466       51.038633483066405       51.04564726583976        51.05267944084062        51.05899388903231        51.06293473772553        51.06691807109695        51.07092535686053        51.074932642624105       51.0779093891411         51.07993777170242        51.081966154263796       51.08399453682512        51.08602535054865        51.08806368459193        51.09010201863532        51.09100470271869        51.091875926105445       51.092727636801555       51.093579347497666       51.09443105819366        51.095282768889774       51.09613447958577        51.09652129637294        51.09687430060541        51.09722730483787        51.097580309070395       51.09793331330286        51.09828636937215        51.098633845296945       51.09876435313072        51.098896005734844       51.09906047727861        51.09922494882227        51.09938942036598        51.09955389190969        51.09971836345335        51.09986839681994        51.099948244882114       51.10002809294423        51.100091611531525       51.1001384842142         51.10018535689687        51.10023222957955        51.100279102262164       51.10032597494478        51.100372847627455       51.10041972031013        51.100466592992746       51.10050181807725        51.1005362822828         51.1005707464883         51.10060521069386        51.10063967489941        51.10067413910491        51.10069514019642        51.10071513454375        51.10073512889119        51.100755123238514       51.10077511758584        51.10079511193322        51.100815106280606       51.10083510062793        51.100855094975316       51.100871322687055       51.10086885668687        51.10086639068669        51.10086392468645        51.10086145868627        51.100858992686085       51.1008565266859         51.10085406068572        51.10085159468554        51.100849128685354       51.10084666268517        51.10084440527385        51.10084223919853        51.10084007312321        51.10083790704789        51.10083574097257        51.10083357489731        51.10083140882193        51.10082924274661        51.10082707667135        51.10082335642204        51.10081535898007        51.100807361538216       51.10079936409625        51.100791366654335       51.100783369212365       51.100775371770396       51.100767374328484       51.100759376886515       51.100751379444546       51.10074338200258        51.10073961083822        51.10073846646651        51.1007373220948         51.100736177723036       51.10073503335133        51.10073388897956        51.10073274460785        51.10073160023609        51.100730455864436       51.100729311492614       51.1007346884644         51.10074364102661        51.100752593588766       51.10076154615092        51.10077049871313        51.10077945127534        51.1007884038375         51.10079735639965        51.10080630896175        51.10081526152402        51.10082041325745        51.10082151220769        51.10082261115792        51.10082371010816        51.100824809058395       51.100825908008574       51.10082700695881        51.1008281059091         51.10082920485934        51.100830303809516       51.10083593609659        51.100845471479715       51.10085500686279        51.100864542245915       51.1008740776291         51.10088361301217        51.1008931483953         51.10090268377843        51.100912219161614       51.10092175454474        51.10092643642628        51.10092721102285        51.10092798561931        51.10092876021588        51.10092953481234        51.10093030940891        51.100931084005424       51.10093185860188        51.1009326331984         51.10093340779491        51.100934002233316       51.10093446858218        51.10093493493099        51.1009354012798         51.10093586762855        51.10093633397736        51.10093680032617        51.100937266674975       51.100937733023784       51.10093819937265        51.10093820182607        51.100937934473166       51.10093766712032        51.100937399767474       51.10093713241463        51.10093686506178        51.10093659770894        51.10093633035609        51.100936063003246       51.1009357956504         51.10093576397685        51.100935875684286       51.10093598739172        51.10093609909916        51.100936210806594       51.10093632251403        51.10093643422152        51.10093654592896        51.10093665763634        51.100936769343775       51.100936948628714       51.100937146212175       51.10093734379552        51.10093754137898        51.10093773896239        51.10093793654585        51.10093813412925        51.100938331712655       51.10093852929606        51.10093872687952        51.100938232872636       51.10093767095202        51.100937109031406       51.10093654711068        51.10093598519006        51.100935423269505       51.10093486134883        51.10093429942822        51.100933737507546       51.100934471163214       51.10093773186372        51.10094099256423        51.10094425326474        51.10094751396525        51.10095077466576        51.100954035366215       51.100957296066724       51.10096055676718        51.10096381746774        51.100963843001466       51.100962439842874       51.10096103668434        51.10095963352569        51.100958230367155       51.10095682720856        51.10095542405003        51.10095402089138        51.10095261773279        51.10095121457425        51.100949058384          51.10093827693839        51.10092749549278        51.10091671404706        51.10090593260145        51.10089515115578        51.10088436971006        51.10087358826445        51.10086280681878        51.10085202537317        51.100842537097776       51.10083322148682        51.100823905875814       51.10081459026486        51.10080527465385        51.100795959042955       51.100786643432          51.10077732782105        51.10078426823247        51.10079763744949        51.100811006666504       51.10082437588346        51.10083774510042        51.10085111431749        51.10086448353445        51.10087785275141        51.10087923129606        51.100849642839876       51.10082005438363        51.10079046592739        51.1007608774712         51.10073128901496        51.10070170055877        51.100672112102586       51.1006425236464         51.100612935190156       51.10058334673403        51.10055375827778        51.10052416982154        51.1004945813653         51.10047081968435        51.10047016286387        51.100469506043396       51.10046007324905        51.10044284837795        51.100431391631616       51.10045050716417        51.10046962269661        51.10048873822916        51.100507853761655       51.100526969294094       51.10054608482665        51.100565200359085       51.10058431589158        51.10060343142413        51.10062254695663        51.100641662489124       51.10066077802156        51.100679893554          51.10068540511361        51.100664057044014       51.10064270897442        51.100621360904825       51.10060001283529        51.100578664765635       51.1005573166961         51.1005359686265         51.10051462055685        51.100493272487256       51.10047192441772        51.10045057634807        51.10042922827847        51.100407880208934       51.10039692616465        51.10041168882776        51.10041490211955        51.100397390812816       51.100398462419776       51.10041840077014        51.1004383391205         51.10045827747092        51.10047821582134        51.10049815417176        51.10051809252212        51.100538030872485       51.100557969222905       51.100577907573324       51.100597845923744       51.10061778427405        51.100637722624526       51.10065766097489        51.10066294899684        51.100641643265476       51.10062033753405        51.10059903180263        51.100577726071265       51.1005564203399         51.10053511460842        51.10051380887711        51.100492503145745       51.10047119741432        51.100449891682956       51.10042858595153        51.10040728022017        51.100385974488745       51.10036466875738        51.10036942902536        51.10037167180292        51.10035865900045        51.10037908353979        51.10039950807936        51.10041993261876        51.10044035715828        51.100460781697734       51.10048120623719        51.10050163077665        51.10052205531616        51.10054247985562        51.10056290439502        51.10058332893453        51.10060375347399        51.100624178013504       51.10064460255296        51.10065604656404        51.10063874115201        51.10062143573987        51.10060413032784        51.10058682491581        51.10056951950378        51.100552214091636       51.100534908679606       51.100517603267576       51.10050029785549        51.10048299244346        51.100465687031374       51.10044838161929        51.1004310762072         51.10041377079517        51.100419511149255       51.100438114715644       51.100459333030585       51.1004894387828         51.100527790082594       51.10056614138239        51.100604492682066       51.10064284398186        51.100681195281595       51.100719546581445       51.10075789788118        51.10079624918092        51.10083460048071        51.1008729517805         51.10091130308024        51.10094965438003        51.10098800567977        51.10102635697956        51.10099708110272        51.10096235000117        51.10092761889962        51.10089288779801        51.10085815669652        51.10082342559497        51.10078869449336        51.10075396339187        51.10071923229026        51.10068450118871        51.10064977008716        51.10061503898561        51.10058030788406        51.10054557678251        51.10051649808935        51.10049795712956        51.10050758413121        51.10052889076576        51.100563771631755       51.100598652497695       51.10063353336352        51.10066841422952        51.100703295095514       51.100738175961396       51.10077305682728        51.10080793769322        51.100842818559215       51.1008776994251         51.10091258029104        51.100947461157034       51.10098234202292        51.10101722288891        51.10101200308634        51.100976713658724       51.10094142423122        51.10090613480378        51.10087084537628        51.10083555594872        51.10080026652122        51.10076497709372        51.10072968766616        51.100694398238716       51.10065910881116        51.10062381938371        51.100588529956156       51.100553240528654       51.1005179511011         51.10049862286064        51.100489455782224       51.100496595521236       51.10052033904395        51.100549136658344       51.100577934272735       51.10060673188707        51.1006355295014         51.10066432711574        51.10069312473013        51.10072192234446        51.100750719958796       51.10077951757319        51.100808315187464       51.100837112801855       51.100865910416246       51.10089470803064        51.10090792544662        51.10085587403364        51.10080382262072        51.10075177120768        51.100699719794704       51.100647668381725       51.10059561696875        51.100543565555824       51.10049151414279        51.10043946272987        51.10038741131683        51.10033535990385        51.10028330849093        51.100231257077894       51.100179205664915       51.100098437464624       51.10000000000002
24                       49.730208390501616       49.85476866348961        49.97090664996284        50.07756347592334        50.1773138190149         50.26903049953859        50.35319563992056        50.4262983576707         50.49815509177722        50.55866327250715        50.618370408464045       50.66683241679107        50.71413733874391        50.755196071112664       50.79204822066839        50.828900370224176       50.8554432168591         50.88154404202953        50.90764486719996        50.929295247653954       50.9476777333424         50.966060219030965       50.980773061488776       50.99286479278288        51.00495652407699        51.01692821969198        51.02633141102007        51.033592249024025       51.041100259855          51.048627802812575       51.055395251985374       51.05964898953016        51.063949016234005       51.06827514025423        51.072601264274454       51.07582391524625        51.07803108420819        51.08023825317008        51.082445422132025       51.08465527667971        51.086873438556154       51.089091600432596       51.09008121279635        51.0910367697644         51.09197095563644        51.09290514150848        51.09383932738041        51.09477351325245        51.09570769912443        51.09613434318817        51.096524072840225       51.096913802492395       51.09730353214445        51.097693261796564       51.098082879842536       51.09846592996087        51.09861079572977        51.098756880188034       51.09893790273475        51.09911892528146        51.099299947828115       51.09948097037477        51.09966199292148        51.099827134458906       51.09991507695236        51.100003019445694       51.100072839483914       51.10012418589298        51.100175532302046       51.10022687871111        51.10027822512018        51.10032957152919        51.10038091793825        51.10043226434732        51.10048361075633        51.100520624585954       51.10055670214024        51.10059277969458        51.100628857248864       51.100664934803206       51.10070101235755        51.10072293471967        51.10074379858537        51.10076466245118        51.10078552631683        51.10080639018258        51.10082725404834        51.1008481179141         51.100868981779854       51.10088984564561        51.10090682646586        51.10090453583496        51.10090224520411        51.10089995457315        51.10089766394225        51.100895373311346       51.1008930826805         51.1008907920496         51.100888501418694       51.100886210787735       51.10088392015689        51.10088170645156        51.100879526430106       51.10087734640865        51.10087516638714        51.10087298636569        51.10087080634423        51.10086862632272        51.10086644630127        51.100864266279814       51.100860529293186       51.10085250743214        51.1008444855712         51.10083646371021        51.10082844184922        51.10082041998817        51.10081239812723        51.10080437626618        51.10079635440525        51.1007883325442         51.100780310683206       51.100776523648676       51.10077536872035        51.100774213791965       51.10077305886358        51.1007719039352         51.10077074900687        51.10076959407843        51.100768439150045       51.10076728422166        51.10076612929333        51.100771533857255       51.100780534928276       51.1007895359993         51.10079853707026        51.10080753814128        51.10081653921236        51.10082554028327        51.100834541354345       51.10084354242531        51.10085254349633        51.10085776791874        51.100858965340706       51.10086016276273        51.10086136018481        51.10086255760683        51.100863755028854       51.100864952450934       51.1008661498729         51.10086734729498        51.100868544716946       51.10087427278097        51.100883901620875       51.10089353046072        51.10090315930063        51.10091278814053        51.10092241698038        51.10093204582029        51.100941674660135       51.10095130350004        51.10096093233989        51.10096569333882        51.10096653550863        51.10096737767856        51.10096821984837        51.10096906201818        51.100969904188105       51.10097074635797        51.100971588527784       51.10097243069765        51.10097327286752        51.10097392386052        51.10097443892971        51.1009749539989         51.10097546906809        51.10097598413722        51.10097649920641        51.1009770142756         51.10097752934473        51.10097804441398        51.10097855948317        51.100978585944404       51.10097832822635        51.10097807050829        51.10097781279029        51.100977555072234       51.10097729735418        51.10097703963612        51.100976781918064       51.100976524200064       51.10097626648195        51.10097623964634        51.100976353273325       51.10097646690036        51.100976580527345       51.10097669415438        51.10097680778142        51.10097692140846        51.10097703503544        51.10097714866248        51.10097726228946        51.10097744732502        51.10097765169638        51.10097785606774        51.10097806043916        51.100978264810465       51.100978469181825       51.100978673553186       51.10097887792455        51.10097908229591        51.100979286667325       51.1009787939754         51.10097823283229        51.10097767168918        51.10097711054607        51.10097654940296        51.100975988259904       51.10097542711685        51.10097486597368        51.10097430483057        51.100975031196356       51.10097826887136        51.10098150654642        51.10098474422142        51.100987981896424       51.10099121957148        51.10099445724654        51.1009976949216         51.101000932596605       51.101004170271665       51.10100413003926        51.101002642239735       51.10100115444027        51.100999666640746       51.10099817884122        51.100996691041644       51.10099520324218        51.1009937154426         51.10099222764302        51.10099073984361        51.10098849937606        51.10097763781795        51.100966776259895       51.100955914701785       51.10094505314373        51.10093419158568        51.10092333002757        51.10091246846952        51.10090160691135        51.100890745353354       51.10088119713953        51.100871824283786       51.10086245142804        51.1008530785723         51.10084370571656        51.10083433286087        51.10082496000513        51.100815587149384       51.10082250932953        51.10083587574405        51.10084924215846        51.100862608572925       51.10087597498739        51.10088934140191        51.10090270781632        51.10091607423078        51.100917371428864       51.10088749877883        51.1008576261288         51.100827753478825       51.10079788082879        51.10076800817882        51.100738135528786       51.100708262878754       51.10067839022878        51.10064851757875        51.10061864492883        51.1005887722788         51.100558899628766       51.100529026978734       51.10050497865899        51.100504025504335       51.10050307234968        51.100493584069454       51.100476517558434       51.10046520742583        51.100484407313274       51.10050360720072        51.10052280708817        51.100542006975616       51.10056120686306        51.10058040675051        51.10059960663801        51.100618806525404       51.10063800641291        51.100657206300355       51.10067640618786        51.100695606075305       51.10071480596275        51.10072029505125        51.100698713593886       51.100677132136525       51.10065555067905        51.10063396922169        51.10061238776427        51.100590806306855       51.100569224849494       51.10054764339213        51.100526061934715       51.1005044804773         51.10048289901994        51.100461317562576       51.10043973610516        51.10042853745381        51.10044302775134        51.10044613993159        51.10042883481776        51.10043009568335        51.100450206099595       51.100470316515725       51.10049042693191        51.1005105373481         51.10053064776423        51.100550758180475       51.100570868596606       51.10059097901279        51.10061108942898        51.10063119984517        51.100651310261355       51.10067142067754        51.10069153109362        51.10069685059784        51.100675321156814       51.10065379171573        51.100632262274644       51.100610732833616       51.10058920339259        51.1005676739515         51.100546144510474       51.100524615069446       51.10050308562836        51.10048155618733        51.100460026746305       51.10043849730522        51.10041696786419        51.10039543842316        51.10039994720904        51.10040213504317        51.10038937742462        51.1004100246401         51.100430671855634       51.10045131907117        51.10047196628665        51.10049261350224        51.100513260717776       51.10053390793331        51.10055455514885        51.100575202364325       51.10059584957992        51.100616496795396       51.10063714401093        51.10065779122647        51.100678438442          51.100690056335566       51.10067276860286        51.100655480870046       51.10063819313734        51.10062090540464        51.10060361767182        51.10058632993906        51.10056904220636        51.1005517544736         51.10053446674084        51.100517179008136       51.100499891275376       51.100482603542616       51.100465315809856       51.10044802807715        51.10045368330725        51.10047220586267        51.100493989116615       51.100524532433155       51.10056320312202        51.10060187381089        51.1006405444997         51.10067921518856        51.10071788587743        51.100756556566296       51.10079522725516        51.10083389794397        51.100872568632894       51.100911239321704       51.10094991001057        51.100988580699436       51.101027251388246       51.101065922077055       51.10103661241084        51.10100181903033        51.10096702564982        51.100932232269315       51.10089743888875        51.1008626455083         51.100827852127736       51.10079305874717        51.10075826536672        51.100723471986214       51.10068867860571        51.1006538852252         51.100619091844635       51.10058429846413        51.10055502708593        51.10053605032624        51.10054592725163        51.100567646160926       51.10060262103724        51.100637595913554       51.10067257078981        51.100707545666125       51.10074252054244        51.1007774954187         51.100812470294954       51.10084744517127        51.10088242004758        51.10091739492384        51.1009523698001         51.10098734467647        51.101022319552726       51.10105729442898        51.101052016883386       51.101016555919955       51.10098109495658        51.10094563399326        51.10091017302989        51.10087471206651        51.10083925110308        51.10080379013971        51.10076832917633        51.10073286821296        51.10069740724953        51.10066194628621        51.100626485322834       51.1005910243594         51.100555563396085       51.1005356404645         51.10052588751978        51.100532456334236       51.10055566686884        51.10058394304275        51.10061221921666        51.10064049539045        51.10066877156436        51.10069704773821        51.100725323912116       51.10075360008591        51.100781876259816       51.10081015243372        51.10083842860752        51.100866704781424       51.10089498095533        51.10092325712924        51.10093573759127        51.100882046391575       51.100828355191936       51.1007746639923         51.1007209727926         51.10066728159296        51.100613590393266       51.10055989919363        51.10050620799393        51.100452516794235       51.100398825594596       51.1003451343949         51.10029144319526        51.100237751995564       51.100184060795925       51.10010105036889        51.10000000000002
25                       49.70106986846804        49.82576264462699        49.94223067312561        50.04940027874295        50.14980184967203        50.242315650824025       50.32743153754183        50.401605195379716       50.47454640724618        50.53627418973184        50.597210629890526       50.646918099839354       50.69547014595901        50.73776238996675        50.775840723264366       50.813919056561986       50.8415415234831         50.86871568488789        50.895889846292675       50.918520111404064       50.93781382551896        50.95710753963397        50.972603381586964       50.98538652246924        50.99816966335152        51.010829969365716       51.02081037397767        51.02855101498159        51.036553253870295       51.04457616478453        51.05179661493844        51.056363241334736       51.060979961371004       51.06562492364793        51.070269885924915       51.073738441351395       51.076124396713965       51.07851035207648        51.08089630743899        51.08328520281083        51.08568319252038        51.08808118222993        51.08915772287412        51.09019761342341        51.09121427447133        51.09223093551924        51.09324759656715        51.094264257615066       51.09528091866298        51.09574739000334        51.09617384507504        51.09660030014675        51.09702675521851        51.09745321029027        51.09787939031298        51.09829801462479        51.098457238328876       51.098617754641225       51.09881532819094        51.09901290174059        51.099210475290306       51.09940804883996        51.09960562238962        51.099785872097925       51.0998819090226         51.09997794594733        51.100054067436304       51.10010988757182        51.10016570770722        51.10022152784268        51.10027734797819        51.10033316811359        51.10038898824905        51.10044480838451        51.10050062851997        51.100539431094546       51.100577121997674       51.100614812900744       51.10065250380387        51.100690194707          51.10072788561007        51.10075072924275        51.10077246262688        51.100794196011066       51.10081592939525        51.10083766277933        51.100859396163514       51.100881129547645       51.100902862931775       51.100924596315906       51.10094233024466        51.1009402149831         51.100938099721475       51.10093598445985        51.10093386919823        51.10093175393666        51.10092963867504        51.100927523413475       51.10092540815185        51.10092329289023        51.10092117762872        51.100919007629386       51.10091681366174        51.100914619694095       51.10091242572645        51.1009102317588         51.10090803779127        51.100905843823625       51.100903649856036       51.10090145588839        51.100897702164275       51.10088965588426        51.100881609604244       51.10087356332423        51.100865517044156       51.10085747076414        51.10084942448407        51.100841378203995       51.10083333192398        51.10082528564391        51.100817239363835       51.10081343645925        51.100812270974245       51.100811105489186       51.100809940004126       51.10080877451912        51.100807609034064       51.100806443549004       51.100805278064          51.100804112579          51.10080294709394        51.100808379250054       51.10081742882994        51.10082647840977        51.1008355279896         51.10084457756943        51.10085362714932        51.10086267672915        51.10087172630904        51.10088077588887        51.1008898254687         51.100895122579914       51.10089641847378        51.10089771436759        51.1008990102614         51.10090030615521        51.10090160204902        51.100902897942944       51.100904193836755       51.10090548973062        51.100906785624375       51.100912609465354       51.100922331762035       51.1009320540586         51.100941776355285       51.10095149865191        51.100961220948534       51.10097094324516        51.10098066554178        51.100990387838465       51.101000110135146       51.10100495025131        51.101005859994416       51.10100676973764        51.10100767948086        51.10100858922408        51.1010094989673         51.101010408710465       51.101011318453686       51.10101222819685        51.10101313794007        51.101013845487614       51.10101440927724        51.101014973066754       51.10101553685632        51.10101610064589        51.10101666443546        51.10101722822503        51.101017792014545       51.10101835580417        51.101018919593685       51.101018970062796       51.101018721979585       51.10101847389632        51.10101822581305        51.10101797772984        51.10101772964657        51.101017481563304       51.10101723348009        51.10101698539688        51.10101673731356        51.101016715315836       51.10101683086248        51.10101694640906        51.101017061955645       51.10101717750223        51.10101729304881        51.10101740859545        51.10101752414198        51.10101763968862        51.10101775523526        51.10101794602133        51.101018157180704       51.101018368339965       51.10101857949928        51.1010187906586         51.10101900181786        51.10101921297718        51.101019424136496       51.10101963529587        51.10101984645513        51.10101935507822        51.101018794712616       51.101018234347066       51.10101767398146        51.10101711361591        51.10101655325036        51.10101599288481        51.101015432519205       51.101014872153655       51.101015591229555       51.10101880587911        51.10102202052866        51.10102523517821        51.10102844982782        51.10103166447732        51.10103487912693        51.10103809377648        51.10104130842603        51.101044523075586       51.10104441707716        51.10104284463665        51.10104127219614        51.10103969975569        51.101038127315235       51.101036554874725       51.10103498243433        51.10103340999382        51.10103183755331        51.101030265112854       51.101027940368056       51.10101699869756        51.10100605702701        51.10099511535651        51.100984173686015       51.10097323201546        51.10096229034497        51.10095134867453        51.10094040700392        51.10092946533348        51.10091985718128        51.10091042708075        51.10090099698027        51.10089156687974        51.10088213677926        51.10087270667873        51.10086327657825        51.100853846477776       51.100860750426705       51.100874114038675       51.10088747765053        51.1009008412625         51.10091420487447        51.10092756848644        51.100940932098354       51.10095429571027        51.100955511561665       51.1009253547179         51.10089519787408        51.10086504103026        51.1008348841865         51.10080472734262        51.10077457049886        51.100744413655036       51.10071425681127        51.10068409996745        51.10065394312363        51.10062378627981        51.10059362943605        51.10056347259223        51.100539137633575       51.1005378881448         51.100536638656024       51.1005270948898         51.100510186738916       51.100499023219925       51.10051830746238        51.10053759170478        51.10055687594718        51.10057616018963        51.10059544443203        51.10061472867443        51.10063401291683        51.10065329715928        51.10067258140174        51.10069186564408        51.10071114988659        51.10073043412899        51.10074971837139        51.100755184988884       51.1007333701437         51.100711555298574       51.10068974045339        51.10066792560821        51.100646110762966       51.10062429591778        51.10060248107254        51.100580666227415       51.100558851382175       51.10053703653705        51.100515221691865       51.100493406846624       51.1004715920015         51.100460148743025       51.100474366674916       51.10047737774374        51.100460278822766       51.10046172894704        51.10048201142905        51.100502293911006       51.10052257639296        51.10054285887492        51.10056314135687        51.10058342383883        51.100603706320726       51.10062398880268        51.10064427128469        51.10066455376659        51.10068483624855        51.10070511873056        51.10072540121246        51.10073075219884        51.10070899904815        51.10068724589746        51.100665492746714       51.10064373959597        51.10062198644533        51.100600233294585       51.100578480143895       51.100556726993204       51.100534973842514       51.10051322069177        51.100491467541076       51.10046971439033        51.100447961239695       51.10042620808895        51.10043046539266        51.100432598283476       51.10042009584885        51.100440965740404       51.10046183563202        51.100482705523575       51.10050357541513        51.1005244453068         51.10054531519836        51.10056618508992        51.10058705498153        51.10060792487309        51.1006287947647         51.10064966465626        51.10067053454782        51.10069140443943        51.100712274331045       51.10072406610709        51.10070679605366        51.100689526000224       51.10067225594679        51.10065498589336        51.10063771583992        51.10062044578649        51.100603175733          51.10058590567962        51.10056863562619        51.10055136557281        51.10053409551938        51.10051682546589        51.10049955541251        51.10048228535902        51.100487855465246       51.10050629700959        51.100528645202644       51.10055962608345        51.10059861616145        51.10063760623939        51.10067659631727        51.10071558639521        51.10075457647315        51.10079356655115        51.10083255662903        51.100871546707026       51.100910536784966       51.100949526862905       51.100988516940845       51.101027507018784       51.101066497096724       51.101105487174664       51.101076143718956       51.10104128805955        51.10100643240003        51.100971576740505       51.1009367210811         51.10090186542163        51.10086700976211        51.10083215410265        51.10079729844318        51.10076244278372        51.1007275871242         51.10069273146479        51.10065787580527        51.10062302014586        51.100593556082515       51.10057414352292        51.10058427037211        51.100606401556206       51.10064147044284        51.10067653932947        51.1007116082161         51.10074667710279        51.10078174598942        51.100816814876055       51.10085188376269        51.10088695264932        51.10092202153595        51.10095709042258        51.10099215930916        51.1010272281959         51.10106229708248        51.10109736596911        51.101092030680434       51.101056398181186       51.10102076568194        51.100985133182746       51.10094950068344        51.10091386818419        51.100878235685          51.100842603185754       51.10080697068645        51.100771338187315       51.10073570568801        51.10070007318876        51.10066444068951        51.100628808190265       51.10059317569102        51.100572658068415       51.10056231925722        51.10056831714718        51.10059099469373        51.1006187494271         51.10064650416052        51.10067425889389        51.10070201362731        51.10072976836068        51.1007575230941         51.10078527782741        51.100813032560836       51.10084078729426        51.10086854202763        51.10089629676099        51.10092405149442        51.10095180622784        51.10096354973592        51.10090821874951        51.10085288776321        51.100797556776854       51.10074222579044        51.10068689480414        51.10063156381773        51.10057623283143        51.10052090184507        51.10046557085872        51.1004102398723         51.10035490888589        51.10029957789959        51.100244246913235       51.10018891592682        51.10010366327322        51.10000000000002
26                       49.67193134643452        49.79675662576432        49.91355469628837        50.021237081562504       50.12228988032905        50.21560080210958        50.301667435163154       50.37691203308884        50.450937722715025       50.513885106956536       50.576050851316836       50.62700378288764        50.67680295317416        50.72032870882083        50.759633225860284       50.79893774289985        50.827639830107046       50.855887327746245       50.88413482538539        50.90774497515429        50.92794991769563        50.94815486023697        50.964433701685266       50.97790825215566        50.99138280262599        51.004731719039455       51.015289336935325       51.023509780939264       51.03200624788559        51.040524526756485       51.04819797789162        51.05307749313937        51.05801090650806        51.06297470704169        51.06793850757532        51.07165296745649        51.07421770921968        51.07678245098282        51.07934719274601        51.081915128941944       51.084492946484545       51.087070764027146       51.08823423295189        51.089358457082426       51.09045759330627        51.09155672953011        51.0926558657539         51.09375500197774        51.09485413820158        51.09536043681857        51.09582361730986        51.09628679780121        51.09674997829268        51.09721315878397        51.097675900783486       51.09813009928877        51.098303680927984       51.098478629094416       51.098692753647015       51.09890687819973        51.09912100275244        51.099335127305096       51.09954925185775        51.09974460973683        51.099848741092785       51.09995287244874        51.10003529538869        51.10009558925054        51.10015588311239        51.1002161769743         51.10027647083609        51.100336764698          51.10039705855979        51.1004573524217         51.10051764628355        51.10055823760325        51.10059754185511        51.100636846106966       51.100676150358936       51.10071545461079        51.10075475886265        51.10077852376594        51.1008011266685         51.100823729571005       51.100846332473566       51.10086893537607        51.10089153827863        51.100914141181136       51.1009367440837         51.1009593469862         51.10097783402341        51.100975894131125       51.10097395423878        51.100972014346496       51.10097007445421        51.10096813456187        51.10096619466958        51.100964254777296       51.10096231488495        51.10096037499267        51.100958435100324       51.1009563088071         51.10095410089326        51.10095189297948        51.10094968506576        51.100947477151976       51.100945269238196       51.100943061324415       51.10094085341058        51.10093864549685        51.10093487503542        51.100926804336325       51.100918733637286       51.100910662938134       51.100902592239095       51.10089452154           51.10088645084085        51.10087838014175        51.100870309442655       51.100862238743616       51.100854168044464       51.100850349269706       51.10084917322803        51.10084799718635        51.10084682114473        51.100845645102936       51.10084446906126        51.10084329301958        51.1008421169779         51.10084094093622        51.100839764894545       51.10084522464291        51.10085432273155        51.10086342082025        51.100872518908886       51.10088161699758        51.10089071508628        51.100899813174976       51.10090891126367        51.10091800935231        51.100927107441066       51.100932477241145       51.1009338716068         51.100935265972396       51.10093666033805        51.10093805470365        51.1009394490693         51.100940843434955       51.10094223780055        51.10094363216621        51.100945026531804       51.10095094614974        51.10096076190314        51.10097057765654        51.100980393409884       51.10099020916334        51.10100002491674        51.10100984067009        51.10101965642349        51.10102947217689        51.10103928793029        51.101044207163795       51.10104518448031        51.10104616179677        51.101047139113405       51.101048116429865       51.1010490937465         51.101050071063014       51.10105104837959        51.101052025696106       51.10105300301268        51.10105376711476        51.10105437962477        51.10105499213472        51.101055604644614       51.101056217154564       51.10105682966446        51.101057442174465       51.10105805468436        51.10105866719431        51.10105927970426        51.10105935418119        51.10105911573277        51.101058877284345       51.101058638835866       51.10105840038739        51.101058161938965       51.10105792349054        51.101057685042065       51.10105744659364        51.101057208145164       51.10105719098533        51.101057308451516       51.101057425917645       51.10105754338383        51.10105766085002        51.1010577783162         51.10105789578239        51.101058013248576       51.101058130714705       51.10105824818089        51.10105844471758        51.101058662664855       51.10105888061207        51.10105909855935        51.10105931650662        51.10105953445384        51.10105975240111        51.10105997034839        51.10106018829566        51.10106040624294        51.10105991618093        51.101059356592884       51.101058797004896       51.10105823741685        51.101057677828805       51.10105711824076        51.10105655865277        51.10105599906467        51.101055439476625       51.101056151262696       51.10105934288674        51.101062534510845       51.10106572613495        51.101068917758994       51.10107210938315        51.1010753010072         51.1010784926313         51.101081684255405       51.10108487587951        51.10108470411495        51.10108304703351        51.10108138995207        51.10107973287063        51.101078075789246       51.101076418707805       51.10107476162642        51.10107310454498        51.10107144746354        51.101069790382155       51.10106738135994        51.10105635957706        51.10104533779412        51.10103431601118        51.10102329422824        51.1010122724453         51.101001250662364       51.10099022887948        51.100979207096486       51.10096818531366        51.10095851722298        51.10094902987771        51.100939542532444       51.100930055187234       51.10092056784197        51.1009110804967         51.10090159315138        51.10089210580611        51.10089899152376        51.10091235233318        51.1009257131426         51.10093907395196        51.10095243476144        51.1009657955708         51.100979156380276       51.10099251718964        51.100993651694466       51.100963210656914       51.10093276961925        51.1009023285817         51.10087188754403        51.10084144650648        51.10081100546887        51.100780564431204       51.10075012339365        51.10071968235604        51.10068924131849        51.10065880028088        51.10062835924322        51.100597918205665       51.10057329660822        51.10057175078532        51.10057020496237        51.1005606057102         51.1005438559194         51.10053283901408        51.100552207611486       51.100571576208836       51.10059094480624        51.10061031340359        51.100629682001          51.10064905059835        51.100668419195756       51.100687787793106       51.10070715639051        51.10072652498786        51.10074589358533        51.10076526218268        51.100784630780026       51.10079007492652        51.10076802669357        51.100745978460566       51.10072393022756        51.10070188199461        51.1006798337616         51.100657785528654       51.10063573729565        51.1006136890627         51.100591640829634       51.100569592596685       51.10054754436368        51.10052549613073        51.10050344789772        51.1004917600323         51.10050570559855        51.10050861555584        51.10049172282777        51.10049336221073        51.10051381675845        51.10053427130623        51.100554725853954       51.10057518040162        51.1005956349494         51.10061608949712        51.100636544044846       51.100656998592626       51.10067745314035        51.10069790768807        51.100718362235796       51.10073881678352        51.1007592713313         51.10076465379984        51.10074267693949        51.10072070007908        51.10069872321867        51.100676746358374       51.10065476949802        51.10063279263761        51.100610815777316       51.10058883891696        51.10056686205661        51.1005448851962         51.10052290833585        51.100500931475494       51.100478954615085       51.10045697775473        51.1004609835764         51.100463061523726       51.10045081427313        51.10047190684082        51.10049299940846        51.10051409197604        51.10053518454367        51.100556277111366       51.100577369678945       51.10059846224658        51.10061955481427        51.10064064738191        51.10066173994949        51.10068283251712        51.10070392508476        51.100725017652394       51.100746110220086       51.100758075878616       51.10074082350451        51.1007235711304         51.10070631875624        51.10068906638219        51.100671814008024       51.10065456163392        51.10063730925975        51.100620056885646       51.100602804511595       51.10058555213743        51.10056829976327        51.10055104738916        51.10053379501505        51.100516542640946       51.10052202762324        51.10054038815656        51.10056330128867        51.100594719733806       51.10063402920082        51.10067333866789        51.100712648134845       51.100751957601915       51.10079126706893        51.100830576536          51.10086988600301        51.100909195470024       51.100948504937094       51.10098781440411        51.10102712387118        51.10106643333819        51.1011057428052         51.101145052272216       51.10111567502713        51.101080757088766       51.10104583915029        51.10101092121181        51.100976003273445       51.10094108533502        51.100906167396545       51.10087124945812        51.1008363315197         51.10080141358128        51.1007664956428         51.10073157770438        51.10069665976596        51.10066174182754        51.10063208507927        51.10061223671977        51.10062261349259        51.10064515695149        51.10068031984849        51.1007154827455         51.10075064564245        51.100785808539456       51.10082097143646        51.10085613433341        51.10089129723036        51.10092646012737        51.10096162302432        51.100996785921325       51.101031948818274       51.10106711171528        51.10110227461223        51.10113743750924        51.10113204447748        51.1010962404423         51.10106043640724        51.10102463237217        51.10098882833705        51.10095302430193        51.10091722026681        51.10088141623169        51.100845612196565       51.1008098081615         51.10077400412638        51.10073820009126        51.10070239605619        51.100666592021014       51.10063078798595        51.10060967567233        51.10059875099466        51.10060417796012        51.100626322518565       51.100653555811505       51.10068078910439        51.10070802239727        51.10073525569021        51.10076248898315        51.10078972227603        51.10081695556892        51.1008441888618         51.10087142215474        51.10089865544762        51.10092588874056        51.1009531220335         51.10098035532644        51.100991361880574       51.1009343911075         51.10087742033443        51.10082044956141        51.10076347878834        51.10070650801532        51.10064953724225        51.10059256646923        51.1005355956961         51.10047862492314        51.10042165415007        51.100364683376995       51.10030771260392        51.100250741830905       51.100193771057775       51.10010627617754        51.10000000000002
27                       49.642792824400885       49.76775060690164        49.884878719451194       49.99307388438211        50.09477791098618        50.18888595339513        50.275903332784424       50.35221887079797        50.42732903818393        50.49149602418123        50.554891072743146       50.607089465935815       50.65813576038926        50.70289502767491        50.74342572845626        50.78395642923766        50.81373813673105        50.8430589706046         50.87237980447816        50.896969838904454       50.91808600987213        50.93920218083986        50.95626402178357        50.97042998184202        50.98459594190052        50.99863346871325        51.00976829989298        51.01846854689683        51.027459241900885       51.03647288872838        51.044599340844684       51.049791744943946       51.05504185164506        51.06032449043539        51.06560712922567        51.06956749356158        51.0723110217254         51.07505454988916        51.07779807805292        51.08054505507306        51.08330270044877        51.08606034582448        51.08731074302966        51.08851930074138        51.0897009121411         51.09088252354093        51.09206413494064        51.093245746340415       51.09442735774019        51.09497348363385        51.09547338954479        51.09597329545568        51.096473201366734       51.09697310727768        51.097472411253875       51.09796218395263        51.09815012352715        51.09833950354755        51.09857017910326        51.09880085465886        51.099031530214575       51.09926220577023        51.09949288132583        51.099703347375794       51.09981557316303        51.09992779895026        51.10001652334108        51.100081290929324       51.100146058517566       51.100210826105865       51.100275593694164       51.100340361282406       51.10040512887065        51.10046989645889        51.10053466404719        51.100577044112015       51.100617961712715       51.1006588793133         51.100699796914          51.1007407145147         51.10078163211534        51.10080631828919        51.10082979071012        51.10085326313106        51.10087673555199        51.10090020797287        51.10092368039375        51.10094715281468        51.10097062523562        51.10099409765655        51.101013337802215       51.101011573279266       51.1010098087562         51.10100804423314        51.10100627971019        51.10100451518713        51.10100275066418        51.101000986141116       51.10099922161805        51.100997457095104       51.1009956925721         51.10099360998487        51.100991388124896       51.10098916626498        51.100986944405065       51.10098472254515        51.10098250068518        51.10098027882526        51.100978056965346       51.10097583510543        51.10097204790662        51.10096395278845        51.10095585767033        51.10094776255221        51.100939667434034       51.100931572315915       51.10092347719774        51.10091538207962        51.1009072869615         51.10089919184327        51.10089109672509        51.10088726208022        51.100886075481924       51.10088488888351        51.10088370228527        51.10088251568686        51.100881329088566       51.10088014249021        51.1008789558918         51.100877769293504       51.10087658269515        51.10088207003571        51.100891216633215       51.10090036323072        51.10090950982823        51.10091865642573        51.100927803023296       51.10093694962086        51.10094609621831        51.10095524281587        51.10096438941338        51.100969831902376       51.10097132473982        51.10097281757726        51.1009743104147         51.10097580325214        51.10097729608958        51.10097878892702        51.100980281764464       51.100981774601905       51.10098326743935        51.100989282834234       51.100999192044355       51.101009101254476       51.1010190104646         51.101028919674775       51.101038828884896       51.10104873809507        51.10105864730514        51.101068556515315       51.10107846572549        51.10108346407617        51.101084508966096       51.10108555385591        51.10108659874584        51.10108764363571        51.101088688525635       51.10108973341556        51.101090778305434       51.10109182319536        51.10109286808529        51.10109368874191        51.1010943499723         51.10109501120263        51.101095672432905       51.101096333663236       51.10109699489351        51.1010976561239         51.10109831735417        51.10109897858456        51.10109963981489        51.101099738299695       51.10109950948595        51.101099280672315       51.10109905185868        51.10109882304505        51.101098594231416       51.10109836541773        51.10109813660404        51.101097907790404       51.10109767897677        51.101097666654766       51.101097786040555       51.101097905426286       51.101098024812075       51.10109814419786        51.101098263583594       51.101098382969326       51.101098502355114       51.101098621740846       51.101098741126634       51.10109894341389        51.10109916814912        51.101099392884294       51.101099617619525       51.1010998423547         51.101100067089874       51.101100291825105       51.10110051656028        51.10110074129551        51.101100966030685       51.101100477283694       51.10109991847321        51.101099359662726       51.101098800852185       51.1010982420417         51.10109768323116        51.101097124420676       51.101096565610135       51.10109600679965        51.10109671129584        51.101099879894434       51.10110304849309        51.10110621709168        51.10110938569028        51.10111255428893        51.101115722887585       51.10111889148618        51.10112206008483        51.101125228683486       51.101124991152744       51.101123249430316       51.10112150770806        51.101119765985686       51.101118024263315       51.10111628254094        51.10111454081857        51.1011127990962         51.10111105737383        51.10110931565151        51.101106822351994       51.10109572045667        51.10108461856129        51.101073516665906       51.10106241477058        51.10105131287514        51.10104021097982        51.10102910908449        51.101018007189055       51.10100690529379        51.10099717726473        51.10098763267467        51.10097808808467        51.100968543494616       51.10095899890456        51.10094945431456        51.10093990972456        51.100930365134445       51.10093723262082        51.10095059062769        51.10096394863456        51.10097730664148        51.10099066464841        51.101004022655275       51.10101738066214        51.10103073866901        51.10103179182727        51.10100106659587        51.10097034136447        51.100939616133076       51.10090889090162        51.100878165670224       51.10084744043883        51.10081671520743        51.10078598997603        51.10075526474458        51.10072453951324        51.10069381428184        51.100663089050386       51.100632363819045       51.10060745558269        51.10060561342573        51.10060377126871        51.100594116530544       51.10057752509988        51.100566654808176       51.10058610776048        51.10060556071289        51.100625013665194       51.10064446661755        51.100663919569854       51.10068337252227        51.10070282547457        51.10072227842693        51.10074173137923        51.100761184331645       51.10078063728395        51.10080009023636        51.10081954318866        51.10082496486416        51.10080268324339        51.100780401622615       51.100758120001785       51.10073583838101        51.10071355676024        51.10069127513947        51.100668993518696       51.100646711897866       51.100624430277094       51.10060214865632        51.10057986703555        51.100557585414776       51.100535303794004       51.10052337132146        51.10053704452213        51.10053985336788        51.10052316683277        51.100524995474416       51.10054562208791        51.1005662487014         51.100586875314946       51.10060750192844        51.10062812854193        51.100648755155476       51.10066938176897        51.10069000838246        51.100710634996005       51.10073126160955        51.100751888223044       51.100772514836535       51.100793141450026       51.10079855540084        51.10077635483083        51.100754154260756       51.10073195369074        51.10070975312078        51.10068755255071        51.10066535198064        51.10064315141068        51.100620950840664       51.10059875027065        51.10057654970058        51.10055434913062        51.100532148560546       51.10050994799053        51.100487747420516       51.100491501759905       51.10049352476403        51.10048153269736        51.100502847941016       51.10052416318479        51.100545478428444       51.1005667936721         51.10058810891587        51.10060942415953        51.10063073940324        51.10065205464696        51.100673369890615       51.10069468513427        51.10071600037804        51.1007373156217         51.100758630865414       51.10077994610913        51.10079208565014        51.10077485095536        51.10075761626052        51.10074038156574        51.100723146870905       51.100705912176124       51.10068867748129        51.100671442786506       51.10065420809167        51.10063697339689        51.10061973870205        51.10060250400727        51.10058526931243        51.10056803461765        51.10055079992287        51.10055619978118        51.10057447930353        51.1005979573747         51.1006298133841         51.10066944224019        51.10070907109639        51.100748699952476       51.10078832880856        51.100827957664706       51.10086758652079        51.100907215376935       51.10094684423302        51.100986473089165       51.10102610194531        51.10106573080145        51.10110535965754        51.101144988513624       51.10118461736977        51.10115520633531        51.10112022611793        51.10108524590055        51.10105026568306        51.101015285465735       51.100980305248356       51.10094532503092        51.1009103448136         51.10087536459616        51.100840384378785       51.100805404161406       51.10077042394397        51.10073544372659        51.100700463509156       51.10067061407585        51.10065032991645        51.10066095661301        51.10068391234677        51.10071916925409        51.100754426161416       51.10078968306868        51.100824939976064       51.100860196883445       51.10089545379071        51.10093071069804        51.10096596760536        51.10100122451274        51.10103648142001        51.101071738327335       51.101106995234716       51.10114225214204        51.10117750904931        51.101172058274585       51.10113608270353        51.101100107132595       51.10106413156166        51.10102815599066        51.10099218041967        51.10095620484873        51.10092022927779        51.100884253706795       51.1008482781358         51.100812302564805       51.100776326993866       51.10074035142287        51.10070437585193        51.10066840028094        51.1006466932763         51.100635182732276       51.10064003877318        51.10066165034351        51.10068836219591        51.10071507404837        51.100741785900766       51.10076849775322        51.10079520960562        51.10082192145808        51.10084863331048        51.100875345162876       51.10090205701533        51.10092876886779        51.10095548072019        51.10098219257259        51.10100890442504        51.101019174025225       51.10096056346549        51.10090195290576        51.100843342346025       51.100784731786234       51.10072612122656        51.10066751066677        51.10060890010709        51.1005502895473         51.10049167898757        51.10043306842783        51.10037445786804        51.100315847308366       51.100257236748575       51.100198626188785       51.100108889081866       51.10000000000002
28                       49.613654302367365       49.73874458803897        49.8562027426139         49.96491068720172        50.06726594164326        50.162171104680624       50.25013923040581        50.327525708507096       50.40372035365283        50.469106941405926       50.53373129416957        50.587175148984045       50.63946856760441        50.68546134652905        50.727218231052234       50.76897511557553        50.79983644335505        50.83023061346296        50.86062478357087        50.886194702654564       50.90822210204874        50.93024950144286        50.94809434188187        50.96295171152843        50.977809081174996       50.992535218387104       51.00424726285064        51.013427312854446       51.02291223591624        51.032421250700395       51.041000703797806       51.04650599674858        51.052072796782056       51.05767427382909        51.06327575087607        51.06748201966673        51.070404334231114       51.0733266487955         51.07624896335983        51.07917498120412        51.08211245441288        51.0850499276217         51.08638725310732        51.08768014440028        51.08894423097598        51.09020831755174        51.09147240412739        51.09273649070309        51.09400057727885        51.09458653044902        51.09512316177961        51.095659793110144       51.09619642444079        51.09673305577138        51.097268921724265       51.09779426861655        51.0979965661262         51.09820037800068        51.09844760455934        51.098694831117996       51.09894205767671        51.09918928423531        51.09943651079402        51.09966208501476        51.09978240523327        51.09990272545173        51.09999775129347        51.10006699260816        51.10013623392274        51.10020547523749        51.10027471655212        51.10034395786681        51.1004131991815         51.10048244049608        51.10055168181077        51.10059585062072        51.10063838157015        51.10068091251952        51.10072344346901        51.10076597441844        51.10080850536792        51.10083411281232        51.10085845475163        51.10088279669094        51.10090713863025        51.10093148056956        51.10095582250892        51.100980164448174       51.10100450638748        51.10102884832679        51.10104884158102        51.10104725242729        51.10104566327357        51.10104407411984        51.10104248496606        51.10104089581239        51.10103930665866        51.10103771750494        51.10103612835121        51.101034539197485       51.101032950043816       51.101030911162525       51.101028675356474       51.101026439550424       51.101024203744316       51.101021967938266       51.10101973213216        51.10101749632605        51.10101526052           51.10101302471395        51.10100922077771        51.10100110124051        51.10099298170337        51.100984862166115       51.10097674262897        51.100968623091774       51.10096050355452        51.100952384017376       51.10094426448012        51.10093614494298        51.10092802540572        51.100924174890736       51.100922977735706       51.100921780580734       51.10092058342576        51.10091938627079        51.10091818911576        51.10091699196073        51.1009157948057         51.100914597650785       51.100913400495756       51.10091891542845        51.100928110534824       51.100937305641196       51.10094650074757        51.10095569585394        51.10096489096031        51.10097408606663        51.100983281173          51.100992476279316       51.101001671385745       51.101007186563606       51.10100877787289        51.10101036918206        51.10101196049129        51.10101355180058        51.101015143109805       51.10101673441909        51.10101832572832        51.10101991703755        51.101021508346776       51.10102761951856        51.10103762218546        51.10104762485241        51.10105762751925        51.10106763018621        51.10107763285305        51.101087635519946       51.10109763818684        51.10110764085374        51.10111764352064        51.101122720988656       51.10112383345188        51.1011249459151         51.10112605837833        51.10112717084155        51.10112828330483        51.10112939576811        51.101130508231336       51.10113162069456        51.10113273315778        51.10113361036906        51.10113432031983        51.101135030270484       51.10113574022114        51.10113645017191        51.10113716012256        51.10113787007327        51.101138580023985       51.10113928997464        51.10113999992541        51.10114012241803        51.101139903239186       51.1011396840604         51.1011394648815         51.101139245702655       51.10113902652381        51.10113880734491        51.10113858816612        51.10113836898722        51.10113814980832        51.10113814232432        51.10113826362965        51.101138384934984       51.10113850624032        51.10113862754565        51.101138748850985       51.10113887015632        51.10113899146165        51.101139112767044       51.10113923407232        51.101139442110195       51.101139673633384       51.10113990515646        51.101140136679646       51.10114036820278        51.10114059972591        51.1011408312491         51.10114106277217        51.10114129429536        51.10114152581849        51.10114103838646        51.10114048035348        51.1011399223205         51.10113936428752        51.10113880625454        51.101138248221616       51.10113769018864        51.10113713215566        51.10113657412268        51.10113727132898        51.101140416902126       51.10114356247527        51.10114670804842        51.101149853621564       51.10115299919477        51.10115614476791        51.10115929034106        51.10116243591426        51.10116558148741        51.10116527819059        51.10116345182723        51.10116162546393        51.10115979910063        51.10115797273738        51.101156146374024       51.10115432001072        51.10115249364742        51.10115066728406        51.101148840920814       51.10114626334399        51.101135081336224       51.1011238993284         51.10111271732063        51.101101535312864       51.10109035330504        51.101079171297215       51.101067989289504       51.10105680728162        51.10104562527391        51.101035837306426       51.101026235471636       51.101016633636846       51.101007031802055       51.10099742996721        51.10098782813242        51.10097822629763        51.10096862446284        51.10097547371788        51.100988828922254       51.10100218412663        51.101015539331          51.10102889453532        51.10104224973969        51.101055604944065       51.10106896014838        51.10106993196007        51.101038922534826       51.10100791310964        51.100976903684455       51.10094589425921        51.100914884834026       51.10088387540884        51.100852865983654       51.10082185655841        51.100790847133226       51.10075983770804        51.100728828282854       51.100697818857554       51.100666809432425       51.100641614557276       51.100639476066135       51.100637337574994       51.10062762735089        51.100611194280305       51.100600470602274       51.10062000790958        51.10063954521689        51.1006590825242         51.10067861983151        51.10069815713882        51.10071769444613        51.10073723175344        51.100756769060695       51.10077630636806        51.10079584367543        51.10081538098268        51.10083491829005        51.1008544555973         51.1008598548018         51.1008373397932         51.10081482478466        51.10079230977607        51.10076979476753        51.100747279758934       51.100724764750396       51.1007022497418         51.100679734733205       51.10065721972461        51.10063470471607        51.100612189707476       51.10058967469888        51.10056715969034        51.10055498261073        51.100568383445705       51.10057109118003        51.10055461083783        51.100556628738104       51.10057742741742        51.10059822609668        51.100619024775995       51.10063982345525        51.10066062213451        51.100681420813885       51.10070221949309        51.1007230181724         51.10074381685172        51.100764615531034       51.100785414210236       51.10080621288955        51.10082701156887        51.10083245700184        51.100810032722165       51.10078760844249        51.10076518416281        51.100742759883076       51.100720335603455       51.10069791132378        51.1006754870441         51.10065306276442        51.100630638484745       51.10060821420507        51.10058578992539        51.10056336564571        51.100540941366035       51.10051851708636        51.100522019943526       51.10052398800434        51.10051225112164        51.10053378904138        51.10055532696117        51.10057686488085        51.10059840280064        51.100619940720435       51.10064147864017        51.10066301655996        51.1006845544797         51.100706092399435       51.10072763031917        51.10074916823896        51.100770706158755       51.100792244078434       51.10081378199823        51.10082609542178        51.10080887840627        51.10079166139076        51.10077444437525        51.100757227359736       51.100740010344225       51.10072279332877        51.1007055763132         51.100688359297806       51.100671142282295       51.10065392526673        51.100636708251216       51.100619491235705       51.10060227422019        51.10058505720474        51.10059037193918        51.100608570450504       51.10063261346073        51.10066490703434        51.100704855279616       51.10074480352483        51.10078475176999        51.10082470001521        51.100864648260426       51.10090459650564        51.10094454475086        51.100984492996076       51.10102444124129        51.10106438948645        51.101104337731726       51.10114428597694        51.101184234222046       51.10122418246726        51.101194737643425       51.10115969514709        51.1011246526507         51.10108961015436        51.101054567658025       51.10101952516169        51.1009844826653         51.10094944016896        51.10091439767268        51.10087935517623        51.1008443126799         51.10080927018356        51.100774227687225       51.10073918519083        51.10070914307249        51.10068842311318        51.10069929973349        51.10072266774199        51.10075801865963        51.10079336957739        51.10082872049503        51.10086407141273        51.10089942233037        51.100934773248014       51.10097012416571        51.10100547508341        51.101040826001054       51.101076176918696       51.101111527836395       51.10114687875409        51.101182229671736       51.101217580589434       51.101212072071576       51.101175924964764       51.101139777857895       51.10110363075108        51.101067483644215       51.1010313365374         51.10099518943059        51.10095904232372        51.10092289521691        51.10088674811004        51.100850601003174       51.10081445389636        51.10077830678955        51.10074215968268        51.10070601257587        51.10068371088016        51.10067161446972        51.100675899586065       51.100696978168344       51.100723168580316       51.10074935899223        51.100775549404204       51.10080173981618        51.10082793022809        51.100854120640065       51.10088031105204        51.10090650146395        51.10093269187587        51.10095888228784        51.100985072699814       51.101011263111786       51.10103745352376        51.10104698616993        51.10098673582348        51.10092648547709        51.10086623513064        51.10080598478419        51.100745734437794       51.10068548409129        51.10062523374489        51.10056498339844        51.10050473305205        51.1004444827056         51.10038423235915        51.100323982012696       51.100263731666246       51.100203481319795       51.100111501986134       51.10000000000002
29                       49.58690658857688        49.712103700264834       49.82983993212372        49.93898446229832        50.04189664152864        50.137485875767595       50.22627270522639        50.30458506684079        50.381717667380826       50.448165365114505       50.51385967451233        50.56839474225643        50.62178156100879        50.66886210696947        50.71170469347777        50.75454727998607        50.786376836460704       50.81773419848139        50.84909156050196        50.875548995612235       50.89840830701655        50.92126761842087        50.9398349165574         50.95533656411624        50.97083821167507        50.986206730393064       50.99846500532135        51.00810623663631        51.0180657050621         51.02805032126645        51.037067376600476       51.04288460441444        51.04876739214825        51.054687141840475       51.06060689153264        51.06506360738496        51.06817395184538        51.07128429630575        51.07439464076617        51.077509026151176       51.08063591133816        51.083762796525036       51.08519877879405        51.08658780826278        51.08794641861988        51.08930502897692        51.090663639334025       51.09202224969113        51.09338086004823        51.09401653206481        51.094599623499676       51.095182714934595       51.09576580636951        51.09634889780443        51.09693108111861        51.097501725327106       51.09772481785683        51.09794951459736        51.09822020177688        51.098490888956405       51.09876157613587        51.099032263315394       51.099302950494916       51.09955017727094        51.099683360871836       51.099816544472674       51.09992192643881        51.09999896803481        51.10007600963081        51.10015305122681        51.10023009282281        51.10030713441881        51.10038417601481        51.10046121761076        51.10053825920676        51.10058616722341        51.100632172090116       51.10067817695676        51.10072418182335        51.100770186690056       51.1008161915567         51.100843856944664       51.10087015094382        51.100896444942975       51.10092273894213        51.10094903294129        51.1009753269405         51.101001620939655       51.10102791493881        51.101054208938024       51.10107593128532        51.10107496464684        51.10107399800836        51.10107303136982        51.10107206473134        51.10107109809286        51.10107013145438        51.1010691648159         51.10106819817736        51.10106723153888        51.101066264900396       51.101064547238934       51.101062500722605       51.10106045420628        51.10105840768989        51.10105636117356        51.10105431465723        51.10105226814085        51.10105022162452        51.10104817510819        51.101044526029796       51.10103646659127        51.10102840715285        51.101020347714325       51.10101228827591        51.10100422883744        51.10099616939897        51.1009881099605         51.100980050522026       51.100971991083554       51.100963931645026       51.10096011806672        51.10095894345238        51.10095776883804        51.10095659422376        51.10095541960942        51.10095424499508        51.10095307038074        51.1009518957664         51.10095072115212        51.10094954653778        51.100955102961734       51.10096434994966        51.100973596937706       51.10098284392569        51.10099209091368        51.10100133790178        51.101010584889764       51.10101983187775        51.101029078865736       51.10103832585378        51.10104391227509        51.10104559547307        51.1010472786711         51.101048961869026       51.10105064506706        51.10105232826504        51.10105401146302        51.101055694661056       51.101057377859036       51.101059061057015       51.10106525832168        51.10107534209146        51.10108542586113        51.10109550963085        51.10110559340063        51.1011156771703         51.10112576094002        51.101135844709745       51.10114592847941        51.101156012249135       51.10116116057077        51.10116233563656        51.10116351070235        51.10116468576825        51.101165860834044       51.10116703589989        51.10116821096574        51.10116938603153        51.10117056109732        51.10117173616317        51.10117266488754        51.10117341846683        51.10117417204617        51.101174925625514       51.1011756792048         51.10117643278409        51.10117718636343        51.10117793994277        51.101178693522115       51.1011794471014         51.1011795924457         51.10117938403431        51.10117917562292        51.10117896721158        51.10117875880013        51.10117855038874        51.1011783419774         51.10117813356601        51.101177925154616       51.10117771674322        51.10117771494828        51.101177838853346       51.10117796275841        51.10117808666348        51.10117821056849        51.10117833447356        51.10117845837863        51.10117858228364        51.101178706188705       51.10117883009377        51.10117904286932        51.101179279709186       51.101179516548996       51.10117975338886        51.10117999022867        51.10118022706854        51.10118046390835        51.10118070074816        51.101180937588026       51.10118117442789        51.10118068755037        51.101180129604245       51.10117957165812        51.101179013712          51.10117845576593        51.10117789781981        51.10117733987374        51.10117678192756        51.10117622398144        51.10117691251946        51.10118003234709        51.101183152174656       51.10118627200228        51.10118939182985        51.10119251165747        51.1011956314851         51.10119875131272        51.10120187114035        51.10120499096797        51.101204627074026       51.10120272472278        51.10120082237154        51.10119892002018        51.10119701766894        51.10119511531758        51.101193212966336       51.10119131061498        51.101189408263735       51.101187505912435       51.101184853084646       51.10117360426858        51.1011623554524         51.10115110663628        51.1011398578201         51.101128609004036       51.10111736018786        51.101106111371735       51.101094862555556       51.10108361373943        51.10107377540038        51.101064125388575       51.10105447537677        51.101044825364966       51.10103517535316        51.101025525341356       51.10101587532955        51.1010062253178         51.10101304963797        51.10102638909916        51.10103972856024        51.10105306802137        51.101066407482506       51.1010797469437         51.10109308640472        51.10110642586585        51.10110732067699        51.101076076048855       51.10104483142061        51.10101358679242        51.10098234216423        51.10095109753604        51.10091985290785        51.10088860827966        51.10085736365147        51.10082611902328        51.10079487439515        51.1007636297669         51.10073238513871        51.10070114051058        51.10067570232616        51.100673288381756       51.10067087443747        51.100661117033894       51.10064483946519        51.10063425552761        51.10065384903703        51.10067344254645        51.10069303605587        51.10071262956535        51.10073222307477        51.10075181658419        51.100771410093614       51.100791003603035       51.10081059711251        51.100830190621934       51.100849784131356       51.100869377640834       51.1008889711502         51.10089434289239        51.10087163523474        51.10084892757709        51.10082621991944        51.10080351226179        51.10078080460414        51.10075809694649        51.10073538928884        51.100712681631194       51.100689973973545       51.100667266315895       51.100644558658246       51.1006218510006         51.10059914334295        51.100586755037114       51.100599898683015       51.100602511761906       51.10058622842098        51.10058841252334        51.100609346135286       51.10063027974729        51.100651213359185       51.10067214697108        51.10069308058303        51.10071401419498        51.10073494780693        51.10075588141882        51.10077681503077        51.10079774864266        51.10081868225461        51.10083961586656        51.10086054947851        51.100866017799376       51.100843413020186       51.100820808241          51.10079820346181        51.10077559868262        51.10075299390343        51.100730389124294       51.10070778434516        51.10068517956597        51.10066257478684        51.10063997000765        51.10061736522846        51.10059476044927        51.10057215567002        51.10054955089089        51.10055282585745        51.10055474392561        51.10054324763132        51.100564969176105       51.100586690720945       51.100608412265785       51.10063013381051        51.10065185535541        51.10067357690019        51.100695298444975       51.100717019989816       51.100738741534656       51.10076046307944        51.10078218462422        51.10080390616906        51.1008256277139         51.10084734925874        51.1008598104014         51.10084262615959        51.100825441917664       51.100808257675794       51.100791073433925       51.100773889192055       51.100756704950186       51.10073952070826        51.10072233646639        51.10070515222452        51.10068796798265        51.100670783740725       51.100653599498855       51.10063641525693        51.100619231015116       51.10062446592934        51.10064257834176        51.100667127404336       51.10069980168208        51.10074001433634        51.10078022699054        51.100820439644735       51.100860652298934       51.10090086495313        51.10094107760733        51.10098129026153        51.101021502915785       51.10106171556998        51.101101928224125       51.10114214087838        51.10118235353258        51.10122256618678        51.10126277884092        51.10123332074966        51.101198242586804       51.10116316442395        51.10112808626104        51.101093008098246       51.10105792993539        51.10102285177254        51.10098777360969        51.100952695446836       51.100917617283926       51.10088253912107        51.10084746095828        51.10081238279537        51.100777304632516       51.100747101844604       51.100725988173735       51.10073707910351        51.10076080197484        51.10079620746785        51.100831612960974       51.10086701845398        51.100902423947105       51.10093782944017        51.100973234933235       51.1010086404263         51.101044045919366       51.10107945141243        51.1011148569055         51.101150262398505       51.10118566789163        51.10122107338469        51.10125647887776        51.10125089402635        51.10121457242337        51.101178250820396       51.101141929217476       51.10110560761444        51.10106928601152        51.101032964408546       51.100996642805626       51.10096032120259        51.10092399959967        51.10088767799664        51.10085135639372        51.1008150347908         51.100778713187765       51.1007423915849         51.10071950897759        51.10070682605817        51.10071051639221        51.10073102907836        51.10075666238714        51.100782295695865       51.10080792900459        51.10083356231331        51.100859195622036       51.10088482893076        51.10091046223948        51.10093609554815        51.10096172885693        51.100987362165654       51.10101299547438        51.10103862878316        51.10106426209188        51.10107304798322        51.10101125639028        51.10094946479728        51.10088767320434        51.10082588161134        51.1007640900184         51.100702298425404       51.10064050683246        51.10057871523941        51.10051692364647        51.10045513205358        51.10039334046053        51.10033154886759        51.10026975727459        51.10020796568159        51.100113909074196       51.10000000000002
30                       49.56972210775842        49.69492333684474        49.8127297870214         49.92200612650322        50.02509801832724        50.12091912606036        50.20999648884441        50.28865450767296        50.36613897414537        50.43301381475828        50.49914069052079        50.55414997642515        50.60801529916944        50.65560063375483        50.698966995221326       50.74233335668788        50.77468557549332        50.80656555213966        50.83844552878611        50.86542100539958        50.88879496314905        50.912168920898466       50.93121650954231        50.947173908309765       50.963131307077276       50.97895729172768        50.9916378658441         51.00166579171497        51.01202107473034        51.02240222620895        51.03179528880145        51.03792063552498        51.044116588430995       51.05035234832252        51.056588108214044       51.06131344155534        51.064648789893454       51.067984138231566       51.07131948656968        51.07465954636211        51.0780141801074         51.08136881385275        51.08295036691675        51.08448275293938        51.0859840814997         51.08748541006008        51.08898673862035        51.090488067180615       51.091989395740995       51.092714352882695       51.093382843160725       51.0940513334387         51.09471982371679        51.095388313994704       51.09605583620851        51.09671067022407        51.09698030611361        51.09725169976798        51.09757348603978        51.09789527231163        51.09821705858349        51.098538844855284       51.09886063112708        51.09915568799602        51.09932081078364        51.099485933571145       51.099617890356114       51.09971603845315        51.09981418655019        51.09991233464723        51.100010482744324       51.10010863084136        51.1002067789384         51.10030492703538        51.100403075132476       51.1004625242025         51.10051944526015        51.10057636631768        51.100633287375274       51.100690208432866       51.10074712949046        51.100781399513494       51.10081397573833        51.100846551963286       51.10087912818824        51.10091170441319        51.100944280638146       51.10097685686304        51.10100943308794        51.10104200931289        51.101069364691966       51.101070809152475       51.10107225361287        51.10107369807338        51.10107514253377        51.10107658699428        51.10107803145479        51.101079475915185       51.10108092037569        51.101082364836145       51.1010838092966         51.10108352290996        51.101082478626836       51.10108143434377        51.101080390060645       51.10107934577758        51.10107830149451        51.10107725721139        51.10107621292832        51.10107516864525        51.10107236080523        51.101064699536664       51.10105703826798        51.101049376999356       51.10104171573073        51.101034054462104       51.10102639319348        51.101018731924796       51.10101107065623        51.101003409387545       51.10099574811886        51.10099218270477        51.10099116302035        51.10099014333605        51.10098912365157        51.10098810396721        51.10098708428279        51.10098606459843        51.10098504491401        51.10098402522965        51.10098300554523        51.10098865905661        51.10099797141743        51.10100728377836        51.10101659613923        51.101025908500105       51.101035220861036       51.10104453322191        51.10105384558278        51.101063157943656       51.10107247030453        51.10107812218763        51.101079870942215       51.10108161969674        51.101083368451214       51.101085117205685       51.10108686596027        51.10108861471474        51.10109036346927        51.101092112223796       51.101093860978324       51.1011001055997         51.1011102210565         51.101120336513304       51.10113045197011        51.10114056742691        51.10115068288371        51.10116079834046        51.10117091379726        51.101181029254064       51.10119114471087        51.10119633083161        51.10119754861688        51.101198766402206       51.10119998418759        51.10120120197291        51.10120241975824        51.10120363754362        51.10120485532889        51.10120607311421        51.101207290899595       51.10120825097107        51.10120902781199        51.10120980465291        51.101210581493774       51.101211358334695       51.10121213517556        51.10121291201648        51.10121368885734        51.10121446569826        51.10121524253918        51.101215406109986       51.101215212996806       51.10121501988357        51.10121482677033        51.101214633657094       51.101214440543856       51.10121424743062        51.101214054317325       51.101213861204144       51.10121366809091        51.101213675390454       51.101213804615725       51.101213933840995       51.101214063066266       51.10121419229159        51.10121432151686        51.101214450742134       51.101214579967404       51.101214709192675       51.101214838417945       51.10121505187999        51.101215288151536       51.10121552442297        51.10121576069446        51.101215996966005       51.101216233237494       51.10121646950893        51.10121670578047        51.101216942051906       51.101217178323395       51.10121668895857        51.10121612833666        51.1012155677148         51.10121500709283        51.10121444647092        51.101213885849006       51.10121332522709        51.10121276460518        51.101212203983266       51.10121287833897        51.10121596154073        51.10121904474255        51.10122212794431        51.10122521114613        51.10122829434795        51.10123137754971        51.10123446075147        51.10123754395329        51.10124062715511        51.101240223340255       51.101238279612744       51.1012363358854         51.10123439215789        51.10123244843055        51.10123050470304        51.10122856097564        51.101226617248244       51.10122467352073        51.101222729793335       51.10122003782044        51.10120877541226        51.10119751300408        51.101186250595845       51.101174988187665       51.10116372577943        51.10115246337131        51.10114120096307        51.10112993855489        51.10111867614677        51.10110882570308        51.10109916378536        51.10108950186765        51.10107983994993        51.10107017803216        51.10106051611439        51.10105085419673        51.101041192278956       51.101047964849954       51.10106123680504        51.10107450876012        51.10108778071515        51.101101052670174       51.101114324625314       51.10112759658034        51.10114086853537        51.10114170373038        51.10111041986244        51.101079135994496       51.101047852126555       51.101016568258615       51.100985284390674       51.10095400052279        51.10092271665479        51.10089143278691        51.10086014891897        51.10082886505103        51.100797581183144       51.10076629731515        51.10073501344726        51.10070950527171        51.100706899398006       51.10070429352436        51.10069452216703        51.100678388667006       51.100667916977386       51.10068745407767        51.100706991177844       51.100726528278074       51.1007460653783         51.100765602478475       51.100785139578704       51.10080467667893        51.100824213779106       51.10084375087939        51.100863287979564       51.10088282507979        51.10090236218002        51.10092189928025        51.10092722359491        51.10090448624305        51.1008817488912         51.10085901153934        51.1008362741876         51.100813536835744       51.10079079948389        51.10076806213209        51.100745324780235       51.10072258742838        51.10069985007664        51.10067711272478        51.10065437537298        51.100631638021184       51.10061917201284        51.10063211917486        51.10063466342319        51.100618540316816       51.10062079839537        51.10064171840736        51.10066263841941        51.1006835584314         51.10070447844345        51.10072539845544        51.100746318467486       51.10076723847948        51.10078815849147        51.10080907850352        51.100829998515565       51.1008509185275         51.10087183853955        51.10089275855154        51.10089821538281        51.100875602944825       51.10085299050672        51.100830378068736       51.10080776563075        51.1007851531927         51.10076254075466        51.10073992831667        51.10071731587868        51.10069470344064        51.10067209100265        51.100649478564605       51.10062686612662        51.10060425368857        51.100581641250585       51.100584782691726       51.100586670570635       51.10057535648241        51.10059710544829        51.10061885441428        51.1006406033801         51.10066235234598        51.10068410131191        51.10070585027785        51.100727599243726       51.10074934820966        51.10077109717554        51.10079284614142        51.10081459510735        51.10083634407329        51.100858093039164       51.10087984200504        51.10089234621398        51.1008752551229         51.10085816403182        51.100841072940796       51.100823981849715       51.10080689075869        51.10078979966761        51.10077270857653        51.100755617485504       51.10073852639448        51.1007214353034         51.100704344212375       51.10068725312129        51.10067016203027        51.10065307093919        51.10065824724791        51.10067625320994        51.10070107277829        51.10073390031937        51.10077415746224        51.100814414605054       51.10085467174787        51.10089492889068        51.10093518603355        51.10097544317637        51.10101570031918        51.101055957461995       51.101096214604866       51.10113647174768        51.10117672889055        51.101216986033364       51.10125724317618        51.10129750031899        51.10126811104823        51.10123310366873        51.10119809628918        51.10116308890963        51.10112808153008        51.10109307415058        51.10105806677103        51.10102305939154        51.10098805201193        51.10095304463238        51.10091803725288        51.10088302987339        51.10084802249378        51.100813015114284       51.10078277971883        51.10076144068984        51.10077260347197        51.10079645155815        51.10083175388678        51.10086705621541        51.10090235854403        51.10093766087266        51.10097296320134        51.10100826552991        51.101043567858596       51.101078870187166       51.10111417251585        51.10114947484442        51.101184777173046       51.10122007950173        51.101255381830356       51.101290684158926       51.10128494861186        51.101248440671725       51.10121193273153        51.10117542479145        51.101138916851255       51.101102408911174       51.10106590097098        51.1010293930309         51.100992885090704       51.10095637715057        51.10091986921043        51.10088336127035        51.100846853330154       51.100810345390016       51.100773837449935       51.100750429049015       51.100737157050105       51.10074015717066        51.10075997232906        51.10078490588364        51.10080983943817        51.1008347729927         51.10085970654728        51.10088464010181        51.10090957365634        51.100934507210866       51.10095944076539        51.10098437431998        51.101009307874506       51.10103424142903        51.10105917498362        51.101084108538146       51.10109210847122        51.101029169792355       51.10096623111349        51.10090329243462        51.1008403537557         51.10077741507689        51.10071447639797        51.1006515377191         51.10058859904018        51.10052566036131        51.10046272168245        51.100399783003525       51.10033684432466        51.100273905645736       51.10021096696687        51.10011549289732        51.10000000000002
31                       49.55253762694002        49.67774297342464        49.795619641919075       49.905027790708175       50.008299395125846       50.10435237635329        50.19372027246243        50.27272394850513        50.35056028090986        50.41786226440212        50.48442170652925        50.539905210593815       50.5942490373302         50.6423391605403         50.686229296964996       50.73011943338969        50.76299431452594        50.7953969057981         50.82779949707026        50.8552930151871         50.87918161928161        50.90307022337612        50.922598102527104       50.93901125250329        50.95542440247954        50.971707853062355       50.984810726367016       50.99522534679363        51.005976444398584       51.01675413115146        51.02652320100236        51.032956666635584       51.039465784713855       51.04601755480462        51.05256932489539        51.057563275725784       51.06112362794158        51.06468398015738        51.06824433237318        51.07181006657311        51.075392448876755       51.07897483118052        51.080701955039444       51.08237769761604        51.084021744379584       51.08566579114313        51.087309837906616       51.08895388467016        51.090597931433706       51.09141217370063        51.09216606282172        51.092919951942804       51.093673841063946       51.09442773018503        51.095180591298345       51.09591961512109        51.09623579437027        51.096553884938544       51.09692677030273        51.09729965566686        51.09767254103099        51.098045426395174       51.0984183117593         51.09876119872115        51.09895826069544        51.09915532266973        51.099313854273475       51.09943310887155        51.09955236346963        51.09967161806776        51.099790872665835       51.099910127263854       51.10002938186199        51.10014863646006        51.10026789105814        51.1003388811817         51.10040671843018        51.10047455567866        51.10054239292714        51.100610230175675       51.100678067424155       51.10071894208227        51.10075780053296        51.100796658983654       51.10083551743435        51.10087437588504        51.100913234335735       51.10095209278637        51.100990951237065       51.101029809687816       51.101062798098496       51.10106665365794        51.10107050921732        51.101074364776764       51.101078220336206       51.10108207589565        51.101085931455145       51.10108978701453        51.101093642573915       51.101097498133356       51.1011013536928         51.10110249858093        51.101102456531066       51.10110241448126        51.1011023724314         51.10110233038165        51.10110228833179        51.101102246281926       51.10110220423218        51.101102162182315       51.101100195580784       51.10109293248206        51.101085669383224       51.10107840628439        51.10107114318561        51.10106388008677        51.10105661698793        51.10104935388915        51.101042090790315       51.10103482769159        51.1010275645927         51.101024247342764       51.10102338258827        51.101022517833826       51.10102165307944        51.101020788324945       51.101019923570504       51.101019058816064       51.10101819406157        51.10101732930718        51.101016464552686       51.10102221515143        51.10103159288519        51.10104097061895        51.101050348352715       51.101059726086476       51.10106910382024        51.101078481554055       51.101087859287816       51.10109723702152        51.10110661475534        51.101112332100115       51.10111414641119        51.10111596072227        51.101117775033345       51.10111958934431        51.101121403655384       51.10112321796646        51.10112503227754        51.10112684658861        51.10112866089963        51.10113495287777        51.101145100021654       51.101155247165536       51.10116539430942        51.1011755414533         51.10118568859713        51.10119583574101        51.10120598288489        51.101216130028774       51.1012262771726         51.1012315010924         51.10123276159726        51.10123402210212        51.10123528260698        51.10123654311178        51.10123780361664        51.1012390641215         51.10124032462636        51.10124158513116        51.10124284563602        51.10124383705471        51.10124463715715        51.10124543725965        51.10124623736209        51.101247037464645       51.10124783756709        51.10124863766953        51.101249437772026       51.101250237874524       51.101251037976965       51.10125121977438        51.10125104195936        51.101250864144276       51.10125068632908        51.101250508514056       51.101250330698974       51.10125015288395        51.10124997506881        51.10124979725373        51.10124961943865        51.10124963583257        51.101249770378104       51.101249904923634       51.10125003946911        51.10125017401464        51.10125030856017        51.1012504431057         51.10125057765117        51.1012507121967         51.101250846742175       51.101251060890604       51.10125129659377        51.10125153229694        51.101251768000054       51.10125200370328        51.10125223940639        51.10125247510956        51.10125271081267        51.10125294651584        51.10125318221901        51.10125269036678        51.10125212706913        51.10125156377143        51.10125100047367        51.10125043717596        51.10124987387826        51.1012493105805         51.101248747282796       51.10124818398509        51.10124884415859        51.10125189073449        51.1012549373105         51.1012579838864         51.10126103046241        51.10126407703842        51.10126712361432        51.10127017019033        51.10127321676629        51.10127626334224        51.101275819606485       51.10127383450282        51.101271849399325       51.101269864295716       51.101267879192164       51.101265894088556       51.10126390898506        51.10126192388145        51.101259938777844       51.10125795367429        51.10125522255612        51.10124394655588        51.101232670555646       51.10122139455541        51.10121011855517        51.101198842554936       51.101187566554586       51.101176290554406       51.10116501455411        51.10115373855393        51.10114387600578        51.101134202182095       51.10112452835841        51.101114854534785       51.1011051807111         51.10109550688742        51.10108583306379        51.10107615924011        51.101082880061995       51.10109608451103        51.10110928895995        51.10112249340898        51.101135697857956       51.10114890230699        51.101162106755964       51.10117531120494        51.10117608678377        51.101144763676075       51.10111344056838        51.10108211746075        51.10105079435306        51.101019471245365       51.10098814813773        51.100956825030096       51.100925501922404       51.10089417881471        51.10086285570702        51.100831532599386       51.100800209491695       51.10076888638406        51.10074330821732        51.100740510414255       51.10073771261119        51.100727927300284       51.100711937868994       51.10070157842722        51.10072105911826        51.100740539809294       51.100760020500275       51.10077950119131        51.100798981882235       51.10081846257333        51.10083794326425        51.10085742395523        51.10087690464633        51.10089638533731        51.10091586602829        51.100935346719325       51.100954827410305       51.10096010429737        51.100937337251366       51.10091457020536        51.10089180315936        51.10086903611335        51.10084626906729        51.10082350202134        51.10080073497528        51.100777967929275       51.10075520088327        51.10073243383732        51.10070966679126        51.100686899745256       51.10066413269925        51.10065158898857        51.100664339666764       51.10066681508442        51.10065085221265        51.100653184267344       51.10067409067938        51.10069499709152        51.10071590350361        51.10073680991576        51.10075771632779        51.10077862273994        51.10079952915203        51.10082043556412        51.100841341976206       51.10086224838835        51.10088315480044        51.10090406121253        51.10092496762468        51.10093041296631        51.100907792869464       51.100885172772564       51.10086255267572        51.10083993257888        51.100817312482036       51.100794692385136       51.100772072288294       51.10074945219145        51.10072683209455        51.10070421199771        51.100681591900866       51.100658971803966       51.100636351707124       51.10061373161028        51.10061673952612        51.100618597215714       51.10060746533361        51.10062924172058        51.10065101810761        51.10067279449453        51.1006945708815         51.10071634726853        51.1007381236555         51.100759900042476       51.10078167642945        51.10080345281642        51.100825229203394       51.100847005590424       51.1008687819774         51.100890558364426       51.10091233475134        51.10092488202645        51.10090788408621        51.100890886145976       51.10087388820574        51.100856890265504       51.100839892325325       51.10082289438509        51.100805896444854       51.100788898504675       51.10077190056438        51.1007549026242         51.10073790468397        51.10072090674373        51.100703908803496       51.10068691086332        51.100692028566584       51.100709928078174       51.10073501815225        51.1007679989566         51.10080830058814        51.10084860221957        51.10088890385106        51.10092920548243        51.10096950711397        51.1010098087454         51.10105011037683        51.10109041200832        51.101130713639805       51.101171015271234       51.10121131690272        51.10125161853421        51.101291920165636       51.101332221797065       51.101302901346855       51.10126796475072        51.10123302815441        51.10119809155822        51.10116315496202        51.10112821836583        51.10109328176952        51.10105834517333        51.101023408577134       51.100988471980884       51.10095353538469        51.100918598788496       51.100883662192246       51.10084872559605        51.10081845759305        51.10079689320594        51.10080812784042        51.100832101141464       51.10086730030565        51.10090249946984        51.10093769863403        51.10097289779827        51.10100809696246        51.10104329612665        51.101078495290835       51.10111369445502        51.10114889361921        51.10118409278334        51.10121929194759        51.10125449111183        51.10128969027602        51.10132488944021        51.10131900319743        51.10128230892008        51.10124561464272        51.10120892036542        51.101172226088124       51.101135531810826       51.10109883753353        51.10106214325617        51.10102544897882        51.100988754701575       51.10095206042422        51.10091536614698        51.10087867186962        51.100841977592324       51.10080528331508        51.10078134912055        51.100767488042095       51.10076979794917        51.10078891557987        51.1008131493802         51.10083738318053        51.100861616980865       51.10088585078125        51.100910084581585       51.10093431838192        51.100958552182306       51.10098278598264        51.10100701978297        51.1010312535833         51.10105548738363        51.10107972118408        51.10110395498441        51.101111168959164       51.10104708319437        51.10098299742964        51.10091891166485        51.1008548259            51.10079074013527        51.10072665437042        51.10066256860574        51.100598482840894       51.1005343970761         51.10047031131137        51.10040622554652        51.10034213978173        51.10027805401694        51.10021396825215        51.10011707672038        51.10000000000002
[truncated: 21,127,168 more chars]
