# Supplementary material for: Numerical simulation research on thermal insulation performance of composite heat-insulation zone structure in hydrothermal high-temperature mine
Source: Sci Rep. 2024 Jun 18;14:14096. doi: 10.1038/s41598-024-64702-4 (PMC11189482; doi:10.1038/s41598-024-64702-4)
Supplement: Supplementary file 1 — Supplementary Information. [file 41598_2024_64702_MOESM1_ESM.zip › Heat-regulating circle scenario 2-4.xlsx]

## Sheet: Sheet1
0	51.1002	51.1	51.1	51.1	51.1	51.1	51.1	51.1	51.1	51.1	51.1	51.1	51.1	51.1	51.1	51.1	51.1	51.1	51.1	51.1	51.1	51.1	51.1	51.1	51.1	51.1	51.1	51.1	51.1	51.1	51.1	51.1	51.1	51.1	51.1	51.1	51.1	51.1	51.1	51.1	51.1	51.1	51.1	51.1	51.1	51.1	51.1	51.1	51.1
1	50.9778	51.012	51.0366	51.054	51.0673	51.0767	51.0834	51.0876	51.0916	51.0937	51.0957	51.0968	51.0977	51.0984	51.0988	51.0992	51.0994	51.0996	51.0997	51.0998	51.0999	51.0999	51.0999	51.0999	51.1	51.1	51.1	51.1	51.1	51.1	51.1	51.1	51.1	51.1	51.1	51.1	51.1	51.1	51.1	51.1	51.1	51.1	51.1	51.1	51.1	51.1	51.1	51.1	51.1
2	50.857	50.9223	50.9699	51.0042	51.0307	51.0499	51.0637	51.0726	51.081	51.0856	51.09	51.0924	51.0946	51.0961	51.0971	51.0981	51.0985	51.0989	51.0993	51.0995	51.0996	51.0997	51.0998	51.0999	51.0999	51.0999	51.1	51.1	51.1	51.1	51.1	51.1	51.1	51.1	51.1	51.1	51.1	51.1	51.1	51.1	51.1	51.1	51.1	51.1	51.1	51.1	51.1	51.1	51.1
3	50.7424	50.8255	50.89	50.9391	50.9786	51.0089	51.0316	51.0471	51.0617	51.0705	51.0788	51.0836	51.088	51.0911	51.0933	51.0954	51.0964	51.0972	51.0981	51.0987	51.099	51.0993	51.0995	51.0996	51.0997	51.0998	51.0999	51.0999	51.0999	51.1	51.1	51.1	51.1	51.1	51.1	51.1	51.1	51.1	51.1	51.1	51.1	51.1	51.1	51.1	51.1	51.1	51.1	51.1	51.1
4	50.6316	50.731	50.811	50.8741	50.926	50.9669	50.9983	51.0203	51.0412	51.0541	51.0665	51.0738	51.0806	51.0854	51.0888	51.0922	51.0938	51.0952	51.0967	51.0976	51.0982	51.0987	51.099	51.0992	51.0994	51.0996	51.0997	51.0998	51.0998	51.0999	51.0999	51.1	51.1	51.1	51.1	51.1	51.1	51.1	51.1	51.1	51.1	51.1	51.1	51.1	51.1	51.1	51.1	51.1	51.1
5	50.5329	50.6436	50.7353	50.8094	50.8717	50.9217	50.9613	50.9896	51.0167	51.034	51.0507	51.0609	51.0705	51.0773	51.0824	51.0875	51.0898	51.0921	51.0944	51.0958	51.0967	51.0977	51.0982	51.0986	51.0989	51.0993	51.0995	51.0996	51.0997	51.0998	51.0999	51.0999	51.0999	51.0999	51.1	51.1	51.1	51.1	51.1	51.1	51.1	51.1	51.1	51.1	51.1	51.1	51.1	51.1	51.1
6	50.443	50.5614	50.6619	50.745	50.816	50.8744	50.9214	50.956	50.9893	51.0112	51.0324	51.0458	51.0584	51.0676	51.0746	51.0815	51.0849	51.0882	51.0914	51.0935	51.0949	51.0963	51.0972	51.0977	51.0983	51.0988	51.0991	51.0993	51.0994	51.0996	51.0998	51.0998	51.0998	51.0999	51.0999	51.1	51.1	51.1	51.1	51.1	51.1	51.1	51.1	51.1	51.1	51.1	51.1	51.1	51.1
7	50.3619	50.4844	50.5908	50.6808	50.7591	50.8247	50.8788	50.9196	50.9589	50.9857	51.0116	51.0284	51.0444	51.0563	51.0653	51.0744	51.079	51.0834	51.0878	51.0907	51.0927	51.0946	51.0958	51.0966	51.0974	51.0982	51.0987	51.0989	51.0992	51.0994	51.0996	51.0997	51.0998	51.0998	51.0999	51.0999	51.1	51.1	51.1	51.1	51.1	51.1	51.1	51.1	51.1	51.1	51.1	51.1	51.1
8	50.3093	50.4323	50.5402	50.6324	50.7135	50.7824	50.84	50.8843	50.9272	50.9573	50.9865	51.0062	51.0249	51.0392	51.0505	51.0617	51.0678	51.0737	51.0796	51.0837	51.0866	51.0895	51.0915	51.0929	51.0942	51.0955	51.0964	51.0969	51.0975	51.098	51.0985	51.0987	51.0989	51.0991	51.0993	51.0995	51.0995	51.0996	51.0997	51.0997	51.0998	51.0999	51.0999	51.0999	51.0999	51.1	51.1	51.1	51.1
9	50.2625	50.3856	50.4942	50.588	50.671	50.7423	50.8026	50.8498	50.8955	50.9286	50.9607	50.983	51.0044	51.021	51.0344	51.0478	51.0555	51.0629	51.0703	51.0758	51.0797	51.0837	51.0865	51.0885	51.0905	51.0924	51.0937	51.0946	51.0955	51.0964	51.0972	51.0975	51.0979	51.0983	51.0987	51.0989	51.099	51.0992	51.0993	51.0994	51.0996	51.0997	51.0998	51.0998	51.0998	51.0999	51.0999	51.0999	51.1
10	50.2157	50.3388	50.4483	50.5435	50.6285	50.7021	50.7652	50.8153	50.8639	50.8999	50.9349	50.9599	50.9838	51.0027	51.0183	51.0339	51.0432	51.0521	51.0611	51.0678	51.0728	51.0778	51.0814	51.084	51.0867	51.0893	51.0911	51.0923	51.0935	51.0948	51.0958	51.0964	51.0969	51.0974	51.098	51.0983	51.0985	51.0987	51.0989	51.0991	51.0993	51.0995	51.0996	51.0997	51.0997	51.0998	51.0998	51.0999	51.0999
11	50.169	50.2921	50.4024	50.4991	50.586	50.662	50.7277	50.7807	50.8323	50.8712	50.9091	50.9367	50.9632	50.9845	51.0023	51.02	51.0308	51.0414	51.0519	51.0598	51.0659	51.0719	51.0764	51.0796	51.0829	51.0861	51.0884	51.0899	51.0915	51.0931	51.0945	51.0952	51.0959	51.0966	51.0973	51.0978	51.098	51.0983	51.0986	51.0988	51.0991	51.0994	51.0995	51.0995	51.0996	51.0997	51.0998	51.0998	51.0999
12	50.1222	50.2454	50.3564	50.4546	50.5435	50.6218	50.6903	50.7462	50.8007	50.8425	50.8834	50.9136	50.9427	50.9663	50.9862	51.0061	51.0185	51.0306	51.0426	51.0519	51.059	51.0661	51.0713	51.0752	51.0792	51.083	51.0857	51.0876	51.0895	51.0915	51.0932	51.094	51.0949	51.0957	51.0966	51.0972	51.0975	51.0979	51.0982	51.0985	51.0989	51.0992	51.0993	51.0994	51.0995	51.0996	51.0997	51.0998	51.0999
13	50.0754	50.1986	50.3105	50.4102	50.5009	50.5817	50.6529	50.7117	50.7691	50.8138	50.8576	50.8904	50.9221	50.9481	50.9701	50.9922	51.0062	51.0198	51.0334	51.0439	51.0521	51.0602	51.0663	51.0708	51.0754	51.0799	51.0831	51.0853	51.0875	51.0898	51.0918	51.0928	51.0939	51.0949	51.0959	51.0966	51.097	51.0974	51.0978	51.0982	51.0986	51.099	51.0992	51.0993	51.0994	51.0995	51.0996	51.0997	51.0998
14	50.0286	50.1519	50.2646	50.3657	50.4584	50.5415	50.6155	50.6772	50.7374	50.7851	50.8318	50.8673	50.9016	50.9298	50.9541	50.9783	50.9938	51.009	51.0242	51.0359	51.0451	51.0544	51.0612	51.0664	51.0716	51.0767	51.0804	51.0829	51.0855	51.0882	51.0905	51.0917	51.0929	51.0941	51.0953	51.0961	51.0965	51.097	51.0975	51.0979	51.0984	51.0989	51.099	51.0991	51.0993	51.0994	51.0995	51.0997	51.0998
15	49.9925	50.1158	50.229	50.331	50.4249	50.5095	50.5851	50.6485	50.7106	50.7602	50.8088	50.8461	50.8821	50.9121	50.9379	50.9637	50.9806	50.997	51.0134	51.0263	51.0365	51.0466	51.0543	51.0602	51.066	51.0718	51.076	51.079	51.082	51.0851	51.0878	51.0892	51.0907	51.0921	51.0936	51.0946	51.0952	51.0958	51.0964	51.097	51.0976	51.0982	51.0984	51.0986	51.0988	51.099	51.0992	51.0994	51.0995
16	49.9633	50.0868	50.2003	50.3029	50.3974	50.4827	50.5593	50.6238	50.687	50.7378	50.7876	50.8261	50.8635	50.8947	50.9217	50.9488	50.9667	50.9842	51.0017	51.0155	51.0266	51.0377	51.0461	51.0527	51.0593	51.0657	51.0705	51.0739	51.0775	51.081	51.0842	51.0859	51.0877	51.0895	51.0913	51.0925	51.0933	51.0941	51.0948	51.0956	51.0964	51.0972	51.0975	51.0978	51.098	51.0983	51.0986	51.0988	51.0991
17	49.9342	50.0578	50.1716	50.2747	50.3699	50.456	50.5335	50.5992	50.6634	50.7154	50.7665	50.8062	50.8448	50.8772	50.9055	50.9338	50.9528	50.9713	50.9899	51.0047	51.0167	51.0287	51.038	51.0452	51.0525	51.0596	51.065	51.0689	51.0729	51.077	51.0806	51.0826	51.0847	51.0868	51.0889	51.0904	51.0914	51.0923	51.0933	51.0942	51.0952	51.0962	51.0965	51.0969	51.0973	51.0976	51.098	51.0983	51.0987
18	49.905	50.0288	50.143	50.2465	50.3424	50.4293	50.5078	50.5745	50.6398	50.693	50.7453	50.7863	50.8261	50.8598	50.8893	50.9188	50.9389	50.9585	50.9782	50.9939	51.0069	51.0198	51.0298	51.0377	51.0457	51.0535	51.0595	51.0638	51.0684	51.0729	51.077	51.0794	51.0818	51.0842	51.0866	51.0883	51.0895	51.0906	51.0917	51.0929	51.094	51.0952	51.0956	51.0961	51.0965	51.097	51.0974	51.0978	51.0983
19	49.8759	49.9998	50.1143	50.2184	50.3149	50.4026	50.482	50.5498	50.6162	50.6706	50.7242	50.7664	50.8075	50.8424	50.8731	50.9038	50.925	50.9457	50.9664	50.9832	50.997	51.0108	51.0216	51.0303	51.0389	51.0474	51.0539	51.0588	51.0638	51.0689	51.0734	51.0761	51.0788	51.0815	51.0843	51.0863	51.0876	51.0889	51.0902	51.0915	51.0928	51.0941	51.0947	51.0952	51.0958	51.0963	51.0968	51.0973	51.0978
20	49.8468	49.9708	50.0856	50.1902	50.2874	50.3759	50.4563	50.5251	50.5926	50.6482	50.703	50.7465	50.7888	50.8249	50.8569	50.8888	50.911	50.9329	50.9547	50.9724	50.9871	51.0019	51.0135	51.0228	51.0321	51.0413	51.0484	51.0538	51.0593	51.0648	51.0698	51.0728	51.0758	51.0789	51.0819	51.0842	51.0857	51.0871	51.0886	51.0901	51.0916	51.0931	51.0938	51.0944	51.095	51.0956	51.0962	51.0968	51.0974
21	49.8176	49.9418	50.0569	50.1621	50.2598	50.3492	50.4305	50.5004	50.569	50.6258	50.6818	50.7266	50.7701	50.8075	50.8407	50.8738	50.8971	50.92	50.9429	50.9616	50.9773	50.9929	51.0053	51.0153	51.0253	51.0352	51.0429	51.0487	51.0547	51.0608	51.0662	51.0695	51.0729	51.0762	51.0796	51.0821	51.0838	51.0854	51.0871	51.0888	51.0904	51.0921	51.0929	51.0936	51.0942	51.0949	51.0956	51.0963	51.097
22	49.7885	49.9128	50.0283	50.1339	50.2323	50.3225	50.4047	50.4757	50.5454	50.6034	50.6607	50.7067	50.7515	50.7901	50.8245	50.8589	50.8832	50.9072	50.9312	50.9508	50.9674	50.984	50.9971	51.0078	51.0185	51.0291	51.0374	51.0437	51.0502	51.0567	51.0626	51.0662	51.0699	51.0736	51.0773	51.08	51.0818	51.0837	51.0855	51.0874	51.0893	51.0911	51.0919	51.0927	51.0935	51.0943	51.095	51.0958	51.0966
23	49.7593	49.8838	49.9996	50.1057	50.2048	50.2957	50.379	50.451	50.5218	50.5811	50.6395	50.6867	50.7328	50.7726	50.8083	50.8439	50.8693	50.8944	50.9194	50.9401	50.9575	50.975	50.9889	51.0003	51.0117	51.023	51.0319	51.0386	51.0456	51.0527	51.059	51.0629	51.0669	51.0709	51.0749	51.0779	51.0799	51.082	51.084	51.086	51.0881	51.0901	51.091	51.0919	51.0927	51.0936	51.0944	51.0953	51.0961
24	49.7302	49.8548	49.9709	50.0776	50.1773	50.269	50.3532	50.4263	50.4982	50.5587	50.6184	50.6668	50.7141	50.7552	50.792	50.8289	50.8554	50.8815	50.9076	50.9293	50.9477	50.9661	50.9808	50.9929	51.005	51.0169	51.0263	51.0336	51.0411	51.0486	51.0554	51.0596	51.0639	51.0683	51.0726	51.0758	51.078	51.0802	51.0824	51.0847	51.0869	51.0891	51.0901	51.091	51.092	51.0929	51.0938	51.0948	51.0957
25	49.7011	49.8258	49.9422	50.0494	50.1498	50.2423	50.3274	50.4016	50.4745	50.5363	50.5972	50.6469	50.6955	50.7378	50.7758	50.8139	50.8415	50.8687	50.8959	50.9185	50.9378	50.9571	50.9726	50.9854	50.9982	51.0108	51.0208	51.0286	51.0366	51.0446	51.0518	51.0564	51.061	51.0656	51.0703	51.0737	51.0761	51.0785	51.0809	51.0833	51.0857	51.0881	51.0892	51.0902	51.0912	51.0922	51.0932	51.0943	51.0953
26	49.6719	49.7968	49.9136	50.0212	50.1223	50.2156	50.3017	50.3769	50.4509	50.5139	50.5761	50.627	50.6768	50.7203	50.7596	50.7989	50.8276	50.8559	50.8841	50.9077	50.9279	50.9482	50.9644	50.9779	50.9914	51.0047	51.0153	51.0235	51.032	51.0405	51.0482	51.0531	51.058	51.063	51.0679	51.0717	51.0742	51.0768	51.0793	51.0819	51.0845	51.0871	51.0882	51.0894	51.0905	51.0916	51.0927	51.0938	51.0949
27	49.6428	49.7678	49.8849	49.9931	50.0948	50.1889	50.2759	50.3522	50.4273	50.4915	50.5549	50.6071	50.6581	50.7029	50.7434	50.784	50.8137	50.8431	50.8724	50.897	50.9181	50.9392	50.9563	50.9704	50.9846	50.9986	51.0098	51.0185	51.0275	51.0365	51.0446	51.0498	51.055	51.0603	51.0656	51.0696	51.0723	51.0751	51.0778	51.0805	51.0833	51.0861	51.0873	51.0885	51.0897	51.0909	51.0921	51.0932	51.0944
28	49.6137	49.7387	49.8562	49.9649	50.0673	50.1622	50.2501	50.3275	50.4037	50.4691	50.5337	50.5872	50.6395	50.6855	50.7272	50.769	50.7998	50.8302	50.8606	50.8862	50.9082	50.9302	50.9481	50.963	50.9778	50.9925	51.0042	51.0134	51.0229	51.0324	51.041	51.0465	51.0521	51.0577	51.0633	51.0675	51.0704	51.0733	51.0762	51.0792	51.0821	51.085	51.0864	51.0877	51.0889	51.0902	51.0915	51.0927	51.094
29	49.5869	49.7121	49.8298	49.939	50.0419	50.1375	50.2263	50.3046	50.3817	50.4482	50.5139	50.5684	50.6218	50.6689	50.7117	50.7545	50.7864	50.8177	50.8491	50.8755	50.8984	50.9213	50.9398	50.9553	50.9708	50.9862	50.9985	51.0081	51.0181	51.0281	51.0371	51.0429	51.0488	51.0547	51.0606	51.0651	51.0682	51.0713	51.0744	51.0775	51.0806	51.0838	51.0852	51.0866	51.0879	51.0893	51.0907	51.092	51.0934
30	49.5697	49.6949	49.8127	49.922	50.0251	50.1209	50.21	50.2887	50.3661	50.433	50.4991	50.5541	50.608	50.6556	50.699	50.7423	50.7747	50.8066	50.8384	50.8654	50.8888	50.9122	50.9312	50.9472	50.9631	50.979	50.9916	51.0017	51.012	51.0224	51.0318	51.0379	51.0441	51.0504	51.0566	51.0613	51.0646	51.068	51.0713	51.0747	51.078	51.0814	51.083	51.0845	51.086	51.0875	51.089	51.0905	51.092
31	49.5525	49.6777	49.7956	49.905	50.0083	50.1044	50.1937	50.2727	50.3506	50.4179	50.4844	50.5399	50.5942	50.6423	50.6862	50.7301	50.763	50.7954	50.8278	50.8553	50.8792	50.9031	50.9226	50.939	50.9554	50.9717	50.9848	50.9952	51.006	51.0168	51.0265	51.033	51.0395	51.046	51.0526	51.0576	51.0611	51.0647	51.0682	51.0718	51.0754	51.079	51.0807	51.0824	51.084	51.0857	51.0873	51.089	51.0906
32	49.5354	49.6606	49.7785	49.888	49.9915	50.0878	50.1774	50.2568	50.335	50.4027	50.4697	50.5257	50.5805	50.6291	50.6735	50.7179	50.7513	50.7842	50.8172	50.8452	50.8696	50.894	50.914	50.9308	50.9477	50.9645	50.978	50.9888	50.9999	51.0111	51.0213	51.028	51.0348	51.0417	51.0486	51.0538	51.0576	51.0614	51.0652	51.069	51.0728	51.0766	51.0785	51.0803	51.0821	51.0838	51.0856	51.0874	51.0892
33	49.5182	49.6434	49.7614	49.8711	49.9747	50.0712	50.1612	50.2409	50.3194	50.3876	50.455	50.5114	50.5667	50.6158	50.6608	50.7057	50.7396	50.7731	50.8065	50.835	50.86	50.8849	50.9054	50.9227	50.94	50.9572	50.9712	50.9823	50.9939	51.0055	51.016	51.023	51.0302	51.0373	51.0445	51.0501	51.0541	51.0581	51.0621	51.0661	51.0701	51.0742	51.0762	51.0782	51.0801	51.082	51.084	51.0859	51.0878
34	49.501	49.6262	49.7443	49.8541	49.9579	50.0547	50.1449	50.2249	50.3038	50.3724	50.4403	50.4972	50.553	50.6026	50.648	50.6935	50.7279	50.7619	50.7959	50.8249	50.8503	50.8758	50.8967	50.9145	50.9323	50.95	50.9643	50.9759	50.9878	50.9998	51.0107	51.0181	51.0255	51.033	51.0405	51.0463	51.0505	51.0548	51.059	51.0633	51.0675	51.0718	51.074	51.0761	51.0781	51.0802	51.0823	51.0844	51.0864
35	49.4838	49.609	49.7272	49.8371	49.9411	50.0381	50.1286	50.209	50.2882	50.3573	50.4255	50.4829	50.5392	50.5893	50.6353	50.6813	50.7162	50.7507	50.7852	50.8148	50.8407	50.8667	50.8881	50.9064	50.9246	50.9427	50.9575	50.9695	50.9818	50.9942	51.0054	51.0131	51.0209	51.0287	51.0365	51.0426	51.047	51.0515	51.0559	51.0604	51.0649	51.0694	51.0717	51.074	51.0762	51.0784	51.0806	51.0828	51.085
36	49.4666	49.5918	49.7101	49.8201	49.9243	50.0215	50.1123	50.1931	50.2727	50.3421	50.4108	50.4687	50.5254	50.576	50.6225	50.669	50.7045	50.7396	50.7746	50.8047	50.8311	50.8576	50.8795	50.8982	50.9169	50.9355	50.9507	50.963	50.9758	50.9885	51.0002	51.0081	51.0162	51.0243	51.0325	51.0388	51.0435	51.0482	51.0529	51.0576	51.0623	51.067	51.0695	51.0719	51.0742	51.0766	51.0789	51.0813	51.0836
37	49.4494	49.5747	49.693	49.8032	49.9075	50.005	50.0961	50.1771	50.2571	50.327	50.3961	50.4544	50.5117	50.5628	50.6098	50.6568	50.6928	50.7284	50.7639	50.7945	50.8215	50.8485	50.8709	50.89	50.9092	50.9282	50.9438	50.9566	50.9697	50.9829	50.9949	51.0032	51.0116	51.02	51.0285	51.0351	51.04	51.0449	51.0498	51.0547	51.0597	51.0646	51.0672	51.0697	51.0722	51.0747	51.0772	51.0797	51.0822
38	49.4322	49.5575	49.6758	49.7862	49.8907	49.9884	50.0798	50.1612	50.2415	50.3118	50.3814	50.4402	50.4979	50.5495	50.5971	50.6446	50.6812	50.7172	50.7533	50.7844	50.8119	50.8394	50.8623	50.8819	50.9015	50.921	50.937	50.9501	50.9637	50.9772	50.9896	50.9982	51.0069	51.0157	51.0244	51.0313	51.0364	51.0416	51.0467	51.0519	51.057	51.0622	51.065	51.0676	51.0703	51.0729	51.0756	51.0782	51.0809
39	49.4151	49.5403	49.6587	49.7692	49.8739	49.9718	50.0635	50.1453	50.2259	50.2966	50.3667	50.4259	50.4841	50.5362	50.5843	50.6324	50.6695	50.706	50.7426	50.7743	50.8023	50.8303	50.8537	50.8737	50.8938	50.9137	50.9302	50.9437	50.9576	50.9716	50.9843	50.9932	51.0023	51.0113	51.0204	51.0276	51.0329	51.0383	51.0436	51.049	51.0544	51.0598	51.0627	51.0655	51.0683	51.0711	51.0739	51.0767	51.0795
40	49.3979	49.5231	49.6416	49.7522	49.8571	49.9553	50.0472	50.1293	50.2104	50.2815	50.352	50.4117	50.4704	50.523	50.5716	50.6202	50.6578	50.6949	50.732	50.7641	50.7927	50.8212	50.845	50.8655	50.8861	50.9065	50.9234	50.9373	50.9516	50.9659	50.9791	50.9883	50.9976	51.007	51.0164	51.0238	51.0294	51.035	51.0406	51.0462	51.0518	51.0574	51.0605	51.0634	51.0664	51.0693	51.0722	51.0751	51.0781
41	49.3807	49.5059	49.6245	49.7352	49.8403	49.9387	50.031	50.1134	50.1948	50.2663	50.3372	50.3975	50.4566	50.5097	50.5589	50.608	50.6461	50.6837	50.7213	50.754	50.783	50.8121	50.8364	50.8574	50.8784	50.8992	50.9165	50.9308	50.9455	50.9603	50.9738	50.9833	50.993	51.0027	51.0124	51.0201	51.0259	51.0317	51.0375	51.0433	51.0492	51.055	51.0582	51.0613	51.0644	51.0675	51.0705	51.0736	51.0767
42	49.3635	49.4888	49.6074	49.7183	49.8235	49.9221	50.0147	50.0975	50.1792	50.2512	50.3225	50.3832	50.4428	50.4965	50.5461	50.5958	50.6344	50.6725	50.7107	50.7439	50.7734	50.803	50.8278	50.8492	50.8706	50.892	50.9097	50.9244	50.9395	50.9546	50.9685	50.9784	50.9883	50.9983	51.0084	51.0163	51.0223	51.0284	51.0344	51.0405	51.0466	51.0526	51.056	51.0592	51.0624	51.0656	51.0689	51.0721	51.0753
43	49.3463	49.4716	49.5903	49.7013	49.8067	49.9056	49.9984	50.0816	50.1636	50.236	50.3078	50.369	50.4291	50.4832	50.5334	50.5836	50.6227	50.6614	50.7	50.7338	50.7638	50.7939	50.8192	50.8411	50.8629	50.8847	50.9029	50.9179	50.9334	50.949	50.9633	50.9734	50.9837	50.994	51.0043	51.0126	51.0188	51.0251	51.0313	51.0376	51.0439	51.0502	51.0537	51.0571	51.0605	51.0638	51.0672	51.0705	51.0739
44	49.3291	49.4544	49.5732	49.6843	49.7899	49.889	49.9821	50.0656	50.148	50.2209	50.2931	50.3547	50.4153	50.4699	50.5206	50.5713	50.611	50.6502	50.6894	50.7236	50.7542	50.7848	50.8106	50.8329	50.8552	50.8775	50.8961	50.9115	50.9274	50.9433	50.958	50.9684	50.979	50.9897	51.0003	51.0088	51.0153	51.0218	51.0283	51.0348	51.0413	51.0479	51.0515	51.055	51.0585	51.062	51.0655	51.069	51.0725
45	49.312	49.4372	49.5561	49.6673	49.7731	49.8724	49.9659	50.0497	50.1325	50.2057	50.2784	50.3405	50.4015	50.4567	50.5079	50.5591	50.5993	50.639	50.6788	50.7135	50.7446	50.7757	50.8019	50.8247	50.8475	50.8702	50.8892	50.9051	50.9214	50.9377	50.9527	50.9635	50.9744	50.9853	50.9963	51.0051	51.0118	51.0185	51.0252	51.0319	51.0387	51.0455	51.0492	51.0529	51.0565	51.0602	51.0638	51.0675	51.0711
46	49.2948	49.42	49.539	49.6504	49.7563	49.8559	49.9496	50.0338	50.1169	50.1906	50.2636	50.3262	50.3878	50.4434	50.4952	50.5469	50.5876	50.6279	50.6681	50.7034	50.735	50.7666	50.7933	50.8166	50.8398	50.863	50.8824	50.8986	50.9153	50.932	50.9474	50.9585	50.9697	50.981	50.9923	51.0013	51.0082	51.0152	51.0221	51.0291	51.0361	51.0431	51.047	51.0508	51.0546	51.0584	51.0622	51.0659	51.0697
47	49.2776	49.4029	49.5219	49.6334	49.7395	49.8393	49.9333	50.0178	50.1013	50.1754	50.2489	50.312	50.374	50.4302	50.4824	50.5347	50.5759	50.6167	50.6575	50.6932	50.7254	50.7575	50.7847	50.8084	50.8321	50.8557	50.8756	50.8922	50.9093	50.9264	50.9422	50.9535	50.9651	50.9767	50.9883	50.9976	51.0047	51.0119	51.019	51.0262	51.0334	51.0407	51.0447	51.0487	51.0526	51.0566	51.0605	51.0644	51.0683
48	49.2604	49.3857	49.5047	49.6164	49.7227	49.8227	49.917	50.0019	50.0857	50.1603	50.2342	50.2977	50.3602	50.4169	50.4697	50.5225	50.5642	50.6055	50.6468	50.6831	50.7158	50.7484	50.7761	50.8002	50.8244	50.8485	50.8687	50.8857	50.9032	50.9207	50.9369	50.9486	50.9604	50.9723	50.9843	50.9938	51.0012	51.0086	51.016	51.0234	51.0308	51.0383	51.0425	51.0466	51.0507	51.0547	51.0588	51.0629	51.0669
49	49.2432	49.3685	49.4876	49.5994	49.7059	49.8062	49.9007	49.986	50.0701	50.1451	50.2195	50.2835	50.3465	50.4036	50.457	50.5103	50.5526	50.5944	50.6362	50.673	50.7061	50.7393	50.7675	50.7921	50.8167	50.8412	50.8619	50.8793	50.8972	50.9151	50.9316	50.9436	50.9558	50.968	50.9802	50.9901	50.9977	51.0053	51.0129	51.0205	51.0282	51.0359	51.0402	51.0445	51.0487	51.0529	51.0571	51.0613	51.0656
50	49.226	49.3513	49.4705	49.5824	49.6891	49.7896	49.8845	49.97	50.0546	50.13	50.2048	50.2693	50.3327	50.3904	50.4442	50.4981	50.5409	50.5832	50.6255	50.6629	50.6965	50.7302	50.7588	50.7839	50.809	50.834	50.8551	50.8729	50.8911	50.9094	50.9264	50.9386	50.9511	50.9637	50.9762	50.9863	50.9941	51.002	51.0098	51.0177	51.0256	51.0335	51.038	51.0424	51.0467	51.0511	51.0554	51.0598	51.0642
51	49.2088	49.3341	49.4534	49.5655	49.6723	49.773	49.8682	49.9541	50.039	50.1148	50.19	50.255	50.3189	50.3771	50.4315	50.4858	50.5292	50.572	50.6149	50.6527	50.6869	50.7211	50.7502	50.7758	50.8013	50.8267	50.8483	50.8664	50.8851	50.9038	50.9211	50.9337	50.9464	50.9593	50.9722	50.9826	50.9906	50.9987	51.0067	51.0148	51.023	51.0311	51.0357	51.0403	51.0448	51.0493	51.0538	51.0583	51.0628
52	49.1917	49.317	49.4363	49.5485	49.6555	49.7565	49.8519	49.9382	50.0234	50.0997	50.1753	50.2408	50.3052	50.3638	50.4187	50.4736	50.5175	50.5609	50.6042	50.6426	50.6773	50.712	50.7416	50.7676	50.7936	50.8195	50.8414	50.86	50.879	50.8981	50.9158	50.9287	50.9418	50.955	50.9682	50.9788	50.9871	50.9954	51.0037	51.012	51.0203	51.0287	51.0335	51.0382	51.0428	51.0475	51.0521	51.0567	51.0614
53	49.1745	49.2998	49.4192	49.5315	49.6387	49.7399	49.8356	49.9223	50.0078	50.0845	50.1606	50.2265	50.2914	50.3506	50.406	50.4614	50.5058	50.5497	50.5936	50.6325	50.6677	50.7029	50.733	50.7594	50.7859	50.8122	50.8346	50.8535	50.873	50.8925	50.9105	50.9237	50.9371	50.9507	50.9642	50.9751	50.9836	50.9921	51.0006	51.0091	51.0177	51.0263	51.0312	51.0361	51.0409	51.0456	51.0504	51.0552	51.06
54	49.1573	49.2826	49.4021	49.5145	49.6219	49.7233	49.8194	49.9063	49.9923	50.0694	50.1459	50.2123	50.2776	50.3373	50.3933	50.4492	50.4941	50.5385	50.5829	50.6223	50.6581	50.6938	50.7244	50.7513	50.7782	50.805	50.8278	50.8471	50.8669	50.8868	50.9053	50.9188	50.9325	50.9463	50.9601	50.9713	50.98	50.9888	50.9975	51.0063	51.0151	51.0239	51.029	51.034	51.0389	51.0438	51.0487	51.0537	51.0586
55	49.1401	49.2654	49.385	49.4975	49.6051	49.7068	49.8031	49.8904	49.9767	50.0542	50.1312	50.198	50.2639	50.3241	50.3805	50.437	50.4824	50.5273	50.5723	50.6122	50.6485	50.6847	50.7158	50.7431	50.7705	50.7977	50.821	50.8407	50.8609	50.8812	50.9	50.9138	50.9278	50.942	50.9561	50.9676	50.9765	50.9855	50.9944	51.0034	51.0125	51.0215	51.0267	51.0319	51.0369	51.042	51.0471	51.0521	51.0572
56	49.1229	49.2482	49.3679	49.4806	49.5883	49.6902	49.7868	49.8745	49.9611	50.0391	50.1164	50.1838	50.2501	50.3108	50.3678	50.4248	50.4707	50.5162	50.5616	50.6021	50.6388	50.6756	50.7071	50.7349	50.7628	50.7905	50.8141	50.8342	50.8549	50.8756	50.8947	50.9089	50.9232	50.9376	50.9521	50.9638	50.973	50.9822	50.9914	51.0006	51.0098	51.0191	51.0245	51.0298	51.035	51.0402	51.0454	51.0506	51.0558
57	49.1057	49.2311	49.3508	49.4636	49.5715	49.6736	49.7705	49.8585	49.9455	50.0239	50.1017	50.1695	50.2363	50.2975	50.355	50.4126	50.459	50.505	50.551	50.592	50.6292	50.6665	50.6985	50.7268	50.755	50.7832	50.8073	50.8278	50.8488	50.8699	50.8894	50.9039	50.9185	50.9333	50.9481	50.9601	50.9695	50.9789	50.9883	50.9977	51.0072	51.0167	51.0222	51.0276	51.033	51.0384	51.0437	51.0491	51.0544
58	49.0915	49.2168	49.3365	49.4495	49.5575	49.6598	49.7569	49.8451	49.9324	50.0111	50.0892	50.1573	50.2245	50.2861	50.344	50.4019	50.4487	50.4951	50.5415	50.5828	50.6205	50.6582	50.6906	50.7192	50.7478	50.7763	50.8008	50.8216	50.8429	50.8643	50.8842	50.8989	50.9138	50.9288	50.9439	50.9561	50.9657	50.9753	50.9849	50.9946	51.0043	51.014	51.0196	51.0252	51.0307	51.0362	51.0417	51.0472	51.0527
59	49.0817	49.2069	49.3267	49.4396	49.5477	49.65	49.7472	49.8355	49.9228	50.0017	50.0799	50.1482	50.2155	50.2773	50.3354	50.3934	50.4405	50.4871	50.5337	50.5752	50.6131	50.651	50.6836	50.7124	50.7413	50.77	50.7947	50.8157	50.8372	50.8589	50.8789	50.8938	50.9089	50.9242	50.9394	50.9518	50.9616	50.9714	50.9811	50.991	51.0008	51.0107	51.0165	51.0222	51.0278	51.0334	51.0391	51.0447	51.0503
60	49.0718	49.1971	49.3168	49.4297	49.5379	49.6402	49.7375	49.8259	49.9133	49.9923	50.0707	50.1391	50.2066	50.2685	50.3267	50.385	50.4323	50.479	50.5258	50.5676	50.6057	50.6438	50.6766	50.7057	50.7347	50.7637	50.7886	50.8098	50.8316	50.8534	50.8737	50.8888	50.9041	50.9195	50.9349	50.9475	50.9575	50.9674	50.9774	50.9873	50.9974	51.0074	51.0134	51.0192	51.0249	51.0307	51.0365	51.0422	51.048
61	49.062	49.1872	49.3069	49.4199	49.528	49.6304	49.7278	49.8163	49.9038	49.9829	50.0614	50.13	50.1976	50.2597	50.3181	50.3766	50.424	50.471	50.518	50.56	50.5983	50.6366	50.6697	50.6989	50.7282	50.7574	50.7825	50.8039	50.8259	50.8479	50.8684	50.8837	50.8992	50.9148	50.9305	50.9432	50.9534	50.9635	50.9736	50.9837	50.9939	51.0042	51.0102	51.0162	51.0221	51.028	51.0338	51.0397	51.0456
62	49.0521	49.1773	49.297	49.41	49.5182	49.6206	49.718	49.8067	49.8943	49.9735	50.0521	50.1209	50.1886	50.2509	50.3095	50.3681	50.4158	50.463	50.5102	50.5524	50.5909	50.6294	50.6627	50.6922	50.7217	50.7511	50.7764	50.798	50.8202	50.8425	50.8632	50.8786	50.8943	50.9102	50.926	50.939	50.9492	50.9595	50.9698	50.9801	50.9905	51.0009	51.0071	51.0132	51.0192	51.0252	51.0312	51.0373	51.0433
63	49.0423	49.1675	49.2872	49.4002	49.5084	49.6109	49.7083	49.797	49.8847	49.9641	50.0428	50.1118	50.1797	50.2421	50.3009	50.3597	50.4076	50.455	50.5023	50.5448	50.5835	50.6223	50.6557	50.6854	50.7151	50.7448	50.7703	50.7921	50.8145	50.837	50.8579	50.8736	50.8895	50.9055	50.9215	50.9347	50.9451	50.9556	50.966	50.9765	50.9871	50.9976	51.0039	51.0101	51.0163	51.0225	51.0286	51.0348	51.041
64	49.0325	49.1576	49.2773	49.3903	49.4985	49.6011	49.6986	49.7874	49.8752	49.9547	50.0336	50.1026	50.1707	50.2333	50.2923	50.3513	50.3993	50.4469	50.4945	50.5371	50.5761	50.6151	50.6488	50.6787	50.7086	50.7384	50.7642	50.7862	50.8089	50.8315	50.8527	50.8685	50.8846	50.9008	50.9171	50.9304	50.941	50.9516	50.9622	50.9729	50.9836	50.9943	51.0008	51.0071	51.0134	51.0197	51.026	51.0323	51.0386
65	49.0226	49.1477	49.2674	49.3804	49.4887	49.5913	49.6889	49.7778	49.8657	49.9453	50.0243	50.0935	50.1617	50.2245	50.2837	50.3429	50.3911	50.4389	50.4867	50.5295	50.5687	50.6079	50.6418	50.6719	50.7021	50.7321	50.7581	50.7803	50.8032	50.8261	50.8474	50.8635	50.8798	50.8962	50.9126	50.9261	50.9369	50.9477	50.9585	50.9693	50.9802	50.9911	50.9977	51.0041	51.0106	51.017	51.0234	51.0299	51.0363
66	49.0128	49.1379	49.2575	49.3706	49.4789	49.5815	49.6792	49.7682	49.8562	49.9359	50.015	50.0844	50.1528	50.2157	50.2751	50.3344	50.3829	50.4309	50.4789	50.5219	50.5613	50.6007	50.6348	50.6652	50.6955	50.7258	50.752	50.7744	50.7975	50.8206	50.8422	50.8584	50.8749	50.8915	50.9081	50.9218	50.9328	50.9437	50.9547	50.9657	50.9767	50.9878	50.9945	51.0011	51.0077	51.0143	51.0208	51.0274	51.034
67	49.0029	49.128	49.2477	49.3607	49.4691	49.5717	49.6695	49.7586	49.8466	49.9265	50.0058	50.0753	50.1438	50.2069	50.2665	50.326	50.3747	50.4228	50.471	50.5143	50.5539	50.5935	50.6279	50.6584	50.689	50.7195	50.7459	50.7685	50.7918	50.8152	50.8369	50.8533	50.87	50.8868	50.9037	50.9175	50.9286	50.9398	50.9509	50.962	50.9733	50.9845	50.9914	50.9981	51.0048	51.0115	51.0182	51.0249	51.0316
68	48.9931	49.1181	49.2378	49.3509	49.4592	49.562	49.6598	49.7489	49.8371	49.9171	49.9965	50.0662	50.1348	50.1981	50.2579	50.3176	50.3664	50.4148	50.4632	50.5067	50.5465	50.5864	50.6209	50.6517	50.6825	50.7132	50.7398	50.7626	50.7861	50.8097	50.8316	50.8483	50.8652	50.8822	50.8992	50.9132	50.9245	50.9358	50.9471	50.9584	50.9698	50.9813	50.9882	50.9951	51.0019	51.0088	51.0156	51.0224	51.0293
69	48.9833	49.1082	49.2279	49.341	49.4494	49.5522	49.6501	49.7393	49.8276	49.9077	49.9872	50.0571	50.1259	50.1893	50.2492	50.3091	50.3582	50.4068	50.4554	50.499	50.5391	50.5792	50.6139	50.6449	50.6759	50.7069	50.7337	50.7567	50.7805	50.8042	50.8264	50.8432	50.8603	50.8775	50.8947	50.909	50.9204	50.9319	50.9433	50.9548	50.9664	50.978	50.9851	50.9921	50.9991	51.006	51.013	51.02	51.0269
70	48.9734	49.0984	49.218	49.3311	49.4396	49.5424	49.6404	49.7297	49.8181	49.8983	49.978	50.0479	50.1169	50.1805	50.2406	50.3007	50.35	50.3988	50.4475	50.4914	50.5317	50.572	50.607	50.6382	50.6694	50.7005	50.7276	50.7509	50.7748	50.7988	50.8211	50.8382	50.8554	50.8728	50.8903	50.9047	50.9163	50.9279	50.9395	50.9512	50.963	50.9747	50.982	50.9891	50.9962	51.0033	51.0104	51.0175	51.0246
71	48.9636	49.0885	49.2082	49.3213	49.4297	49.5326	49.6307	49.7201	49.8086	49.8889	49.9687	50.0388	50.1079	50.1718	50.232	50.2923	50.3417	50.3907	50.4397	50.4838	50.5243	50.5648	50.6	50.6314	50.6629	50.6942	50.7215	50.745	50.7691	50.7933	50.8159	50.8331	50.8506	50.8682	50.8858	50.9004	50.9122	50.924	50.9358	50.9476	50.9595	50.9714	50.9788	50.9861	50.9933	51.0006	51.0078	51.015	51.0223
72	48.9537	49.0786	49.1983	49.3114	49.4199	49.5228	49.6209	49.7105	49.799	49.8795	49.9594	50.0297	50.099	50.163	50.2234	50.2839	50.3335	50.3827	50.4319	50.4762	50.5169	50.5576	50.5931	50.6247	50.6563	50.6879	50.7153	50.7391	50.7634	50.7878	50.8106	50.828	50.8457	50.8635	50.8813	50.8961	50.9081	50.92	50.932	50.944	50.9561	50.9682	50.9757	50.9831	50.9905	50.9978	51.0052	51.0126	51.0199
73	48.9439	49.0688	49.1884	49.3016	49.4101	49.5131	49.6112	49.7009	49.7895	49.8701	49.9502	50.0206	50.09	50.1542	50.2148	50.2754	50.3253	50.3747	50.4241	50.4686	50.5095	50.5505	50.5861	50.6179	50.6498	50.6816	50.7092	50.7332	50.7578	50.7824	50.8054	50.823	50.8408	50.8588	50.8769	50.8918	50.9039	50.9161	50.9282	50.9404	50.9526	50.9649	50.9725	50.9801	50.9876	50.9951	51.0026	51.0101	51.0176
74	48.9341	49.0589	49.1785	49.2917	49.4002	49.5033	49.6015	49.6912	49.78	49.8607	49.9409	50.0115	50.0811	50.1454	50.2062	50.267	50.3171	50.3666	50.4162	50.461	50.5021	50.5433	50.5791	50.6112	50.6433	50.6753	50.7031	50.7273	50.7521	50.7769	50.8001	50.8179	50.836	50.8542	50.8724	50.8875	50.8998	50.9121	50.9244	50.9367	50.9492	50.9616	50.9694	50.9771	50.9847	50.9923	51	51.0076	51.0153
75	48.9242	49.049	49.1687	49.2818	49.3904	49.4935	49.5918	49.6816	49.7705	49.8513	49.9316	50.0023	50.0721	50.1366	50.1976	50.2586	50.3088	50.3586	50.4084	50.4533	50.4947	50.5361	50.5722	50.6044	50.6367	50.669	50.697	50.7214	50.7464	50.7715	50.7949	50.8128	50.8311	50.8495	50.8679	50.8832	50.8957	50.9082	50.9206	50.9331	50.9457	50.9583	50.9663	50.9741	50.9818	50.9896	50.9974	51.0052	51.0129
76	48.9144	49.0392	49.1588	49.272	49.3806	49.4837	49.5821	49.672	49.7609	49.8419	49.9223	49.9932	50.0631	50.1278	50.189	50.2501	50.3006	50.3506	50.4006	50.4457	50.4873	50.5289	50.5652	50.5977	50.6302	50.6626	50.6909	50.7155	50.7407	50.766	50.7896	50.8078	50.8262	50.8448	50.8635	50.8789	50.8916	50.9042	50.9168	50.9295	50.9423	50.9551	50.9631	50.9711	50.979	50.9869	50.9948	51.0027	51.0106
77	48.9045	49.0293	49.1489	49.2621	49.3708	49.4739	49.5724	49.6624	49.7514	49.8325	49.9131	49.9841	50.0542	50.119	50.1804	50.2417	50.2924	50.3426	50.3927	50.4381	50.4799	50.5217	50.5582	50.5909	50.6237	50.6563	50.6848	50.7096	50.735	50.7605	50.7844	50.8027	50.8214	50.8402	50.859	50.8747	50.8875	50.9003	50.9131	50.9259	50.9389	50.9518	50.96	50.9681	50.9761	50.9841	50.9922	51.0002	51.0082
78	48.8947	49.0194	49.139	49.2522	49.3609	49.4642	49.5627	49.6528	49.7419	49.8231	49.9038	49.975	50.0452	50.1102	50.1717	50.2333	50.2841	50.3345	50.3849	50.4305	50.4725	50.5145	50.5513	50.5842	50.6171	50.65	50.6787	50.7037	50.7294	50.7551	50.7791	50.7977	50.8165	50.8355	50.8545	50.8704	50.8833	50.8963	50.9093	50.9223	50.9354	50.9485	50.9569	50.965	50.9732	50.9814	50.9896	50.9977	51.0059
79	48.8849	49.0096	49.1292	49.2424	49.3511	49.4544	49.553	49.6431	49.7324	49.8137	49.8945	49.9659	50.0362	50.1014	50.1631	50.2249	50.2759	50.3265	50.3771	50.4229	50.4651	50.5074	50.5443	50.5774	50.6106	50.6437	50.6726	50.6978	50.7237	50.7496	50.7738	50.7926	50.8116	50.8308	50.85	50.8661	50.8792	50.8924	50.9055	50.9187	50.932	50.9453	50.9537	50.962	50.9703	50.9787	50.987	50.9953	51.0036
80	48.875	48.9997	49.1193	49.2325	49.3413	49.4446	49.5433	49.6335	49.7228	49.8043	49.8853	49.9568	50.0273	50.0926	50.1545	50.2164	50.2677	50.3185	50.3693	50.4153	50.4577	50.5002	50.5373	50.5707	50.6041	50.6374	50.6665	50.6919	50.718	50.7441	50.7686	50.7875	50.8068	50.8262	50.8456	50.8618	50.8751	50.8884	50.9017	50.9151	50.9285	50.942	50.9506	50.959	50.9675	50.9759	50.9844	50.9928	51.0012
81	48.8652	48.9898	49.1094	49.2227	49.3314	49.4348	49.5335	49.6239	49.7133	49.7949	49.876	49.9476	50.0183	50.0838	50.1459	50.208	50.2594	50.3104	50.3614	50.4076	50.4503	50.493	50.5304	50.5639	50.5975	50.6311	50.6604	50.6861	50.7123	50.7387	50.7633	50.7825	50.8019	50.8215	50.8411	50.8575	50.871	50.8845	50.8979	50.9114	50.9251	50.9387	50.9474	50.956	50.9646	50.9732	50.9818	50.9903	50.9989
82	48.8553	48.98	49.0995	49.2128	49.3216	49.425	49.5238	49.6143	49.7038	49.7855	49.8667	49.9385	50.0093	50.075	50.1373	50.1996	50.2512	50.3024	50.3536	50.4	50.4429	50.4858	50.5234	50.5572	50.591	50.6247	50.6543	50.6802	50.7067	50.7332	50.7581	50.7774	50.797	50.8168	50.8366	50.8532	50.8669	50.8805	50.8942	50.9078	50.9216	50.9354	50.9443	50.953	50.9617	50.9704	50.9791	50.9879	50.9966
83	48.8455	48.9701	49.0897	49.2029	49.3118	49.4153	49.5141	49.6047	49.6943	49.7761	49.8575	49.9294	50.0004	50.0662	50.1287	50.1911	50.243	50.2944	50.3458	50.3924	50.4355	50.4786	50.5164	50.5504	50.5845	50.6184	50.6482	50.6743	50.701	50.7277	50.7528	50.7724	50.7922	50.8122	50.8322	50.8489	50.8628	50.8766	50.8904	50.9042	50.9182	50.9322	50.9412	50.95	50.9589	50.9677	50.9765	50.9854	50.9942
84	48.8357	48.9602	49.0798	49.1931	49.3019	49.4055	49.5044	49.5951	49.6848	49.7667	49.8482	49.9203	49.9914	50.0574	50.1201	50.1827	50.2348	50.2864	50.3379	50.3848	50.4281	50.4715	50.5095	50.5437	50.5779	50.6121	50.6421	50.6684	50.6953	50.7223	50.7476	50.7673	50.7873	50.8075	50.8277	50.8447	50.8586	50.8726	50.8866	50.9006	50.9147	50.9289	50.938	50.947	50.956	50.965	50.9739	50.9829	50.9919
85	48.8258	48.9504	49.0699	49.1832	49.2921	49.3957	49.4947	49.5854	49.6752	49.7573	49.8389	49.9112	49.9825	50.0486	50.1115	50.1743	50.2265	50.2783	50.3301	50.3772	50.4207	50.4643	50.5025	50.5369	50.5714	50.6058	50.636	50.6625	50.6896	50.7168	50.7423	50.7622	50.7825	50.8028	50.8232	50.8404	50.8545	50.8687	50.8828	50.897	50.9113	50.9256	50.9349	50.944	50.9531	50.9622	50.9713	50.9804	50.9896
86	48.816	48.9405	49.06	49.1734	49.2823	49.3859	49.485	49.5758	49.6657	49.7479	49.8297	49.902	49.9735	50.0398	50.1029	50.1659	50.2183	50.2703	50.3223	50.3695	50.4133	50.4571	50.4955	50.5302	50.5649	50.5995	50.6299	50.6566	50.6839	50.7114	50.7371	50.7572	50.7776	50.7982	50.8188	50.8361	50.8504	50.8647	50.879	50.8934	50.9079	50.9223	50.9317	50.941	50.9502	50.9595	50.9687	50.978	50.9872
87	48.8061	48.9306	49.0502	49.1635	49.2725	49.3761	49.4753	49.5662	49.6562	49.7386	49.8204	49.8929	49.9645	50.0311	50.0942	50.1574	50.2101	50.2623	50.3145	50.3619	50.4059	50.4499	50.4886	50.5234	50.5583	50.5932	50.6238	50.6507	50.6783	50.7059	50.7318	50.7521	50.7727	50.7935	50.8143	50.8318	50.8463	50.8608	50.8752	50.8898	50.9044	50.9191	50.9286	50.938	50.9474	50.9567	50.9661	50.9755	50.9849
88	48.7963	48.9207	49.0403	49.1536	49.2626	49.3663	49.4656	49.5566	49.6467	49.7292	49.8111	49.8838	49.9556	50.0223	50.0856	50.149	50.2018	50.2542	50.3066	50.3543	50.3985	50.4427	50.4816	50.5167	50.5518	50.5868	50.6177	50.6448	50.6726	50.7004	50.7266	50.747	50.7679	50.7888	50.8098	50.8275	50.8422	50.8568	50.8715	50.8861	50.901	50.9158	50.9255	50.935	50.9445	50.954	50.9635	50.973	50.9825
89	48.7865	48.9109	49.0304	49.1438	49.2528	49.3566	49.4559	49.547	49.6371	49.7198	49.8018	49.8747	49.9466	50.0135	50.077	50.1406	50.1936	50.2462	50.2988	50.3467	50.3911	50.4355	50.4747	50.51	50.5452	50.5805	50.6116	50.6389	50.6669	50.695	50.7213	50.742	50.763	50.7842	50.8054	50.8232	50.838	50.8529	50.8677	50.8825	50.8975	50.9125	50.9223	50.932	50.9416	50.9513	50.9609	50.9706	50.9802
90	48.7766	48.901	49.0205	49.1339	49.243	49.3468	49.4462	49.5373	49.6276	49.7104	49.7926	49.8656	49.9376	50.0047	50.0684	50.1321	50.1854	50.2382	50.291	50.3391	50.3837	50.4284	50.4677	50.5032	50.5387	50.5742	50.6055	50.633	50.6612	50.6895	50.7161	50.7369	50.7581	50.7795	50.8009	50.8189	50.8339	50.8489	50.8639	50.8789	50.8941	50.9093	50.9192	50.929	50.9387	50.9485	50.9583	50.9681	50.9779
91	48.7668	48.8911	49.0107	49.1241	49.2331	49.337	49.4364	49.5277	49.6181	49.701	49.7833	49.8565	49.9287	49.9959	50.0598	50.1237	50.1772	50.2302	50.2831	50.3315	50.3763	50.4212	50.4607	50.4965	50.5322	50.5679	50.5994	50.6271	50.6556	50.684	50.7108	50.7319	50.7533	50.7748	50.7964	50.8147	50.8298	50.845	50.8601	50.8753	50.8906	50.906	50.916	50.926	50.9359	50.9458	50.9557	50.9656	50.9755
92	48.7569	48.8813	49.0008	49.1142	49.2233	49.3272	49.4267	49.5181	49.6086	49.6916	49.774	49.8473	49.9197	49.9871	50.0512	50.1153	50.1689	50.2221	50.2753	50.3238	50.3689	50.414	50.4538	50.4897	50.5256	50.5616	50.5933	50.6212	50.6499	50.6786	50.7055	50.7268	50.7484	50.7702	50.792	50.8104	50.8257	50.841	50.8563	50.8717	50.8872	50.9027	50.9129	50.923	50.933	50.9431	50.9531	50.9631	50.9732
93	48.7471	48.8714	48.9909	49.1043	49.2135	49.3174	49.417	49.5085	49.599	49.6822	49.7648	49.8382	49.9107	49.9783	50.0426	50.1069	50.1607	50.2141	50.2675	50.3162	50.3615	50.4068	50.4468	50.483	50.5191	50.5553	50.5872	50.6154	50.6442	50.6731	50.7003	50.7217	50.7435	50.7655	50.7875	50.8061	50.8216	50.8371	50.8525	50.8681	50.8838	50.8994	50.9098	50.92	50.9301	50.9403	50.9505	50.9607	50.9709
94	48.7373	48.8615	48.981	49.0945	49.2037	49.3077	49.4073	49.4989	49.5895	49.6728	49.7555	49.8291	49.9018	49.9695	50.034	50.0984	50.1525	50.2061	50.2597	50.3086	50.3541	50.3996	50.4398	50.4762	50.5126	50.5489	50.5811	50.6095	50.6385	50.6676	50.695	50.7167	50.7387	50.7608	50.783	50.8018	50.8175	50.8331	50.8488	50.8645	50.8803	50.8962	50.9066	50.9169	50.9273	50.9376	50.9479	50.9582	50.9685
95	48.7274	48.8517	48.9712	49.0846	49.1938	49.2979	49.3976	49.4893	49.58	49.6634	49.7462	49.82	49.8928	49.9607	50.0254	50.09	50.1442	50.198	50.2518	50.301	50.3467	50.3925	50.4329	50.4695	50.506	50.5426	50.575	50.6036	50.6328	50.6622	50.6898	50.7116	50.7338	50.7562	50.7786	50.7975	50.8133	50.8292	50.845	50.8608	50.8769	50.8929	50.9035	50.9139	50.9244	50.9348	50.9453	50.9557	50.9662
96	48.7176	48.8418	48.9613	49.0748	49.184	49.2881	49.3879	49.4796	49.5705	49.654	49.737	49.8109	49.8838	49.9519	50.0167	50.0816	50.136	50.19	50.244	50.2934	50.3393	50.3853	50.4259	50.4627	50.4995	50.5363	50.5689	50.5977	50.6272	50.6567	50.6845	50.7066	50.7289	50.7515	50.7741	50.7932	50.8092	50.8252	50.8412	50.8572	50.8734	50.8896	50.9003	50.9109	50.9215	50.9321	50.9427	50.9533	50.9638
97	48.7077	48.8319	48.9514	49.0649	49.1742	49.2783	49.3782	49.47	49.561	49.6446	49.7277	49.8018	49.8749	49.9431	50.0081	50.0731	50.1278	50.182	50.2362	50.2858	50.3319	50.3781	50.4189	50.456	50.493	50.53	50.5628	50.5918	50.6215	50.6513	50.6793	50.7015	50.7241	50.7468	50.7696	50.7889	50.8051	50.8213	50.8374	50.8536	50.87	50.8863	50.8972	50.9079	50.9186	50.9294	50.9401	50.9508	50.9615
98	48.6979	48.8221	48.9415	49.055	49.1643	49.2685	49.3685	49.4604	49.5514	49.6352	49.7184	49.7926	49.8659	49.9343	49.9995	50.0647	50.1196	50.174	50.2284	50.2781	50.3245	50.3709	50.412	50.4492	50.4864	50.5237	50.5567	50.5859	50.6158	50.6458	50.674	50.6964	50.7192	50.7422	50.7652	50.7847	50.801	50.8173	50.8336	50.85	50.8665	50.8831	50.8941	50.9049	50.9158	50.9266	50.9375	50.9483	50.9592
99	48.6881	48.8122	48.9317	49.0452	49.1545	49.2588	49.3588	49.4508	49.5419	49.6258	49.7092	49.7835	49.857	49.9255	49.9909	50.0563	50.1113	50.1659	50.2205	50.2705	50.3171	50.3637	50.405	50.4425	50.4799	50.5174	50.5506	50.58	50.6101	50.6403	50.6688	50.6914	50.7143	50.7375	50.7607	50.7804	50.7969	50.8134	50.8299	50.8464	50.8631	50.8798	50.8909	50.9019	50.9129	50.9239	50.9349	50.9459	50.9568
100	48.6782	48.8023	48.9218	49.0353	49.1447	49.249	49.349	49.4412	49.5324	49.6164	49.6999	49.7744	49.848	49.9167	49.9823	50.0479	50.1031	50.1579	50.2127	50.2629	50.3097	50.3566	50.398	50.4357	50.4734	50.511	50.5445	50.5741	50.6045	50.6349	50.6635	50.6863	50.7095	50.7328	50.7562	50.7761	50.7927	50.8094	50.8261	50.8428	50.8596	50.8765	50.8878	50.8989	50.91	50.9211	50.9323	50.9434	50.9545
101	48.6684	48.7925	48.9119	49.0255	49.1348	49.2392	49.3393	49.4315	49.5229	49.607	49.6906	49.7653	49.839	49.9079	49.9737	50.0394	50.0949	50.1499	50.2049	50.2553	50.3023	50.3494	50.3911	50.429	50.4668	50.5047	50.5384	50.5682	50.5988	50.6294	50.6583	50.6813	50.7046	50.7282	50.7517	50.7718	50.7886	50.8055	50.8223	50.8392	50.8562	50.8732	50.8846	50.8959	50.9072	50.9184	50.9297	50.9409	50.9522
102	48.6585	48.7826	48.902	49.0156	49.125	49.2294	49.3296	49.4219	49.5133	49.5976	49.6813	49.7562	49.8301	49.8992	49.9651	50.031	50.0866	50.1418	50.197	50.2477	50.2949	50.3422	50.3841	50.4222	50.4603	50.4984	50.5323	50.5623	50.5931	50.6239	50.653	50.6762	50.6997	50.7235	50.7473	50.7675	50.7845	50.8015	50.8185	50.8356	50.8528	50.87	50.8815	50.8929	50.9043	50.9157	50.9271	50.9384	50.9498
103	48.6487	48.7727	48.8922	49.0057	49.1152	49.2196	49.3199	49.4123	49.5038	49.5882	49.6721	49.747	49.8211	49.8904	49.9565	50.0226	50.0784	50.1338	50.1892	50.24	50.2875	50.335	50.3771	50.4155	50.4538	50.4921	50.5262	50.5564	50.5874	50.6185	50.6477	50.6711	50.6949	50.7188	50.7428	50.7632	50.7804	50.7976	50.8147	50.8319	50.8493	50.8667	50.8784	50.8899	50.9014	50.9129	50.9244	50.936	50.9475
104	48.6389	48.7629	48.8823	48.9959	49.1054	49.2099	49.3102	49.4027	49.4943	49.5788	49.6628	49.7379	49.8121	49.8816	49.9479	50.0141	50.0702	50.1258	50.1814	50.2324	50.2801	50.3278	50.3702	50.4087	50.4472	50.4858	50.5201	50.5505	50.5818	50.613	50.6425	50.6661	50.69	50.7142	50.7383	50.7589	50.7763	50.7936	50.8109	50.8283	50.8459	50.8634	50.8752	50.8869	50.8985	50.9102	50.9218	50.9335	50.9452
105	48.629	48.753	48.8724	48.986	49.0955	49.2001	49.3005	49.3931	49.4848	49.5694	49.6535	49.7288	49.8032	49.8728	49.9392	50.0057	50.062	50.1178	50.1736	50.2248	50.2727	50.3206	50.3632	50.402	50.4407	50.4795	50.514	50.5447	50.5761	50.6076	50.6372	50.661	50.6852	50.7095	50.7339	50.7547	50.7722	50.7897	50.8072	50.8247	50.8424	50.8602	50.8721	50.8839	50.8957	50.9074	50.9192	50.931	50.9428
106	48.6192	48.7431	48.8625	48.9761	49.0857	49.1903	49.2908	49.3835	49.4752	49.56	49.6443	49.7197	49.7942	49.864	49.9306	49.9973	50.0537	50.1097	50.1657	50.2172	50.2653	50.3135	50.3562	50.3952	50.4342	50.4731	50.5079	50.5388	50.5704	50.6021	50.632	50.6559	50.6803	50.7048	50.7294	50.7504	50.768	50.7857	50.8034	50.8211	50.839	50.8569	50.869	50.8809	50.8928	50.9047	50.9166	50.9286	50.9405
107	48.6093	48.7333	48.8527	48.9663	49.0759	49.1805	49.2811	49.3738	49.4657	49.5506	49.635	49.7106	49.7852	49.8552	49.922	49.9889	50.0455	50.1017	50.1579	50.2096	50.2579	50.3063	50.3493	50.3885	50.4276	50.4668	50.5018	50.5329	50.5647	50.5966	50.6267	50.6509	50.6754	50.7002	50.7249	50.7461	50.7639	50.7818	50.7996	50.8175	50.8355	50.8536	50.8658	50.8779	50.8899	50.902	50.914	50.9261	50.9381
108	48.5995	48.7234	48.8428	48.9564	49.066	49.1707	49.2714	49.3642	49.4562	49.5412	49.6257	49.7015	49.7763	49.8464	49.9134	49.9804	50.0373	50.0937	50.1501	50.202	50.2505	50.2991	50.3423	50.3817	50.4211	50.4605	50.4957	50.527	50.559	50.5912	50.6215	50.6458	50.6706	50.6955	50.7205	50.7418	50.7598	50.7778	50.7958	50.8139	50.8321	50.8503	50.8627	50.8749	50.887	50.8992	50.9114	50.9236	50.9358
109	48.5897	48.7135	48.8329	48.9466	49.0562	49.161	49.2617	49.3546	49.4467	49.5318	49.6165	49.6923	49.7673	49.8376	49.9048	49.972	50.029	50.0856	50.1422	50.1943	50.2431	50.2919	50.3354	50.375	50.4146	50.4542	50.4896	50.5211	50.5534	50.5857	50.6162	50.6408	50.6657	50.6908	50.716	50.7375	50.7557	50.7739	50.792	50.8103	50.8287	50.8471	50.8595	50.8718	50.8842	50.8965	50.9088	50.9211	50.9335
110	48.5798	48.7036	48.823	48.9367	49.0464	49.1512	49.2519	49.345	49.4372	49.5224	49.6072	49.6832	49.7583	49.8288	49.8962	49.9636	50.0208	50.0776	50.1344	50.1867	50.2357	50.2847	50.3284	50.3682	50.408	50.4479	50.4835	50.5152	50.5477	50.5802	50.611	50.6357	50.6608	50.6862	50.7115	50.7332	50.7516	50.7699	50.7882	50.8066	50.8252	50.8438	50.8564	50.8688	50.8813	50.8938	50.9062	50.9187	50.9311
111	48.57	48.6938	48.8132	48.9268	49.0365	49.1414	49.2422	49.3354	49.4276	49.513	49.5979	49.6741	49.7494	49.82	49.8876	49.9551	50.0126	50.0696	50.1266	50.1791	50.2283	50.2776	50.3214	50.3615	50.4015	50.4416	50.4774	50.5093	50.542	50.5748	50.6057	50.6306	50.656	50.6815	50.7071	50.7289	50.7475	50.766	50.7845	50.803	50.8218	50.8405	50.8533	50.8658	50.8784	50.891	50.9036	50.9162	50.9288
112	48.5601	48.6839	48.8033	48.917	49.0267	49.1316	49.2325	49.3257	49.4181	49.5036	49.5887	49.665	49.7404	49.8112	49.879	49.9467	50.0044	50.0616	50.1188	50.1715	50.2209	50.2704	50.3145	50.3547	50.395	50.4352	50.4713	50.5034	50.5363	50.5693	50.6005	50.6256	50.6511	50.6768	50.7026	50.7247	50.7433	50.762	50.7807	50.7994	50.8183	50.8372	50.8501	50.8628	50.8756	50.8883	50.901	50.9137	50.9265
113	48.5503	48.674	48.7934	48.9071	49.0169	49.1218	49.2228	49.3161	49.4086	49.4942	49.5794	49.6559	49.7315	49.8024	49.8704	49.9383	49.9961	50.0535	50.1109	50.1639	50.2135	50.2632	50.3075	50.348	50.3884	50.4289	50.4652	50.4975	50.5307	50.5638	50.5952	50.6205	50.6462	50.6722	50.6981	50.7204	50.7392	50.7581	50.7769	50.7958	50.8149	50.834	50.847	50.8598	50.8727	50.8855	50.8984	50.9113	50.9241
114	48.5405	48.6642	48.7835	48.8973	49.0071	49.1121	49.2131	49.3065	49.3991	49.4848	49.5701	49.6467	49.7225	49.7936	49.8617	49.9299	49.9879	50.0455	50.1031	50.1562	50.2061	50.256	50.3005	50.3412	50.3819	50.4226	50.4591	50.4916	50.525	50.5584	50.59	50.6155	50.6414	50.6675	50.6937	50.7161	50.7351	50.7541	50.7731	50.7922	50.8114	50.8307	50.8438	50.8568	50.8698	50.8828	50.8958	50.9088	50.9218
115	48.5306	48.6543	48.7737	48.8874	48.9972	49.1023	49.2034	49.2969	49.3895	49.4754	49.5608	49.6376	49.7135	49.7848	49.8531	49.9214	49.9797	50.0375	50.0953	50.1486	50.1987	50.2488	50.2936	50.3345	50.3754	50.4163	50.453	50.4857	50.5193	50.5529	50.5847	50.6104	50.6365	50.6628	50.6892	50.7118	50.731	50.7502	50.7693	50.7886	50.808	50.8274	50.8407	50.8538	50.8669	50.8801	50.8932	50.9063	50.9194
116	48.5243	48.6479	48.7673	48.881	48.9908	49.0959	49.197	49.2905	49.3832	49.4692	49.5546	49.6315	49.7074	49.7788	49.8472	49.9156	49.9739	50.0318	50.0897	50.1431	50.1933	50.2435	50.2884	50.3294	50.3704	50.4114	50.4482	50.4811	50.5148	50.5485	50.5804	50.6062	50.6324	50.6589	50.6853	50.708	50.7273	50.7466	50.7659	50.7852	50.8048	50.8243	50.8377	50.8509	50.8641	50.8773	50.8905	50.9037	50.9169
117	48.5188	48.6424	48.7617	48.8755	48.9853	49.0903	49.1915	49.285	49.3777	49.4637	49.5492	49.6261	49.7021	49.7735	49.8419	49.9104	49.9687	50.0267	50.0847	50.1382	50.1885	50.2387	50.2837	50.3247	50.3658	50.4069	50.4438	50.4768	50.5105	50.5444	50.5763	50.6022	50.6285	50.6551	50.6816	50.7044	50.7238	50.7432	50.7625	50.7819	50.8016	50.8212	50.8346	50.8479	50.8612	50.8745	50.8878	50.9011	50.9144
118	48.5133	48.6369	48.7562	48.8699	48.9797	49.0848	49.1859	49.2795	49.3722	49.4582	49.5437	49.6207	49.6967	49.7682	49.8367	49.9051	49.9636	50.0216	50.0796	50.1332	50.1836	50.2339	50.2789	50.3201	50.3612	50.4024	50.4394	50.4725	50.5063	50.5402	50.5723	50.5982	50.6246	50.6513	50.6779	50.7008	50.7203	50.7397	50.7592	50.7787	50.7984	50.8181	50.8316	50.845	50.8583	50.8717	50.8851	50.8985	50.9119
119	48.5078	48.6314	48.7507	48.8644	48.9742	49.0792	49.1804	49.274	49.3667	49.4527	49.5383	49.6153	49.6913	49.7629	49.8314	49.8999	49.9584	50.0165	50.0746	50.1283	50.1787	50.2291	50.2742	50.3154	50.3567	50.398	50.435	50.4681	50.5021	50.5361	50.5682	50.5943	50.6208	50.6475	50.6742	50.6972	50.7167	50.7363	50.7558	50.7754	50.7952	50.815	50.8286	50.842	50.8555	50.8689	50.8824	50.8959	50.9093
120	48.5023	48.6259	48.7451	48.8588	48.9686	49.0737	49.1749	49.2685	49.3612	49.4473	49.5328	49.6098	49.686	49.7575	49.8261	49.8947	49.9533	50.0114	50.0696	50.1233	50.1738	50.2243	50.2695	50.3108	50.3521	50.3935	50.4306	50.4638	50.4978	50.5319	50.5641	50.5903	50.6169	50.6437	50.6705	50.6936	50.7132	50.7328	50.7524	50.7721	50.792	50.8119	50.8256	50.8391	50.8526	50.8662	50.8797	50.8932	50.9068
121	48.4968	48.6204	48.7396	48.8533	48.9631	49.0681	49.1693	49.2629	49.3557	49.4418	49.5274	49.6044	49.6806	49.7522	49.8209	49.8895	49.9481	50.0063	50.0645	50.1183	50.1689	50.2195	50.2647	50.3061	50.3475	50.389	50.4262	50.4595	50.4936	50.5278	50.5601	50.5863	50.613	50.6399	50.6668	50.69	50.7097	50.7294	50.7491	50.7688	50.7888	50.8088	50.8225	50.8361	50.8498	50.8634	50.877	50.8906	50.9043
122	48.4913	48.6148	48.7341	48.8477	48.9575	49.0626	49.1638	49.2574	49.3502	49.4363	49.5219	49.599	49.6752	49.7469	49.8156	49.8843	49.943	50.0012	50.0595	50.1134	50.164	50.2147	50.26	50.3015	50.343	50.3845	50.4218	50.4552	50.4894	50.5236	50.556	50.5824	50.6091	50.6361	50.6631	50.6863	50.7061	50.7259	50.7457	50.7656	50.7856	50.8057	50.8195	50.8332	50.8469	50.8606	50.8743	50.888	50.9017
123	48.4858	48.6093	48.7285	48.8422	48.952	49.0571	49.1582	49.2519	49.3447	49.4308	49.5165	49.5936	49.6699	49.7416	49.8103	49.8791	49.9378	49.9961	50.0545	50.1084	50.1592	50.2099	50.2553	50.2968	50.3384	50.38	50.4174	50.4508	50.4851	50.5195	50.552	50.5784	50.6052	50.6323	50.6594	50.6827	50.7026	50.7225	50.7424	50.7623	50.7824	50.8026	50.8165	50.8303	50.844	50.8578	50.8716	50.8854	50.8992
124	48.4804	48.6038	48.723	48.8367	48.9464	49.0515	49.1527	49.2464	49.3392	49.4253	49.5111	49.5882	49.6645	49.7362	49.805	49.8738	49.9327	49.9911	50.0495	50.1035	50.1543	50.2051	50.2505	50.2922	50.3338	50.3755	50.413	50.4465	50.4809	50.5153	50.5479	50.5744	50.6013	50.6285	50.6557	50.6791	50.6991	50.719	50.739	50.759	50.7793	50.7995	50.8135	50.8273	50.8412	50.855	50.8689	50.8828	50.8966
125	48.4749	48.5983	48.7175	48.8311	48.9409	49.046	49.1472	49.2408	49.3337	49.4199	49.5056	49.5828	49.6591	49.7309	49.7998	49.8686	49.9275	49.986	50.0444	50.0985	50.1494	50.2003	50.2458	50.2875	50.3292	50.371	50.4086	50.4422	50.4767	50.5112	50.5438	50.5704	50.5974	50.6247	50.652	50.6755	50.6955	50.7156	50.7356	50.7557	50.7761	50.7964	50.8105	50.8244	50.8383	50.8523	50.8662	50.8802	50.8941
126	48.4694	48.5928	48.712	48.8256	48.9353	49.0404	49.1416	49.2353	49.3282	49.4144	49.5002	49.5774	49.6538	49.7256	49.7945	49.8634	49.9224	49.9809	50.0394	50.0936	50.1445	50.1954	50.2411	50.2829	50.3247	50.3665	50.4042	50.4379	50.4724	50.507	50.5398	50.5665	50.5936	50.6209	50.6483	50.6719	50.692	50.7121	50.7323	50.7525	50.7729	50.7933	50.8074	50.8214	50.8355	50.8495	50.8635	50.8775	50.8916
127	48.4639	48.5873	48.7064	48.82	48.9298	49.0349	49.1361	49.2298	49.3227	49.4089	49.4947	49.572	49.6484	49.7203	49.7892	49.8582	49.9172	49.9758	50.0344	50.0886	50.1396	50.1906	50.2363	50.2782	50.3201	50.362	50.3997	50.4336	50.4682	50.5029	50.5357	50.5625	50.5897	50.6171	50.6446	50.6682	50.6885	50.7087	50.7289	50.7492	50.7697	50.7902	50.8044	50.8185	50.8326	50.8467	50.8608	50.8749	50.889
128	48.4584	48.5818	48.7009	48.8145	48.9242	49.0293	49.1305	49.2243	49.3172	49.4034	49.4893	49.5666	49.643	49.715	49.784	49.853	49.912	49.9707	50.0293	50.0836	50.1347	50.1858	50.2316	50.2736	50.3155	50.3575	50.3953	50.4292	50.4639	50.4987	50.5317	50.5585	50.5858	50.6133	50.6409	50.6646	50.6849	50.7052	50.7255	50.7459	50.7665	50.7871	50.8014	50.8155	50.8297	50.8439	50.8581	50.8723	50.8865
129	48.4529	48.5763	48.6954	48.8089	48.9187	49.0238	49.125	49.2188	49.3117	49.398	49.4838	49.5612	49.6376	49.7096	49.7787	49.8478	49.9069	49.9656	50.0243	50.0787	50.1298	50.181	50.2269	50.2689	50.3109	50.353	50.3909	50.4249	50.4597	50.4946	50.5276	50.5545	50.5819	50.6095	50.6371	50.661	50.6814	50.7018	50.7222	50.7426	50.7633	50.784	50.7984	50.8126	50.8269	50.8411	50.8554	50.8697	50.8839
130	48.4474	48.5707	48.6898	48.8034	48.9132	49.0182	49.1195	49.2132	49.3061	49.3925	49.4784	49.5558	49.6323	49.7043	49.7734	49.8425	49.9017	49.9605	50.0193	50.0737	50.125	50.1762	50.2221	50.2642	50.3064	50.3485	50.3865	50.4206	50.4555	50.4904	50.5235	50.5506	50.578	50.6057	50.6334	50.6574	50.6779	50.6983	50.7188	50.7394	50.7601	50.7809	50.7954	50.8097	50.824	50.8384	50.8527	50.8671	50.8814
131	48.4419	48.5652	48.6843	48.7979	48.9076	49.0127	49.1139	49.2077	49.3006	49.387	49.4729	49.5504	49.6269	49.699	49.7682	49.8373	49.8966	49.9554	50.0143	50.0688	50.1201	50.1714	50.2174	50.2596	50.3018	50.344	50.3821	50.4163	50.4512	50.4863	50.5195	50.5466	50.5741	50.6019	50.6297	50.6538	50.6743	50.6949	50.7155	50.7361	50.7569	50.7778	50.7923	50.8067	50.8212	50.8356	50.85	50.8644	50.8789
132	48.4365	48.5597	48.6788	48.7923	48.9021	49.0071	49.1084	49.2022	49.2951	49.3815	49.4675	49.5449	49.6215	49.6937	49.7629	49.8321	49.8914	49.9503	50.0092	50.0638	50.1152	50.1666	50.2127	50.2549	50.2972	50.3395	50.3777	50.4119	50.447	50.4821	50.5154	50.5426	50.5702	50.5981	50.626	50.6501	50.6708	50.6914	50.7121	50.7328	50.7538	50.7747	50.7893	50.8038	50.8183	50.8328	50.8473	50.8618	50.8763
133	48.431	48.5542	48.6732	48.7868	48.8965	49.0016	49.1029	49.1967	49.2896	49.3761	49.462	49.5395	49.6162	49.6884	49.7576	49.8269	49.8863	49.9452	50.0042	50.0588	50.1103	50.1618	50.2079	50.2503	50.2926	50.3351	50.3733	50.4076	50.4428	50.478	50.5113	50.5386	50.5664	50.5943	50.6223	50.6465	50.6673	50.688	50.7087	50.7295	50.7506	50.7716	50.7863	50.8008	50.8154	50.83	50.8446	50.8592	50.8738
134	48.4255	48.5487	48.6677	48.7812	48.891	48.996	49.0973	49.1911	49.2841	49.3706	49.4566	49.5341	49.6108	49.683	49.7524	49.8217	49.8811	49.9401	49.9992	50.0539	50.1054	50.157	50.2032	50.2456	50.2881	50.3306	50.3689	50.4033	50.4385	50.4738	50.5073	50.5347	50.5625	50.5905	50.6186	50.6429	50.6637	50.6846	50.7054	50.7263	50.7474	50.7685	50.7833	50.7979	50.8126	50.8272	50.8419	50.8566	50.8713
135	48.42	48.5432	48.6622	48.7757	48.8854	48.9905	49.0918	49.1856	49.2786	49.3651	49.4511	49.5287	49.6054	49.6777	49.7471	49.8165	49.876	49.9351	49.9941	50.0489	50.1005	50.1522	50.1985	50.241	50.2835	50.3261	50.3645	50.399	50.4343	50.4697	50.5032	50.5307	50.5586	50.5867	50.6149	50.6393	50.6602	50.6811	50.702	50.723	50.7442	50.7654	50.7802	50.795	50.8097	50.8245	50.8392	50.854	50.8687
136	48.4145	48.5377	48.6566	48.7702	48.8799	48.9849	49.0862	49.1801	49.2731	49.3596	49.4457	49.5233	49.6001	49.6724	49.7418	49.8112	49.8708	49.93	49.9891	50.044	50.0957	50.1473	50.1937	50.2363	50.2789	50.3216	50.3601	50.3946	50.4301	50.4655	50.4992	50.5267	50.5547	50.583	50.6112	50.6357	50.6567	50.6777	50.6987	50.7197	50.741	50.7623	50.7772	50.792	50.8068	50.8217	50.8365	50.8513	50.8662
137	48.409	48.5321	48.6511	48.7646	48.8743	48.9794	49.0807	49.1746	49.2676	49.3541	49.4402	49.5179	49.5947	49.6671	49.7365	49.806	49.8657	49.9249	49.9841	50.039	50.0908	50.1425	50.189	50.2317	50.2744	50.3171	50.3557	50.3903	50.4258	50.4614	50.4951	50.5227	50.5508	50.5792	50.6075	50.6321	50.6531	50.6742	50.6953	50.7164	50.7378	50.7592	50.7742	50.7891	50.804	50.8189	50.8338	50.8487	50.8636
138	48.4035	48.5266	48.6456	48.7591	48.8688	48.9739	49.0752	49.169	49.2621	49.3487	49.4348	49.5125	49.5893	49.6618	49.7313	49.8008	49.8605	49.9198	49.9791	50.034	50.0859	50.1377	50.1843	50.227	50.2698	50.3126	50.3513	50.386	50.4216	50.4572	50.491	50.5188	50.5469	50.5754	50.6038	50.6284	50.6496	50.6708	50.6919	50.7132	50.7346	50.7561	50.7712	50.7861	50.8011	50.8161	50.8311	50.8461	50.8611
139	48.398	48.5211	48.64	48.7535	48.8632	48.9683	49.0696	49.1635	49.2566	49.3432	49.4293	49.5071	49.584	49.6564	49.726	49.7956	49.8553	49.9147	49.974	50.0291	50.081	50.1329	50.1795	50.2224	50.2652	50.3081	50.3468	50.3817	50.4173	50.4531	50.487	50.5148	50.543	50.5716	50.6001	50.6248	50.6461	50.6673	50.6886	50.7099	50.7314	50.753	50.7682	50.7832	50.7983	50.8133	50.8284	50.8435	50.8586
140	48.3926	48.5156	48.6345	48.748	48.8577	48.9628	49.0641	49.158	49.2511	49.3377	49.4239	49.5017	49.5786	49.6511	49.7207	49.7904	49.8502	49.9096	49.969	50.0241	50.0761	50.1281	50.1748	50.2177	50.2606	50.3036	50.3424	50.3774	50.4131	50.4489	50.4829	50.5108	50.5392	50.5678	50.5964	50.6212	50.6425	50.6639	50.6852	50.7066	50.7282	50.7499	50.7651	50.7802	50.7954	50.8106	50.8257	50.8409	50.856
141	48.3871	48.5101	48.629	48.7424	48.8521	48.9572	49.0585	49.1525	49.2456	49.3322	49.4184	49.4963	49.5732	49.6458	49.7155	49.7852	49.845	49.9045	49.964	50.0192	50.0712	50.1233	50.1701	50.2131	50.2561	50.2991	50.338	50.373	50.4089	50.4448	50.4789	50.5068	50.5353	50.564	50.5927	50.6176	50.639	50.6604	50.6818	50.7033	50.7251	50.7468	50.7621	50.7773	50.7925	50.8078	50.823	50.8382	50.8535
142	48.3816	48.5046	48.6235	48.7369	48.8466	48.9517	49.053	49.147	49.2401	49.3268	49.413	49.4909	49.5679	49.6405	49.7102	49.7799	49.8399	49.8994	49.9589	50.0142	50.0663	50.1185	50.1653	50.2084	50.2515	50.2946	50.3336	50.3687	50.4046	50.4406	50.4748	50.5029	50.5314	50.5602	50.589	50.614	50.6355	50.657	50.6785	50.7001	50.7219	50.7437	50.7591	50.7744	50.7897	50.805	50.8203	50.8356	50.8509
143	48.3761	48.4991	48.6179	48.7314	48.841	48.9461	49.0475	49.1414	49.2346	49.3213	49.4075	49.4854	49.5625	49.6351	49.7049	49.7747	49.8347	49.8943	49.9539	50.0093	50.0615	50.1137	50.1606	50.2038	50.2469	50.2901	50.3292	50.3644	50.4004	50.4365	50.4707	50.4989	50.5275	50.5564	50.5853	50.6103	50.6319	50.6535	50.6751	50.6968	50.7187	50.7406	50.7561	50.7714	50.7868	50.8022	50.8176	50.833	50.8484
144	48.3706	48.4936	48.6124	48.7258	48.8355	48.9406	49.0419	49.1359	49.2291	49.3158	49.4021	49.48	49.5571	49.6298	49.6997	49.7695	49.8296	49.8892	49.9489	50.0043	50.0566	50.1089	50.1559	50.1991	50.2423	50.2856	50.3248	50.3601	50.3962	50.4323	50.4667	50.4949	50.5236	50.5526	50.5815	50.6067	50.6284	50.6501	50.6718	50.6935	50.7155	50.7375	50.7531	50.7685	50.784	50.7994	50.8149	50.8304	50.8459
145	48.3651	48.488	48.6069	48.7203	48.8299	48.935	49.0364	49.1304	49.2236	49.3103	49.3966	49.4746	49.5517	49.6245	49.6944	49.7643	49.8244	49.8841	49.9439	49.9993	50.0517	50.1041	50.1511	50.1944	50.2378	50.2811	50.3204	50.3557	50.3919	50.4282	50.4626	50.4909	50.5197	50.5488	50.5778	50.6031	50.6249	50.6466	50.6684	50.6902	50.7123	50.7344	50.75	50.7655	50.7811	50.7967	50.8122	50.8278	50.8433
146	48.3596	48.4825	48.6013	48.7147	48.8244	48.9295	49.0308	49.1249	49.2181	49.3049	49.3912	49.4692	49.5464	49.6192	49.6891	49.7591	49.8193	49.8791	49.9388	49.9944	50.0468	50.0992	50.1464	50.1898	50.2332	50.2766	50.316	50.3514	50.3877	50.424	50.4585	50.487	50.5158	50.545	50.5741	50.5995	50.6213	50.6432	50.665	50.687	50.7091	50.7313	50.747	50.7626	50.7782	50.7939	50.8095	50.8251	50.8408
147	48.3541	48.477	48.5958	48.7092	48.8188	48.9239	49.0253	49.1193	49.2126	49.2994	49.3858	49.4638	49.541	49.6139	49.6839	49.7539	49.8141	49.874	49.9338	49.9894	50.0419	50.0944	50.1417	50.1851	50.2286	50.2722	50.3116	50.3471	50.3835	50.4199	50.4545	50.483	50.512	50.5412	50.5704	50.5959	50.6178	50.6397	50.6617	50.6837	50.7059	50.7282	50.744	50.7597	50.7754	50.7911	50.8068	50.8225	50.8382
148	48.3487	48.4715	48.5903	48.7036	48.8133	48.9184	49.0198	49.1138	49.207	49.2939	49.3803	49.4584	49.5356	49.6085	49.6786	49.7486	49.809	49.8689	49.9288	49.9845	50.037	50.0896	50.1369	50.1805	50.224	50.2677	50.3072	50.3428	50.3792	50.4157	50.4504	50.479	50.5081	50.5374	50.5667	50.5922	50.6143	50.6363	50.6583	50.6804	50.7027	50.7251	50.741	50.7567	50.7725	50.7883	50.8041	50.8199	50.8357
149	48.3432	48.466	48.5847	48.6981	48.8077	48.9128	49.0142	49.1083	49.2015	49.2884	49.3749	49.453	49.5303	49.6032	49.6733	49.7434	49.8038	49.8638	49.9237	49.9795	50.0322	50.0848	50.1322	50.1758	50.2195	50.2632	50.3028	50.3385	50.375	50.4116	50.4464	50.475	50.5042	50.5336	50.563	50.5886	50.6107	50.6328	50.655	50.6771	50.6996	50.722	50.738	50.7538	50.7696	50.7855	50.8014	50.8173	50.8332
150	48.3377	48.4605	48.5792	48.6926	48.8022	48.9073	49.0087	49.1028	49.196	49.2829	49.3694	49.4476	49.5249	49.5979	49.668	49.7382	49.7987	49.8587	49.9187	49.9745	50.0273	50.08	50.1275	50.1712	50.2149	50.2587	50.2983	50.3341	50.3708	50.4074	50.4423	50.4711	50.5003	50.5298	50.5593	50.585	50.6072	50.6294	50.6516	50.6739	50.6964	50.7189	50.7349	50.7508	50.7668	50.7827	50.7987	50.8147	50.8306
151	48.3322	48.455	48.5737	48.687	48.7967	48.9017	49.0031	49.0973	49.1905	49.2775	49.364	49.4422	49.5195	49.5926	49.6628	49.733	49.7935	49.8536	49.9137	49.9696	50.0224	50.0752	50.1227	50.1665	50.2103	50.2542	50.2939	50.3298	50.3665	50.4033	50.4382	50.4671	50.4964	50.526	50.5556	50.5814	50.6037	50.6259	50.6482	50.6706	50.6932	50.7158	50.7319	50.7479	50.7639	50.78	50.796	50.8121	50.8281
152	48.3267	48.4495	48.5681	48.6815	48.7911	48.8962	48.9976	49.0917	49.185	49.272	49.3585	49.4368	49.5142	49.5873	49.6575	49.7278	49.7883	49.8485	49.9087	49.9646	50.0175	50.0704	50.118	50.1619	50.2058	50.2497	50.2895	50.3255	50.3623	50.3992	50.4342	50.4631	50.4925	50.5222	50.5519	50.5778	50.6001	50.6225	50.6449	50.6673	50.69	50.7127	50.7289	50.7449	50.7611	50.7772	50.7933	50.8094	50.8256
153	48.3212	48.4439	48.5626	48.6759	48.7856	48.8906	48.9921	49.0862	49.1795	49.2665	49.3531	49.4314	49.5088	49.5819	49.6522	49.7226	49.7832	49.8434	49.9036	49.9597	50.0126	50.0656	50.1133	50.1572	50.2012	50.2452	50.2851	50.3212	50.358	50.395	50.4301	50.4591	50.4886	50.5184	50.5482	50.5742	50.5966	50.6191	50.6415	50.664	50.6868	50.7096	50.7259	50.742	50.7582	50.7744	50.7906	50.8068	50.823
154	48.3157	48.4384	48.5571	48.6704	48.78	48.8851	48.9865	49.0807	49.174	49.261	49.3476	49.426	49.5034	49.5766	49.647	49.7173	49.778	49.8383	49.8986	49.9547	50.0077	50.0608	50.1085	50.1526	50.1966	50.2407	50.2807	50.3168	50.3538	50.3909	50.4261	50.4552	50.4848	50.5146	50.5445	50.5705	50.5931	50.6156	50.6381	50.6608	50.6836	50.7065	50.7228	50.7391	50.7553	50.7716	50.7879	50.8042	50.8205
155	48.3102	48.4329	48.5515	48.6648	48.7745	48.8796	48.981	49.0752	49.1685	49.2556	49.3422	49.4205	49.4981	49.5713	49.6417	49.7121	49.7729	49.8332	49.8936	49.9497	50.0028	50.0559	50.1038	50.1479	50.192	50.2362	50.2763	50.3125	50.3496	50.3867	50.422	50.4512	50.4809	50.5108	50.5408	50.5669	50.5895	50.6122	50.6348	50.6575	50.6804	50.7034	50.7198	50.7361	50.7525	50.7688	50.7852	50.8016	50.8179
156	48.3048	48.4274	48.546	48.6593	48.7689	48.874	48.9755	49.0696	49.163	49.2501	49.3367	49.4151	49.4927	49.566	49.6364	49.7069	49.7677	49.8281	49.8885	49.9448	49.998	50.0511	50.0991	50.1433	50.1875	50.2317	50.2719	50.3082	50.3453	50.3826	50.4179	50.4472	50.477	50.507	50.5371	50.5633	50.586	50.6087	50.6314	50.6542	50.6772	50.7003	50.7168	50.7332	50.7496	50.7661	50.7825	50.799	50.8154
157	48.2993	48.4219	48.5405	48.6538	48.7634	48.8685	48.9699	49.0641	49.1575	49.2446	49.3313	49.4097	49.4873	49.5606	49.6312	49.7017	49.7626	49.823	49.8835	49.9398	49.9931	50.0463	50.0943	50.1386	50.1829	50.2272	50.2675	50.3039	50.3411	50.3784	50.4139	50.4432	50.4731	50.5032	50.5334	50.5597	50.5825	50.6053	50.6281	50.6509	50.6741	50.6972	50.7138	50.7302	50.7468	50.7633	50.7798	50.7963	50.8129
158	48.2938	48.4164	48.535	48.6482	48.7578	48.8629	48.9644	49.0586	49.152	49.2391	49.3258	49.4043	49.482	49.5553	49.6259	49.6965	49.7574	49.818	49.8785	49.9349	49.9882	50.0415	50.0896	50.134	50.1783	50.2227	50.2631	50.2995	50.3369	50.3743	50.4098	50.4393	50.4692	50.4994	50.5297	50.5561	50.5789	50.6018	50.6247	50.6477	50.6709	50.6941	50.7108	50.7273	50.7439	50.7605	50.7771	50.7937	50.8103
159	48.2883	48.4109	48.5294	48.6427	48.7523	48.8574	48.9588	49.0531	49.1465	49.2337	49.3204	49.3989	49.4766	49.55	49.6206	49.6913	49.7523	49.8129	49.8735	49.9299	49.9833	50.0367	50.0849	50.1293	50.1737	50.2182	50.2587	50.2952	50.3326	50.3701	50.4057	50.4353	50.4653	50.4956	50.526	50.5524	50.5754	50.5984	50.6213	50.6444	50.6677	50.691	50.7077	50.7243	50.741	50.7577	50.7744	50.7911	50.8078
160	48.2828	48.4054	48.5239	48.6371	48.7467	48.8518	48.9533	49.0475	49.141	49.2282	49.3149	49.3935	49.4712	49.5447	49.6154	49.686	49.7471	49.8078	49.8684	49.925	49.9784	50.0319	50.0801	50.1247	50.1692	50.2137	50.2543	50.2909	50.3284	50.366	50.4017	50.4313	50.4614	50.4918	50.5222	50.5488	50.5719	50.5949	50.618	50.6411	50.6645	50.6879	50.7047	50.7214	50.7382	50.7549	50.7717	50.7885	50.8052
161	48.2773	48.3998	48.5184	48.6316	48.7412	48.8463	48.9478	49.042	49.1355	49.2227	49.3095	49.3881	49.4659	49.5394	49.6101	49.6808	49.742	49.8027	49.8634	49.92	49.9735	50.0271	50.0754	50.12	50.1646	50.2093	50.2499	50.2866	50.3242	50.3618	50.3976	50.4273	50.4576	50.488	50.5185	50.5452	50.5683	50.5915	50.6146	50.6378	50.6613	50.6848	50.7017	50.7185	50.7353	50.7522	50.769	50.7859	50.8027
162	48.2718	48.3943	48.5128	48.6261	48.7356	48.8407	48.9422	49.0365	49.13	49.2172	49.304	49.3827	49.4605	49.534	49.6048	49.6756	49.7368	49.7976	49.8584	49.915	49.9687	50.0223	50.0707	50.1153	50.16	50.2048	50.2454	50.2823	50.3199	50.3577	50.3936	50.4234	50.4537	50.4842	50.5148	50.5416	50.5648	50.588	50.6113	50.6346	50.6581	50.6817	50.6987	50.7155	50.7325	50.7494	50.7663	50.7832	50.8002
163	48.2663	48.3888	48.5073	48.6205	48.7301	48.8352	48.9367	49.031	49.1245	49.2117	49.2986	49.3773	49.4551	49.5287	49.5996	49.6704	49.7316	49.7925	49.8534	49.9101	49.9638	50.0175	50.0659	50.1107	50.1554	50.2003	50.241	50.2779	50.3157	50.3535	50.3895	50.4194	50.4498	50.4805	50.5111	50.538	50.5613	50.5846	50.6079	50.6313	50.6549	50.6786	50.6957	50.7126	50.7296	50.7466	50.7636	50.7806	50.7976
164	48.2609	48.3833	48.5018	48.615	48.7245	48.8296	48.9311	49.0255	49.119	49.2063	49.2931	49.3719	49.4497	49.5234	49.5943	49.6652	49.7265	49.7874	49.8483	49.9051	49.9589	50.0127	50.0612	50.106	50.1509	50.1958	50.2366	50.2736	50.3115	50.3494	50.3854	50.4154	50.4459	50.4767	50.5074	50.5343	50.5577	50.5811	50.6045	50.628	50.6517	50.6755	50.6926	50.7096	50.7267	50.7438	50.7609	50.778	50.7951
165	48.2554	48.3778	48.4962	48.6094	48.719	48.8241	48.9256	49.0199	49.1135	49.2008	49.2877	49.3665	49.4444	49.5181	49.589	49.66	49.7213	49.7823	49.8433	49.9002	49.954	50.0078	50.0565	50.1014	50.1463	50.1913	50.2322	50.2693	50.3072	50.3452	50.3814	50.4114	50.442	50.4729	50.5037	50.5307	50.5542	50.5777	50.6012	50.6247	50.6485	50.6724	50.6896	50.7067	50.7239	50.741	50.7582	50.7754	50.7926
166	48.2499	48.3723	48.4907	48.6039	48.7134	48.8185	48.9201	49.0144	49.108	49.1953	49.2822	49.361	49.439	49.5128	49.5837	49.6547	49.7162	49.7772	49.8383	49.8952	49.9491	50.003	50.0517	50.0967	50.1417	50.1868	50.2278	50.265	50.303	50.3411	50.3773	50.4075	50.4381	50.4691	50.5	50.5271	50.5507	50.5742	50.5978	50.6215	50.6454	50.6693	50.6866	50.7038	50.721	50.7383	50.7555	50.7728	50.79
167	48.2444	48.3668	48.4852	48.5983	48.7079	48.813	48.9145	49.0089	49.1024	49.1898	49.2768	49.3556	49.4336	49.5074	49.5785	49.6495	49.711	49.7721	49.8332	49.8902	49.9442	49.9982	50.047	50.0921	50.1371	50.1823	50.2234	50.2606	50.2987	50.3369	50.3733	50.4035	50.4342	50.4653	50.4963	50.5235	50.5471	50.5708	50.5944	50.6182	50.6422	50.6662	50.6836	50.7008	50.7181	50.7355	50.7528	50.7701	50.7875
168	48.2389	48.3612	48.4796	48.5928	48.7023	48.8074	48.909	49.0034	49.0969	49.1844	49.2714	49.3502	49.4283	49.5021	49.5732	49.6443	49.7059	49.767	49.8282	49.8853	49.9393	49.9934	50.0423	50.0874	50.1326	50.1778	50.219	50.2563	50.2945	50.3328	50.3692	50.3995	50.4304	50.4615	50.4926	50.5199	50.5436	50.5673	50.5911	50.6149	50.639	50.6631	50.6806	50.6979	50.7153	50.7327	50.7501	50.7675	50.7849
169	48.2334	48.3557	48.4741	48.5873	48.6968	48.8019	48.9034	48.9978	49.0914	49.1789	49.2659	49.3448	49.4229	49.4968	49.5679	49.6391	49.7007	49.762	49.8232	49.8803	49.9345	49.9886	50.0375	50.0828	50.128	50.1733	50.2146	50.252	50.2903	50.3286	50.3651	50.3955	50.4265	50.4577	50.4889	50.5162	50.5401	50.5639	50.5877	50.6116	50.6358	50.66	50.6775	50.6949	50.7124	50.7299	50.7474	50.7649	50.7824
170	48.2279	48.3502	48.4686	48.5817	48.6912	48.7964	48.8979	48.9923	49.0859	49.1734	49.2605	49.3394	49.4175	49.4915	49.5627	49.6339	49.6956	49.7569	49.8182	49.8754	49.9296	49.9838	50.0328	50.0781	50.1234	50.1688	50.2102	50.2477	50.286	50.3245	50.3611	50.3916	50.4226	50.4539	50.4852	50.5126	50.5365	50.5605	50.5844	50.6084	50.6326	50.6569	50.6745	50.692	50.7096	50.7271	50.7447	50.7623	50.7799
171	48.2224	48.3447	48.463	48.5762	48.6857	48.7908	48.8924	48.9868	49.0804	49.1679	49.255	49.334	49.4122	49.4861	49.5574	49.6287	49.6904	49.7518	49.8131	49.8704	49.9247	49.979	50.0281	50.0735	50.1189	50.1643	50.2058	50.2433	50.2818	50.3203	50.357	50.3876	50.4187	50.4501	50.4815	50.509	50.533	50.557	50.581	50.6051	50.6294	50.6538	50.6715	50.689	50.7067	50.7244	50.742	50.7597	50.7773
172	48.217	48.3392	48.4575	48.5706	48.6801	48.7853	48.8868	48.9813	49.0749	49.1625	49.2496	49.3286	49.4068	49.4808	49.5521	49.6234	49.6853	49.7467	49.8081	49.8654	49.9198	49.9742	50.0233	50.0688	50.1143	50.1598	50.2014	50.239	50.2776	50.3162	50.3529	50.3836	50.4148	50.4463	50.4778	50.5054	50.5295	50.5536	50.5776	50.6018	50.6262	50.6507	50.6685	50.6861	50.7038	50.7216	50.7393	50.757	50.7748
173	48.2115	48.3337	48.452	48.5651	48.6746	48.7797	48.8813	48.9758	49.0694	49.157	49.2441	49.3232	49.4014	49.4755	49.5469	49.6182	49.6801	49.7416	49.8031	49.8605	49.9149	49.9694	50.0186	50.0642	50.1097	50.1553	50.197	50.2347	50.2733	50.312	50.3489	50.3796	50.4109	50.4425	50.4741	50.5018	50.5259	50.5501	50.5743	50.5985	50.623	50.6476	50.6654	50.6832	50.701	50.7188	50.7366	50.7544	50.7722
174	48.206	48.3282	48.4465	48.5595	48.6691	48.7742	48.8758	48.9702	49.0639	49.1515	49.2387	49.3178	49.3961	49.4702	49.5416	49.613	49.675	49.7365	49.798	49.8555	49.91	49.9646	50.0139	50.0595	50.1051	50.1508	50.1925	50.2304	50.2691	50.3079	50.3448	50.3757	50.407	50.4387	50.4704	50.4982	50.5224	50.5467	50.5709	50.5953	50.6199	50.6445	50.6624	50.6802	50.6981	50.716	50.7339	50.7518	50.7697
175	48.2005	48.3227	48.4409	48.554	48.6635	48.7686	48.8702	48.9647	49.0584	49.146	49.2332	49.3124	49.3907	49.4649	49.5363	49.6078	49.6698	49.7314	49.793	49.8506	49.9052	49.9597	50.0091	50.0549	50.1006	50.1464	50.1881	50.2261	50.2649	50.3037	50.3408	50.3717	50.4032	50.4349	50.4666	50.4945	50.5189	50.5432	50.5676	50.592	50.6167	50.6414	50.6594	50.6773	50.6953	50.7132	50.7312	50.7492	50.7672
176	48.195	48.3171	48.4354	48.5485	48.658	48.7631	48.8647	48.9592	49.0529	49.1405	49.2278	49.307	49.3853	49.4595	49.5311	49.6026	49.6646	49.7263	49.788	49.8456	49.9003	49.9549	50.0044	50.0502	50.096	50.1419	50.1837	50.2217	50.2606	50.2996	50.3367	50.3677	50.3993	50.4311	50.4629	50.4909	50.5153	50.5398	50.5642	50.5887	50.6135	50.6383	50.6564	50.6743	50.6924	50.7105	50.7285	50.7466	50.7646
177	48.1895	48.3116	48.4299	48.5429	48.6524	48.7575	48.8591	48.9537	49.0474	49.1351	49.2223	49.3016	49.38	49.4542	49.5258	49.5974	49.6595	49.7212	49.783	49.8407	49.8954	49.9501	49.9997	50.0455	50.0914	50.1374	50.1793	50.2174	50.2564	50.2954	50.3326	50.3637	50.3954	50.4273	50.4592	50.4873	50.5118	50.5363	50.5608	50.5854	50.6103	50.6352	50.6534	50.6714	50.6895	50.7077	50.7258	50.7439	50.7621
178	48.184	48.3061	48.4243	48.5374	48.6469	48.752	48.8536	48.9481	49.0419	49.1296	49.2169	49.2961	49.3746	49.4489	49.5205	49.5921	49.6543	49.7161	49.7779	49.8357	49.8905	49.9453	49.995	50.0409	50.0868	50.1329	50.1749	50.2131	50.2522	50.2913	50.3286	50.3598	50.3915	50.4235	50.4555	50.4837	50.5083	50.5329	50.5575	50.5822	50.6071	50.6321	50.6503	50.6685	50.6867	50.7049	50.7231	50.7413	50.7595
179	48.1785	48.3006	48.4188	48.5318	48.6413	48.7464	48.8481	48.9426	49.0364	49.1241	49.2114	49.2907	49.3692	49.4436	49.5152	49.5869	49.6492	49.711	49.7729	49.8307	49.8856	49.9405	49.9902	50.0362	50.0823	50.1284	50.1705	50.2088	50.2479	50.2871	50.3245	50.3558	50.3876	50.4197	50.4518	50.4801	50.5047	50.5294	50.5541	50.5789	50.6039	50.629	50.6473	50.6655	50.6838	50.7021	50.7204	50.7387	50.757
180	48.1731	48.2951	48.4133	48.5263	48.6358	48.7409	48.8425	48.9371	49.0309	49.1186	49.206	49.2853	49.3638	49.4383	49.51	49.5817	49.644	49.7059	49.7679	49.8258	49.8807	49.9357	49.9855	50.0316	50.0777	50.1239	50.1661	50.2044	50.2437	50.283	50.3204	50.3518	50.3837	50.4159	50.4481	50.4764	50.5012	50.526	50.5507	50.5756	50.6007	50.6259	50.6443	50.6626	50.6809	50.6993	50.7177	50.7361	50.7545
181	48.1676	48.2896	48.4077	48.5207	48.6302	48.7353	48.837	48.9316	49.0254	49.1132	49.2005	49.2799	49.3585	49.4329	49.5047	49.5765	49.6389	49.7009	49.7628	49.8208	49.8759	49.9309	49.9808	50.0269	50.0731	50.1194	50.1617	50.2001	50.2394	50.2788	50.3164	50.3478	50.3798	50.4121	50.4444	50.4728	50.4977	50.5225	50.5474	50.5723	50.5975	50.6228	50.6413	50.6596	50.6781	50.6965	50.715	50.7335	50.7519
182	48.1621	48.2841	48.4022	48.5152	48.6247	48.7298	48.8314	48.926	49.0199	49.1077	49.1951	49.2745	49.3531	49.4276	49.4994	49.5713	49.6337	49.6958	49.7578	49.8159	49.871	49.9261	49.976	50.0223	50.0685	50.1149	50.1573	50.1958	50.2352	50.2747	50.3123	50.3439	50.376	50.4083	50.4407	50.4692	50.4941	50.5191	50.544	50.5691	50.5944	50.6197	50.6383	50.6567	50.6752	50.6938	50.7123	50.7309	50.7494
183	48.1566	48.2786	48.3967	48.5097	48.6191	48.7242	48.8259	48.9205	49.0144	49.1022	49.1896	49.2691	49.3477	49.4223	49.4942	49.5661	49.6286	49.6907	49.7528	49.8109	49.8661	49.9213	49.9713	50.0176	50.064	50.1104	50.1529	50.1915	50.231	50.2705	50.3083	50.3399	50.3721	50.4045	50.437	50.4656	50.4906	50.5156	50.5407	50.5658	50.5912	50.6166	50.6352	50.6537	50.6724	50.691	50.7096	50.7282	50.7469
184	48.1511	48.273	48.3911	48.5041	48.6136	48.7187	48.8204	48.915	49.0089	49.0967	49.1842	49.2637	49.3424	49.417	49.4889	49.5608	49.6234	49.6856	49.7478	49.8059	49.8612	49.9165	49.9666	50.013	50.0594	50.1059	50.1485	50.1872	50.2267	50.2664	50.3042	50.3359	50.3682	50.4007	50.4333	50.462	50.4871	50.5122	50.5373	50.5625	50.588	50.6135	50.6322	50.6508	50.6695	50.6882	50.7069	50.7256	50.7443
185	48.1456	48.2675	48.3856	48.4986	48.608	48.7131	48.8148	48.9095	49.0033	49.0912	49.1787	49.2583	49.337	49.4116	49.4836	49.5556	49.6183	49.6805	49.7427	49.801	49.8563	49.9116	49.9618	50.0083	50.0548	50.1014	50.144	50.1828	50.2225	50.2622	50.3001	50.3319	50.3643	50.3969	50.4296	50.4583	50.4835	50.5087	50.5339	50.5592	50.5848	50.6104	50.6292	50.6479	50.6666	50.6854	50.7042	50.723	50.7418
186	48.1401	48.262	48.3801	48.493	48.6025	48.7076	48.8093	48.904	48.9978	49.0858	49.1733	49.2529	49.3316	49.4063	49.4784	49.5504	49.6131	49.6754	49.7377	49.796	49.8514	49.9068	49.9571	50.0037	50.0503	50.0969	50.1396	50.1785	50.2183	50.2581	50.2961	50.328	50.3604	50.3931	50.4259	50.4547	50.48	50.5053	50.5306	50.5559	50.5816	50.6073	50.6262	50.6449	50.6638	50.6826	50.7015	50.7204	50.7392
187	48.1346	48.2565	48.3745	48.4875	48.5969	48.7021	48.8037	48.8984	48.9923	49.0803	49.1678	49.2475	49.3263	49.401	49.4731	49.5452	49.6079	49.6703	49.7327	49.7911	49.8465	49.902	49.9524	49.999	50.0457	50.0924	50.1352	50.1742	50.214	50.2539	50.292	50.324	50.3565	50.3893	50.4222	50.4511	50.4765	50.5018	50.5272	50.5527	50.5784	50.6042	50.6231	50.642	50.6609	50.6799	50.6988	50.7178	50.7367
188	48.1292	48.251	48.369	48.482	48.5914	48.6965	48.7982	48.8929	48.9868	49.0748	49.1624	49.2421	49.3209	49.3957	49.4678	49.54	49.6028	49.6652	49.7276	49.7861	49.8417	49.8972	49.9476	49.9944	50.0411	50.0879	50.1308	50.1699	50.2098	50.2498	50.288	50.32	50.3526	50.3855	50.4185	50.4475	50.4729	50.4984	50.5239	50.5494	50.5752	50.6011	50.6201	50.639	50.6581	50.6771	50.6961	50.7151	50.7342
189	48.1237	48.2455	48.3635	48.4764	48.5858	48.691	48.7927	48.8874	48.9813	49.0693	49.1569	49.2366	49.3155	49.3904	49.4626	49.5348	49.5976	49.6601	49.7226	49.7811	49.8368	49.8924	49.9429	49.9897	50.0365	50.0835	50.1264	50.1655	50.2056	50.2456	50.2839	50.3161	50.3487	50.3818	50.4148	50.4439	50.4694	50.495	50.5205	50.5461	50.572	50.598	50.6171	50.6361	50.6552	50.6743	50.6934	50.7125	50.7316
190	48.1182	48.24	48.358	48.4709	48.5803	48.6854	48.7871	48.8819	48.9758	49.0639	49.1515	49.2312	49.3102	49.385	49.4573	49.5295	49.5925	49.655	49.7176	49.7762	49.8319	49.8876	49.9382	49.9851	50.032	50.079	50.122	50.1612	50.2013	50.2415	50.2798	50.3121	50.3449	50.378	50.411	50.4403	50.4659	50.4915	50.5171	50.5428	50.5689	50.5949	50.6141	50.6331	50.6523	50.6715	50.6907	50.7099	50.7291
191	48.1127	48.2345	48.3524	48.4653	48.5747	48.6799	48.7816	48.8763	48.9703	49.0584	49.1461	49.2258	49.3048	49.3797	49.452	49.5243	49.5873	49.6499	49.7126	49.7712	49.827	49.8828	49.9334	49.9804	50.0274	50.0745	50.1176	50.1569	50.1971	50.2373	50.2758	50.3081	50.341	50.3742	50.4073	50.4366	50.4623	50.4881	50.5138	50.5396	50.5657	50.5918	50.6111	50.6302	50.6495	50.6687	50.688	50.7073	50.7265
192	48.1072	48.2289	48.3469	48.4598	48.5692	48.6743	48.776	48.8708	48.9648	49.0529	49.1406	49.2204	49.2994	49.3744	49.4468	49.5191	49.5822	49.6449	49.7075	49.7663	49.8221	49.878	49.9287	49.9758	50.0228	50.07	50.1132	50.1526	50.1928	50.2332	50.2717	50.3041	50.3371	50.3704	50.4036	50.433	50.4588	50.4846	50.5104	50.5363	50.5625	50.5887	50.608	50.6273	50.6466	50.666	50.6853	50.7047	50.724
193	48.1017	48.2234	48.3414	48.4542	48.5636	48.6688	48.7705	48.8653	48.9593	49.0474	49.1352	49.215	49.2941	49.3691	49.4415	49.5139	49.577	49.6398	49.7025	49.7613	49.8172	49.8732	49.924	49.9711	50.0182	50.0655	50.1088	50.1482	50.1886	50.2291	50.2676	50.3002	50.3332	50.3666	50.3999	50.4294	50.4553	50.4812	50.507	50.533	50.5593	50.5856	50.605	50.6243	50.6438	50.6632	50.6826	50.702	50.7215
194	48.0962	48.2179	48.3358	48.4487	48.5581	48.6632	48.765	48.8598	48.9538	49.042	49.1297	49.2096	49.2887	49.3638	49.4362	49.5087	49.5719	49.6347	49.6975	49.7564	49.8124	49.8683	49.9192	49.9664	50.0137	50.061	50.1044	50.1439	50.1844	50.2249	50.2636	50.2962	50.3293	50.3628	50.3962	50.4258	50.4517	50.4777	50.5037	50.5297	50.5561	50.5825	50.602	50.6214	50.6409	50.6604	50.6799	50.6994	50.7189
195	48.0907	48.2124	48.3303	48.4432	48.5526	48.6577	48.7594	48.8543	48.9483	49.0365	49.1243	49.2042	49.2833	49.3584	49.4309	49.5035	49.5667	49.6296	49.6924	49.7514	49.8075	49.8635	49.9145	49.9618	50.0091	50.0565	50.1	50.1396	50.1801	50.2208	50.2595	50.2922	50.3254	50.359	50.3925	50.4222	50.4482	50.4743	50.5003	50.5265	50.5529	50.5794	50.599	50.6184	50.638	50.6576	50.6772	50.6968	50.7164
196	48.0853	48.2069	48.3248	48.4376	48.547	48.6521	48.7539	48.8487	48.9428	49.031	49.1188	49.1988	49.278	49.3531	49.4257	49.4982	49.5616	49.6245	49.6874	49.7464	49.8026	49.8587	49.9098	49.9571	50.0045	50.052	50.0956	50.1353	50.1759	50.2166	50.2555	50.2882	50.3215	50.3552	50.3888	50.4185	50.4447	50.4708	50.497	50.5232	50.5497	50.5763	50.596	50.6155	50.6352	50.6548	50.6745	50.6942	50.7139
197	48.0798	48.2014	48.3192	48.4321	48.5415	48.6466	48.7484	48.8432	48.9373	49.0255	49.1134	49.1934	49.2726	49.3478	49.4204	49.493	49.5564	49.6194	49.6824	49.7415	49.7977	49.8539	49.905	49.9525	49.9999	50.0475	50.0911	50.131	50.1717	50.2125	50.2514	50.2843	50.3177	50.3514	50.3851	50.4149	50.4411	50.4674	50.4936	50.5199	50.5465	50.5732	50.5929	50.6126	50.6323	50.6521	50.6718	50.6916	50.7113
198	48.0743	48.1959	48.3137	48.4265	48.5359	48.641	48.7428	48.8377	48.9318	49.02	49.1079	49.188	49.2672	49.3425	49.4151	49.4878	49.5513	49.6143	49.6774	49.7365	49.7928	49.8491	49.9003	49.9478	49.9954	50.043	50.0867	50.1266	50.1674	50.2083	50.2473	50.2803	50.3138	50.3476	50.3814	50.4113	50.4376	50.4639	50.4902	50.5166	50.5433	50.57	50.5899	50.6096	50.6294	50.6493	50.6691	50.6889	50.7088
199	48.0688	48.1903	48.3082	48.421	48.5304	48.6355	48.7373	48.8322	48.9263	49.0146	49.1025	49.1826	49.2618	49.3371	49.4099	49.4826	49.5461	49.6092	49.6723	49.7316	49.7879	49.8443	49.8956	49.9432	49.9908	50.0385	50.0823	50.1223	50.1632	50.2042	50.2433	50.2763	50.3099	50.3438	50.3777	50.4077	50.4341	50.4605	50.4869	50.5134	50.5402	50.5669	50.5869	50.6067	50.6266	50.6465	50.6664	50.6863	50.7062
200	48.0633	48.1848	48.3026	48.4154	48.5248	48.6299	48.7317	48.8266	48.9208	49.0091	49.097	49.1772	49.2565	49.3318	49.4046	49.4774	49.5409	49.6041	49.6673	49.7266	49.783	49.8395	49.8908	49.9385	49.9862	50.034	50.0779	50.118	50.159	50.2	50.2392	50.2723	50.306	50.34	50.374	50.4041	50.4305	50.457	50.4835	50.5101	50.537	50.5638	50.5839	50.6037	50.6237	50.6437	50.6637	50.6837	50.7037
201	48.0578	48.1793	48.2971	48.4099	48.5193	48.6244	48.7262	48.8211	48.9153	49.0036	49.0916	49.1717	49.2511	49.3265	49.3993	49.4722	49.5358	49.599	49.6623	49.7216	49.7782	49.8347	49.8861	49.9339	49.9816	50.0295	50.0735	50.1137	50.1547	50.1959	50.2352	50.2684	50.3021	50.3362	50.3703	50.4004	50.427	50.4536	50.4802	50.5068	50.5338	50.5607	50.5809	50.6008	50.6209	50.6409	50.661	50.6811	50.7012
202	48.0523	48.1738	48.2916	48.4044	48.5137	48.6189	48.7207	48.8156	48.9098	48.9981	49.0861	49.1663	49.2457	49.3212	49.3941	49.4669	49.5306	49.5939	49.6572	49.7167	49.7733	49.8299	49.8814	49.9292	49.9771	50.025	50.0691	50.1093	50.1505	50.1917	50.2311	50.2644	50.2982	50.3324	50.3666	50.3968	50.4235	50.4501	50.4768	50.5035	50.5306	50.5576	50.5778	50.5978	50.618	50.6382	50.6583	50.6785	50.6986
203	48.0468	48.1683	48.286	48.3988	48.5082	48.6133	48.7151	48.8101	48.9042	48.9927	49.0807	49.1609	49.2404	49.3159	49.3888	49.4617	49.5255	49.5889	49.6522	49.7117	49.7684	49.8251	49.8766	49.9246	49.9725	50.0206	50.0647	50.105	50.1463	50.1876	50.227	50.2604	50.2943	50.3286	50.3629	50.3932	50.4199	50.4467	50.4734	50.5003	50.5274	50.5545	50.5748	50.5949	50.6151	50.6354	50.6556	50.6758	50.6961
204	48.0413	48.1628	48.2805	48.3933	48.5026	48.6078	48.7096	48.8045	48.8987	48.9872	49.0752	49.1555	49.235	49.3105	49.3835	49.4565	49.5203	49.5838	49.6472	49.7068	49.7635	49.8202	49.8719	49.9199	49.9679	50.0161	50.0603	50.1007	50.142	50.1834	50.223	50.2564	50.2905	50.3248	50.3592	50.3896	50.4164	50.4432	50.4701	50.497	50.5242	50.5514	50.5718	50.592	50.6123	50.6326	50.6529	50.6732	50.6935
205	48.0359	48.1573	48.275	48.3877	48.4971	48.6022	48.704	48.799	48.8932	48.9817	49.0698	49.1501	49.2296	49.3052	49.3783	49.4513	49.5152	49.5787	49.6422	49.7018	49.7586	49.8154	49.8672	49.9153	49.9634	50.0116	50.0559	50.0964	50.1378	50.1793	50.2189	50.2525	50.2866	50.321	50.3555	50.386	50.4129	50.4398	50.4667	50.4937	50.521	50.5483	50.5688	50.589	50.6094	50.6298	50.6502	50.6706	50.691
206	48.0304	48.1518	48.2695	48.3822	48.4915	48.5967	48.6985	48.7935	48.8877	48.9762	49.0643	49.1447	49.2243	49.2999	49.373	49.4461	49.51	49.5736	49.6371	49.6968	49.7537	49.8106	49.8624	49.9106	49.9588	50.0071	50.0515	50.092	50.1335	50.1751	50.2148	50.2485	50.2827	50.3172	50.3517	50.3824	50.4093	50.4363	50.4633	50.4904	50.5178	50.5452	50.5657	50.5861	50.6066	50.627	50.6475	50.668	50.6885
207	48.0249	48.1462	48.2639	48.3767	48.486	48.5911	48.693	48.788	48.8822	48.9708	49.0589	49.1393	49.2189	49.2946	49.3677	49.4409	49.5049	49.5685	49.6321	49.6919	49.7489	49.8058	49.8577	49.906	49.9542	50.0026	50.0471	50.0877	50.1293	50.171	50.2108	50.2445	50.2788	50.3134	50.348	50.3787	50.4058	50.4329	50.46	50.4872	50.5147	50.5421	50.5627	50.5831	50.6037	50.6243	50.6448	50.6654	50.6859
208	48.0194	48.1407	48.2584	48.3711	48.4804	48.5856	48.6874	48.7825	48.8767	48.9653	49.0534	49.1339	49.2135	49.2893	49.3624	49.4356	49.4997	49.5634	49.6271	49.6869	49.744	49.801	49.853	49.9013	49.9496	49.9981	50.0427	50.0834	50.1251	50.1668	50.2067	50.2405	50.2749	50.3096	50.3443	50.3751	50.4023	50.4295	50.4566	50.4839	50.5115	50.539	50.5597	50.5802	50.6008	50.6215	50.6421	50.6628	50.6834
209	48.0139	48.1352	48.2529	48.3656	48.4749	48.58	48.6819	48.7769	48.8712	48.9598	49.048	49.1285	49.2082	49.2839	49.3572	49.4304	49.4946	49.5583	49.622	49.682	49.7391	49.7962	49.8482	49.8966	49.9451	49.9936	50.0382	50.0791	50.1208	50.1627	50.2027	50.2366	50.271	50.3058	50.3406	50.3715	50.3987	50.426	50.4533	50.4806	50.5083	50.5359	50.5567	50.5773	50.598	50.6187	50.6394	50.6601	50.6809
210	48.0084	48.1297	48.2473	48.36	48.4693	48.5745	48.6763	48.7714	48.8657	48.9543	49.0425	49.1231	49.2028	49.2786	49.3519	49.4252	49.4894	49.5532	49.617	49.677	49.7342	49.7914	49.8435	49.892	49.9405	49.9891	50.0338	50.0748	50.1166	50.1585	50.1986	50.2326	50.2671	50.302	50.3369	50.3679	50.3952	50.4226	50.4499	50.4773	50.5051	50.5328	50.5537	50.5743	50.5951	50.6159	50.6367	50.6575	50.6783
211	48.0029	48.1242	48.2418	48.3545	48.4638	48.5689	48.6708	48.7659	48.8602	48.9488	49.0371	49.1177	49.1974	49.2733	49.3466	49.42	49.4842	49.5481	49.612	49.6721	49.7293	49.7866	49.8388	49.8873	49.9359	49.9846	50.0294	50.0704	50.1124	50.1544	50.1945	50.2286	50.2633	50.2982	50.3332	50.3643	50.3917	50.4191	50.4465	50.4741	50.5019	50.5297	50.5506	50.5714	50.5922	50.6131	50.634	50.6549	50.6758
212	47.9974	48.1187	48.2363	48.3489	48.4582	48.5634	48.6653	48.7604	48.8547	48.9434	49.0316	49.1122	49.1921	49.268	49.3414	49.4148	49.4791	49.543	49.607	49.6671	49.7244	49.7818	49.834	49.8827	49.9313	49.9801	50.025	50.0661	50.1081	50.1502	50.1905	50.2246	50.2594	50.2944	50.3295	50.3606	50.3882	50.4157	50.4432	50.4708	50.4987	50.5266	50.5476	50.5684	50.5894	50.6103	50.6313	50.6523	50.6732
213	47.992	48.1132	48.2307	48.3434	48.4527	48.5578	48.6597	48.7548	48.8492	48.9379	49.0262	49.1068	49.1867	49.2626	49.3361	49.4096	49.4739	49.5379	49.6019	49.6621	49.7195	49.777	49.8293	49.878	49.9268	49.9756	50.0206	50.0618	50.1039	50.1461	50.1864	50.2207	50.2555	50.2906	50.3258	50.357	50.3846	50.4122	50.4398	50.4675	50.4955	50.5235	50.5446	50.5655	50.5865	50.6076	50.6286	50.6497	50.6707
214	47.9865	48.1077	48.2252	48.3379	48.4471	48.5523	48.6542	48.7493	48.8437	48.9324	49.0208	49.1014	49.1813	49.2573	49.3308	49.4043	49.4688	49.5328	49.5969	49.6572	49.7147	49.7721	49.8246	49.8734	49.9222	49.9711	50.0162	50.0575	50.0997	50.1419	50.1824	50.2167	50.2516	50.2868	50.3221	50.3534	50.3811	50.4088	50.4365	50.4642	50.4923	50.5204	50.5416	50.5625	50.5837	50.6048	50.6259	50.647	50.6682
215	47.981	48.1021	48.2197	48.3323	48.4416	48.5467	48.6487	48.7438	48.8382	48.9269	49.0153	49.096	49.1759	49.252	49.3256	49.3991	49.4636	49.5278	49.5919	49.6522	49.7098	49.7673	49.8198	49.8687	49.9176	49.9666	50.0118	50.0531	50.0954	50.1378	50.1783	50.2127	50.2477	50.2831	50.3184	50.3498	50.3776	50.4053	50.4331	50.461	50.4892	50.5173	50.5386	50.5596	50.5808	50.602	50.6232	50.6444	50.6656
216	47.9755	48.0966	48.2141	48.3268	48.436	48.5412	48.6431	48.7383	48.8327	48.9215	49.0099	49.0906	49.1706	49.2467	49.3203	49.3939	49.4585	49.5227	49.5869	49.6473	49.7049	49.7625	49.8151	49.8641	49.913	49.9621	50.0074	50.0488	50.0912	50.1336	50.1742	50.2087	50.2438	50.2793	50.3147	50.3462	50.374	50.4019	50.4297	50.4577	50.486	50.5142	50.5355	50.5567	50.5779	50.5992	50.6205	50.6418	50.6631
217	47.97	48.0911	48.2086	48.3212	48.4305	48.5357	48.6376	48.7328	48.8272	48.916	49.0044	49.0852	49.1652	49.2414	49.315	49.3887	49.4533	49.5176	49.5818	49.6423	49.7	49.7577	49.8104	49.8594	49.9085	49.9577	50.003	50.0445	50.087	50.1295	50.1702	50.2048	50.2399	50.2755	50.311	50.3425	50.3705	50.3984	50.4264	50.4544	50.4828	50.5111	50.5325	50.5537	50.5751	50.5964	50.6178	50.6392	50.6605
218	47.9645	48.0856	48.2031	48.3157	48.425	48.5301	48.632	48.7272	48.8217	48.9105	48.999	49.0798	49.1598	49.236	49.3098	49.3835	49.4482	49.5125	49.5768	49.6373	49.6951	49.7529	49.8056	49.8548	49.9039	49.9532	49.9986	50.0402	50.0827	50.1253	50.1661	50.2008	50.2361	50.2717	50.3073	50.3389	50.367	50.395	50.423	50.4511	50.4796	50.508	50.5295	50.5508	50.5722	50.5937	50.6151	50.6366	50.658
219	47.959	48.0801	48.1975	48.3101	48.4194	48.5246	48.6265	48.7217	48.8162	48.905	48.9935	49.0744	49.1545	49.2307	49.3045	49.3783	49.443	49.5074	49.5718	49.6324	49.6902	49.7481	49.8009	49.8501	49.8993	49.9487	49.9942	50.0359	50.0785	50.1212	50.162	50.1968	50.2322	50.2679	50.3036	50.3353	50.3634	50.3915	50.4196	50.4479	50.4764	50.5049	50.5265	50.5478	50.5694	50.5909	50.6124	50.6339	50.6555
220	47.9535	48.0746	48.192	48.3046	48.4139	48.519	48.621	48.7162	48.8107	48.8996	48.9881	49.069	49.1491	49.2254	49.2992	49.373	49.4379	49.5023	49.5667	49.6274	49.6854	49.7433	49.7962	49.8455	49.8948	49.9442	49.9897	50.0315	50.0742	50.117	50.158	50.1928	50.2283	50.2641	50.2999	50.3317	50.3599	50.3881	50.4163	50.4446	50.4732	50.5018	50.5235	50.5449	50.5665	50.5881	50.6097	50.6313	50.6529
221	47.9481	48.0691	48.1865	48.2991	48.4083	48.5135	48.6154	48.7107	48.8051	48.8941	48.9826	49.0636	49.1437	49.2201	49.2939	49.3678	49.4327	49.4972	49.5617	49.6225	49.6805	49.7385	49.7914	49.8408	49.8902	49.9397	49.9853	50.0272	50.07	50.1129	50.1539	50.1889	50.2244	50.2603	50.2961	50.3281	50.3564	50.3846	50.4129	50.4413	50.47	50.4987	50.5204	50.5419	50.5636	50.5853	50.607	50.6287	50.6504
222	47.9426	48.0635	48.181	48.2935	48.4028	48.5079	48.6099	48.7051	48.7996	48.8886	48.9772	49.0582	49.1384	49.2148	49.2887	49.3626	49.4276	49.4921	49.5567	49.6175	49.6756	49.7337	49.7867	49.8362	49.8856	49.9352	49.9809	50.0229	50.0658	50.1087	50.1499	50.1849	50.2205	50.2565	50.2924	50.3244	50.3528	50.3812	50.4096	50.438	50.4668	50.4956	50.5174	50.539	50.5608	50.5825	50.6043	50.6261	50.6478
223	47.9371	48.058	48.1754	48.288	48.3972	48.5024	48.6043	48.6996	48.7941	48.8831	48.9717	49.0528	49.133	49.2094	49.2834	49.3574	49.4224	49.487	49.5517	49.6125	49.6707	49.7289	49.782	49.8315	49.881	49.9307	49.9765	50.0186	50.0615	50.1046	50.1458	50.1809	50.2166	50.2527	50.2887	50.3208	50.3493	50.3777	50.4062	50.4348	50.4636	50.4925	50.5144	50.5361	50.5579	50.5798	50.6016	50.6235	50.6453
224	47.9316	48.0525	48.1699	48.2824	48.3917	48.4968	48.5988	48.6941	48.7886	48.8776	48.9663	49.0473	49.1276	49.2041	49.2781	49.3522	49.4172	49.4819	49.5466	49.6076	49.6658	49.724	49.7772	49.8268	49.8765	49.9262	49.9721	50.0142	50.0573	50.1004	50.1417	50.1769	50.2127	50.2489	50.285	50.3172	50.3458	50.3743	50.4028	50.4315	50.4605	50.4894	50.5114	50.5331	50.5551	50.577	50.5989	50.6208	50.6428
225	47.9261	48.047	48.1644	48.2769	48.3861	48.4913	48.5933	48.6886	48.7831	48.8722	48.9608	49.0419	49.1223	49.1988	49.2729	49.347	49.4121	49.4768	49.5416	49.6026	49.6609	49.7192	49.7725	49.8222	49.8719	49.9217	49.9677	50.0099	50.0531	50.0963	50.1377	50.173	50.2089	50.2451	50.2813	50.3136	50.3422	50.3708	50.3995	50.4282	50.4573	50.4863	50.5083	50.5302	50.5522	50.5742	50.5962	50.6182	50.6402
226	47.9206	48.0415	48.1588	48.2713	48.3806	48.4857	48.5877	48.683	48.7776	48.8667	48.9554	49.0365	49.1169	49.1935	49.2676	49.3417	49.4069	49.4718	49.5366	49.5977	49.656	49.7144	49.7678	49.8175	49.8673	49.9172	49.9633	50.0056	50.0488	50.0921	50.1336	50.169	50.205	50.2413	50.2776	50.31	50.3387	50.3674	50.3961	50.4249	50.4541	50.4832	50.5053	50.5272	50.5493	50.5714	50.5935	50.6156	50.6377
227	47.9151	48.036	48.1533	48.2658	48.375	48.4802	48.5822	48.6775	48.7721	48.8612	48.9499	49.0311	49.1115	49.1882	49.2623	49.3365	49.4018	49.4667	49.5315	49.5927	49.6512	49.7096	49.763	49.8129	49.8627	49.9127	49.9589	50.0013	50.0446	50.088	50.1296	50.165	50.2011	50.2375	50.2739	50.3064	50.3352	50.364	50.3928	50.4217	50.4509	50.4801	50.5023	50.5243	50.5465	50.5686	50.5908	50.613	50.6352
228	47.9096	48.0305	48.1478	48.2603	48.3695	48.4746	48.5766	48.672	48.7666	48.8557	48.9445	49.0257	49.1062	49.1828	49.2571	49.3313	49.3966	49.4616	49.5265	49.5878	49.6463	49.7048	49.7583	49.8082	49.8582	49.9082	49.9545	49.9969	50.0404	50.0838	50.1255	50.161	50.1972	50.2337	50.2702	50.3027	50.3316	50.3605	50.3894	50.4184	50.4477	50.477	50.4993	50.5214	50.5436	50.5659	50.5881	50.6104	50.6326
229	47.9042	48.025	48.1422	48.2547	48.3639	48.4691	48.5711	48.6665	48.7611	48.8503	48.939	49.0203	49.1008	49.1775	49.2518	49.3261	49.3915	49.4565	49.5215	49.5828	49.6414	49.7	49.7536	49.8036	49.8536	49.9037	49.9501	49.9926	50.0361	50.0797	50.1214	50.1571	50.1933	50.2299	50.2665	50.2991	50.3281	50.3571	50.386	50.4151	50.4445	50.4739	50.4963	50.5184	50.5407	50.5631	50.5854	50.6077	50.6301
230	47.8987	48.0194	48.1367	48.2492	48.3584	48.4635	48.5656	48.661	48.7556	48.8448	48.9336	49.0149	49.0954	49.1722	49.2465	49.3209	49.3863	49.4514	49.5165	49.5778	49.6365	49.6952	49.7488	49.7989	49.849	49.8992	49.9457	49.9883	50.0319	50.0755	50.1174	50.1531	50.1894	50.2261	50.2628	50.2955	50.3246	50.3536	50.3827	50.4118	50.4413	50.4708	50.4932	50.5155	50.5379	50.5603	50.5827	50.6051	50.6275
231	47.8946	48.0153	48.1325	48.245	48.3542	48.4594	48.5614	48.6568	48.7514	48.8406	48.9294	49.0108	49.0913	49.1681	49.2425	49.3169	49.3823	49.4474	49.5125	49.574	49.6327	49.6914	49.7451	49.7952	49.8454	49.8957	49.9421	49.9848	50.0285	50.0722	50.114	50.1498	50.1862	50.223	50.2597	50.2925	50.3216	50.3507	50.3798	50.409	50.4386	50.4681	50.4906	50.5129	50.5354	50.5578	50.5803	50.6028	50.6252
232	47.8913	48.0121	48.1293	48.2418	48.3509	48.4561	48.5581	48.6535	48.7482	48.8374	48.9262	49.0075	49.0881	49.1649	49.2393	49.3136	49.3791	49.4443	49.5094	49.5708	49.6296	49.6883	49.742	49.7922	49.8424	49.8927	49.9392	49.9819	50.0256	50.0693	50.1112	50.147	50.1835	50.2202	50.257	50.2898	50.319	50.3481	50.3773	50.4065	50.4361	50.4657	50.4882	50.5105	50.533	50.5556	50.5781	50.6006	50.6231
233	47.8881	48.0089	48.1261	48.2385	48.3477	48.4528	48.5548	48.6502	48.7449	48.8341	48.9229	49.0042	49.0848	49.1616	49.236	49.3104	49.3759	49.4411	49.5062	49.5677	49.6264	49.6852	49.739	49.7892	49.8393	49.8897	49.9362	49.979	50.0227	50.0665	50.1084	50.1442	50.1807	50.2175	50.2543	50.2872	50.3164	50.3455	50.3747	50.404	50.4337	50.4633	50.4858	50.5082	50.5307	50.5533	50.5758	50.5984	50.6209
234	47.8849	48.0056	48.1228	48.2353	48.3444	48.4496	48.5516	48.647	48.7416	48.8308	48.9196	49.001	49.0816	49.1584	49.2328	49.3072	49.3727	49.4379	49.5031	49.5645	49.6233	49.6821	49.7359	49.7861	49.8363	49.8867	49.9333	49.976	50.0198	50.0636	50.1056	50.1414	50.1779	50.2148	50.2516	50.2845	50.3137	50.343	50.3722	50.4015	50.4312	50.4609	50.4834	50.5058	50.5284	50.551	50.5736	50.5962	50.6188
235	47.8817	48.0024	48.1196	48.232	48.3412	48.4463	48.5483	48.6437	48.7383	48.8275	48.9164	48.9977	49.0783	49.1551	49.2296	49.304	49.3695	49.4347	49.4999	49.5614	49.6202	49.679	49.7328	49.7831	49.8333	49.8837	49.9303	49.9731	50.0169	50.0607	50.1027	50.1387	50.1752	50.2121	50.249	50.2819	50.3111	50.3404	50.3697	50.399	50.4287	50.4584	50.4811	50.5035	50.5261	50.5488	50.5714	50.594	50.6166
236	47.8785	47.9992	48.1164	48.2288	48.3379	48.443	48.545	48.6404	48.7351	48.8243	48.9131	48.9945	49.075	49.1519	49.2263	49.3008	49.3663	49.4315	49.4967	49.5583	49.6171	49.6759	49.7298	49.78	49.8303	49.8807	49.9273	49.9702	50.014	50.0579	50.0999	50.1359	50.1724	50.2094	50.2463	50.2792	50.3085	50.3378	50.3671	50.3965	50.4263	50.456	50.4787	50.5012	50.5238	50.5465	50.5692	50.5918	50.6145
237	47.8753	47.996	48.1131	48.2255	48.3346	48.4398	48.5417	48.6371	48.7318	48.821	48.9098	48.9912	49.0718	49.1487	49.2231	49.2976	49.3631	49.4284	49.4936	49.5551	49.614	49.6728	49.7267	49.777	49.8273	49.8777	49.9244	49.9673	50.0111	50.055	50.0971	50.1331	50.1697	50.2066	50.2436	50.2766	50.3059	50.3352	50.3646	50.394	50.4238	50.4536	50.4763	50.4988	50.5215	50.5442	50.5669	50.5896	50.6123
238	47.8721	47.9927	48.1099	48.2223	48.3314	48.4365	48.5385	48.6339	48.7285	48.8177	48.9066	48.9879	49.0685	49.1454	49.2199	49.2943	49.3599	49.4252	49.4904	49.552	49.6109	49.6697	49.7236	49.774	49.8243	49.8747	49.9214	49.9643	50.0082	50.0521	50.0943	50.1303	50.1669	50.2039	50.2409	50.2739	50.3033	50.3327	50.362	50.3915	50.4214	50.4512	50.4739	50.4965	50.5192	50.542	50.5647	50.5874	50.6102
239	47.8689	47.9895	48.1066	48.219	48.3281	48.4332	48.5352	48.6306	48.7252	48.8144	48.9033	48.9847	49.0653	49.1422	49.2166	49.2911	49.3567	49.422	49.4872	49.5488	49.6077	49.6666	49.7206	49.7709	49.8213	49.8718	49.9185	49.9614	50.0053	50.0493	50.0914	50.1275	50.1642	50.2012	50.2382	50.2713	50.3007	50.3301	50.3595	50.389	50.4189	50.4488	50.4715	50.4941	50.5169	50.5397	50.5625	50.5853	50.608
240	47.8657	47.9863	48.1034	48.2158	48.3249	48.4299	48.5319	48.6273	48.7219	48.8112	48.9	48.9814	49.062	49.1389	49.2134	49.2879	49.3535	49.4188	49.4841	49.5457	49.6046	49.6635	49.7175	49.7679	49.8182	49.8688	49.9155	49.9585	50.0024	50.0464	50.0886	50.1247	50.1614	50.1985	50.2355	50.2686	50.2981	50.3275	50.357	50.3865	50.4164	50.4463	50.4691	50.4918	50.5146	50.5374	50.5602	50.5831	50.6059
241	47.8625	47.9831	48.1002	48.2125	48.3216	48.4267	48.5287	48.624	48.7187	48.8079	48.8968	48.9781	49.0588	49.1357	49.2102	49.2847	49.3503	49.4156	49.4809	49.5426	49.6015	49.6605	49.7144	49.7648	49.8152	49.8658	49.9126	49.9556	49.9995	50.0436	50.0858	50.1219	50.1586	50.1957	50.2328	50.266	50.2955	50.3249	50.3544	50.384	50.414	50.4439	50.4668	50.4894	50.5123	50.5351	50.558	50.5809	50.6037
242	47.8593	47.9799	48.0969	48.2093	48.3183	48.4234	48.5254	48.6208	48.7154	48.8046	48.8935	48.9749	49.0555	49.1324	49.207	49.2815	49.3471	49.4125	49.4778	49.5394	49.5984	49.6574	49.7114	49.7618	49.8122	49.8628	49.9096	49.9526	49.9966	50.0407	50.0829	50.1191	50.1559	50.193	50.2302	50.2633	50.2928	50.3224	50.3519	50.3815	50.4115	50.4415	50.4644	50.4871	50.51	50.5329	50.5558	50.5787	50.6016
243	47.8561	47.9766	48.0937	48.206	48.3151	48.4201	48.5221	48.6175	48.7121	48.8014	48.8902	48.9716	49.0523	49.1292	49.2037	49.2783	49.3439	49.4093	49.4746	49.5363	49.5953	49.6543	49.7083	49.7587	49.8092	49.8598	49.9066	49.9497	49.9937	50.0378	50.0801	50.1163	50.1531	50.1903	50.2275	50.2607	50.2902	50.3198	50.3494	50.379	50.4091	50.4391	50.462	50.4847	50.5077	50.5306	50.5536	50.5765	50.5994
244	47.8529	47.9734	48.0905	48.2028	48.3118	48.4169	48.5188	48.6142	48.7088	48.7981	48.8869	48.9684	49.049	49.126	49.2005	49.275	49.3408	49.4061	49.4714	49.5331	49.5921	49.6512	49.7052	49.7557	49.8062	49.8568	49.9037	49.9468	49.9909	50.035	50.0773	50.1135	50.1504	50.1876	50.2248	50.258	50.2876	50.3172	50.3468	50.3765	50.4066	50.4366	50.4596	50.4824	50.5054	50.5283	50.5513	50.5743	50.5973
245	47.8497	47.9702	48.0872	48.1995	48.3086	48.4136	48.5156	48.6109	48.7056	48.7948	48.8837	48.9651	49.0458	49.1227	49.1973	49.2718	49.3376	49.4029	49.4683	49.53	49.589	49.6481	49.7021	49.7527	49.8032	49.8538	49.9007	49.9439	49.988	50.0321	50.0745	50.1107	50.1476	50.1849	50.2221	50.2554	50.285	50.3147	50.3443	50.374	50.4041	50.4342	50.4572	50.48	50.5031	50.5261	50.5491	50.5721	50.5951
246	47.8465	47.967	48.084	48.1963	48.3053	48.4103	48.5123	48.6077	48.7023	48.7915	48.8804	48.9618	49.0425	49.1195	49.194	49.2686	49.3344	49.3997	49.4651	49.5268	49.5859	49.645	49.6991	49.7496	49.8002	49.8509	49.8978	49.9409	49.9851	50.0293	50.0716	50.1079	50.1449	50.1821	50.2194	50.2527	50.2824	50.3121	50.3418	50.3715	50.4017	50.4318	50.4548	50.4777	50.5008	50.5238	50.5469	50.5699	50.593
247	47.8433	47.9637	48.0807	48.193	48.302	48.4071	48.509	48.6044	48.699	48.7883	48.8771	48.9586	49.0393	49.1162	49.1908	49.2654	49.3312	49.3965	49.4619	49.5237	49.5828	49.6419	49.696	49.7466	49.7971	49.8479	49.8948	49.938	49.9822	50.0264	50.0688	50.1051	50.1421	50.1794	50.2167	50.2501	50.2798	50.3095	50.3392	50.369	50.3992	50.4294	50.4524	50.4753	50.4984	50.5215	50.5446	50.5677	50.5908
248	47.8401	47.9605	48.0775	48.1898	48.2988	48.4038	48.5057	48.6011	48.6957	48.785	48.8739	48.9553	49.036	49.113	49.1876	49.2622	49.328	49.3934	49.4588	49.5206	49.5797	49.6388	49.6929	49.7435	49.7941	49.8449	49.8919	49.9351	49.9793	50.0235	50.066	50.1024	50.1393	50.1767	50.214	50.2474	50.2772	50.3069	50.3367	50.3665	50.3967	50.427	50.4501	50.473	50.4961	50.5193	50.5424	50.5656	50.5887
249	47.8369	47.9573	48.0743	48.1865	48.2955	48.4005	48.5025	48.5978	48.6925	48.7817	48.8706	48.9521	49.0327	49.1097	49.1843	49.2589	49.3248	49.3902	49.4556	49.5174	49.5766	49.6357	49.6899	49.7405	49.7911	49.8419	49.8889	49.9322	49.9764	50.0207	50.0632	50.0996	50.1366	50.174	50.2114	50.2448	50.2746	50.3044	50.3341	50.364	50.3943	50.4245	50.4477	50.4707	50.4938	50.517	50.5402	50.5634	50.5865
250	47.8336	47.9541	48.071	48.1833	48.2923	48.3973	48.4992	48.5946	48.6892	48.7784	48.8673	48.9488	49.0295	49.1065	49.1811	49.2557	49.3216	49.387	49.4525	49.5143	49.5734	49.6326	49.6868	49.7375	49.7881	49.8389	49.886	49.9292	49.9735	50.0178	50.0603	50.0968	50.1338	50.1713	50.2087	50.2421	50.272	50.3018	50.3316	50.3615	50.3918	50.4221	50.4453	50.4683	50.4915	50.5147	50.538	50.5612	50.5844
251	47.8304	47.9508	48.0678	48.18	48.289	48.394	48.4959	48.5913	48.6859	48.7752	48.8641	48.9455	49.0262	49.1033	49.1779	49.2525	49.3184	49.3838	49.4493	49.5111	49.5703	49.6295	49.6837	49.7344	49.7851	49.8359	49.883	49.9263	49.9706	50.015	50.0575	50.094	50.1311	50.1685	50.206	50.2395	50.2693	50.2992	50.3291	50.359	50.3894	50.4197	50.4429	50.466	50.4892	50.5125	50.5357	50.559	50.5822
252	47.8272	47.9476	48.0645	48.1768	48.2857	48.3907	48.4927	48.588	48.6826	48.7719	48.8608	48.9423	49.023	49.1	49.1747	49.2493	49.3152	49.3806	49.4461	49.508	49.5672	49.6264	49.6807	49.7314	49.7821	49.8329	49.88	49.9234	49.9677	50.0121	50.0547	50.0912	50.1283	50.1658	50.2033	50.2368	50.2667	50.2966	50.3265	50.3565	50.3869	50.4173	50.4405	50.4636	50.4869	50.5102	50.5335	50.5568	50.5801
253	47.824	47.9444	48.0613	48.1735	48.2825	48.3875	48.4894	48.5847	48.6794	48.7686	48.8575	48.939	49.0197	49.0968	49.1714	49.2461	49.312	49.3775	49.443	49.5049	49.5641	49.6233	49.6776	49.7283	49.7791	49.8299	49.8771	49.9205	49.9648	50.0092	50.0518	50.0884	50.1256	50.1631	50.2006	50.2342	50.2641	50.2941	50.324	50.354	50.3844	50.4148	50.4381	50.4613	50.4846	50.5079	50.5313	50.5546	50.5779
254	47.8208	47.9412	48.0581	48.1703	48.2792	48.3842	48.4861	48.5815	48.6761	48.7654	48.8542	48.9357	49.0165	49.0935	49.1682	49.2429	49.3088	49.3743	49.4398	49.5017	49.561	49.6202	49.6745	49.7253	49.776	49.827	49.8741	49.9175	49.9619	50.0064	50.049	50.0856	50.1228	50.1604	50.1979	50.2315	50.2615	50.2915	50.3215	50.3515	50.382	50.4124	50.4358	50.4589	50.4823	50.5057	50.529	50.5524	50.5758
255	47.8176	47.938	48.0548	48.167	48.276	48.3809	48.4828	48.5782	48.6728	48.7621	48.851	48.9325	49.0132	49.0903	49.165	49.2396	49.3056	49.3711	49.4366	49.4986	49.5579	49.6171	49.6715	49.7222	49.773	49.824	49.8712	49.9146	49.959	50.0035	50.0462	50.0828	50.12	50.1576	50.1952	50.2289	50.2589	50.2889	50.3189	50.349	50.3795	50.41	50.4334	50.4566	50.48	50.5034	50.5268	50.5502	50.5736
256	47.8144	47.9347	48.0516	48.1638	48.2727	48.3777	48.4796	48.5749	48.6695	48.7588	48.8477	48.9292	49.01	49.087	49.1617	49.2364	49.3024	49.3679	49.4335	49.4954	49.5547	49.614	49.6684	49.7192	49.77	49.821	49.8682	49.9117	49.9561	50.0007	50.0434	50.08	50.1173	50.1549	50.1926	50.2262	50.2563	50.2863	50.3164	50.3465	50.3771	50.4076	50.431	50.4542	50.4777	50.5011	50.5246	50.548	50.5715
257	47.8112	47.9315	48.0484	48.1605	48.2694	48.3744	48.4763	48.5716	48.6663	48.7555	48.8444	48.926	49.0067	49.0838	49.1585	49.2332	49.2992	49.3647	49.4303	49.4923	49.5516	49.6109	49.6653	49.7162	49.767	49.818	49.8653	49.9088	49.9533	49.9978	50.0405	50.0772	50.1145	50.1522	50.1899	50.2236	50.2537	50.2838	50.3138	50.344	50.3746	50.4051	50.4286	50.4519	50.4754	50.4989	50.5224	50.5459	50.5693
258	47.808	47.9283	48.0451	48.1573	48.2662	48.3711	48.473	48.5684	48.663	48.7523	48.8412	48.9227	49.0035	49.0806	49.1553	49.23	49.296	49.3616	49.4272	49.4891	49.5485	49.6078	49.6623	49.7131	49.764	49.815	49.8623	49.9058	49.9504	49.9949	50.0377	50.0744	50.1118	50.1495	50.1872	50.2209	50.2511	50.2812	50.3113	50.3415	50.3721	50.4027	50.4262	50.4495	50.4731	50.4966	50.5201	50.5437	50.5672
259	47.8048	47.9251	48.0419	48.154	48.2629	48.3679	48.4697	48.5651	48.6597	48.749	48.8379	48.9194	49.0002	49.0773	49.152	49.2268	49.2928	49.3584	49.424	49.486	49.5454	49.6048	49.6592	49.7101	49.761	49.812	49.8593	49.9029	49.9475	49.9921	50.0349	50.0716	50.109	50.1468	50.1845	50.2183	50.2485	50.2786	50.3088	50.339	50.3697	50.4003	50.4238	50.4472	50.4708	50.4943	50.5179	50.5415	50.565
260	47.8016	47.9218	48.0386	48.1508	48.2596	48.3646	48.4665	48.5618	48.6564	48.7457	48.8346	48.9162	48.997	49.0741	49.1488	49.2236	49.2896	49.3552	49.4208	49.4829	49.5423	49.6017	49.6561	49.707	49.758	49.809	49.8564	49.9	49.9446	49.9892	50.032	50.0688	50.1063	50.144	50.1818	50.2156	50.2458	50.276	50.3062	50.3365	50.3672	50.3979	50.4214	50.4448	50.4685	50.4921	50.5157	50.5393	50.5629
261	47.7984	47.9186	48.0354	48.1475	48.2564	48.3613	48.4632	48.5585	48.6531	48.7424	48.8314	48.9129	48.9937	49.0708	49.1456	49.2203	49.2864	49.352	49.4177	49.4797	49.5391	49.5986	49.653	49.704	49.7549	49.8061	49.8534	49.8971	49.9417	49.9864	50.0292	50.066	50.1035	50.1413	50.1791	50.213	50.2432	50.2735	50.3037	50.334	50.3648	50.3955	50.4191	50.4425	50.4662	50.4898	50.5134	50.5371	50.5607
262	47.7952	47.9154	48.0322	48.1442	48.2531	48.358	48.4599	48.5553	48.6499	48.7392	48.8281	48.9096	48.9904	49.0676	49.1424	49.2171	49.2832	49.3488	49.4145	49.4766	49.536	49.5955	49.65	49.701	49.7519	49.8031	49.8505	49.8942	49.9388	49.9835	50.0264	50.0633	50.1007	50.1386	50.1764	50.2103	50.2406	50.2709	50.3012	50.3316	50.3623	50.393	50.4167	50.4402	50.4638	50.4875	50.5112	50.5349	50.5586
263	47.792	47.9122	48.0289	48.141	48.2499	48.3548	48.4566	48.552	48.6466	48.7359	48.8248	48.9064	48.9872	49.0643	49.1391	49.2139	49.28	49.3457	49.4113	49.4734	49.5329	49.5924	49.6469	49.6979	49.7489	49.8001	49.8475	49.8912	49.9359	49.9806	50.0236	50.0605	50.098	50.1359	50.1738	50.2077	50.238	50.2683	50.2986	50.3291	50.3598	50.3906	50.4143	50.4378	50.4615	50.4853	50.509	50.5327	50.5564
264	47.7888	47.9089	48.0257	48.1377	48.2466	48.3515	48.4534	48.5487	48.6433	48.7326	48.8216	48.9031	48.9839	49.0611	49.1359	49.2107	49.2768	49.3425	49.4082	49.4703	49.5298	49.5893	49.6438	49.6949	49.7459	49.7971	49.8446	49.8883	49.933	49.9778	50.0207	50.0577	50.0952	50.1332	50.1711	50.205	50.2354	50.2657	50.2961	50.3266	50.3574	50.3882	50.4119	50.4355	50.4592	50.483	50.5068	50.5305	50.5543
265	47.7856	47.9057	48.0225	48.1345	48.2433	48.3482	48.4501	48.5454	48.64	48.7293	48.8183	48.8999	48.9807	49.0578	49.1327	49.2075	49.2736	49.3393	49.405	49.4672	49.5267	49.5862	49.6408	49.6918	49.7429	49.7941	49.8416	49.8854	49.9301	49.9749	50.0179	50.0549	50.0925	50.1304	50.1684	50.2024	50.2328	50.2632	50.2936	50.3241	50.3549	50.3858	50.4095	50.4331	50.4569	50.4807	50.5045	50.5283	50.5521
266	47.7824	47.9025	48.0192	48.1312	48.2401	48.345	48.4468	48.5422	48.6368	48.7261	48.815	48.8966	48.9774	49.0546	49.1294	49.2043	49.2704	49.3361	49.4018	49.464	49.5236	49.5831	49.6377	49.6888	49.7399	49.7911	49.8386	49.8825	49.9272	49.9721	50.0151	50.0521	50.0897	50.1277	50.1657	50.1998	50.2302	50.2606	50.291	50.3216	50.3524	50.3833	50.4071	50.4308	50.4546	50.4785	50.5023	50.5261	50.55
267	47.7792	47.8993	48.016	48.128	48.2368	48.3417	48.4436	48.5389	48.6335	48.7228	48.8117	48.8933	48.9742	49.0514	49.1262	49.201	49.2672	49.3329	49.3987	49.4609	49.5204	49.58	49.6346	49.6857	49.7369	49.7881	49.8357	49.8795	49.9243	49.9692	50.0123	50.0493	50.087	50.125	50.163	50.1971	50.2276	50.258	50.2885	50.3191	50.35	50.3809	50.4048	50.4284	50.4523	50.4762	50.5001	50.524	50.5478
268	47.7759	47.8961	48.0127	48.1247	48.2336	48.3384	48.4403	48.5356	48.6302	48.7195	48.8085	48.8901	48.9709	49.0481	49.123	49.1978	49.264	49.3297	49.3955	49.4577	49.5173	49.5769	49.6316	49.6827	49.7338	49.7851	49.8327	49.8766	49.9214	49.9663	50.0094	50.0465	50.0842	50.1223	50.1603	50.1945	50.225	50.2554	50.2859	50.3166	50.3475	50.3785	50.4024	50.4261	50.45	50.4739	50.4978	50.5218	50.5457
269	47.7727	47.8928	48.0095	48.1215	48.2303	48.3352	48.437	48.5323	48.6269	48.7163	48.8052	48.8868	48.9677	49.0449	49.1197	49.1946	49.2608	49.3266	49.3924	49.4546	49.5142	49.5738	49.6285	49.6797	49.7308	49.7822	49.8298	49.8737	49.9185	49.9635	50.0066	50.0437	50.0814	50.1195	50.1576	50.1918	50.2223	50.2529	50.2834	50.3141	50.3451	50.3761	50.4	50.4237	50.4477	50.4717	50.4956	50.5196	50.5435
270	47.7695	47.8896	48.0063	48.1182	48.227	48.3319	48.4337	48.5291	48.6237	48.713	48.8019	48.8836	48.9644	49.0416	49.1165	49.1914	49.2576	49.3234	49.3892	49.4514	49.5111	49.5707	49.6254	49.6766	49.7278	49.7792	49.8268	49.8708	49.9156	49.9606	50.0038	50.0409	50.0787	50.1168	50.155	50.1892	50.2197	50.2503	50.2809	50.3116	50.3426	50.3737	50.3976	50.4214	50.4454	50.4694	50.4934	50.5174	50.5414
271	47.7663	47.8864	48.003	48.115	48.2238	48.3286	48.4305	48.5258	48.6204	48.7097	48.7987	48.8803	48.9612	49.0384	49.1133	49.1882	49.2544	49.3202	49.386	49.4483	49.508	49.5676	49.6224	49.6736	49.7248	49.7762	49.8239	49.8678	49.9128	49.9578	50.0009	50.0381	50.0759	50.1141	50.1523	50.1865	50.2171	50.2477	50.2783	50.3091	50.3401	50.3712	50.3952	50.419	50.4431	50.4671	50.4912	50.5152	50.5392
272	47.7631	47.8832	47.9998	48.1117	48.2205	48.3254	48.4272	48.5225	48.6171	48.7064	48.7954	48.877	48.9579	49.0351	49.1101	49.185	49.2512	49.317	49.3829	49.4452	49.5048	49.5645	49.6193	49.6705	49.7218	49.7732	49.8209	49.8649	49.9099	49.9549	49.9981	50.0353	50.0732	50.1114	50.1496	50.1839	50.2145	50.2452	50.2758	50.3066	50.3377	50.3688	50.3928	50.4167	50.4408	50.4649	50.4889	50.513	50.5371
273	47.7599	47.8799	47.9965	48.1085	48.2173	48.3221	48.4239	48.5192	48.6138	48.7032	48.7921	48.8738	48.9546	49.0319	49.1068	49.1817	49.248	49.3138	49.3797	49.442	49.5017	49.5614	49.6162	49.6675	49.7188	49.7702	49.818	49.862	49.907	49.952	49.9953	50.0325	50.0704	50.1087	50.1469	50.1812	50.2119	50.2426	50.2733	50.3041	50.3352	50.3664	50.3905	50.4144	50.4385	50.4626	50.4867	50.5108	50.5349
274	47.7567	47.8767	47.9933	48.1052	48.214	48.3188	48.4206	48.516	48.6106	48.6999	48.7889	48.8705	48.9514	49.0287	49.1036	49.1785	49.2448	49.3107	49.3765	49.4389	49.4986	49.5583	49.6131	49.6645	49.7158	49.7672	49.815	49.8591	49.9041	49.9492	49.9925	50.0297	50.0677	50.1059	50.1442	50.1786	50.2093	50.24	50.2707	50.3016	50.3328	50.364	50.3881	50.412	50.4362	50.4603	50.4845	50.5086	50.5328
275	47.7535	47.8735	47.9901	48.102	48.2107	48.3156	48.4174	48.5127	48.6073	48.6966	48.7856	48.8672	48.9481	49.0254	49.1004	49.1753	49.2416	49.3075	49.3734	49.4357	49.4955	49.5552	49.6101	49.6614	49.7127	49.7642	49.812	49.8561	49.9012	49.9463	49.9896	50.0269	50.0649	50.1032	50.1415	50.1759	50.2067	50.2374	50.2682	50.2991	50.3303	50.3615	50.3857	50.4097	50.4339	50.4581	50.4823	50.5064	50.5306
276	47.7503	47.8703	47.9868	48.0987	48.2075	48.3123	48.4141	48.5094	48.604	48.6933	48.7823	48.864	48.9449	49.0222	49.0971	49.1721	49.2384	49.3043	49.3702	49.4326	49.4924	49.5521	49.607	49.6584	49.7097	49.7613	49.8091	49.8532	49.8983	49.9435	49.9868	50.0242	50.0621	50.1005	50.1388	50.1733	50.2041	50.2349	50.2656	50.2966	50.3278	50.3591	50.3833	50.4073	50.4315	50.4558	50.48	50.5043	50.5285
277	47.7471	47.867	47.9836	48.0955	48.2042	48.309	48.4108	48.5061	48.6007	48.6901	48.7791	48.8607	48.9416	49.0189	49.0939	49.1689	49.2352	49.3011	49.3671	49.4295	49.4893	49.549	49.6039	49.6553	49.7067	49.7583	49.8061	49.8503	49.8954	49.9406	49.984	50.0214	50.0594	50.0978	50.1362	50.1706	50.2014	50.2323	50.2631	50.2941	50.3254	50.3567	50.3809	50.405	50.4292	50.4535	50.4778	50.5021	50.5263
278	47.7439	47.8638	47.9804	48.0922	48.201	48.3058	48.4075	48.5029	48.5975	48.6868	48.7758	48.8575	48.9384	49.0157	49.0907	49.1657	49.232	49.2979	49.3639	49.4263	49.4861	49.546	49.6009	49.6523	49.7037	49.7553	49.8032	49.8474	49.8925	49.9377	49.9812	50.0186	50.0566	50.0951	50.1335	50.168	50.1988	50.2297	50.2606	50.2916	50.3229	50.3543	50.3785	50.4026	50.4269	50.4513	50.4756	50.4999	50.5242
279	47.7407	47.8606	47.9771	48.089	48.1977	48.3025	48.4043	48.4996	48.5942	48.6835	48.7725	48.8542	48.9351	49.0124	49.0874	49.1624	49.2288	49.2948	49.3607	49.4232	49.483	49.5429	49.5978	49.6492	49.7007	49.7523	49.8002	49.8444	49.8896	49.9349	49.9783	50.0158	50.0539	50.0923	50.1308	50.1653	50.1962	50.2271	50.258	50.2891	50.3205	50.3518	50.3761	50.4003	50.4246	50.449	50.4733	50.4977	50.522
280	47.7375	47.8574	47.9739	48.0857	48.1944	48.2992	48.401	48.4963	48.5909	48.6803	48.7692	48.8509	48.9319	49.0092	49.0842	49.1592	49.2256	49.2916	49.3576	49.42	49.4799	49.5398	49.5947	49.6462	49.6977	49.7493	49.7973	49.8415	49.8867	49.932	49.9755	50.013	50.0511	50.0896	50.1281	50.1627	50.1936	50.2246	50.2555	50.2866	50.318	50.3494	50.3738	50.3979	50.4223	50.4467	50.4711	50.4955	50.5199
281	47.7343	47.8541	47.9706	48.0825	48.1912	48.296	48.3977	48.493	48.5876	48.677	48.766	48.8477	48.9286	49.006	49.081	49.156	49.2224	49.2884	49.3544	49.4169	49.4768	49.5367	49.5917	49.6432	49.6947	49.7463	49.7943	49.8386	49.8838	49.9292	49.9727	50.0102	50.0484	50.0869	50.1254	50.16	50.191	50.222	50.253	50.2841	50.3155	50.347	50.3714	50.3956	50.42	50.4444	50.4689	50.4933	50.5177
282	47.7311	47.8509	47.9674	48.0792	48.1879	48.2927	48.3945	48.4898	48.5844	48.6737	48.7627	48.8444	48.9254	49.0027	49.0778	49.1528	49.2192	49.2852	49.3512	49.4137	49.4737	49.5336	49.5886	49.6401	49.6916	49.7433	49.7913	49.8357	49.8809	49.9263	49.9698	50.0074	50.0456	50.0842	50.1227	50.1574	50.1884	50.2194	50.2504	50.2816	50.3131	50.3446	50.369	50.3932	50.4177	50.4422	50.4667	50.4911	50.5156
283	47.7279	47.8477	47.9642	48.076	48.1847	48.2894	48.3912	48.4865	48.5811	48.6704	48.7594	48.8411	48.9221	48.9995	49.0745	49.1496	49.216	49.282	49.3481	49.4106	49.4705	49.5305	49.5855	49.6371	49.6886	49.7403	49.7884	49.8327	49.878	49.9234	49.967	50.0046	50.0428	50.0814	50.12	50.1547	50.1858	50.2168	50.2479	50.2791	50.3106	50.3422	50.3666	50.3909	50.4154	50.4399	50.4644	50.4889	50.5134
284	47.7247	47.8445	47.9609	48.0727	48.1814	48.2862	48.3879	48.4832	48.5778	48.6672	48.7562	48.8379	48.9189	48.9962	49.0713	49.1464	49.2128	49.2789	49.3449	49.4075	49.4674	49.5274	49.5825	49.634	49.6856	49.7374	49.7854	49.8298	49.8752	49.9206	49.9642	50.0018	50.0401	50.0787	50.1174	50.1521	50.1832	50.2143	50.2454	50.2766	50.3082	50.3397	50.3642	50.3885	50.4131	50.4376	50.4622	50.4867	50.5113
285	47.7215	47.8413	47.9577	48.0695	48.1781	48.2829	48.3846	48.4799	48.5745	48.6639	48.7529	48.8346	48.9156	48.993	49.0681	49.1431	49.2096	49.2757	49.3418	49.4043	49.4643	49.5243	49.5794	49.631	49.6826	49.7344	49.7825	49.8269	49.8723	49.9177	49.9614	49.999	50.0373	50.076	50.1147	50.1494	50.1806	50.2117	50.2428	50.2741	50.3057	50.3373	50.3618	50.3862	50.4108	50.4354	50.46	50.4846	50.5091
286	47.7182	47.838	47.9545	48.0662	48.1749	48.2796	48.3814	48.4767	48.5712	48.6606	48.7496	48.8314	48.9123	48.9897	49.0648	49.1399	49.2064	49.2725	49.3386	49.4012	49.4612	49.5212	49.5763	49.628	49.6796	49.7314	49.7795	49.824	49.8694	49.9149	49.9585	49.9962	50.0346	50.0733	50.112	50.1468	50.1779	50.2091	50.2403	50.2716	50.3032	50.3349	50.3595	50.3839	50.4085	50.4331	50.4577	50.4824	50.507
287	47.715	47.8348	47.9512	48.063	48.1716	48.2763	48.3781	48.4734	48.568	48.6573	48.7464	48.8281	48.9091	48.9865	49.0616	49.1367	49.2032	49.2693	49.3354	49.398	49.4581	49.5181	49.5733	49.6249	49.6766	49.7284	49.7766	49.821	49.8665	49.912	49.9557	49.9934	50.0318	50.0706	50.1093	50.1441	50.1753	50.2065	50.2377	50.2691	50.3008	50.3325	50.3571	50.3815	50.4062	50.4308	50.4555	50.4802	50.5049
288	47.7118	47.8316	47.948	48.0597	48.1684	48.2731	48.3748	48.4701	48.5647	48.6541	48.7431	48.8248	48.9058	48.9833	49.0584	49.1335	49.2	49.2661	49.3323	49.3949	49.455	49.515	49.5702	49.6219	49.6736	49.7254	49.7736	49.8181	49.8636	49.9091	49.9529	49.9906	50.0291	50.0678	50.1066	50.1415	50.1727	50.204	50.2352	50.2666	50.2983	50.33	50.3547	50.3792	50.4039	50.4286	50.4533	50.478	50.5027
289	47.7086	47.8284	47.9447	48.0565	48.1651	48.2698	48.3715	48.4668	48.5614	48.6508	48.7398	48.8216	48.9026	48.98	49.0551	49.1303	49.1968	49.2629	49.3291	49.3918	49.4518	49.5119	49.5671	49.6188	49.6705	49.7224	49.7707	49.8152	49.8607	49.9063	49.9501	49.9879	50.0263	50.0651	50.1039	50.1388	50.1701	50.2014	50.2327	50.2641	50.2958	50.3276	50.3523	50.3768	50.4016	50.4263	50.4511	50.4758	50.5006
290	47.7054	47.8251	47.9415	48.0532	48.1618	48.2665	48.3683	48.4636	48.5581	48.6475	48.7365	48.8183	48.8993	48.9768	49.0519	49.1271	49.1936	49.2598	49.3259	49.3886	49.4487	49.5088	49.564	49.6158	49.6675	49.7194	49.7677	49.8123	49.8578	49.9034	49.9472	49.9851	50.0235	50.0624	50.1012	50.1362	50.1675	50.1988	50.2301	50.2616	50.2934	50.3252	50.3499	50.3745	50.3993	50.424	50.4488	50.4736	50.4984
291	47.7022	47.8219	47.9383	48.05	48.1586	48.2633	48.365	48.4603	48.5549	48.6443	48.7333	48.8151	48.8961	48.9735	49.0487	49.1238	49.1904	49.2566	49.3228	49.3855	49.4456	49.5057	49.561	49.6127	49.6645	49.7165	49.7647	49.8093	49.8549	49.9006	49.9444	49.9823	50.0208	50.0597	50.0986	50.1335	50.1649	50.1962	50.2276	50.2591	50.2909	50.3228	50.3475	50.3721	50.3969	50.4218	50.4466	50.4714	50.4963
292	47.699	47.8187	47.935	48.0467	48.1553	48.26	48.3617	48.457	48.5516	48.641	48.73	48.8118	48.8928	48.9703	49.0455	49.1206	49.1872	49.2534	49.3196	49.3823	49.4425	49.5026	49.5579	49.6097	49.6615	49.7135	49.7618	49.8064	49.852	49.8977	49.9416	49.9795	50.018	50.057	50.0959	50.1309	50.1623	50.1937	50.2251	50.2566	50.2885	50.3204	50.3451	50.3698	50.3946	50.4195	50.4444	50.4692	50.4941
293	47.6958	47.8155	47.9318	48.0435	48.1521	48.2567	48.3584	48.4537	48.5483	48.6377	48.7267	48.8085	48.8896	48.967	49.0422	49.1174	49.184	49.2502	49.3165	49.3792	49.4394	49.4995	49.5548	49.6067	49.6585	49.7105	49.7588	49.8035	49.8491	49.8948	49.9387	49.9767	50.0153	50.0542	50.0932	50.1282	50.1597	50.1911	50.2225	50.2541	50.286	50.3179	50.3428	50.3674	50.3923	50.4172	50.4421	50.467	50.492
294	47.6926	47.8122	47.9285	48.0402	48.1488	48.2535	48.3552	48.4505	48.545	48.6344	48.7235	48.8053	48.8863	48.9638	49.039	49.1142	49.1808	49.247	49.3133	49.376	49.4362	49.4964	49.5518	49.6036	49.6555	49.7075	49.7559	49.8006	49.8462	49.892	49.9359	49.9739	50.0125	50.0515	50.0905	50.1256	50.1571	50.1885	50.22	50.2516	50.2835	50.3155	50.3404	50.3651	50.39	50.415	50.4399	50.4649	50.4898
295	47.6894	47.809	47.9253	48.037	48.1455	48.2502	48.3519	48.4472	48.5418	48.6312	48.7202	48.802	48.8831	48.9606	49.0358	49.111	49.1776	49.2439	49.3101	49.3729	49.4331	49.4933	49.5487	49.6006	49.6525	49.7045	49.7529	49.7976	49.8433	49.8891	49.9331	49.9711	50.0098	50.0488	50.0878	50.1229	50.1544	50.1859	50.2175	50.2491	50.2811	50.3131	50.338	50.3627	50.3877	50.4127	50.4377	50.4627	50.4877
296	47.6862	47.8058	47.9221	48.0337	48.1423	48.2469	48.3486	48.4439	48.5385	48.6279	48.7169	48.7987	48.8798	48.9573	49.0325	49.1078	49.1744	49.2407	49.307	49.3698	49.43	49.4903	49.5456	49.5975	49.6494	49.7015	49.75	49.7947	49.8404	49.8863	49.9303	49.9683	50.007	50.0461	50.0851	50.1203	50.1518	50.1834	50.2149	50.2466	50.2786	50.3107	50.3356	50.3604	50.3854	50.4104	50.4355	50.4605	50.4855
297	47.683	47.8026	47.9188	48.0305	48.139	48.2437	48.3454	48.4406	48.5352	48.6246	48.7137	48.7955	48.8766	48.9541	49.0293	49.1045	49.1712	49.2375	49.3038	49.3666	49.4269	49.4872	49.5426	49.5945	49.6464	49.6985	49.747	49.7918	49.8376	49.8834	49.9274	49.9655	50.0042	50.0433	50.0825	50.1176	50.1492	50.1808	50.2124	50.2441	50.2762	50.3082	50.3332	50.358	50.3831	50.4082	50.4332	50.4583	50.4834
298	47.6798	47.7994	47.9156	48.0272	48.1358	48.2404	48.3421	48.4374	48.5319	48.6213	48.7104	48.7922	48.8733	48.9508	49.0261	49.1013	49.168	49.2343	49.3006	49.3635	49.4238	49.4841	49.5395	49.5915	49.6434	49.6955	49.744	49.7889	49.8347	49.8805	49.9246	49.9627	50.0015	50.0406	50.0798	50.115	50.1466	50.1782	50.2098	50.2416	50.2737	50.3058	50.3308	50.3557	50.3808	50.4059	50.431	50.4561	50.4812
299	47.6766	47.7961	47.9124	48.024	48.1325	48.2371	48.3388	48.4341	48.5287	48.6181	48.7071	48.789	48.87	48.9476	49.0228	49.0981	49.1648	49.2311	49.2975	49.3603	49.4207	49.481	49.5364	49.5884	49.6404	49.6926	49.7411	49.7859	49.8318	49.8777	49.9218	49.9599	49.9987	50.0379	50.0771	50.1123	50.144	50.1756	50.2073	50.2391	50.2712	50.3034	50.3285	50.3534	50.3785	50.4036	50.4288	50.4539	50.4791
300	47.6734	47.7929	47.9091	48.0207	48.1292	48.2339	48.3355	48.4308	48.5254	48.6148	48.7039	48.7857	48.8668	48.9443	49.0196	49.0949	49.1616	49.228	49.2943	49.3572	49.4175	49.4779	49.5334	49.5854	49.6374	49.6896	49.7381	49.783	49.8289	49.8748	49.919	49.9571	49.996	50.0352	50.0744	50.1097	50.1414	50.1731	50.2048	50.2366	50.2688	50.301	50.3261	50.351	50.3762	50.4014	50.4265	50.4517	50.4769
301	47.6702	47.7897	47.9059	48.0175	48.126	48.2306	48.3323	48.4275	48.5221	48.6115	48.7006	48.7824	48.8635	48.9411	49.0164	49.0917	49.1584	49.2248	49.2912	49.3541	49.4144	49.4748	49.5303	49.5823	49.6344	49.6866	49.7352	49.7801	49.826	49.872	49.9161	49.9543	49.9932	50.0325	50.0717	50.107	50.1388	50.1705	50.2022	50.2341	50.2663	50.2985	50.3237	50.3487	50.3739	50.3991	50.4243	50.4495	50.4748
302	47.667	47.7865	47.9026	48.0142	48.1227	48.2273	48.329	48.4243	48.5188	48.6082	48.6973	48.7792	48.8603	48.9379	49.0132	49.0885	49.1552	49.2216	49.288	49.3509	49.4113	49.4717	49.5272	49.5793	49.6314	49.6836	49.7322	49.7772	49.8231	49.8691	49.9133	49.9515	49.9905	50.0297	50.069	50.1044	50.1362	50.1679	50.1997	50.2316	50.2639	50.2961	50.3213	50.3463	50.3716	50.3968	50.4221	50.4473	50.4726
303	47.6638	47.7832	47.8994	48.011	48.1194	48.2241	48.3257	48.421	48.5156	48.605	48.694	48.7759	48.857	48.9346	49.0099	49.0852	49.152	49.2184	49.2848	49.3478	49.4082	49.4686	49.5242	49.5762	49.6283	49.6806	49.7293	49.7742	49.8202	49.8662	49.9105	49.9488	49.9877	50.027	50.0663	50.1017	50.1335	50.1654	50.1972	50.2291	50.2614	50.2937	50.3189	50.344	50.3693	50.3946	50.4199	50.4452	50.4705
304	47.6605	47.78	47.8962	48.0077	48.1162	48.2208	48.3224	48.4177	48.5123	48.6017	48.6908	48.7726	48.8538	48.9314	49.0067	49.082	49.1488	49.2152	49.2817	49.3446	49.4051	49.4655	49.5211	49.5732	49.6253	49.6776	49.7263	49.7713	49.8173	49.8634	49.9076	49.946	49.9849	50.0243	50.0637	50.0991	50.1309	50.1628	50.1946	50.2266	50.2589	50.2913	50.3165	50.3416	50.367	50.3923	50.4176	50.443	50.4683
305	47.6573	47.7768	47.8929	48.0045	48.1129	48.2175	48.3192	48.4144	48.509	48.5984	48.6875	48.7694	48.8505	48.9281	49.0035	49.0788	49.1456	49.2121	49.2785	49.3415	49.4019	49.4624	49.518	49.5702	49.6223	49.6746	49.7233	49.7684	49.8144	49.8605	49.9048	49.9432	49.9822	50.0216	50.061	50.0964	50.1283	50.1602	50.1921	50.2241	50.2565	50.2889	50.3141	50.3393	50.3647	50.39	50.4154	50.4408	50.4662
306	47.6541	47.7736	47.8897	48.0012	48.1097	48.2143	48.3159	48.4112	48.5057	48.5952	48.6842	48.7661	48.8473	48.9249	49.0002	49.0756	49.1424	49.2089	49.2753	49.3384	49.3988	49.4593	49.5149	49.5671	49.6193	49.6717	49.7204	49.7655	49.8115	49.8577	49.902	49.9404	49.9794	50.0189	50.0583	50.0938	50.1257	50.1576	50.1895	50.2216	50.254	50.2864	50.3118	50.3369	50.3623	50.3878	50.4132	50.4386	50.464
307	47.6509	47.7703	47.8864	47.998	48.1064	48.211	48.3126	48.4079	48.5025	48.5919	48.681	48.7629	48.844	48.9216	48.997	49.0724	49.1392	49.2057	49.2722	49.3352	49.3957	49.4562	49.5119	49.5641	49.6163	49.6687	49.7174	49.7625	49.8086	49.8548	49.8992	49.9376	49.9767	50.0161	50.0556	50.0911	50.1231	50.1551	50.187	50.2191	50.2515	50.284	50.3094	50.3346	50.36	50.3855	50.4109	50.4364	50.4619
308	47.6477	47.7671	47.8832	47.9947	48.1031	48.2077	48.3094	48.4046	48.4992	48.5886	48.6777	48.7596	48.8408	48.9184	48.9938	49.0691	49.136	49.2025	49.269	49.3321	49.3926	49.4531	49.5088	49.561	49.6133	49.6657	49.7145	49.7596	49.8057	49.8519	49.8963	49.9348	49.9739	50.0134	50.0529	50.0885	50.1205	50.1525	50.1845	50.2166	50.2491	50.2816	50.307	50.3322	50.3577	50.3832	50.4087	50.4342	50.4597
309	47.6445	47.7639	47.88	47.9915	48.0999	48.2044	48.3061	48.4013	48.4959	48.5853	48.6744	48.7563	48.8375	48.9152	48.9905	49.0659	49.1328	49.1993	49.2658	49.3289	49.3895	49.45	49.5057	49.558	49.6103	49.6627	49.7115	49.7567	49.8028	49.8491	49.8935	49.932	49.9712	50.0107	50.0502	50.0859	50.1179	50.1499	50.1819	50.2141	50.2466	50.2792	50.3046	50.3299	50.3554	50.381	50.4065	50.432	50.4576
310	47.6413	47.7607	47.8767	47.9882	48.0966	48.2012	48.3028	48.3981	48.4926	48.5821	48.6712	48.7531	48.8343	48.9119	48.9873	49.0627	49.1296	49.1962	49.2627	49.3258	49.3864	49.4469	49.5027	49.555	49.6072	49.6597	49.7086	49.7538	49.8	49.8462	49.8907	49.9292	49.9684	50.008	50.0475	50.0832	50.1153	50.1473	50.1794	50.2116	50.2442	50.2767	50.3022	50.3275	50.3531	50.3787	50.4043	50.4298	50.4554
311	47.6381	47.7575	47.8735	47.985	48.0934	48.1979	48.2995	48.3948	48.4893	48.5788	48.6679	48.7498	48.831	48.9087	48.9841	49.0595	49.1264	49.193	49.2595	49.3226	49.3832	49.4438	49.4996	49.5519	49.6042	49.6567	49.7056	49.7508	49.7971	49.8434	49.8878	49.9264	49.9656	50.0052	50.0449	50.0806	50.1127	50.1448	50.1769	50.2091	50.2417	50.2743	50.2998	50.3252	50.3508	50.3764	50.402	50.4276	50.4533
312	47.6349	47.7542	47.8703	47.9817	48.0901	48.1946	48.2963	48.3915	48.4861	48.5755	48.6646	48.7465	48.8277	48.9054	48.9809	49.0563	49.1232	49.1898	49.2564	49.3195	49.3801	49.4407	49.4965	49.5489	49.6012	49.6537	49.7027	49.7479	49.7942	49.8405	49.885	49.9236	49.9629	50.0025	50.0422	50.0779	50.11	50.1422	50.1743	50.2066	50.2392	50.2719	50.2975	50.3229	50.3485	50.3742	50.3998	50.4255	50.4511
313	47.6317	47.751	47.867	47.9785	48.0868	48.1914	48.293	48.3882	48.4828	48.5722	48.6613	48.7433	48.8245	48.9022	48.9776	49.0531	49.12	49.1866	49.2532	49.3164	49.377	49.4376	49.4935	49.5458	49.5982	49.6507	49.6997	49.745	49.7913	49.8376	49.8822	49.9208	49.9601	49.9998	50.0395	50.0753	50.1074	50.1396	50.1718	50.2041	50.2368	50.2695	50.2951	50.3205	50.3462	50.3719	50.3976	50.4233	50.449
314	47.6285	47.7478	47.8638	47.9752	48.0836	48.1881	48.2897	48.385	48.4795	48.569	48.6581	48.74	48.8212	48.8989	48.9744	49.0498	49.1168	49.1834	49.25	49.3132	49.3739	49.4346	49.4904	49.5428	49.5952	49.6478	49.6967	49.7421	49.7884	49.8348	49.8794	49.918	49.9574	49.9971	50.0368	50.0726	50.1048	50.137	50.1693	50.2016	50.2343	50.2671	50.2927	50.3182	50.3439	50.3696	50.3953	50.4211	50.4468
315	47.6253	47.7446	47.8605	47.972	48.0803	48.1848	48.2864	48.3817	48.4762	48.5657	48.6548	48.7368	48.818	48.8957	48.9712	49.0466	49.1136	49.1802	49.2469	49.3101	49.3708	49.4315	49.4873	49.5397	49.5922	49.6448	49.6938	49.7391	49.7855	49.8319	49.8765	49.9152	49.9546	49.9944	50.0341	50.07	50.1022	50.1345	50.1667	50.1991	50.2319	50.2646	50.2903	50.3158	50.3416	50.3674	50.3931	50.4189	50.4447
316	47.6221	47.7413	47.8573	47.9687	48.0771	48.1816	48.2832	48.3784	48.473	48.5624	48.6515	48.7335	48.8147	48.8925	48.9679	49.0434	49.1104	49.1771	49.2437	49.3069	49.3676	49.4284	49.4843	49.5367	49.5892	49.6418	49.6908	49.7362	49.7826	49.829	49.8737	49.9125	49.9519	49.9916	50.0314	50.0673	50.0996	50.1319	50.1642	50.1966	50.2294	50.2622	50.2879	50.3135	50.3393	50.3651	50.3909	50.4167	50.4425
317	47.6189	47.7381	47.8541	47.9655	48.0738	48.1783	48.2799	48.3751	48.4697	48.5592	48.6483	48.7302	48.8115	48.8892	48.9647	49.0402	49.1072	49.1739	49.2405	49.3038	49.3645	49.4253	49.4812	49.5337	49.5861	49.6388	49.6879	49.7333	49.7797	49.8262	49.8709	49.9097	49.9491	49.9889	50.0287	50.0647	50.097	50.1293	50.1616	50.1941	50.2269	50.2598	50.2855	50.3111	50.337	50.3628	50.3887	50.4145	50.4404
318	47.6157	47.7349	47.8508	47.9622	48.0705	48.175	48.2766	48.3719	48.4664	48.5559	48.645	48.727	48.8082	48.886	48.9615	49.037	49.104	49.1707	49.2374	49.3007	49.3614	49.4222	49.4781	49.5306	49.5831	49.6358	49.6849	49.7304	49.7768	49.8233	49.8681	49.9069	49.9463	49.9862	50.0261	50.062	50.0944	50.1267	50.1591	50.1916	50.2245	50.2574	50.2832	50.3088	50.3347	50.3605	50.3864	50.4123	50.4382
319	47.6125	47.7317	47.8476	47.959	48.0673	48.1718	48.2733	48.3686	48.4631	48.5526	48.6417	48.7237	48.805	48.8827	48.9582	49.0338	49.1008	49.1675	49.2342	49.2975	49.3583	49.4191	49.475	49.5276	49.5801	49.6328	49.682	49.7274	49.7739	49.8205	49.8652	49.9041	49.9436	49.9835	50.0234	50.0594	50.0918	50.1242	50.1566	50.1891	50.222	50.2549	50.2808	50.3064	50.3324	50.3583	50.3842	50.4101	50.4361
320	47.6093	47.7284	47.8444	47.9557	48.064	48.1685	48.2701	48.3653	48.4599	48.5493	48.6385	48.7205	48.8017	48.8795	48.955	49.0305	49.0976	49.1643	49.2311	49.2944	49.3552	49.416	49.472	49.5245	49.5771	49.6298	49.679	49.7245	49.771	49.8176	49.8624	49.9013	49.9408	49.9808	50.0207	50.0567	50.0892	50.1216	50.154	50.1866	50.2196	50.2525	50.2784	50.3041	50.33	50.356	50.382	50.4079	50.4339
321	47.6061	47.7252	47.8411	47.9525	48.0608	48.1652	48.2668	48.362	48.4566	48.5461	48.6352	48.7172	48.7985	48.8762	48.9518	49.0273	49.0944	49.1612	49.2279	49.2912	49.3521	49.4129	49.4689	49.5215	49.5741	49.6269	49.676	49.7216	49.7681	49.8147	49.8596	49.8985	49.9381	49.978	50.018	50.0541	50.0865	50.119	50.1515	50.1841	50.2171	50.2501	50.276	50.3017	50.3277	50.3537	50.3798	50.4058	50.4318
322	47.6028	47.722	47.8379	47.9492	48.0575	48.162	48.2635	48.3588	48.4533	48.5428	48.6319	48.7139	48.7952	48.873	48.9486	49.0241	49.0912	49.158	49.2247	49.2881	49.3489	49.4098	49.4658	49.5185	49.5711	49.6239	49.6731	49.7187	49.7652	49.8119	49.8567	49.8957	49.9353	49.9753	50.0153	50.0514	50.0839	50.1164	50.149	50.1816	50.2146	50.2477	50.2736	50.2994	50.3254	50.3515	50.3775	50.4036	50.4296
323	47.5996	47.7188	47.8346	47.946	48.0542	48.1587	48.2603	48.3555	48.45	48.5395	48.6287	48.7107	48.7919	48.8698	48.9453	49.0209	49.088	49.1548	49.2216	49.2849	49.3458	49.4067	49.4628	49.5154	49.5681	49.6209	49.6701	49.7157	49.7623	49.809	49.8539	49.8929	49.9326	49.9726	50.0126	50.0488	50.0813	50.1139	50.1464	50.1791	50.2122	50.2452	50.2712	50.297	50.3231	50.3492	50.3753	50.4014	50.4275
324	47.5964	47.7156	47.8314	47.9427	48.051	48.1554	48.257	48.3522	48.4468	48.5362	48.6254	48.7074	48.7887	48.8665	48.9421	49.0177	49.0848	49.1516	49.2184	49.2818	49.3427	49.4036	49.4597	49.5124	49.565	49.6179	49.6672	49.7128	49.7595	49.8062	49.8511	49.8901	49.9298	49.9699	50.0099	50.0461	50.0787	50.1113	50.1439	50.1766	50.2097	50.2428	50.2688	50.2947	50.3208	50.3469	50.3731	50.3992	50.4253
325	47.5932	47.7123	47.8282	47.9395	48.0477	48.1522	48.2537	48.3489	48.4435	48.533	48.6221	48.7041	48.7854	48.8633	48.9389	49.0145	49.0816	49.1484	49.2152	49.2787	49.3396	49.4005	49.4566	49.5093	49.562	49.6149	49.6642	49.7099	49.7566	49.8033	49.8483	49.8873	49.927	49.9672	50.0073	50.0435	50.0761	50.1087	50.1413	50.1741	50.2073	50.2404	50.2665	50.2924	50.3185	50.3447	50.3708	50.397	50.4232
326	47.59	47.7091	47.8249	47.9362	48.0445	48.1489	48.2504	48.3457	48.4402	48.5297	48.6188	48.7009	48.7822	48.86	48.9356	49.0112	49.0784	49.1453	49.2121	49.2755	49.3365	49.3974	49.4536	49.5063	49.559	49.6119	49.6613	49.707	49.7537	49.8004	49.8454	49.8845	49.9243	49.9644	50.0046	50.0408	50.0735	50.1061	50.1388	50.1716	50.2048	50.238	50.2641	50.29	50.3162	50.3424	50.3686	50.3948	50.421
327	47.5868	47.7059	47.8217	47.933	48.0412	48.1456	48.2472	48.3424	48.4369	48.5264	48.6156	48.6976	48.7789	48.8568	48.9324	49.008	49.0752	49.1421	49.2089	49.2724	49.3333	49.3943	49.4505	49.5032	49.556	49.6089	49.6583	49.704	49.7508	49.7976	49.8426	49.8817	49.9215	49.9617	50.0019	50.0382	50.0709	50.1036	50.1363	50.1691	50.2023	50.2356	50.2617	50.2877	50.3139	50.3401	50.3664	50.3926	50.4189
328	47.5836	47.7027	47.8184	47.9297	48.0379	48.1424	48.2439	48.3391	48.4337	48.5232	48.6123	48.6944	48.7757	48.8535	48.9292	49.0048	49.072	49.1389	49.2058	49.2692	49.3302	49.3912	49.4474	49.5002	49.553	49.6059	49.6553	49.7011	49.7479	49.7947	49.8398	49.8789	49.9188	49.959	49.9992	50.0355	50.0683	50.101	50.1337	50.1666	50.1999	50.2331	50.2593	50.2853	50.3116	50.3379	50.3642	50.3904	50.4167
329	47.5804	47.6994	47.8152	47.9265	48.0347	48.1391	48.2406	48.3358	48.4304	48.5199	48.609	48.6911	48.7724	48.8503	48.9259	49.0016	49.0688	49.1357	49.2026	49.2661	49.3271	49.3881	49.4444	49.4972	49.55	49.603	49.6524	49.6982	49.745	49.7919	49.837	49.8761	49.916	49.9563	49.9965	50.0329	50.0657	50.0984	50.1312	50.1641	50.1974	50.2307	50.2569	50.283	50.3093	50.3356	50.3619	50.3882	50.4146
330	47.5772	47.6962	47.812	47.9232	48.0314	48.1358	48.2373	48.3326	48.4271	48.5166	48.6058	48.6878	48.7692	48.8471	48.9227	48.9984	49.0656	49.1325	49.1994	49.263	49.324	49.385	49.4413	49.4941	49.547	49.6	49.6494	49.6953	49.7421	49.789	49.8341	49.8734	49.9133	49.9535	49.9938	50.0302	50.063	50.0959	50.1287	50.1616	50.1949	50.2283	50.2545	50.2806	50.307	50.3333	50.3597	50.3861	50.4124
331	47.574	47.693	47.8087	47.92	48.0282	48.1325	48.2341	48.3293	48.4238	48.5133	48.6025	48.6846	48.7659	48.8438	48.9195	48.9952	49.0624	49.1294	49.1963	49.2598	49.3209	49.3819	49.4382	49.4911	49.5439	49.597	49.6465	49.6924	49.7392	49.7861	49.8313	49.8706	49.9105	49.9508	49.9911	50.0276	50.0604	50.0933	50.1261	50.1591	50.1925	50.2259	50.2522	50.2783	50.3047	50.3311	50.3575	50.3839	50.4103
332	47.5708	47.6898	47.8055	47.9167	48.0249	48.1293	48.2308	48.326	48.4205	48.5101	48.5992	48.6813	48.7627	48.8406	48.9163	48.9919	49.0592	49.1262	49.1931	49.2567	49.3178	49.3788	49.4352	49.488	49.5409	49.594	49.6435	49.6894	49.7363	49.7833	49.8285	49.8678	49.9077	49.9481	49.9885	50.0249	50.0578	50.0907	50.1236	50.1566	50.19	50.2234	50.2498	50.2759	50.3024	50.3288	50.3552	50.3817	50.4081
333	47.5676	47.6865	47.8023	47.9135	48.0216	48.126	48.2275	48.3228	48.4173	48.5068	48.596	48.678	48.7594	48.8373	48.913	48.9887	49.056	49.123	49.1899	49.2535	49.3146	49.3758	49.4321	49.485	49.5379	49.591	49.6406	49.6865	49.7334	49.7804	49.8256	49.865	49.905	49.9454	49.9858	50.0223	50.0552	50.0881	50.1211	50.1541	50.1876	50.221	50.2474	50.2736	50.3001	50.3265	50.353	50.3795	50.406
334	47.5644	47.6833	47.799	47.9102	48.0184	48.1227	48.2242	48.3195	48.414	48.5035	48.5927	48.6748	48.7562	48.8341	48.9098	48.9855	49.0528	49.1198	49.1868	49.2504	49.3115	49.3727	49.429	49.482	49.5349	49.588	49.6376	49.6836	49.7305	49.7776	49.8228	49.8622	49.9022	49.9427	49.9831	50.0196	50.0526	50.0856	50.1185	50.1516	50.1851	50.2186	50.245	50.2712	50.2978	50.3243	50.3508	50.3773	50.4038
335	47.5612	47.6801	47.7958	47.907	48.0151	48.1195	48.221	48.3162	48.4107	48.5002	48.5894	48.6715	48.7529	48.8308	48.9066	48.9823	49.0496	49.1166	49.1836	49.2472	49.3084	49.3696	49.4259	49.4789	49.5319	49.585	49.6347	49.6807	49.7276	49.7747	49.82	49.8594	49.8995	49.9399	49.9804	50.017	50.05	50.083	50.116	50.1491	50.1826	50.2162	50.2426	50.2689	50.2954	50.322	50.3486	50.3751	50.4017
336	47.558	47.6769	47.7925	47.9037	48.0119	48.1162	48.2177	48.3129	48.4074	48.497	48.5861	48.6683	48.7496	48.8276	48.9033	48.9791	49.0464	49.1134	49.1805	49.2441	49.3053	49.3665	49.4229	49.4759	49.5289	49.5821	49.6317	49.6777	49.7247	49.7718	49.8172	49.8566	49.8967	49.9372	49.9777	50.0143	50.0474	50.0804	50.1134	50.1466	50.1802	50.2137	50.2402	50.2665	50.2931	50.3197	50.3463	50.3729	50.3995
337	47.5548	47.6737	47.7893	47.9005	48.0086	48.1129	48.2144	48.3097	48.4042	48.4937	48.5829	48.665	48.7464	48.8244	48.9001	48.9759	49.0432	49.1103	49.1773	49.241	49.3022	49.3634	49.4198	49.4728	49.5259	49.5791	49.6287	49.6748	49.7219	49.769	49.8143	49.8538	49.894	49.9345	49.975	50.0117	50.0448	50.0778	50.1109	50.1441	50.1777	50.2113	50.2378	50.2642	50.2908	50.3175	50.3441	50.3707	50.3974
338	47.5516	47.6704	47.7861	47.8972	48.0053	48.1097	48.2112	48.3064	48.4009	48.4904	48.5796	48.6617	48.7431	48.8211	48.8969	48.9726	49.04	49.1071	49.1741	49.2378	49.2991	49.3603	49.4167	49.4698	49.5228	49.5761	49.6258	49.6719	49.719	49.7661	49.8115	49.851	49.8912	49.9318	49.9723	50.009	50.0421	50.0753	50.1084	50.1416	50.1753	50.2089	50.2355	50.2619	50.2885	50.3152	50.3419	50.3685	50.3952
339	47.5484	47.6672	47.7828	47.894	48.0021	48.1064	48.2079	48.3031	48.3976	48.4871	48.5763	48.6585	48.7399	48.8179	48.8936	48.9694	49.0368	49.1039	49.171	49.2347	49.2959	49.3572	49.4137	49.4668	49.5198	49.5731	49.6228	49.669	49.7161	49.7633	49.8087	49.8482	49.8884	49.9291	49.9697	50.0064	50.0395	50.0727	50.1058	50.1391	50.1728	50.2065	50.2331	50.2595	50.2862	50.3129	50.3396	50.3664	50.3931
340	47.5451	47.664	47.7796	47.8907	47.9988	48.1031	48.2046	48.2998	48.3943	48.4839	48.5731	48.6552	48.7366	48.8146	48.8904	48.9662	49.0336	49.1007	49.1678	49.2315	49.2928	49.3541	49.4106	49.4637	49.5168	49.5701	49.6199	49.666	49.7132	49.7604	49.8059	49.8454	49.8857	49.9263	49.967	50.0037	50.0369	50.0701	50.1033	50.1366	50.1703	50.2041	50.2307	50.2572	50.2839	50.3107	50.3374	50.3642	50.3909
341	47.5419	47.6608	47.7764	47.8875	47.9955	48.0999	48.2013	48.2966	48.3911	48.4806	48.5698	48.652	48.7334	48.8114	48.8872	48.963	49.0304	49.0975	49.1646	49.2284	49.2897	49.351	49.4075	49.4607	49.5138	49.5671	49.6169	49.6631	49.7103	49.7575	49.803	49.8426	49.8829	49.9236	49.9643	50.0011	50.0343	50.0675	50.1008	50.1341	50.1679	50.2016	50.2283	50.2548	50.2816	50.3084	50.3352	50.362	50.3888
342	47.5387	47.6575	47.7731	47.8842	47.9923	48.0966	48.1981	48.2933	48.3878	48.4773	48.5665	48.6487	48.7301	48.8081	48.884	48.9598	49.0272	49.0944	49.1615	49.2253	49.2866	49.3479	49.4045	49.4576	49.5108	49.5641	49.614	49.6602	49.7074	49.7547	49.8002	49.8398	49.8802	49.9209	49.9616	49.9984	50.0317	50.065	50.0982	50.1316	50.1654	50.1992	50.2259	50.2525	50.2793	50.3061	50.333	50.3598	50.3866
343	47.5355	47.6543	47.7699	47.881	47.989	48.0933	48.1948	48.29	48.3845	48.4741	48.5633	48.6454	48.7269	48.8049	48.8807	48.9566	49.024	49.0912	49.1583	49.2221	49.2835	49.3448	49.4014	49.4546	49.5078	49.5611	49.611	49.6573	49.7045	49.7518	49.7974	49.837	49.8774	49.9182	49.9589	49.9958	50.0291	50.0624	50.0957	50.1291	50.163	50.1968	50.2235	50.2501	50.277	50.3039	50.3307	50.3576	50.3845
344	47.5323	47.6511	47.7666	47.8777	47.9858	48.0901	48.1915	48.2867	48.3812	48.4708	48.56	48.6422	48.7236	48.8017	48.8775	48.9533	49.0208	49.088	49.1551	49.219	49.2803	49.3417	49.3983	49.4515	49.5048	49.5582	49.608	49.6543	49.7016	49.749	49.7945	49.8343	49.8747	49.9154	49.9562	49.9931	50.0265	50.0598	50.0932	50.1266	50.1605	50.1944	50.2212	50.2478	50.2747	50.3016	50.3285	50.3554	50.3823
345	47.5291	47.6479	47.7634	47.8745	47.9825	48.0868	48.1882	48.2835	48.378	48.4675	48.5567	48.6389	48.7204	48.7984	48.8743	48.9501	49.0176	49.0848	49.152	49.2158	49.2772	49.3386	49.3953	49.4485	49.5017	49.5552	49.6051	49.6514	49.6987	49.7461	49.7917	49.8315	49.8719	49.9127	49.9535	49.9905	50.0239	50.0572	50.0906	50.1241	50.158	50.1919	50.2188	50.2454	50.2724	50.2993	50.3263	50.3532	50.3802
346	47.5259	47.6446	47.7602	47.8712	47.9792	48.0835	48.185	48.2802	48.3747	48.4642	48.5535	48.6356	48.7171	48.7952	48.871	48.9469	49.0145	49.0816	49.1488	49.2127	49.2741	49.3355	49.3922	49.4455	49.4987	49.5522	49.6021	49.6485	49.6958	49.7432	49.7889	49.8287	49.8691	49.91	49.9509	49.9878	50.0213	50.0547	50.0881	50.1216	50.1556	50.1895	50.2164	50.2431	50.2701	50.2971	50.324	50.351	50.378
347	47.5227	47.6414	47.7569	47.868	47.976	48.0803	48.1817	48.2769	48.3714	48.461	48.5502	48.6324	48.7139	48.7919	48.8678	48.9437	49.0113	49.0785	49.1457	49.2095	49.271	49.3324	49.3891	49.4424	49.4957	49.5492	49.5992	49.6456	49.6929	49.7404	49.7861	49.8259	49.8664	49.9073	49.9482	49.9852	50.0186	50.0521	50.0855	50.1191	50.1531	50.1871	50.214	50.2407	50.2678	50.2948	50.3218	50.3488	50.3759
348	47.5195	47.6382	47.7537	47.8647	47.9727	48.077	48.1784	48.2736	48.3681	48.4577	48.5469	48.6291	48.7106	48.7887	48.8646	48.9405	49.0081	49.0753	49.1425	49.2064	49.2679	49.3293	49.3861	49.4394	49.4927	49.5462	49.5962	49.6426	49.69	49.7375	49.7832	49.8231	49.8636	49.9046	49.9455	49.9825	50.016	50.0495	50.083	50.1166	50.1507	50.1847	50.2116	50.2384	50.2655	50.2925	50.3196	50.3467	50.3737
349	47.5163	47.635	47.7504	47.8615	47.9695	48.0737	48.1751	48.2704	48.3649	48.4544	48.5436	48.6259	48.7073	48.7854	48.8613	48.9373	49.0049	49.0721	49.1393	49.2033	49.2648	49.3262	49.383	49.4363	49.4897	49.5432	49.5933	49.6397	49.6871	49.7347	49.7804	49.8203	49.8609	49.9018	49.9428	49.9799	50.0134	50.0469	50.0805	50.1141	50.1482	50.1823	50.2092	50.236	50.2632	50.2903	50.3174	50.3445	50.3716
350	47.5131	47.6318	47.7472	47.8582	47.9662	48.0705	48.1719	48.2671	48.3616	48.4511	48.5404	48.6226	48.7041	48.7822	48.8581	48.934	49.0017	49.0689	49.1362	49.2001	49.2616	49.3231	49.3799	49.4333	49.4867	49.5402	49.5903	49.6368	49.6843	49.7318	49.7776	49.8175	49.8581	49.8991	49.9401	49.9772	50.0108	50.0444	50.0779	50.1116	50.1457	50.1798	50.2068	50.2337	50.2608	50.288	50.3151	50.3423	50.3694
351	47.5099	47.6285	47.744	47.855	47.9629	48.0672	48.1686	48.2638	48.3583	48.4479	48.5371	48.6193	48.7008	48.7789	48.8549	48.9308	48.9985	49.0657	49.133	49.197	49.2585	49.3201	49.3768	49.4303	49.4837	49.5373	49.5874	49.6339	49.6814	49.7289	49.7748	49.8147	49.8554	49.8964	49.9374	49.9746	50.0082	50.0418	50.0754	50.1091	50.1433	50.1774	50.2045	50.2314	50.2585	50.2857	50.3129	50.3401	50.3673
352	47.5067	47.6253	47.7407	47.8517	47.9597	48.0639	48.1653	48.2605	48.355	48.4446	48.5338	48.6161	48.6976	48.7757	48.8517	48.9276	48.9953	49.0626	49.1298	49.1938	49.2554	49.317	49.3738	49.4272	49.4806	49.5343	49.5844	49.6309	49.6785	49.7261	49.7719	49.8119	49.8526	49.8937	49.9347	49.972	50.0056	50.0392	50.0729	50.1066	50.1408	50.175	50.2021	50.229	50.2562	50.2835	50.3107	50.3379	50.3651
353	47.5035	47.6221	47.7375	47.8485	47.9564	48.0606	48.1621	48.2573	48.3518	48.4413	48.5306	48.6128	48.6943	48.7725	48.8484	48.9244	48.9921	49.0594	49.1267	49.1907	49.2523	49.3139	49.3707	49.4242	49.4776	49.5313	49.5814	49.628	49.6756	49.7232	49.7691	49.8091	49.8498	49.891	49.9321	49.9693	50.003	50.0366	50.0703	50.1041	50.1383	50.1726	50.1997	50.2267	50.2539	50.2812	50.3084	50.3357	50.363
354	47.5003	47.6189	47.7343	47.8452	47.9532	48.0574	48.1588	48.254	48.3485	48.4381	48.5273	48.6095	48.6911	48.7692	48.8452	48.9212	48.9889	49.0562	49.1235	49.1876	49.2492	49.3108	49.3676	49.4211	49.4746	49.5283	49.5785	49.6251	49.6727	49.7204	49.7663	49.8063	49.8471	49.8882	49.9294	49.9667	50.0004	50.0341	50.0678	50.1016	50.1359	50.1701	50.1973	50.2243	50.2516	50.2789	50.3062	50.3335	50.3608
355	47.4971	47.6156	47.731	47.842	47.9499	48.0541	48.1555	48.2507	48.3452	48.4348	48.524	48.6063	48.6878	48.766	48.842	48.918	48.9857	49.053	49.1204	49.1844	49.246	49.3077	49.3646	49.4181	49.4716	49.5253	49.5755	49.6222	49.6698	49.7175	49.7634	49.8035	49.8443	49.8855	49.9267	49.964	49.9978	50.0315	50.0652	50.0991	50.1334	50.1677	50.1949	50.222	50.2493	50.2767	50.304	50.3313	50.3587
356	47.4939	47.6124	47.7278	47.8387	47.9466	48.0508	48.1522	48.2474	48.3419	48.4315	48.5208	48.603	48.6846	48.7627	48.8387	48.9147	48.9825	49.0498	49.1172	49.1813	49.2429	49.3046	49.3615	49.415	49.4686	49.5223	49.5726	49.6192	49.6669	49.7146	49.7606	49.8007	49.8416	49.8828	49.924	49.9614	49.9951	50.0289	50.0627	50.0966	50.131	50.1653	50.1925	50.2196	50.247	50.2744	50.3018	50.3291	50.3565
357	47.4907	47.6092	47.7245	47.8355	47.9434	48.0476	48.149	48.2442	48.3386	48.4282	48.5175	48.5998	48.6813	48.7595	48.8355	48.9115	48.9793	49.0466	49.114	49.1781	49.2398	49.3015	49.3584	49.412	49.4656	49.5193	49.5696	49.6163	49.664	49.7118	49.7578	49.798	49.8388	49.8801	49.9213	49.9587	49.9925	50.0264	50.0602	50.0941	50.1285	50.1629	50.1902	50.2173	50.2447	50.2721	50.2995	50.327	50.3544
358	47.4875	47.606	47.7213	47.8322	47.9401	48.0443	48.1457	48.2409	48.3354	48.425	48.5142	48.5965	48.6781	48.7562	48.8323	48.9083	48.9761	49.0435	49.1109	49.175	49.2367	49.2984	49.3554	49.409	49.4626	49.5163	49.5667	49.6134	49.6611	49.7089	49.755	49.7952	49.8361	49.8773	49.9186	49.9561	49.9899	50.0238	50.0576	50.0916	50.126	50.1604	50.1878	50.2149	50.2424	50.2698	50.2973	50.3248	50.3522
359	47.4842	47.6027	47.7181	47.829	47.9369	48.041	48.1424	48.2376	48.3321	48.4217	48.5109	48.5932	48.6748	48.753	48.829	48.9051	48.9729	49.0403	49.1077	49.1718	49.2336	49.2953	49.3523	49.4059	49.4595	49.5134	49.5637	49.6105	49.6582	49.7061	49.7521	49.7924	49.8333	49.8746	49.916	49.9534	49.9873	50.0212	50.0551	50.0891	50.1236	50.158	50.1854	50.2126	50.2401	50.2676	50.2951	50.3226	50.3501
360	47.481	47.5995	47.7148	47.8257	47.9336	48.0378	48.1391	48.2343	48.3288	48.4184	48.5077	48.59	48.6716	48.7498	48.8258	48.9019	48.9697	49.0371	49.1045	49.1687	49.2305	49.2922	49.3492	49.4029	49.4565	49.5104	49.5607	49.6075	49.6553	49.7032	49.7493	49.7896	49.8305	49.8719	49.9133	49.9508	49.9847	50.0186	50.0526	50.0866	50.1211	50.1556	50.183	50.2102	50.2378	50.2653	50.2928	50.3204	50.3479
361	47.4778	47.5963	47.7116	47.8225	47.9303	48.0345	48.1359	48.2311	48.3255	48.4151	48.5044	48.5867	48.6683	48.7465	48.8226	48.8987	48.9665	49.0339	49.1014	49.1656	49.2273	49.2891	49.3462	49.3998	49.4535	49.5074	49.5578	49.6046	49.6524	49.7003	49.7465	49.7868	49.8278	49.8692	49.9106	49.9481	49.9821	50.0161	50.05	50.0841	50.1187	50.1532	50.1806	50.2079	50.2355	50.263	50.2906	50.3182	50.3458
362	47.4746	47.5931	47.7084	47.8192	47.9271	48.0312	48.1326	48.2278	48.3223	48.4119	48.5011	48.5834	48.665	48.7433	48.8194	48.8954	48.9633	49.0307	49.0982	49.1624	49.2242	49.286	49.3431	49.3968	49.4505	49.5044	49.5548	49.6017	49.6495	49.6975	49.7436	49.784	49.825	49.8665	49.9079	49.9455	49.9795	50.0135	50.0475	50.0816	50.1162	50.1508	50.1782	50.2055	50.2332	50.2608	50.2884	50.316	50.3436
363	47.4714	47.5899	47.7051	47.816	47.9238	48.028	48.1293	48.2245	48.319	48.4086	48.4979	48.5802	48.6618	48.74	48.8161	48.8922	48.9601	49.0276	49.0951	49.1593	49.2211	49.2829	49.34	49.3938	49.4475	49.5014	49.5519	49.5988	49.6466	49.6946	49.7408	49.7812	49.8223	49.8637	49.9052	49.9428	49.9769	50.0109	50.045	50.0791	50.1137	50.1483	50.1758	50.2032	50.2309	50.2585	50.2862	50.3138	50.3415
364	47.4682	47.5866	47.7019	47.8127	47.9206	48.0247	48.1261	48.2212	48.3157	48.4053	48.4946	48.5769	48.6585	48.7368	48.8129	48.889	48.9569	49.0244	49.0919	49.1561	49.218	49.2798	49.337	49.3907	49.4445	49.4984	49.5489	49.5958	49.6438	49.6918	49.738	49.7784	49.8195	49.861	49.9025	49.9402	49.9742	50.0083	50.0424	50.0766	50.1113	50.1459	50.1735	50.2009	50.2285	50.2562	50.2839	50.3116	50.3393
365	47.465	47.5834	47.6986	47.8095	47.9173	48.0214	48.1228	48.218	48.3124	48.4021	48.4913	48.5737	48.6553	48.7335	48.8097	48.8858	48.9537	49.0212	49.0887	49.153	49.2149	49.2767	49.3339	49.3877	49.4415	49.4954	49.546	49.5929	49.6409	49.6889	49.7352	49.7756	49.8168	49.8583	49.8998	49.9375	49.9716	50.0058	50.0399	50.0741	50.1088	50.1435	50.1711	50.1985	50.2262	50.254	50.2817	50.3094	50.3372
366	47.4618	47.5802	47.6954	47.8062	47.914	48.0182	48.1195	48.2147	48.3092	48.3988	48.4881	48.5704	48.652	48.7303	48.8064	48.8826	48.9505	49.018	49.0856	49.1499	49.2117	49.2736	49.3308	49.3846	49.4384	49.4925	49.543	49.59	49.638	49.686	49.7323	49.7728	49.814	49.8556	49.8972	49.9349	49.969	50.0032	50.0373	50.0716	50.1064	50.1411	50.1687	50.1962	50.2239	50.2517	50.2795	50.3073	50.335
367	47.4586	47.577	47.6922	47.803	47.9108	48.0149	48.1162	48.2114	48.3059	48.3955	48.4848	48.5671	48.6488	48.7271	48.8032	48.8794	48.9473	49.0148	49.0824	49.1467	49.2086	49.2705	49.3277	49.3816	49.4354	49.4895	49.54	49.5871	49.6351	49.6832	49.7295	49.77	49.8112	49.8529	49.8945	49.9322	49.9664	50.0006	50.0348	50.0691	50.1039	50.1386	50.1663	50.1938	50.2216	50.2494	50.2773	50.3051	50.3329
368	47.4554	47.5737	47.6889	47.7997	47.9075	48.0116	48.113	48.2081	48.3026	48.3922	48.4815	48.5639	48.6455	48.7238	48.8	48.8761	48.9441	49.0117	49.0792	49.1436	49.2055	49.2674	49.3247	49.3785	49.4324	49.4865	49.5371	49.5841	49.6322	49.6803	49.7267	49.7672	49.8085	49.8501	49.8918	49.9296	49.9638	49.998	50.0323	50.0666	50.1014	50.1362	50.1639	50.1915	50.2193	50.2472	50.275	50.3029	50.3307
369	47.4522	47.5705	47.6857	47.7965	47.9043	48.0084	48.1097	48.2049	48.2993	48.389	48.4783	48.5606	48.6423	48.7206	48.7967	48.8729	48.9409	49.0085	49.0761	49.1404	49.2024	49.2643	49.3216	49.3755	49.4294	49.4835	49.5341	49.5812	49.6293	49.6775	49.7239	49.7644	49.8057	49.8474	49.8891	49.9269	49.9612	49.9955	50.0297	50.0641	50.099	50.1338	50.1615	50.1891	50.217	50.2449	50.2728	50.3007	50.3286
370	47.449	47.5673	47.6824	47.7932	47.901	48.0051	48.1064	48.2016	48.2961	48.3857	48.475	48.5574	48.639	48.7173	48.7935	48.8697	48.9377	49.0053	49.0729	49.1373	49.1993	49.2613	49.3185	49.3725	49.4264	49.4805	49.5312	49.5783	49.6264	49.6746	49.721	49.7616	49.803	49.8447	49.8864	49.9243	49.9586	49.9929	50.0272	50.0616	50.0965	50.1314	50.1592	50.1868	50.2147	50.2426	50.2706	50.2985	50.3264
371	47.4458	47.5641	47.6792	47.79	47.8977	48.0018	48.1031	48.1983	48.2928	48.3824	48.4717	48.5541	48.6358	48.7141	48.7903	48.8665	48.9345	49.0021	49.0698	49.1341	49.1962	49.2582	49.3155	49.3694	49.4234	49.4775	49.5282	49.5754	49.6235	49.6717	49.7182	49.7589	49.8002	49.842	49.8837	49.9216	49.956	49.9903	50.0247	50.0591	50.094	50.129	50.1568	50.1844	50.2124	50.2404	50.2683	50.2963	50.3243
372	47.4426	47.5608	47.676	47.7867	47.8945	47.9986	48.0999	48.195	48.2895	48.3791	48.4684	48.5508	48.6325	48.7108	48.7871	48.8633	48.9313	48.9989	49.0666	49.131	49.193	49.2551	49.3124	49.3664	49.4204	49.4745	49.5253	49.5724	49.6206	49.6689	49.7154	49.7561	49.7975	49.8392	49.881	49.919	49.9534	49.9877	50.0221	50.0566	50.0916	50.1265	50.1544	50.1821	50.2101	50.2381	50.2661	50.2941	50.3221
373	47.4394	47.5576	47.6727	47.7835	47.8912	47.9953	48.0966	48.1918	48.2862	48.3759	48.4652	48.5476	48.6292	48.7076	48.7838	48.86	48.9281	48.9958	49.0634	49.1279	49.1899	49.252	49.3093	49.3633	49.4173	49.4715	49.5223	49.5695	49.6177	49.666	49.7125	49.7533	49.7947	49.8365	49.8784	49.9163	49.9507	49.9852	50.0196	50.0541	50.0891	50.1241	50.152	50.1797	50.2078	50.2358	50.2639	50.2919	50.32
374	47.4362	47.5544	47.6695	47.7802	47.888	47.992	48.0933	48.1885	48.283	48.3726	48.4619	48.5443	48.626	48.7044	48.7806	48.8568	48.9249	48.9926	49.0603	49.1247	49.1868	49.2489	49.3063	49.3603	49.4143	49.4686	49.5194	49.5666	49.6148	49.6632	49.7097	49.7505	49.7919	49.8338	49.8757	49.9137	49.9481	49.9826	50.0171	50.0516	50.0867	50.1217	50.1496	50.1774	50.2055	50.2336	50.2617	50.2897	50.3178
375	47.433	47.5512	47.6663	47.777	47.8847	47.9887	48.09	48.1852	48.2797	48.3693	48.4586	48.541	48.6227	48.7011	48.7774	48.8536	48.9217	48.9894	49.0571	49.1216	49.1837	49.2458	49.3032	49.3573	49.4113	49.4656	49.5164	49.5637	49.6119	49.6603	49.7069	49.7477	49.7892	49.8311	49.873	49.911	49.9455	49.98	50.0145	50.0491	50.0842	50.1193	50.1472	50.175	50.2032	50.2313	50.2594	50.2876	50.3157
376	47.4298	47.548	47.663	47.7737	47.8814	47.9855	48.0868	48.1819	48.2764	48.366	48.4554	48.5378	48.6195	48.6979	48.7741	48.8504	48.9185	48.9862	49.0539	49.1184	49.1806	49.2427	49.3001	49.3542	49.4083	49.4626	49.5134	49.5607	49.609	49.6574	49.7041	49.7449	49.7864	49.8284	49.8703	49.9084	49.9429	49.9774	50.012	50.0466	50.0817	50.1168	50.1449	50.1727	50.2009	50.229	50.2572	50.2854	50.3135
377	47.4265	47.5447	47.6598	47.7705	47.8782	47.9822	48.0835	48.1787	48.2731	48.3628	48.4521	48.5345	48.6162	48.6946	48.7709	48.8472	48.9153	48.983	49.0508	49.1153	49.1774	49.2396	49.2971	49.3512	49.4053	49.4596	49.5105	49.5578	49.6062	49.6546	49.7012	49.7421	49.7837	49.8256	49.8676	49.9057	49.9403	49.9749	50.0094	50.0441	50.0793	50.1144	50.1425	50.1704	50.1986	50.2268	50.255	50.2832	50.3114
378	47.4233	47.5415	47.6565	47.7672	47.8749	47.9789	48.0802	48.1754	48.2699	48.3595	48.4488	48.5313	48.613	48.6914	48.7677	48.844	48.9121	48.9798	49.0476	49.1122	49.1743	49.2365	49.294	49.3481	49.4023	49.4566	49.5075	49.5549	49.6033	49.6517	49.6984	49.7393	49.7809	49.8229	49.8649	49.9031	49.9377	49.9723	50.0069	50.0416	50.0768	50.112	50.1401	50.168	50.1963	50.2245	50.2527	50.281	50.3092
379	47.4201	47.5383	47.6533	47.764	47.8717	47.9757	48.077	48.1721	48.2666	48.3562	48.4456	48.528	48.6097	48.6881	48.7644	48.8407	48.9089	48.9767	49.0445	49.109	49.1712	49.2334	49.2909	49.3451	49.3993	49.4536	49.5046	49.552	49.6004	49.6489	49.6956	49.7365	49.7782	49.8202	49.8622	49.9004	49.9351	49.9697	50.0044	50.0392	50.0744	50.1096	50.1377	50.1657	50.1939	50.2222	50.2505	50.2788	50.3071
380	47.4169	47.5351	47.6501	47.7607	47.8684	47.9724	48.0737	48.1688	48.2633	48.353	48.4423	48.5247	48.6065	48.6849	48.7612	48.8375	48.9057	48.9735	49.0413	49.1059	49.1681	49.2303	49.2878	49.342	49.3962	49.4506	49.5016	49.549	49.5975	49.646	49.6928	49.7337	49.7754	49.8175	49.8596	49.8978	49.9325	49.9671	50.0018	50.0367	50.0719	50.1071	50.1353	50.1633	50.1916	50.22	50.2483	50.2766	50.3049
381	47.4137	47.5318	47.6468	47.7575	47.8651	47.9691	48.0704	48.1656	48.26	48.3497	48.439	48.5215	48.6032	48.6817	48.758	48.8343	48.9025	48.9703	49.0381	49.1027	49.165	49.2272	49.2848	49.339	49.3932	49.4477	49.4987	49.5461	49.5946	49.6431	49.6899	49.7309	49.7726	49.8148	49.8569	49.8951	49.9299	49.9646	49.9993	50.0342	50.0694	50.1047	50.1329	50.161	50.1893	50.2177	50.2461	50.2744	50.3028
382	47.4105	47.5286	47.6436	47.7542	47.8619	47.9659	48.0671	48.1623	48.2567	48.3464	48.4357	48.5182	48.6	48.6784	48.7548	48.8311	48.8993	48.9671	49.035	49.0996	49.1619	49.2241	49.2817	49.336	49.3902	49.4447	49.4957	49.5432	49.5917	49.6403	49.6871	49.7281	49.7699	49.812	49.8542	49.8925	49.9272	49.962	49.9968	50.0317	50.067	50.1023	50.1305	50.1586	50.187	50.2154	50.2438	50.2722	50.3006
383	47.4073	47.5254	47.6404	47.751	47.8586	47.9626	48.0639	48.159	48.2535	48.3431	48.4325	48.5149	48.5967	48.6752	48.7515	48.8279	48.8961	48.9639	49.0318	49.0964	49.1587	49.221	49.2786	49.3329	49.3872	49.4417	49.4927	49.5403	49.5888	49.6374	49.6843	49.7253	49.7671	49.8093	49.8515	49.8898	49.9246	49.9594	49.9942	50.0292	50.0645	50.0999	50.1282	50.1563	50.1847	50.2132	50.2416	50.27	50.2985
384	47.4041	47.5222	47.6371	47.7477	47.8553	47.9593	48.0606	48.1557	48.2502	48.3399	48.4292	48.5117	48.5935	48.6719	48.7483	48.8247	48.8929	48.9608	49.0286	49.0933	49.1556	49.2179	49.2756	49.3299	49.3842	49.4387	49.4898	49.5373	49.5859	49.6346	49.6814	49.7225	49.7644	49.8066	49.8488	49.8872	49.922	49.9569	49.9917	50.0267	50.0621	50.0975	50.1258	50.1539	50.1824	50.2109	50.2394	50.2679	50.2963
385	47.4009	47.5189	47.6339	47.7445	47.8521	47.9561	48.0573	48.1525	48.2469	48.3366	48.4259	48.5084	48.5902	48.6687	48.7451	48.8214	48.8897	48.9576	49.0255	49.0902	49.1525	49.2148	49.2725	49.3268	49.3812	49.4357	49.4868	49.5344	49.583	49.6317	49.6786	49.7198	49.7616	49.8039	49.8461	49.8845	49.9194	49.9543	49.9891	50.0242	50.0596	50.095	50.1234	50.1516	50.1801	50.2086	50.2371	50.2657	50.2942
386	47.3977	47.5157	47.6306	47.7412	47.8488	47.9528	48.054	48.1492	48.2436	48.3333	48.4227	48.5052	48.5869	48.6654	48.7418	48.8182	48.8865	48.9544	49.0223	49.087	49.1494	49.2117	49.2694	49.3238	49.3782	49.4327	49.4839	49.5315	49.5801	49.6288	49.6758	49.717	49.7589	49.8011	49.8434	49.8819	49.9168	49.9517	49.9866	50.0217	50.0571	50.0926	50.121	50.1492	50.1778	50.2064	50.2349	50.2635	50.292
387	47.3945	47.5125	47.6274	47.738	47.8456	47.9495	48.0508	48.1459	48.2404	48.33	48.4194	48.5019	48.5837	48.6622	48.7386	48.815	48.8833	48.9512	49.0191	49.0839	49.1463	49.2086	49.2664	49.3208	49.3751	49.4297	49.4809	49.5286	49.5772	49.626	49.673	49.7142	49.7561	49.7984	49.8408	49.8792	49.9142	49.9491	49.9841	50.0192	50.0547	50.0902	50.1186	50.1469	50.1755	50.2041	50.2327	50.2613	50.2899
388	47.3913	47.5093	47.6242	47.7347	47.8423	47.9463	48.0475	48.1426	48.2371	48.3268	48.4161	48.4986	48.5804	48.659	48.7354	48.8118	48.8801	48.948	49.016	49.0807	49.1431	49.2056	49.2633	49.3177	49.3721	49.4267	49.478	49.5256	49.5743	49.6231	49.6701	49.7114	49.7533	49.7957	49.8381	49.8766	49.9116	49.9466	49.9815	50.0167	50.0522	50.0878	50.1162	50.1446	50.1732	50.2018	50.2305	50.2591	50.2877
389	47.3881	47.5061	47.6209	47.7315	47.839	47.943	48.0442	48.1394	48.2338	48.3235	48.4129	48.4954	48.5772	48.6557	48.7321	48.8086	48.8769	48.9449	49.0128	49.0776	49.14	49.2025	49.2602	49.3147	49.3691	49.4238	49.475	49.5227	49.5714	49.6203	49.6673	49.7086	49.7506	49.793	49.8354	49.8739	49.909	49.944	49.979	50.0142	50.0498	50.0853	50.1139	50.1422	50.1709	50.1996	50.2282	50.2569	50.2856
390	47.3849	47.5028	47.6177	47.7282	47.8358	47.9397	48.0409	48.1361	48.2305	48.3202	48.4096	48.4921	48.5739	48.6525	48.7289	48.8054	48.8737	48.9417	49.0097	49.0745	49.1369	49.1994	49.2572	49.3116	49.3661	49.4208	49.4721	49.5198	49.5686	49.6174	49.6645	49.7058	49.7478	49.7903	49.8327	49.8713	49.9064	49.9414	49.9765	50.0117	50.0473	50.0829	50.1115	50.1399	50.1686	50.1973	50.226	50.2547	50.2834
391	47.3817	47.4996	47.6144	47.7249	47.8325	47.9365	48.0377	48.1328	48.2273	48.317	48.4063	48.4889	48.5707	48.6492	48.7257	48.8021	48.8705	48.9385	49.0065	49.0713	49.1338	49.1963	49.2541	49.3086	49.3631	49.4178	49.4691	49.5169	49.5657	49.6145	49.6617	49.703	49.7451	49.7875	49.83	49.8686	49.9037	49.9388	49.9739	50.0092	50.0448	50.0805	50.1091	50.1375	50.1663	50.195	50.2238	50.2525	50.2813
392	47.3785	47.4964	47.6112	47.7217	47.8293	47.9332	48.0344	48.1295	48.224	48.3137	48.4031	48.4856	48.5674	48.646	48.7225	48.7989	48.8673	48.9353	49.0033	49.0682	49.1307	49.1932	49.251	49.3055	49.3601	49.4148	49.4661	49.5139	49.5628	49.6117	49.6588	49.7002	49.7423	49.7848	49.8273	49.866	49.9011	49.9363	49.9714	50.0067	50.0424	50.0781	50.1067	50.1352	50.164	50.1928	50.2215	50.2503	50.2791
393	47.3753	47.4932	47.608	47.7184	47.826	47.9299	48.0311	48.1263	48.2207	48.3104	48.3998	48.4823	48.5642	48.6427	48.7192	48.7957	48.8641	48.9321	49.0002	49.065	49.1276	49.1901	49.248	49.3025	49.3571	49.4118	49.4632	49.511	49.5599	49.6088	49.656	49.6974	49.7396	49.7821	49.8246	49.8633	49.8985	49.9337	49.9689	50.0042	50.0399	50.0757	50.1043	50.1328	50.1617	50.1905	50.2193	50.2481	50.277
394	47.3721	47.4899	47.6047	47.7152	47.8227	47.9267	48.0279	48.123	48.2174	48.3071	48.3965	48.4791	48.5609	48.6395	48.716	48.7925	48.8609	48.929	48.997	49.0619	49.1244	49.187	49.2449	49.2995	49.354	49.4088	49.4602	49.5081	49.557	49.6059	49.6532	49.6946	49.7368	49.7794	49.822	49.8607	49.8959	49.9311	49.9663	50.0017	50.0374	50.0732	50.1019	50.1305	50.1593	50.1882	50.2171	50.246	50.2748
395	47.3688	47.4867	47.6015	47.7119	47.8195	47.9234	48.0246	48.1197	48.2142	48.3039	48.3932	48.4758	48.5577	48.6363	48.7128	48.7893	48.8577	48.9258	48.9938	49.0587	49.1213	49.1839	49.2418	49.2964	49.351	49.4058	49.4573	49.5052	49.5541	49.6031	49.6503	49.6918	49.734	49.7767	49.8193	49.858	49.8933	49.9285	49.9638	49.9992	50.035	50.0708	50.0995	50.1281	50.157	50.1859	50.2149	50.2438	50.2727
396	47.3656	47.4835	47.5983	47.7087	47.8162	47.9201	48.0213	48.1164	48.2109	48.3006	48.39	48.4725	48.5544	48.633	48.7095	48.7861	48.8545	48.9226	48.9907	49.0556	49.1182	49.1808	49.2387	49.2934	49.348	49.4029	49.4543	49.5022	49.5512	49.6002	49.6475	49.689	49.7313	49.7739	49.8166	49.8554	49.8907	49.926	49.9612	49.9967	50.0325	50.0684	50.0972	50.1258	50.1547	50.1837	50.2126	50.2416	50.2705
397	47.3624	47.4803	47.595	47.7054	47.813	47.9169	48.018	48.1132	48.2076	48.2973	48.3867	48.4693	48.5512	48.6298	48.7063	48.7828	48.8513	48.9194	48.9875	49.0525	49.1151	49.1777	49.2357	49.2903	49.345	49.3999	49.4514	49.4993	49.5483	49.5974	49.6447	49.6862	49.7285	49.7712	49.8139	49.8528	49.8881	49.9234	49.9587	49.9942	50.0301	50.066	50.0948	50.1234	50.1524	50.1814	50.2104	50.2394	50.2684
398	47.3592	47.477	47.5918	47.7022	47.8097	47.9136	48.0148	48.1099	48.2043	48.294	48.3834	48.466	48.5479	48.6265	48.7031	48.7796	48.8481	48.9162	48.9844	49.0493	49.112	49.1746	49.2326	49.2873	49.342	49.3969	49.4484	49.4964	49.5454	49.5945	49.6419	49.6835	49.7258	49.7685	49.8112	49.8501	49.8855	49.9208	49.9562	49.9917	50.0276	50.0635	50.0924	50.1211	50.1501	50.1791	50.2082	50.2372	50.2662
399	47.356	47.4738	47.5885	47.6989	47.8064	47.9103	48.0115	48.1066	48.2011	48.2908	48.3802	48.4628	48.5446	48.6233	48.6998	48.7764	48.8449	48.913	48.9812	49.0462	49.1088	49.1715	49.2295	49.2843	49.339	49.3939	49.4454	49.4935	49.5425	49.5916	49.639	49.6807	49.723	49.7658	49.8085	49.8475	49.8828	49.9182	49.9536	49.9892	50.0251	50.0611	50.09	50.1187	50.1478	50.1769	50.2059	50.235	50.2641
400	47.3528	47.4706	47.5853	47.6957	47.8032	47.907	48.0082	48.1033	48.1978	48.2875	48.3769	48.4595	48.5414	48.62	48.6966	48.7732	48.8417	48.9099	48.978	49.043	49.1057	49.1684	49.2265	49.2812	49.336	49.3909	49.4425	49.4905	49.5396	49.5888	49.6362	49.6779	49.7203	49.763	49.8058	49.8448	49.8802	49.9157	49.9511	49.9867	50.0227	50.0587	50.0876	50.1164	50.1455	50.1746	50.2037	50.2328	50.2619
401	47.3496	47.4674	47.5821	47.6924	47.7999	47.9038	48.0049	48.1001	48.1945	48.2842	48.3736	48.4562	48.5381	48.6168	48.6934	48.77	48.8385	48.9067	48.9749	49.0399	49.1026	49.1653	49.2234	49.2782	49.3329	49.3879	49.4395	49.4876	49.5367	49.5859	49.6334	49.6751	49.7175	49.7603	49.8032	49.8422	49.8776	49.9131	49.9486	49.9842	50.0202	50.0563	50.0852	50.1141	50.1432	50.1723	50.2015	50.2306	50.2598
402	47.3464	47.4642	47.5788	47.6892	47.7967	47.9005	48.0017	48.0968	48.1912	48.281	48.3704	48.453	48.5349	48.6136	48.6902	48.7668	48.8353	48.9035	48.9717	49.0368	49.0995	49.1622	49.2203	49.2751	49.3299	49.3849	49.4366	49.4847	49.5338	49.5831	49.6306	49.6723	49.7147	49.7576	49.8005	49.8395	49.875	49.9105	49.946	49.9817	50.0178	50.0538	50.0829	50.1117	50.1409	50.1701	50.1993	50.2284	50.2576
403	47.3432	47.4609	47.5756	47.6859	47.7934	47.8972	47.9984	48.0935	48.1879	48.2777	48.3671	48.4497	48.5316	48.6103	48.6869	48.7635	48.8321	48.9003	48.9685	49.0336	49.0964	49.1591	49.2173	49.2721	49.3269	49.3819	49.4336	49.4818	49.531	49.5802	49.6277	49.6695	49.712	49.7549	49.7978	49.8369	49.8724	49.9079	49.9435	49.9792	50.0153	50.0514	50.0805	50.1094	50.1386	50.1678	50.197	50.2263	50.2555
404	47.34	47.4577	47.5723	47.6827	47.7901	47.894	47.9951	48.0902	48.1847	48.2744	48.3638	48.4464	48.5284	48.6071	48.6837	48.7603	48.8289	48.8971	48.9654	49.0305	49.0933	49.156	49.2142	49.269	49.3239	49.379	49.4307	49.4789	49.5281	49.5773	49.6249	49.6667	49.7092	49.7522	49.7951	49.8342	49.8698	49.9054	49.9409	49.9767	50.0128	50.049	50.0781	50.107	50.1363	50.1655	50.1948	50.2241	50.2533
405	47.3368	47.4545	47.5691	47.6794	47.7869	47.8907	47.9919	48.087	48.1814	48.2711	48.3605	48.4432	48.5251	48.6038	48.6805	48.7571	48.8257	48.894	48.9622	49.0273	49.0901	49.1529	49.2111	49.266	49.3209	49.376	49.4277	49.4759	49.5252	49.5745	49.6221	49.6639	49.7065	49.7494	49.7924	49.8316	49.8672	49.9028	49.9384	49.9742	50.0104	50.0466	50.0757	50.1047	50.134	50.1633	50.1926	50.2219	50.2512
406	47.3336	47.4513	47.5659	47.6762	47.7836	47.8874	47.9886	48.0837	48.1781	48.2679	48.3573	48.4399	48.5219	48.6006	48.6772	48.7539	48.8225	48.8908	48.9591	49.0242	49.087	49.1499	49.2081	49.263	49.3179	49.373	49.4247	49.473	49.5223	49.5716	49.6192	49.6611	49.7037	49.7467	49.7897	49.8289	49.8646	49.9002	49.9359	49.9717	50.0079	50.0442	50.0733	50.1023	50.1317	50.161	50.1903	50.2197	50.249
407	47.3304	47.448	47.5626	47.6729	47.7804	47.8842	47.9853	48.0804	48.1748	48.2646	48.354	48.4367	48.5186	48.5973	48.674	48.7507	48.8193	48.8876	48.9559	49.0211	49.0839	49.1468	49.205	49.2599	49.3149	49.37	49.4218	49.4701	49.5194	49.5688	49.6164	49.6583	49.701	49.744	49.787	49.8263	49.862	49.8976	49.9333	49.9692	50.0055	50.0417	50.0709	50.1	50.1294	50.1587	50.1881	50.2175	50.2469
408	47.3272	47.4448	47.5594	47.6697	47.7771	47.8809	47.982	48.0771	48.1716	48.2613	48.3507	48.4334	48.5154	48.5941	48.6708	48.7475	48.8161	48.8844	48.9527	49.0179	49.0808	49.1437	49.2019	49.2569	49.3118	49.367	49.4188	49.4672	49.5165	49.5659	49.6136	49.6555	49.6982	49.7413	49.7844	49.8236	49.8593	49.8951	49.9308	49.9667	50.003	50.0393	50.0685	50.0976	50.127	50.1565	50.1859	50.2153	50.2447
409	47.324	47.4416	47.5562	47.6664	47.7738	47.8776	47.9788	48.0739	48.1683	48.258	48.3475	48.4301	48.5121	48.5909	48.6675	48.7442	48.8129	48.8812	48.9496	49.0148	49.0777	49.1406	49.1989	49.2538	49.3088	49.364	49.4159	49.4642	49.5136	49.563	49.6108	49.6527	49.6954	49.7386	49.7817	49.821	49.8567	49.8925	49.9283	49.9642	50.0005	50.0369	50.0662	50.0953	50.1247	50.1542	50.1837	50.2131	50.2426
410	47.3208	47.4384	47.5529	47.6632	47.7706	47.8744	47.9755	48.0706	48.165	48.2548	48.3442	48.4269	48.5089	48.5876	48.6643	48.741	48.8097	48.8781	48.9464	49.0116	49.0745	49.1375	49.1958	49.2508	49.3058	49.361	49.4129	49.4613	49.5107	49.5602	49.6079	49.6499	49.6927	49.7358	49.779	49.8183	49.8541	49.8899	49.9257	49.9617	49.9981	50.0345	50.0638	50.0929	50.1224	50.1519	50.1814	50.2109	50.2404
411	47.3182	47.4358	47.5503	47.6606	47.7679	47.8717	47.9728	48.0679	48.1624	48.2521	48.3415	48.4242	48.5062	48.585	48.6617	48.7384	48.8071	48.8754	48.9438	49.009	49.072	49.1349	49.1932	49.2483	49.3033	49.3586	49.4105	49.4589	49.5083	49.5578	49.6055	49.6476	49.6903	49.7335	49.7767	49.8161	49.8519	49.8877	49.9235	49.9595	49.9959	50.0324	50.0617	50.0909	50.1204	50.1499	50.1795	50.209	50.2385
412	47.316	47.4336	47.5481	47.6584	47.7657	47.8695	47.9706	48.0657	48.1601	48.2499	48.3393	48.422	48.504	48.5827	48.6594	48.7362	48.8049	48.8732	48.9416	49.0068	49.0698	49.1327	49.1911	49.2461	49.3011	49.3564	49.4083	49.4567	49.5062	49.5557	49.6035	49.6455	49.6883	49.7315	49.7747	49.814	49.8499	49.8857	49.9216	49.9576	49.994	50.0305	50.0598	50.089	50.1186	50.1481	50.1777	50.2072	50.2368
413	47.3138	47.4314	47.5459	47.6561	47.7635	47.8673	47.9684	48.0635	48.1579	48.2476	48.337	48.4197	48.5017	48.5805	48.6572	48.7339	48.8026	48.871	48.9394	49.0046	49.0676	49.1305	49.1889	49.2439	49.299	49.3542	49.4062	49.4546	49.504	49.5536	49.6014	49.6434	49.6862	49.7294	49.7727	49.812	49.8479	49.8838	49.9196	49.9557	49.9921	50.0286	50.0579	50.0872	50.1167	50.1463	50.1759	50.2055	50.235
414	47.3116	47.4292	47.5437	47.6539	47.7613	47.865	47.9661	48.0612	48.1556	48.2454	48.3348	48.4175	48.4995	48.5782	48.655	48.7317	48.8004	48.8688	48.9371	49.0024	49.0654	49.1283	49.1867	49.2417	49.2968	49.3521	49.404	49.4525	49.5019	49.5515	49.5993	49.6414	49.6842	49.7274	49.7706	49.81	49.8459	49.8818	49.9177	49.9537	49.9902	50.0267	50.0561	50.0853	50.1149	50.1445	50.1741	50.2037	50.2333
415	47.3095	47.427	47.5415	47.6517	47.7591	47.8628	47.9639	48.059	48.1534	48.2431	48.3326	48.4152	48.4972	48.576	48.6527	48.7294	48.7982	48.8665	48.9349	49.0002	49.0631	49.1261	49.1845	49.2396	49.2946	49.3499	49.4019	49.4503	49.4998	49.5494	49.5972	49.6393	49.6821	49.7254	49.7686	49.808	49.8439	49.8798	49.9157	49.9518	49.9883	50.0248	50.0542	50.0835	50.1131	50.1427	50.1723	50.2019	50.2315
416	47.3073	47.4248	47.5393	47.6495	47.7568	47.8606	47.9617	48.0567	48.1511	48.2409	48.3303	48.413	48.495	48.5737	48.6505	48.7272	48.7959	48.8643	48.9327	48.998	49.0609	49.1239	49.1823	49.2374	49.2925	49.3478	49.3997	49.4482	49.4977	49.5473	49.5951	49.6372	49.6801	49.7233	49.7666	49.806	49.8419	49.8779	49.9138	49.9499	49.9864	50.0229	50.0523	50.0816	50.1112	50.1409	50.1705	50.2001	50.2298
417	47.3051	47.4226	47.5371	47.6473	47.7546	47.8584	47.9594	48.0545	48.1489	48.2386	48.3281	48.4107	48.4927	48.5715	48.6482	48.725	48.7937	48.8621	48.9305	48.9957	49.0587	49.1217	49.1801	49.2352	49.2903	49.3456	49.3976	49.4461	49.4956	49.5452	49.593	49.6351	49.678	49.7213	49.7646	49.804	49.84	49.8759	49.9118	49.9479	49.9845	50.021	50.0504	50.0798	50.1094	50.1391	50.1687	50.1984	50.228
418	47.3029	47.4204	47.5349	47.6451	47.7524	47.8561	47.9572	48.0523	48.1467	48.2364	48.3258	48.4085	48.4905	48.5692	48.646	48.7227	48.7914	48.8598	48.9282	48.9935	49.0565	49.1195	49.1779	49.233	49.2881	49.3435	49.3954	49.4439	49.4935	49.5431	49.5909	49.6331	49.676	49.7192	49.7625	49.802	49.838	49.8739	49.9099	49.946	49.9825	50.0191	50.0486	50.0779	50.1076	50.1372	50.1669	50.1966	50.2263
419	47.3008	47.4183	47.5327	47.6429	47.7502	47.8539	47.955	48.05	48.1444	48.2341	48.3236	48.4062	48.4882	48.567	48.6437	48.7205	48.7892	48.8576	48.926	48.9913	49.0543	49.1173	49.1757	49.2308	49.286	49.3413	49.3933	49.4418	49.4913	49.541	49.5888	49.631	49.6739	49.7172	49.7605	49.8	49.836	49.872	49.9079	49.9441	49.9806	50.0172	50.0467	50.076	50.1057	50.1354	50.1651	50.1948	50.2245
420	47.2986	47.4161	47.5305	47.6407	47.748	47.8517	47.9527	48.0478	48.1422	48.2319	48.3213	48.404	48.486	48.5648	48.6415	48.7182	48.787	48.8554	48.9238	48.9891	49.0521	49.1151	49.1735	49.2287	49.2838	49.3391	49.3912	49.4397	49.4892	49.5389	49.5868	49.6289	49.6718	49.7152	49.7585	49.798	49.834	49.87	49.906	49.9421	49.9787	50.0153	50.0448	50.0742	50.1039	50.1336	50.1633	50.193	50.2228
421	47.2964	47.4139	47.5283	47.6385	47.7457	47.8495	47.9505	48.0456	48.1399	48.2297	48.3191	48.4017	48.4837	48.5625	48.6392	48.716	48.7847	48.8532	48.9216	48.9869	49.0499	49.1129	49.1713	49.2265	49.2816	49.337	49.389	49.4375	49.4871	49.5368	49.5847	49.6269	49.6698	49.7131	49.7565	49.796	49.832	49.868	49.904	49.9402	49.9768	50.0134	50.0429	50.0723	50.1021	50.1318	50.1615	50.1913	50.221
422	47.2942	47.4117	47.5261	47.6363	47.7435	47.8472	47.9483	48.0433	48.1377	48.2274	48.3168	48.3995	48.4815	48.5603	48.637	48.7137	48.7825	48.8509	48.9193	48.9847	49.0477	49.1107	49.1692	49.2243	49.2795	49.3348	49.3869	49.4354	49.485	49.5346	49.5826	49.6248	49.6677	49.7111	49.7544	49.794	49.83	49.866	49.9021	49.9383	49.9749	50.0115	50.0411	50.0705	50.1002	50.13	50.1597	50.1895	50.2193
423	47.2921	47.4095	47.5239	47.634	47.7413	47.845	47.946	48.0411	48.1354	48.2252	48.3146	48.3972	48.4792	48.558	48.6348	48.7115	48.7803	48.8487	48.9171	48.9824	49.0455	49.1085	49.167	49.2221	49.2773	49.3327	49.3847	49.4333	49.4829	49.5325	49.5805	49.6227	49.6657	49.709	49.7524	49.792	49.828	49.8641	49.9001	49.9363	49.973	50.0096	50.0392	50.0686	50.0984	50.1282	50.1579	50.1877	50.2175
424	47.2899	47.4073	47.5217	47.6318	47.7391	47.8428	47.9438	48.0388	48.1332	48.2229	48.3123	48.395	48.477	48.5558	48.6325	48.7093	48.778	48.8465	48.9149	48.9802	49.0433	49.1063	49.1648	49.2199	49.2751	49.3305	49.3826	49.4312	49.4808	49.5304	49.5784	49.6206	49.6636	49.707	49.7504	49.79	49.826	49.8621	49.8982	49.9344	49.9711	50.0077	50.0373	50.0668	50.0966	50.1264	50.1562	50.186	50.2157
425	47.2877	47.4051	47.5195	47.6296	47.7369	47.8405	47.9416	48.0366	48.131	48.2207	48.3101	48.3928	48.4747	48.5535	48.6303	48.707	48.7758	48.8442	48.9127	48.978	49.0411	49.1041	49.1626	49.2178	49.273	49.3284	49.3804	49.429	49.4786	49.5283	49.5763	49.6186	49.6616	49.705	49.7484	49.788	49.8241	49.8601	49.8962	49.9325	49.9691	50.0058	50.0354	50.0649	50.0947	50.1245	50.1544	50.1842	50.214
426	47.2855	47.4029	47.5173	47.6274	47.7347	47.8383	47.9393	48.0344	48.1287	48.2184	48.3078	48.3905	48.4725	48.5513	48.628	48.7048	48.7736	48.842	48.9105	48.9758	49.0389	49.1019	49.1604	49.2156	49.2708	49.3262	49.3783	49.4269	49.4765	49.5262	49.5742	49.6165	49.6595	49.7029	49.7464	49.786	49.8221	49.8582	49.8943	49.9305	49.9672	50.0039	50.0336	50.0631	50.0929	50.1227	50.1526	50.1824	50.2122
427	47.2834	47.4007	47.5151	47.6252	47.7324	47.8361	47.9371	48.0321	48.1265	48.2162	48.3056	48.3883	48.4702	48.549	48.6258	48.7025	48.7713	48.8398	48.9082	48.9736	49.0367	49.0997	49.1582	49.2134	49.2686	49.324	49.3761	49.4248	49.4744	49.5241	49.5721	49.6144	49.6574	49.7009	49.7443	49.784	49.8201	49.8562	49.8923	49.9286	49.9653	50.002	50.0317	50.0612	50.0911	50.1209	50.1508	50.1806	50.2105
428	47.2812	47.3986	47.5129	47.623	47.7302	47.8339	47.9349	48.0299	48.1242	48.2139	48.3033	48.386	48.468	48.5468	48.6235	48.7003	48.7691	48.8376	48.906	48.9714	49.0344	49.0975	49.156	49.2112	49.2665	49.3219	49.374	49.4226	49.4723	49.522	49.57	49.6123	49.6554	49.6988	49.7423	49.782	49.8181	49.8542	49.8904	49.9267	49.9634	50.0001	50.0298	50.0593	50.0892	50.1191	50.149	50.1789	50.2087
429	47.279	47.3964	47.5107	47.6208	47.728	47.8316	47.9326	48.0276	48.122	48.2117	48.3011	48.3838	48.4657	48.5445	48.6213	48.6981	48.7669	48.8353	48.9038	48.9691	49.0322	49.0953	49.1538	49.2091	49.2643	49.3197	49.3719	49.4205	49.4702	49.5199	49.568	49.6103	49.6533	49.6968	49.7403	49.7799	49.8161	49.8523	49.8884	49.9247	49.9615	49.9982	50.0279	50.0575	50.0874	50.1173	50.1472	50.1771	50.207
430	47.2768	47.3942	47.5085	47.6186	47.7258	47.8294	47.9304	48.0254	48.1197	48.2094	48.2988	48.3815	48.4635	48.5423	48.6191	48.6958	48.7646	48.8331	48.9016	48.9669	49.03	49.0931	49.1516	49.2069	49.2621	49.3176	49.3697	49.4184	49.4681	49.5178	49.5659	49.6082	49.6513	49.6948	49.7383	49.7779	49.8141	49.8503	49.8865	49.9228	49.9596	49.9963	50.0261	50.0556	50.0856	50.1155	50.1454	50.1753	50.2052
431	47.2747	47.392	47.5063	47.6164	47.7236	47.8272	47.9282	48.0232	48.1175	48.2072	48.2966	48.3793	48.4612	48.54	48.6168	48.6936	48.7624	48.8309	48.8993	48.9647	49.0278	49.0909	49.1494	49.2047	49.2599	49.3154	49.3676	49.4162	49.4659	49.5157	49.5638	49.6061	49.6492	49.6927	49.7362	49.7759	49.8121	49.8483	49.8845	49.9209	49.9577	49.9944	50.0242	50.0538	50.0837	50.1137	50.1436	50.1735	50.2035
432	47.2725	47.3898	47.5041	47.6142	47.7213	47.825	47.9259	48.0209	48.1153	48.205	48.2943	48.377	48.459	48.5378	48.6146	48.6913	48.7602	48.8286	48.8971	48.9625	49.0256	49.0887	49.1473	49.2025	49.2578	49.3133	49.3654	49.4141	49.4638	49.5136	49.5617	49.6041	49.6472	49.6907	49.7342	49.7739	49.8101	49.8464	49.8826	49.9189	49.9557	49.9926	50.0223	50.0519	50.0819	50.1118	50.1418	50.1718	50.2017
433	47.2703	47.3876	47.5019	47.6119	47.7191	47.8227	47.9237	48.0187	48.113	48.2027	48.2921	48.3748	48.4568	48.5356	48.6123	48.6891	48.7579	48.8264	48.8949	48.9603	49.0234	49.0865	49.1451	49.2003	49.2556	49.3111	49.3633	49.412	49.4617	49.5115	49.5596	49.602	49.6451	49.6886	49.7322	49.7719	49.8082	49.8444	49.8806	49.917	49.9538	49.9907	50.0204	50.0501	50.08	50.11	50.14	50.17	50.2
434	47.2681	47.3854	47.4997	47.6097	47.7169	47.8205	47.9215	48.0165	48.1108	48.2005	48.2898	48.3725	48.4545	48.5333	48.6101	48.6869	48.7557	48.8242	48.8927	48.9581	49.0212	49.0843	49.1429	49.1982	49.2534	49.3089	49.3611	49.4099	49.4596	49.5094	49.5575	49.5999	49.6431	49.6866	49.7302	49.7699	49.8062	49.8424	49.8787	49.9151	49.9519	49.9888	50.0186	50.0482	50.0782	50.1082	50.1382	50.1682	50.1982
435	47.266	47.3832	47.4975	47.6075	47.7147	47.8183	47.9192	48.0142	48.1085	48.1982	48.2876	48.3703	48.4523	48.5311	48.6078	48.6846	48.7535	48.8219	48.8904	48.9558	49.019	49.0821	49.1407	49.196	49.2513	49.3068	49.359	49.4077	49.4575	49.5073	49.5554	49.5978	49.641	49.6846	49.7281	49.7679	49.8042	49.8404	49.8767	49.9131	49.95	49.9869	50.0167	50.0464	50.0764	50.1064	50.1364	50.1664	50.1965
436	47.2638	47.3811	47.4953	47.6053	47.7125	47.816	47.917	48.012	48.1063	48.196	48.2854	48.368	48.45	48.5288	48.6056	48.6824	48.7512	48.8197	48.8882	48.9536	49.0168	49.0799	49.1385	49.1938	49.2491	49.3046	49.3568	49.4056	49.4554	49.5052	49.5533	49.5958	49.6389	49.6825	49.7261	49.7659	49.8022	49.8385	49.8748	49.9112	49.9481	49.985	50.0148	50.0445	50.0745	50.1046	50.1346	50.1647	50.1947
437	47.2616	47.3789	47.4931	47.6031	47.7102	47.8138	47.9148	48.0097	48.104	48.1937	48.2831	48.3658	48.4478	48.5266	48.6034	48.6801	48.749	48.8175	48.886	48.9514	49.0146	49.0777	49.1363	49.1916	49.2469	49.3025	49.3547	49.4035	49.4532	49.5031	49.5512	49.5937	49.6369	49.6805	49.7241	49.7639	49.8002	49.8365	49.8728	49.9093	49.9462	49.9831	50.0129	50.0426	50.0727	50.1028	50.1328	50.1629	50.193
438	47.2594	47.3767	47.4909	47.6009	47.708	47.8116	47.9125	48.0075	48.1018	48.1915	48.2809	48.3635	48.4455	48.5243	48.6011	48.6779	48.7468	48.8153	48.8838	48.9492	49.0124	49.0755	49.1341	49.1894	49.2448	49.3003	49.3526	49.4013	49.4511	49.501	49.5492	49.5916	49.6348	49.6784	49.7221	49.7619	49.7982	49.8345	49.8709	49.9073	49.9443	49.9812	50.0111	50.0408	50.0709	50.101	50.131	50.1611	50.1912
439	47.2573	47.3745	47.4887	47.5987	47.7058	47.8094	47.9103	48.0053	48.0996	48.1892	48.2786	48.3613	48.4433	48.5221	48.5989	48.6757	48.7445	48.813	48.8815	48.947	49.0102	49.0733	49.1319	49.1873	49.2426	49.2982	49.3504	49.3992	49.449	49.4989	49.5471	49.5895	49.6328	49.6764	49.72	49.7599	49.7962	49.8326	49.8689	49.9054	49.9423	49.9793	50.0092	50.0389	50.069	50.0991	50.1293	50.1594	50.1895
440	47.2551	47.3723	47.4865	47.5965	47.7036	47.8071	47.9081	48.003	48.0973	48.187	48.2764	48.359	48.441	48.5198	48.5966	48.6734	48.7423	48.8108	48.8793	48.9448	49.0079	49.0711	49.1297	49.1851	49.2404	49.296	49.3483	49.3971	49.4469	49.4968	49.545	49.5875	49.6307	49.6744	49.718	49.7579	49.7942	49.8306	49.867	49.9035	49.9404	49.9774	50.0073	50.0371	50.0672	50.0973	50.1275	50.1576	50.1877
441	47.2529	47.3701	47.4843	47.5943	47.7014	47.8049	47.9058	48.0008	48.0951	48.1847	48.2741	48.3568	48.4388	48.5176	48.5944	48.6712	48.74	48.8086	48.8771	48.9425	49.0057	49.0689	49.1276	49.1829	49.2383	49.2938	49.3461	49.3949	49.4448	49.4947	49.5429	49.5854	49.6287	49.6723	49.716	49.7559	49.7922	49.8286	49.865	49.9015	49.9385	49.9755	50.0054	50.0352	50.0654	50.0955	50.1257	50.1558	50.186
442	47.2507	47.3679	47.4821	47.5921	47.6991	47.8027	47.9036	47.9985	48.0928	48.1825	48.2719	48.3545	48.4365	48.5153	48.5921	48.6689	48.7378	48.8063	48.8749	48.9403	49.0035	49.0667	49.1254	49.1807	49.2361	49.2917	49.344	49.3928	49.4427	49.4926	49.5408	49.5833	49.6266	49.6703	49.714	49.7539	49.7903	49.8267	49.8631	49.8996	49.9366	49.9736	50.0036	50.0334	50.0635	50.0937	50.1239	50.154	50.1842
443	47.2486	47.3657	47.4799	47.5898	47.6969	47.8005	47.9014	47.9963	48.0906	48.1803	48.2696	48.3523	48.4343	48.5131	48.5899	48.6667	48.7356	48.8041	48.8726	48.9381	49.0013	49.0645	49.1232	49.1786	49.2339	49.2895	49.3418	49.3907	49.4405	49.4905	49.5387	49.5813	49.6245	49.6682	49.712	49.7519	49.7883	49.8247	49.8611	49.8977	49.9347	49.9717	50.0017	50.0315	50.0617	50.0919	50.1221	50.1523	50.1825
444	47.2464	47.3635	47.4777	47.5876	47.6947	47.7982	47.8991	47.9941	48.0883	48.178	48.2674	48.35	48.432	48.5109	48.5877	48.6645	48.7333	48.8019	48.8704	48.9359	48.9991	49.0623	49.121	49.1764	49.2318	49.2874	49.3397	49.3885	49.4384	49.4884	49.5366	49.5792	49.6225	49.6662	49.7099	49.7499	49.7863	49.8227	49.8592	49.8957	49.9328	49.9698	49.9998	50.0297	50.0599	50.0901	50.1203	50.1505	50.1807
445	47.2442	47.3614	47.4755	47.5854	47.6925	47.796	47.8969	47.9918	48.0861	48.1758	48.2651	48.3478	48.4298	48.5086	48.5854	48.6622	48.7311	48.7997	48.8682	48.9337	48.9969	49.0601	49.1188	49.1742	49.2296	49.2852	49.3375	49.3864	49.4363	49.4863	49.5345	49.5771	49.6204	49.6642	49.7079	49.7478	49.7843	49.8207	49.8572	49.8938	49.9309	49.9679	49.9979	50.0278	50.058	50.0883	50.1185	50.1487	50.179
446	47.242	47.3592	47.4733	47.5832	47.6903	47.7938	47.8947	47.9896	48.0839	48.1735	48.2629	48.3455	48.4275	48.5064	48.5832	48.66	48.7289	48.7974	48.866	48.9315	48.9947	49.0579	49.1166	49.172	49.2274	49.2831	49.3354	49.3843	49.4342	49.4842	49.5324	49.575	49.6184	49.6621	49.7059	49.7458	49.7823	49.8188	49.8552	49.8919	49.9289	49.966	49.9961	50.0259	50.0562	50.0864	50.1167	50.1469	50.1772
447	47.2399	47.357	47.4711	47.581	47.688	47.7915	47.8924	47.9874	48.0816	48.1713	48.2606	48.3433	48.4253	48.5041	48.5809	48.6577	48.7266	48.7952	48.8638	48.9292	48.9925	49.0557	49.1144	49.1698	49.2253	49.2809	49.3333	49.3822	49.4321	49.4821	49.5304	49.573	49.6163	49.6601	49.7039	49.7438	49.7803	49.8168	49.8533	49.8899	49.927	49.9641	49.9942	50.0241	50.0544	50.0846	50.1149	50.1452	50.1754
448	47.2377	47.3548	47.4689	47.5788	47.6858	47.7893	47.8902	47.9851	48.0794	48.169	48.2584	48.3411	48.423	48.5019	48.5787	48.6555	48.7244	48.793	48.8615	48.927	48.9903	49.0535	49.1122	49.1677	49.2231	49.2788	49.3311	49.38	49.43	49.48	49.5283	49.5709	49.6143	49.658	49.7018	49.7418	49.7783	49.8148	49.8513	49.888	49.9251	49.9622	49.9923	50.0222	50.0525	50.0828	50.1131	50.1434	50.1737
449	47.2355	47.3526	47.4667	47.5766	47.6836	47.7871	47.888	47.9829	48.0771	48.1668	48.2561	48.3388	48.4208	48.4996	48.5764	48.6533	48.7222	48.7907	48.8593	48.9248	48.9881	49.0513	49.11	49.1655	49.2209	49.2766	49.329	49.3779	49.4278	49.4779	49.5262	49.5688	49.6122	49.656	49.6998	49.7398	49.7763	49.8129	49.8494	49.8861	49.9232	49.9603	49.9904	50.0204	50.0507	50.081	50.1113	50.1416	50.1719
450	47.2333	47.3504	47.4645	47.5744	47.6814	47.7849	47.8857	47.9806	48.0749	48.1645	48.2539	48.3366	48.4185	48.4974	48.5742	48.651	48.7199	48.7885	48.8571	48.9226	48.9859	49.0491	49.1078	49.1633	49.2188	49.2744	49.3268	49.3758	49.4257	49.4758	49.5241	49.5668	49.6102	49.654	49.6978	49.7378	49.7744	49.8109	49.8474	49.8841	49.9213	49.9584	49.9886	50.0185	50.0489	50.0792	50.1095	50.1399	50.1702
451	47.2312	47.3482	47.4623	47.5722	47.6792	47.7826	47.8835	47.9784	48.0726	48.1623	48.2516	48.3343	48.4163	48.4951	48.572	48.6488	48.7177	48.7863	48.8549	48.9204	48.9837	49.0469	49.1057	49.1611	49.2166	49.2723	49.3247	49.3736	49.4236	49.4737	49.522	49.5647	49.6081	49.6519	49.6958	49.7358	49.7724	49.8089	49.8455	49.8822	49.9194	49.9565	49.9867	50.0167	50.047	50.0774	50.1077	50.1381	50.1684
452	47.229	47.346	47.4601	47.5699	47.677	47.7804	47.8813	47.9762	48.0704	48.16	48.2494	48.3321	48.4141	48.4929	48.5697	48.6465	48.7155	48.784	48.8526	48.9182	48.9815	49.0447	49.1035	49.1589	49.2144	49.2701	49.3225	49.3715	49.4215	49.4716	49.5199	49.5626	49.606	49.6499	49.6937	49.7338	49.7704	49.807	49.8435	49.8803	49.9175	49.9546	49.9848	50.0148	50.0452	50.0756	50.1059	50.1363	50.1667
453	47.2268	47.3438	47.4579	47.5677	47.6747	47.7782	47.879	47.9739	48.0682	48.1578	48.2471	48.3298	48.4118	48.4906	48.5675	48.6443	48.7132	48.7818	48.8504	48.9159	48.9792	49.0425	49.1013	49.1568	49.2123	49.268	49.3204	49.3694	49.4194	49.4695	49.5178	49.5605	49.604	49.6479	49.6917	49.7318	49.7684	49.805	49.8416	49.8783	49.9155	49.9527	49.9829	50.013	50.0434	50.0737	50.1041	50.1345	50.1649
454	47.2246	47.3417	47.4557	47.5655	47.6725	47.776	47.8768	47.9717	48.0659	48.1556	48.2449	48.3276	48.4096	48.4884	48.5652	48.6421	48.711	48.7796	48.8482	48.9137	48.977	49.0403	49.0991	49.1546	49.2101	49.2658	49.3183	49.3672	49.4173	49.4674	49.5157	49.5585	49.6019	49.6458	49.6897	49.7298	49.7664	49.803	49.8396	49.8764	49.9136	49.9508	49.9811	50.0111	50.0415	50.0719	50.1023	50.1328	50.1632
455	47.2225	47.3395	47.4535	47.5633	47.6703	47.7737	47.8746	47.9694	48.0637	48.1533	48.2426	48.3253	48.4073	48.4861	48.563	48.6398	48.7088	48.7774	48.846	48.9115	48.9748	49.0381	49.0969	49.1524	49.2079	49.2637	49.3161	49.3651	49.4151	49.4653	49.5137	49.5564	49.5999	49.6438	49.6877	49.7278	49.7644	49.8011	49.8377	49.8745	49.9117	49.949	49.9792	50.0092	50.0397	50.0701	50.1006	50.131	50.1614
456	47.2203	47.3373	47.4513	47.5611	47.6681	47.7715	47.8723	47.9672	48.0614	48.1511	48.2404	48.3231	48.4051	48.4839	48.5607	48.6376	48.7065	48.7751	48.8437	48.9093	48.9726	49.0359	49.0947	49.1502	49.2057	49.2615	49.314	49.363	49.413	49.4632	49.5116	49.5543	49.5978	49.6417	49.6856	49.7258	49.7624	49.7991	49.8357	49.8725	49.9098	49.9471	49.9773	50.0074	50.0378	50.0683	50.0988	50.1292	50.1597
457	47.2181	47.3351	47.4491	47.5589	47.6659	47.7693	47.8701	47.965	48.0592	48.1488	48.2382	48.3208	48.4028	48.4817	48.5585	48.6353	48.7043	48.7729	48.8415	48.9071	48.9704	49.0337	49.0925	49.1481	49.2036	49.2593	49.3118	49.3609	49.4109	49.461	49.5095	49.5522	49.5958	49.6397	49.6836	49.7238	49.7604	49.7971	49.8338	49.8706	49.9079	49.9452	49.9754	50.0055	50.036	50.0665	50.097	50.1274	50.1579
458	47.2159	47.3329	47.4469	47.5567	47.6636	47.767	47.8679	47.9627	48.0569	48.1466	48.2359	48.3186	48.4006	48.4794	48.5563	48.6331	48.7021	48.7707	48.8393	48.9049	48.9682	49.0315	49.0903	49.1459	49.2014	49.2572	49.3097	49.3587	49.4088	49.4589	49.5074	49.5502	49.5937	49.6377	49.6816	49.7218	49.7585	49.7951	49.8318	49.8687	49.906	49.9433	49.9736	50.0037	50.0342	50.0647	50.0952	50.1257	50.1562
459	47.2137	47.3307	47.4447	47.5545	47.6614	47.7648	47.8656	47.9605	48.0547	48.1443	48.2337	48.3163	48.3983	48.4772	48.554	48.6309	48.6998	48.7684	48.8371	48.9027	48.966	49.0293	49.0881	49.1437	49.1992	49.255	49.3075	49.3566	49.4067	49.4568	49.5053	49.5481	49.5916	49.6356	49.6796	49.7198	49.7565	49.7932	49.8299	49.8667	49.9041	49.9414	49.9717	50.0018	50.0323	50.0629	50.0934	50.1239	50.1544
460	47.2116	47.3285	47.4425	47.5523	47.6592	47.7626	47.8634	47.9583	48.0525	48.1421	48.2314	48.3141	48.3961	48.4749	48.5518	48.6286	48.6976	48.7662	48.8348	48.9004	48.9638	49.0271	49.086	49.1415	49.1971	49.2529	49.3054	49.3545	49.4046	49.4547	49.5032	49.546	49.5896	49.6336	49.6776	49.7178	49.7545	49.7912	49.8279	49.8648	49.9021	49.9395	49.9698	50	50.0305	50.061	50.0916	50.1221	50.1527
461	47.2094	47.3263	47.4403	47.5501	47.657	47.7604	47.8612	47.956	48.0502	48.1398	48.2292	48.3118	48.3938	48.4727	48.5495	48.6264	48.6954	48.764	48.8326	48.8982	48.9616	49.0249	49.0838	49.1393	49.1949	49.2507	49.3032	49.3523	49.4024	49.4526	49.5011	49.544	49.5875	49.6315	49.6755	49.7158	49.7525	49.7892	49.826	49.8629	49.9002	49.9376	49.9679	49.9981	50.0287	50.0592	50.0898	50.1204	50.1509
462	47.2072	47.3242	47.4381	47.5478	47.6548	47.7581	47.8589	47.9538	48.048	48.1376	48.2269	48.3096	48.3916	48.4704	48.5473	48.6241	48.6931	48.7618	48.8304	48.896	48.9594	49.0227	49.0816	49.1372	49.1927	49.2486	49.3011	49.3502	49.4003	49.4505	49.499	49.5419	49.5855	49.6295	49.6735	49.7137	49.7505	49.7873	49.824	49.8609	49.8983	49.9357	49.966	49.9963	50.0268	50.0574	50.088	50.1186	50.1492
463	47.205	47.322	47.4359	47.5456	47.6525	47.7559	47.8567	47.9515	48.0457	48.1353	48.2247	48.3073	48.3893	48.4682	48.545	48.6219	48.6909	48.7595	48.8282	48.8938	48.9572	49.0205	49.0794	49.135	49.1906	49.2464	49.299	49.3481	49.3982	49.4484	49.4969	49.5398	49.5834	49.6275	49.6715	49.7117	49.7485	49.7853	49.8221	49.859	49.8964	49.9338	49.9642	49.9944	50.025	50.0556	50.0862	50.1168	50.1474
464	47.2029	47.3198	47.4337	47.5434	47.6503	47.7537	47.8544	47.9493	48.0435	48.1331	48.2224	48.3051	48.3871	48.4659	48.5428	48.6197	48.6886	48.7573	48.8259	48.8916	48.955	49.0183	49.0772	49.1328	49.1884	49.2442	49.2968	49.3459	49.3961	49.4463	49.4949	49.5377	49.5814	49.6254	49.6695	49.7097	49.7465	49.7833	49.8201	49.8571	49.8945	49.9319	49.9623	49.9925	50.0232	50.0538	50.0844	50.115	50.1457
465	47.2007	47.3176	47.4315	47.5412	47.6481	47.7515	47.8522	47.9471	48.0412	48.1309	48.2202	48.3028	48.3848	48.4637	48.5406	48.6174	48.6864	48.7551	48.8237	48.8894	48.9527	49.0161	49.075	49.1306	49.1862	49.2421	49.2947	49.3438	49.394	49.4442	49.4928	49.5357	49.5793	49.6234	49.6674	49.7077	49.7445	49.7814	49.8182	49.8551	49.8926	49.93	49.9604	49.9907	50.0213	50.052	50.0826	50.1133	50.1439
466	47.1985	47.3154	47.4293	47.539	47.6459	47.7492	47.85	47.9448	48.039	48.1286	48.2179	48.3006	48.3826	48.4614	48.5383	48.6152	48.6842	48.7528	48.8215	48.8871	48.9505	49.0139	49.0728	49.1284	49.1841	49.2399	49.2925	49.3417	49.3919	49.4421	49.4907	49.5336	49.5773	49.6213	49.6654	49.7057	49.7426	49.7794	49.8162	49.8532	49.8907	49.9281	49.9585	49.9888	50.0195	50.0502	50.0808	50.1115	50.1422
467	47.1963	47.3132	47.4271	47.5368	47.6437	47.747	47.8477	47.9426	48.0368	48.1264	48.2157	48.2983	48.3803	48.4592	48.5361	48.6129	48.6819	48.7506	48.8193	48.8849	48.9483	49.0117	49.0706	49.1263	49.1819	49.2378	49.2904	49.3395	49.3897	49.44	49.4886	49.5315	49.5752	49.6193	49.6634	49.7037	49.7406	49.7774	49.8143	49.8513	49.8887	49.9262	49.9567	49.987	50.0177	50.0483	50.079	50.1097	50.1404
468	47.1942	47.311	47.4249	47.5346	47.6414	47.7448	47.8455	47.9403	48.0345	48.1241	48.2134	48.2961	48.3781	48.457	48.5338	48.6107	48.6797	48.7484	48.8171	48.8827	48.9461	49.0095	49.0684	49.1241	49.1797	49.2356	49.2882	49.3374	49.3876	49.4379	49.4865	49.5294	49.5731	49.6173	49.6614	49.7017	49.7386	49.7754	49.8123	49.8493	49.8868	49.9243	49.9548	49.9851	50.0158	50.0465	50.0772	50.1079	50.1386
469	47.192	47.3088	47.4227	47.5324	47.6392	47.7425	47.8433	47.9381	48.0323	48.1219	48.2112	48.2939	48.3758	48.4547	48.5316	48.6085	48.6775	48.7462	48.8148	48.8805	48.9439	49.0073	49.0662	49.1219	49.1776	49.2335	49.2861	49.3353	49.3855	49.4358	49.4844	49.5274	49.5711	49.6152	49.6593	49.6997	49.7366	49.7735	49.8104	49.8474	49.8849	49.9224	49.9529	49.9833	50.014	50.0447	50.0754	50.1062	50.1369
470	47.1898	47.3066	47.4205	47.5302	47.637	47.7403	47.841	47.9359	48.03	48.1196	48.2089	48.2916	48.3736	48.4525	48.5293	48.6062	48.6752	48.7439	48.8126	48.8783	48.9417	49.0051	49.0641	49.1197	49.1754	49.2313	49.2839	49.3332	49.3834	49.4337	49.4823	49.5253	49.569	49.6132	49.6573	49.6977	49.7346	49.7715	49.8084	49.8455	49.883	49.9205	49.951	49.9814	50.0122	50.0429	50.0737	50.1044	50.1351
471	47.1876	47.3045	47.4183	47.528	47.6348	47.7381	47.8388	47.9336	48.0278	48.1174	48.2067	48.2894	48.3713	48.4502	48.5271	48.604	48.673	48.7417	48.8104	48.8761	48.9395	49.0029	49.0619	49.1175	49.1732	49.2291	49.2818	49.331	49.3813	49.4316	49.4802	49.5232	49.567	49.6111	49.6553	49.6957	49.7326	49.7695	49.8065	49.8435	49.8811	49.9186	49.9492	49.9796	50.0103	50.0411	50.0719	50.1026	50.1334
472	47.1855	47.3023	47.4161	47.5257	47.6326	47.7359	47.8366	47.9314	48.0255	48.1151	48.2044	48.2871	48.3691	48.448	48.5249	48.6017	48.6708	48.7395	48.8082	48.8738	48.9373	49.0007	49.0597	49.1154	49.1711	49.227	49.2797	49.3289	49.3792	49.4295	49.4781	49.5212	49.5649	49.6091	49.6533	49.6937	49.7306	49.7676	49.8045	49.8416	49.8792	49.9167	49.9473	49.9777	50.0085	50.0393	50.0701	50.1009	50.1316
473	47.1833	47.3001	47.4139	47.5235	47.6303	47.7336	47.8343	47.9292	48.0233	48.1129	48.2022	48.2849	48.3669	48.4457	48.5226	48.5995	48.6685	48.7372	48.8059	48.8716	48.9351	48.9985	49.0575	49.1132	49.1689	49.2248	49.2775	49.3268	49.377	49.4274	49.4761	49.5191	49.5629	49.6071	49.6513	49.6917	49.7286	49.7656	49.8026	49.8397	49.8773	49.9148	49.9454	49.9758	50.0067	50.0375	50.0683	50.0991	50.1299
474	47.1811	47.2979	47.4117	47.5213	47.6281	47.7314	47.8321	47.9269	48.021	48.1107	48.1999	48.2826	48.3646	48.4435	48.5204	48.5973	48.6663	48.735	48.8037	48.8694	48.9329	48.9963	49.0553	49.111	49.1667	49.2227	49.2754	49.3246	49.3749	49.4253	49.474	49.517	49.5608	49.605	49.6492	49.6897	49.7267	49.7636	49.8006	49.8377	49.8753	49.9129	49.9435	49.974	50.0048	50.0356	50.0665	50.0973	50.1281
475	47.1789	47.2957	47.4095	47.5191	47.6259	47.7292	47.8299	47.9247	48.0188	48.1084	48.1977	48.2804	48.3624	48.4412	48.5181	48.595	48.6641	48.7328	48.8015	48.8672	48.9307	48.9941	49.0531	49.1088	49.1646	49.2205	49.2732	49.3225	49.3728	49.4232	49.4719	49.5149	49.5587	49.603	49.6472	49.6877	49.7247	49.7617	49.7987	49.8358	49.8734	49.911	49.9417	49.9721	50.003	50.0338	50.0647	50.0955	50.1264
476	47.1768	47.2935	47.4073	47.5169	47.6237	47.727	47.8276	47.9224	48.0166	48.1062	48.1954	48.2781	48.3601	48.439	48.5159	48.5928	48.6618	48.7305	48.7993	48.865	48.9285	48.9919	49.0509	49.1067	49.1624	49.2184	49.2711	49.3204	49.3707	49.4211	49.4698	49.5129	49.5567	49.6009	49.6452	49.6857	49.7227	49.7597	49.7967	49.8339	49.8715	49.9091	49.9398	49.9703	50.0012	50.032	50.0629	50.0938	50.1246
477	47.1746	47.2913	47.4051	47.5147	47.6215	47.7247	47.8254	47.9202	48.0143	48.1039	48.1932	48.2759	48.3579	48.4367	48.5136	48.5905	48.6596	48.7283	48.797	48.8628	48.9263	48.9898	49.0487	49.1045	49.1602	49.2162	49.2689	49.3182	49.3686	49.419	49.4677	49.5108	49.5546	49.5989	49.6432	49.6837	49.7207	49.7577	49.7948	49.8319	49.8696	49.9073	49.9379	49.9684	49.9993	50.0302	50.0611	50.092	50.1229
478	47.1724	47.2891	47.4029	47.5125	47.6192	47.7225	47.8232	47.918	48.0121	48.1017	48.1909	48.2736	48.3556	48.4345	48.5114	48.5883	48.6574	48.7261	48.7948	48.8605	48.924	48.9876	49.0465	49.1023	49.1581	49.214	49.2668	49.3161	49.3665	49.4169	49.4656	49.5087	49.5526	49.5969	49.6411	49.6816	49.7187	49.7558	49.7928	49.83	49.8677	49.9054	49.936	49.9666	49.9975	50.0284	50.0593	50.0902	50.1211
479	47.1702	47.287	47.4007	47.5103	47.617	47.7203	47.8209	47.9157	48.0098	48.0994	48.1887	48.2714	48.3534	48.4322	48.5092	48.5861	48.6551	48.7239	48.7926	48.8583	48.9218	48.9854	49.0443	49.1001	49.1559	49.2119	49.2646	49.314	49.3643	49.4148	49.4635	49.5066	49.5505	49.5948	49.6391	49.6796	49.7167	49.7538	49.7909	49.8281	49.8658	49.9035	49.9342	49.9647	49.9956	50.0266	50.0575	50.0884	50.1194
480	47.1681	47.2848	47.3985	47.5081	47.6148	47.7181	47.8187	47.9135	48.0076	48.0972	48.1865	48.2691	48.3511	48.43	48.5069	48.5838	48.6529	48.7216	48.7904	48.8561	48.9196	48.9832	49.0422	49.0979	49.1537	49.2097	49.2625	49.3118	49.3622	49.4127	49.4614	49.5046	49.5485	49.5928	49.6371	49.6776	49.7147	49.7518	49.7889	49.8261	49.8639	49.9016	49.9323	49.9629	49.9938	50.0248	50.0557	50.0867	50.1176
481	47.1659	47.2826	47.3963	47.5059	47.6126	47.7158	47.8165	47.9112	48.0053	48.0949	48.1842	48.2669	48.3489	48.4278	48.5047	48.5816	48.6507	48.7194	48.7881	48.8539	48.9174	48.981	49.04	49.0958	49.1516	49.2076	49.2604	49.3097	49.3601	49.4106	49.4594	49.5025	49.5464	49.5907	49.6351	49.6756	49.7127	49.7498	49.787	49.8242	49.8619	49.8997	49.9304	49.961	49.992	50.023	50.0539	50.0849	50.1159
482	47.1637	47.2804	47.3941	47.5036	47.6104	47.7136	47.8142	47.909	48.0031	48.0927	48.182	48.2646	48.3466	48.4255	48.5024	48.5793	48.6484	48.7172	48.7859	48.8517	48.9152	48.9788	49.0378	49.0936	49.1494	49.2054	49.2582	49.3076	49.358	49.4085	49.4573	49.5004	49.5443	49.5887	49.633	49.6736	49.7108	49.7479	49.785	49.8223	49.86	49.8978	49.9285	49.9591	49.9901	50.0211	50.0521	50.0831	50.1141
483	47.1615	47.2782	47.3919	47.5014	47.6082	47.7114	47.812	47.9068	48.0009	48.0904	48.1797	48.2624	48.3444	48.4233	48.5002	48.5771	48.6462	48.7149	48.7837	48.8495	48.913	48.9766	49.0356	49.0914	49.1472	49.2033	49.2561	49.3055	49.3559	49.4064	49.4552	49.4984	49.5423	49.5867	49.631	49.6716	49.7088	49.7459	49.7831	49.8203	49.8581	49.8959	49.9267	49.9573	49.9883	50.0193	50.0503	50.0814	50.1124
484	47.1594	47.276	47.3897	47.4992	47.6059	47.7091	47.8098	47.9045	47.9986	48.0882	48.1775	48.2601	48.3421	48.421	48.4979	48.5749	48.6439	48.7127	48.7815	48.8472	48.9108	48.9744	49.0334	49.0892	49.145	49.2011	49.2539	49.3033	49.3538	49.4043	49.4531	49.4963	49.5402	49.5846	49.629	49.6696	49.7068	49.7439	49.7811	49.8184	49.8562	49.894	49.9248	49.9554	49.9865	50.0175	50.0485	50.0796	50.1106
485	47.1572	47.2738	47.3875	47.497	47.6037	47.7069	47.8075	47.9023	47.9964	48.086	48.1752	48.2579	48.3399	48.4188	48.4957	48.5726	48.6417	48.7105	48.7793	48.845	48.9086	48.9722	49.0312	49.087	49.1429	49.1989	49.2518	49.3012	49.3516	49.4022	49.451	49.4942	49.5382	49.5826	49.627	49.6676	49.7048	49.742	49.7791	49.8165	49.8543	49.8921	49.9229	49.9536	49.9846	50.0157	50.0468	50.0778	50.1089
486	47.155	47.2716	47.3853	47.4948	47.6015	47.7047	47.8053	47.9001	47.9941	48.0837	48.173	48.2556	48.3376	48.4165	48.4934	48.5704	48.6395	48.7083	48.777	48.8428	48.9064	48.97	49.029	49.0849	49.1407	49.1968	49.2496	49.2991	49.3495	49.4001	49.4489	49.4921	49.5361	49.5805	49.6249	49.6656	49.7028	49.74	49.7772	49.8145	49.8524	49.8902	49.921	49.9517	49.9828	50.0139	50.045	50.076	50.1071
487	47.1528	47.2694	47.3831	47.4926	47.5993	47.7025	47.8031	47.8978	47.9919	48.0815	48.1707	48.2534	48.3354	48.4143	48.4912	48.5681	48.6372	48.706	48.7748	48.8406	48.9042	48.9678	49.0268	49.0827	49.1385	49.1946	49.2475	49.2969	49.3474	49.398	49.4468	49.4901	49.5341	49.5785	49.6229	49.6636	49.7008	49.738	49.7752	49.8126	49.8505	49.8883	49.9192	49.9499	49.981	50.0121	50.0432	50.0743	50.1054
488	47.1507	47.2673	47.3809	47.4904	47.5971	47.7002	47.8008	47.8956	47.9896	48.0792	48.1685	48.2511	48.3331	48.412	48.489	48.5659	48.635	48.7038	48.7726	48.8384	48.902	48.9656	49.0246	49.0805	49.1364	49.1925	49.2453	49.2948	49.3453	49.3959	49.4447	49.488	49.532	49.5765	49.6209	49.6616	49.6988	49.7361	49.7733	49.8107	49.8485	49.8864	49.9173	49.948	49.9791	50.0103	50.0414	50.0725	50.1036
489	47.1485	47.2651	47.3787	47.4882	47.5948	47.698	47.7986	47.8933	47.9874	48.077	48.1662	48.2489	48.3309	48.4098	48.4867	48.5636	48.6328	48.7016	48.7704	48.8362	48.8998	48.9634	49.0225	49.0783	49.1342	49.1903	49.2432	49.2927	49.3432	49.3938	49.4426	49.4859	49.53	49.5744	49.6189	49.6596	49.6968	49.7341	49.7713	49.8087	49.8466	49.8845	49.9154	49.9462	49.9773	50.0084	50.0396	50.0707	50.1019
490	47.1463	47.2629	47.3765	47.486	47.5926	47.6958	47.7964	47.8911	47.9852	48.0747	48.164	48.2466	48.3286	48.4075	48.4845	48.5614	48.6305	48.6993	48.7681	48.8339	48.8975	48.9612	49.0203	49.0762	49.132	49.1882	49.2411	49.2905	49.3411	49.3917	49.4406	49.4838	49.5279	49.5724	49.6169	49.6576	49.6948	49.7321	49.7694	49.8068	49.8447	49.8826	49.9135	49.9443	49.9755	50.0066	50.0378	50.0689	50.1001
491	47.1441	47.2607	47.3743	47.4838	47.5904	47.6936	47.7941	47.8889	47.9829	48.0725	48.1617	48.2444	48.3264	48.4053	48.4822	48.5592	48.6283	48.6971	48.7659	48.8317	48.8953	48.959	49.0181	49.074	49.1299	49.186	49.2389	49.2884	49.3389	49.3896	49.4385	49.4818	49.5258	49.5703	49.6148	49.6556	49.6929	49.7302	49.7674	49.8049	49.8428	49.8807	49.9117	49.9424	49.9736	50.0048	50.036	50.0672	50.0983
492	47.142	47.2585	47.3721	47.4815	47.5882	47.6913	47.7919	47.8866	47.9807	48.0702	48.1595	48.2422	48.3241	48.4031	48.48	48.5569	48.6261	48.6949	48.7637	48.8295	48.8931	48.9568	49.0159	49.0718	49.1277	49.1839	49.2368	49.2863	49.3368	49.3874	49.4364	49.4797	49.5238	49.5683	49.6128	49.6536	49.6909	49.7282	49.7655	49.8029	49.8409	49.8788	49.9098	49.9406	49.9718	50.003	50.0342	50.0654	50.0966
493	47.1398	47.2563	47.3699	47.4793	47.586	47.6891	47.7897	47.8844	47.9784	48.068	48.1572	48.2399	48.3219	48.4008	48.4777	48.5547	48.6238	48.6926	48.7615	48.8273	48.8909	48.9546	49.0137	49.0696	49.1255	49.1817	49.2346	49.2842	49.3347	49.3853	49.4343	49.4776	49.5217	49.5663	49.6108	49.6516	49.6889	49.7262	49.7635	49.801	49.839	49.8769	49.9079	49.9387	49.97	50.0012	50.0324	50.0636	50.0948
494	47.1376	47.2541	47.3677	47.4771	47.5837	47.6869	47.7874	47.8821	47.9762	48.0657	48.155	48.2377	48.3197	48.3986	48.4755	48.5524	48.6216	48.6904	48.7592	48.8251	48.8887	48.9524	49.0115	49.0674	49.1234	49.1795	49.2325	49.282	49.3326	49.3832	49.4322	49.4756	49.5197	49.5642	49.6088	49.6496	49.6869	49.7242	49.7616	49.7991	49.8371	49.875	49.906	49.9369	49.9681	49.9994	50.0306	50.0619	50.0931
495	47.1354	47.2519	47.3655	47.4749	47.5815	47.6846	47.7852	47.8799	47.9739	48.0635	48.1527	48.2354	48.3174	48.3963	48.4733	48.5502	48.6194	48.6882	48.757	48.8229	48.8865	48.9502	49.0093	49.0653	49.1212	49.1774	49.2303	49.2799	49.3305	49.3811	49.4301	49.4735	49.5176	49.5622	49.6067	49.6475	49.6849	49.7223	49.7596	49.7972	49.8351	49.8731	49.9042	49.935	49.9663	49.9976	50.0288	50.0601	50.0913
496	47.1333	47.2497	47.3633	47.4727	47.5793	47.6824	47.783	47.8777	47.9717	48.0613	48.1505	48.2332	48.3152	48.3941	48.471	48.548	48.6171	48.686	48.7548	48.8206	48.8843	48.948	49.0071	49.0631	49.119	49.1752	49.2282	49.2778	49.3284	49.379	49.428	49.4714	49.5156	49.5601	49.6047	49.6455	49.6829	49.7203	49.7577	49.7952	49.8332	49.8712	49.9023	49.9332	49.9645	49.9957	50.027	50.0583	50.0896
497	47.1311	47.2476	47.3611	47.4705	47.5771	47.6802	47.7807	47.8754	47.9695	48.059	48.1482	48.2309	48.3129	48.3918	48.4688	48.5457	48.6149	48.6837	48.7526	48.8184	48.8821	48.9458	49.0049	49.0609	49.1169	49.1731	49.226	49.2756	49.3262	49.3769	49.4259	49.4693	49.5135	49.5581	49.6027	49.6435	49.6809	49.7183	49.7557	49.7933	49.8313	49.8693	49.9004	49.9313	49.9626	49.9939	50.0252	50.0565	50.0878
498	47.1289	47.2454	47.3589	47.4683	47.5749	47.678	47.7785	47.8732	47.9672	48.0568	48.146	48.2287	48.3107	48.3896	48.4665	48.5435	48.6127	48.6815	48.7503	48.8162	48.8799	48.9436	49.0027	49.0587	49.1147	49.1709	49.2239	49.2735	49.3241	49.3748	49.4238	49.4673	49.5114	49.5561	49.6007	49.6415	49.6789	49.7164	49.7538	49.7914	49.8294	49.8674	49.8985	49.9295	49.9608	49.9921	50.0234	50.0548	50.0861
499	47.1267	47.2432	47.3567	47.4661	47.5726	47.6757	47.7763	47.871	47.965	48.0545	48.1437	48.2264	48.3084	48.3873	48.4643	48.5412	48.6104	48.6793	48.7481	48.814	48.8777	48.9414	49.0006	49.0565	49.1125	49.1688	49.2218	49.2714	49.322	49.3727	49.4218	49.4652	49.5094	49.554	49.5986	49.6395	49.677	49.7144	49.7518	49.7894	49.8275	49.8655	49.8967	49.9276	49.959	49.9903	50.0216	50.053	50.0843
500	47.1246	47.241	47.3545	47.4639	47.5704	47.6735	47.774	47.8687	47.9627	48.0523	48.1415	48.2242	48.3062	48.3851	48.462	48.539	48.6082	48.677	48.7459	48.8118	48.8755	48.9392	48.9984	49.0544	49.1104	49.1666	49.2196	49.2692	49.3199	49.3706	49.4197	49.4631	49.5073	49.552	49.5966	49.6375	49.675	49.7124	49.7499	49.7875	49.8256	49.8637	49.8948	49.9258	49.9571	49.9885	50.0198	50.0512	50.0826
501	47.1224	47.2388	47.3523	47.4617	47.5682	47.6713	47.7718	47.8665	47.9605	48.05	48.1393	48.2219	48.3039	48.3828	48.4598	48.5368	48.606	48.6748	48.7437	48.8096	48.8733	48.937	48.9962	49.0522	49.1082	49.1644	49.2175	49.2671	49.3178	49.3685	49.4176	49.4611	49.5053	49.5499	49.5946	49.6355	49.673	49.7105	49.7479	49.7856	49.8237	49.8618	49.8929	49.9239	49.9553	49.9867	50.0181	50.0494	50.0808
502	47.1202	47.2366	47.3501	47.4594	47.566	47.6691	47.7696	47.8642	47.9582	48.0478	48.137	48.2197	48.3017	48.3806	48.4576	48.5345	48.6037	48.6726	48.7414	48.8073	48.8711	48.9348	48.994	49.05	49.106	49.1623	49.2153	49.265	49.3157	49.3664	49.4155	49.459	49.5032	49.5479	49.5926	49.6335	49.671	49.7085	49.746	49.7836	49.8217	49.8599	49.891	49.922	49.9534	49.9849	50.0163	50.0477	50.0791
503	47.118	47.2344	47.3479	47.4572	47.5638	47.6668	47.7673	47.862	47.956	48.0455	48.1348	48.2174	48.2994	48.3783	48.4553	48.5323	48.6015	48.6704	48.7392	48.8051	48.8688	48.9326	48.9918	49.0478	49.1039	49.1601	49.2132	49.2628	49.3135	49.3643	49.4134	49.4569	49.5012	49.5459	49.5905	49.6315	49.669	49.7065	49.744	49.7817	49.8198	49.858	49.8892	49.9202	49.9516	49.983	50.0145	50.0459	50.0773
504	47.1158	47.2322	47.3457	47.455	47.5615	47.6646	47.7651	47.8598	47.9538	48.0433	48.1325	48.2152	48.2972	48.3761	48.4531	48.53	48.5993	48.6681	48.737	48.8029	48.8666	48.9304	48.9896	49.0456	49.1017	49.158	49.211	49.2607	49.3114	49.3622	49.4113	49.4548	49.4991	49.5438	49.5885	49.6295	49.667	49.7045	49.7421	49.7798	49.8179	49.8561	49.8873	49.9183	49.9498	49.9812	50.0127	50.0441	50.0756
505	47.1137	47.2301	47.3435	47.4528	47.5593	47.6624	47.7629	47.8575	47.9515	48.041	48.1303	48.2129	48.2949	48.3739	48.4508	48.5278	48.597	48.6659	48.7348	48.8007	48.8644	48.9282	48.9874	49.0435	49.0995	49.1558	49.2089	49.2586	49.3093	49.3601	49.4092	49.4528	49.4971	49.5418	49.5865	49.6275	49.665	49.7026	49.7401	49.7778	49.816	49.8542	49.8854	49.9165	49.9479	49.9794	50.0109	50.0423	50.0738
506	47.1115	47.2279	47.3413	47.4506	47.5571	47.6601	47.7606	47.8553	47.9493	48.0388	48.128	48.2107	48.2927	48.3716	48.4486	48.5256	48.5948	48.6637	48.7326	48.7985	48.8622	48.926	48.9852	49.0413	49.0974	49.1537	49.2068	49.2565	49.3072	49.358	49.4071	49.4507	49.495	49.5397	49.5845	49.6255	49.663	49.7006	49.7382	49.7759	49.8141	49.8523	49.8835	49.9146	49.9461	49.9776	50.0091	50.0406	50.0721
507	47.1093	47.2257	47.3391	47.4484	47.5549	47.6579	47.7584	47.853	47.947	48.0366	48.1258	48.2084	48.2904	48.3694	48.4463	48.5233	48.5925	48.6614	48.7303	48.7963	48.86	48.9238	48.983	49.0391	49.0952	49.1515	49.2046	49.2543	49.3051	49.3559	49.4051	49.4486	49.4929	49.5377	49.5825	49.6235	49.6611	49.6986	49.7362	49.774	49.8122	49.8504	49.8816	49.9128	49.9443	49.9758	50.0073	50.0388	50.0703
508	47.1071	47.2235	47.3369	47.4462	47.5527	47.6557	47.7562	47.8508	47.9448	48.0343	48.1235	48.2062	48.2882	48.3671	48.4441	48.5211	48.5903	48.6592	48.7281	48.794	48.8578	48.9216	48.9808	49.0369	49.093	49.1493	49.2025	49.2522	49.303	49.3538	49.403	49.4465	49.4909	49.5357	49.5804	49.6215	49.6591	49.6967	49.7343	49.772	49.8103	49.8485	49.8798	49.9109	49.9424	49.974	50.0055	50.037	50.0686
509	47.105	47.2213	47.3347	47.444	47.5505	47.6535	47.7539	47.8486	47.9425	48.0321	48.1213	48.2039	48.2859	48.3649	48.4419	48.5188	48.5881	48.657	48.7259	48.7918	48.8556	48.9194	48.9787	49.0348	49.0909	49.1472	49.2003	49.2501	49.3008	49.3517	49.4009	49.4445	49.4888	49.5336	49.5784	49.6195	49.6571	49.6947	49.7323	49.7701	49.8083	49.8466	49.8779	49.9091	49.9406	49.9722	50.0037	50.0353	50.0668
510	47.1028	47.2191	47.3325	47.4418	47.5482	47.6512	47.7517	47.8463	47.9403	48.0298	48.119	48.2017	48.2837	48.3626	48.4396	48.5166	48.5858	48.6548	48.7237	48.7896	48.8534	48.9172	48.9765	49.0326	49.0887	49.145	49.1982	49.2479	49.2987	49.3496	49.3988	49.4424	49.4868	49.5316	49.5764	49.6175	49.6551	49.6927	49.7304	49.7682	49.8064	49.8447	49.876	49.9072	49.9388	49.9703	50.0019	50.0335	50.0651
511	47.1006	47.2169	47.3303	47.4395	47.546	47.649	47.7495	47.8441	47.9381	48.0276	48.1168	48.1994	48.2814	48.3604	48.4374	48.5144	48.5836	48.6525	48.7214	48.7874	48.8512	48.915	48.9743	49.0304	49.0865	49.1429	49.196	49.2458	49.2966	49.3475	49.3967	49.4403	49.4847	49.5295	49.5744	49.6155	49.6531	49.6908	49.7284	49.7662	49.8045	49.8428	49.8741	49.9053	49.9369	49.9685	50.0001	50.0317	50.0633
512	47.0984	47.2147	47.3281	47.4373	47.5438	47.6468	47.7472	47.8419	47.9358	48.0253	48.1145	48.1972	48.2792	48.3581	48.4351	48.5121	48.5814	48.6503	48.7192	48.7852	48.849	48.9128	48.9721	49.0282	49.0843	49.1407	49.1939	49.2437	49.2945	49.3454	49.3946	49.4383	49.4827	49.5275	49.5723	49.6134	49.6511	49.6888	49.7265	49.7643	49.8026	49.8409	49.8723	49.9035	49.9351	49.9667	49.9983	50.0299	50.0616
513	47.0963	47.2125	47.3259	47.4351	47.5416	47.6446	47.745	47.8396	47.9336	48.0231	48.1123	48.195	48.2769	48.3559	48.4329	48.5099	48.5791	48.6481	48.717	48.783	48.8468	48.9106	48.9699	49.026	49.0822	49.1386	49.1917	49.2415	49.2924	49.3433	49.3925	49.4362	49.4806	49.5255	49.5703	49.6114	49.6491	49.6868	49.7245	49.7624	49.8007	49.839	49.8704	49.9016	49.9333	49.9649	49.9965	50.0282	50.0598
514	47.0941	47.2104	47.3237	47.4329	47.5394	47.6423	47.7428	47.8374	47.9313	48.0208	48.11	48.1927	48.2747	48.3536	48.4306	48.5076	48.5769	48.6458	48.7148	48.7807	48.8446	48.9084	48.9677	49.0239	49.08	49.1364	49.1896	49.2394	49.2903	49.3412	49.3904	49.4341	49.4785	49.5234	49.5683	49.6094	49.6471	49.6849	49.7226	49.7604	49.7988	49.8371	49.8685	49.8998	49.9314	49.9631	49.9947	50.0264	50.058
515	47.0919	47.2082	47.3215	47.4307	47.5371	47.6401	47.7405	47.8351	47.9291	48.0186	48.1078	48.1905	48.2725	48.3514	48.4284	48.5054	48.5747	48.6436	48.7125	48.7785	48.8424	48.9062	48.9655	49.0217	49.0778	49.1342	49.1875	49.2373	49.2881	49.3391	49.3883	49.432	49.4765	49.5214	49.5663	49.6074	49.6452	49.6829	49.7206	49.7585	49.7969	49.8352	49.8666	49.8979	49.9296	49.9613	49.9929	50.0246	50.0563
516	47.0897	47.206	47.3193	47.4285	47.5349	47.6379	47.7383	47.8329	47.9268	48.0163	48.1055	48.1882	48.2702	48.3492	48.4262	48.5032	48.5724	48.6414	48.7103	48.7763	48.8401	48.904	48.9633	49.0195	49.0757	49.1321	49.1853	49.2351	49.286	49.337	49.3863	49.43	49.4744	49.5193	49.5642	49.6054	49.6432	49.6809	49.7187	49.7566	49.7949	49.8333	49.8648	49.8961	49.9278	49.9595	49.9912	50.0228	50.0545
517	47.0876	47.2038	47.3171	47.4263	47.5327	47.6356	47.7361	47.8307	47.9246	48.0141	48.1033	48.186	48.268	48.3469	48.4239	48.5009	48.5702	48.6391	48.7081	48.7741	48.8379	48.9018	48.9611	49.0173	49.0735	49.1299	49.1832	49.233	49.2839	49.3349	49.3842	49.4279	49.4724	49.5173	49.5622	49.6034	49.6412	49.6789	49.7167	49.7546	49.793	49.8314	49.8629	49.8942	49.9259	49.9576	49.9894	50.0211	50.0528
518	47.0854	47.2016	47.3149	47.4241	47.5305	47.6334	47.7338	47.8284	47.9224	48.0119	48.101	48.1837	48.2657	48.3447	48.4217	48.4987	48.568	48.6369	48.7059	48.7719	48.8357	48.8996	48.959	49.0151	49.0713	49.1278	49.181	49.2309	49.2818	49.3328	49.3821	49.4258	49.4703	49.5153	49.5602	49.6014	49.6392	49.677	49.7148	49.7527	49.7911	49.8295	49.861	49.8924	49.9241	49.9558	49.9876	50.0193	50.051
519	47.0832	47.1994	47.3127	47.4219	47.5283	47.6312	47.7316	47.8262	47.9201	48.0096	48.0988	48.1815	48.2635	48.3424	48.4194	48.4964	48.5657	48.6347	48.7036	48.7697	48.8335	48.8974	48.9568	49.013	49.0692	49.1256	49.1789	49.2288	49.2797	49.3307	49.38	49.4237	49.4683	49.5132	49.5582	49.5994	49.6372	49.675	49.7128	49.7508	49.7892	49.8276	49.8591	49.8905	49.9223	49.954	49.9858	50.0175	50.0493
520	47.081	47.1972	47.3105	47.4197	47.526	47.629	47.7294	47.8239	47.9179	48.0074	48.0965	48.1792	48.2612	48.3402	48.4172	48.4942	48.5635	48.6325	48.7014	48.7674	48.8313	48.8952	48.9546	49.0108	49.067	49.1235	49.1767	49.2266	49.2776	49.3286	49.3779	49.4217	49.4662	49.5112	49.5562	49.5974	49.6352	49.673	49.7109	49.7488	49.7873	49.8257	49.8573	49.8886	49.9204	49.9522	49.984	50.0158	50.0475
521	47.0789	47.195	47.3083	47.4174	47.5238	47.6267	47.7271	47.8217	47.9156	48.0051	48.0943	48.177	48.259	48.3379	48.4149	48.492	48.5613	48.6302	48.6992	48.7652	48.8291	48.893	48.9524	49.0086	49.0648	49.1213	49.1746	49.2245	49.2754	49.3265	49.3758	49.4196	49.4642	49.5091	49.5541	49.5954	49.6332	49.6711	49.7089	49.7469	49.7854	49.8238	49.8554	49.8868	49.9186	49.9504	49.9822	50.014	50.0458
522	47.0767	47.1928	47.3061	47.4152	47.5216	47.6245	47.7249	47.8195	47.9134	48.0029	48.0921	48.1747	48.2567	48.3357	48.4127	48.4897	48.559	48.628	48.697	48.763	48.8269	48.8908	48.9502	49.0064	49.0627	49.1191	49.1724	49.2224	49.2733	49.3244	49.3737	49.4175	49.4621	49.5071	49.5521	49.5934	49.6312	49.6691	49.707	49.745	49.7835	49.822	49.8535	49.8849	49.9168	49.9486	49.9804	50.0122	50.044
523	47.0745	47.1907	47.3039	47.413	47.5194	47.6223	47.7227	47.8172	47.9111	48.0006	48.0898	48.1725	48.2545	48.3334	48.4105	48.4875	48.5568	48.6258	48.6948	48.7608	48.8247	48.8886	48.948	49.0043	49.0605	49.117	49.1703	49.2202	49.2712	49.3223	49.3716	49.4155	49.46	49.5051	49.5501	49.5914	49.6293	49.6671	49.705	49.743	49.7815	49.8201	49.8516	49.8831	49.9149	49.9468	49.9786	50.0104	50.0423
524	47.0723	47.1885	47.3017	47.4108	47.5172	47.6201	47.7204	47.815	47.9089	47.9984	48.0876	48.1702	48.2522	48.3312	48.4082	48.4852	48.5546	48.6235	48.6925	48.7586	48.8225	48.8864	48.9458	49.0021	49.0583	49.1148	49.1682	49.2181	49.2691	49.3202	49.3695	49.4134	49.458	49.503	49.5481	49.5894	49.6273	49.6652	49.703	49.7411	49.7796	49.8182	49.8498	49.8812	49.9131	49.9449	49.9768	50.0087	50.0405
525	47.0702	47.1863	47.2995	47.4086	47.5149	47.6178	47.7182	47.8128	47.9067	47.9961	48.0853	48.168	48.25	48.3289	48.406	48.483	48.5523	48.6213	48.6903	48.7564	48.8203	48.8842	48.9436	48.9999	49.0562	49.1127	49.166	49.216	49.267	49.3181	49.3675	49.4113	49.4559	49.501	49.546	49.5874	49.6253	49.6632	49.7011	49.7392	49.7777	49.8163	49.8479	49.8794	49.9112	49.9431	49.975	50.0069	50.0388
526	47.068	47.1841	47.2973	47.4064	47.5127	47.6156	47.716	47.8105	47.9044	47.9939	48.0831	48.1657	48.2477	48.3267	48.4037	48.4808	48.5501	48.6191	48.6881	48.7541	48.8181	48.882	48.9414	48.9977	49.054	49.1105	49.1639	49.2138	49.2649	49.316	49.3654	49.4092	49.4539	49.4989	49.544	49.5854	49.6233	49.6612	49.6991	49.7372	49.7758	49.8144	49.846	49.8775	49.9094	49.9413	49.9732	50.0051	50.037
527	47.0658	47.1819	47.2951	47.4042	47.5105	47.6134	47.7137	47.8083	47.9022	47.9916	48.0808	48.1635	48.2455	48.3244	48.4015	48.4785	48.5479	48.6169	48.6859	48.7519	48.8159	48.8798	48.9392	48.9955	49.0518	49.1084	49.1617	49.2117	49.2627	49.3138	49.3633	49.4072	49.4518	49.4969	49.542	49.5834	49.6213	49.6592	49.6972	49.7353	49.7739	49.8125	49.8441	49.8757	49.9076	49.9395	49.9714	50.0033	50.0353
528	47.0636	47.1797	47.2929	47.402	47.5083	47.6111	47.7115	47.806	47.8999	47.9894	48.0786	48.1612	48.2432	48.3222	48.3992	48.4763	48.5456	48.6146	48.6836	48.7497	48.8136	48.8776	48.9371	48.9934	49.0497	49.1062	49.1596	49.2096	49.2606	49.3117	49.3612	49.4051	49.4498	49.4949	49.54	49.5813	49.6193	49.6573	49.6952	49.7334	49.772	49.8106	49.8423	49.8738	49.9057	49.9377	49.9696	50.0016	50.0335
529	47.0615	47.1775	47.2907	47.3998	47.5061	47.6089	47.7093	47.8038	47.8977	47.9872	48.0763	48.159	48.241	48.32	48.397	48.474	48.5434	48.6124	48.6814	48.7475	48.8114	48.8754	48.9349	48.9912	49.0475	49.104	49.1574	49.2075	49.2585	49.3096	49.3591	49.403	49.4477	49.4928	49.5379	49.5793	49.6173	49.6553	49.6933	49.7314	49.7701	49.8087	49.8404	49.8719	49.9039	49.9359	49.9678	49.9998	50.0318
530	47.0593	47.1753	47.2885	47.3976	47.5038	47.6067	47.707	47.8016	47.8954	47.9849	48.0741	48.1567	48.2387	48.3177	48.3948	48.4718	48.5411	48.6102	48.6792	48.7453	48.8092	48.8732	48.9327	48.989	49.0453	49.1019	49.1553	49.2053	49.2564	49.3075	49.357	49.4009	49.4456	49.4908	49.5359	49.5773	49.6153	49.6533	49.6913	49.7295	49.7681	49.8068	49.8385	49.8701	49.9021	49.9341	49.966	49.998	50.03
531	47.0571	47.1732	47.2863	47.3953	47.5016	47.6045	47.7048	47.7993	47.8932	47.9827	48.0718	48.1545	48.2365	48.3155	48.3925	48.4696	48.5389	48.6079	48.677	48.7431	48.807	48.871	48.9305	48.9868	49.0432	49.0997	49.1531	49.2032	49.2543	49.3054	49.3549	49.3989	49.4436	49.4887	49.5339	49.5753	49.6134	49.6514	49.6894	49.7276	49.7662	49.8049	49.8366	49.8682	49.9002	49.9322	49.9642	49.9963	50.0283
532	47.0549	47.171	47.2841	47.3931	47.4994	47.6022	47.7026	47.7971	47.891	47.9804	48.0696	48.1522	48.2342	48.3132	48.3903	48.4673	48.5367	48.6057	48.6747	48.7409	48.8048	48.8688	48.9283	48.9846	49.041	49.0976	49.151	49.2011	49.2522	49.3033	49.3528	49.3968	49.4415	49.4867	49.5319	49.5733	49.6114	49.6494	49.6874	49.7256	49.7643	49.803	49.8348	49.8664	49.8984	49.9304	49.9625	49.9945	50.0265
533	47.0528	47.1688	47.2819	47.3909	47.4972	47.6	47.7003	47.7948	47.8887	47.9782	48.0673	48.15	48.232	48.311	48.388	48.4651	48.5344	48.6035	48.6725	48.7386	48.8026	48.8666	48.9261	48.9825	49.0388	49.0954	49.1489	49.1989	49.25	49.3012	49.3508	49.3947	49.4395	49.4847	49.5298	49.5713	49.6094	49.6474	49.6855	49.7237	49.7624	49.8011	49.8329	49.8645	49.8966	49.9286	49.9607	49.9927	50.0248
534	47.0506	47.1666	47.2797	47.3887	47.495	47.5978	47.6981	47.7926	47.8865	47.9759	48.0651	48.1477	48.2298	48.3087	48.3858	48.4628	48.5322	48.6012	48.6703	48.7364	48.8004	48.8644	48.9239	48.9803	49.0367	49.0933	49.1467	49.1968	49.2479	49.2991	49.3487	49.3927	49.4374	49.4826	49.5278	49.5693	49.6074	49.6455	49.6835	49.7218	49.7605	49.7992	49.831	49.8627	49.8947	49.9268	49.9589	49.9909	50.023
535	47.0484	47.1644	47.2775	47.3865	47.4928	47.5956	47.6959	47.7904	47.8842	47.9737	48.0628	48.1455	48.2275	48.3065	48.3835	48.4606	48.53	48.599	48.6681	48.7342	48.7982	48.8622	48.9217	48.9781	49.0345	49.0911	49.1446	49.1947	49.2458	49.297	49.3466	49.3906	49.4354	49.4806	49.5258	49.5673	49.6054	49.6435	49.6816	49.7198	49.7586	49.7973	49.8291	49.8608	49.8929	49.925	49.9571	49.9892	50.0213
536	47.0462	47.1622	47.2753	47.3843	47.4905	47.5933	47.6936	47.7881	47.882	47.9714	48.0606	48.1433	48.2253	48.3042	48.3813	48.4584	48.5277	48.5968	48.6658	48.732	48.796	48.86	48.9195	48.9759	49.0323	49.0889	49.1424	49.1925	49.2437	49.2949	49.3445	49.3885	49.4333	49.4785	49.5238	49.5653	49.6034	49.6415	49.6796	49.7179	49.7567	49.7954	49.8273	49.859	49.8911	49.9232	49.9553	49.9874	50.0195
537	47.0441	47.16	47.2731	47.3821	47.4883	47.5911	47.6914	47.7859	47.8797	47.9692	48.0583	48.141	48.223	48.302	48.3791	48.4561	48.5255	48.5946	48.6636	48.7298	48.7938	48.8578	48.9174	48.9738	49.0301	49.0868	49.1403	49.1904	49.2416	49.2928	49.3424	49.3864	49.4313	49.4765	49.5218	49.5633	49.6014	49.6396	49.6777	49.716	49.7547	49.7935	49.8254	49.8571	49.8892	49.9214	49.9535	49.9856	50.0177
538	47.0419	47.1578	47.2709	47.3799	47.4861	47.5889	47.6892	47.7837	47.8775	47.9669	48.0561	48.1388	48.2208	48.2997	48.3768	48.4539	48.5233	48.5923	48.6614	48.7276	48.7916	48.8556	48.9152	48.9716	49.028	49.0846	49.1381	49.1883	49.2395	49.2907	49.3403	49.3844	49.4292	49.4745	49.5197	49.5613	49.5994	49.6376	49.6757	49.714	49.7528	49.7916	49.8235	49.8552	49.8874	49.9195	49.9517	49.9838	50.016
539	47.0397	47.1556	47.2687	47.3777	47.4839	47.5867	47.6869	47.7814	47.8753	47.9647	48.0538	48.1365	48.2185	48.2975	48.3746	48.4516	48.521	48.5901	48.6592	48.7253	48.7894	48.8534	48.913	48.9694	49.0258	49.0825	49.136	49.1861	49.2373	49.2886	49.3382	49.3823	49.4271	49.4724	49.5177	49.5593	49.5974	49.6356	49.6738	49.7121	49.7509	49.7897	49.8216	49.8534	49.8856	49.9177	49.9499	49.9821	50.0142
540	47.0375	47.1535	47.2665	47.3755	47.4817	47.5844	47.6847	47.7792	47.873	47.9625	48.0516	48.1343	48.2163	48.2953	48.3723	48.4494	48.5188	48.5879	48.6569	48.7231	48.7872	48.8512	48.9108	48.9672	49.0236	49.0803	49.1338	49.184	49.2352	49.2865	49.3361	49.3802	49.4251	49.4704	49.5157	49.5573	49.5955	49.6336	49.6718	49.7102	49.749	49.7878	49.8198	49.8515	49.8837	49.9159	49.9481	49.9803	50.0125
541	47.0354	47.1513	47.2643	47.3732	47.4794	47.5822	47.6825	47.7769	47.8708	47.9602	48.0493	48.132	48.214	48.293	48.3701	48.4472	48.5166	48.5856	48.6547	48.7209	48.7849	48.849	48.9086	48.965	49.0215	49.0782	49.1317	49.1819	49.2331	49.2844	49.334	49.3782	49.423	49.4683	49.5137	49.5553	49.5935	49.6317	49.6699	49.7082	49.7471	49.7859	49.8179	49.8497	49.8819	49.9141	49.9463	49.9785	50.0107
542	47.0332	47.1491	47.2621	47.371	47.4772	47.58	47.6802	47.7747	47.8685	47.958	48.0471	48.1298	48.2118	48.2908	48.3678	48.4449	48.5143	48.5834	48.6525	48.7187	48.7827	48.8468	48.9064	48.9629	49.0193	49.076	49.1296	49.1798	49.231	49.2823	49.332	49.3761	49.421	49.4663	49.5116	49.5533	49.5915	49.6297	49.6679	49.7063	49.7452	49.784	49.816	49.8478	49.8801	49.9123	49.9445	49.9768	50.009
543	47.031	47.1469	47.2599	47.3688	47.475	47.5777	47.678	47.7725	47.8663	47.9557	48.0449	48.1275	48.2095	48.2885	48.3656	48.4427	48.5121	48.5812	48.6503	48.7165	48.7805	48.8446	48.9042	48.9607	49.0171	49.0739	49.1274	49.1776	49.2289	49.2802	49.3299	49.374	49.4189	49.4643	49.5096	49.5513	49.5895	49.6277	49.666	49.7044	49.7433	49.7821	49.8141	49.846	49.8782	49.9105	49.9427	49.975	50.0072
544	47.0288	47.1447	47.2577	47.3666	47.4728	47.5755	47.6758	47.7702	47.864	47.9535	48.0426	48.1253	48.2073	48.2863	48.3634	48.4404	48.5099	48.579	48.6481	48.7143	48.7783	48.8424	48.902	48.9585	49.015	49.0717	49.1253	49.1755	49.2268	49.2781	49.3278	49.3719	49.4169	49.4622	49.5076	49.5493	49.5875	49.6258	49.664	49.7024	49.7413	49.7802	49.8123	49.8441	49.8764	49.9087	49.9409	49.9732	50.0055
545	47.0267	47.1425	47.2555	47.3644	47.4706	47.5733	47.6735	47.768	47.8618	47.9512	48.0404	48.123	48.205	48.284	48.3611	48.4382	48.5076	48.5767	48.6458	48.712	48.7761	48.8402	48.8998	48.9563	49.0128	49.0695	49.1231	49.1734	49.2246	49.276	49.3257	49.3699	49.4148	49.4602	49.5056	49.5472	49.5855	49.6238	49.6621	49.7005	49.7394	49.7784	49.8104	49.8423	49.8746	49.9068	49.9391	49.9714	50.0037
546	47.0245	47.1403	47.2533	47.3622	47.4683	47.5711	47.6713	47.7657	47.8596	47.949	48.0381	48.1208	48.2028	48.2818	48.3589	48.436	48.5054	48.5745	48.6436	48.7098	48.7739	48.838	48.8976	48.9541	49.0106	49.0674	49.121	49.1712	49.2225	49.2739	49.3236	49.3678	49.4127	49.4581	49.5035	49.5452	49.5835	49.6218	49.6601	49.6986	49.7375	49.7765	49.8085	49.8404	49.8727	49.905	49.9373	49.9697	50.002
547	47.0223	47.1381	47.2511	47.36	47.4661	47.5688	47.6691	47.7635	47.8573	47.9467	48.0359	48.1185	48.2005	48.2795	48.3566	48.4337	48.5032	48.5723	48.6414	48.7076	48.7717	48.8358	48.8955	48.952	49.0085	49.0652	49.1188	49.1691	49.2204	49.2718	49.3215	49.3657	49.4107	49.4561	49.5015	49.5432	49.5815	49.6199	49.6582	49.6966	49.7356	49.7746	49.8066	49.8385	49.8709	49.9032	49.9356	49.9679	50.0002
548	47.0201	47.1359	47.2489	47.3578	47.4639	47.5666	47.6668	47.7613	47.8551	47.9445	48.0336	48.1163	48.1983	48.2773	48.3544	48.4315	48.5009	48.57	48.6392	48.7054	48.7695	48.8336	48.8933	48.9498	49.0063	49.0631	49.1167	49.167	49.2183	49.2697	49.3194	49.3636	49.4086	49.4541	49.4995	49.5412	49.5796	49.6179	49.6562	49.6947	49.7337	49.7727	49.8048	49.8367	49.869	49.9014	49.9338	49.9661	49.9985
549	47.0179	47.1338	47.2467	47.3556	47.4617	47.5644	47.6646	47.759	47.8528	47.9422	48.0314	48.114	48.196	48.275	48.3521	48.4292	48.4987	48.5678	48.6369	48.7032	48.7673	48.8314	48.8911	48.9476	49.0041	49.0609	49.1146	49.1648	49.2162	49.2676	49.3173	49.3616	49.4066	49.452	49.4975	49.5392	49.5776	49.6159	49.6543	49.6928	49.7318	49.7708	49.8029	49.8348	49.8672	49.8996	49.932	49.9643	49.9967
550	47.0158	47.1316	47.2445	47.3534	47.4595	47.5622	47.6624	47.7568	47.8506	47.94	48.0291	48.1118	48.1938	48.2728	48.3499	48.427	48.4964	48.5656	48.6347	48.701	48.7651	48.8292	48.8889	48.9454	49.002	49.0588	49.1124	49.1627	49.2141	49.2655	49.3152	49.3595	49.4045	49.45	49.4954	49.5372	49.5756	49.6139	49.6523	49.6908	49.7299	49.7689	49.801	49.833	49.8654	49.8978	49.9302	49.9626	49.995
551	47.0136	47.1294	47.2423	47.3511	47.4572	47.5599	47.6601	47.7546	47.8483	47.9378	48.0269	48.1095	48.1915	48.2705	48.3476	48.4248	48.4942	48.5634	48.6325	48.6987	48.7629	48.827	48.8867	48.9432	48.9998	49.0566	49.1103	49.1606	49.2119	49.2634	49.3132	49.3574	49.4025	49.4479	49.4934	49.5352	49.5736	49.612	49.6504	49.6889	49.7279	49.767	49.7991	49.8311	49.8635	49.896	49.9284	49.9608	49.9932
552	47.0114	47.1272	47.2401	47.3489	47.455	47.5577	47.6579	47.7523	47.8461	47.9355	48.0246	48.1073	48.1893	48.2683	48.3454	48.4225	48.492	48.5611	48.6303	48.6965	48.7607	48.8248	48.8845	48.9411	48.9976	49.0544	49.1081	49.1585	49.2098	49.2613	49.3111	49.3554	49.4004	49.4459	49.4914	49.5332	49.5716	49.61	49.6484	49.687	49.726	49.7651	49.7972	49.8293	49.8617	49.8941	49.9266	49.959	49.9915
553	47.0092	47.125	47.2379	47.3467	47.4528	47.5555	47.6557	47.7501	47.8438	47.9333	48.0224	48.105	48.187	48.2661	48.3432	48.4203	48.4897	48.5589	48.628	48.6943	48.7584	48.8226	48.8823	48.9389	48.9955	49.0523	49.106	49.1563	49.2077	49.2592	49.309	49.3533	49.3984	49.4439	49.4894	49.5312	49.5696	49.608	49.6465	49.685	49.7241	49.7632	49.7954	49.8274	49.8599	49.8923	49.9248	49.9573	49.9897
554	47.0071	47.1228	47.2357	47.3445	47.4506	47.5532	47.6534	47.7478	47.8416	47.931	48.0201	48.1028	48.1848	48.2638	48.3409	48.418	48.4875	48.5567	48.6258	48.6921	48.7562	48.8204	48.8801	48.9367	48.9933	49.0501	49.1038	49.1542	49.2056	49.2571	49.3069	49.3512	49.3963	49.4418	49.4874	49.5292	49.5676	49.6061	49.6445	49.6831	49.7222	49.7613	49.7935	49.8256	49.858	49.8905	49.923	49.9555	49.988
555	47.0049	47.1206	47.2335	47.3423	47.4484	47.551	47.6512	47.7456	47.8394	47.9288	48.0179	48.1005	48.1826	48.2616	48.3387	48.4158	48.4853	48.5544	48.6236	48.6899	48.754	48.8182	48.8779	48.9345	48.9911	49.048	49.1017	49.1521	49.2035	49.255	49.3048	49.3491	49.3942	49.4398	49.4853	49.5272	49.5656	49.6041	49.6426	49.6812	49.7203	49.7594	49.7916	49.8237	49.8562	49.8887	49.9212	49.9537	49.9862
556	47.0027	47.1184	47.2313	47.3401	47.4461	47.5488	47.6489	47.7434	47.8371	47.9265	48.0156	48.0983	48.1803	48.2593	48.3364	48.4135	48.483	48.5522	48.6214	48.6877	48.7518	48.816	48.8757	48.9324	48.989	49.0458	49.0995	49.1499	49.2014	49.2529	49.3027	49.3471	49.3922	49.4377	49.4833	49.5252	49.5637	49.6021	49.6406	49.6792	49.7184	49.7575	49.7897	49.8218	49.8544	49.8869	49.9194	49.9519	49.9845
557	47.0005	47.1163	47.2291	47.3379	47.4439	47.5466	47.6467	47.7411	47.8349	47.9243	48.0134	48.0961	48.1781	48.2571	48.3342	48.4113	48.4808	48.55	48.6191	48.6854	48.7496	48.8138	48.8736	48.9302	48.9868	49.0437	49.0974	49.1478	49.1992	49.2508	49.3006	49.345	49.3901	49.4357	49.4813	49.5232	49.5617	49.6002	49.6387	49.6773	49.7165	49.7556	49.7879	49.82	49.8525	49.8851	49.9176	49.9502	49.9827
558	46.9984	47.1141	47.2269	47.3357	47.4417	47.5443	47.6445	47.7389	47.8326	47.922	48.0111	48.0938	48.1758	48.2548	48.3319	48.4091	48.4786	48.5477	48.6169	48.6832	48.7474	48.8116	48.8714	48.928	48.9846	49.0415	49.0953	49.1457	49.1971	49.2487	49.2985	49.3429	49.3881	49.4337	49.4793	49.5212	49.5597	49.5982	49.6367	49.6754	49.7145	49.7537	49.786	49.8181	49.8507	49.8833	49.9158	49.9484	49.981
559	46.9962	47.1119	47.2247	47.3335	47.4395	47.5421	47.6422	47.7366	47.8304	47.9198	48.0089	48.0916	48.1736	48.2526	48.3297	48.4068	48.4763	48.5455	48.6147	48.681	48.7452	48.8094	48.8692	48.9258	48.9825	49.0393	49.0931	49.1435	49.195	49.2466	49.2964	49.3408	49.386	49.4316	49.4772	49.5192	49.5577	49.5962	49.6348	49.6734	49.7126	49.7518	49.7841	49.8163	49.8489	49.8814	49.914	49.9466	49.9792
560	46.994	47.1097	47.2225	47.3313	47.4373	47.5399	47.64	47.7344	47.8281	47.9175	48.0066	48.0893	48.1713	48.2503	48.3275	48.4046	48.4741	48.5433	48.6125	48.6788	48.743	48.8072	48.867	48.9236	48.9803	49.0372	49.091	49.1414	49.1929	49.2445	49.2944	49.3388	49.384	49.4296	49.4752	49.5172	49.5557	49.5943	49.6328	49.6715	49.7107	49.7499	49.7822	49.8144	49.847	49.8796	49.9122	49.9448	49.9774
561	46.9918	47.1075	47.2203	47.329	47.435	47.5377	47.6378	47.7322	47.8259	47.9153	48.0044	48.0871	48.1691	48.2481	48.3252	48.4023	48.4719	48.5411	48.6103	48.6766	48.7408	48.805	48.8648	48.9215	48.9781	49.035	49.0888	49.1393	49.1908	49.2424	49.2923	49.3367	49.3819	49.4275	49.4732	49.5151	49.5537	49.5923	49.6309	49.6696	49.7088	49.748	49.7804	49.8126	49.8452	49.8778	49.9104	49.9431	49.9757
562	46.9897	47.1053	47.2181	47.3268	47.4328	47.5354	47.6355	47.7299	47.8237	47.9131	48.0021	48.0848	48.1668	48.2458	48.323	48.4001	48.4696	48.5388	48.608	48.6744	48.7386	48.8028	48.8626	48.9193	48.976	49.0329	49.0867	49.1371	49.1887	49.2403	49.2902	49.3346	49.3798	49.4255	49.4712	49.5131	49.5517	49.5903	49.6289	49.6676	49.7069	49.7461	49.7785	49.8107	49.8434	49.876	49.9087	49.9413	49.9739
563	46.9875	47.1031	47.2159	47.3246	47.4306	47.5332	47.6333	47.7277	47.8214	47.9108	47.9999	48.0826	48.1646	48.2436	48.3207	48.3979	48.4674	48.5366	48.6058	48.6721	48.7364	48.8006	48.8604	48.9171	48.9738	49.0307	49.0845	49.135	49.1865	49.2381	49.2881	49.3326	49.3778	49.4235	49.4691	49.5111	49.5497	49.5883	49.6269	49.6657	49.705	49.7442	49.7766	49.8089	49.8415	49.8742	49.9069	49.9395	49.9722
564	46.9853	47.1009	47.2137	47.3224	47.4284	47.531	47.6311	47.7255	47.8192	47.9086	47.9976	48.0803	48.1623	48.2414	48.3185	48.3956	48.4652	48.5344	48.6036	48.6699	48.7342	48.7984	48.8582	48.9149	48.9716	49.0286	49.0824	49.1329	49.1844	49.236	49.286	49.3305	49.3757	49.4214	49.4671	49.5091	49.5478	49.5864	49.625	49.6638	49.7031	49.7423	49.7747	49.807	49.8397	49.8724	49.9051	49.9378	49.9704
565	46.9831	47.0987	47.2115	47.3202	47.4262	47.5287	47.6288	47.7232	47.8169	47.9063	47.9954	48.0781	48.1601	48.2391	48.3162	48.3934	48.4629	48.5321	48.6014	48.6677	48.732	48.7962	48.856	48.9127	48.9694	49.0264	49.0802	49.1308	49.1823	49.2339	49.2839	49.3284	49.3737	49.4194	49.4651	49.5071	49.5458	49.5844	49.623	49.6618	49.7011	49.7404	49.7729	49.8051	49.8379	49.8706	49.9033	49.936	49.9687
566	46.981	47.0966	47.2093	47.318	47.424	47.5265	47.6266	47.721	47.8147	47.9041	47.9932	48.0758	48.1578	48.2369	48.314	48.3911	48.4607	48.5299	48.5991	48.6655	48.7297	48.794	48.8539	48.9106	48.9673	49.0242	49.0781	49.1286	49.1802	49.2318	49.2818	49.3263	49.3716	49.4173	49.4631	49.5051	49.5438	49.5824	49.6211	49.6599	49.6992	49.7385	49.771	49.8033	49.836	49.8687	49.9015	49.9342	49.9669
567	46.9788	47.0944	47.2071	47.3158	47.4217	47.5243	47.6244	47.7187	47.8124	47.9018	47.9909	48.0736	48.1556	48.2346	48.3118	48.3889	48.4585	48.5277	48.5969	48.6633	48.7275	48.7918	48.8517	48.9084	48.9651	49.0221	49.076	49.1265	49.1781	49.2297	49.2797	49.3243	49.3696	49.4153	49.4611	49.5031	49.5418	49.5805	49.6191	49.658	49.6973	49.7367	49.7691	49.8014	49.8342	49.8669	49.8997	49.9324	49.9652
568	46.9766	47.0922	47.2049	47.3136	47.4195	47.5221	47.6221	47.7165	47.8102	47.8996	47.9887	48.0713	48.1533	48.2324	48.3095	48.3867	48.4562	48.5255	48.5947	48.6611	48.7253	48.7896	48.8495	48.9062	48.9629	49.0199	49.0738	49.1244	49.176	49.2276	49.2777	49.3222	49.3675	49.4133	49.459	49.5011	49.5398	49.5785	49.6172	49.656	49.6954	49.7348	49.7672	49.7996	49.8324	49.8651	49.8979	49.9307	49.9634
569	46.9744	47.09	47.2027	47.3114	47.4173	47.5198	47.6199	47.7143	47.808	47.8973	47.9864	48.0691	48.1511	48.2301	48.3073	48.3844	48.454	48.5232	48.5925	48.6588	48.7231	48.7874	48.8473	48.904	48.9608	49.0178	49.0717	49.1222	49.1738	49.2255	49.2756	49.3201	49.3655	49.4112	49.457	49.4991	49.5378	49.5765	49.6152	49.6541	49.6935	49.7329	49.7654	49.7977	49.8305	49.8633	49.8961	49.9289	49.9617
570	46.9723	47.0878	47.2005	47.3091	47.4151	47.5176	47.6177	47.712	47.8057	47.8951	47.9842	48.0668	48.1488	48.2279	48.305	48.3822	48.4518	48.521	48.5902	48.6566	48.7209	48.7852	48.8451	48.9019	48.9586	49.0156	49.0695	49.1201	49.1717	49.2234	49.2735	49.318	49.3634	49.4092	49.455	49.4971	49.5358	49.5746	49.6133	49.6522	49.6916	49.731	49.7635	49.7959	49.8287	49.8615	49.8943	49.9271	49.9599
571	46.9701	47.0856	47.1983	47.3069	47.4129	47.5154	47.6154	47.7098	47.8035	47.8928	47.9819	48.0646	48.1466	48.2256	48.3028	48.3799	48.4495	48.5188	48.588	48.6544	48.7187	48.783	48.8429	48.8997	48.9564	49.0135	49.0674	49.118	49.1696	49.2213	49.2714	49.316	49.3613	49.4071	49.453	49.4951	49.5338	49.5726	49.6113	49.6502	49.6897	49.7291	49.7616	49.794	49.8268	49.8597	49.8925	49.9253	49.9582
572	46.9679	47.0834	47.1961	47.3047	47.4106	47.5132	47.6132	47.7075	47.8012	47.8906	47.9797	48.0623	48.1443	48.2234	48.3005	48.3777	48.4473	48.5165	48.5858	48.6522	48.7165	48.7808	48.8407	48.8975	48.9543	49.0113	49.0652	49.1158	49.1675	49.2192	49.2693	49.3139	49.3593	49.4051	49.4509	49.4931	49.5319	49.5706	49.6094	49.6483	49.6877	49.7272	49.7597	49.7922	49.825	49.8579	49.8907	49.9236	49.9564
573	46.9657	47.0812	47.1939	47.3025	47.4084	47.5109	47.611	47.7053	47.799	47.8884	47.9774	48.0601	48.1421	48.2211	48.2983	48.3755	48.445	48.5143	48.5836	48.65	48.7143	48.7786	48.8385	48.8953	48.9521	49.0091	49.0631	49.1137	49.1654	49.2171	49.2672	49.3118	49.3572	49.4031	49.4489	49.4911	49.5299	49.5686	49.6074	49.6464	49.6858	49.7253	49.7579	49.7903	49.8232	49.856	49.8889	49.9218	49.9547
574	46.9636	47.0791	47.1917	47.3003	47.4062	47.5087	47.6087	47.7031	47.7967	47.8861	47.9752	48.0578	48.1398	48.2189	48.2961	48.3732	48.4428	48.5121	48.5813	48.6478	48.7121	48.7764	48.8363	48.8931	48.9499	49.007	49.0609	49.1116	49.1633	49.215	49.2651	49.3098	49.3552	49.401	49.4469	49.4891	49.5279	49.5667	49.6055	49.6444	49.6839	49.7234	49.756	49.7884	49.8213	49.8542	49.8871	49.92	49.9529
575	46.9614	47.0769	47.1895	47.2981	47.404	47.5065	47.6065	47.7008	47.7945	47.8839	47.9729	48.0556	48.1376	48.2166	48.2938	48.371	48.4406	48.5098	48.5791	48.6455	48.7099	48.7742	48.8341	48.891	48.9478	49.0048	49.0588	49.1094	49.1611	49.2129	49.263	49.3077	49.3531	49.399	49.4449	49.4871	49.5259	49.5647	49.6035	49.6425	49.682	49.7215	49.7541	49.7866	49.8195	49.8524	49.8853	49.9182	49.9512
576	46.9592	47.0747	47.1873	47.2959	47.4018	47.5042	47.6043	47.6986	47.7923	47.8816	47.9707	48.0533	48.1354	48.2144	48.2916	48.3687	48.4383	48.5076	48.5769	48.6433	48.7077	48.772	48.832	48.8888	48.9456	49.0027	49.0567	49.1073	49.159	49.2108	49.2609	49.3056	49.3511	49.397	49.4428	49.4851	49.5239	49.5627	49.6016	49.6406	49.6801	49.7196	49.7522	49.7847	49.8177	49.8506	49.8835	49.9165	49.9494
577	46.957	47.0725	47.1851	47.2937	47.3995	47.502	47.602	47.6964	47.79	47.8794	47.9684	48.0511	48.1331	48.2122	48.2893	48.3665	48.4361	48.5054	48.5747	48.6411	48.7055	48.7698	48.8298	48.8866	48.9434	49.0005	49.0545	49.1052	49.1569	49.2087	49.2589	49.3035	49.349	49.3949	49.4408	49.4831	49.5219	49.5608	49.5996	49.6387	49.6782	49.7177	49.7504	49.7829	49.8158	49.8488	49.8817	49.9147	49.9477
578	46.9549	47.0703	47.1829	47.2915	47.3973	47.4998	47.5998	47.6941	47.7878	47.8771	47.9662	48.0488	48.1309	48.2099	48.2871	48.3643	48.4339	48.5032	48.5724	48.6389	48.7032	48.7676	48.8276	48.8844	48.9413	48.9984	49.0524	49.1031	49.1548	49.2066	49.2568	49.3015	49.3469	49.3929	49.4388	49.481	49.5199	49.5588	49.5977	49.6367	49.6763	49.7158	49.7485	49.781	49.814	49.847	49.88	49.9129	49.9459
579	46.9527	47.0681	47.1807	47.2893	47.3951	47.4976	47.5976	47.6919	47.7855	47.8749	47.9639	48.0466	48.1286	48.2077	48.2848	48.362	48.4316	48.5009	48.5702	48.6367	48.701	48.7654	48.8254	48.8822	48.9391	48.9962	49.0502	49.1009	49.1527	49.2045	49.2547	49.2994	49.3449	49.3908	49.4368	49.479	49.5179	49.5568	49.5957	49.6348	49.6743	49.7139	49.7466	49.7792	49.8122	49.8452	49.8782	49.9112	49.9442
580	46.9505	47.0659	47.1785	47.287	47.3929	47.4953	47.5953	47.6896	47.7833	47.8726	47.9617	48.0444	48.1264	48.2054	48.2826	48.3598	48.4294	48.4987	48.568	48.6345	48.6988	48.7632	48.8232	48.8801	48.9369	48.994	49.0481	49.0988	49.1506	49.2024	49.2526	49.2973	49.3428	49.3888	49.4347	49.477	49.5159	49.5549	49.5938	49.6329	49.6724	49.712	49.7447	49.7773	49.8103	49.8434	49.8764	49.9094	49.9424
581	46.9483	47.0637	47.1763	47.2848	47.3907	47.4931	47.5931	47.6874	47.781	47.8704	47.9594	48.0421	48.1241	48.2032	48.2804	48.3575	48.4272	48.4965	48.5658	48.6322	48.6966	48.761	48.821	48.8779	48.9348	48.9919	49.0459	49.0967	49.1484	49.2003	49.2505	49.2952	49.3408	49.3868	49.4327	49.475	49.514	49.5529	49.5918	49.6309	49.6705	49.7101	49.7429	49.7755	49.8085	49.8415	49.8746	49.9076	49.9407
582	46.9462	47.0615	47.1741	47.2826	47.3884	47.4909	47.5909	47.6852	47.7788	47.8681	47.9572	48.0399	48.1219	48.2009	48.2781	48.3553	48.4249	48.4942	48.5636	48.63	48.6944	48.7588	48.8188	48.8757	48.9326	48.9897	49.0438	49.0945	49.1463	49.1982	49.2484	49.2932	49.3387	49.3847	49.4307	49.473	49.512	49.5509	49.5899	49.629	49.6686	49.7082	49.741	49.7736	49.8067	49.8397	49.8728	49.9058	49.9389
583	46.944	47.0594	47.1719	47.2804	47.3862	47.4887	47.5886	47.6829	47.7766	47.8659	47.9549	48.0376	48.1196	48.1987	48.2759	48.3531	48.4227	48.492	48.5613	48.6278	48.6922	48.7566	48.8166	48.8735	48.9304	48.9876	49.0416	49.0924	49.1442	49.1961	49.2463	49.2911	49.3367	49.3827	49.4287	49.471	49.51	49.549	49.5879	49.6271	49.6667	49.7063	49.7391	49.7717	49.8048	49.8379	49.871	49.9041	49.9371
584	46.9418	47.0572	47.1697	47.2782	47.384	47.4864	47.5864	47.6807	47.7743	47.8637	47.9527	48.0354	48.1174	48.1964	48.2736	48.3508	48.4205	48.4898	48.5591	48.6256	48.69	48.7544	48.8144	48.8713	48.9283	48.9854	49.0395	49.0903	49.1421	49.194	49.2442	49.289	49.3346	49.3806	49.4267	49.469	49.508	49.547	49.586	49.6251	49.6648	49.7044	49.7372	49.7699	49.803	49.8361	49.8692	49.9023	49.9354
585	46.9396	47.055	47.1675	47.276	47.3818	47.4842	47.5842	47.6784	47.7721	47.8614	47.9504	48.0331	48.1151	48.1942	48.2714	48.3486	48.4182	48.4876	48.5569	48.6234	48.6878	48.7522	48.8123	48.8692	48.9261	48.9833	49.0374	49.0881	49.14	49.1919	49.2421	49.287	49.3326	49.3786	49.4246	49.467	49.506	49.545	49.584	49.6232	49.6629	49.7025	49.7354	49.768	49.8012	49.8343	49.8674	49.9005	49.9336
586	46.9375	47.0528	47.1653	47.2738	47.3796	47.482	47.5819	47.6762	47.7698	47.8592	47.9482	48.0309	48.1129	48.1919	48.2691	48.3463	48.416	48.4853	48.5547	48.6212	48.6856	48.75	48.8101	48.867	48.9239	48.9811	49.0352	49.086	49.1379	49.1898	49.2401	49.2849	49.3305	49.3766	49.4226	49.465	49.504	49.543	49.5821	49.6213	49.6609	49.7006	49.7335	49.7662	49.7993	49.8325	49.8656	49.8987	49.9319
587	46.9353	47.0506	47.1631	47.2716	47.3773	47.4797	47.5797	47.674	47.7676	47.8569	47.946	48.0286	48.1106	48.1897	48.2669	48.3441	48.4138	48.4831	48.5524	48.6189	48.6834	48.7478	48.8079	48.8648	48.9218	48.979	49.0331	49.0839	49.1357	49.1877	49.238	49.2828	49.3284	49.3745	49.4206	49.463	49.502	49.5411	49.5801	49.6193	49.659	49.6987	49.7316	49.7643	49.7975	49.8307	49.8638	49.897	49.9301
588	46.9331	47.0484	47.1609	47.2694	47.3751	47.4775	47.5775	47.6717	47.7653	47.8547	47.9437	48.0264	48.1084	48.1875	48.2647	48.3419	48.4115	48.4809	48.5502	48.6167	48.6812	48.7456	48.8057	48.8626	48.9196	48.9768	49.0309	49.0818	49.1336	49.1856	49.2359	49.2807	49.3264	49.3725	49.4186	49.461	49.5	49.5391	49.5782	49.6174	49.6571	49.6968	49.7297	49.7625	49.7957	49.8288	49.862	49.8952	49.9284
589	46.9309	47.0462	47.1587	47.2672	47.3729	47.4753	47.5752	47.6695	47.7631	47.8524	47.9415	48.0241	48.1061	48.1852	48.2624	48.3396	48.4093	48.4786	48.548	48.6145	48.679	48.7434	48.8035	48.8605	48.9174	48.9746	49.0288	49.0796	49.1315	49.1835	49.2338	49.2787	49.3243	49.3704	49.4165	49.459	49.4981	49.5371	49.5762	49.6155	49.6552	49.6949	49.7279	49.7606	49.7938	49.827	49.8602	49.8934	49.9266
590	46.9288	47.044	47.1565	47.2649	47.3707	47.4731	47.573	47.6673	47.7609	47.8502	47.9392	48.0219	48.1039	48.183	48.2602	48.3374	48.4071	48.4764	48.5458	48.6123	48.6768	48.7412	48.8013	48.8583	48.9153	48.9725	49.0266	49.0775	49.1294	49.1814	49.2317	49.2766	49.3223	49.3684	49.4145	49.457	49.4961	49.5352	49.5743	49.6135	49.6533	49.6931	49.726	49.7588	49.792	49.8252	49.8584	49.8917	49.9249
591	46.9269	47.0422	47.1546	47.2631	47.3688	47.4712	47.5711	47.6654	47.759	47.8483	47.9373	48.02	48.102	48.181	48.2583	48.3355	48.4051	48.4745	48.5439	48.6104	48.6749	48.7393	48.7994	48.8564	48.9134	48.9706	49.0248	49.0757	49.1276	49.1796	49.2299	49.2748	49.3205	49.3666	49.4127	49.4552	49.4943	49.5334	49.5726	49.6118	49.6516	49.6914	49.7243	49.7571	49.7904	49.8236	49.8568	49.8901	49.9233
592	46.9253	47.0406	47.153	47.2614	47.3672	47.4695	47.5694	47.6637	47.7573	47.8466	47.9356	48.0183	48.1003	48.1794	48.2566	48.3338	48.4035	48.4728	48.5422	48.6087	48.6732	48.7377	48.7978	48.8547	48.9117	48.969	49.0231	49.074	49.1259	49.1779	49.2283	49.2732	49.3189	49.365	49.4112	49.4536	49.4928	49.5319	49.571	49.6103	49.6501	49.6899	49.7228	49.7556	49.7889	49.8221	49.8554	49.8886	49.9219
593	46.9237	47.0389	47.1514	47.2598	47.3655	47.4679	47.5678	47.662	47.7556	47.8449	47.9339	48.0166	48.0986	48.1777	48.2549	48.3321	48.4018	48.4711	48.5405	48.607	48.6715	48.736	48.7961	48.8531	48.9101	48.9673	49.0215	49.0724	49.1243	49.1763	49.2266	49.2716	49.3173	49.3634	49.4096	49.4521	49.4912	49.5303	49.5694	49.6087	49.6485	49.6883	49.7213	49.7541	49.7874	49.8206	49.8539	49.8872	49.9204
594	46.9221	47.0373	47.1497	47.2581	47.3639	47.4662	47.5661	47.6603	47.7539	47.8432	47.9323	48.0149	48.0969	48.176	48.2532	48.3304	48.4001	48.4695	48.5388	48.6054	48.6698	48.7343	48.7944	48.8514	48.9084	48.9657	49.0198	49.0707	49.1226	49.1747	49.225	49.2699	49.3157	49.3618	49.408	49.4505	49.4896	49.5288	49.5679	49.6072	49.647	49.6868	49.7198	49.7526	49.7859	49.8192	49.8524	49.8857	49.919
595	46.9204	47.0357	47.1481	47.2565	47.3622	47.4646	47.5645	47.6587	47.7523	47.8416	47.9306	48.0132	48.0952	48.1743	48.2515	48.3287	48.3984	48.4678	48.5371	48.6037	48.6682	48.7326	48.7927	48.8497	48.9067	48.964	49.0182	49.0691	49.121	49.173	49.2234	49.2683	49.314	49.3602	49.4064	49.4489	49.488	49.5272	49.5663	49.6056	49.6455	49.6853	49.7183	49.7511	49.7844	49.8177	49.851	49.8843	49.9175
596	46.9188	47.0341	47.1465	47.2549	47.3606	47.4629	47.5628	47.657	47.7506	47.8399	47.9289	48.0115	48.0935	48.1726	48.2498	48.327	48.3967	48.4661	48.5354	48.602	48.6665	48.7309	48.7911	48.8481	48.9051	48.9623	49.0165	49.0674	49.1194	49.1714	49.2218	49.2667	49.3124	49.3586	49.4048	49.4473	49.4865	49.5256	49.5648	49.6041	49.6439	49.6838	49.7168	49.7496	49.7829	49.8162	49.8495	49.8828	49.9161
597	46.9172	47.0324	47.1448	47.2532	47.3589	47.4612	47.5611	47.6553	47.7489	47.8382	47.9272	48.0099	48.0919	48.1709	48.2481	48.3253	48.395	48.4644	48.5338	48.6003	48.6648	48.7293	48.7894	48.8464	48.9034	48.9607	49.0149	49.0658	49.1177	49.1698	49.2201	49.2651	49.3108	49.357	49.4032	49.4457	49.4849	49.5241	49.5632	49.6026	49.6424	49.6822	49.7152	49.7481	49.7814	49.8147	49.848	49.8814	49.9147
598	46.9156	47.0308	47.1432	47.2516	47.3573	47.4596	47.5595	47.6537	47.7472	47.8365	47.9255	48.0082	48.0902	48.1692	48.2465	48.3237	48.3933	48.4627	48.5321	48.5986	48.6631	48.7276	48.7877	48.8447	48.9018	48.959	49.0132	49.0641	49.1161	49.1681	49.2185	49.2635	49.3092	49.3554	49.4016	49.4441	49.4833	49.5225	49.5617	49.601	49.6409	49.6807	49.7137	49.7466	49.7799	49.8133	49.8466	49.8799	49.9132
599	46.914	47.0292	47.1416	47.2499	47.3556	47.4579	47.5578	47.652	47.7456	47.8349	47.9239	48.0065	48.0885	48.1676	48.2448	48.322	48.3917	48.461	48.5304	48.5969	48.6614	48.7259	48.7861	48.8431	48.9001	48.9574	49.0116	49.0625	49.1145	49.1665	49.2169	49.2619	49.3076	49.3538	49.4	49.4426	49.4817	49.5209	49.5601	49.5995	49.6393	49.6792	49.7122	49.7451	49.7784	49.8118	49.8451	49.8784	49.9118
600	46.9124	47.0276	47.1399	47.2483	47.354	47.4563	47.5561	47.6503	47.7439	47.8332	47.9222	48.0048	48.0868	48.1659	48.2431	48.3203	48.39	48.4593	48.5287	48.5953	48.6598	48.7242	48.7844	48.8414	48.8984	48.9557	49.0099	49.0608	49.1128	49.1649	49.2153	49.2602	49.306	49.3522	49.3984	49.441	49.4802	49.5194	49.5586	49.5979	49.6378	49.6777	49.7107	49.7436	49.777	49.8103	49.8436	49.877	49.9103
601	46.9108	47.0259	47.1383	47.2466	47.3523	47.4546	47.5545	47.6487	47.7422	47.8315	47.9205	48.0031	48.0851	48.1642	48.2414	48.3186	48.3883	48.4577	48.527	48.5936	48.6581	48.7226	48.7827	48.8397	48.8968	48.954	49.0083	49.0592	49.1112	49.1632	49.2136	49.2586	49.3044	49.3506	49.3968	49.4394	49.4786	49.5178	49.557	49.5964	49.6363	49.6761	49.7092	49.7421	49.7755	49.8088	49.8422	49.8755	49.9089
602	46.9091	47.0243	47.1367	47.245	47.3507	47.4529	47.5528	47.647	47.7405	47.8298	47.9188	48.0014	48.0834	48.1625	48.2397	48.3169	48.3866	48.456	48.5253	48.5919	48.6564	48.7209	48.781	48.8381	48.8951	48.9524	49.0066	49.0576	49.1095	49.1616	49.212	49.257	49.3028	49.349	49.3952	49.4378	49.477	49.5162	49.5555	49.5948	49.6347	49.6746	49.7077	49.7406	49.774	49.8073	49.8407	49.8741	49.9074
603	46.9075	47.0227	47.135	47.2434	47.349	47.4513	47.5511	47.6453	47.7389	47.8281	47.9171	47.9998	48.0818	48.1608	48.238	48.3152	48.3849	48.4543	48.5237	48.5902	48.6547	48.7192	48.7794	48.8364	48.8934	48.9507	49.005	49.0559	49.1079	49.16	49.2104	49.2554	49.3012	49.3474	49.3936	49.4362	49.4755	49.5147	49.5539	49.5933	49.6332	49.6731	49.7062	49.7391	49.7725	49.8059	49.8392	49.8726	49.906
604	46.9059	47.021	47.1334	47.2417	47.3473	47.4496	47.5495	47.6437	47.7372	47.8265	47.9154	47.9981	48.0801	48.1591	48.2363	48.3135	48.3832	48.4526	48.522	48.5885	48.653	48.7175	48.7777	48.8347	48.8918	48.9491	49.0033	49.0543	49.1063	49.1583	49.2088	49.2538	49.2996	49.3458	49.392	49.4346	49.4739	49.5131	49.5524	49.5918	49.6317	49.6716	49.7047	49.7376	49.771	49.8044	49.8378	49.8712	49.9046
605	46.9043	47.0194	47.1318	47.2401	47.3457	47.448	47.5478	47.642	47.7355	47.8248	47.9138	47.9964	48.0784	48.1574	48.2346	48.3118	48.3815	48.4509	48.5203	48.5869	48.6514	48.7159	48.776	48.8331	48.8901	48.9474	49.0017	49.0526	49.1046	49.1567	49.2071	49.2522	49.298	49.3442	49.3905	49.4331	49.4723	49.5116	49.5508	49.5902	49.6301	49.67	49.7031	49.7361	49.7695	49.8029	49.8363	49.8697	49.9031
606	46.9027	47.0178	47.1301	47.2384	47.344	47.4463	47.5461	47.6403	47.7338	47.8231	47.9121	47.9947	48.0767	48.1558	48.233	48.3102	48.3799	48.4492	48.5186	48.5852	48.6497	48.7142	48.7744	48.8314	48.8885	48.9458	49	49.051	49.103	49.1551	49.2055	49.2505	49.2964	49.3426	49.3889	49.4315	49.4707	49.51	49.5492	49.5887	49.6286	49.6685	49.7016	49.7346	49.768	49.8014	49.8348	49.8683	49.9017
607	46.9011	47.0162	47.1285	47.2368	47.3424	47.4447	47.5445	47.6386	47.7322	47.8214	47.9104	47.993	48.075	48.1541	48.2313	48.3085	48.3782	48.4475	48.5169	48.5835	48.648	48.7125	48.7727	48.8297	48.8868	48.9441	48.9984	49.0493	49.1013	49.1534	49.2039	49.2489	49.2947	49.341	49.3873	49.4299	49.4692	49.5084	49.5477	49.5871	49.6271	49.667	49.7001	49.7331	49.7665	49.8	49.8334	49.8668	49.9002
608	46.8994	47.0145	47.1268	47.2351	47.3407	47.443	47.5428	47.637	47.7305	47.8198	47.9087	47.9913	48.0733	48.1524	48.2296	48.3068	48.3765	48.4459	48.5152	48.5818	48.6463	48.7108	48.771	48.8281	48.8851	48.9424	48.9967	49.0477	49.0997	49.1518	49.2023	49.2473	49.2931	49.3394	49.3857	49.4283	49.4676	49.5069	49.5461	49.5856	49.6255	49.6655	49.6986	49.7316	49.765	49.7985	49.8319	49.8654	49.8988
609	46.8978	47.0129	47.1252	47.2335	47.3391	47.4413	47.5412	47.6353	47.7288	47.8181	47.907	47.9897	48.0716	48.1507	48.2279	48.3051	48.3748	48.4442	48.5136	48.5801	48.6447	48.7092	48.7693	48.8264	48.8835	48.9408	48.9951	49.046	49.0981	49.1502	49.2006	49.2457	49.2915	49.3378	49.3841	49.4267	49.466	49.5053	49.5446	49.584	49.624	49.664	49.6971	49.7301	49.7636	49.797	49.8305	49.8639	49.8974
610	46.8962	47.0113	47.1236	47.2319	47.3374	47.4397	47.5395	47.6336	47.7271	47.8164	47.9054	47.988	48.07	48.149	48.2262	48.3034	48.3731	48.4425	48.5119	48.5785	48.643	48.7075	48.7677	48.8247	48.8818	48.9391	48.9934	49.0444	49.0964	49.1485	49.199	49.2441	49.2899	49.3362	49.3825	49.4251	49.4644	49.5037	49.543	49.5825	49.6225	49.6624	49.6956	49.7286	49.7621	49.7955	49.829	49.8624	49.8959
611	46.8946	47.0097	47.1219	47.2302	47.3358	47.438	47.5378	47.632	47.7255	47.8147	47.9037	47.9863	48.0683	48.1473	48.2245	48.3017	48.3714	48.4408	48.5102	48.5768	48.6413	48.7058	48.766	48.8231	48.8801	48.9375	48.9918	49.0427	49.0948	49.1469	49.1974	49.2425	49.2883	49.3346	49.3809	49.4236	49.4629	49.5022	49.5415	49.5809	49.6209	49.6609	49.6941	49.7271	49.7606	49.794	49.8275	49.861	49.8945
612	46.893	47.008	47.1203	47.2286	47.3341	47.4364	47.5362	47.6303	47.7238	47.813	47.902	47.9846	48.0666	48.1456	48.2228	48.3	48.3697	48.4391	48.5085	48.5751	48.6396	48.7041	48.7643	48.8214	48.8785	48.9358	48.9901	49.0411	49.0931	49.1453	49.1958	49.2408	49.2867	49.333	49.3793	49.422	49.4613	49.5006	49.5399	49.5794	49.6194	49.6594	49.6926	49.7256	49.7591	49.7926	49.8261	49.8595	49.893
613	46.8914	47.0064	47.1187	47.2269	47.3325	47.4347	47.5345	47.6286	47.7221	47.8114	47.9003	47.9829	48.0649	48.1439	48.2211	48.2983	48.3681	48.4374	48.5068	48.5734	48.6379	48.7025	48.7627	48.8197	48.8768	48.9342	48.9885	49.0395	49.0915	49.1436	49.1941	49.2392	49.2851	49.3314	49.3777	49.4204	49.4597	49.499	49.5384	49.5779	49.6179	49.6579	49.691	49.7241	49.7576	49.7911	49.8246	49.8581	49.8916
614	46.8897	47.0048	47.117	47.2253	47.3308	47.433	47.5328	47.627	47.7205	47.8097	47.8986	47.9812	48.0632	48.1423	48.2195	48.2967	48.3664	48.4358	48.5051	48.5717	48.6363	48.7008	48.761	48.8181	48.8752	48.9325	48.9868	49.0378	49.0899	49.142	49.1925	49.2376	49.2835	49.3298	49.3761	49.4188	49.4581	49.4975	49.5368	49.5763	49.6163	49.6563	49.6895	49.7226	49.7561	49.7896	49.8231	49.8566	49.8901
615	46.8881	47.0032	47.1154	47.2236	47.3292	47.4314	47.5312	47.6253	47.7188	47.808	47.897	47.9796	48.0615	48.1406	48.2178	48.295	48.3647	48.4341	48.5035	48.57	48.6346	48.6991	48.7593	48.8164	48.8735	48.9308	48.9851	49.0362	49.0882	49.1404	49.1909	49.236	49.2819	49.3282	49.3745	49.4172	49.4566	49.4959	49.5353	49.5748	49.6148	49.6548	49.688	49.7211	49.7546	49.7881	49.8217	49.8552	49.8887
616	46.8865	47.0015	47.1138	47.222	47.3275	47.4297	47.5295	47.6236	47.7171	47.8063	47.8953	47.9779	48.0598	48.1389	48.2161	48.2933	48.363	48.4324	48.5018	48.5684	48.6329	48.6974	48.7576	48.8147	48.8718	48.9292	48.9835	49.0345	49.0866	49.1387	49.1893	49.2344	49.2803	49.3266	49.3729	49.4156	49.455	49.4944	49.5337	49.5732	49.6133	49.6533	49.6865	49.7196	49.7531	49.7867	49.8202	49.8537	49.8873
617	46.8849	46.9999	47.1121	47.2203	47.3259	47.4281	47.5278	47.622	47.7154	47.8047	47.8936	47.9762	48.0582	48.1372	48.2144	48.2916	48.3613	48.4307	48.5001	48.5667	48.6312	48.6958	48.756	48.8131	48.8702	48.9275	48.9818	49.0329	49.085	49.1371	49.1876	49.2328	49.2787	49.325	49.3714	49.4141	49.4534	49.4928	49.5322	49.5717	49.6117	49.6518	49.685	49.7181	49.7516	49.7852	49.8187	49.8523	49.8858
618	46.8833	46.9983	47.1105	47.2187	47.3242	47.4264	47.5262	47.6203	47.7138	47.803	47.8919	47.9745	48.0565	48.1355	48.2127	48.2899	48.3596	48.429	48.4984	48.565	48.6295	48.6941	48.7543	48.8114	48.8685	48.9259	48.9802	49.0312	49.0833	49.1355	49.186	49.2311	49.277	49.3234	49.3698	49.4125	49.4519	49.4912	49.5306	49.5701	49.6102	49.6502	49.6835	49.7166	49.7501	49.7837	49.8173	49.8508	49.8844
619	46.8817	46.9967	47.1089	47.2171	47.3226	47.4248	47.5245	47.6186	47.7121	47.8013	47.8902	47.9728	48.0548	48.1338	48.211	48.2882	48.3579	48.4273	48.4967	48.5633	48.6279	48.6924	48.7526	48.8097	48.8668	48.9242	48.9785	49.0296	49.0817	49.1339	49.1844	49.2295	49.2754	49.3218	49.3682	49.4109	49.4503	49.4897	49.529	49.5686	49.6087	49.6487	49.682	49.7151	49.7487	49.7822	49.8158	49.8494	49.8829
620	46.88	46.995	47.1072	47.2154	47.3209	47.4231	47.5229	47.6169	47.7104	47.7996	47.8885	47.9711	48.0531	48.1321	48.2093	48.2865	48.3562	48.4256	48.495	48.5616	48.6262	48.6907	48.751	48.8081	48.8652	48.9226	48.9769	49.0279	49.08	49.1322	49.1828	49.2279	49.2738	49.3202	49.3666	49.4093	49.4487	49.4881	49.5275	49.5671	49.6071	49.6472	49.6805	49.7136	49.7472	49.7807	49.8143	49.8479	49.8815
621	46.8784	46.9934	47.1056	47.2138	47.3193	47.4214	47.5212	47.6153	47.7087	47.7979	47.8869	47.9695	48.0514	48.1305	48.2076	48.2848	48.3546	48.424	48.4934	48.56	48.6245	48.6891	48.7493	48.8064	48.8635	48.9209	48.9752	49.0263	49.0784	49.1306	49.1811	49.2263	49.2722	49.3186	49.365	49.4077	49.4471	49.4865	49.5259	49.5655	49.6056	49.6457	49.6789	49.7121	49.7457	49.7793	49.8129	49.8465	49.88
622	46.8768	46.9918	47.104	47.2121	47.3176	47.4198	47.5195	47.6136	47.7071	47.7963	47.8852	47.9678	48.0497	48.1288	48.206	48.2832	48.3529	48.4223	48.4917	48.5583	48.6228	48.6874	48.7476	48.8047	48.8619	48.9192	48.9736	49.0247	49.0768	49.129	49.1795	49.2247	49.2706	49.317	49.3634	49.4061	49.4456	49.485	49.5244	49.564	49.6041	49.6441	49.6774	49.7106	49.7442	49.7778	49.8114	49.845	49.8786
623	46.8752	46.9902	47.1023	47.2105	47.316	47.4181	47.5179	47.6119	47.7054	47.7946	47.8835	47.9661	48.048	48.1271	48.2043	48.2815	48.3512	48.4206	48.49	48.5566	48.6212	48.6857	48.7459	48.8031	48.8602	48.9176	48.9719	49.023	49.0751	49.1273	49.1779	49.223	49.269	49.3154	49.3618	49.4046	49.444	49.4834	49.5228	49.5624	49.6025	49.6426	49.6759	49.7091	49.7427	49.7763	49.8099	49.8435	49.8772
624	46.8736	46.9885	47.1007	47.2088	47.3143	47.4165	47.5162	47.6103	47.7037	47.7929	47.8818	47.9644	48.0464	48.1254	48.2026	48.2798	48.3495	48.4189	48.4883	48.5549	48.6195	48.684	48.7443	48.8014	48.8585	48.9159	48.9703	49.0214	49.0735	49.1257	49.1763	49.2214	49.2674	49.3138	49.3602	49.403	49.4424	49.4818	49.5213	49.5609	49.601	49.6411	49.6744	49.7076	49.7412	49.7748	49.8085	49.8421	49.8757
625	46.872	46.9869	47.099	47.2072	47.3127	47.4148	47.5145	47.6086	47.702	47.7912	47.8801	47.9627	48.0447	48.1237	48.2009	48.2781	48.3478	48.4172	48.4866	48.5532	48.6178	48.6824	48.7426	48.7997	48.8569	48.9143	48.9686	49.0197	49.0718	49.1241	49.1746	49.2198	49.2658	49.3122	49.3586	49.4014	49.4408	49.4803	49.5197	49.5593	49.5995	49.6396	49.6729	49.7061	49.7397	49.7734	49.807	49.8406	49.8743
626	46.8704	46.9853	47.0974	47.2056	47.311	47.4132	47.5129	47.6069	47.7004	47.7896	47.8785	47.961	48.043	48.122	48.1992	48.2764	48.3461	48.4155	48.4849	48.5515	48.6161	48.6807	48.7409	48.7981	48.8552	48.9126	48.967	49.0181	49.0702	49.1224	49.173	49.2182	49.2642	49.3106	49.357	49.3998	49.4393	49.4787	49.5182	49.5578	49.5979	49.638	49.6714	49.7046	49.7382	49.7719	49.8055	49.8392	49.8728
627	46.8687	46.9837	47.0958	47.2039	47.3094	47.4115	47.5112	47.6053	47.6987	47.7879	47.8768	47.9594	48.0413	48.1203	48.1975	48.2747	48.3444	48.4138	48.4832	48.5499	48.6144	48.679	48.7393	48.7964	48.8535	48.911	48.9653	49.0164	49.0686	49.1208	49.1714	49.2166	49.2626	49.309	49.3554	49.3982	49.4377	49.4772	49.5166	49.5562	49.5964	49.6365	49.6699	49.7031	49.7367	49.7704	49.8041	49.8377	49.8714
628	46.8671	46.982	47.0941	47.2023	47.3077	47.4098	47.5095	47.6036	47.697	47.7862	47.8751	47.9577	48.0396	48.1186	48.1958	48.273	48.3428	48.4122	48.4816	48.5482	48.6128	48.6773	48.7376	48.7947	48.8519	48.9093	48.9637	49.0148	49.0669	49.1192	49.1698	49.215	49.261	49.3074	49.3538	49.3966	49.4361	49.4756	49.5151	49.5547	49.5948	49.635	49.6684	49.7016	49.7353	49.7689	49.8026	49.8363	49.8699
629	46.8655	46.9804	47.0925	47.2006	47.3061	47.4082	47.5079	47.6019	47.6953	47.7845	47.8734	47.956	48.0379	48.117	48.1942	48.2713	48.3411	48.4105	48.4799	48.5465	48.6111	48.6757	48.7359	48.7931	48.8502	48.9076	48.962	49.0131	49.0653	49.1175	49.1681	49.2133	49.2593	49.3058	49.3522	49.3951	49.4345	49.474	49.5135	49.5532	49.5933	49.6335	49.6668	49.7001	49.7338	49.7674	49.8011	49.8348	49.8685
630	46.8639	46.9788	47.0909	47.199	47.3044	47.4065	47.5062	47.6003	47.6937	47.7828	47.8717	47.9543	48.0362	48.1153	48.1925	48.2697	48.3394	48.4088	48.4782	48.5448	48.6094	48.674	48.7342	48.7914	48.8486	48.906	48.9604	49.0115	49.0637	49.1159	49.1665	49.2117	49.2577	49.3042	49.3507	49.3935	49.433	49.4725	49.512	49.5516	49.5918	49.632	49.6653	49.6986	49.7323	49.766	49.7997	49.8334	49.8671
631	46.8623	46.9771	47.0892	47.1973	47.3028	47.4049	47.5045	47.5986	47.692	47.7812	47.8701	47.9526	48.0346	48.1136	48.1908	48.268	48.3377	48.4071	48.4765	48.5431	48.6077	48.6723	48.7326	48.7897	48.8469	48.9043	48.9587	49.0098	49.062	49.1143	49.1649	49.2101	49.2561	49.3026	49.3491	49.3919	49.4314	49.4709	49.5104	49.5501	49.5902	49.6304	49.6638	49.6971	49.7308	49.7645	49.7982	49.8319	49.8656
632	46.8607	46.9755	47.0876	47.1957	47.3011	47.4032	47.5029	47.5969	47.6903	47.7795	47.8684	47.9509	48.0329	48.1119	48.1891	48.2663	48.336	48.4054	48.4748	48.5415	48.606	48.6706	48.7309	48.7881	48.8452	48.9027	48.9571	49.0082	49.0604	49.1126	49.1633	49.2085	49.2545	49.301	49.3475	49.3903	49.4298	49.4693	49.5088	49.5485	49.5887	49.6289	49.6623	49.6956	49.7293	49.763	49.7967	49.8305	49.8642
633	46.859	46.9739	47.086	47.1941	47.2995	47.4015	47.5012	47.5952	47.6886	47.7778	47.8667	47.9493	48.0312	48.1102	48.1874	48.2646	48.3343	48.4037	48.4731	48.5398	48.6044	48.669	48.7292	48.7864	48.8436	48.901	48.9554	49.0066	49.0587	49.111	49.1616	49.2069	49.2529	49.2994	49.3459	49.3887	49.4283	49.4678	49.5073	49.547	49.5872	49.6274	49.6608	49.6941	49.7278	49.7615	49.7953	49.829	49.8627
634	46.8574	46.9723	47.0843	47.1924	47.2978	47.3999	47.4996	47.5936	47.687	47.7761	47.865	47.9476	48.0295	48.1085	48.1857	48.2629	48.3326	48.402	48.4715	48.5381	48.6027	48.6673	48.7276	48.7847	48.8419	48.8994	48.9538	49.0049	49.0571	49.1094	49.16	49.2053	49.2513	49.2978	49.3443	49.3871	49.4267	49.4662	49.5057	49.5454	49.5856	49.6259	49.6593	49.6926	49.7263	49.7601	49.7938	49.8276	49.8613
635	46.8558	46.9706	47.0827	47.1908	47.2962	47.3982	47.4979	47.5919	47.6853	47.7745	47.8633	47.9459	48.0278	48.1068	48.184	48.2612	48.331	48.4004	48.4698	48.5364	48.601	48.6656	48.7259	48.7831	48.8403	48.8977	48.9521	49.0033	49.0555	49.1077	49.1584	49.2036	49.2497	49.2962	49.3427	49.3856	49.4251	49.4646	49.5042	49.5439	49.5841	49.6243	49.6578	49.6911	49.7248	49.7586	49.7923	49.8261	49.8599
636	46.8542	46.969	47.0811	47.1891	47.2945	47.3966	47.4962	47.5902	47.6836	47.7728	47.8616	47.9442	48.0261	48.1052	48.1823	48.2595	48.3293	48.3987	48.4681	48.5347	48.5993	48.6639	48.7242	48.7814	48.8386	48.896	48.9505	49.0016	49.0538	49.1061	49.1568	49.202	49.2481	49.2946	49.3411	49.384	49.4235	49.4631	49.5026	49.5423	49.5826	49.6228	49.6563	49.6896	49.7233	49.7571	49.7909	49.8246	49.8584
637	46.8526	46.9674	47.0794	47.1875	47.2929	47.3949	47.4946	47.5886	47.6819	47.7711	47.86	47.9425	48.0244	48.1035	48.1807	48.2578	48.3276	48.397	48.4664	48.5331	48.5977	48.6623	48.7225	48.7797	48.8369	48.8944	48.9488	49	49.0522	49.1045	49.1551	49.2004	49.2465	49.293	49.3395	49.3824	49.422	49.4615	49.5011	49.5408	49.581	49.6213	49.6547	49.6881	49.7218	49.7556	49.7894	49.8232	49.857
638	46.851	46.9658	47.0778	47.1858	47.2912	47.3933	47.4929	47.5869	47.6803	47.7694	47.8583	47.9408	48.0228	48.1018	48.179	48.2562	48.3259	48.3953	48.4647	48.5314	48.596	48.6606	48.7209	48.7781	48.8353	48.8927	48.9472	48.9983	49.0505	49.1028	49.1535	49.1988	49.2449	49.2914	49.3379	49.3808	49.4204	49.46	49.4995	49.5393	49.5795	49.6198	49.6532	49.6866	49.7204	49.7542	49.7879	49.8217	49.8555
639	46.8493	46.9641	47.0762	47.1842	47.2896	47.3916	47.4912	47.5852	47.6786	47.7677	47.8566	47.9392	48.0211	48.1001	48.1773	48.2545	48.3242	48.3936	48.463	48.5297	48.5943	48.6589	48.7192	48.7764	48.8336	48.8911	48.9455	48.9967	49.0489	49.1012	49.1519	49.1972	49.2433	49.2898	49.3363	49.3792	49.4188	49.4584	49.498	49.5377	49.578	49.6182	49.6517	49.6851	49.7189	49.7527	49.7865	49.8203	49.8541
640	46.8477	46.9625	47.0745	47.1825	47.2879	47.3899	47.4896	47.5836	47.6769	47.7661	47.8549	47.9375	48.0194	48.0984	48.1756	48.2528	48.3225	48.3919	48.4614	48.528	48.5926	48.6572	48.7175	48.7747	48.8319	48.8894	48.9439	48.995	49.0473	49.0996	49.1503	49.1956	49.2417	49.2882	49.3347	49.3777	49.4172	49.4568	49.4964	49.5362	49.5764	49.6167	49.6502	49.6836	49.7174	49.7512	49.785	49.8188	49.8526
641	46.8461	46.9609	47.0729	47.1809	47.2863	47.3883	47.4879	47.5819	47.6753	47.7644	47.8532	47.9358	48.0177	48.0967	48.1739	48.2511	48.3208	48.3903	48.4597	48.5263	48.5909	48.6556	48.7159	48.7731	48.8303	48.8878	48.9422	48.9934	49.0456	49.0979	49.1486	49.1939	49.24	49.2866	49.3331	49.3761	49.4157	49.4553	49.4949	49.5346	49.5749	49.6152	49.6487	49.6821	49.7159	49.7497	49.7835	49.8174	49.8512
642	46.8445	46.9593	47.0713	47.1793	47.2846	47.3866	47.4862	47.5802	47.6736	47.7627	47.8516	47.9341	48.016	48.095	48.1722	48.2494	48.3191	48.3886	48.458	48.5246	48.5893	48.6539	48.7142	48.7714	48.8286	48.8861	48.9406	48.9917	49.044	49.0963	49.147	49.1923	49.2384	49.285	49.3315	49.3745	49.4141	49.4537	49.4933	49.5331	49.5734	49.6137	49.6472	49.6806	49.7144	49.7482	49.7821	49.8159	49.8498
643	46.8429	46.9576	47.0696	47.1776	47.283	47.385	47.4846	47.5786	47.6719	47.761	47.8499	47.9324	48.0143	48.0933	48.1705	48.2477	48.3175	48.3869	48.4563	48.523	48.5876	48.6522	48.7125	48.7697	48.827	48.8844	48.9389	48.9901	49.0424	49.0947	49.1454	49.1907	49.2368	49.2834	49.33	49.3729	49.4125	49.4521	49.4918	49.5315	49.5718	49.6121	49.6457	49.6791	49.7129	49.7468	49.7806	49.8145	49.8483
644	46.8413	46.956	47.068	47.176	47.2813	47.3833	47.4829	47.5769	47.6702	47.7594	47.8482	47.9307	48.0126	48.0917	48.1688	48.246	48.3158	48.3852	48.4546	48.5213	48.5859	48.6505	48.7108	48.7681	48.8253	48.8828	48.9372	48.9885	49.0407	49.093	49.1438	49.1891	49.2352	49.2818	49.3284	49.3713	49.4109	49.4506	49.4902	49.53	49.5703	49.6106	49.6442	49.6776	49.7114	49.7453	49.7791	49.813	49.8469
645	46.8396	46.9544	47.0663	47.1743	47.2797	47.3817	47.4812	47.5752	47.6686	47.7577	47.8465	47.9291	48.011	48.09	48.1672	48.2443	48.3141	48.3835	48.4529	48.5196	48.5842	48.6489	48.7092	48.7664	48.8236	48.8811	48.9356	48.9868	49.0391	49.0914	49.1421	49.1875	49.2336	49.2802	49.3268	49.3697	49.4094	49.449	49.4886	49.5285	49.5688	49.6091	49.6426	49.6761	49.7099	49.7438	49.7777	49.8116	49.8454
646	46.838	46.9528	47.0647	47.1727	47.278	47.38	47.4796	47.5735	47.6669	47.756	47.8448	47.9274	48.0093	48.0883	48.1655	48.2427	48.3124	48.3818	48.4513	48.5179	48.5826	48.6472	48.7075	48.7647	48.822	48.8795	48.9339	48.9852	49.0374	49.0898	49.1405	49.1859	49.232	49.2786	49.3252	49.3682	49.4078	49.4474	49.4871	49.5269	49.5672	49.6076	49.6411	49.6746	49.7084	49.7423	49.7762	49.8101	49.844
647	46.8364	46.9511	47.0631	47.171	47.2764	47.3783	47.4779	47.5719	47.6652	47.7543	47.8432	47.9257	48.0076	48.0866	48.1638	48.241	48.3107	48.3801	48.4496	48.5162	48.5809	48.6455	48.7058	48.7631	48.8203	48.8778	48.9323	48.9835	49.0358	49.0882	49.1389	49.1842	49.2304	49.277	49.3236	49.3666	49.4062	49.4459	49.4855	49.5254	49.5657	49.606	49.6396	49.6731	49.707	49.7409	49.7748	49.8086	49.8425
648	46.8348	46.9495	47.0614	47.1694	47.2747	47.3767	47.4763	47.5702	47.6635	47.7526	47.8415	47.924	48.0059	48.0849	48.1621	48.2393	48.309	48.3785	48.4479	48.5146	48.5792	48.6438	48.7042	48.7614	48.8186	48.8761	48.9306	48.9819	49.0342	49.0865	49.1373	49.1826	49.2288	49.2754	49.322	49.365	49.4047	49.4443	49.484	49.5238	49.5642	49.6045	49.6381	49.6716	49.7055	49.7394	49.7733	49.8072	49.8411
649	46.8332	46.9479	47.0598	47.1678	47.2731	47.375	47.4746	47.5685	47.6619	47.751	47.8398	47.9223	48.0042	48.0832	48.1604	48.2376	48.3073	48.3768	48.4462	48.5129	48.5775	48.6422	48.7025	48.7597	48.817	48.8745	48.929	48.9802	49.0325	49.0849	49.1356	49.181	49.2272	49.2738	49.3204	49.3634	49.4031	49.4428	49.4824	49.5223	49.5626	49.603	49.6366	49.6701	49.704	49.7379	49.7718	49.8057	49.8397
650	46.8316	46.9463	47.0582	47.1661	47.2714	47.3734	47.4729	47.5669	47.6602	47.7493	47.8381	47.9206	48.0025	48.0815	48.1587	48.2359	48.3057	48.3751	48.4445	48.5112	48.5758	48.6405	48.7008	48.7581	48.8153	48.8728	48.9273	48.9786	49.0309	49.0833	49.134	49.1794	49.2256	49.2722	49.3188	49.3618	49.4015	49.4412	49.4809	49.5207	49.5611	49.6015	49.6351	49.6686	49.7025	49.7364	49.7704	49.8043	49.8382
651	46.8299	46.9446	47.0565	47.1645	47.2697	47.3717	47.4713	47.5652	47.6585	47.7476	47.8364	47.919	48.0008	48.0799	48.157	48.2342	48.304	48.3734	48.4428	48.5095	48.5742	48.6388	48.6991	48.7564	48.8137	48.8712	48.9257	48.9769	49.0292	49.0816	49.1324	49.1778	49.224	49.2706	49.3172	49.3602	49.3999	49.4396	49.4793	49.5192	49.5596	49.6	49.6336	49.6671	49.701	49.7349	49.7689	49.8028	49.8368
652	46.8283	46.943	47.0549	47.1628	47.2681	47.37	47.4696	47.5635	47.6568	47.7459	47.8347	47.9173	47.9992	48.0782	48.1553	48.2325	48.3023	48.3717	48.4412	48.5078	48.5725	48.6371	48.6975	48.7547	48.812	48.8695	48.924	48.9753	49.0276	49.08	49.1308	49.1762	49.2223	49.269	49.3156	49.3587	49.3984	49.4381	49.4778	49.5176	49.558	49.5984	49.6321	49.6656	49.6995	49.7335	49.7674	49.8014	49.8353
653	46.8267	46.9414	47.0533	47.1612	47.2664	47.3684	47.4679	47.5619	47.6552	47.7443	47.8331	47.9156	47.9975	48.0765	48.1537	48.2308	48.3006	48.37	48.4395	48.5061	48.5708	48.6355	48.6958	48.7531	48.8103	48.8679	48.9224	48.9737	49.026	49.0784	49.1291	49.1745	49.2207	49.2674	49.314	49.3571	49.3968	49.4365	49.4762	49.5161	49.5565	49.5969	49.6305	49.6641	49.698	49.732	49.766	49.7999	49.8339
654	46.8251	46.9397	47.0516	47.1595	47.2648	47.3667	47.4663	47.5602	47.6535	47.7426	47.8314	47.9139	47.9958	48.0748	48.152	48.2292	48.2989	48.3683	48.4378	48.5045	48.5691	48.6338	48.6941	48.7514	48.8087	48.8662	48.9207	48.972	49.0243	49.0767	49.1275	49.1729	49.2191	49.2658	49.3124	49.3555	49.3952	49.4349	49.4747	49.5146	49.555	49.5954	49.629	49.6626	49.6965	49.7305	49.7645	49.7985	49.8324
655	46.8235	46.9381	47.05	47.1579	47.2631	47.3651	47.4646	47.5585	47.6518	47.7409	47.8297	47.9122	47.9941	48.0731	48.1503	48.2275	48.2972	48.3667	48.4361	48.5028	48.5674	48.6321	48.6925	48.7497	48.807	48.8645	48.9191	48.9704	49.0227	49.0751	49.1259	49.1713	49.2175	49.2642	49.3108	49.3539	49.3936	49.4334	49.4731	49.513	49.5534	49.5939	49.6275	49.6611	49.695	49.729	49.763	49.797	49.831
656	46.8219	46.9365	47.0484	47.1563	47.2615	47.3634	47.4629	47.5569	47.6501	47.7392	47.828	47.9105	47.9924	48.0714	48.1486	48.2258	48.2955	48.365	48.4344	48.5011	48.5658	48.6304	48.6908	48.7481	48.8053	48.8629	48.9174	48.9687	49.021	49.0735	49.1243	49.1697	49.2159	49.2626	49.3093	49.3523	49.3921	49.4318	49.4716	49.5115	49.5519	49.5923	49.626	49.6596	49.6936	49.7276	49.7616	49.7956	49.8296
657	46.8203	46.9349	47.0467	47.1546	47.2598	47.3618	47.4613	47.5552	47.6485	47.7375	47.8263	47.9089	47.9907	48.0697	48.1469	48.2241	48.2939	48.3633	48.4327	48.4994	48.5641	48.6288	48.6891	48.7464	48.8037	48.8612	48.9158	48.9671	49.0194	49.0718	49.1226	49.1681	49.2143	49.261	49.3077	49.3507	49.3905	49.4302	49.47	49.5099	49.5504	49.5908	49.6245	49.658	49.6921	49.7261	49.7601	49.7941	49.8281
658	46.8186	46.9332	47.0451	47.153	47.2582	47.3601	47.4596	47.5535	47.6468	47.7359	47.8247	47.9072	47.9891	48.0681	48.1452	48.2224	48.2922	48.3616	48.4311	48.4977	48.5624	48.6271	48.6874	48.7447	48.802	48.8596	48.9141	48.9654	49.0178	49.0702	49.121	49.1665	49.2127	49.2594	49.3061	49.3492	49.3889	49.4287	49.4685	49.5084	49.5488	49.5893	49.623	49.6565	49.6906	49.7246	49.7586	49.7927	49.8267
659	46.817	46.9316	47.0435	47.1513	47.2565	47.3584	47.458	47.5519	47.6451	47.7342	47.823	47.9055	47.9874	48.0664	48.1435	48.2207	48.2905	48.3599	48.4294	48.4961	48.5607	48.6254	48.6858	48.7431	48.8004	48.8579	48.9125	48.9638	49.0161	49.0686	49.1194	49.1648	49.2111	49.2578	49.3045	49.3476	49.3873	49.4271	49.4669	49.5068	49.5473	49.5878	49.6215	49.655	49.6891	49.7231	49.7572	49.7912	49.8252
660	46.8154	46.93	47.0418	47.1497	47.2549	47.3568	47.4563	47.5502	47.6434	47.7325	47.8213	47.9038	47.9857	48.0647	48.1419	48.219	48.2888	48.3582	48.4277	48.4944	48.5591	48.6237	48.6841	48.7414	48.7987	48.8563	48.9108	48.9621	49.0145	49.0669	49.1178	49.1632	49.2095	49.2562	49.3029	49.346	49.3858	49.4256	49.4653	49.5053	49.5458	49.5862	49.62	49.6535	49.6876	49.7216	49.7557	49.7897	49.8238
661	46.8138	46.9284	47.0402	47.148	47.2532	47.3551	47.4546	47.5485	47.6418	47.7308	47.8196	47.9021	47.984	48.063	48.1402	48.2173	48.2871	48.3566	48.426	48.4927	48.5574	48.622	48.6824	48.7397	48.797	48.8546	48.9092	48.9605	49.0129	49.0653	49.1161	49.1616	49.2079	49.2546	49.3013	49.3444	49.3842	49.424	49.4638	49.5038	49.5442	49.5847	49.6184	49.652	49.6861	49.7202	49.7542	49.7883	49.8224
662	46.8122	46.9267	47.0385	47.1464	47.2516	47.3535	47.453	47.5468	47.6401	47.7292	47.8179	47.9004	47.9823	48.0613	48.1385	48.2157	48.2854	48.3549	48.4243	48.491	48.5557	48.6204	48.6808	48.7381	48.7954	48.8529	48.9075	48.9588	49.0112	49.0637	49.1145	49.16	49.2063	49.253	49.2997	49.3428	49.3826	49.4224	49.4622	49.5022	49.5427	49.5832	49.6169	49.6505	49.6846	49.7187	49.7528	49.7868	49.8209
663	46.8106	46.9251	47.0369	47.1447	47.2499	47.3518	47.4513	47.5452	47.6384	47.7275	47.8163	47.8988	47.9806	48.0596	48.1368	48.214	48.2837	48.3532	48.4226	48.4893	48.554	48.6187	48.6791	48.7364	48.7937	48.8513	48.9059	48.9572	49.0096	49.062	49.1129	49.1584	49.2046	49.2514	49.2981	49.3412	49.3811	49.4209	49.4607	49.5007	49.5412	49.5817	49.6154	49.649	49.6831	49.7172	49.7513	49.7854	49.8195
664	46.8089	46.9235	47.0353	47.1431	47.2483	47.3502	47.4496	47.5435	47.6367	47.7258	47.8146	47.8971	47.9789	48.0579	48.1351	48.2123	48.282	48.3515	48.4209	48.4877	48.5523	48.617	48.6774	48.7347	48.792	48.8496	48.9042	48.9556	49.0079	49.0604	49.1113	49.1567	49.203	49.2498	49.2965	49.3397	49.3795	49.4193	49.4591	49.4991	49.5396	49.5801	49.6139	49.6475	49.6816	49.7157	49.7498	49.7839	49.818
665	46.8073	46.9219	47.0336	47.1415	47.2466	47.3485	47.448	47.5418	47.6351	47.7241	47.8129	47.8954	47.9773	48.0562	48.1334	48.2106	48.2804	48.3498	48.4193	48.486	48.5507	48.6153	48.6757	48.7331	48.7904	48.848	48.9026	48.9539	49.0063	49.0588	49.1096	49.1551	49.2014	49.2482	49.2949	49.3381	49.3779	49.4177	49.4576	49.4976	49.5381	49.5786	49.6124	49.646	49.6801	49.7143	49.7484	49.7825	49.8166
666	46.8057	46.9202	47.032	47.1398	47.245	47.3468	47.4463	47.5402	47.6334	47.7224	47.8112	47.8937	47.9756	48.0546	48.1317	48.2089	48.2787	48.3481	48.4176	48.4843	48.549	48.6137	48.6741	48.7314	48.7887	48.8463	48.9009	48.9523	49.0047	49.0571	49.108	49.1535	49.1998	49.2466	49.2933	49.3365	49.3763	49.4162	49.456	49.496	49.5366	49.5771	49.6109	49.6445	49.6787	49.7128	49.7469	49.781	49.8151
667	46.8041	46.9186	47.0304	47.1382	47.2433	47.3452	47.4446	47.5385	47.6317	47.7208	47.8095	47.892	47.9739	48.0529	48.13	48.2072	48.277	48.3464	48.4159	48.4826	48.5473	48.612	48.6724	48.7297	48.7871	48.8447	48.8993	48.9506	49.003	49.0555	49.1064	49.1519	49.1982	49.245	49.2917	49.3349	49.3748	49.4146	49.4545	49.4945	49.535	49.5756	49.6094	49.643	49.6772	49.7113	49.7454	49.7796	49.8137
668	46.8025	46.917	47.0287	47.1365	47.2417	47.3435	47.443	47.5368	47.6301	47.7191	47.8078	47.8903	47.9722	48.0512	48.1284	48.2055	48.2753	48.3448	48.4142	48.4809	48.5456	48.6103	48.6707	48.7281	48.7854	48.843	48.8976	48.949	49.0014	49.0539	49.1048	49.1503	49.1966	49.2434	49.2901	49.3333	49.3732	49.413	49.4529	49.4929	49.5335	49.574	49.6079	49.6415	49.6757	49.7098	49.744	49.7781	49.8123
669	46.8009	46.9154	47.0271	47.1349	47.24	47.3419	47.4413	47.5352	47.6284	47.7174	47.8062	47.8887	47.9705	48.0495	48.1267	48.2038	48.2736	48.3431	48.4125	48.4792	48.5439	48.6086	48.6691	48.7264	48.7837	48.8413	48.896	48.9473	48.9997	49.0522	49.1031	49.1487	49.195	49.2418	49.2886	49.3317	49.3716	49.4115	49.4514	49.4914	49.532	49.5725	49.6063	49.64	49.6742	49.7083	49.7425	49.7767	49.8108
670	46.7992	46.9137	47.0255	47.1332	47.2384	47.3402	47.4396	47.5335	47.6267	47.7157	47.8045	47.887	47.9688	48.0478	48.125	48.2022	48.2719	48.3414	48.4108	48.4776	48.5423	48.607	48.6674	48.7247	48.7821	48.8397	48.8943	48.9457	48.9981	49.0506	49.1015	49.147	49.1934	49.2402	49.287	49.3302	49.37	49.4099	49.4498	49.4899	49.5304	49.571	49.6048	49.6385	49.6727	49.7069	49.741	49.7752	49.8094
671	46.7976	46.9121	47.0238	47.1316	47.2367	47.3385	47.438	47.5318	47.625	47.7141	47.8028	47.8853	47.9671	48.0461	48.1233	48.2005	48.2702	48.3397	48.4092	48.4759	48.5406	48.6053	48.6657	48.7231	48.7804	48.838	48.8927	48.944	48.9965	49.049	49.0999	49.1454	49.1918	49.2386	49.2854	49.3286	49.3685	49.4084	49.4483	49.4883	49.5289	49.5695	49.6033	49.637	49.6712	49.7054	49.7396	49.7738	49.8079
672	46.796	46.9105	47.0222	47.13	47.2351	47.3369	47.4363	47.5302	47.6234	47.7124	47.8011	47.8836	47.9655	48.0444	48.1216	48.1988	48.2686	48.338	48.4075	48.4742	48.5389	48.6036	48.664	48.7214	48.7788	48.8364	48.891	48.9424	48.9948	49.0474	49.0983	49.1438	49.1902	49.237	49.2838	49.327	49.3669	49.4068	49.4467	49.4868	49.5274	49.568	49.6018	49.6355	49.6697	49.7039	49.7381	49.7723	49.8065
673	46.7944	46.9089	47.0206	47.1283	47.2334	47.3352	47.4347	47.5285	47.6217	47.7107	47.7994	47.8819	47.9638	48.0428	48.1199	48.1971	48.2669	48.3363	48.4058	48.4725	48.5372	48.6019	48.6624	48.7197	48.7771	48.8347	48.8894	48.9407	48.9932	49.0457	49.0966	49.1422	49.1886	49.2354	49.2822	49.3254	49.3653	49.4052	49.4451	49.4852	49.5258	49.5664	49.6003	49.634	49.6682	49.7024	49.7366	49.7708	49.805
674	46.7928	46.9072	47.0189	47.1267	47.2318	47.3336	47.433	47.5268	47.62	47.709	47.7978	47.8802	47.9621	48.0411	48.1182	48.1954	48.2652	48.3346	48.4041	48.4708	48.5356	48.6003	48.6607	48.7181	48.7754	48.8331	48.8877	48.9391	48.9916	49.0441	49.095	49.1406	49.1869	49.2338	49.2806	49.3238	49.3637	49.4037	49.4436	49.4837	49.5243	49.5649	49.5988	49.6325	49.6667	49.701	49.7352	49.7694	49.8036
675	46.7912	46.9056	47.0173	47.125	47.2301	47.3319	47.4313	47.5251	47.6183	47.7073	47.7961	47.8786	47.9604	48.0394	48.1165	48.1937	48.2635	48.333	48.4024	48.4692	48.5339	48.5986	48.659	48.7164	48.7738	48.8314	48.886	48.9375	48.9899	49.0425	49.0934	49.139	49.1853	49.2322	49.279	49.3222	49.3622	49.4021	49.442	49.4821	49.5228	49.5634	49.5973	49.631	49.6653	49.6995	49.7337	49.7679	49.8022
676	46.7895	46.904	47.0157	47.1234	47.2285	47.3303	47.4297	47.5235	47.6167	47.7057	47.7944	47.8769	47.9587	48.0377	48.1149	48.192	48.2618	48.3313	48.4007	48.4675	48.5322	48.5969	48.6574	48.7147	48.7721	48.8297	48.8844	48.9358	48.9883	49.0408	49.0918	49.1373	49.1837	49.2306	49.2774	49.3207	49.3606	49.4005	49.4405	49.4806	49.5212	49.5619	49.5958	49.6295	49.6638	49.698	49.7322	49.7665	49.8007
677	46.7879	46.9024	47.014	47.1217	47.2268	47.3286	47.428	47.5218	47.615	47.704	47.7927	47.8752	47.957	48.036	48.1132	48.1903	48.2601	48.3296	48.3991	48.4658	48.5305	48.5952	48.6557	48.7131	48.7704	48.8281	48.8827	48.9342	48.9866	49.0392	49.0901	49.1357	49.1821	49.229	49.2758	49.3191	49.359	49.399	49.4389	49.479	49.5197	49.5603	49.5943	49.628	49.6623	49.6965	49.7308	49.765	49.7993
678	46.7863	46.9007	47.0124	47.1201	47.2252	47.3269	47.4263	47.5201	47.6133	47.7023	47.791	47.8735	47.9553	48.0343	48.1115	48.1887	48.2584	48.3279	48.3974	48.4641	48.5288	48.5936	48.654	48.7114	48.7688	48.8264	48.8811	48.9325	48.985	49.0376	49.0885	49.1341	49.1805	49.2274	49.2742	49.3175	49.3575	49.3974	49.4374	49.4775	49.5182	49.5588	49.5927	49.6265	49.6608	49.695	49.7293	49.7636	49.7978
679	46.7847	46.8991	47.0108	47.1185	47.2235	47.3253	47.4247	47.5185	47.6116	47.7006	47.7894	47.8718	47.9537	48.0326	48.1098	48.187	48.2568	48.3262	48.3957	48.4624	48.5272	48.5919	48.6523	48.7097	48.7671	48.8248	48.8794	48.9309	48.9834	49.0359	49.0869	49.1325	49.1789	49.2258	49.2726	49.3159	49.3559	49.3959	49.4358	49.476	49.5166	49.5573	49.5912	49.625	49.6593	49.6936	49.7278	49.7621	49.7964
680	46.7831	46.8975	47.0091	47.1168	47.2219	47.3236	47.423	47.5168	47.61	47.699	47.7877	47.8701	47.952	48.0309	48.1081	48.1853	48.2551	48.3245	48.394	48.4607	48.5255	48.5902	48.6507	48.7081	48.7655	48.8231	48.8778	48.9292	48.9817	49.0343	49.0853	49.1309	49.1773	49.2242	49.271	49.3143	49.3543	49.3943	49.4343	49.4744	49.5151	49.5558	49.5897	49.6235	49.6578	49.6921	49.7264	49.7607	49.7949
681	46.7815	46.8958	47.0075	47.1152	47.2202	47.322	47.4213	47.5151	47.6083	47.6973	47.786	47.8685	47.9503	48.0293	48.1064	48.1836	48.2534	48.3229	48.3923	48.4591	48.5238	48.5885	48.649	48.7064	48.7638	48.8215	48.8761	48.9276	48.9801	49.0327	49.0836	49.1293	49.1757	49.2226	49.2695	49.3127	49.3527	49.3927	49.4327	49.4729	49.5136	49.5542	49.5882	49.622	49.6563	49.6906	49.7249	49.7592	49.7935
682	46.7799	46.8942	47.0058	47.1135	47.2186	47.3203	47.4197	47.5135	47.6066	47.6956	47.7843	47.8668	47.9486	48.0276	48.1047	48.1819	48.2517	48.3212	48.3906	48.4574	48.5221	48.5869	48.6473	48.7047	48.7621	48.8198	48.8745	48.9259	48.9784	49.031	49.082	49.1276	49.1741	49.221	49.2679	49.3112	49.3512	49.3912	49.4312	49.4713	49.512	49.5527	49.5867	49.6205	49.6548	49.6891	49.7234	49.7578	49.7921
683	46.7782	46.8926	47.0042	47.1119	47.2169	47.3186	47.418	47.5118	47.6049	47.6939	47.7826	47.8651	47.9469	48.0259	48.1031	48.1802	48.25	48.3195	48.389	48.4557	48.5204	48.5852	48.6457	48.7031	48.7605	48.8181	48.8728	48.9243	48.9768	49.0294	49.0804	49.126	49.1725	49.2194	49.2663	49.3096	49.3496	49.3896	49.4296	49.4698	49.5105	49.5512	49.5852	49.619	49.6533	49.6877	49.722	49.7563	49.7906
684	46.7766	46.891	47.0026	47.1102	47.2153	47.317	47.4163	47.5101	47.6033	47.6922	47.7809	47.8634	47.9452	48.0242	48.1014	48.1785	48.2483	48.3178	48.3873	48.454	48.5188	48.5835	48.644	48.7014	48.7588	48.8165	48.8712	48.9226	48.9752	49.0278	49.0788	49.1244	49.1709	49.2178	49.2647	49.308	49.348	49.388	49.4281	49.4682	49.509	49.5497	49.5837	49.6175	49.6519	49.6862	49.7205	49.7548	49.7892
685	46.775	46.8893	47.0009	47.1086	47.2136	47.3153	47.4147	47.5085	47.6016	47.6906	47.7793	47.8617	47.9435	48.0225	48.0997	48.1768	48.2466	48.3161	48.3856	48.4523	48.5171	48.5818	48.6423	48.6997	48.7571	48.8148	48.8695	48.921	48.9735	49.0261	49.0771	49.1228	49.1693	49.2162	49.2631	49.3064	49.3464	49.3865	49.4265	49.4667	49.5074	49.5481	49.5822	49.616	49.6504	49.6847	49.7191	49.7534	49.7877
686	46.7734	46.8877	46.9993	47.107	47.212	47.3137	47.413	47.5068	47.5999	47.6889	47.7776	47.86	47.9419	48.0208	48.098	48.1752	48.2449	48.3144	48.3839	48.4507	48.5154	48.5802	48.6406	48.6981	48.7555	48.8132	48.8679	48.9194	48.9719	49.0245	49.0755	49.1212	49.1676	49.2146	49.2615	49.3048	49.3449	49.3849	49.4249	49.4652	49.5059	49.5466	49.5806	49.6145	49.6489	49.6832	49.7176	49.7519	49.7863
687	46.7718	46.8861	46.9977	47.1053	47.2103	47.312	47.4114	47.5051	47.5982	47.6872	47.7759	47.8584	47.9402	48.0191	48.0963	48.1735	48.2433	48.3127	48.3822	48.449	48.5137	48.5785	48.639	48.6964	48.7538	48.8115	48.8662	48.9177	48.9703	49.0229	49.0739	49.1196	49.166	49.213	49.2599	49.3032	49.3433	49.3833	49.4234	49.4636	49.5044	49.5451	49.5791	49.613	49.6474	49.6818	49.7161	49.7505	49.7849
688	46.7702	46.8845	46.996	47.1037	47.2087	47.3104	47.4097	47.5034	47.5966	47.6855	47.7742	47.8567	47.9385	48.0175	48.0946	48.1718	48.2416	48.3111	48.3805	48.4473	48.5121	48.5768	48.6373	48.6947	48.7522	48.8099	48.8646	48.9161	48.9686	49.0212	49.0723	49.1179	49.1644	49.2114	49.2583	49.3017	49.3417	49.3818	49.4218	49.4621	49.5028	49.5436	49.5776	49.6115	49.6459	49.6803	49.7147	49.749	49.7834
689	46.7685	46.8828	46.9944	47.102	47.207	47.3087	47.408	47.5018	47.5949	47.6839	47.7725	47.855	47.9368	48.0158	48.0929	48.1701	48.2399	48.3094	48.3789	48.4456	48.5104	48.5751	48.6356	48.6931	48.7505	48.8082	48.8629	48.9144	48.967	49.0196	49.0706	49.1163	49.1628	49.2098	49.2567	49.3001	49.3401	49.3802	49.4203	49.4605	49.5013	49.542	49.5761	49.61	49.6444	49.6788	49.7132	49.7476	49.782
690	46.7669	46.8812	46.9928	47.1004	47.2054	47.307	47.4064	47.5001	47.5932	47.6822	47.7709	47.8533	47.9351	48.0141	48.0912	48.1684	48.2382	48.3077	48.3772	48.4439	48.5087	48.5735	48.634	48.6914	48.7488	48.8065	48.8613	48.9128	48.9653	49.018	49.069	49.1147	49.1612	49.2082	49.2551	49.2985	49.3386	49.3787	49.4187	49.459	49.4998	49.5405	49.5746	49.6085	49.6429	49.6773	49.7117	49.7461	49.7805
691	46.7653	46.8796	46.9911	47.0987	47.2037	47.3054	47.4047	47.4984	47.5915	47.6805	47.7692	47.8516	47.9334	48.0124	48.0896	48.1667	48.2365	48.306	48.3755	48.4423	48.507	48.5718	48.6323	48.6897	48.7472	48.8049	48.8596	48.9111	48.9637	49.0163	49.0674	49.1131	49.1596	49.2066	49.2535	49.2969	49.337	49.3771	49.4172	49.4574	49.4982	49.539	49.5731	49.607	49.6414	49.6758	49.7103	49.7447	49.7791
692	46.7637	46.878	46.9895	47.0971	47.2021	47.3037	47.403	47.4968	47.5899	47.6788	47.7675	47.8499	47.9317	48.0107	48.0879	48.165	48.2348	48.3043	48.3738	48.4406	48.5053	48.5701	48.6306	48.6881	48.7455	48.8032	48.858	48.9095	48.9621	49.0147	49.0658	49.1115	49.158	49.205	49.2519	49.2953	49.3354	49.3755	49.4156	49.4559	49.4967	49.5375	49.5716	49.6055	49.6399	49.6744	49.7088	49.7432	49.7776
693	46.7621	46.8763	46.9879	47.0954	47.2004	47.3021	47.4014	47.4951	47.5882	47.6771	47.7658	47.8483	47.9301	48.009	48.0862	48.1633	48.2331	48.3026	48.3721	48.4389	48.5037	48.5684	48.6289	48.6864	48.7438	48.8016	48.8563	48.9078	48.9604	49.0131	49.0641	49.1099	49.1564	49.2034	49.2503	49.2937	49.3339	49.374	49.4141	49.4543	49.4951	49.536	49.5701	49.604	49.6384	49.6729	49.7073	49.7418	49.7762
694	46.7605	46.8747	46.9862	47.0938	47.1988	47.3004	47.3997	47.4934	47.5865	47.6755	47.7641	47.8466	47.9284	48.0073	48.0845	48.1617	48.2315	48.3009	48.3704	48.4372	48.502	48.5668	48.6273	48.6847	48.7422	48.7999	48.8547	48.9062	48.9588	49.0114	49.0625	49.1082	49.1548	49.2018	49.2488	49.2922	49.3323	49.3724	49.4125	49.4528	49.4936	49.5344	49.5685	49.6025	49.637	49.6714	49.7059	49.7403	49.7748
695	46.7588	46.8731	46.9846	47.0922	47.1971	47.2988	47.398	47.4918	47.5849	47.6738	47.7625	47.8449	47.9267	48.0056	48.0828	48.16	48.2298	48.2993	48.3688	48.4355	48.5003	48.5651	48.6256	48.6831	48.7405	48.7983	48.853	48.9046	48.9571	49.0098	49.0609	49.1066	49.1532	49.2002	49.2472	49.2906	49.3307	49.3708	49.411	49.4513	49.4921	49.5329	49.567	49.601	49.6355	49.6699	49.7044	49.7389	49.7733
696	46.7572	46.8715	46.983	47.0905	47.1954	47.2971	47.3964	47.4901	47.5832	47.6721	47.7608	47.8432	47.925	48.004	48.0811	48.1583	48.2281	48.2976	48.3671	48.4338	48.4986	48.5634	48.6239	48.6814	48.7389	48.7966	48.8514	48.9029	48.9555	49.0082	49.0593	49.105	49.1516	49.1986	49.2456	49.289	49.3291	49.3693	49.4094	49.4497	49.4905	49.5314	49.5655	49.5995	49.634	49.6685	49.7029	49.7374	49.7719
697	46.7556	46.8698	46.9813	47.0889	47.1938	47.2954	47.3947	47.4884	47.5815	47.6704	47.7591	47.8415	47.9233	48.0023	48.0794	48.1566	48.2264	48.2959	48.3654	48.4322	48.497	48.5617	48.6223	48.6797	48.7372	48.7949	48.8497	48.9013	48.9539	49.0065	49.0576	49.1034	49.1499	49.197	49.244	49.2874	49.3276	49.3677	49.4079	49.4482	49.489	49.5299	49.564	49.598	49.6325	49.667	49.7015	49.7359	49.7704
698	46.754	46.8682	46.9797	47.0872	47.1921	47.2938	47.3931	47.4868	47.5798	47.6688	47.7574	47.8398	47.9216	48.0006	48.0777	48.1549	48.2247	48.2942	48.3637	48.4305	48.4953	48.5601	48.6206	48.6781	48.7355	48.7933	48.8481	48.8996	48.9522	49.0049	49.056	49.1018	49.1483	49.1954	49.2424	49.2858	49.326	49.3661	49.4063	49.4466	49.4875	49.5283	49.5625	49.5965	49.631	49.6655	49.7	49.7345	49.769
699	46.7524	46.8666	46.9781	47.0856	47.1905	47.2921	47.3914	47.4851	47.5782	47.6671	47.7557	47.8382	47.9199	47.9989	48.0761	48.1532	48.223	48.2925	48.362	48.4288	48.4936	48.5584	48.6189	48.6764	48.7339	48.7916	48.8464	48.898	48.9506	49.0033	49.0544	49.1001	49.1467	49.1938	49.2408	49.2842	49.3244	49.3646	49.4047	49.4451	49.4859	49.5268	49.561	49.595	49.6295	49.664	49.6985	49.733	49.7675
700	46.7508	46.865	46.9764	47.0839	47.1888	47.2905	47.3897	47.4834	47.5765	47.6654	47.754	47.8365	47.9183	47.9972	48.0744	48.1515	48.2213	48.2908	48.3603	48.4271	48.4919	48.5567	48.6172	48.6747	48.7322	48.79	48.8448	48.8963	48.9489	49.0017	49.0528	49.0985	49.1451	49.1922	49.2392	49.2827	49.3228	49.363	49.4032	49.4435	49.4844	49.5253	49.5595	49.5935	49.628	49.6625	49.6971	49.7316	49.7661
701	46.7491	46.8633	46.9748	47.0823	47.1872	47.2888	47.3881	47.4817	47.5748	47.6637	47.7524	47.8348	47.9166	47.9955	48.0727	48.1498	48.2197	48.2892	48.3586	48.4254	48.4902	48.555	48.6156	48.6731	48.7305	48.7883	48.8431	48.8947	48.9473	49	49.0511	49.0969	49.1435	49.1906	49.2376	49.2811	49.3213	49.3615	49.4016	49.442	49.4829	49.5238	49.558	49.592	49.6265	49.6611	49.6956	49.7301	49.7647
702	46.7475	46.8617	46.9731	47.0807	47.1855	47.2871	47.3864	47.4801	47.5731	47.662	47.7507	47.8331	47.9149	47.9938	48.071	48.1482	48.218	48.2875	48.357	48.4238	48.4886	48.5534	48.6139	48.6714	48.7289	48.7866	48.8415	48.893	48.9457	48.9984	49.0495	49.0953	49.1419	49.189	49.236	49.2795	49.3197	49.3599	49.4001	49.4405	49.4813	49.5222	49.5564	49.5905	49.625	49.6596	49.6941	49.7287	49.7632
703	46.7459	46.8601	46.9715	47.079	47.1839	47.2855	47.3847	47.4784	47.5715	47.6604	47.749	47.8314	47.9132	47.9922	48.0693	48.1465	48.2163	48.2858	48.3553	48.4221	48.4869	48.5517	48.6122	48.6697	48.7272	48.785	48.8398	48.8914	48.944	48.9968	49.0479	49.0937	49.1403	49.1874	49.2344	49.2779	49.3181	49.3583	49.3985	49.4389	49.4798	49.5207	49.5549	49.589	49.6236	49.6581	49.6927	49.7272	49.7618
704	46.7443	46.8585	46.9699	47.0774	47.1822	47.2838	47.3831	47.4767	47.5698	47.6587	47.7473	47.8297	47.9115	47.9905	48.0676	48.1448	48.2146	48.2841	48.3536	48.4204	48.4852	48.55	48.6106	48.6681	48.7256	48.7833	48.8381	48.8897	48.9424	48.9951	49.0462	49.0921	49.1387	49.1858	49.2328	49.2763	49.3165	49.3568	49.397	49.4374	49.4783	49.5192	49.5534	49.5875	49.6221	49.6566	49.6912	49.7258	49.7603
705	46.7427	46.8568	46.9682	47.0757	47.1806	47.2822	47.3814	47.4751	47.5681	47.657	47.7456	47.8281	47.9098	47.9888	48.0659	48.1431	48.2129	48.2824	48.3519	48.4187	48.4835	48.5483	48.6089	48.6664	48.7239	48.7817	48.8365	48.8881	48.9408	48.9935	49.0446	49.0904	49.1371	49.1842	49.2312	49.2747	49.315	49.3552	49.3954	49.4358	49.4767	49.5177	49.5519	49.586	49.6206	49.6552	49.6897	49.7243	49.7589
706	46.7411	46.8552	46.9666	47.0741	47.1789	47.2805	47.3797	47.4734	47.5664	47.6553	47.744	47.8264	47.9082	47.9871	48.0642	48.1414	48.2112	48.2807	48.3502	48.417	48.4818	48.5467	48.6072	48.6647	48.7222	48.78	48.8348	48.8865	48.9391	48.9919	49.043	49.0888	49.1355	49.1826	49.2296	49.2732	49.3134	49.3536	49.3939	49.4343	49.4752	49.5161	49.5504	49.5845	49.6191	49.6537	49.6883	49.7229	49.7574
707	46.7395	46.8536	46.965	47.0724	47.1773	47.2789	47.3781	47.4717	47.5648	47.6537	47.7423	47.8247	47.9065	47.9854	48.0626	48.1397	48.2095	48.279	48.3485	48.4153	48.4802	48.545	48.6055	48.6631	48.7206	48.7784	48.8332	48.8848	48.9375	48.9902	49.0414	49.0872	49.1339	49.181	49.2281	49.2716	49.3118	49.3521	49.3923	49.4327	49.4737	49.5146	49.5489	49.583	49.6176	49.6522	49.6868	49.7214	49.756
708	46.7378	46.8519	46.9633	47.0708	47.1756	47.2772	47.3764	47.4701	47.5631	47.652	47.7406	47.823	47.9048	47.9837	48.0609	48.138	48.2078	48.2774	48.3469	48.4137	48.4785	48.5433	48.6039	48.6614	48.7189	48.7767	48.8315	48.8832	48.9358	48.9886	49.0397	49.0856	49.1322	49.1794	49.2265	49.27	49.3103	49.3505	49.3908	49.4312	49.4721	49.5131	49.5474	49.5815	49.6161	49.6507	49.6853	49.72	49.7546
709	46.7362	46.8503	46.9617	47.0692	47.174	47.2755	47.3747	47.4684	47.5614	47.6503	47.7389	47.8213	47.9031	47.982	48.0592	48.1363	48.2062	48.2757	48.3452	48.412	48.4768	48.5416	48.6022	48.6597	48.7173	48.775	48.8299	48.8815	48.9342	48.987	49.0381	49.084	49.1306	49.1778	49.2249	49.2684	49.3087	49.3489	49.3892	49.4296	49.4706	49.5116	49.5459	49.58	49.6146	49.6492	49.6839	49.7185	49.7531
710	46.7346	46.8487	46.9601	47.0675	47.1723	47.2739	47.3731	47.4667	47.5597	47.6486	47.7372	47.8196	47.9014	47.9803	48.0575	48.1347	48.2045	48.274	48.3435	48.4103	48.4751	48.54	48.6005	48.6581	48.7156	48.7734	48.8282	48.8799	48.9326	48.9853	49.0365	49.0824	49.129	49.1762	49.2233	49.2668	49.3071	49.3474	49.3877	49.4281	49.4691	49.51	49.5443	49.5785	49.6131	49.6478	49.6824	49.717	49.7517
711	46.733	46.8471	46.9584	47.0659	47.1707	47.2722	47.3714	47.4651	47.5581	47.647	47.7356	47.818	47.8997	47.9787	48.0558	48.133	48.2028	48.2723	48.3418	48.4086	48.4735	48.5383	48.5989	48.6564	48.7139	48.7717	48.8266	48.8782	48.9309	48.9837	49.0349	49.0807	49.1274	49.1746	49.2217	49.2652	49.3055	49.3458	49.3861	49.4266	49.4675	49.5085	49.5428	49.577	49.6116	49.6463	49.6809	49.7156	49.7502
712	46.7314	46.8454	46.9568	47.0642	47.169	47.2706	47.3698	47.4634	47.5564	47.6453	47.7339	47.8163	47.898	47.977	48.0541	48.1313	48.2011	48.2706	48.3401	48.4069	48.4718	48.5366	48.5972	48.6547	48.7123	48.7701	48.8249	48.8766	48.9293	48.9821	49.0332	49.0791	49.1258	49.173	49.2201	49.2637	49.304	49.3443	49.3845	49.425	49.466	49.507	49.5413	49.5755	49.6102	49.6448	49.6795	49.7141	49.7488
713	46.7298	46.8438	46.9552	47.0626	47.1674	47.2689	47.3681	47.4617	47.5547	47.6436	47.7322	47.8146	47.8964	47.9753	48.0524	48.1296	48.1994	48.2689	48.3384	48.4053	48.4701	48.5349	48.5955	48.6531	48.7106	48.7684	48.8233	48.8749	48.9276	48.9804	49.0316	49.0775	49.1242	49.1714	49.2185	49.2621	49.3024	49.3427	49.383	49.4235	49.4645	49.5055	49.5398	49.574	49.6087	49.6433	49.678	49.7127	49.7474
714	46.7281	46.8422	46.9535	47.0609	47.1657	47.2673	47.3664	47.46	47.553	47.6419	47.7305	47.8129	47.8947	47.9736	48.0508	48.1279	48.1977	48.2672	48.3368	48.4036	48.4684	48.5333	48.5938	48.6514	48.7089	48.7668	48.8216	48.8733	48.926	48.9788	49.03	49.0759	49.1226	49.1698	49.2169	49.2605	49.3008	49.3411	49.3814	49.4219	49.4629	49.504	49.5383	49.5725	49.6072	49.6419	49.6765	49.7112	49.7459
715	46.7265	46.8406	46.9519	47.0593	47.1641	47.2656	47.3648	47.4584	47.5514	47.6402	47.7288	47.8112	47.893	47.9719	48.0491	48.1262	48.196	48.2656	48.3351	48.4019	48.4667	48.5316	48.5922	48.6497	48.7073	48.7651	48.82	48.8716	48.9244	48.9772	49.0284	49.0743	49.121	49.1682	49.2153	49.2589	49.2992	49.3396	49.3799	49.4204	49.4614	49.5024	49.5368	49.571	49.6057	49.6404	49.6751	49.7098	49.7445
716	46.7249	46.8389	46.9503	47.0576	47.1624	47.2639	47.3631	47.4567	47.5497	47.6386	47.7271	47.8095	47.8913	47.9702	48.0474	48.1245	48.1944	48.2639	48.3334	48.4002	48.4651	48.5299	48.5905	48.6481	48.7056	48.7634	48.8183	48.87	48.9227	48.9755	49.0267	49.0727	49.1194	49.1666	49.2137	49.2573	49.2977	49.338	49.3783	49.4188	49.4599	49.5009	49.5353	49.5695	49.6042	49.6389	49.6736	49.7083	49.743
717	46.7233	46.8373	46.9486	47.056	47.1608	47.2623	47.3614	47.455	47.548	47.6369	47.7255	47.8079	47.8896	47.9685	48.0457	48.1228	48.1927	48.2622	48.3317	48.3985	48.4634	48.5282	48.5888	48.6464	48.704	48.7618	48.8167	48.8684	48.9211	48.9739	49.0251	49.071	49.1178	49.1649	49.2121	49.2558	49.2961	49.3364	49.3768	49.4173	49.4583	49.4994	49.5338	49.568	49.6027	49.6374	49.6721	49.7069	49.7416
718	46.7217	46.8357	46.947	47.0544	47.1591	47.2606	47.3598	47.4534	47.5463	47.6352	47.7238	47.8062	47.8879	47.9669	48.044	48.1212	48.191	48.2605	48.33	48.3969	48.4617	48.5266	48.5872	48.6447	48.7023	48.7601	48.815	48.8667	48.9195	48.9723	49.0235	49.0694	49.1162	49.1633	49.2105	49.2542	49.2945	49.3349	49.3752	49.4157	49.4568	49.4979	49.5322	49.5665	49.6012	49.6359	49.6707	49.7054	49.7401
719	46.7201	46.8341	46.9453	47.0527	47.1575	47.259	47.3581	47.4517	47.5447	47.6335	47.7221	47.8045	47.8862	47.9652	48.0423	48.1195	48.1893	48.2588	48.3283	48.3952	48.46	48.5249	48.5855	48.6431	48.7006	48.7585	48.8134	48.8651	48.9178	48.9706	49.0219	49.0678	49.1146	49.1617	49.2089	49.2526	49.2929	49.3333	49.3737	49.4142	49.4553	49.4963	49.5307	49.565	49.5997	49.6345	49.6692	49.704	49.7387
720	46.7184	46.8324	46.9437	47.0511	47.1558	47.2573	47.3564	47.45	47.543	47.6319	47.7204	47.8028	47.8846	47.9635	48.0406	48.1178	48.1876	48.2571	48.3267	48.3935	48.4583	48.5232	48.5838	48.6414	48.699	48.7568	48.8117	48.8634	48.9162	48.969	49.0202	49.0662	49.1129	49.1601	49.2074	49.251	49.2914	49.3317	49.3721	49.4127	49.4537	49.4948	49.5292	49.5635	49.5982	49.633	49.6677	49.7025	49.7373
721	46.7168	46.8308	46.9421	47.0494	47.1542	47.2556	47.3548	47.4484	47.5413	47.6302	47.7187	47.8011	47.8829	47.9618	48.0389	48.1161	48.1859	48.2554	48.325	48.3918	48.4567	48.5215	48.5821	48.6397	48.6973	48.7552	48.8101	48.8618	48.9145	48.9674	49.0186	49.0646	49.1113	49.1585	49.2058	49.2494	49.2898	49.3302	49.3706	49.4111	49.4522	49.4933	49.5277	49.562	49.5967	49.6315	49.6663	49.701	49.7358
722	46.7152	46.8292	46.9404	47.0478	47.1525	47.254	47.3531	47.4467	47.5397	47.6285	47.7171	47.7994	47.8812	47.9601	48.0373	48.1144	48.1842	48.2538	48.3233	48.3901	48.455	48.5199	48.5805	48.6381	48.6956	48.7535	48.8084	48.8601	48.9129	48.9657	49.017	49.063	49.1097	49.1569	49.2042	49.2478	49.2882	49.3286	49.369	49.4096	49.4507	49.4918	49.5262	49.5605	49.5953	49.63	49.6648	49.6996	49.7344
723	46.7136	46.8276	46.9388	47.0461	47.1509	47.2523	47.3514	47.445	47.538	47.6268	47.7154	47.7978	47.8795	47.9584	48.0356	48.1127	48.1826	48.2521	48.3216	48.3884	48.4533	48.5182	48.5788	48.6364	48.694	48.7518	48.8068	48.8585	48.9113	48.9641	49.0154	49.0613	49.1081	49.1553	49.2026	49.2463	49.2867	49.3271	49.3675	49.408	49.4491	49.4902	49.5247	49.559	49.5938	49.6286	49.6633	49.6981	49.7329
724	46.712	46.8259	46.9372	47.0445	47.1492	47.2507	47.3498	47.4434	47.5363	47.6251	47.7137	47.7961	47.8778	47.9567	48.0339	48.111	48.1809	48.2504	48.3199	48.3868	48.4516	48.5165	48.5771	48.6347	48.6923	48.7502	48.8051	48.8568	48.9096	48.9625	49.0137	49.0597	49.1065	49.1537	49.201	49.2447	49.2851	49.3255	49.3659	49.4065	49.4476	49.4887	49.5232	49.5575	49.5923	49.6271	49.6619	49.6967	49.7315
725	46.7104	46.8243	46.9355	47.0429	47.1476	47.249	47.3481	47.4417	47.5346	47.6235	47.712	47.7944	47.8761	47.9551	48.0322	48.1093	48.1792	48.2487	48.3182	48.3851	48.45	48.5148	48.5755	48.6331	48.6907	48.7485	48.8035	48.8552	48.908	48.9609	49.0121	49.0581	49.1049	49.1521	49.1994	49.2431	49.2835	49.3239	49.3643	49.4049	49.4461	49.4872	49.5217	49.556	49.5908	49.6256	49.6604	49.6952	49.73
726	46.7087	46.8227	46.9339	47.0412	47.1459	47.2474	47.3465	47.44	47.533	47.6218	47.7103	47.7927	47.8744	47.9534	48.0305	48.1077	48.1775	48.247	48.3166	48.3834	48.4483	48.5132	48.5738	48.6314	48.689	48.7469	48.8018	48.8536	48.9063	48.9592	49.0105	49.0565	49.1033	49.1505	49.1978	49.2415	49.2819	49.3224	49.3628	49.4034	49.4445	49.4857	49.5201	49.5545	49.5893	49.6241	49.659	49.6938	49.7286
727	46.7071	46.8211	46.9323	47.0396	47.1443	47.2457	47.3448	47.4383	47.5313	47.6201	47.7087	47.791	47.8728	47.9517	48.0288	48.106	48.1758	48.2453	48.3149	48.3817	48.4466	48.5115	48.5721	48.6297	48.6873	48.7452	48.8002	48.8519	48.9047	48.9576	49.0089	49.0549	49.1017	49.1489	49.1962	49.2399	49.2804	49.3208	49.3612	49.4019	49.443	49.4841	49.5186	49.553	49.5878	49.6226	49.6575	49.6923	49.7272
728	46.7055	46.8194	46.9306	47.0379	47.1426	47.244	47.3431	47.4367	47.5296	47.6184	47.707	47.7893	47.8711	47.95	48.0271	48.1043	48.1741	48.2437	48.3132	48.38	48.4449	48.5098	48.5704	48.6281	48.6857	48.7436	48.7985	48.8503	48.9031	48.956	49.0072	49.0533	49.1001	49.1473	49.1946	49.2383	49.2788	49.3192	49.3597	49.4003	49.4415	49.4826	49.5171	49.5515	49.5863	49.6212	49.656	49.6909	49.7257
729	46.7039	46.8178	46.929	47.0363	47.141	47.2424	47.3415	47.435	47.5279	47.6168	47.7053	47.7877	47.8694	47.9483	48.0254	48.1026	48.1724	48.242	48.3115	48.3784	48.4432	48.5081	48.5688	48.6264	48.684	48.7419	48.7969	48.8486	48.9014	48.9543	49.0056	49.0516	49.0985	49.1457	49.193	49.2368	49.2772	49.3177	49.3581	49.3988	49.4399	49.4811	49.5156	49.55	49.5848	49.6197	49.6546	49.6894	49.7243
730	46.7023	46.8162	46.9274	47.0346	47.1393	47.2407	47.3398	47.4333	47.5263	47.6151	47.7036	47.786	47.8677	47.9466	48.0238	48.1009	48.1707	48.2403	48.3098	48.3767	48.4416	48.5064	48.5671	48.6247	48.6823	48.7402	48.7952	48.847	48.8998	48.9527	49.004	49.05	49.0969	49.1441	49.1914	49.2352	49.2756	49.3161	49.3566	49.3972	49.4384	49.4796	49.5141	49.5485	49.5833	49.6182	49.6531	49.688	49.7228
731	46.7007	46.8146	46.9257	47.033	47.1377	47.2391	47.3381	47.4317	47.5246	47.6134	47.7019	47.7843	47.866	47.9449	48.0221	48.0992	48.1691	48.2386	48.3081	48.375	48.4399	48.5048	48.5654	48.6231	48.6807	48.7386	48.7936	48.8453	48.8982	48.9511	49.0024	49.0484	49.0952	49.1425	49.1898	49.2336	49.2741	49.3145	49.355	49.3957	49.4369	49.478	49.5126	49.547	49.5819	49.6167	49.6516	49.6865	49.7214
732	46.699	46.8129	46.9241	47.0314	47.136	47.2374	47.3365	47.43	47.5229	47.6117	47.7002	47.7826	47.8643	47.9432	48.0204	48.0975	48.1674	48.2369	48.3065	48.3733	48.4382	48.5031	48.5638	48.6214	48.679	48.7369	48.7919	48.8437	48.8965	48.9494	49.0007	49.0468	49.0936	49.1409	49.1882	49.232	49.2725	49.313	49.3535	49.3941	49.4353	49.4765	49.5111	49.5455	49.5804	49.6153	49.6502	49.6851	49.7199
733	46.6974	46.8113	46.9225	47.0297	47.1344	47.2357	47.3348	47.4283	47.5212	47.61	47.6986	47.7809	47.8626	47.9416	48.0187	48.0958	48.1657	48.2352	48.3048	48.3716	48.4365	48.5014	48.5621	48.6197	48.6774	48.7353	48.7903	48.842	48.8949	48.9478	48.9991	49.0452	49.092	49.1393	49.1867	49.2304	49.2709	49.3114	49.3519	49.3926	49.4338	49.475	49.5096	49.544	49.5789	49.6138	49.6487	49.6836	49.7185
734	46.6958	46.8097	46.9208	47.0281	47.1327	47.2341	47.3331	47.4267	47.5196	47.6084	47.6969	47.7792	47.861	47.9399	48.017	48.0942	48.164	48.2335	48.3031	48.3699	48.4348	48.4997	48.5604	48.6181	48.6757	48.7336	48.7886	48.8404	48.8932	48.9462	48.9975	49.0436	49.0904	49.1377	49.1851	49.2288	49.2693	49.3099	49.3504	49.391	49.4323	49.4735	49.508	49.5425	49.5774	49.6123	49.6472	49.6821	49.7171
735	46.6942	46.808	46.9192	47.0264	47.1311	47.2324	47.3315	47.425	47.5179	47.6067	47.6952	47.7776	47.8593	47.9382	48.0153	48.0925	48.1623	48.2319	48.3014	48.3683	48.4332	48.4981	48.5587	48.6164	48.674	48.732	48.7869	48.8387	48.8916	48.9445	48.9959	49.0419	49.0888	49.1361	49.1835	49.2273	49.2678	49.3083	49.3488	49.3895	49.4307	49.472	49.5065	49.541	49.5759	49.6108	49.6458	49.6807	49.7156
736	46.6926	46.8064	46.9176	47.0248	47.1294	47.2308	47.3298	47.4233	47.5162	47.605	47.6935	47.7759	47.8576	47.9365	48.0136	48.0908	48.1606	48.2302	48.2997	48.3666	48.4315	48.4964	48.5571	48.6147	48.6724	48.7303	48.7853	48.8371	48.89	48.9429	48.9942	49.0403	49.0872	49.1345	49.1819	49.2257	49.2662	49.3067	49.3473	49.388	49.4292	49.4704	49.505	49.5395	49.5744	49.6094	49.6443	49.6792	49.7142
737	46.691	46.8048	46.9159	47.0231	47.1278	47.2291	47.3281	47.4217	47.5145	47.6033	47.6918	47.7742	47.8559	47.9348	48.012	48.0891	48.1589	48.2285	48.298	48.3649	48.4298	48.4947	48.5554	48.6131	48.6707	48.7286	48.7836	48.8355	48.8883	48.9413	48.9926	49.0387	49.0856	49.1329	49.1803	49.2241	49.2646	49.3052	49.3457	49.3864	49.4277	49.4689	49.5035	49.538	49.5729	49.6079	49.6428	49.6778	49.7127
738	46.6894	46.8032	46.9143	47.0215	47.1261	47.2275	47.3265	47.42	47.5129	47.6017	47.6902	47.7725	47.8542	47.9331	48.0103	48.0874	48.1573	48.2268	48.2963	48.3632	48.4281	48.493	48.5537	48.6114	48.6691	48.727	48.782	48.8338	48.8867	48.9396	48.991	49.0371	49.084	49.1313	49.1787	49.2225	49.2631	49.3036	49.3442	49.3849	49.4261	49.4674	49.502	49.5365	49.5714	49.6064	49.6414	49.6763	49.7113
739	46.6877	46.8015	46.9126	47.0199	47.1245	47.2258	47.3248	47.4183	47.5112	47.6	47.6885	47.7708	47.8525	47.9314	48.0086	48.0857	48.1556	48.2251	48.2947	48.3615	48.4265	48.4914	48.5521	48.6097	48.6674	48.7253	48.7803	48.8322	48.885	48.938	48.9894	49.0355	49.0824	49.1297	49.1771	49.2209	49.2615	49.302	49.3426	49.3833	49.4246	49.4659	49.5005	49.535	49.5699	49.6049	49.6399	49.6749	49.7099
740	46.6861	46.7999	46.911	47.0182	47.1228	47.2241	47.3232	47.4166	47.5095	47.5983	47.6868	47.7691	47.8508	47.9298	48.0069	48.084	48.1539	48.2234	48.293	48.3599	48.4248	48.4897	48.5504	48.6081	48.6657	48.7237	48.7787	48.8305	48.8834	48.9364	48.9877	49.0338	49.0808	49.1281	49.1755	49.2193	49.2599	49.3005	49.341	49.3818	49.4231	49.4643	49.499	49.5335	49.5685	49.6034	49.6384	49.6734	49.7084
741	46.6845	46.7983	46.9094	47.0166	47.1212	47.2225	47.3215	47.415	47.5078	47.5966	47.6851	47.7675	47.8492	47.9281	48.0052	48.0823	48.1522	48.2217	48.2913	48.3582	48.4231	48.488	48.5487	48.6064	48.6641	48.722	48.777	48.8289	48.8818	48.9347	48.9861	49.0322	49.0792	49.1265	49.1739	49.2178	49.2583	49.2989	49.3395	49.3802	49.4215	49.4628	49.4975	49.532	49.567	49.602	49.637	49.672	49.707
742	46.6829	46.7967	46.9077	47.0149	47.1195	47.2208	47.3198	47.4133	47.5062	47.5949	47.6834	47.7658	47.8475	47.9264	48.0035	48.0807	48.1505	48.2201	48.2896	48.3565	48.4214	48.4863	48.547	48.6047	48.6624	48.7204	48.7754	48.8272	48.8801	48.9331	48.9845	49.0306	49.0775	49.1249	49.1723	49.2162	49.2568	49.2973	49.3379	49.3787	49.42	49.4613	49.4959	49.5305	49.5655	49.6005	49.6355	49.6705	49.7055
743	46.6813	46.795	46.9061	47.0133	47.1178	47.2192	47.3182	47.4116	47.5045	47.5933	47.6818	47.7641	47.8458	47.9247	48.0018	48.079	48.1488	48.2184	48.2879	48.3548	48.4197	48.4847	48.5454	48.6031	48.6607	48.7187	48.7737	48.8256	48.8785	48.9315	48.9829	49.029	49.0759	49.1233	49.1707	49.2146	49.2552	49.2958	49.3364	49.3772	49.4185	49.4598	49.4944	49.529	49.564	49.599	49.634	49.6691	49.7041
744	46.6797	46.7934	46.9045	47.0116	47.1162	47.2175	47.3165	47.41	47.5028	47.5916	47.6801	47.7624	47.8441	47.923	48.0001	48.0773	48.1471	48.2167	48.2862	48.3531	48.4181	48.483	48.5437	48.6014	48.6591	48.717	48.7721	48.8239	48.8768	48.9298	48.9812	49.0274	49.0743	49.1217	49.1691	49.213	49.2536	49.2942	49.3348	49.3756	49.4169	49.4582	49.4929	49.5275	49.5625	49.5975	49.6326	49.6676	49.7026
745	46.678	46.7918	46.9028	47.01	47.1145	47.2159	47.3148	47.4083	47.5011	47.5899	47.6784	47.7607	47.8424	47.9213	47.9985	48.0756	48.1455	48.215	48.2846	48.3515	48.4164	48.4813	48.542	48.5997	48.6574	48.7154	48.7704	48.8223	48.8752	48.9282	48.9796	49.0258	49.0727	49.1201	49.1675	49.2114	49.252	49.2927	49.3333	49.3741	49.4154	49.4567	49.4914	49.526	49.561	49.5961	49.6311	49.6662	49.7012
746	46.6764	46.7902	46.9012	47.0083	47.1129	47.2142	47.3132	47.4066	47.4995	47.5882	47.6767	47.759	47.8407	47.9196	47.9968	48.0739	48.1438	48.2133	48.2829	48.3498	48.4147	48.4796	48.5404	48.5981	48.6558	48.7137	48.7688	48.8206	48.8736	48.9266	48.978	49.0241	49.0711	49.1185	49.166	49.2098	49.2505	49.2911	49.3317	49.3725	49.4139	49.4552	49.4899	49.5245	49.5595	49.5946	49.6296	49.6647	49.6998
747	46.6748	46.7885	46.8996	47.0067	47.1112	47.2125	47.3115	47.405	47.4978	47.5866	47.675	47.7574	47.839	47.9179	47.9951	48.0722	48.1421	48.2116	48.2812	48.3481	48.413	48.478	48.5387	48.5964	48.6541	48.7121	48.7671	48.819	48.8719	48.9249	48.9764	49.0225	49.0695	49.1169	49.1644	49.2083	49.2489	49.2895	49.3302	49.371	49.4123	49.4537	49.4884	49.523	49.558	49.5931	49.6282	49.6632	49.6983
748	46.6732	46.7869	46.8979	47.0051	47.1096	47.2109	47.3098	47.4033	47.4961	47.5849	47.6733	47.7557	47.8374	47.9163	47.9934	48.0705	48.1404	48.21	48.2795	48.3464	48.4114	48.4763	48.537	48.5947	48.6524	48.7104	48.7655	48.8174	48.8703	48.9233	48.9747	49.0209	49.0679	49.1153	49.1628	49.2067	49.2473	49.288	49.3286	49.3694	49.4108	49.4521	49.4869	49.5215	49.5565	49.5916	49.6267	49.6618	49.6969
749	46.6716	46.7853	46.8963	47.0034	47.1079	47.2092	47.3082	47.4016	47.4945	47.5832	47.6717	47.754	47.8357	47.9146	47.9917	48.0688	48.1387	48.2083	48.2778	48.3447	48.4097	48.4746	48.5353	48.5931	48.6508	48.7087	48.7638	48.8157	48.8687	48.9217	48.9731	49.0193	49.0663	49.1137	49.1612	49.2051	49.2457	49.2864	49.3271	49.3679	49.4093	49.4506	49.4854	49.52	49.555	49.5901	49.6252	49.6603	49.6954
750	46.67	46.7837	46.8947	47.0018	47.1063	47.2076	47.3065	47.4	47.4928	47.5815	47.67	47.7523	47.834	47.9129	47.99	48.0672	48.137	48.2066	48.2761	48.343	48.408	48.4729	48.5337	48.5914	48.6491	48.7071	48.7622	48.8141	48.867	48.92	48.9715	49.0177	49.0647	49.1121	49.1596	49.2035	49.2442	49.2848	49.3255	49.3663	49.4077	49.4491	49.4838	49.5185	49.5536	49.5887	49.6238	49.6589	49.694
751	46.6683	46.782	46.893	47.0001	47.1046	47.2059	47.3049	47.3983	47.4911	47.5798	47.6683	47.7506	47.8323	47.9112	47.9883	48.0655	48.1353	48.2049	48.2745	48.3414	48.4063	48.4713	48.532	48.5897	48.6474	48.7054	48.7605	48.8124	48.8654	48.9184	48.9699	49.0161	49.0631	49.1105	49.158	49.2019	49.2426	49.2833	49.324	49.3648	49.4062	49.4476	49.4823	49.517	49.5521	49.5872	49.6223	49.6574	49.6925
752	46.6667	46.7804	46.8914	46.9985	47.103	47.2042	47.3032	47.3966	47.4894	47.5782	47.6666	47.7489	47.8306	47.9095	47.9866	48.0638	48.1337	48.2032	48.2728	48.3397	48.4046	48.4696	48.5303	48.5881	48.6458	48.7038	48.7589	48.8108	48.8637	48.9168	48.9682	49.0144	49.0615	49.1089	49.1564	49.2003	49.241	49.2817	49.3224	49.3633	49.4047	49.446	49.4808	49.5154	49.5506	49.5857	49.6208	49.656	49.6911
753	46.6651	46.7788	46.8898	46.9968	47.1013	47.2026	47.3015	47.3949	47.4878	47.5765	47.6649	47.7473	47.8289	47.9078	47.985	48.0621	48.132	48.2015	48.2711	48.338	48.403	48.4679	48.5287	48.5864	48.6441	48.7021	48.7572	48.8091	48.8621	48.9152	48.9666	49.0128	49.0598	49.1073	49.1548	49.1988	49.2395	49.2801	49.3208	49.3617	49.4031	49.4445	49.4793	49.5139	49.5491	49.5842	49.6194	49.6545	49.6897
754	46.6635	46.7772	46.8881	46.9952	47.0997	47.2009	47.2999	47.3933	47.4861	47.5748	47.6633	47.7456	47.8272	47.9061	47.9833	48.0604	48.1303	48.1998	48.2694	48.3363	48.4013	48.4662	48.527	48.5847	48.6425	48.7005	48.7556	48.8075	48.8605	48.9135	48.965	49.0112	49.0582	49.1057	49.1532	49.1972	49.2379	49.2786	49.3193	49.3602	49.4016	49.443	49.4778	49.5124	49.5476	49.5828	49.6179	49.6531	49.6882
755	46.6619	46.7755	46.8865	46.9936	47.098	47.1993	47.2982	47.3916	47.4844	47.5731	47.6616	47.7439	47.8256	47.9045	47.9816	48.0587	48.1286	48.1982	48.2677	48.3346	48.3996	48.4646	48.5253	48.5831	48.6408	48.6988	48.7539	48.8058	48.8588	48.9119	48.9634	49.0096	49.0566	49.1041	49.1516	49.1956	49.2363	49.277	49.3177	49.3586	49.4001	49.4415	49.4763	49.5109	49.5461	49.5813	49.6164	49.6516	49.6868
756	46.6603	46.7739	46.8848	46.9919	47.0964	47.1976	47.2965	47.3899	47.4827	47.5715	47.6599	47.7422	47.8239	47.9028	47.9799	48.057	48.1269	48.1965	48.266	48.333	48.3979	48.4629	48.5236	48.5814	48.6391	48.6971	48.7523	48.8042	48.8572	48.9103	48.9617	49.008	49.055	49.1025	49.15	49.194	49.2347	49.2755	49.3162	49.3571	49.3985	49.44	49.4748	49.5094	49.5446	49.5798	49.615	49.6502	49.6853
757	46.6586	46.7723	46.8832	46.9903	47.0947	47.196	47.2949	47.3883	47.4811	47.5698	47.6582	47.7405	47.8222	47.9011	47.9782	48.0553	48.1252	48.1948	48.2644	48.3313	48.3962	48.4612	48.522	48.5797	48.6375	48.6955	48.7506	48.8026	48.8555	48.9086	48.9601	49.0064	49.0534	49.1009	49.1484	49.1924	49.2332	49.2739	49.3146	49.3555	49.397	49.4384	49.4733	49.5079	49.5431	49.5783	49.6135	49.6487	49.6839
758	46.657	46.7706	46.8816	46.9886	47.0931	47.1943	47.2932	47.3866	47.4794	47.5681	47.6565	47.7388	47.8205	47.8994	47.9765	48.0537	48.1235	48.1931	48.2627	48.3296	48.3946	48.4595	48.5203	48.5781	48.6358	48.6938	48.749	48.8009	48.8539	48.907	48.9585	49.0047	49.0518	49.0993	49.1469	49.1908	49.2316	49.2723	49.3131	49.354	49.3954	49.4369	49.4717	49.5064	49.5416	49.5768	49.612	49.6472	49.6824
759	46.6554	46.769	46.8799	46.987	47.0914	47.1926	47.2915	47.3849	47.4777	47.5664	47.6549	47.7372	47.8188	47.8977	47.9748	48.052	48.1218	48.1914	48.261	48.3279	48.3929	48.4579	48.5186	48.5764	48.6341	48.6922	48.7473	48.7993	48.8523	48.9054	48.9569	49.0031	49.0502	49.0977	49.1453	49.1893	49.23	49.2708	49.3115	49.3524	49.3939	49.4354	49.4702	49.5049	49.5402	49.5754	49.6106	49.6458	49.681
760	46.6538	46.7674	46.8783	46.9853	47.0898	47.191	47.2899	47.3833	47.476	47.5647	47.6532	47.7355	47.8171	47.896	47.9731	48.0503	48.1202	48.1897	48.2593	48.3262	48.3912	48.4562	48.517	48.5747	48.6325	48.6905	48.7457	48.7976	48.8506	48.9037	48.9552	49.0015	49.0486	49.0961	49.1437	49.1877	49.2284	49.2692	49.31	49.3509	49.3924	49.4339	49.4687	49.5034	49.5387	49.5739	49.6091	49.6443	49.6796
761	46.6522	46.7658	46.8767	46.9837	47.0881	47.1893	47.2882	47.3816	47.4744	47.5631	47.6515	47.7338	47.8155	47.8943	47.9715	48.0486	48.1185	48.188	48.2576	48.3245	48.3895	48.4545	48.5153	48.5731	48.6308	48.6889	48.744	48.796	48.849	48.9021	48.9536	48.9999	49.047	49.0945	49.1421	49.1861	49.2269	49.2676	49.3084	49.3494	49.3908	49.4323	49.4672	49.5019	49.5372	49.5724	49.6076	49.6429	49.6781
762	46.6506	46.7641	46.875	46.9821	47.0865	47.1877	47.2865	47.3799	47.4727	47.5614	47.6498	47.7321	47.8138	47.8926	47.9698	48.0469	48.1168	48.1864	48.2559	48.3229	48.3879	48.4528	48.5136	48.5714	48.6292	48.6872	48.7424	48.7943	48.8474	48.9005	48.952	48.9983	49.0454	49.0929	49.1405	49.1845	49.2253	49.2661	49.3069	49.3478	49.3893	49.4308	49.4657	49.5004	49.5357	49.5709	49.6062	49.6414	49.6767
763	46.649	46.7625	46.8734	46.9804	47.0848	47.186	47.2849	47.3783	47.471	47.5597	47.6481	47.7304	47.8121	47.891	47.9681	48.0452	48.1151	48.1847	48.2543	48.3212	48.3862	48.4512	48.5119	48.5697	48.6275	48.6855	48.7407	48.7927	48.8457	48.8988	48.9504	48.9967	49.0438	49.0913	49.1389	49.1829	49.2237	49.2645	49.3053	49.3463	49.3878	49.4293	49.4642	49.4989	49.5342	49.5695	49.6047	49.64	49.6752
764	46.6473	46.7609	46.8718	46.9788	47.0832	47.1844	47.2832	47.3766	47.4693	47.558	47.6464	47.7287	47.8104	47.8893	47.9664	48.0435	48.1134	48.183	48.2526	48.3195	48.3845	48.4495	48.5103	48.5681	48.6258	48.6839	48.739	48.791	48.8441	48.8972	48.9487	48.995	49.0422	49.0897	49.1373	49.1813	49.2221	49.263	49.3038	49.3447	49.3862	49.4278	49.4627	49.4974	49.5327	49.568	49.6033	49.6385	49.6738
765	46.6457	46.7593	46.8701	46.9771	47.0815	47.1827	47.2816	47.3749	47.4677	47.5564	47.6448	47.7271	47.8087	47.8876	47.9647	48.0418	48.1117	48.1813	48.2509	48.3178	48.3828	48.4478	48.5086	48.5664	48.6242	48.6822	48.7374	48.7894	48.8424	48.8956	48.9471	48.9934	49.0405	49.0881	49.1357	49.1798	49.2206	49.2614	49.3022	49.3432	49.3847	49.4262	49.4612	49.4959	49.5312	49.5665	49.6018	49.6371	49.6724
766	46.6441	46.7576	46.8685	46.9755	47.0799	47.181	47.2799	47.3733	47.466	47.5547	47.6431	47.7254	47.807	47.8859	47.963	48.0402	48.11	48.1796	48.2492	48.3161	48.3811	48.4461	48.5069	48.5647	48.6225	48.6806	48.7357	48.7877	48.8408	48.8939	48.9455	48.9918	49.0389	49.0865	49.1341	49.1782	49.219	49.2598	49.3006	49.3416	49.3832	49.4247	49.4596	49.4944	49.5297	49.565	49.6003	49.6356	49.6709
767	46.6425	46.756	46.8669	46.9738	47.0782	47.1794	47.2782	47.3716	47.4643	47.553	47.6414	47.7237	47.8053	47.8842	47.9613	48.0385	48.1084	48.1779	48.2475	48.3145	48.3795	48.4445	48.5053	48.5631	48.6208	48.6789	48.7341	48.7861	48.8392	48.8923	48.9439	48.9902	49.0373	49.0849	49.1325	49.1766	49.2174	49.2583	49.2991	49.3401	49.3816	49.4232	49.4581	49.4929	49.5282	49.5635	49.5989	49.6342	49.6695
768	46.6409	46.7544	46.8652	46.9722	47.0766	47.1777	47.2766	47.3699	47.4626	47.5513	47.6397	47.722	47.8037	47.8825	47.9597	48.0368	48.1067	48.1763	48.2458	48.3128	48.3778	48.4428	48.5036	48.5614	48.6192	48.6773	48.7324	48.7845	48.8375	48.8907	48.9422	48.9886	49.0357	49.0833	49.1309	49.175	49.2159	49.2567	49.2975	49.3386	49.3801	49.4217	49.4566	49.4914	49.5268	49.5621	49.5974	49.6327	49.668
769	46.6393	46.7528	46.8636	46.9705	47.0749	47.1761	47.2749	47.3682	47.461	47.5496	47.638	47.7203	47.802	47.8808	47.958	48.0351	48.105	48.1746	48.2442	48.3111	48.3761	48.4411	48.5019	48.5597	48.6175	48.6756	48.7308	48.7828	48.8359	48.889	48.9406	48.987	49.0341	49.0817	49.1293	49.1734	49.2143	49.2551	49.296	49.337	49.3786	49.4201	49.4551	49.4899	49.5253	49.5606	49.5959	49.6313	49.6666
770	46.6376	46.7511	46.862	46.9689	47.0733	47.1744	47.2732	47.3666	47.4593	47.548	47.6364	47.7186	47.8003	47.8792	47.9563	48.0334	48.1033	48.1729	48.2425	48.3094	48.3744	48.4394	48.5002	48.5581	48.6159	48.6739	48.7291	48.7812	48.8342	48.8874	48.939	48.9853	49.0325	49.0801	49.1277	49.1718	49.2127	49.2536	49.2944	49.3355	49.377	49.4186	49.4536	49.4884	49.5238	49.5591	49.5945	49.6298	49.6651
771	46.6362	46.7497	46.8605	46.9674	47.0718	47.1729	47.2718	47.3651	47.4578	47.5465	47.6349	47.7171	47.7988	47.8777	47.9548	48.0319	48.1018	48.1714	48.241	48.3079	48.3729	48.4379	48.4988	48.5566	48.6144	48.6725	48.7277	48.7797	48.8328	48.8859	48.9375	48.9839	49.0311	49.0787	49.1263	49.1704	49.2113	49.2522	49.293	49.3341	49.3757	49.4172	49.4522	49.4871	49.5224	49.5578	49.5931	49.6285	49.6638
772	46.6349	46.7484	46.8592	46.9661	47.0705	47.1716	47.2704	47.3637	47.4565	47.5451	47.6335	47.7158	47.7974	47.8763	47.9534	48.0305	48.1004	48.17	48.2396	48.3065	48.3716	48.4366	48.4974	48.5552	48.613	48.6711	48.7263	48.7783	48.8314	48.8846	48.9362	48.9825	49.0297	49.0773	49.125	49.1691	49.21	49.2508	49.2917	49.3328	49.3744	49.416	49.4509	49.4858	49.5212	49.5565	49.5919	49.6272	49.6626
773	46.6336	46.7471	46.8579	46.9648	47.0691	47.1702	47.2691	47.3624	47.4551	47.5438	47.6321	47.7144	47.796	47.8749	47.952	48.0292	48.099	48.1686	48.2382	48.3052	48.3702	48.4352	48.496	48.5538	48.6116	48.6697	48.7249	48.777	48.8301	48.8832	48.9348	48.9812	49.0284	49.076	49.1237	49.1678	49.2087	49.2495	49.2904	49.3315	49.3731	49.4147	49.4497	49.4845	49.5199	49.5553	49.5906	49.626	49.6614
774	46.6323	46.7458	46.8565	46.9635	47.0678	47.1689	47.2677	47.361	47.4537	47.5424	47.6308	47.713	47.7947	47.8735	47.9507	48.0278	48.0977	48.1673	48.2368	48.3038	48.3688	48.4338	48.4946	48.5525	48.6103	48.6684	48.7236	48.7756	48.8287	48.8819	48.9335	48.9799	49.027	49.0747	49.1223	49.1665	49.2073	49.2482	49.2891	49.3302	49.3718	49.4134	49.4484	49.4833	49.5186	49.554	49.5894	49.6247	49.6601
775	46.631	46.7444	46.8552	46.9621	47.0665	47.1676	47.2664	47.3597	47.4524	47.541	47.6294	47.7117	47.7933	47.8722	47.9493	48.0264	48.0963	48.1659	48.2355	48.3024	48.3674	48.4324	48.4933	48.5511	48.6089	48.667	48.7222	48.7743	48.8274	48.8805	48.9321	48.9785	49.0257	49.0733	49.121	49.1651	49.206	49.2469	49.2878	49.3289	49.3705	49.4121	49.4471	49.482	49.5174	49.5527	49.5881	49.6235	49.6589
776	46.6297	46.7431	46.8539	46.9608	47.0651	47.1662	47.265	47.3583	47.451	47.5397	47.628	47.7103	47.7919	47.8708	47.9479	48.025	48.0949	48.1645	48.2341	48.301	48.3661	48.4311	48.4919	48.5497	48.6075	48.6656	48.7209	48.7729	48.826	48.8792	48.9308	48.9772	49.0244	49.072	49.1197	49.1638	49.2047	49.2456	49.2865	49.3276	49.3692	49.4108	49.4458	49.4807	49.5161	49.5515	49.5869	49.6223	49.6577
777	46.6284	46.7418	46.8526	46.9595	47.0638	47.1649	47.2637	47.357	47.4497	47.5383	47.6267	47.7089	47.7906	47.8694	47.9465	48.0236	48.0935	48.1631	48.2327	48.2997	48.3647	48.4297	48.4905	48.5483	48.6062	48.6643	48.7195	48.7715	48.8246	48.8778	48.9294	48.9758	49.023	49.0707	49.1183	49.1625	49.2034	49.2443	49.2852	49.3263	49.3679	49.4095	49.4445	49.4794	49.5148	49.5502	49.5856	49.621	49.6564
778	46.6271	46.7405	46.8512	46.9581	47.0624	47.1635	47.2623	47.3556	47.4483	47.5369	47.6253	47.7076	47.7892	47.8681	47.9452	48.0223	48.0922	48.1618	48.2313	48.2983	48.3633	48.4283	48.4891	48.547	48.6048	48.6629	48.7181	48.7702	48.8233	48.8765	48.9281	48.9745	49.0217	49.0693	49.117	49.1612	49.2021	49.243	49.2839	49.325	49.3666	49.4082	49.4433	49.4782	49.5136	49.549	49.5844	49.6198	49.6552
779	46.6257	46.7392	46.8499	46.9568	47.0611	47.1622	47.261	47.3543	47.4469	47.5356	47.6239	47.7062	47.7878	47.8667	47.9438	48.0209	48.0908	48.1604	48.23	48.2969	48.3619	48.427	48.4878	48.5456	48.6034	48.6615	48.7168	48.7688	48.8219	48.8751	48.9267	48.9731	49.0203	49.068	49.1157	49.1598	49.2008	49.2417	49.2826	49.3237	49.3653	49.4069	49.442	49.4769	49.5123	49.5477	49.5831	49.6185	49.654
780	46.6244	46.7379	46.8486	46.9555	47.0598	47.1608	47.2596	47.3529	47.4456	47.5342	47.6226	47.7048	47.7865	47.8653	47.9424	48.0195	48.0894	48.159	48.2286	48.2955	48.3606	48.4256	48.4864	48.5442	48.6021	48.6602	48.7154	48.7675	48.8206	48.8738	48.9254	48.9718	49.019	49.0667	49.1144	49.1585	49.1994	49.2404	49.2813	49.3224	49.364	49.4057	49.4407	49.4756	49.511	49.5465	49.5819	49.6173	49.6527
781	46.6231	46.7365	46.8473	46.9541	47.0584	47.1595	47.2583	47.3516	47.4442	47.5329	47.6212	47.7035	47.7851	47.8639	47.941	48.0181	48.088	48.1576	48.2272	48.2942	48.3592	48.4242	48.485	48.5429	48.6007	48.6588	48.714	48.7661	48.8192	48.8724	48.9241	48.9705	49.0177	49.0654	49.113	49.1572	49.1981	49.2391	49.28	49.3211	49.3627	49.4044	49.4394	49.4744	49.5098	49.5452	49.5806	49.6161	49.6515
782	46.6218	46.7352	46.846	46.9528	47.0571	47.1582	47.2569	47.3502	47.4429	47.5315	47.6199	47.7021	47.7837	47.8626	47.9397	48.0168	48.0867	48.1562	48.2258	48.2928	48.3578	48.4228	48.4837	48.5415	48.5993	48.6574	48.7127	48.7647	48.8179	48.8711	48.9227	48.9691	49.0163	49.064	49.1117	49.1559	49.1968	49.2377	49.2787	49.3198	49.3614	49.4031	49.4382	49.4731	49.5085	49.544	49.5794	49.6148	49.6503
783	46.6205	46.7339	46.8446	46.9515	47.0558	47.1568	47.2556	47.3489	47.4415	47.5301	47.6185	47.7007	47.7823	47.8612	47.9383	48.0154	48.0853	48.1549	48.2245	48.2914	48.3564	48.4215	48.4823	48.5401	48.598	48.6561	48.7113	48.7634	48.8165	48.8697	48.9214	48.9678	49.015	49.0627	49.1104	49.1545	49.1955	49.2364	49.2774	49.3185	49.3601	49.4018	49.4369	49.4718	49.5073	49.5427	49.5781	49.6136	49.649
784	46.6192	46.7326	46.8433	46.9502	47.0544	47.1555	47.2542	47.3475	47.4402	47.5288	47.6171	47.6994	47.781	47.8598	47.9369	48.014	48.0839	48.1535	48.2231	48.29	48.3551	48.4201	48.4809	48.5388	48.5966	48.6547	48.71	48.762	48.8152	48.8684	48.92	48.9664	49.0137	49.0614	49.109	49.1532	49.1942	49.2351	49.2761	49.3172	49.3589	49.4005	49.4356	49.4705	49.506	49.5414	49.5769	49.6123	49.6478
785	46.6179	46.7313	46.842	46.9488	47.0531	47.1541	47.2529	47.3461	47.4388	47.5274	47.6158	47.698	47.7796	47.8584	47.9355	48.0126	48.0825	48.1521	48.2217	48.2887	48.3537	48.4187	48.4795	48.5374	48.5952	48.6533	48.7086	48.7607	48.8138	48.867	48.9187	48.9651	49.0123	49.06	49.1077	49.1519	49.1929	49.2338	49.2748	49.3159	49.3576	49.3992	49.4343	49.4693	49.5047	49.5402	49.5756	49.6111	49.6466
786	46.6166	46.73	46.8407	46.9475	47.0518	47.1528	47.2515	47.3448	47.4374	47.5261	47.6144	47.6966	47.7782	47.8571	47.9342	48.0113	48.0812	48.1507	48.2203	48.2873	48.3523	48.4173	48.4782	48.536	48.5939	48.652	48.7072	48.7593	48.8124	48.8657	48.9173	48.9637	49.011	49.0587	49.1064	49.1506	49.1915	49.2325	49.2735	49.3146	49.3563	49.3979	49.433	49.468	49.5035	49.5389	49.5744	49.6099	49.6453
787	46.6153	46.7286	46.8393	46.9462	47.0504	47.1514	47.2502	47.3434	47.4361	47.5247	47.613	47.6953	47.7769	47.8557	47.9328	48.0099	48.0798	48.1494	48.219	48.2859	48.3509	48.416	48.4768	48.5347	48.5925	48.6506	48.7059	48.758	48.8111	48.8643	48.916	48.9624	49.0096	49.0574	49.1051	49.1493	49.1902	49.2312	49.2722	49.3133	49.355	49.3967	49.4318	49.4667	49.5022	49.5377	49.5731	49.6086	49.6441
788	46.614	46.7273	46.838	46.9448	47.0491	47.1501	47.2488	47.3421	47.4347	47.5233	47.6117	47.6939	47.7755	47.8543	47.9314	48.0085	48.0784	48.148	48.2176	48.2845	48.3496	48.4146	48.4754	48.5333	48.5911	48.6493	48.7045	48.7566	48.8097	48.863	48.9146	48.9611	49.0083	49.056	49.1037	49.1479	49.1889	49.2299	49.2708	49.312	49.3537	49.3954	49.4305	49.4655	49.5009	49.5364	49.5719	49.6074	49.6429
789	46.6127	46.726	46.8367	46.9435	47.0477	47.1488	47.2475	47.3407	47.4334	47.522	47.6103	47.6925	47.7741	47.853	47.9301	48.0071	48.077	48.1466	48.2162	48.2832	48.3482	48.4132	48.4741	48.5319	48.5898	48.6479	48.7031	48.7552	48.8084	48.8616	48.9133	48.9597	49.007	49.0547	49.1024	49.1466	49.1876	49.2286	49.2695	49.3107	49.3524	49.3941	49.4292	49.4642	49.4997	49.5352	49.5706	49.6061	49.6416
790	46.6114	46.7247	46.8354	46.9422	47.0464	47.1474	47.2461	47.3394	47.432	47.5206	47.6089	47.6912	47.7727	47.8516	47.9287	48.0058	48.0757	48.1452	48.2148	48.2818	48.3468	48.4118	48.4727	48.5305	48.5884	48.6465	48.7018	48.7539	48.807	48.8603	48.9119	48.9584	49.0056	49.0534	49.1011	49.1453	49.1863	49.2273	49.2682	49.3094	49.3511	49.3928	49.4279	49.4629	49.4984	49.5339	49.5694	49.6049	49.6404
791	46.6101	46.7234	46.834	46.9408	47.0451	47.1461	47.2448	47.338	47.4307	47.5192	47.6076	47.6898	47.7714	47.8502	47.9273	48.0044	48.0743	48.1439	48.2134	48.2804	48.3454	48.4105	48.4713	48.5292	48.587	48.6452	48.7004	48.7525	48.8057	48.8589	48.9106	48.957	49.0043	49.052	49.0997	49.144	49.185	49.2259	49.2669	49.3081	49.3498	49.3915	49.4266	49.4616	49.4971	49.5326	49.5681	49.6037	49.6392
792	46.6087	46.7221	46.8327	46.9395	47.0437	47.1447	47.2434	47.3367	47.4293	47.5179	47.6062	47.6884	47.77	47.8488	47.9259	48.003	48.0729	48.1425	48.2121	48.279	48.3441	48.4091	48.4699	48.5278	48.5857	48.6438	48.6991	48.7512	48.8043	48.8576	48.9092	48.9557	49.003	49.0507	49.0984	49.1426	49.1836	49.2246	49.2656	49.3068	49.3485	49.3902	49.4254	49.4604	49.4959	49.5314	49.5669	49.6024	49.6379
793	46.6074	46.7208	46.8314	46.9382	47.0424	47.1434	47.2421	47.3353	47.4279	47.5165	47.6048	47.687	47.7686	47.8475	47.9246	48.0016	48.0715	48.1411	48.2107	48.2777	48.3427	48.4077	48.4686	48.5264	48.5843	48.6424	48.6977	48.7498	48.803	48.8562	48.9079	48.9543	49.0016	49.0494	49.0971	49.1413	49.1823	49.2233	49.2643	49.3055	49.3472	49.3889	49.4241	49.4591	49.4946	49.5301	49.5657	49.6012	49.6367
794	46.6061	46.7194	46.8301	46.9368	47.0411	47.142	47.2407	47.334	47.4266	47.5152	47.6035	47.6857	47.7673	47.8461	47.9232	48.0003	48.0702	48.1397	48.2093	48.2763	48.3413	48.4063	48.4672	48.5251	48.5829	48.6411	48.6963	48.7484	48.8016	48.8549	48.9065	48.953	49.0003	49.048	49.0958	49.14	49.181	49.222	49.263	49.3042	49.3459	49.3877	49.4228	49.4578	49.4934	49.5289	49.5644	49.5999	49.6355
795	46.6048	46.7181	46.8287	46.9355	47.0397	47.1407	47.2394	47.3326	47.4252	47.5138	47.6021	47.6843	47.7659	47.8447	47.9218	47.9989	48.0688	48.1384	48.2079	48.2749	48.3399	48.405	48.4658	48.5237	48.5816	48.6397	48.695	48.7471	48.8003	48.8535	48.9052	48.9517	48.9989	49.0467	49.0944	49.1387	49.1797	49.2207	49.2617	49.3029	49.3446	49.3864	49.4215	49.4566	49.4921	49.5276	49.5632	49.5987	49.6342
796	46.6035	46.7168	46.8274	46.9342	47.0384	47.1394	47.238	47.3313	47.4239	47.5124	47.6007	47.6829	47.7645	47.8433	47.9204	47.9975	48.0674	48.137	48.2066	48.2735	48.3386	48.4036	48.4645	48.5223	48.5802	48.6383	48.6936	48.7457	48.7989	48.8522	48.9038	48.9503	48.9976	49.0454	49.0931	49.1373	49.1784	49.2194	49.2604	49.3016	49.3433	49.3851	49.4202	49.4553	49.4908	49.5264	49.5619	49.5974	49.633
797	46.6022	46.7155	46.8261	46.9329	47.037	47.138	47.2367	47.3299	47.4225	47.5111	47.5994	47.6816	47.7632	47.842	47.9191	47.9961	48.066	48.1356	48.2052	48.2722	48.3372	48.4022	48.4631	48.521	48.5788	48.637	48.6922	48.7444	48.7975	48.8508	48.9025	48.949	48.9963	49.044	49.0918	49.136	49.1771	49.2181	49.2591	49.3003	49.3421	49.3838	49.419	49.454	49.4896	49.5251	49.5607	49.5962	49.6318
798	46.6009	46.7142	46.8248	46.9315	47.0357	47.1367	47.2353	47.3286	47.4212	47.5097	47.598	47.6802	47.7618	47.8406	47.9177	47.9948	48.0647	48.1342	48.2038	48.2708	48.3358	48.4009	48.4617	48.5196	48.5775	48.6356	48.6909	48.743	48.7962	48.8495	48.9011	48.9476	48.9949	49.0427	49.0904	49.1347	49.1757	49.2168	49.2578	49.299	49.3408	49.3825	49.4177	49.4527	49.4883	49.5239	49.5594	49.595	49.6305
799	46.5996	46.7129	46.8235	46.9302	47.0344	47.1353	47.234	47.3272	47.4198	47.5084	47.5966	47.6788	47.7604	47.8392	47.9163	47.9934	48.0633	48.1329	48.2024	48.2694	48.3344	48.3995	48.4603	48.5182	48.5761	48.6342	48.6895	48.7417	48.7948	48.8481	48.8998	48.9463	48.9936	49.0414	49.0891	49.1334	49.1744	49.2155	49.2565	49.2977	49.3395	49.3812	49.4164	49.4515	49.487	49.5226	49.5582	49.5937	49.6293
800	46.5983	46.7115	46.8221	46.9289	47.033	47.134	47.2327	47.3259	47.4184	47.507	47.5953	47.6775	47.759	47.8379	47.9149	47.992	48.0619	48.1315	48.2011	48.268	48.3331	48.3981	48.459	48.5168	48.5747	48.6329	48.6882	48.7403	48.7935	48.8468	48.8984	48.9449	48.9922	49.04	49.0878	49.1321	49.1731	49.2141	49.2552	49.2964	49.3382	49.3799	49.4151	49.4502	49.4858	49.5213	49.5569	49.5925	49.6281
801	46.597	46.7102	46.8208	46.9275	47.0317	47.1326	47.2313	47.3245	47.4171	47.5056	47.5939	47.6761	47.7577	47.8365	47.9136	47.9906	48.0605	48.1301	48.1997	48.2667	48.3317	48.3967	48.4576	48.5155	48.5734	48.6315	48.6868	48.7389	48.7921	48.8454	48.8971	48.9436	48.9909	49.0387	49.0865	49.1307	49.1718	49.2128	49.2539	49.2951	49.3369	49.3787	49.4139	49.4489	49.4845	49.5201	49.5557	49.5912	49.6268
802	46.5957	46.7089	46.8195	46.9262	47.0304	47.1313	47.23	47.3231	47.4157	47.5043	47.5925	47.6747	47.7563	47.8351	47.9122	47.9893	48.0592	48.1287	48.1983	48.2653	48.3303	48.3954	48.4562	48.5141	48.572	48.6301	48.6854	48.7376	48.7908	48.844	48.8958	48.9423	48.9896	49.0374	49.0851	49.1294	49.1705	49.2115	49.2526	49.2938	49.3356	49.3774	49.4126	49.4477	49.4832	49.5188	49.5544	49.59	49.6256
803	46.5944	46.7076	46.8182	46.9249	47.029	47.13	47.2286	47.3218	47.4144	47.5029	47.5912	47.6734	47.7549	47.8337	47.9108	47.9879	48.0578	48.1274	48.1969	48.2639	48.3289	48.394	48.4549	48.5127	48.5706	48.6288	48.6841	48.7362	48.7894	48.8427	48.8944	48.9409	48.9882	49.036	49.0838	49.1281	49.1692	49.2102	49.2513	49.2925	49.3343	49.3761	49.4113	49.4464	49.482	49.5176	49.5532	49.5888	49.6244
804	46.5931	46.7063	46.8168	46.9235	47.0277	47.1286	47.2273	47.3204	47.413	47.5015	47.5898	47.672	47.7536	47.8324	47.9094	47.9865	48.0564	48.126	48.1956	48.2625	48.3276	48.3926	48.4535	48.5114	48.5693	48.6274	48.6827	48.7349	48.7881	48.8413	48.8931	48.9396	48.9869	49.0347	49.0825	49.1268	49.1678	49.2089	49.25	49.2912	49.333	49.3748	49.41	49.4451	49.4807	49.5163	49.5519	49.5875	49.6231
805	46.5917	46.705	46.8155	46.9222	47.0264	47.1273	47.2259	47.3191	47.4116	47.5002	47.5885	47.6706	47.7522	47.831	47.9081	47.9851	48.055	48.1246	48.1942	48.2612	48.3262	48.3912	48.4521	48.51	48.5679	48.626	48.6813	48.7335	48.7867	48.84	48.8917	48.9382	48.9856	49.0334	49.0811	49.1254	49.1665	49.2076	49.2487	49.2899	49.3317	49.3735	49.4087	49.4438	49.4794	49.5151	49.5507	49.5863	49.6219
806	46.5904	46.7036	46.8142	46.9209	47.025	47.1259	47.2246	47.3177	47.4103	47.4988	47.5871	47.6693	47.7508	47.8296	47.9067	47.9838	48.0537	48.1232	48.1928	48.2598	48.3248	48.3899	48.4507	48.5086	48.5665	48.6247	48.68	48.7321	48.7853	48.8386	48.8904	48.9369	48.9842	49.032	49.0798	49.1241	49.1652	49.2063	49.2474	49.2886	49.3304	49.3722	49.4075	49.4426	49.4782	49.5138	49.5494	49.585	49.6207
807	46.5891	46.7023	46.8129	46.9196	47.0237	47.1246	47.2232	47.3164	47.4089	47.4975	47.5857	47.6679	47.7495	47.8283	47.9053	47.9824	48.0523	48.1219	48.1914	48.2584	48.3234	48.3885	48.4494	48.5073	48.5651	48.6233	48.6786	48.7308	48.784	48.8373	48.889	48.9355	48.9829	49.0307	49.0785	49.1228	49.1639	49.205	49.2461	49.2873	49.3291	49.3709	49.4062	49.4413	49.4769	49.5125	49.5482	49.5838	49.6194
808	46.5878	46.701	46.8115	46.9182	47.0223	47.1232	47.2219	47.315	47.4076	47.4961	47.5844	47.6665	47.7481	47.8269	47.9039	47.981	48.0509	48.1205	48.1901	48.257	48.3221	48.3871	48.448	48.5059	48.5638	48.622	48.6773	48.7294	48.7826	48.8359	48.8877	48.9342	48.9815	49.0294	49.0772	49.1215	49.1626	49.2037	49.2448	49.286	49.3278	49.3697	49.4049	49.44	49.4757	49.5113	49.5469	49.5826	49.6182
809	46.5865	46.6997	46.8102	46.9169	47.021	47.1219	47.2205	47.3137	47.4062	47.4947	47.583	47.6652	47.7467	47.8255	47.9026	47.9796	48.0495	48.1191	48.1887	48.2556	48.3207	48.3857	48.4466	48.5045	48.5624	48.6206	48.6759	48.7281	48.7813	48.8346	48.8863	48.9329	48.9802	49.028	49.0758	49.1202	49.1613	49.2024	49.2435	49.2847	49.3265	49.3684	49.4036	49.4388	49.4744	49.51	49.5457	49.5813	49.617
810	46.5852	46.6984	46.8089	46.9156	47.0197	47.1206	47.2192	47.3123	47.4049	47.4934	47.5816	47.6638	47.7453	47.8241	47.9012	47.9783	48.0481	48.1177	48.1873	48.2543	48.3193	48.3844	48.4453	48.5031	48.561	48.6192	48.6745	48.7267	48.7799	48.8332	48.885	48.9315	48.9789	49.0267	49.0745	49.1188	49.1599	49.201	49.2421	49.2834	49.3253	49.3671	49.4023	49.4375	49.4731	49.5088	49.5444	49.5801	49.6157
811	46.5839	46.6971	46.8076	46.9142	47.0183	47.1192	47.2178	47.311	47.4035	47.492	47.5803	47.6624	47.744	47.8228	47.8998	47.9769	48.0468	48.1164	48.1859	48.2529	48.3179	48.383	48.4439	48.5018	48.5597	48.6179	48.6732	48.7253	48.7786	48.8319	48.8836	48.9302	48.9775	49.0254	49.0732	49.1175	49.1586	49.1997	49.2408	49.2821	49.324	49.3658	49.4011	49.4362	49.4719	49.5075	49.5432	49.5788	49.6145
812	46.5826	46.6958	46.8062	46.9129	47.017	47.1179	47.2165	47.3096	47.4021	47.4907	47.5789	47.6611	47.7426	47.8214	47.8985	47.9755	48.0454	48.115	48.1846	48.2515	48.3166	48.3816	48.4425	48.5004	48.5583	48.6165	48.6718	48.724	48.7772	48.8305	48.8823	48.9288	48.9762	49.024	49.0719	49.1162	49.1573	49.1984	49.2395	49.2808	49.3227	49.3645	49.3998	49.4349	49.4706	49.5063	49.5419	49.5776	49.6133
813	46.5813	46.6944	46.8049	46.9116	47.0157	47.1165	47.2151	47.3083	47.4008	47.4893	47.5775	47.6597	47.7412	47.82	47.8971	47.9741	48.044	48.1136	48.1832	48.2501	48.3152	48.3803	48.4411	48.499	48.5569	48.6151	48.6705	48.7226	48.7759	48.8292	48.8809	48.9275	48.9749	49.0227	49.0705	49.1149	49.156	49.1971	49.2382	49.2795	49.3214	49.3632	49.3985	49.4337	49.4693	49.505	49.5407	49.5763	49.612
814	46.58	46.6931	46.8036	46.9102	47.0143	47.1152	47.2138	47.3069	47.3994	47.4879	47.5762	47.6583	47.7399	47.8186	47.8957	47.9728	48.0426	48.1122	48.1818	48.2488	48.3138	48.3789	48.4398	48.4977	48.5556	48.6138	48.6691	48.7213	48.7745	48.8278	48.8796	48.9261	48.9735	49.0214	49.0692	49.1135	49.1547	49.1958	49.2369	49.2782	49.3201	49.3619	49.3972	49.4324	49.4681	49.5038	49.5394	49.5751	49.6108
815	46.5787	46.6918	46.8023	46.9089	47.013	47.1138	47.2124	47.3056	47.3981	47.4866	47.5748	47.657	47.7385	47.8173	47.8943	47.9714	48.0413	48.1108	48.1804	48.2474	48.3125	48.3775	48.4384	48.4963	48.5542	48.6124	48.6677	48.7199	48.7732	48.8265	48.8782	48.9248	48.9722	49.02	49.0679	49.1122	49.1534	49.1945	49.2356	49.2769	49.3188	49.3606	49.396	49.4311	49.4668	49.5025	49.5382	49.5739	49.6096
816	46.5774	46.6905	46.801	46.9076	47.0116	47.1125	47.2111	47.3042	47.3967	47.4852	47.5734	47.6556	47.7371	47.8159	47.893	47.97	48.0399	48.1095	48.179	48.246	48.3111	48.3761	48.437	48.4949	48.5528	48.611	48.6664	48.7186	48.7718	48.8251	48.8769	48.9235	48.9708	49.0187	49.0665	49.1109	49.152	49.1932	49.2343	49.2756	49.3175	49.3594	49.3947	49.4299	49.4655	49.5012	49.5369	49.5726	49.6083
817	46.5761	46.6892	46.7996	46.9062	47.0103	47.1112	47.2097	47.3028	47.3954	47.4838	47.5721	47.6542	47.7357	47.8145	47.8916	47.9686	48.0385	48.1081	48.1777	48.2446	48.3097	48.3748	48.4356	48.4936	48.5515	48.6097	48.665	48.7172	48.7704	48.8238	48.8755	48.9221	48.9695	49.0174	49.0652	49.1096	49.1507	49.1919	49.233	49.2743	49.3162	49.3581	49.3934	49.4286	49.4643	49.5	49.5357	49.5714	49.6071
818	46.5747	46.6879	46.7983	46.9049	47.009	47.1098	47.2084	47.3015	47.394	47.4825	47.5707	47.6529	47.7344	47.8132	47.8902	47.9673	48.0371	48.1067	48.1763	48.2433	48.3083	48.3734	48.4343	48.4922	48.5501	48.6083	48.6636	48.7158	48.7691	48.8224	48.8742	48.9208	48.9682	49.016	49.0639	49.1082	49.1494	49.1906	49.2317	49.273	49.3149	49.3568	49.3921	49.4273	49.463	49.4987	49.5344	49.5701	49.6059
819	46.5734	46.6865	46.797	46.9036	47.0076	47.1085	47.207	47.3001	47.3926	47.4811	47.5693	47.6515	47.733	47.8118	47.8888	47.9659	48.0358	48.1053	48.1749	48.2419	48.307	48.372	48.4329	48.4908	48.5487	48.6069	48.6623	48.7145	48.7677	48.8211	48.8728	48.9194	48.9668	49.0147	49.0626	49.1069	49.1481	49.1892	49.2304	49.2717	49.3136	49.3555	49.3908	49.426	49.4618	49.4975	49.5332	49.5689	49.6046
820	46.5721	46.6852	46.7957	46.9023	47.0063	47.1071	47.2057	47.2988	47.3913	47.4798	47.568	47.6501	47.7316	47.8104	47.8875	47.9645	48.0344	48.104	48.1735	48.2405	48.3056	48.3706	48.4315	48.4895	48.5474	48.6056	48.6609	48.7131	48.7664	48.8197	48.8715	48.9181	48.9655	49.0134	49.0612	49.1056	49.1468	49.1879	49.2291	49.2704	49.3123	49.3542	49.3896	49.4248	49.4605	49.4962	49.5319	49.5677	49.6034
821	46.5708	46.6839	46.7943	46.9009	47.005	47.1058	47.2043	47.2974	47.3899	47.4784	47.5666	47.6488	47.7303	47.809	47.8861	47.9631	48.033	48.1026	48.1722	48.2391	48.3042	48.3693	48.4302	48.4881	48.546	48.6042	48.6596	48.7118	48.765	48.8184	48.8701	48.9167	48.9642	49.012	49.0599	49.1043	49.1455	49.1866	49.2278	49.2691	49.311	49.3529	49.3883	49.4235	49.4592	49.495	49.5307	49.5664	49.6022
822	46.5695	46.6826	46.793	46.8996	47.0036	47.1044	47.203	47.2961	47.3886	47.477	47.5652	47.6474	47.7289	47.8077	47.8847	47.9618	48.0316	48.1012	48.1708	48.2378	48.3028	48.3679	48.4288	48.4867	48.5446	48.6028	48.6582	48.7104	48.7637	48.817	48.8688	48.9154	48.9628	49.0107	49.0586	49.103	49.1441	49.1853	49.2265	49.2678	49.3097	49.3516	49.387	49.4222	49.458	49.4937	49.5294	49.5652	49.6009
823	46.5682	46.6813	46.7917	46.8983	47.0023	47.1031	47.2016	47.2947	47.3872	47.4757	47.5639	47.646	47.7275	47.8063	47.8833	47.9604	48.0303	48.0998	48.1694	48.2364	48.3015	48.3665	48.4274	48.4853	48.5433	48.6015	48.6568	48.709	48.7623	48.8157	48.8675	48.9141	48.9615	49.0094	49.0572	49.1016	49.1428	49.184	49.2252	49.2665	49.3085	49.3504	49.3857	49.421	49.4567	49.4924	49.5282	49.5639	49.5997
824	46.5669	46.68	46.7904	46.8969	47.0009	47.1018	47.2003	47.2934	47.3858	47.4743	47.5625	47.6446	47.7262	47.8049	47.882	47.959	48.0289	48.0985	48.168	48.235	48.3001	48.3651	48.426	48.484	48.5419	48.6001	48.6555	48.7077	48.761	48.8143	48.8661	48.9127	48.9601	49.008	49.0559	49.1003	49.1415	49.1827	49.2239	49.2652	49.3072	49.3491	49.3844	49.4197	49.4554	49.4912	49.5269	49.5627	49.5985
825	46.5656	46.6786	46.789	46.8956	46.9996	47.1004	47.1989	47.292	47.3845	47.473	47.5612	47.6433	47.7248	47.8036	47.8806	47.9576	48.0275	48.0971	48.1667	48.2336	48.2987	48.3638	48.4247	48.4826	48.5405	48.5987	48.6541	48.7063	48.7596	48.813	48.8648	48.9114	48.9588	49.0067	49.0546	49.099	49.1402	49.1814	49.2226	49.2639	49.3059	49.3478	49.3832	49.4184	49.4542	49.4899	49.5257	49.5615	49.5972
826	46.5643	46.6773	46.7877	46.8943	46.9983	47.0991	47.1976	47.2907	47.3831	47.4716	47.5598	47.6419	47.7234	47.8022	47.8792	47.9563	48.0261	48.0957	48.1653	48.2323	48.2973	48.3624	48.4233	48.4812	48.5392	48.5974	48.6527	48.705	48.7582	48.8116	48.8634	48.91	48.9575	49.0054	49.0533	49.0977	49.1389	49.1801	49.2213	49.2627	49.3046	49.3465	49.3819	49.4171	49.4529	49.4887	49.5244	49.5602	49.596
827	46.563	46.676	46.7864	46.8929	46.9969	47.0977	47.1962	47.2893	47.3818	47.4702	47.5584	47.6405	47.722	47.8008	47.8778	47.9549	48.0248	48.0943	48.1639	48.2309	48.296	48.361	48.4219	48.4799	48.5378	48.596	48.6514	48.7036	48.7569	48.8103	48.8621	48.9087	48.9561	49.004	49.0519	49.0963	49.1376	49.1788	49.22	49.2614	49.3033	49.3452	49.3806	49.4159	49.4516	49.4874	49.5232	49.559	49.5948
828	46.5617	46.6747	46.7851	46.8916	46.9956	47.0964	47.1949	47.288	47.3804	47.4689	47.5571	47.6392	47.7207	47.7994	47.8765	47.9535	48.0234	48.093	48.1625	48.2295	48.2946	48.3597	48.4206	48.4785	48.5364	48.5946	48.65	48.7023	48.7555	48.8089	48.8607	48.9073	48.9548	49.0027	49.0506	49.095	49.1362	49.1774	49.2187	49.2601	49.302	49.3439	49.3793	49.4146	49.4504	49.4862	49.5219	49.5577	49.5935
829	46.5604	46.6734	46.7838	46.8903	46.9943	47.095	47.1935	47.2866	47.3791	47.4675	47.5557	47.6378	47.7193	47.7981	47.8751	47.9521	48.022	48.0916	48.1612	48.2281	48.2932	48.3583	48.4192	48.4771	48.5351	48.5933	48.6487	48.7009	48.7542	48.8076	48.8594	48.906	48.9534	49.0014	49.0493	49.0937	49.1349	49.1761	49.2174	49.2588	49.3007	49.3426	49.378	49.4133	49.4491	49.4849	49.5207	49.5565	49.5923
830	46.5591	46.6721	46.7824	46.889	46.9929	47.0937	47.1922	47.2853	47.3777	47.4661	47.5543	47.6364	47.7179	47.7967	47.8737	47.9508	48.0206	48.0902	48.1598	48.2268	48.2918	48.3569	48.4178	48.4758	48.5337	48.5919	48.6473	48.6995	48.7528	48.8062	48.858	48.9047	48.9521	49	49.0479	49.0924	49.1336	49.1748	49.2161	49.2575	49.2994	49.3414	49.3768	49.4121	49.4479	49.4837	49.5195	49.5553	49.5911
831	46.5578	46.6708	46.7811	46.8876	46.9916	47.0924	47.1908	47.2839	47.3763	47.4648	47.553	47.6351	47.7166	47.7953	47.8724	47.9494	48.0193	48.0888	48.1584	48.2254	48.2905	48.3555	48.4164	48.4744	48.5323	48.5906	48.6459	48.6982	48.7515	48.8049	48.8567	48.9033	48.9508	48.9987	49.0466	49.0911	49.1323	49.1735	49.2147	49.2562	49.2981	49.3401	49.3755	49.4108	49.4466	49.4824	49.5182	49.554	49.5898
832	46.5564	46.6694	46.7798	46.8863	46.9903	47.091	47.1895	47.2825	47.375	47.4634	47.5516	47.6337	47.7152	47.7939	47.871	47.948	48.0179	48.0875	48.157	48.224	48.2891	48.3542	48.4151	48.473	48.531	48.5892	48.6446	48.6968	48.7501	48.8035	48.8553	48.902	48.9494	48.9974	49.0453	49.0897	49.131	49.1722	49.2134	49.2549	49.2968	49.3388	49.3742	49.4095	49.4453	49.4811	49.517	49.5528	49.5886
833	46.5551	46.6681	46.7785	46.885	46.9889	47.0897	47.1882	47.2812	47.3736	47.4621	47.5502	47.6323	47.7138	47.7926	47.8696	47.9466	48.0165	48.0861	48.1557	48.2226	48.2877	48.3528	48.4137	48.4716	48.5296	48.5878	48.6432	48.6955	48.7488	48.8022	48.854	48.9006	48.9481	48.996	49.044	49.0884	49.1297	49.1709	49.2121	49.2536	49.2955	49.3375	49.3729	49.4082	49.4441	49.4799	49.5157	49.5515	49.5874
834	46.5538	46.6668	46.7771	46.8836	46.9876	47.0883	47.1868	47.2798	47.3723	47.4607	47.5489	47.631	47.7125	47.7912	47.8682	47.9453	48.0151	48.0847	48.1543	48.2213	48.2863	48.3514	48.4123	48.4703	48.5282	48.5865	48.6418	48.6941	48.7474	48.8008	48.8526	48.8993	48.9468	48.9947	49.0426	49.0871	49.1283	49.1696	49.2108	49.2523	49.2942	49.3362	49.3717	49.407	49.4428	49.4786	49.5145	49.5503	49.5861
835	46.5525	46.6655	46.7758	46.8823	46.9862	47.087	47.1855	47.2785	47.3709	47.4593	47.5475	47.6296	47.7111	47.7898	47.8669	47.9439	48.0138	48.0833	48.1529	48.2199	48.285	48.35	48.411	48.4689	48.5269	48.5851	48.6405	48.6927	48.7461	48.7994	48.8513	48.8979	48.9454	48.9934	49.0413	49.0858	49.127	49.1683	49.2095	49.251	49.2929	49.3349	49.3704	49.4057	49.4415	49.4774	49.5132	49.549	49.5849
836	46.5512	46.6642	46.7745	46.881	46.9849	47.0856	47.1841	47.2771	47.3696	47.458	47.5461	47.6282	47.7097	47.7885	47.8655	47.9425	48.0124	48.082	48.1515	48.2185	48.2836	48.3487	48.4096	48.4675	48.5255	48.5837	48.6391	48.6914	48.7447	48.7981	48.8499	48.8966	48.9441	48.992	49.04	49.0844	49.1257	49.167	49.2082	49.2497	49.2917	49.3336	49.3691	49.4044	49.4403	49.4761	49.512	49.5478	49.5837
837	46.5499	46.6629	46.7732	46.8796	46.9836	47.0843	47.1828	47.2758	47.3682	47.4566	47.5448	47.6269	47.7083	47.7871	47.8641	47.9411	48.011	48.0806	48.1502	48.2171	48.2822	48.3473	48.4082	48.4662	48.5241	48.5824	48.6378	48.69	48.7433	48.7967	48.8486	48.8953	48.9427	48.9907	49.0386	49.0831	49.1244	49.1657	49.2069	49.2484	49.2904	49.3324	49.3678	49.4032	49.439	49.4749	49.5107	49.5466	49.5824
838	46.5486	46.6615	46.7718	46.8783	46.9822	47.083	47.1814	47.2744	47.3668	47.4553	47.5434	47.6255	47.707	47.7857	47.8627	47.9398	48.0096	48.0792	48.1488	48.2158	48.2808	48.3459	48.4068	48.4648	48.5228	48.581	48.6364	48.6887	48.742	48.7954	48.8472	48.8939	48.9414	48.9894	49.0373	49.0818	49.1231	49.1643	49.2056	49.2471	49.2891	49.3311	49.3665	49.4019	49.4377	49.4736	49.5095	49.5453	49.5812
839	46.5473	46.6602	46.7705	46.877	46.9809	47.0816	47.1801	47.2731	47.3655	47.4539	47.542	47.6241	47.7056	47.7843	47.8614	47.9384	48.0083	48.0778	48.1474	48.2144	48.2795	48.3445	48.4055	48.4634	48.5214	48.5796	48.635	48.6873	48.7406	48.794	48.8459	48.8926	48.9401	48.988	49.036	49.0805	49.1218	49.163	49.2043	49.2458	49.2878	49.3298	49.3653	49.4006	49.4365	49.4723	49.5082	49.5441	49.58
840	46.546	46.6589	46.7692	46.8756	46.9796	47.0803	47.1787	47.2717	47.3641	47.4525	47.5407	47.6228	47.7042	47.783	47.86	47.937	48.0069	48.0765	48.146	48.213	48.2781	48.3432	48.4041	48.4621	48.52	48.5783	48.6337	48.6859	48.7393	48.7927	48.8445	48.8912	48.9387	48.9867	49.0347	49.0791	49.1204	49.1617	49.203	49.2445	49.2865	49.3285	49.364	49.3993	49.4352	49.4711	49.507	49.5428	49.5787
841	46.5447	46.6576	46.7679	46.8743	46.9782	47.0789	47.1774	47.2704	47.3628	47.4512	47.5393	47.6214	47.7029	47.7816	47.8586	47.9356	48.0055	48.0751	48.1446	48.2116	48.2767	48.3418	48.4027	48.4607	48.5187	48.5769	48.6323	48.6846	48.7379	48.7913	48.8432	48.8899	48.9374	48.9854	49.0333	49.0778	49.1191	49.1604	49.2017	49.2432	49.2852	49.3272	49.3627	49.3981	49.434	49.4698	49.5057	49.5416	49.5775
842	46.5434	46.6563	46.7665	46.873	46.9769	47.0776	47.176	47.269	47.3614	47.4498	47.5379	47.62	47.7015	47.7802	47.8572	47.9343	48.0041	48.0737	48.1433	48.2103	48.2753	48.3404	48.4014	48.4593	48.5173	48.5755	48.6309	48.6832	48.7366	48.79	48.8418	48.8885	48.9361	48.984	49.032	49.0765	49.1178	49.1591	49.2004	49.2419	49.2839	49.3259	49.3614	49.3968	49.4327	49.4686	49.5045	49.5404	49.5763
843	46.5421	46.655	46.7652	46.8717	46.9755	47.0762	47.1747	47.2677	47.3601	47.4485	47.5366	47.6187	47.7001	47.7789	47.8559	47.9329	48.0028	48.0723	48.1419	48.2089	48.274	48.339	48.4	48.458	48.5159	48.5742	48.6296	48.6819	48.7352	48.7886	48.8405	48.8872	48.9347	48.9827	49.0307	49.0752	49.1165	49.1578	49.1991	49.2406	49.2826	49.3246	49.3601	49.3955	49.4314	49.4673	49.5032	49.5391	49.575
844	46.5408	46.6536	46.7639	46.8703	46.9742	47.0749	47.1733	47.2663	47.3587	47.4471	47.5352	47.6173	47.6987	47.7775	47.8545	47.9315	48.0014	48.0709	48.1405	48.2075	48.2726	48.3377	48.3986	48.4566	48.5146	48.5728	48.6282	48.6805	48.7339	48.7873	48.8392	48.8859	48.9334	48.9814	49.0293	49.0739	49.1152	49.1565	49.1978	49.2393	49.2813	49.3234	49.3589	49.3943	49.4302	49.4661	49.502	49.5379	49.5738
845	46.5394	46.6523	46.7626	46.869	46.9729	47.0736	47.172	47.265	47.3573	47.4457	47.5338	47.6159	47.6974	47.7761	47.8531	47.9301	48	48.0696	48.1391	48.2061	48.2712	48.3363	48.3972	48.4552	48.5132	48.5714	48.6269	48.6792	48.7325	48.7859	48.8378	48.8845	48.932	48.98	49.028	49.0725	49.1139	49.1552	49.1965	49.238	49.28	49.3221	49.3576	49.393	49.4289	49.4648	49.5007	49.5366	49.5725
846	46.5381	46.651	46.7613	46.8677	46.9715	47.0722	47.1706	47.2636	47.356	47.4444	47.5325	47.6146	47.696	47.7747	47.8517	47.9288	47.9986	48.0682	48.1378	48.2048	48.2698	48.3349	48.3959	48.4538	48.5118	48.5701	48.6255	48.6778	48.7311	48.7846	48.8365	48.8832	48.9307	48.9787	49.0267	49.0712	49.1125	49.1539	49.1952	49.2367	49.2787	49.3208	49.3563	49.3917	49.4276	49.4636	49.4995	49.5354	49.5713
847	46.5368	46.6497	46.7599	46.8663	46.9702	47.0709	47.1693	47.2623	47.3546	47.443	47.5311	47.6132	47.6946	47.7734	47.8504	47.9274	47.9973	48.0668	48.1364	48.2034	48.2685	48.3336	48.3945	48.4525	48.5105	48.5687	48.6241	48.6764	48.7298	48.7832	48.8351	48.8818	48.9294	48.9774	49.0254	49.0699	49.1112	49.1525	49.1939	49.2354	49.2774	49.3195	49.355	49.3904	49.4264	49.4623	49.4982	49.5342	49.5701
848	46.5355	46.6484	46.7586	46.865	46.9689	47.0695	47.1679	47.2609	47.3533	47.4416	47.5298	47.6118	47.6933	47.772	47.849	47.926	47.9959	48.0654	48.135	48.202	48.2671	48.3322	48.3931	48.4511	48.5091	48.5673	48.6228	48.6751	48.7284	48.7819	48.8338	48.8805	48.928	48.976	49.024	49.0686	49.1099	49.1512	49.1926	49.2341	49.2761	49.3182	49.3538	49.3892	49.4251	49.461	49.497	49.5329	49.5688
849	46.5342	46.6471	46.7573	46.8637	46.9675	47.0682	47.1666	47.2595	47.3519	47.4403	47.5284	47.6105	47.6919	47.7706	47.8476	47.9246	47.9945	48.0641	48.1336	48.2006	48.2657	48.3308	48.3918	48.4497	48.5077	48.566	48.6214	48.6737	48.7271	48.7805	48.8324	48.8791	48.9267	48.9747	49.0227	49.0672	49.1086	49.1499	49.1913	49.2328	49.2749	49.3169	49.3525	49.3879	49.4238	49.4598	49.4957	49.5317	49.5676
850	46.5329	46.6458	46.756	46.8623	46.9662	47.0668	47.1652	47.2582	47.3505	47.4389	47.527	47.6091	47.6905	47.7692	47.8462	47.9233	47.9931	48.0627	48.1323	48.1993	48.2643	48.3294	48.3904	48.4484	48.5064	48.5646	48.6201	48.6724	48.7257	48.7792	48.8311	48.8778	48.9253	48.9734	49.0214	49.0659	49.1073	49.1486	49.19	49.2315	49.2736	49.3156	49.3512	49.3866	49.4226	49.4585	49.4945	49.5304	49.5664
851	46.5316	46.6444	46.7546	46.861	46.9648	47.0655	47.1639	47.2568	47.3492	47.4376	47.5257	47.6077	47.6892	47.7679	47.8449	47.9219	47.9918	48.0613	48.1309	48.1979	48.263	48.3281	48.389	48.447	48.505	48.5633	48.6187	48.671	48.7244	48.7778	48.8297	48.8765	48.924	48.972	49.02	49.0646	49.1059	49.1473	49.1887	49.2302	49.2723	49.3143	49.3499	49.3854	49.4213	49.4573	49.4932	49.5292	49.5651
852	46.5303	46.6431	46.7533	46.8597	46.9635	47.0642	47.1625	47.2555	47.3478	47.4362	47.5243	47.6063	47.6878	47.7665	47.8435	47.9205	47.9904	48.0599	48.1295	48.1965	48.2616	48.3267	48.3876	48.4456	48.5036	48.5619	48.6173	48.6696	48.723	48.7765	48.8284	48.8751	48.9227	48.9707	49.0187	49.0633	49.1046	49.146	49.1874	49.2289	49.271	49.3131	49.3486	49.3841	49.42	49.456	49.492	49.5279	49.5639
853	46.529	46.6418	46.752	46.8584	46.9622	47.0628	47.1612	47.2541	47.3465	47.4348	47.5229	47.605	47.6864	47.7651	47.8421	47.9191	47.989	48.0586	48.1281	48.1951	48.2602	48.3253	48.3863	48.4443	48.5023	48.5605	48.616	48.6683	48.7217	48.7751	48.827	48.8738	48.9213	48.9694	49.0174	49.062	49.1033	49.1447	49.186	49.2276	49.2697	49.3118	49.3474	49.3828	49.4188	49.4548	49.4907	49.5267	49.5627
854	46.5277	46.6405	46.7507	46.857	46.9608	47.0615	47.1598	47.2528	47.3451	47.4335	47.5216	47.6036	47.685	47.7638	47.8408	47.9178	47.9876	48.0572	48.1268	48.1938	48.2588	48.3239	48.3849	48.4429	48.5009	48.5592	48.6146	48.6669	48.7203	48.7738	48.8257	48.8724	48.92	48.968	49.0161	49.0606	49.102	49.1434	49.1847	49.2263	49.2684	49.3105	49.3461	49.3815	49.4175	49.4535	49.4895	49.5255	49.5614
855	46.5264	46.6392	46.7493	46.8557	46.9595	47.0601	47.1585	47.2514	47.3438	47.4321	47.5202	47.6022	47.6837	47.7624	47.8394	47.9164	47.9862	48.0558	48.1254	48.1924	48.2575	48.3226	48.3835	48.4415	48.4995	48.5578	48.6132	48.6656	48.719	48.7724	48.8243	48.8711	48.9187	48.9667	49.0147	49.0593	49.1007	49.1421	49.1834	49.225	49.2671	49.3092	49.3448	49.3803	49.4163	49.4522	49.4882	49.5242	49.5602
856	46.5251	46.6379	46.748	46.8544	46.9582	47.0588	47.1571	47.2501	47.3424	47.4308	47.5188	47.6009	47.6823	47.761	47.838	47.915	47.9849	48.0544	48.124	48.191	48.2561	48.3212	48.3822	48.4401	48.4981	48.5564	48.6119	48.6642	48.7176	48.7711	48.823	48.8697	48.9173	48.9654	49.0134	49.058	49.0994	49.1407	49.1821	49.2237	49.2658	49.3079	49.3435	49.379	49.415	49.451	49.487	49.523	49.559
857	46.5238	46.6365	46.7467	46.853	46.9568	47.0574	47.1558	47.2487	47.341	47.4294	47.5175	47.5995	47.6809	47.7596	47.8366	47.9136	47.9835	48.0531	48.1226	48.1896	48.2547	48.3198	48.3808	48.4388	48.4968	48.5551	48.6105	48.6629	48.7162	48.7697	48.8216	48.8684	48.916	48.964	49.0121	49.0567	49.098	49.1394	49.1808	49.2224	49.2645	49.3066	49.3422	49.3777	49.4137	49.4497	49.4857	49.5217	49.5577
858	46.5224	46.6352	46.7454	46.8517	46.9555	47.0561	47.1544	47.2474	47.3397	47.428	47.5161	47.5981	47.6796	47.7583	47.8353	47.9122	47.9821	48.0517	48.1213	48.1882	48.2533	48.3184	48.3794	48.4374	48.4954	48.5537	48.6092	48.6615	48.7149	48.7684	48.8203	48.8671	48.9146	48.9627	49.0108	49.0553	49.0967	49.1381	49.1795	49.2211	49.2632	49.3053	49.341	49.3765	49.4125	49.4485	49.4845	49.5205	49.5565
859	46.5211	46.6339	46.744	46.8504	46.9542	47.0548	47.1531	47.246	47.3383	47.4267	47.5147	47.5968	47.6782	47.7569	47.8339	47.9109	47.9807	48.0503	48.1199	48.1869	48.252	48.3171	48.378	48.436	48.494	48.5523	48.6078	48.6601	48.7135	48.767	48.8189	48.8657	48.9133	48.9614	49.0094	49.054	49.0954	49.1368	49.1782	49.2198	49.2619	49.3041	49.3397	49.3752	49.4112	49.4472	49.4832	49.5193	49.5553
860	46.5198	46.6326	46.7427	46.849	46.9528	47.0534	47.1517	47.2447	47.337	47.4253	47.5134	47.5954	47.6768	47.7555	47.8325	47.9095	47.9794	48.0489	48.1185	48.1855	48.2506	48.3157	48.3767	48.4347	48.4927	48.551	48.6064	48.6588	48.7122	48.7657	48.8176	48.8644	48.912	48.96	49.0081	49.0527	49.0941	49.1355	49.1769	49.2185	49.2606	49.3028	49.3384	49.3739	49.4099	49.446	49.482	49.518	49.554
861	46.5185	46.6313	46.7414	46.8477	46.9515	47.0521	47.1504	47.2433	47.3356	47.4239	47.512	47.594	47.6754	47.7541	47.8311	47.9081	47.978	48.0476	48.1171	48.1841	48.2492	48.3143	48.3753	48.4333	48.4913	48.5496	48.6051	48.6574	48.7108	48.7643	48.8162	48.863	48.9106	48.9587	49.0068	49.0514	49.0928	49.1342	49.1756	49.2172	49.2593	49.3015	49.3371	49.3726	49.4087	49.4447	49.4807	49.5168	49.5528
862	46.5172	46.63	46.7401	46.8464	46.9501	47.0507	47.149	47.242	47.3343	47.4226	47.5106	47.5927	47.6741	47.7528	47.8298	47.9067	47.9766	48.0462	48.1158	48.1827	48.2479	48.313	48.3739	48.4319	48.4899	48.5482	48.6037	48.6561	48.7095	48.763	48.8149	48.8617	48.9093	48.9574	49.0054	49.05	49.0915	49.1329	49.1743	49.2159	49.2581	49.3002	49.3358	49.3714	49.4074	49.4435	49.4795	49.5155	49.5516
863	46.5159	46.6286	46.7388	46.845	46.9488	47.0494	47.1477	47.2406	47.3329	47.4212	47.5093	47.5913	47.6727	47.7514	47.8284	47.9054	47.9752	48.0448	48.1144	48.1814	48.2465	48.3116	48.3725	48.4306	48.4886	48.5469	48.6023	48.6547	48.7081	48.7616	48.8135	48.8603	48.908	48.956	49.0041	49.0487	49.0901	49.1316	49.173	49.2146	49.2568	49.2989	49.3346	49.3701	49.4061	49.4422	49.4782	49.5143	49.5503
864	46.5146	46.6273	46.7374	46.8437	46.9475	47.048	47.1463	47.2392	47.3315	47.4199	47.5079	47.5899	47.6713	47.75	47.827	47.904	47.9739	48.0434	48.113	48.18	48.2451	48.3102	48.3712	48.4292	48.4872	48.5455	48.601	48.6533	48.7068	48.7603	48.8122	48.859	48.9066	48.9547	49.0028	49.0474	49.0888	49.1303	49.1717	49.2133	49.2555	49.2976	49.3333	49.3688	49.4049	49.4409	49.477	49.5131	49.5491
865	46.5133	46.626	46.7361	46.8424	46.9461	47.0467	47.145	47.2379	47.3302	47.4185	47.5065	47.5886	47.67	47.7487	47.8256	47.9026	47.9725	48.0421	48.1116	48.1786	48.2437	48.3088	48.3698	48.4278	48.4858	48.5441	48.5996	48.652	48.7054	48.7589	48.8109	48.8577	48.9053	48.9534	49.0015	49.0461	49.0875	49.129	49.1704	49.212	49.2542	49.2963	49.332	49.3676	49.4036	49.4397	49.4758	49.5118	49.5479
866	46.512	46.6247	46.7348	46.8411	46.9448	47.0454	47.1437	47.2365	47.3288	47.4171	47.5052	47.5872	47.6686	47.7473	47.8243	47.9012	47.9711	48.0407	48.1102	48.1772	48.2424	48.3075	48.3684	48.4265	48.4845	48.5428	48.5983	48.6506	48.704	48.7576	48.8095	48.8563	48.9039	48.952	49.0001	49.0448	49.0862	49.1276	49.1691	49.2107	49.2529	49.2951	49.3307	49.3663	49.4024	49.4384	49.4745	49.5106	49.5466
867	46.5107	46.6234	46.7335	46.8397	46.9435	47.044	47.1423	47.2352	47.3275	47.4158	47.5038	47.5858	47.6672	47.7459	47.8229	47.8999	47.9697	48.0393	48.1089	48.1759	48.241	48.3061	48.3671	48.4251	48.4831	48.5414	48.5969	48.6493	48.7027	48.7562	48.8082	48.855	48.9026	48.9507	48.9988	49.0434	49.0849	49.1263	49.1678	49.2094	49.2516	49.2938	49.3295	49.365	49.4011	49.4372	49.4733	49.5093	49.5454
868	46.5094	46.6221	46.7321	46.8384	46.9421	47.0427	47.141	47.2338	47.3261	47.4144	47.5024	47.5845	47.6659	47.7445	47.8215	47.8985	47.9684	48.0379	48.1075	48.1745	48.2396	48.3047	48.3657	48.4237	48.4817	48.54	48.5955	48.6479	48.7013	48.7549	48.8068	48.8536	48.9013	48.9494	48.9975	49.0421	49.0836	49.125	49.1665	49.2081	49.2503	49.2925	49.3282	49.3637	49.3998	49.4359	49.472	49.5081	49.5442
869	46.5081	46.6207	46.7308	46.8371	46.9408	47.0413	47.1396	47.2325	47.3247	47.4131	47.5011	47.5831	47.6645	47.7432	47.8201	47.8971	47.967	48.0366	48.1061	48.1731	48.2382	48.3033	48.3643	48.4223	48.4804	48.5387	48.5942	48.6465	48.7	48.7535	48.8055	48.8523	48.8999	48.948	48.9961	49.0408	49.0822	49.1237	49.1652	49.2068	49.249	49.2912	49.3269	49.3625	49.3986	49.4347	49.4708	49.5069	49.5429
870	46.5068	46.6194	46.7295	46.8357	46.9394	47.04	47.1383	47.2311	47.3234	47.4117	47.4997	47.5817	47.6631	47.7418	47.8188	47.8957	47.9656	48.0352	48.1047	48.1717	48.2369	48.302	48.3629	48.421	48.479	48.5373	48.5928	48.6452	48.6986	48.7521	48.8041	48.8509	48.8986	48.9467	48.9948	49.0395	49.0809	49.1224	49.1639	49.2055	49.2477	49.2899	49.3256	49.3612	49.3973	49.4334	49.4695	49.5056	49.5417
871	46.5054	46.6181	46.7282	46.8344	46.9381	47.0386	47.1369	47.2298	47.322	47.4103	47.4984	47.5804	47.6617	47.7404	47.8174	47.8944	47.9642	48.0338	48.1034	48.1704	48.2355	48.3006	48.3616	48.4196	48.4776	48.5359	48.5914	48.6438	48.6973	48.7508	48.8028	48.8496	48.8972	48.9454	48.9935	49.0381	49.0796	49.1211	49.1626	49.2042	49.2464	49.2886	49.3243	49.3599	49.396	49.4321	49.4683	49.5044	49.5405
872	46.5041	46.6168	46.7268	46.8331	46.9368	47.0373	47.1356	47.2284	47.3207	47.409	47.497	47.579	47.6604	47.7391	47.816	47.893	47.9629	48.0324	48.102	48.169	48.2341	48.2992	48.3602	48.4182	48.4763	48.5346	48.5901	48.6425	48.6959	48.7494	48.8014	48.8483	48.8959	48.944	48.9922	49.0368	49.0783	49.1198	49.1613	49.2029	49.2451	49.2873	49.3231	49.3587	49.3948	49.4309	49.467	49.5031	49.5392
873	46.5028	46.6155	46.7255	46.8317	46.9354	47.036	47.1342	47.2271	47.3193	47.4076	47.4956	47.5776	47.659	47.7377	47.8147	47.8916	47.9615	48.0311	48.1006	48.1676	48.2327	48.2978	48.3588	48.4169	48.4749	48.5332	48.5887	48.6411	48.6946	48.7481	48.8001	48.8469	48.8946	48.9427	48.9908	49.0355	49.077	49.1185	49.16	49.2016	49.2438	49.2861	49.3218	49.3574	49.3935	49.4296	49.4658	49.5019	49.538
874	46.5015	46.6142	46.7242	46.8304	46.9341	47.0346	47.1329	47.2257	47.318	47.4062	47.4943	47.5763	47.6576	47.7363	47.8133	47.8902	47.9601	48.0297	48.0992	48.1662	48.2314	48.2965	48.3575	48.4155	48.4735	48.5319	48.5874	48.6398	48.6932	48.7467	48.7987	48.8456	48.8932	48.9414	48.9895	49.0342	49.0757	49.1172	49.1586	49.2003	49.2425	49.2848	49.3205	49.3561	49.3922	49.4284	49.4645	49.5006	49.5368
875	46.5002	46.6129	46.7229	46.8291	46.9328	47.0333	47.1315	47.2244	47.3166	47.4049	47.4929	47.5749	47.6563	47.7349	47.8119	47.8889	47.9587	48.0283	48.0979	48.1649	48.23	48.2951	48.3561	48.4141	48.4722	48.5305	48.586	48.6384	48.6919	48.7454	48.7974	48.8442	48.8919	48.94	48.9882	49.0328	49.0743	49.1158	49.1573	49.199	49.2413	49.2835	49.3192	49.3548	49.391	49.4271	49.4633	49.4994	49.5355
876	46.4989	46.6115	46.7215	46.8278	46.9314	47.0319	47.1302	47.223	47.3152	47.4035	47.4915	47.5735	47.6549	47.7336	47.8105	47.8875	47.9574	48.0269	48.0965	48.1635	48.2286	48.2937	48.3547	48.4128	48.4708	48.5291	48.5846	48.637	48.6905	48.744	48.796	48.8429	48.8906	48.9387	48.9868	49.0315	49.073	49.1145	49.156	49.1977	49.24	49.2822	49.3179	49.3536	49.3897	49.4259	49.462	49.4982	49.5343
877	46.4976	46.6102	46.7202	46.8264	46.9301	47.0306	47.1288	47.2217	47.3139	47.4022	47.4902	47.5722	47.6535	47.7322	47.8092	47.8861	47.956	48.0255	48.0951	48.1621	48.2272	48.2924	48.3533	48.4114	48.4694	48.5278	48.5833	48.6357	48.6891	48.7427	48.7947	48.8415	48.8892	48.9374	48.9855	49.0302	49.0717	49.1132	49.1547	49.1964	49.2387	49.2809	49.3167	49.3523	49.3885	49.4246	49.4608	49.4969	49.5331
878	46.4963	46.6089	46.7189	46.8251	46.9288	47.0292	47.1275	47.2203	47.3125	47.4008	47.4888	47.5708	47.6522	47.7308	47.8078	47.8847	47.9546	48.0242	48.0937	48.1607	48.2259	48.291	48.352	48.41	48.4681	48.5264	48.5819	48.6343	48.6878	48.7413	48.7933	48.8402	48.8879	48.936	48.9842	49.0289	49.0704	49.1119	49.1534	49.1951	49.2374	49.2796	49.3154	49.351	49.3872	49.4234	49.4595	49.4957	49.5318
879	46.495	46.6076	46.7176	46.8238	46.9274	47.0279	47.1261	47.2189	47.3112	47.3994	47.4874	47.5694	47.6508	47.7294	47.8064	47.8834	47.9532	48.0228	48.0924	48.1594	48.2245	48.2896	48.3506	48.4086	48.4667	48.525	48.5805	48.633	48.6864	48.74	48.792	48.8389	48.8865	48.9347	48.9829	49.0276	49.0691	49.1106	49.1521	49.1938	49.2361	49.2783	49.3141	49.3498	49.3859	49.4221	49.4583	49.4944	49.5306
880	46.4937	46.6063	46.7163	46.8224	46.9261	47.0265	47.1248	47.2176	47.3098	47.3981	47.4861	47.568	47.6494	47.7281	47.805	47.882	47.9519	48.0214	48.091	48.158	48.2231	48.2882	48.3492	48.4073	48.4653	48.5237	48.5792	48.6316	48.6851	48.7386	48.7906	48.8375	48.8852	48.9334	48.9815	49.0262	49.0678	49.1093	49.1508	49.1925	49.2348	49.2771	49.3128	49.3485	49.3847	49.4208	49.457	49.4932	49.5294
881	46.4924	46.605	46.7149	46.8211	46.9247	47.0252	47.1234	47.2162	47.3085	47.3967	47.4847	47.5667	47.648	47.7267	47.8037	47.8806	47.9505	48.02	48.0896	48.1566	48.2217	48.2869	48.3479	48.4059	48.464	48.5223	48.5778	48.6302	48.6837	48.7373	48.7893	48.8362	48.8839	48.932	48.9802	49.0249	49.0664	49.108	49.1495	49.1912	49.2335	49.2758	49.3116	49.3472	49.3834	49.4196	49.4558	49.492	49.5281
882	46.4911	46.6036	46.7136	46.8198	46.9234	47.0239	47.1221	47.2149	47.3071	47.3954	47.4833	47.5653	47.6467	47.7253	47.8023	47.8792	47.9491	48.0187	48.0882	48.1552	48.2204	48.2855	48.3465	48.4045	48.4626	48.5209	48.5765	48.6289	48.6824	48.7359	48.7879	48.8348	48.8825	48.9307	48.9789	49.0236	49.0651	49.1067	49.1482	49.1899	49.2322	49.2745	49.3103	49.3459	49.3821	49.4183	49.4545	49.4907	49.5269
883	46.4898	46.6023	46.7123	46.8184	46.9221	47.0225	47.1207	47.2135	47.3057	47.394	47.482	47.5639	47.6453	47.724	47.8009	47.8779	47.9477	48.0173	48.0869	48.1539	48.219	48.2841	48.3451	48.4032	48.4612	48.5196	48.5751	48.6275	48.681	48.7346	48.7866	48.8335	48.8812	48.9294	48.9775	49.0223	49.0638	49.1054	49.1469	49.1886	49.2309	49.2732	49.309	49.3447	49.3809	49.4171	49.4533	49.4895	49.5257
884	46.4884	46.601	46.711	46.8171	46.9207	47.0212	47.1194	47.2122	47.3044	47.3926	47.4806	47.5626	47.6439	47.7226	47.7995	47.8765	47.9464	48.0159	48.0855	48.1525	48.2176	48.2827	48.3437	48.4018	48.4599	48.5182	48.5737	48.6262	48.6797	48.7332	48.7852	48.8321	48.8799	48.928	48.9762	49.0209	49.0625	49.1041	49.1456	49.1873	49.2296	49.2719	49.3077	49.3434	49.3796	49.4158	49.452	49.4882	49.5244
885	46.4871	46.5997	46.7096	46.8158	46.9194	47.0198	47.118	47.2108	47.303	47.3913	47.4792	47.5612	47.6426	47.7212	47.7982	47.8751	47.945	48.0145	48.0841	48.1511	48.2162	48.2814	48.3424	48.4004	48.4585	48.5168	48.5724	48.6248	48.6783	48.7319	48.7839	48.8308	48.8785	48.9267	48.9749	49.0196	49.0612	49.1027	49.1443	49.186	49.2283	49.2706	49.3064	49.3421	49.3783	49.4146	49.4508	49.487	49.5232
886	46.4858	46.5984	46.7083	46.8144	46.9181	47.0185	47.1167	47.2095	47.3017	47.3899	47.4779	47.5598	47.6412	47.7198	47.7968	47.8737	47.9436	48.0132	48.0827	48.1497	48.2149	48.28	48.341	48.3991	48.4571	48.5155	48.571	48.6235	48.6769	48.7305	48.7826	48.8295	48.8772	48.9254	48.9736	49.0183	49.0599	49.1014	49.143	49.1847	49.227	49.2693	49.3052	49.3409	49.3771	49.4133	49.4495	49.4858	49.522
887	46.4845	46.5971	46.707	46.8131	46.9167	47.0171	47.1153	47.2081	47.3003	47.3885	47.4765	47.5585	47.6398	47.7185	47.7954	47.8724	47.9422	48.0118	48.0814	48.1484	48.2135	48.2786	48.3396	48.3977	48.4558	48.5141	48.5697	48.6221	48.6756	48.7292	48.7812	48.8281	48.8758	48.924	48.9722	49.017	49.0585	49.1001	49.1417	49.1834	49.2257	49.268	49.3039	49.3396	49.3758	49.412	49.4483	49.4845	49.5207
888	46.4832	46.5957	46.7057	46.8118	46.9154	47.0158	47.114	47.2068	47.299	47.3872	47.4751	47.5571	47.6384	47.7171	47.794	47.871	47.9409	48.0104	48.08	48.147	48.2121	48.2772	48.3383	48.3963	48.4544	48.5127	48.5683	48.6207	48.6742	48.7278	48.7799	48.8268	48.8745	48.9227	48.9709	49.0157	49.0572	49.0988	49.1404	49.1821	49.2245	49.2668	49.3026	49.3383	49.3746	49.4108	49.447	49.4833	49.5195
889	46.4819	46.5944	46.7043	46.8105	46.914	47.0145	47.1126	47.2054	47.2976	47.3858	47.4738	47.5557	47.6371	47.7157	47.7927	47.8696	47.9395	48.009	48.0786	48.1456	48.2107	48.2759	48.3369	48.395	48.453	48.5114	48.5669	48.6194	48.6729	48.7265	48.7785	48.8254	48.8732	48.9214	48.9696	49.0143	49.0559	49.0975	49.1391	49.1808	49.2232	49.2655	49.3013	49.337	49.3733	49.4095	49.4458	49.482	49.5183
890	46.4806	46.5931	46.703	46.8091	46.9127	47.0131	47.1113	47.2041	47.2962	47.3845	47.4724	47.5544	47.6357	47.7144	47.7913	47.8682	47.9381	48.0077	48.0772	48.1442	48.2094	48.2745	48.3355	48.3936	48.4517	48.51	48.5656	48.618	48.6715	48.7251	48.7772	48.8241	48.8718	48.92	48.9682	49.013	49.0546	49.0962	49.1378	49.1795	49.2219	49.2642	49.3	49.3358	49.372	49.4083	49.4445	49.4808	49.517
891	46.4793	46.5918	46.7017	46.8078	46.9114	47.0118	47.1099	47.2027	47.2949	47.3831	47.4711	47.553	47.6343	47.713	47.7899	47.8669	47.9367	48.0063	48.0758	48.1429	48.208	48.2731	48.3341	48.3922	48.4503	48.5086	48.5642	48.6167	48.6702	48.7238	48.7758	48.8227	48.8705	48.9187	48.9669	49.0117	49.0533	49.0949	49.1365	49.1782	49.2206	49.2629	49.2988	49.3345	49.3708	49.407	49.4433	49.4795	49.5158
892	46.478	46.5905	46.7004	46.8065	46.91	47.0104	47.1086	47.2014	47.2935	47.3817	47.4697	47.5516	47.633	47.7116	47.7885	47.8655	47.9354	48.0049	48.0745	48.1415	48.2066	48.2717	48.3328	48.3908	48.4489	48.5073	48.5628	48.6153	48.6688	48.7224	48.7745	48.8214	48.8691	48.9174	48.9656	49.0104	49.052	49.0936	49.1352	49.1769	49.2193	49.2616	49.2975	49.3332	49.3695	49.4058	49.442	49.4783	49.5146
893	46.4767	46.5892	46.6991	46.8051	46.9087	47.0091	47.1072	47.2	47.2922	47.3804	47.4683	47.5503	47.6316	47.7102	47.7872	47.8641	47.934	48.0035	48.0731	48.1401	48.2052	48.2704	48.3314	48.3895	48.4476	48.5059	48.5615	48.6139	48.6675	48.7211	48.7731	48.8201	48.8678	48.916	48.9643	49.009	49.0506	49.0923	49.1339	49.1756	49.218	49.2603	49.2962	49.332	49.3682	49.4045	49.4408	49.4771	49.5133
894	46.4754	46.5879	46.6977	46.8038	46.9074	47.0077	47.1059	47.1987	47.2908	47.379	47.467	47.5489	47.6302	47.7089	47.7858	47.8627	47.9326	48.0022	48.0717	48.1387	48.2039	48.269	48.33	48.3881	48.4462	48.5046	48.5601	48.6126	48.6661	48.7197	48.7718	48.8187	48.8665	48.9147	48.9629	49.0077	49.0493	49.0909	49.1326	49.1743	49.2167	49.259	49.2949	49.3307	49.367	49.4033	49.4395	49.4758	49.5121
895	46.4741	46.5865	46.6964	46.8025	46.906	47.0064	47.1045	47.1973	47.2894	47.3777	47.4656	47.5475	47.6289	47.7075	47.7844	47.8614	47.9312	48.0008	48.0703	48.1374	48.2025	48.2676	48.3287	48.3867	48.4448	48.5032	48.5588	48.6112	48.6648	48.7184	48.7704	48.8174	48.8651	48.9134	48.9616	49.0064	49.048	49.0896	49.1313	49.1731	49.2154	49.2578	49.2936	49.3294	49.3657	49.402	49.4383	49.4746	49.5109
896	46.4728	46.5852	46.6951	46.8011	46.9047	47.0051	47.1032	47.1959	47.2881	47.3763	47.4642	47.5462	47.6275	47.7061	47.7831	47.86	47.9298	47.9994	48.069	48.136	48.2011	48.2663	48.3273	48.3854	48.4435	48.5018	48.5574	48.6099	48.6634	48.717	48.7691	48.816	48.8638	48.912	48.9603	49.0051	49.0467	49.0883	49.1299	49.1718	49.2141	49.2565	49.2924	49.3281	49.3644	49.4007	49.437	49.4733	49.5096
897	46.4714	46.5839	46.6938	46.7998	46.9033	47.0037	47.1018	47.1946	47.2867	47.3749	47.4629	47.5448	47.6261	47.7047	47.7817	47.8586	47.9285	47.998	48.0676	48.1346	48.1997	48.2649	48.3259	48.384	48.4421	48.5005	48.556	48.6085	48.662	48.7157	48.7677	48.8147	48.8625	48.9107	48.9589	49.0037	49.0454	49.087	49.1286	49.1705	49.2128	49.2552	49.2911	49.3269	49.3632	49.3995	49.4358	49.4721	49.5084
898	46.4701	46.5826	46.6924	46.7985	46.902	47.0024	47.1005	47.1932	47.2854	47.3736	47.4615	47.5434	47.6247	47.7034	47.7803	47.8572	47.9271	47.9967	48.0662	48.1332	48.1984	48.2635	48.3245	48.3826	48.4407	48.4991	48.5547	48.6071	48.6607	48.7143	48.7664	48.8133	48.8611	48.9094	48.9576	49.0024	49.0441	49.0857	49.1273	49.1692	49.2115	49.2539	49.2898	49.3256	49.3619	49.3982	49.4345	49.4709	49.5072
899	46.4688	46.5813	46.6911	46.7972	46.9007	47.001	47.0992	47.1919	47.284	47.3722	47.4601	47.5421	47.6234	47.702	47.7789	47.8559	47.9257	47.9953	48.0648	48.1319	48.197	48.2621	48.3232	48.3813	48.4394	48.4977	48.5533	48.6058	48.6593	48.713	48.765	48.812	48.8598	48.908	48.9563	49.0011	49.0427	49.0844	49.126	49.1679	49.2102	49.2526	49.2885	49.3243	49.3606	49.397	49.4333	49.4696	49.5059
900	46.4675	46.58	46.6898	46.7958	46.8993	46.9997	47.0978	47.1905	47.2827	47.3708	47.4588	47.5407	47.622	47.7006	47.7776	47.8545	47.9243	47.9939	48.0635	48.1305	48.1956	48.2608	48.3218	48.3799	48.438	48.4964	48.5519	48.6044	48.658	48.7116	48.7637	48.8107	48.8584	48.9067	48.955	48.9998	49.0414	49.0831	49.1247	49.1666	49.2089	49.2513	49.2873	49.3231	49.3594	49.3957	49.432	49.4684	49.5047
901	46.4662	46.5786	46.6885	46.7945	46.898	46.9983	47.0965	47.1892	47.2813	47.3695	47.4574	47.5393	47.6206	47.6993	47.7762	47.8531	47.923	47.9925	48.0621	48.1291	48.1942	48.2594	48.3204	48.3785	48.4366	48.495	48.5506	48.6031	48.6566	48.7103	48.7623	48.8093	48.8571	48.9054	48.9536	48.9985	49.0401	49.0818	49.1234	49.1653	49.2077	49.25	49.286	49.3218	49.3581	49.3945	49.4308	49.4671	49.5035
902	46.4649	46.5773	46.6871	46.7932	46.8967	46.997	47.0951	47.1878	47.2799	47.3681	47.456	47.538	47.6193	47.6979	47.7748	47.8517	47.9216	47.9912	48.0607	48.1277	48.1929	48.258	48.319	48.3771	48.4352	48.4936	48.5492	48.6017	48.6553	48.7089	48.761	48.808	48.8558	48.904	48.9523	48.9971	49.0388	49.0805	49.1221	49.164	49.2064	49.2488	49.2847	49.3205	49.3569	49.3932	49.4296	49.4659	49.5022
903	46.4636	46.576	46.6858	46.7918	46.8953	46.9957	47.0938	47.1865	47.2786	47.3668	47.4547	47.5366	47.6179	47.6965	47.7734	47.8504	47.9202	47.9898	48.0593	48.1264	48.1915	48.2566	48.3177	48.3758	48.4339	48.4923	48.5479	48.6004	48.6539	48.7075	48.7596	48.8066	48.8544	48.9027	48.951	48.9958	49.0375	49.0791	49.1208	49.1627	49.2051	49.2475	49.2834	49.3192	49.3556	49.3919	49.4283	49.4647	49.501
904	46.4623	46.5747	46.6845	46.7905	46.894	46.9943	47.0924	47.1851	47.2772	47.3654	47.4533	47.5352	47.6165	47.6951	47.7721	47.849	47.9188	47.9884	48.058	48.125	48.1901	48.2553	48.3163	48.3744	48.4325	48.4909	48.5465	48.599	48.6526	48.7062	48.7583	48.8053	48.8531	48.9014	48.9497	48.9945	49.0362	49.0778	49.1195	49.1614	49.2038	49.2462	49.2821	49.318	49.3543	49.3907	49.4271	49.4634	49.4998
905	46.461	46.5734	46.6832	46.7892	46.8927	46.993	47.0911	47.1838	47.2759	47.364	47.4519	47.5339	47.6152	47.6938	47.7707	47.8476	47.9175	47.987	48.0566	48.1236	48.1887	48.2539	48.3149	48.373	48.4311	48.4895	48.5451	48.5976	48.6512	48.7048	48.7569	48.8039	48.8518	48.9	48.9483	48.9932	49.0348	49.0765	49.1182	49.1601	49.2025	49.2449	49.2809	49.3167	49.3531	49.3894	49.4258	49.4622	49.4985
906	46.4597	46.5721	46.6818	46.7878	46.8913	46.9916	47.0897	47.1824	47.2745	47.3627	47.4506	47.5325	47.6138	47.6924	47.7693	47.8462	47.9161	47.9857	48.0552	48.1222	48.1874	48.2525	48.3136	48.3717	48.4298	48.4882	48.5438	48.5963	48.6498	48.7035	48.7556	48.8026	48.8504	48.8987	48.947	48.9918	49.0335	49.0752	49.1169	49.1588	49.2012	49.2436	49.2796	49.3154	49.3518	49.3882	49.4246	49.4609	49.4973
907	46.4584	46.5707	46.6805	46.7865	46.89	46.9903	47.0884	47.1811	47.2732	47.3613	47.4492	47.5311	47.6124	47.691	47.7679	47.8449	47.9147	47.9843	48.0538	48.1208	48.186	48.2511	48.3122	48.3703	48.4284	48.4868	48.5424	48.5949	48.6485	48.7021	48.7543	48.8013	48.8491	48.8974	48.9457	48.9905	49.0322	49.0739	49.1156	49.1575	49.1999	49.2423	49.2783	49.3142	49.3505	49.3869	49.4233	49.4597	49.4961
908	46.4571	46.5694	46.6792	46.7852	46.8886	46.9889	47.087	47.1797	47.2718	47.36	47.4478	47.5298	47.611	47.6896	47.7666	47.8435	47.9133	47.9829	48.0525	48.1195	48.1846	48.2498	48.3108	48.3689	48.427	48.4854	48.541	48.5936	48.6471	48.7008	48.7529	48.7999	48.8477	48.896	48.9443	48.9892	49.0309	49.0726	49.1143	49.1562	49.1986	49.241	49.277	49.3129	49.3493	49.3857	49.4221	49.4585	49.4948
909	46.4558	46.5681	46.6779	46.7839	46.8873	46.9876	47.0857	47.1784	47.2704	47.3586	47.4465	47.5284	47.6097	47.6883	47.7652	47.8421	47.912	47.9815	48.0511	48.1181	48.1832	48.2484	48.3094	48.3676	48.4257	48.4841	48.5397	48.5922	48.6458	48.6994	48.7516	48.7986	48.8464	48.8947	48.943	48.9879	49.0296	49.0713	49.113	49.1549	49.1973	49.2398	49.2757	49.3116	49.348	49.3844	49.4208	49.4572	49.4936
910	46.4544	46.5668	46.6766	46.7825	46.886	46.9863	47.0843	47.177	47.2691	47.3572	47.4451	47.527	47.6083	47.6869	47.7638	47.8407	47.9106	47.9801	48.0497	48.1167	48.1819	48.247	48.3081	48.3662	48.4243	48.4827	48.5383	48.5908	48.6444	48.6981	48.7502	48.7972	48.8451	48.8934	48.9417	48.9866	49.0283	49.07	49.1117	49.1536	49.196	49.2385	49.2745	49.3103	49.3467	49.3832	49.4196	49.456	49.4924
911	46.4531	46.5655	46.6752	46.7812	46.8846	46.9849	47.083	47.1756	47.2677	47.3559	47.4437	47.5256	47.6069	47.6855	47.7624	47.8394	47.9092	47.9788	48.0483	48.1153	48.1805	48.2457	48.3067	48.3648	48.4229	48.4813	48.537	48.5895	48.6431	48.6967	48.7489	48.7959	48.8437	48.892	48.9404	48.9852	49.0269	49.0687	49.1104	49.1523	49.1947	49.2372	49.2732	49.3091	49.3455	49.3819	49.4183	49.4547	49.4911
912	46.4518	46.5642	46.6739	46.7799	46.8833	46.9836	47.0816	47.1743	47.2664	47.3545	47.4424	47.5243	47.6056	47.6842	47.7611	47.838	47.9078	47.9774	48.047	48.114	48.1791	48.2443	48.3053	48.3635	48.4216	48.48	48.5356	48.5881	48.6417	48.6954	48.7475	48.7945	48.8424	48.8907	48.939	48.9839	49.0256	49.0674	49.1091	49.151	49.1934	49.2359	49.2719	49.3078	49.3442	49.3806	49.4171	49.4535	49.4899
913	46.4505	46.5629	46.6726	46.7785	46.882	46.9822	47.0803	47.1729	47.265	47.3531	47.441	47.5229	47.6042	47.6828	47.7597	47.8366	47.9065	47.976	48.0456	48.1126	48.1778	48.2429	48.304	48.3621	48.4202	48.4786	48.5342	48.5868	48.6404	48.694	48.7462	48.7932	48.8411	48.8894	48.9377	48.9826	49.0243	49.066	49.1078	49.1497	49.1921	49.2346	49.2706	49.3065	49.343	49.3794	49.4158	49.4522	49.4887
914	46.4492	46.5615	46.6713	46.7772	46.8806	46.9809	47.0789	47.1716	47.2636	47.3518	47.4397	47.5215	47.6028	47.6814	47.7583	47.8352	47.9051	47.9746	48.0442	48.1112	48.1764	48.2415	48.3026	48.3607	48.4188	48.4772	48.5329	48.5854	48.639	48.6927	48.7448	48.7919	48.8397	48.888	48.9364	48.9813	49.023	49.0647	49.1065	49.1484	49.1909	49.2333	49.2694	49.3053	49.3417	49.3781	49.4146	49.451	49.4874
915	46.4479	46.5602	46.6699	46.7759	46.8793	46.9795	47.0776	47.1702	47.2623	47.3504	47.4383	47.5202	47.6014	47.68	47.757	47.8339	47.9037	47.9733	48.0428	48.1098	48.175	48.2402	48.3012	48.3593	48.4175	48.4759	48.5315	48.5841	48.6377	48.6913	48.7435	48.7905	48.8384	48.8867	48.935	48.9799	49.0217	49.0634	49.1052	49.1471	49.1896	49.232	49.2681	49.304	49.3404	49.3769	49.4133	49.4498	49.4862
916	46.4466	46.5589	46.6686	46.7745	46.8779	46.9782	47.0762	47.1689	47.2609	47.3491	47.4369	47.5188	47.6001	47.6787	47.7556	47.8325	47.9023	47.9719	48.0414	48.1085	48.1736	48.2388	48.2998	48.358	48.4161	48.4745	48.5302	48.5827	48.6363	48.69	48.7421	48.7892	48.837	48.8854	48.9337	48.9786	49.0204	49.0621	49.1039	49.1458	49.1883	49.2307	49.2668	49.3027	49.3392	49.3756	49.4121	49.4485	49.485
917	46.4453	46.5576	46.6673	46.7732	46.8766	46.9769	47.0749	47.1675	47.2596	47.3477	47.4356	47.5174	47.5987	47.6773	47.7542	47.8311	47.901	47.9705	48.0401	48.1071	48.1723	48.2374	48.2985	48.3566	48.4147	48.4732	48.5288	48.5813	48.6349	48.6886	48.7408	48.7878	48.8357	48.884	48.9324	48.9773	49.019	49.0608	49.1025	49.1445	49.187	49.2295	49.2655	49.3014	49.3379	49.3744	49.4108	49.4473	49.4837
918	46.444	46.5563	46.666	46.7719	46.8753	46.9755	47.0735	47.1662	47.2582	47.3463	47.4342	47.5161	47.5973	47.6759	47.7528	47.8297	47.8996	47.9691	48.0387	48.1057	48.1709	48.236	48.2971	48.3552	48.4134	48.4718	48.5274	48.58	48.6336	48.6873	48.7394	48.7865	48.8344	48.8827	48.9311	48.976	49.0177	49.0595	49.1012	49.1432	49.1857	49.2282	49.2642	49.3002	49.3366	49.3731	49.4096	49.446	49.4825
919	46.4427	46.555	46.6646	46.7705	46.8739	46.9742	47.0722	47.1648	47.2569	47.345	47.4328	47.5147	47.596	47.6746	47.7515	47.8284	47.8982	47.9678	48.0373	48.1043	48.1695	48.2347	48.2957	48.3539	48.412	48.4704	48.5261	48.5786	48.6322	48.6859	48.7381	48.7851	48.833	48.8814	48.9297	48.9746	49.0164	49.0582	49.0999	49.1419	49.1844	49.2269	49.263	49.2989	49.3354	49.3718	49.4083	49.4448	49.4813
920	46.4414	46.5536	46.6633	46.7692	46.8726	46.9728	47.0708	47.1635	47.2555	47.3436	47.4315	47.5133	47.5946	47.6732	47.7501	47.827	47.8968	47.9664	48.0359	48.103	48.1681	48.2333	48.2944	48.3525	48.4106	48.4691	48.5247	48.5773	48.6309	48.6846	48.7367	48.7838	48.8317	48.88	48.9284	48.9733	49.0151	49.0569	49.0986	49.1406	49.1831	49.2256	49.2617	49.2976	49.3341	49.3706	49.4071	49.4436	49.48
921	46.4401	46.5523	46.662	46.7679	46.8713	46.9715	47.0695	47.1621	47.2541	47.3423	47.4301	47.512	47.5932	47.6718	47.7487	47.8256	47.8955	47.965	48.0346	48.1016	48.1668	48.2319	48.293	48.3511	48.4093	48.4677	48.5233	48.5759	48.6295	48.6832	48.7354	48.7825	48.8303	48.8787	48.9271	48.972	49.0138	49.0556	49.0973	49.1393	49.1818	49.2243	49.2604	49.2964	49.3328	49.3693	49.4058	49.4423	49.4788
922	46.4388	46.551	46.6607	46.7666	46.8699	46.9701	47.0681	47.1608	47.2528	47.3409	47.4287	47.5106	47.5919	47.6704	47.7473	47.8242	47.8941	47.9636	48.0332	48.1002	48.1654	48.2305	48.2916	48.3498	48.4079	48.4663	48.522	48.5745	48.6282	48.6819	48.734	48.7811	48.829	48.8774	48.9257	48.9707	49.0125	49.0542	49.096	49.138	49.1805	49.223	49.2591	49.2951	49.3316	49.3681	49.4046	49.4411	49.4776
923	46.4374	46.5497	46.6593	46.7652	46.8686	46.9688	47.0668	47.1594	47.2514	47.3395	47.4274	47.5092	47.5905	47.6691	47.746	47.8229	47.8927	47.9623	48.0318	48.0988	48.164	48.2292	48.2902	48.3484	48.4065	48.465	48.5206	48.5732	48.6268	48.6805	48.7327	48.7798	48.8277	48.876	48.9244	48.9694	49.0111	49.0529	49.0947	49.1367	49.1792	49.2217	49.2578	49.2938	49.3303	49.3668	49.4033	49.4398	49.4763
924	46.4361	46.5484	46.658	46.7639	46.8673	46.9675	47.0654	47.1581	47.2501	47.3382	47.426	47.5079	47.5891	47.6677	47.7446	47.8215	47.8913	47.9609	48.0304	48.0975	48.1626	48.2278	48.2889	48.347	48.4052	48.4636	48.5193	48.5718	48.6255	48.6792	48.7313	48.7784	48.8263	48.8747	48.9231	48.968	49.0098	49.0516	49.0934	49.1354	49.1779	49.2205	49.2566	49.2925	49.3291	49.3656	49.4021	49.4386	49.4751
925	46.4348	46.5471	46.6567	46.7626	46.8659	46.9661	47.0641	47.1567	47.2487	47.3368	47.4246	47.5065	47.5877	47.6663	47.7432	47.8201	47.89	47.9595	48.0291	48.0961	48.1613	48.2264	48.2875	48.3456	48.4038	48.4622	48.5179	48.5705	48.6241	48.6778	48.73	48.7771	48.825	48.8734	48.9218	48.9667	49.0085	49.0503	49.0921	49.1341	49.1766	49.2192	49.2553	49.2913	49.3278	49.3643	49.4008	49.4374	49.4739
926	46.4335	46.5457	46.6554	46.7612	46.8646	46.9648	47.0627	47.1554	47.2474	47.3354	47.4233	47.5051	47.5864	47.6649	47.7418	47.8187	47.8886	47.9581	48.0277	48.0947	48.1599	48.2251	48.2861	48.3443	48.4024	48.4609	48.5165	48.5691	48.6227	48.6765	48.7286	48.7757	48.8237	48.872	48.9204	48.9654	49.0072	49.049	49.0908	49.1328	49.1753	49.2179	49.254	49.29	49.3265	49.3631	49.3996	49.4361	49.4726
927	46.4322	46.5444	46.6541	46.7599	46.8632	46.9634	47.0614	47.154	47.246	47.3341	47.4219	47.5038	47.585	47.6636	47.7405	47.8174	47.8872	47.9568	48.0263	48.0933	48.1585	48.2237	48.2848	48.3429	48.4011	48.4595	48.5152	48.5678	48.6214	48.6751	48.7273	48.7744	48.8223	48.8707	48.9191	48.9641	49.0059	49.0477	49.0895	49.1315	49.174	49.2166	49.2527	49.2887	49.3253	49.3618	49.3983	49.4349	49.4714
928	46.4309	46.5431	46.6527	46.7586	46.8619	46.9621	47.06	47.1526	47.2446	47.3327	47.4205	47.5024	47.5836	47.6622	47.7391	47.816	47.8858	47.9554	48.0249	48.092	48.1571	48.2223	48.2834	48.3415	48.3997	48.4581	48.5138	48.5664	48.62	48.6738	48.726	48.7731	48.821	48.8694	48.9178	48.9627	49.0046	49.0464	49.0882	49.1302	49.1728	49.2153	49.2514	49.2875	49.324	49.3605	49.3971	49.4336	49.4702
929	46.4296	46.5418	46.6514	46.7572	46.8606	46.9607	47.0587	47.1513	47.2433	47.3314	47.4192	47.501	47.5823	47.6608	47.7377	47.8146	47.8845	47.954	48.0236	48.0906	48.1558	48.2209	48.282	48.3402	48.3983	48.4568	48.5124	48.565	48.6187	48.6724	48.7246	48.7717	48.8196	48.868	48.9164	48.9614	49.0032	49.0451	49.0869	49.1289	49.1715	49.214	49.2502	49.2862	49.3227	49.3593	49.3958	49.4324	49.4689
930	46.4283	46.5405	46.6501	46.7559	46.8592	46.9594	47.0573	47.1499	47.2419	47.33	47.4178	47.4997	47.5809	47.6595	47.7363	47.8132	47.8831	47.9526	48.0222	48.0892	48.1544	48.2196	48.2806	48.3388	48.397	48.4554	48.5111	48.5637	48.6173	48.6711	48.7233	48.7704	48.8183	48.8667	48.9151	48.9601	49.0019	49.0438	49.0856	49.1276	49.1702	49.2127	49.2489	49.2849	49.3215	49.358	49.3946	49.4311	49.4677
931	46.427	46.5392	46.6488	46.7546	46.8579	46.9581	47.056	47.1486	47.2406	47.3286	47.4164	47.4983	47.5795	47.6581	47.735	47.8119	47.8817	47.9513	48.0208	48.0878	48.153	48.2182	48.2793	48.3374	48.3956	48.454	48.5097	48.5623	48.616	48.6697	48.7219	48.769	48.817	48.8654	48.9138	48.9588	49.0006	49.0424	49.0843	49.1263	49.1689	49.2115	49.2476	49.2836	49.3202	49.3568	49.3933	49.4299	49.4665
932	46.4257	46.5379	46.6474	46.7533	46.8566	46.9567	47.0547	47.1472	47.2392	47.3273	47.4151	47.4969	47.5782	47.6567	47.7336	47.8105	47.8803	47.9499	48.0194	48.0865	48.1516	48.2168	48.2779	48.3361	48.3942	48.4527	48.5084	48.561	48.6146	48.6684	48.7206	48.7677	48.8156	48.864	48.9125	48.9575	48.9993	49.0411	49.083	49.125	49.1676	49.2102	49.2463	49.2824	49.3189	49.3555	49.3921	49.4287	49.4652
933	46.4244	46.5365	46.6461	46.7519	46.8552	46.9554	47.0533	47.1459	47.2378	47.3259	47.4137	47.4956	47.5768	47.6553	47.7322	47.8091	47.879	47.9485	48.0181	48.0851	48.1503	48.2154	48.2765	48.3347	48.3929	48.4513	48.507	48.5596	48.6133	48.667	48.7192	48.7663	48.8143	48.8627	48.9111	48.9561	48.998	49.0398	49.0817	49.1237	49.1663	49.2089	49.2451	49.2811	49.3177	49.3543	49.3908	49.4274	49.464
934	46.4231	46.5352	46.6448	46.7506	46.8539	46.954	47.052	47.1445	47.2365	47.3246	47.4123	47.4942	47.5754	47.654	47.7308	47.8077	47.8776	47.9471	48.0167	48.0837	48.1489	48.2141	48.2752	48.3333	48.3915	48.4499	48.5056	48.5582	48.6119	48.6657	48.7179	48.765	48.813	48.8614	48.9098	48.9548	48.9967	49.0385	49.0804	49.1224	49.165	49.2076	49.2438	49.2798	49.3164	49.353	49.3896	49.4262	49.4628
935	46.4218	46.5339	46.6435	46.7493	46.8525	46.9527	47.0506	47.1432	47.2351	47.3232	47.411	47.4928	47.574	47.6526	47.7295	47.8064	47.8762	47.9458	48.0153	48.0823	48.1475	48.2127	48.2738	48.332	48.3901	48.4486	48.5043	48.5569	48.6106	48.6643	48.7165	48.7637	48.8116	48.86	48.9085	48.9535	48.9953	49.0372	49.0791	49.1211	49.1637	49.2063	49.2425	49.2786	49.3152	49.3517	49.3883	49.4249	49.4615
936	46.4204	46.5326	46.6421	46.7479	46.8512	46.9513	47.0493	47.1418	47.2338	47.3218	47.4096	47.4915	47.5727	47.6512	47.7281	47.805	47.8748	47.9444	48.0139	48.081	48.1461	48.2113	48.2724	48.3306	48.3888	48.4472	48.5029	48.5555	48.6092	48.663	48.7152	48.7623	48.8103	48.8587	48.9071	48.9522	48.994	49.0359	49.0778	49.1198	49.1624	49.205	49.2412	49.2773	49.3139	49.3505	49.3871	49.4237	49.4603
937	46.4191	46.5313	46.6408	46.7466	46.8499	46.95	47.0479	47.1405	47.2324	47.3205	47.4083	47.4901	47.5713	47.6499	47.7267	47.8036	47.8735	47.943	48.0126	48.0796	48.1448	48.2099	48.271	48.3292	48.3874	48.4458	48.5015	48.5542	48.6078	48.6616	48.7138	48.761	48.8089	48.8574	48.9058	48.9508	48.9927	49.0346	49.0765	49.1185	49.1611	49.2037	49.2399	49.276	49.3126	49.3492	49.3858	49.4225	49.4591
938	46.4178	46.53	46.6395	46.7453	46.8485	46.9487	47.0466	47.1391	47.2311	47.3191	47.4069	47.4887	47.5699	47.6485	47.7254	47.8022	47.8721	47.9416	48.0112	48.0782	48.1434	48.2086	48.2697	48.3278	48.386	48.4445	48.5002	48.5528	48.6065	48.6602	48.7125	48.7596	48.8076	48.856	48.9045	48.9495	48.9914	49.0333	49.0752	49.1172	49.1598	49.2025	49.2387	49.2747	49.3114	49.348	49.3846	49.4212	49.4578
939	46.4165	46.5286	46.6382	46.7439	46.8472	46.9473	47.0452	47.1378	47.2297	47.3177	47.4055	47.4873	47.5686	47.6471	47.724	47.8008	47.8707	47.9402	48.0098	48.0768	48.142	48.2072	48.2683	48.3265	48.3847	48.4431	48.4988	48.5514	48.6051	48.6589	48.7111	48.7583	48.8063	48.8547	48.9032	48.9482	48.9901	49.032	49.0738	49.1159	49.1585	49.2012	49.2374	49.2735	49.3101	49.3467	49.3834	49.42	49.4566
940	46.4152	46.5273	46.6369	46.7426	46.8459	46.946	47.0439	47.1364	47.2283	47.3164	47.4042	47.486	47.5672	47.6457	47.7226	47.7995	47.8693	47.9389	48.0084	48.0755	48.1406	48.2058	48.2669	48.3251	48.3833	48.4418	48.4975	48.5501	48.6038	48.6575	48.7098	48.7569	48.8049	48.8534	48.9018	48.9469	48.9888	49.0307	49.0725	49.1146	49.1572	49.1999	49.2361	49.2722	49.3088	49.3455	49.3821	49.4187	49.4554
941	46.4139	46.526	46.6355	46.7413	46.8445	46.9446	47.0425	47.1351	47.227	47.315	47.4028	47.4846	47.5658	47.6444	47.7212	47.7981	47.8679	47.9375	48.007	48.0741	48.1393	48.2044	48.2656	48.3237	48.3819	48.4404	48.4961	48.5487	48.6024	48.6562	48.7084	48.7556	48.8036	48.852	48.9005	48.9455	48.9874	49.0293	49.0712	49.1133	49.156	49.1986	49.2348	49.2709	49.3076	49.3442	49.3809	49.4175	49.4541
942	46.4126	46.5247	46.6342	46.7399	46.8432	46.9433	47.0412	47.1337	47.2256	47.3137	47.4014	47.4832	47.5644	47.643	47.7199	47.7967	47.8666	47.9361	48.0057	48.0727	48.1379	48.2031	48.2642	48.3224	48.3806	48.439	48.4947	48.5474	48.6011	48.6548	48.7071	48.7543	48.8022	48.8507	48.8992	48.9442	48.9861	49.028	49.0699	49.112	49.1547	49.1973	49.2335	49.2697	49.3063	49.343	49.3796	49.4163	49.4529
943	46.4113	46.5234	46.6329	46.7386	46.8418	46.9419	47.0398	47.1323	47.2243	47.3123	47.4001	47.4819	47.5631	47.6416	47.7185	47.7953	47.8652	47.9347	48.0043	48.0713	48.1365	48.2017	48.2628	48.321	48.3792	48.4377	48.4934	48.546	48.5997	48.6535	48.7057	48.7529	48.8009	48.8494	48.8978	48.9429	48.9848	49.0267	49.0686	49.1107	49.1534	49.196	49.2323	49.2684	49.305	49.3417	49.3784	49.415	49.4517
944	46.41	46.5221	46.6316	46.7373	46.8405	46.9406	47.0385	47.131	47.2229	47.3109	47.3987	47.4805	47.5617	47.6402	47.7171	47.794	47.8638	47.9334	48.0029	48.07	48.1351	48.2003	48.2614	48.3196	48.3778	48.4363	48.492	48.5447	48.5984	48.6521	48.7044	48.7516	48.7996	48.848	48.8965	48.9416	48.9835	49.0254	49.0673	49.1094	49.1521	49.1947	49.231	49.2671	49.3038	49.3404	49.3771	49.4138	49.4504
945	46.4087	46.5207	46.6302	46.736	46.8392	46.9393	47.0371	47.1296	47.2216	47.3096	47.3973	47.4791	47.5603	47.6389	47.7157	47.7926	47.8624	47.932	48.0015	48.0686	48.1338	48.199	48.2601	48.3183	48.3765	48.4349	48.4906	48.5433	48.597	48.6508	48.703	48.7502	48.7982	48.8467	48.8952	48.9403	48.9822	49.0241	49.066	49.1081	49.1508	49.1935	49.2297	49.2658	49.3025	49.3392	49.3759	49.4125	49.4492
946	46.4074	46.5194	46.6289	46.7346	46.8378	46.9379	47.0358	47.1283	47.2202	47.3082	47.396	47.4778	47.559	47.6375	47.7144	47.7912	47.8611	47.9306	48.0002	48.0672	48.1324	48.1976	48.2587	48.3169	48.3751	48.4336	48.4893	48.5419	48.5956	48.6494	48.7017	48.7489	48.7969	48.8454	48.8939	48.9389	48.9809	49.0228	49.0647	49.1068	49.1495	49.1922	49.2284	49.2646	49.3012	49.3379	49.3746	49.4113	49.448
947	46.4061	46.5181	46.6276	46.7333	46.8365	46.9366	47.0344	47.1269	47.2188	47.3069	47.3946	47.4764	47.5576	47.6361	47.713	47.7898	47.8597	47.9292	47.9988	48.0658	48.131	48.1962	48.2573	48.3155	48.3737	48.4322	48.4879	48.5406	48.5943	48.6481	48.7003	48.7475	48.7956	48.844	48.8925	48.9376	48.9795	49.0215	49.0634	49.1055	49.1482	49.1909	49.2272	49.2633	49.3	49.3367	49.3734	49.4101	49.4467
948	46.4048	46.5168	46.6263	46.732	46.8352	46.9352	47.0331	47.1256	47.2175	47.3055	47.3932	47.475	47.5562	47.6348	47.7116	47.7885	47.8583	47.9279	47.9974	48.0645	48.1296	48.1948	48.2559	48.3141	48.3723	48.4308	48.4866	48.5392	48.5929	48.6467	48.699	48.7462	48.7942	48.8427	48.8912	48.9363	48.9782	49.0202	49.0621	49.1042	49.1469	49.1896	49.2259	49.262	49.2987	49.3354	49.3721	49.4088	49.4455
949	46.4034	46.5155	46.6249	46.7306	46.8338	46.9339	47.0317	47.1242	47.2161	47.3041	47.3919	47.4737	47.5549	47.6334	47.7102	47.7871	47.8569	47.9265	47.996	48.0631	48.1283	48.1935	48.2546	48.3128	48.371	48.4295	48.4852	48.5379	48.5916	48.6454	48.6977	48.7449	48.7929	48.8414	48.8899	48.935	48.9769	49.0189	49.0608	49.1029	49.1456	49.1883	49.2246	49.2608	49.2975	49.3342	49.3709	49.4076	49.4443
950	46.4021	46.5142	46.6236	46.7293	46.8325	46.9325	47.0304	47.1229	47.2148	47.3028	47.3905	47.4723	47.5535	47.632	47.7089	47.7857	47.8556	47.9251	47.9947	48.0617	48.1269	48.1921	48.2532	48.3114	48.3696	48.4281	48.4838	48.5365	48.5902	48.644	48.6963	48.7435	48.7915	48.84	48.8885	48.9336	48.9756	49.0175	49.0595	49.1016	49.1443	49.187	49.2233	49.2595	49.2962	49.3329	49.3696	49.4063	49.443
951	46.401	46.513	46.6224	46.7281	46.8313	46.9313	47.0292	47.1217	47.2136	47.3016	47.3893	47.4711	47.5523	47.6308	47.7076	47.7845	47.8543	47.9239	47.9934	48.0605	48.1257	48.1909	48.252	48.3102	48.3684	48.4269	48.4826	48.5353	48.589	48.6428	48.6951	48.7423	48.7903	48.8388	48.8874	48.9325	48.9744	49.0164	49.0583	49.1005	49.1432	49.1859	49.2222	49.2583	49.295	49.3318	49.3685	49.4052	49.4419
952	46.3999	46.5119	46.6214	46.727	46.8302	46.9303	47.0281	47.1206	47.2125	47.3005	47.3882	47.47	47.5512	47.6297	47.7065	47.7834	47.8532	47.9228	47.9923	48.0593	48.1245	48.1897	48.2509	48.3091	48.3673	48.4258	48.4815	48.5342	48.5879	48.6417	48.694	48.7412	48.7892	48.8377	48.8862	48.9313	48.9733	49.0153	49.0572	49.0994	49.1421	49.1848	49.2211	49.2573	49.294	49.3307	49.3674	49.4041	49.4409
953	46.3989	46.5109	46.6203	46.726	46.8291	46.9292	47.027	47.1195	47.2114	47.2993	47.3871	47.4689	47.55	47.6286	47.7054	47.7823	47.8521	47.9216	47.9912	48.0582	48.1234	48.1886	48.2497	48.3079	48.3661	48.4246	48.4804	48.533	48.5868	48.6406	48.6929	48.7401	48.7881	48.8366	48.8851	48.9302	48.9722	49.0142	49.0561	49.0983	49.141	49.1837	49.22	49.2562	49.2929	49.3296	49.3664	49.4031	49.4398
954	46.3978	46.5098	46.6192	46.7249	46.8281	46.9281	47.0259	47.1184	47.2103	47.2982	47.386	47.4677	47.5489	47.6274	47.7043	47.7811	47.851	47.9205	47.9901	48.0571	48.1223	48.1875	48.2486	48.3068	48.365	48.4235	48.4793	48.5319	48.5857	48.6395	48.6917	48.739	48.787	48.8355	48.884	48.9291	48.9711	49.0131	49.055	49.0972	49.1399	49.1826	49.2189	49.2551	49.2918	49.3286	49.3653	49.402	49.4388
955	46.3967	46.5087	46.6182	46.7238	46.827	46.927	47.0248	47.1173	47.2092	47.2971	47.3849	47.4666	47.5478	47.6263	47.7032	47.78	47.8499	47.9194	47.9889	48.056	48.1212	48.1864	48.2475	48.3057	48.3639	48.4224	48.4781	48.5308	48.5845	48.6383	48.6906	48.7378	48.7859	48.8344	48.8829	48.928	48.97	49.012	49.0539	49.0961	49.1388	49.1815	49.2178	49.254	49.2908	49.3275	49.3642	49.401	49.4377
956	46.3957	46.5077	46.6171	46.7227	46.8259	46.9259	47.0237	47.1162	47.208	47.296	47.3837	47.4655	47.5467	47.6252	47.702	47.7789	47.8487	47.9183	47.9878	48.0548	48.12	48.1852	48.2464	48.3046	48.3628	48.4213	48.477	48.5297	48.5834	48.6372	48.6895	48.7367	48.7848	48.8333	48.8818	48.9269	48.9689	49.0109	49.0529	49.095	49.1377	49.1804	49.2168	49.253	49.2897	49.3264	49.3632	49.3999	49.4367
957	46.3946	46.5066	46.616	46.7217	46.8248	46.9248	47.0226	47.1151	47.2069	47.2949	47.3826	47.4644	47.5456	47.6241	47.7009	47.7778	47.8476	47.9171	47.9867	48.0537	48.1189	48.1841	48.2452	48.3034	48.3616	48.4201	48.4759	48.5286	48.5823	48.6361	48.6884	48.7356	48.7837	48.8322	48.8807	48.9258	48.9678	49.0098	49.0518	49.0939	49.1366	49.1794	49.2157	49.2519	49.2886	49.3254	49.3621	49.3989	49.4356
958	46.3936	46.5055	46.6149	46.7206	46.8237	46.9237	47.0215	47.114	47.2058	47.2938	47.3815	47.4633	47.5445	47.623	47.6998	47.7766	47.8465	47.916	47.9856	48.0526	48.1178	48.183	48.2441	48.3023	48.3605	48.419	48.4748	48.5274	48.5812	48.635	48.6873	48.7345	48.7826	48.8311	48.8796	48.9247	48.9667	49.0087	49.0507	49.0928	49.1356	49.1783	49.2146	49.2508	49.2876	49.3243	49.3611	49.3978	49.4346
959	46.3925	46.5045	46.6139	46.7195	46.8226	46.9226	47.0204	47.1129	47.2047	47.2927	47.3804	47.4622	47.5433	47.6218	47.6987	47.7755	47.8454	47.9149	47.9844	48.0515	48.1167	48.1819	48.243	48.3012	48.3594	48.4179	48.4736	48.5263	48.5801	48.6339	48.6862	48.7334	48.7815	48.83	48.8785	48.9236	48.9656	49.0076	49.0496	49.0917	49.1345	49.1772	49.2135	49.2497	49.2865	49.3233	49.36	49.3968	49.4335
960	46.3914	46.5034	46.6128	46.7184	46.8215	46.9215	47.0193	47.1118	47.2036	47.2916	47.3793	47.4611	47.5422	47.6207	47.6976	47.7744	47.8442	47.9138	47.9833	48.0503	48.1155	48.1807	48.2418	48.3001	48.3583	48.4168	48.4725	48.5252	48.5789	48.6328	48.685	48.7323	48.7803	48.8289	48.8774	48.9225	48.9645	49.0065	49.0485	49.0907	49.1334	49.1761	49.2125	49.2487	49.2854	49.3222	49.359	49.3957	49.4325
961	46.3904	46.5023	46.6117	46.7173	46.8205	46.9205	47.0182	47.1107	47.2025	47.2905	47.3782	47.46	47.5411	47.6196	47.6964	47.7733	47.8431	47.9126	47.9822	48.0492	48.1144	48.1796	48.2407	48.2989	48.3571	48.4156	48.4714	48.5241	48.5778	48.6316	48.6839	48.7312	48.7792	48.8278	48.8763	48.9214	48.9634	49.0054	49.0474	49.0896	49.1323	49.175	49.2114	49.2476	49.2844	49.3211	49.3579	49.3947	49.4314
962	46.3893	46.5013	46.6106	46.7163	46.8194	46.9194	47.0171	47.1096	47.2014	47.2894	47.3771	47.4588	47.54	47.6185	47.6953	47.7722	47.842	47.9115	47.9811	48.0481	48.1133	48.1785	48.2396	48.2978	48.356	48.4145	48.4703	48.523	48.5767	48.6305	48.6828	48.7301	48.7781	48.8267	48.8752	48.9203	48.9623	49.0043	49.0463	49.0885	49.1312	49.174	49.2103	49.2465	49.2833	49.3201	49.3568	49.3936	49.4304
963	46.3883	46.5002	46.6096	46.7152	46.8183	46.9183	47.016	47.1085	47.2003	47.2883	47.376	47.4577	47.5389	47.6174	47.6942	47.771	47.8409	47.9104	47.9799	48.047	48.1122	48.1773	48.2385	48.2967	48.3549	48.4134	48.4691	48.5218	48.5756	48.6294	48.6817	48.7289	48.777	48.8255	48.8741	48.9192	48.9612	49.0032	49.0452	49.0874	49.1301	49.1729	49.2092	49.2455	49.2822	49.319	49.3558	49.3925	49.4293
964	46.3872	46.4991	46.6085	46.7141	46.8172	46.9172	47.015	47.1074	47.1992	47.2872	47.3749	47.4566	47.5378	47.6163	47.6931	47.7699	47.8397	47.9093	47.9788	48.0458	48.111	48.1762	48.2373	48.2956	48.3538	48.4123	48.468	48.5207	48.5745	48.6283	48.6806	48.7278	48.7759	48.8244	48.873	48.9181	48.9601	49.0021	49.0441	49.0863	49.129	49.1718	49.2082	49.2444	49.2812	49.3179	49.3547	49.3915	49.4283
965	46.3861	46.4981	46.6074	46.713	46.8161	46.9161	47.0139	47.1063	47.1981	47.2861	47.3738	47.4555	47.5366	47.6151	47.692	47.7688	47.8386	47.9082	47.9777	48.0447	48.1099	48.1751	48.2362	48.2944	48.3526	48.4111	48.4669	48.5196	48.5733	48.6272	48.6795	48.7267	48.7748	48.8233	48.8719	48.917	48.959	49.001	49.043	49.0852	49.128	49.1707	49.2071	49.2433	49.2801	49.3169	49.3537	49.3904	49.4272
966	46.3851	46.497	46.6064	46.7119	46.815	46.915	47.0128	47.1052	47.197	47.285	47.3726	47.4544	47.5355	47.614	47.6908	47.7677	47.8375	47.907	47.9766	48.0436	48.1088	48.174	48.2351	48.2933	48.3515	48.41	48.4658	48.5185	48.5722	48.626	48.6784	48.7256	48.7737	48.8222	48.8708	48.9159	48.9579	48.9999	49.0419	49.0841	49.1269	49.1696	49.206	49.2422	49.279	49.3158	49.3526	49.3894	49.4262
967	46.384	46.4959	46.6053	46.7109	46.814	46.9139	47.0117	47.1041	47.1959	47.2839	47.3715	47.4533	47.5344	47.6129	47.6897	47.7665	47.8364	47.9059	47.9754	48.0425	48.1077	48.1728	48.234	48.2922	48.3504	48.4089	48.4647	48.5173	48.5711	48.6249	48.6772	48.7245	48.7726	48.8211	48.8697	48.9148	48.9568	48.9988	49.0408	49.083	49.1258	49.1685	49.2049	49.2412	49.278	49.3147	49.3515	49.3883	49.4251
968	46.383	46.4949	46.6042	46.7098	46.8129	46.9128	47.0106	47.103	47.1948	47.2828	47.3704	47.4522	47.5333	47.6118	47.6886	47.7654	47.8353	47.9048	47.9743	48.0413	48.1065	48.1717	48.2328	48.2911	48.3493	48.4078	48.4635	48.5162	48.57	48.6238	48.6761	48.7234	48.7715	48.82	48.8686	48.9137	48.9557	48.9977	49.0397	49.0819	49.1247	49.1675	49.2038	49.2401	49.2769	49.3137	49.3505	49.3873	49.4241
969	46.3819	46.4938	46.6031	46.7087	46.8118	46.9117	47.0095	47.1019	47.1937	47.2816	47.3693	47.4511	47.5322	47.6107	47.6875	47.7643	47.8341	47.9037	47.9732	48.0402	48.1054	48.1706	48.2317	48.2899	48.3481	48.4066	48.4624	48.5151	48.5689	48.6227	48.675	48.7223	48.7703	48.8189	48.8674	48.9126	48.9546	48.9966	49.0387	49.0809	49.1236	49.1664	49.2028	49.239	49.2758	49.3126	49.3494	49.3862	49.423
970	46.3808	46.4927	46.6021	46.7076	46.8107	46.9106	47.0084	47.1008	47.1926	47.2805	47.3682	47.4499	47.5311	47.6096	47.6864	47.7632	47.833	47.9025	47.9721	48.0391	48.1043	48.1695	48.2306	48.2888	48.347	48.4055	48.4613	48.514	48.5677	48.6216	48.6739	48.7211	48.7692	48.8178	48.8663	48.9115	48.9535	48.9955	49.0376	49.0798	49.1225	49.1653	49.2017	49.2379	49.2748	49.3116	49.3484	49.3852	49.422
971	46.3798	46.4917	46.601	46.7065	46.8096	46.9096	47.0073	47.0997	47.1915	47.2794	47.3671	47.4488	47.53	47.6084	47.6852	47.7621	47.8319	47.9014	47.9709	48.038	48.1031	48.1683	48.2295	48.2877	48.3459	48.4044	48.4602	48.5129	48.5666	48.6205	48.6728	48.72	48.7681	48.8167	48.8652	48.9104	48.9524	48.9944	49.0365	49.0787	49.1214	49.1642	49.2006	49.2369	49.2737	49.3105	49.3473	49.3841	49.4209
972	46.3787	46.4906	46.5999	46.7055	46.8085	46.9085	47.0062	47.0986	47.1904	47.2783	47.366	47.4477	47.5288	47.6073	47.6841	47.7609	47.8308	47.9003	47.9698	48.0368	48.102	48.1672	48.2283	48.2866	48.3448	48.4033	48.459	48.5117	48.5655	48.6193	48.6717	48.7189	48.767	48.8156	48.8641	48.9093	48.9513	48.9933	49.0354	49.0776	49.1204	49.1631	49.1995	49.2358	49.2726	49.3094	49.3462	49.3831	49.4199
973	46.3777	46.4895	46.5988	46.7044	46.8074	46.9074	47.0051	47.0975	47.1893	47.2772	47.3649	47.4466	47.5277	47.6062	47.683	47.7598	47.8296	47.8992	47.9687	48.0357	48.1009	48.1661	48.2272	48.2854	48.3436	48.4022	48.4579	48.5106	48.5644	48.6182	48.6705	48.7178	48.7659	48.8145	48.863	48.9082	48.9502	48.9923	49.0343	49.0765	49.1193	49.1621	49.1985	49.2347	49.2715	49.3084	49.3452	49.382	49.4188
974	46.3766	46.4885	46.5978	46.7033	46.8064	46.9063	47.004	47.0964	47.1882	47.2761	47.3638	47.4455	47.5266	47.6051	47.6819	47.7587	47.8285	47.898	47.9676	48.0346	48.0998	48.165	48.2261	48.2843	48.3425	48.401	48.4568	48.5095	48.5633	48.6171	48.6694	48.7167	48.7648	48.8134	48.8619	48.9071	48.9491	48.9912	49.0332	49.0754	49.1182	49.161	49.1974	49.2337	49.2705	49.3073	49.3441	49.381	49.4178
975	46.3755	46.4874	46.5967	46.7022	46.8053	46.9052	47.0029	47.0953	47.1871	47.275	47.3627	47.4444	47.5255	47.604	47.6808	47.7576	47.8274	47.8969	47.9664	48.0335	48.0986	48.1638	48.225	48.2832	48.3414	48.3999	48.4557	48.5084	48.5621	48.616	48.6683	48.7156	48.7637	48.8122	48.8608	48.906	48.948	48.9901	49.0321	49.0743	49.1171	49.1599	49.1963	49.2326	49.2694	49.3062	49.3431	49.3799	49.4167
976	46.3745	46.4863	46.5956	46.7012	46.8042	46.9041	47.0018	47.0942	47.186	47.2739	47.3615	47.4433	47.5244	47.6028	47.6796	47.7564	47.8263	47.8958	47.9653	48.0323	48.0975	48.1627	48.2238	48.2821	48.3403	48.3988	48.4545	48.5073	48.561	48.6149	48.6672	48.7145	48.7626	48.8111	48.8597	48.9049	48.9469	48.989	49.031	49.0732	49.116	49.1588	49.1952	49.2315	49.2683	49.3052	49.342	49.3788	49.4157
977	46.3734	46.4853	46.5946	46.7001	46.8031	46.903	47.0007	47.0931	47.1849	47.2728	47.3604	47.4422	47.5233	47.6017	47.6785	47.7553	47.8251	47.8947	47.9642	48.0312	48.0964	48.1616	48.2227	48.2809	48.3391	48.3977	48.4534	48.5061	48.5599	48.6137	48.6661	48.7133	48.7615	48.81	48.8586	48.9038	48.9458	48.9879	49.0299	49.0721	49.1149	49.1577	49.1941	49.2304	49.2673	49.3041	49.341	49.3778	49.4146
978	46.3724	46.4842	46.5935	46.699	46.802	46.9019	46.9996	47.092	47.1838	47.2717	47.3593	47.441	47.5221	47.6006	47.6774	47.7542	47.824	47.8935	47.9631	48.0301	48.0953	48.1605	48.2216	48.2798	48.338	48.3965	48.4523	48.505	48.5588	48.6126	48.665	48.7122	48.7603	48.8089	48.8575	48.9027	48.9447	48.9868	49.0288	49.0711	49.1139	49.1566	49.1931	49.2294	49.2662	49.303	49.3399	49.3767	49.4136
979	46.3713	46.4831	46.5924	46.6979	46.8009	46.9008	46.9985	47.0909	47.1827	47.2706	47.3582	47.4399	47.521	47.5995	47.6763	47.7531	47.8229	47.8924	47.9619	48.029	48.0941	48.1593	48.2205	48.2787	48.3369	48.3954	48.4512	48.5039	48.5577	48.6115	48.6638	48.7111	48.7592	48.8078	48.8564	48.9016	48.9436	48.9857	49.0277	49.07	49.1128	49.1556	49.192	49.2283	49.2651	49.302	49.3388	49.3757	49.4125
980	46.3703	46.4821	46.5913	46.6968	46.7999	46.8998	46.9974	47.0898	47.1816	47.2695	47.3571	47.4388	47.5199	47.5984	47.6752	47.752	47.8218	47.8913	47.9608	48.0278	48.093	48.1582	48.2193	48.2776	48.3358	48.3943	48.4501	48.5028	48.5565	48.6104	48.6627	48.71	48.7581	48.8067	48.8553	48.9005	48.9425	48.9846	49.0266	49.0689	49.1117	49.1545	49.1909	49.2272	49.2641	49.3009	49.3378	49.3746	49.4115
981	46.3692	46.481	46.5903	46.6958	46.7988	46.8987	46.9964	47.0887	47.1805	47.2684	47.356	47.4377	47.5188	47.5973	47.674	47.7508	47.8207	47.8902	47.9597	48.0267	48.0919	48.1571	48.2182	48.2764	48.3346	48.3932	48.4489	48.5016	48.5554	48.6093	48.6616	48.7089	48.757	48.8056	48.8542	48.8994	48.9414	48.9835	49.0255	49.0678	49.1106	49.1534	49.1898	49.2261	49.263	49.2999	49.3367	49.3736	49.4104
982	46.3681	46.4799	46.5892	46.6947	46.7977	46.8976	46.9953	47.0876	47.1794	47.2673	47.3549	47.4366	47.5177	47.5961	47.6729	47.7497	47.8195	47.889	47.9586	48.0256	48.0908	48.1559	48.2171	48.2753	48.3335	48.392	48.4478	48.5005	48.5543	48.6082	48.6605	48.7078	48.7559	48.8045	48.8531	48.8983	48.9403	48.9824	49.0245	49.0667	49.1095	49.1523	49.1888	49.2251	49.2619	49.2988	49.3357	49.3725	49.4094
983	46.3671	46.4789	46.5881	46.6936	46.7966	46.8965	46.9942	47.0865	47.1783	47.2662	47.3538	47.4355	47.5166	47.595	47.6718	47.7486	47.8184	47.8879	47.9574	48.0244	48.0896	48.1548	48.2159	48.2742	48.3324	48.3909	48.4467	48.4994	48.5532	48.607	48.6594	48.7067	48.7548	48.8034	48.852	48.8972	48.9392	48.9813	49.0234	49.0656	49.1084	49.1512	49.1877	49.224	49.2609	49.2977	49.3346	49.3715	49.4083
984	46.366	46.4778	46.587	46.6925	46.7955	46.8954	46.9931	47.0854	47.1772	47.265	47.3527	47.4344	47.5155	47.5939	47.6707	47.7475	47.8173	47.8868	47.9563	48.0233	48.0885	48.1537	48.2148	48.273	48.3313	48.3898	48.4456	48.4983	48.5521	48.6059	48.6583	48.7055	48.7537	48.8023	48.8509	48.8961	48.9381	48.9802	49.0223	49.0645	49.1073	49.1502	49.1866	49.2229	49.2598	49.2967	49.3335	49.3704	49.4073
985	46.365	46.4767	46.586	46.6914	46.7944	46.8943	46.992	47.0843	47.1761	47.2639	47.3516	47.4333	47.5143	47.5928	47.6696	47.7464	47.8162	47.8857	47.9552	48.0222	48.0874	48.1526	48.2137	48.2719	48.3302	48.3887	48.4444	48.4972	48.5509	48.6048	48.6571	48.7044	48.7526	48.8012	48.8497	48.8949	48.937	48.9791	49.0212	49.0634	49.1063	49.1491	49.1855	49.2219	49.2587	49.2956	49.3325	49.3694	49.4062
986	46.3639	46.4757	46.5849	46.6904	46.7934	46.8932	46.9909	47.0832	47.175	47.2628	47.3504	47.4321	47.5132	47.5917	47.6684	47.7452	47.815	47.8845	47.9541	48.0211	48.0863	48.1514	48.2126	48.2708	48.329	48.3875	48.4433	48.496	48.5498	48.6037	48.656	48.7033	48.7514	48.8	48.8486	48.8938	48.9359	48.978	49.0201	49.0623	49.1052	49.148	49.1844	49.2208	49.2577	49.2945	49.3314	49.3683	49.4052
987	46.3628	46.4746	46.5838	46.6893	46.7923	46.8921	46.9898	47.0821	47.1739	47.2617	47.3493	47.431	47.5121	47.5905	47.6673	47.7441	47.8139	47.8834	47.9529	48.0199	48.0851	48.1503	48.2114	48.2697	48.3279	48.3864	48.4422	48.4949	48.5487	48.6026	48.6549	48.7022	48.7503	48.7989	48.8475	48.8927	48.9348	48.9769	49.019	49.0613	49.1041	49.1469	49.1834	49.2197	49.2566	49.2935	49.3304	49.3672	49.4041
988	46.3618	46.4735	46.5828	46.6882	46.7912	46.891	46.9887	47.081	47.1728	47.2606	47.3482	47.4299	47.511	47.5894	47.6662	47.743	47.8128	47.8823	47.9518	48.0188	48.084	48.1492	48.2103	48.2685	48.3268	48.3853	48.4411	48.4938	48.5476	48.6015	48.6538	48.7011	48.7492	48.7978	48.8464	48.8916	48.9337	48.9758	49.0179	49.0602	49.103	49.1458	49.1823	49.2186	49.2555	49.2924	49.3293	49.3662	49.4031
989	46.3607	46.4725	46.5817	46.6871	46.7901	46.8899	46.9876	47.0799	47.1717	47.2595	47.3471	47.4288	47.5099	47.5883	47.6651	47.7419	47.8117	47.8812	47.9507	48.0177	48.0829	48.1481	48.2092	48.2674	48.3257	48.3842	48.4399	48.4927	48.5465	48.6003	48.6527	48.7	48.7481	48.7967	48.8453	48.8905	48.9326	48.9747	49.0168	49.0591	49.1019	49.1447	49.1812	49.2176	49.2545	49.2914	49.3282	49.3651	49.402
990	46.3597	46.4714	46.5806	46.6861	46.789	46.8889	46.9865	47.0788	47.1706	47.2584	47.346	47.4277	47.5088	47.5872	47.664	47.7407	47.8105	47.88	47.9496	48.0166	48.0818	48.1469	48.2081	48.2663	48.3245	48.383	48.4388	48.4916	48.5453	48.5992	48.6516	48.6989	48.747	48.7956	48.8442	48.8894	48.9315	48.9736	49.0157	49.058	49.1008	49.1437	49.1801	49.2165	49.2534	49.2903	49.3272	49.3641	49.401
991	46.3586	46.4703	46.5795	46.685	46.7879	46.8878	46.9854	47.0777	47.1694	47.2573	47.3449	47.4266	47.5076	47.5861	47.6628	47.7396	47.8094	47.8789	47.9484	48.0154	48.0806	48.1458	48.2069	48.2652	48.3234	48.3819	48.4377	48.4904	48.5442	48.5981	48.6504	48.6978	48.7459	48.7945	48.8431	48.8883	48.9304	48.9725	49.0146	49.0569	49.0997	49.1426	49.1791	49.2154	49.2523	49.2892	49.3261	49.363	49.3999
992	46.3575	46.4693	46.5785	46.6839	46.7868	46.8867	46.9843	47.0766	47.1683	47.2562	47.3438	47.4255	47.5065	47.585	47.6617	47.7385	47.8083	47.8778	47.9473	48.0143	48.0795	48.1447	48.2058	48.264	48.3223	48.3808	48.4366	48.4893	48.5431	48.597	48.6493	48.6966	48.7448	48.7934	48.842	48.8872	48.9293	48.9714	49.0135	49.0558	49.0987	49.1415	49.178	49.2143	49.2513	49.2882	49.3251	49.362	49.3989
993	46.3565	46.4682	46.5774	46.6828	46.7858	46.8856	46.9832	47.0755	47.1672	47.2551	47.3427	47.4243	47.5054	47.5838	47.6606	47.7374	47.8072	47.8767	47.9462	48.0132	48.0784	48.1436	48.2047	48.2629	48.3212	48.3797	48.4355	48.4882	48.542	48.5959	48.6482	48.6955	48.7437	48.7923	48.8409	48.8861	48.9282	48.9703	49.0124	49.0547	49.0976	49.1404	49.1769	49.2133	49.2502	49.2871	49.324	49.3609	49.3978
994	46.3554	46.4671	46.5763	46.6817	46.7847	46.8845	46.9821	47.0744	47.1661	47.254	47.3416	47.4232	47.5043	47.5827	47.6595	47.7363	47.8061	47.8756	47.9451	48.0121	48.0772	48.1424	48.2036	48.2618	48.32	48.3785	48.4343	48.4871	48.5409	48.5947	48.6471	48.6944	48.7426	48.7912	48.8398	48.885	48.9271	48.9692	49.0113	49.0536	49.0965	49.1393	49.1758	49.2122	49.2491	49.286	49.323	49.3599	49.3968
995	46.3544	46.4661	46.5752	46.6807	46.7836	46.8834	46.981	47.0733	47.165	47.2529	47.3405	47.4221	47.5032	47.5816	47.6584	47.7351	47.8049	47.8744	47.9439	48.0109	48.0761	48.1413	48.2024	48.2607	48.3189	48.3774	48.4332	48.486	48.5397	48.5936	48.646	48.6933	48.7414	48.7901	48.8387	48.8839	48.926	48.9681	49.0102	49.0525	49.0954	49.1383	49.1748	49.2111	49.248	49.285	49.3219	49.3588	49.3957
996	46.3533	46.465	46.5742	46.6796	46.7825	46.8823	46.9799	47.0722	47.1639	47.2518	47.3393	47.421	47.5021	47.5805	47.6572	47.734	47.8038	47.8733	47.9428	48.0098	48.075	48.1402	48.2013	48.2595	48.3178	48.3763	48.4321	48.4848	48.5386	48.5925	48.6449	48.6922	48.7403	48.789	48.8376	48.8828	48.9249	48.967	49.0092	49.0515	49.0943	49.1372	49.1737	49.2101	49.247	49.2839	49.3208	49.3578	49.3947
997	46.3522	46.464	46.5731	46.6785	46.7814	46.8812	46.9788	47.0711	47.1628	47.2507	47.3382	47.4199	47.501	47.5794	47.6561	47.7329	47.8027	47.8722	47.9417	48.0087	48.0739	48.1391	48.2002	48.2584	48.3167	48.3752	48.431	48.4837	48.5375	48.5914	48.6437	48.6911	48.7392	48.7879	48.8365	48.8817	48.9238	48.9659	49.0081	49.0504	49.0932	49.1361	49.1726	49.209	49.2459	49.2828	49.3198	49.3567	49.3936
998	46.3512	46.4629	46.572	46.6774	46.7803	46.8801	46.9777	47.07	47.1617	47.2496	47.3371	47.4188	47.4998	47.5783	47.655	47.7318	47.8016	47.8711	47.9405	48.0076	48.0727	48.1379	48.1991	48.2573	48.3155	48.3741	48.4298	48.4826	48.5364	48.5903	48.6426	48.69	48.7381	48.7867	48.8354	48.8806	48.9227	48.9648	49.007	49.0493	49.0921	49.135	49.1715	49.2079	49.2448	49.2818	49.3187	49.3557	49.3926
999	46.3501	46.4618	46.571	46.6763	46.7793	46.8791	46.9767	47.0689	47.1606	47.2485	47.336	47.4177	47.4987	47.5771	47.6539	47.7306	47.8004	47.8699	47.9394	48.0064	48.0716	48.1368	48.1979	48.2562	48.3144	48.3729	48.4287	48.4815	48.5353	48.5892	48.6415	48.6888	48.737	48.7856	48.8343	48.8795	48.9216	48.9638	49.0059	49.0482	49.0911	49.1339	49.1704	49.2068	49.2438	49.2807	49.3177	49.3546	49.3915
1000	46.3491	46.4608	46.5699	46.6753	46.7782	46.878	46.9756	47.0678	47.1595	47.2473	47.3349	47.4166	47.4976	47.576	47.6528	47.7295	47.7993	47.8688	47.9383	48.0053	48.0705	48.1357	48.1968	48.255	48.3133	48.3718	48.4276	48.4803	48.5341	48.588	48.6404	48.6877	48.7359	48.7845	48.8332	48.8784	48.9205	48.9627	49.0048	49.0471	49.09	49.1328	49.1694	49.2058	49.2427	49.2797	49.3166	49.3535	49.3905
1001	46.348	46.4597	46.5688	46.6742	46.7771	46.8769	46.9745	47.0667	47.1584	47.2462	47.3338	47.4154	47.4965	47.5749	47.6516	47.7284	47.7982	47.8677	47.9372	48.0042	48.0694	48.1345	48.1957	48.2539	48.3122	48.3707	48.4265	48.4792	48.533	48.5869	48.6393	48.6866	48.7348	48.7834	48.8321	48.8773	48.9194	48.9616	49.0037	49.046	49.0889	49.1318	49.1683	49.2047	49.2416	49.2786	49.3155	49.3525	49.3894
1002	46.3469	46.4586	46.5677	46.6731	46.776	46.8758	46.9734	47.0656	47.1573	47.2451	47.3327	47.4143	47.4954	47.5738	47.6505	47.7273	47.7971	47.8666	47.936	48.0031	48.0682	48.1334	48.1946	48.2528	48.311	48.3696	48.4254	48.4781	48.5319	48.5858	48.6382	48.6855	48.7337	48.7823	48.8309	48.8762	48.9183	48.9605	49.0026	49.0449	49.0878	49.1307	49.1672	49.2036	49.2406	49.2775	49.3145	49.3514	49.3884
1003	46.3459	46.4576	46.5667	46.672	46.7749	46.8747	46.9723	47.0645	47.1562	47.244	47.3316	47.4132	47.4943	47.5727	47.6494	47.7262	47.7959	47.8654	47.9349	48.0019	48.0671	48.1323	48.1934	48.2517	48.3099	48.3684	48.4242	48.477	48.5308	48.5847	48.6371	48.6844	48.7326	48.7812	48.8298	48.8751	48.9172	48.9594	49.0015	49.0438	49.0867	49.1296	49.1661	49.2025	49.2395	49.2765	49.3134	49.3504	49.3873
1004	46.3448	46.4565	46.5656	46.671	46.7738	46.8736	46.9712	47.0634	47.1551	47.2429	47.3305	47.4121	47.4931	47.5715	47.6483	47.725	47.7948	47.8643	47.9338	48.0008	48.066	48.1312	48.1923	48.2505	48.3088	48.3673	48.4231	48.4759	48.5297	48.5836	48.6359	48.6833	48.7314	48.7801	48.8287	48.874	48.9161	48.9583	49.0004	49.0427	49.0856	49.1285	49.1651	49.2015	49.2384	49.2754	49.3124	49.3493	49.3863
1005	46.3438	46.4554	46.5645	46.6699	46.7728	46.8725	46.9701	47.0623	47.154	47.2418	47.3294	47.411	47.492	47.5704	47.6472	47.7239	47.7937	47.8632	47.9327	47.9997	48.0649	48.13	48.1912	48.2494	48.3077	48.3662	48.422	48.4747	48.5285	48.5824	48.6348	48.6822	48.7303	48.779	48.8276	48.8729	48.915	48.9572	48.9993	49.0416	49.0845	49.1274	49.164	49.2004	49.2374	49.2743	49.3113	49.3483	49.3852
1006	46.3427	46.4544	46.5634	46.6688	46.7717	46.8714	46.969	47.0612	47.1529	47.2407	47.3282	47.4099	47.4909	47.5693	47.6461	47.7228	47.7926	47.8621	47.9315	47.9986	48.0637	48.1289	48.19	48.2483	48.3065	48.3651	48.4209	48.4736	48.5274	48.5813	48.6337	48.681	48.7292	48.7779	48.8265	48.8718	48.9139	48.9561	48.9982	49.0406	49.0835	49.1264	49.1629	49.1993	49.2363	49.2733	49.3102	49.3472	49.3842
1007	46.3416	46.4533	46.5624	46.6677	46.7706	46.8703	46.9679	47.0601	47.1518	47.2396	47.3271	47.4088	47.4898	47.5682	47.6449	47.7217	47.7915	47.8609	47.9304	47.9974	48.0626	48.1278	48.1889	48.2472	48.3054	48.3639	48.4197	48.4725	48.5263	48.5802	48.6326	48.6799	48.7281	48.7768	48.8254	48.8707	48.9128	48.955	48.9971	49.0395	49.0824	49.1253	49.1618	49.1982	49.2352	49.2722	49.3092	49.3462	49.3831
1008	46.3406	46.4522	46.5613	46.6666	46.7695	46.8692	46.9668	47.0591	47.1507	47.2385	47.326	47.4077	47.4887	47.5671	47.6438	47.7205	47.7903	47.8598	47.9293	47.9963	48.0615	48.1267	48.1878	48.246	48.3043	48.3628	48.4186	48.4714	48.5252	48.5791	48.6315	48.6788	48.727	48.7757	48.8243	48.8696	48.9117	48.9539	48.996	49.0384	49.0813	49.1242	49.1607	49.1972	49.2342	49.2711	49.3081	49.3451	49.3821
1009	46.3395	46.4512	46.5602	46.6656	46.7684	46.8682	46.9657	47.058	47.1496	47.2374	47.3249	47.4065	47.4876	47.566	47.6427	47.7194	47.7892	47.8587	47.9282	47.9952	48.0604	48.1255	48.1867	48.2449	48.3032	48.3617	48.4175	48.4703	48.5241	48.578	48.6304	48.6777	48.7259	48.7745	48.8232	48.8685	48.9106	48.9528	48.995	49.0373	49.0802	49.1231	49.1597	49.1961	49.2331	49.2701	49.3071	49.3441	49.381
1010	46.3385	46.4501	46.5592	46.6645	46.7673	46.8671	46.9646	47.0569	47.1485	47.2363	47.3238	47.4054	47.4864	47.5648	47.6416	47.7183	47.7881	47.8576	47.927	47.9941	48.0592	48.1244	48.1855	48.2438	48.302	48.3606	48.4164	48.4691	48.523	48.5769	48.6292	48.6766	48.7248	48.7734	48.8221	48.8674	48.9095	48.9517	48.9939	49.0362	49.0791	49.122	49.1586	49.195	49.232	49.269	49.306	49.343	49.38
1011	46.3374	46.449	46.5581	46.6634	46.7662	46.866	46.9635	47.0558	47.1474	47.2352	47.3227	47.4043	47.4853	47.5637	47.6405	47.7172	47.787	47.8564	47.9259	47.9929	48.0581	48.1233	48.1844	48.2427	48.3009	48.3594	48.4152	48.468	48.5218	48.5757	48.6281	48.6755	48.7237	48.7723	48.821	48.8663	48.9084	48.9506	48.9928	49.0351	49.078	49.1209	49.1575	49.194	49.231	49.268	49.305	49.3419	49.3789
1012	46.3363	46.448	46.557	46.6623	46.7652	46.8649	46.9624	47.0547	47.1463	47.2341	47.3216	47.4032	47.4842	47.5626	47.6393	47.7161	47.7858	47.8553	47.9248	47.9918	48.057	48.1222	48.1833	48.2415	48.2998	48.3583	48.4141	48.4669	48.5207	48.5746	48.627	48.6744	48.7226	48.7712	48.8199	48.8652	48.9073	48.9495	48.9917	49.034	49.0769	49.1199	49.1564	49.1929	49.2299	49.2669	49.3039	49.3409	49.3779
1013	46.3353	46.4469	46.5559	46.6612	46.7641	46.8638	46.9613	47.0536	47.1452	47.233	47.3205	47.4021	47.4831	47.5615	47.6382	47.7149	47.7847	47.8542	47.9237	47.9907	48.0559	48.121	48.1822	48.2404	48.2987	48.3572	48.413	48.4658	48.5196	48.5735	48.6259	48.6733	48.7214	48.7701	48.8188	48.8641	48.9062	48.9484	48.9906	49.0329	49.0759	49.1188	49.1554	49.1918	49.2288	49.2658	49.3028	49.3398	49.3768
1014	46.3342	46.4458	46.5549	46.6602	46.763	46.8627	46.9602	47.0525	47.1441	47.2319	47.3194	47.401	47.482	47.5604	47.6371	47.7138	47.7836	47.8531	47.9225	47.9895	48.0547	48.1199	48.181	48.2393	48.2975	48.3561	48.4119	48.4646	48.5185	48.5724	48.6248	48.6721	48.7203	48.769	48.8177	48.863	48.9051	48.9473	48.9895	49.0318	49.0748	49.1177	49.1543	49.1907	49.2278	49.2648	49.3018	49.3388	49.3758
[truncated: 2,587 more rows]
[truncated: 428 more columns]

## Sheet: Sheet2
1000000	1000000	1000000	1000000	1000000	1000000	9	10	11	12	13	14	15	16	17	18	19	20	21	22	23	24	25	26	27	28	29	30	31	32	33	34	35	36	37	38	39	40	41	42	43	44	45	46	47	48	49	50	51	52
[truncated: 1,801 more rows]
[truncated: 426 more columns]
