# Supplementary material for: Numerical simulation research on thermal insulation performance of composite heat-insulation zone structure in hydrothermal high-temperature mine
Source: Sci Rep. 2024 Jun 18;14:14096. doi: 10.1038/s41598-024-64702-4 (PMC11189482; doi:10.1038/s41598-024-64702-4)
Supplement: Supplementary file 1 — Supplementary Information. [file 41598_2024_64702_MOESM1_ESM.zip › Heat-regulating circle scenario 3-1.txt]

% Model:              方案三.mph
% Version:            COMSOL 5.6.0.280
% Date:               Sep 21 2022, 17:15
% Table:              表格: 表格 12 {tbl12} - 点计算: 点计算 1 {pev1}
% grdr (W/(m*K))         t (d)                    温度 (degC), 点: (52.4, 78.1)温度 (degC), 点: (52.5, 78.1)温度 (degC), 点: (52.6, 78.1)温度 (degC), 点: (52.7, 78.1)温度 (degC), 点: (52.8, 78.1)温度 (degC), 点: (52.9, 78.1)温度 (degC), 点: (53, 78.1) 温度 (degC), 点: (53.1, 78.1)温度 (degC), 点: (53.2, 78.1)温度 (degC), 点: (53.3, 78.1)温度 (degC), 点: (53.4, 78.1)温度 (degC), 点: (53.5, 78.1)温度 (degC), 点: (53.6, 78.1)温度 (degC), 点: (53.7, 78.1)温度 (degC), 点: (53.8, 78.1)温度 (degC), 点: (53.9, 78.1)温度 (degC), 点: (54, 78.1) 温度 (degC), 点: (54.1, 78.1)温度 (degC), 点: (54.2, 78.1)温度 (degC), 点: (54.3, 78.1)温度 (degC), 点: (54.4, 78.1)温度 (degC), 点: (54.5, 78.1)温度 (degC), 点: (54.6, 78.1)温度 (degC), 点: (54.7, 78.1)温度 (degC), 点: (54.8, 78.1)温度 (degC), 点: (54.9, 78.1)温度 (degC), 点: (55, 78.1) 温度 (degC), 点: (55.1, 78.1)温度 (degC), 点: (55.2, 78.1)温度 (degC), 点: (55.3, 78.1)温度 (degC), 点: (55.4, 78.1)温度 (degC), 点: (55.5, 78.1)温度 (degC), 点: (55.6, 78.1)温度 (degC), 点: (55.7, 78.1)温度 (degC), 点: (55.8, 78.1)温度 (degC), 点: (55.9, 78.1)温度 (degC), 点: (56, 78.1) 温度 (degC), 点: (56.1, 78.1)温度 (degC), 点: (56.2, 78.1)温度 (degC), 点: (56.3, 78.1)温度 (degC), 点: (56.4, 78.1)温度 (degC), 点: (56.5, 78.1)温度 (degC), 点: (56.6, 78.1)温度 (degC), 点: (56.7, 78.1)温度 (degC), 点: (56.8, 78.1)温度 (degC), 点: (56.9, 78.1)温度 (degC), 点: (57, 78.1) 温度 (degC), 点: (57.1, 78.1)温度 (degC), 点: (57.2, 78.1)温度 (degC), 点: (57.3, 78.1)温度 (degC), 点: (57.4, 78.1)温度 (degC), 点: (57.5, 78.1)温度 (degC), 点: (57.6, 78.1)温度 (degC), 点: (57.7, 78.1)温度 (degC), 点: (57.8, 78.1)温度 (degC), 点: (57.9, 78.1)温度 (degC), 点: (58, 78.1) 温度 (degC), 点: (58.1, 78.1)温度 (degC), 点: (58.2, 78.1)温度 (degC), 点: (58.3, 78.1)温度 (degC), 点: (58.4, 78.1)温度 (degC), 点: (58.5, 78.1)温度 (degC), 点: (58.6, 78.1)温度 (degC), 点: (58.7, 78.1)温度 (degC), 点: (58.8, 78.1)温度 (degC), 点: (58.9, 78.1)温度 (degC), 点: (59, 78.1) 温度 (degC), 点: (59.1, 78.1)温度 (degC), 点: (59.2, 78.1)温度 (degC), 点: (59.3, 78.1)温度 (degC), 点: (59.4, 78.1)温度 (degC), 点: (59.5, 78.1)温度 (degC), 点: (59.6, 78.1)温度 (degC), 点: (59.7, 78.1)温度 (degC), 点: (59.8, 78.1)温度 (degC), 点: (59.9, 78.1)温度 (degC), 点: (60, 78.1) 温度 (degC), 点: (60.1, 78.1)温度 (degC), 点: (60.2, 78.1)温度 (degC), 点: (60.3, 78.1)温度 (degC), 点: (60.4, 78.1)温度 (degC), 点: (60.5, 78.1)温度 (degC), 点: (60.6, 78.1)温度 (degC), 点: (60.7, 78.1)温度 (degC), 点: (60.8, 78.1)温度 (degC), 点: (60.9, 78.1)温度 (degC), 点: (61, 78.1) 温度 (degC), 点: (61.1, 78.1)温度 (degC), 点: (61.2, 78.1)温度 (degC), 点: (61.3, 78.1)温度 (degC), 点: (61.4, 78.1)温度 (degC), 点: (61.5, 78.1)温度 (degC), 点: (61.6, 78.1)温度 (degC), 点: (61.7, 78.1)温度 (degC), 点: (61.8, 78.1)温度 (degC), 点: (61.9, 78.1)温度 (degC), 点: (62, 78.1) 温度 (degC), 点: (62.1, 78.1)温度 (degC), 点: (62.2, 78.1)温度 (degC), 点: (62.3, 78.1)温度 (degC), 点: (62.4, 78.1)温度 (degC), 点: (62.5, 78.1)温度 (degC), 点: (62.6, 78.1)温度 (degC), 点: (62.7, 78.1)温度 (degC), 点: (62.8, 78.1)温度 (degC), 点: (62.9, 78.1)温度 (degC), 点: (63, 78.1) 温度 (degC), 点: (63.1, 78.1)温度 (degC), 点: (63.2, 78.1)温度 (degC), 点: (63.3, 78.1)温度 (degC), 点: (63.4, 78.1)温度 (degC), 点: (63.5, 78.1)温度 (degC), 点: (63.6, 78.1)温度 (degC), 点: (63.7, 78.1)温度 (degC), 点: (63.8, 78.1)温度 (degC), 点: (63.9, 78.1)温度 (degC), 点: (64, 78.1) 温度 (degC), 点: (64.1, 78.1)温度 (degC), 点: (64.2, 78.1)温度 (degC), 点: (64.3, 78.1)温度 (degC), 点: (64.4, 78.1)温度 (degC), 点: (64.5, 78.1)温度 (degC), 点: (64.6, 78.1)温度 (degC), 点: (64.7, 78.1)温度 (degC), 点: (64.8, 78.1)温度 (degC), 点: (64.9, 78.1)温度 (degC), 点: (65, 78.1) 温度 (degC), 点: (65.1, 78.1)温度 (degC), 点: (65.2, 78.1)温度 (degC), 点: (65.3, 78.1)温度 (degC), 点: (65.4, 78.1)温度 (degC), 点: (65.5, 78.1)温度 (degC), 点: (65.6, 78.1)温度 (degC), 点: (65.7, 78.1)温度 (degC), 点: (65.8, 78.1)温度 (degC), 点: (65.9, 78.1)温度 (degC), 点: (66, 78.1) 温度 (degC), 点: (66.1, 78.1)温度 (degC), 点: (66.2, 78.1)温度 (degC), 点: (66.3, 78.1)温度 (degC), 点: (66.4, 78.1)温度 (degC), 点: (66.5, 78.1)温度 (degC), 点: (66.6, 78.1)温度 (degC), 点: (66.7, 78.1)温度 (degC), 点: (66.8, 78.1)温度 (degC), 点: (66.9, 78.1)温度 (degC), 点: (67, 78.1) 温度 (degC), 点: (67.1, 78.1)温度 (degC), 点: (67.2, 78.1)温度 (degC), 点: (67.3, 78.1)温度 (degC), 点: (67.4, 78.1)温度 (degC), 点: (67.5, 78.1)温度 (degC), 点: (67.6, 78.1)温度 (degC), 点: (67.7, 78.1)温度 (degC), 点: (67.8, 78.1)温度 (degC), 点: (67.9, 78.1)温度 (degC), 点: (68, 78.1) 温度 (degC), 点: (68.1, 78.1)温度 (degC), 点: (68.2, 78.1)温度 (degC), 点: (68.3, 78.1)温度 (degC), 点: (68.4, 78.1)温度 (degC), 点: (68.5, 78.1)温度 (degC), 点: (68.6, 78.1)温度 (degC), 点: (68.7, 78.1)温度 (degC), 点: (68.8, 78.1)温度 (degC), 点: (68.9, 78.1)温度 (degC), 点: (69, 78.1) 温度 (degC), 点: (69.1, 78.1)温度 (degC), 点: (69.2, 78.1)温度 (degC), 点: (69.3, 78.1)温度 (degC), 点: (69.4, 78.1)温度 (degC), 点: (69.5, 78.1)温度 (degC), 点: (69.6, 78.1)温度 (degC), 点: (69.7, 78.1)温度 (degC), 点: (69.8, 78.1)温度 (degC), 点: (69.9, 78.1)温度 (degC), 点: (70, 78.1) 温度 (degC), 点: (70.1, 78.1)温度 (degC), 点: (70.2, 78.1)温度 (degC), 点: (70.3, 78.1)温度 (degC), 点: (70.4, 78.1)温度 (degC), 点: (70.5, 78.1)温度 (degC), 点: (70.6, 78.1)温度 (degC), 点: (70.7, 78.1)温度 (degC), 点: (70.8, 78.1)温度 (degC), 点: (70.9, 78.1)温度 (degC), 点: (71, 78.1) 温度 (degC), 点: (71.1, 78.1)温度 (degC), 点: (71.2, 78.1)温度 (degC), 点: (71.3, 78.1)温度 (degC), 点: (71.4, 78.1)温度 (degC), 点: (71.5, 78.1)温度 (degC), 点: (71.6, 78.1)温度 (degC), 点: (71.7, 78.1)温度 (degC), 点: (71.8, 78.1)温度 (degC), 点: (71.9, 78.1)温度 (degC), 点: (72, 78.1) 温度 (degC), 点: (72.1, 78.1)温度 (degC), 点: (72.2, 78.1)温度 (degC), 点: (72.3, 78.1)温度 (degC), 点: (72.4, 78.1)温度 (degC), 点: (72.5, 78.1)温度 (degC), 点: (72.6, 78.1)温度 (degC), 点: (72.7, 78.1)温度 (degC), 点: (72.8, 78.1)温度 (degC), 点: (72.9, 78.1)温度 (degC), 点: (73, 78.1) 温度 (degC), 点: (73.1, 78.1)温度 (degC), 点: (73.2, 78.1)温度 (degC), 点: (73.3, 78.1)温度 (degC), 点: (73.4, 78.1)温度 (degC), 点: (73.5, 78.1)温度 (degC), 点: (73.6, 78.1)温度 (degC), 点: (73.7, 78.1)温度 (degC), 点: (73.8, 78.1)温度 (degC), 点: (73.9, 78.1)温度 (degC), 点: (74, 78.1) 温度 (degC), 点: (74.1, 78.1)温度 (degC), 点: (74.2, 78.1)温度 (degC), 点: (74.3, 78.1)温度 (degC), 点: (74.4, 78.1)温度 (degC), 点: (74.5, 78.1)温度 (degC), 点: (74.6, 78.1)温度 (degC), 点: (74.7, 78.1)温度 (degC), 点: (74.8, 78.1)温度 (degC), 点: (74.9, 78.1)温度 (degC), 点: (75, 78.1) 温度 (degC), 点: (75.1, 78.1)温度 (degC), 点: (75.2, 78.1)温度 (degC), 点: (75.3, 78.1)温度 (degC), 点: (75.4, 78.1)温度 (degC), 点: (75.5, 78.1)温度 (degC), 点: (75.6, 78.1)温度 (degC), 点: (75.7, 78.1)温度 (degC), 点: (75.8, 78.1)温度 (degC), 点: (75.9, 78.1)温度 (degC), 点: (76, 78.1) 温度 (degC), 点: (76.1, 78.1)温度 (degC), 点: (76.2, 78.1)温度 (degC), 点: (76.3, 78.1)温度 (degC), 点: (76.4, 78.1)温度 (degC), 点: (76.5, 78.1)温度 (degC), 点: (76.6, 78.1)温度 (degC), 点: (76.7, 78.1)温度 (degC), 点: (76.8, 78.1)温度 (degC), 点: (76.9, 78.1)温度 (degC), 点: (77, 78.1) 温度 (degC), 点: (77.1, 78.1)温度 (degC), 点: (77.2, 78.1)温度 (degC), 点: (77.3, 78.1)温度 (degC), 点: (77.4, 78.1)温度 (degC), 点: (77.5, 78.1)温度 (degC), 点: (77.6, 78.1)温度 (degC), 点: (77.7, 78.1)温度 (degC), 点: (77.8, 78.1)温度 (degC), 点: (77.9, 78.1)温度 (degC), 点: (78, 78.1) 温度 (degC), 点: (78.1, 78.1)温度 (degC), 点: (78.2, 78.1)温度 (degC), 点: (78.3, 78.1)温度 (degC), 点: (78.4, 78.1)温度 (degC), 点: (78.5, 78.1)温度 (degC), 点: (78.6, 78.1)温度 (degC), 点: (78.7, 78.1)温度 (degC), 点: (78.8, 78.1)温度 (degC), 点: (78.9, 78.1)温度 (degC), 点: (79, 78.1) 温度 (degC), 点: (79.1, 78.1)温度 (degC), 点: (79.2, 78.1)温度 (degC), 点: (79.3, 78.1)温度 (degC), 点: (79.4, 78.1)温度 (degC), 点: (79.5, 78.1)温度 (degC), 点: (79.6, 78.1)温度 (degC), 点: (79.7, 78.1)温度 (degC), 点: (79.8, 78.1)温度 (degC), 点: (79.9, 78.1)温度 (degC), 点: (80, 78.1) 温度 (degC), 点: (80.1, 78.1)温度 (degC), 点: (80.2, 78.1)温度 (degC), 点: (80.3, 78.1)温度 (degC), 点: (80.4, 78.1)温度 (degC), 点: (80.5, 78.1)温度 (degC), 点: (80.6, 78.1)温度 (degC), 点: (80.7, 78.1)温度 (degC), 点: (80.8, 78.1)温度 (degC), 点: (80.9, 78.1)温度 (degC), 点: (81, 78.1) 温度 (degC), 点: (81.1, 78.1)温度 (degC), 点: (81.2, 78.1)温度 (degC), 点: (81.3, 78.1)温度 (degC), 点: (81.4, 78.1)温度 (degC), 点: (81.5, 78.1)温度 (degC), 点: (81.6, 78.1)温度 (degC), 点: (81.7, 78.1)温度 (degC), 点: (81.8, 78.1)温度 (degC), 点: (81.9, 78.1)温度 (degC), 点: (82, 78.1) 温度 (degC), 点: (82.1, 78.1)温度 (degC), 点: (82.2, 78.1)温度 (degC), 点: (82.3, 78.1)温度 (degC), 点: (82.4, 78.1)温度 (degC), 点: (82.5, 78.1)温度 (degC), 点: (82.6, 78.1)温度 (degC), 点: (82.7, 78.1)温度 (degC), 点: (82.8, 78.1)温度 (degC), 点: (82.9, 78.1)温度 (degC), 点: (83, 78.1) 温度 (degC), 点: (83.1, 78.1)温度 (degC), 点: (83.2, 78.1)温度 (degC), 点: (83.3, 78.1)温度 (degC), 点: (83.4, 78.1)温度 (degC), 点: (83.5, 78.1)温度 (degC), 点: (83.6, 78.1)温度 (degC), 点: (83.7, 78.1)温度 (degC), 点: (83.8, 78.1)温度 (degC), 点: (83.9, 78.1)温度 (degC), 点: (84, 78.1) 温度 (degC), 点: (84.1, 78.1)温度 (degC), 点: (84.2, 78.1)温度 (degC), 点: (84.3, 78.1)温度 (degC), 点: (84.4, 78.1)温度 (degC), 点: (84.5, 78.1)温度 (degC), 点: (84.6, 78.1)温度 (degC), 点: (84.7, 78.1)温度 (degC), 点: (84.8, 78.1)温度 (degC), 点: (84.9, 78.1)温度 (degC), 点: (85, 78.1) 温度 (degC), 点: (85.1, 78.1)温度 (degC), 点: (85.2, 78.1)温度 (degC), 点: (85.3, 78.1)温度 (degC), 点: (85.4, 78.1)温度 (degC), 点: (85.5, 78.1)温度 (degC), 点: (85.6, 78.1)温度 (degC), 点: (85.7, 78.1)温度 (degC), 点: (85.8, 78.1)温度 (degC), 点: (85.9, 78.1)温度 (degC), 点: (86, 78.1) 温度 (degC), 点: (86.1, 78.1)温度 (degC), 点: (86.2, 78.1)温度 (degC), 点: (86.3, 78.1)温度 (degC), 点: (86.4, 78.1)温度 (degC), 点: (86.5, 78.1)温度 (degC), 点: (86.6, 78.1)温度 (degC), 点: (86.7, 78.1)温度 (degC), 点: (86.8, 78.1)温度 (degC), 点: (86.9, 78.1)温度 (degC), 点: (87, 78.1) 温度 (degC), 点: (87.1, 78.1)温度 (degC), 点: (87.2, 78.1)温度 (degC), 点: (87.3, 78.1)温度 (degC), 点: (87.4, 78.1)温度 (degC), 点: (87.5, 78.1)温度 (degC), 点: (87.6, 78.1)温度 (degC), 点: (87.7, 78.1)温度 (degC), 点: (87.8, 78.1)温度 (degC), 点: (87.9, 78.1)温度 (degC), 点: (88, 78.1) 温度 (degC), 点: (88.1, 78.1)温度 (degC), 点: (88.2, 78.1)温度 (degC), 点: (88.3, 78.1)温度 (degC), 点: (88.4, 78.1)温度 (degC), 点: (88.5, 78.1)温度 (degC), 点: (88.6, 78.1)温度 (degC), 点: (88.7, 78.1)温度 (degC), 点: (88.8, 78.1)温度 (degC), 点: (88.9, 78.1)温度 (degC), 点: (89, 78.1) 温度 (degC), 点: (89.1, 78.1)温度 (degC), 点: (89.2, 78.1)温度 (degC), 点: (89.3, 78.1)温度 (degC), 点: (89.4, 78.1)温度 (degC), 点: (89.5, 78.1)温度 (degC), 点: (89.6, 78.1)温度 (degC), 点: (89.7, 78.1)温度 (degC), 点: (89.8, 78.1)温度 (degC), 点: (89.9, 78.1)温度 (degC), 点: (90, 78.1) 温度 (degC), 点: (90.1, 78.1)温度 (degC), 点: (90.2, 78.1)温度 (degC), 点: (90.3, 78.1)温度 (degC), 点: (90.4, 78.1)温度 (degC), 点: (90.5, 78.1)温度 (degC), 点: (90.6, 78.1)温度 (degC), 点: (90.7, 78.1)温度 (degC), 点: (90.8, 78.1)温度 (degC), 点: (90.9, 78.1)温度 (degC), 点: (91, 78.1) 温度 (degC), 点: (91.1, 78.1)温度 (degC), 点: (91.2, 78.1)温度 (degC), 点: (91.3, 78.1)温度 (degC), 点: (91.4, 78.1)温度 (degC), 点: (91.5, 78.1)温度 (degC), 点: (91.6, 78.1)温度 (degC), 点: (91.7, 78.1)温度 (degC), 点: (91.8, 78.1)温度 (degC), 点: (91.9, 78.1)温度 (degC), 点: (92, 78.1) 温度 (degC), 点: (92.1, 78.1)温度 (degC), 点: (92.2, 78.1)温度 (degC), 点: (92.3, 78.1)温度 (degC), 点: (92.4, 78.1)温度 (degC), 点: (92.5, 78.1)温度 (degC), 点: (92.6, 78.1)温度 (degC), 点: (92.7, 78.1)温度 (degC), 点: (92.8, 78.1)温度 (degC), 点: (92.9, 78.1)温度 (degC), 点: (93, 78.1) 温度 (degC), 点: (93.1, 78.1)温度 (degC), 点: (93.2, 78.1)温度 (degC), 点: (93.3, 78.1)温度 (degC), 点: (93.4, 78.1)温度 (degC), 点: (93.5, 78.1)温度 (degC), 点: (93.6, 78.1)温度 (degC), 点: (93.7, 78.1)温度 (degC), 点: (93.8, 78.1)温度 (degC), 点: (93.9, 78.1)温度 (degC), 点: (94, 78.1) 温度 (degC), 点: (94.1, 78.1)温度 (degC), 点: (94.2, 78.1)温度 (degC), 点: (94.3, 78.1)温度 (degC), 点: (94.4, 78.1)温度 (degC), 点: (94.5, 78.1)温度 (degC), 点: (94.6, 78.1)温度 (degC), 点: (94.7, 78.1)温度 (degC), 点: (94.8, 78.1)温度 (degC), 点: (94.9, 78.1)温度 (degC), 点: (95, 78.1) 温度 (degC), 点: (95.1, 78.1)温度 (degC), 点: (95.2, 78.1)温度 (degC), 点: (95.3, 78.1)温度 (degC), 点: (95.4, 78.1)温度 (degC), 点: (95.5, 78.1)温度 (degC), 点: (95.6, 78.1)温度 (degC), 点: (95.7, 78.1)温度 (degC), 点: (95.8, 78.1)温度 (degC), 点: (95.9, 78.1)温度 (degC), 点: (96, 78.1) 温度 (degC), 点: (96.1, 78.1)温度 (degC), 点: (96.2, 78.1)温度 (degC), 点: (96.3, 78.1)温度 (degC), 点: (96.4, 78.1)温度 (degC), 点: (96.5, 78.1)温度 (degC), 点: (96.6, 78.1)温度 (degC), 点: (96.7, 78.1)温度 (degC), 点: (96.8, 78.1)温度 (degC), 点: (96.9, 78.1)温度 (degC), 点: (97, 78.1) 温度 (degC), 点: (97.1, 78.1)温度 (degC), 点: (97.2, 78.1)温度 (degC), 点: (97.3, 78.1)温度 (degC), 点: (97.4, 78.1)温度 (degC), 点: (97.5, 78.1)温度 (degC), 点: (97.6, 78.1)温度 (degC), 点: (97.7, 78.1)温度 (degC), 点: (97.8, 78.1)温度 (degC), 点: (97.9, 78.1)温度 (degC), 点: (98, 78.1) 温度 (degC), 点: (98.1, 78.1)温度 (degC), 点: (98.2, 78.1)温度 (degC), 点: (98.3, 78.1)温度 (degC), 点: (98.4, 78.1)温度 (degC), 点: (98.5, 78.1)温度 (degC), 点: (98.6, 78.1)温度 (degC), 点: (98.7, 78.1)温度 (degC), 点: (98.8, 78.1)温度 (degC), 点: (98.9, 78.1)温度 (degC), 点: (99, 78.1) 温度 (degC), 点: (99.1, 78.1)温度 (degC), 点: (99.2, 78.1)温度 (degC), 点: (99.3, 78.1)温度 (degC), 点: (99.4, 78.1)温度 (degC), 点: (99.5, 78.1)温度 (degC), 点: (99.6, 78.1)温度 (degC), 点: (99.7, 78.1)温度 (degC), 点: (99.8, 78.1)温度 (degC), 点: (99.9, 78.1)温度 (degC), 点: (100, 78.1)
0.1                      0                        51.100219160977474       51.09995225770399        51.10000336116326        51.10000140467514        51.099999722483346       51.09999989719972        51.09999997005093        51.09999999049569        51.100000005037884       51.1000000030042         51.099999999787315       51.09999999998564        51.100000000535374       51.10000000077173        51.10000000085773        51.10000000094368        51.100000000724776       51.100000000492855       51.100000000260934       51.10000000071307        51.1000000016607         51.10000000260834        51.10000000280769        51.10000000247254        51.10000000213739        51.10000000068953        51.100000000921796       51.1000000047805         51.100000006551966       51.10000000815842        51.1000000095612         51.10000001029039        51.100000008645395       51.10000000566197        51.10000000267837        51.09999999894029        51.09999999450781        51.09999999007533        51.09999998564285        51.09999998156161        51.0999999785671         51.09999997557264        51.09999997380362        51.09999997300696        51.09999998388071        51.09999999475451        51.10000000562826        51.10000001650201        51.100000027375756       51.100000035256755       51.10000004291999        51.100000050583276       51.100000058246565       51.10000006590985        51.10000007380353        51.10000008206748        51.100000081439646       51.10000008026657        51.10000006346195        51.10000004665727        51.100000029852595       51.100000013047975       51.0999999962433         51.0999999837494         51.099999992210314       51.10000000067117        51.09999999991095        51.099999989750984       51.09999997959096        51.099999969430996       51.09999995927103        51.09999994911095        51.09999993895099        51.09999992879102        51.099999918631          51.099999946934645       51.099999977751          51.100000008567235       51.10000003938359        51.10000007019988        51.10000010101618        51.100000107908386       51.10000011301156        51.100000118114735       51.10000012321791        51.100000128321085       51.10000013342432        51.10000013852749        51.10000014363072        51.1000001487339         51.100000151965276       51.100000145906904       51.100000139848646       51.10000013379022        51.100000127731846       51.10000012167353        51.10000011561522        51.100000109556845       51.10000010349847        51.1000000974401         51.100000091381844       51.10000009042841        51.100000091710285       51.10000009299222        51.10000009427415        51.100000095556084       51.10000009683796        51.10000009811989        51.100000099401825       51.10000010068376        51.10000009981536        51.10000009302928        51.1000000862432         51.10000007945712        51.10000007267104        51.100000065884956       51.10000005909882        51.10000005231274        51.100000045526656       51.100000038740575       51.10000003195444        51.100000029180876       51.10000002890126        51.100000028621594       51.10000002834198        51.100000028062254       51.10000002778264        51.10000002750303        51.1000000272233         51.10000002694369        51.10000002666402        51.10000003126777        51.100000038548956       51.10000004583014        51.10000005311127        51.10000006039246        51.10000006767365        51.100000074954835       51.100000082235965       51.10000008951721        51.1000000967984         51.10000009937016        51.10000009692027        51.100000094470374       51.10000009202042        51.100000089570585       51.10000008712069        51.100000084670796       51.10000008222096        51.100000079771064       51.10000007732117        51.10000007941238        51.1000000854134         51.100000091414415       51.10000009741549        51.10000010341656        51.10000010941758        51.100000115418595       51.10000012141961        51.10000012742063        51.1000001334217         51.1000001358089         51.10000013528668        51.10000013476446        51.10000013424229        51.10000013372007        51.100000133197966       51.100000132675746       51.100000132153525       51.100000131631305       51.10000013110914        51.10000013014837        51.10000012887565        51.10000012760298        51.100000126330315       51.10000012505765        51.10000012378492        51.100000122512256       51.10000012123959        51.10000011996692        51.1000001186942         51.10000011827941        51.100000118363596       51.100000118447724       51.10000011853191        51.10000011861604        51.10000011870022        51.10000011878441        51.100000118868536       51.10000011895272        51.10000011903685        51.1000001193994         51.100000119931224       51.10000012046305        51.10000012099488        51.100000121526705       51.10000012205859        51.10000012259036        51.10000012312224        51.10000012365407        51.100000124185954       51.10000012392999        51.10000012346069        51.100000122991446       51.10000012252226        51.10000012205302        51.10000012158372        51.100000121114476       51.100000120645234       51.10000012017599        51.10000011970669        51.100000118667936       51.10000011757319        51.10000011647844        51.10000011538369        51.100000114288946       51.100000113194255       51.10000011209951        51.10000011100476        51.10000010991001        51.1000001102056         51.1000001132129         51.10000011622026        51.100000119227616       51.100000122234974       51.100000125242275       51.100000128249576       51.100000131256934       51.10000013426429        51.10000013727165        51.10000013950116        51.10000014138723        51.10000014327335        51.10000014515941        51.10000014704542        51.100000148931485       51.10000015081761        51.10000015270367        51.100000154589736       51.100000156475744       51.10000015749853        51.10000014863226        51.10000013976605        51.10000013089979        51.10000012203358        51.10000011316731        51.10000010430099        51.10000009543478        51.100000086568514       51.10000007770236        51.10000006992556        51.10000006229427        51.10000005466293        51.1000000470317         51.100000039400356       51.10000003176907        51.100000024137785       51.10000001650644        51.10000002364541        51.10000003662566        51.1000000496058         51.10000006258605        51.10000007556624        51.100000088546494       51.10000010152669        51.100000114506884       51.100000118859725       51.100000100931425       51.100000083003124       51.10000006507482        51.10000004714652        51.10000002921828        51.10000001128998        51.099999993361735       51.099999975433434       51.09999995750513        51.09999993957689        51.09999992164859        51.09999990372029        51.099999885792045       51.09999987279315        51.09999987934077        51.09999988588828        51.09999987786284        51.09999985689814        51.099999841331          51.09999985437145        51.09999986741195        51.09999988045246        51.09999989349302        51.09999990653347        51.099999919573975       51.09999993261448        51.099999945654986       51.09999995869555        51.099999971736          51.0999999847765         51.09999999781701        51.100000010857514       51.10000001566948        51.1000000042352         51.09999999280086        51.09999998136652        51.09999996993224        51.09999995849796        51.09999994706362        51.09999993562934        51.099999924195004       51.099999912760666       51.099999901326385       51.09999988989205        51.099999878457766       51.09999986702343        51.09999986540129        51.099999888056345       51.099999893709196       51.099999868852706       51.099999861741594       51.09999987264689        51.09999988355219        51.09999989445748        51.09999990536278        51.099999916268075       51.09999992717337        51.09999993807861        51.09999994898391        51.0999999598892         51.0999999707945         51.09999998169974        51.099999992605035       51.10000000351033        51.100000006713344       51.09999999593492        51.0999999851565         51.09999997437802        51.0999999635996         51.09999995282118        51.0999999420427         51.099999931264335       51.09999992048586        51.099999909707435       51.09999989892901        51.09999988815059        51.09999987737217        51.09999986659369        51.09999985581527        51.09999987003897        51.09999987481126        51.09999985425861        51.099999865409586       51.09999987656056        51.099999887711476       51.09999989886245        51.09999991001348        51.0999999211644         51.09999993231537        51.09999994346629        51.09999995461732        51.099999965768234       51.09999997691921        51.09999998807018        51.099999999221154       51.10000001037213        51.100000015172554       51.09999999964316        51.09999998411371        51.09999996858426        51.09999995305486        51.09999993752541        51.09999992199596        51.099999906466564       51.09999989093711        51.09999987540772        51.09999985987827        51.099999844348815       51.09999982881942        51.09999981328997        51.099999797760574       51.099999806497806       51.0999998268872         51.09999982979281        51.09999984486274        51.09999987121836        51.09999989757392        51.099999923929545       51.09999995028511        51.099999976640675       51.100000002996296       51.10000002935186        51.10000005570748        51.100000082063104       51.10000010841867        51.10000013477429        51.100000161129856       51.10000018748542        51.100000213840985       51.10000018747172        51.10000015684932        51.10000012622692        51.10000009560446        51.100000064982055       51.10000003435965        51.10000000373714        51.09999997311479        51.09999994249239        51.099999911869986       51.09999988124753        51.099999850625125       51.099999820002665       51.09999978938026        51.09999976796462        51.099999763712844       51.09999976656485        51.09999977584607        51.099999807077666       51.09999983830926        51.09999986954085        51.099999900772445       51.09999993200404        51.09999996323563        51.09999999446717        51.10000002569876        51.100000056930355       51.10000008816189        51.100000119393485       51.10000015062508        51.10000018185667        51.100000213088265       51.10000020848378        51.10000017700747        51.10000014553117        51.10000011405492        51.10000008257856        51.100000051102256       51.10000001962601        51.099999988149705       51.099999956673344       51.099999925197096       51.09999989372079        51.099999862244545       51.09999983076824        51.099999799291936       51.09999976781569        51.099999761509594       51.09999976221178        51.09999977413554        51.0999998017989         51.09999983425348        51.09999986670795        51.099999899162526       51.09999993161699        51.09999996407146        51.09999999652604        51.1000000289805         51.100000061435026       51.10000009388955        51.100000126344014       51.10000015879854        51.10000019125306        51.100000223707525       51.10000024724707        51.10000023343997        51.100000219632875       51.10000020582572        51.10000019201857        51.10000017821153        51.10000016440438        51.10000015059734        51.100000136790186       51.10000012298309        51.10000010917594        51.100000095368785       51.10000008156169        51.100000067754536       51.10000005394738        51.100000030071385       51.10000000000002
0.1                      1                        51.003913797232144       51.03072238326371        51.050112800417764       51.06381490576922        51.07423225377488        51.081684218435896       51.08693904379277        51.09025712716266        51.09335707125905        51.09504004253523        51.09662288484577        51.09746240248057        51.09822543446904        51.09873398341546        51.09906889536188        51.099403807308306       51.099533258720385       51.09965390081072        51.099774542901116       51.09984772504862        51.09988606640445        51.0999244077604         51.09994726807713        51.09995907077274        51.09997087346835        51.09998220302862        51.099988432055625       51.0999908453079         51.099993488074745       51.09999614897828        51.099998296645765       51.099998746986216       51.099999258307605       51.09999980400943        51.100000349711195       51.10000059385129        51.10000056047636        51.10000052710137        51.10000049372633        51.10000048494436        51.10000055223588        51.100000619527464       51.100000602121895       51.10000058422429        51.10000058789183        51.10000059155948        51.10000059522707        51.10000059889461        51.100000602562204       51.10000060005012        51.100000597088524       51.100000594126925       51.10000059116538        51.10000058820373        51.10000059314382        51.100000617850014       51.100000605902096       51.10000058476771        51.10000030026839        51.100000015769126       51.09999973126986        51.09999944677054        51.099999162271274       51.09999913906091        51.10000038600009        51.10000163293927        51.10000198726152        51.100001431669966       51.100000876078354       51.1000003204868         51.09999976489519        51.09999920930363        51.09999865371202        51.099998098120466       51.099997542528854       51.100002241419304       51.10000728355868        51.100012325697946       51.100017367837324       51.100022409976646       51.10002745211597        51.10002912238764        51.10003054051788        51.10003195864829        51.10003337677858        51.10003479490888        51.100036213039175       51.10003763116947        51.10003904929977        51.10004046743012        51.10004147818887        51.1000404671737         51.10003945615847        51.10003844514324        51.100037434128126       51.1000364231129         51.100035412097725       51.10003440108255        51.100033390067324       51.10003237905215        51.10003136803698        51.100031084102284       51.100031118538595       51.100031152974964       51.10003118741133        51.10003122184776        51.100031256284126       51.100031290720494       51.10003132515686        51.10003135959329        51.10003100947722        51.10002960104657        51.10002819261598        51.10002678418539        51.10002537575474        51.100023967324205       51.100022558893556       51.10002115046302        51.10001974203237        51.100018333601724       51.100016925171076       51.10001633051917        51.100016241661706       51.10001615280419        51.10001606394678        51.10001597508926        51.100015886231745       51.100015797374226       51.10001570851671        51.100015619659246       51.100015530801784       51.10001647262834        51.10001797956909        51.10001948650995        51.1000209934507         51.1000225003915         51.100024007332365       51.10002551427317        51.10002702121392        51.10002852815472        51.10003003509547        51.1000306386976         51.10003027907919        51.100029919460724       51.10002955984231        51.1000292002239         51.10002884060549        51.100028480987135       51.10002812136872        51.10002776175031        51.1000274021319         51.100027948859974       51.10002927593115        51.100030603002324       51.100031930073385       51.10003325714456        51.100034584215734       51.100035911286795       51.10003723835797        51.100038565429145       51.10003989250026        51.10004042891023        51.10004032880266        51.10004022869515        51.100040128587636       51.100040028480066       51.10003992837255        51.10003982826504        51.100039728157526       51.100039628049956       51.1000395279425         51.10003937707256        51.100039190111545       51.10003900315053        51.1000388161894         51.10003862922838        51.10003844226725        51.10003825530623        51.1000380683451         51.100037881384026       51.100037694423065       51.10003761442147        51.10003759662857        51.100037578835725       51.10003756104288        51.10003754324998        51.100037525457196       51.100037507664354       51.10003748987151        51.10003747207861        51.100037454285825       51.100037492617275       51.10003756509332        51.100037637569244       51.100037710045285       51.100037782521326       51.10003785499731        51.100037927473295       51.100037999949336       51.10003807242532        51.100038144901305       51.10003811939367        51.10003806735426        51.10003801531491        51.10003796327544        51.10003791123603        51.10003785919662        51.10003780715721        51.100037755117796       51.10003770307844        51.100037651038974       51.10003748292263        51.10003730340776        51.100037123892776       51.10003694437779        51.100036764862864       51.10003658534788        51.10003640583295        51.10003622631797        51.100036046802984       51.10003614271926        51.100036775869          51.100037409018796       51.100038042168535       51.100038675318274       51.10003930846807        51.100039941617865       51.100040574767604       51.10004120791734        51.100041841067195       51.10004219871007        51.10004243468552        51.10004267066097        51.10004290663642        51.10004314261187        51.10004337858737        51.10004361456282        51.10004385053827        51.100044086513776       51.100044322489225       51.100044397697275       51.10004263146891        51.100040865240544       51.10003909901218        51.10003733278381        51.10003556655545        51.100033800327026       51.10003203409866        51.10003026787024        51.10002850164193        51.100026913752345       51.10002534967464        51.10002378559693        51.10002222151928        51.10002065744152        51.10001909336387        51.10001752928616        51.100015965208456       51.10001735502584        51.1000199130267         51.100022471027614       51.10002502902847        51.10002758702933        51.100030145030246       51.10003270303116        51.10003526103196        51.1000359863624         51.10003197865461        51.100027970946826       51.10002396323904        51.10001995553125        51.10001594782352        51.100011940115735       51.10000793240795        51.10000392470022        51.09999991699243        51.0999959092847         51.09999190157697        51.099987893869184       51.09998388616134        51.09998091765732        51.099982069898374       51.09998322213954        51.09998159685756        51.099977505447896       51.09997452167909        51.0999774086402         51.09998029560137        51.09998318256254        51.09998606952365        51.09998895648488        51.09999184344599        51.09999473040716        51.09999761736833        51.1000005043295         51.10000339129067        51.10000627825184        51.10000916521301        51.10001205217418        51.1000130745183         51.10001041537009        51.10000775622194        51.10000509707379        51.10000243792564        51.09999977877743        51.09999711962928        51.09999446048113        51.09999180133292        51.09998914218471        51.09998648303656        51.099983823888465       51.09998116474026        51.099978505592105       51.09997784015928        51.09998210754031        51.099983185047506       51.099978538532525       51.0999774698102         51.09998003352666        51.09998259724313        51.09998516095959        51.099987724676055       51.09999028839252        51.09999285210898        51.09999541582539        51.099997979541854       51.100000543258375       51.10000310697478        51.10000567069119        51.10000823440771        51.10001079812412        51.100011535388376       51.100008957216914       51.10000637904545        51.10000380087399        51.10000122270253        51.09999864453113        51.099996066359665       51.09999348818826        51.0999909100168         51.099988331845395       51.099985753673934       51.09998317550253        51.09998059733101        51.09997801915955        51.099975440988146       51.099977899973396       51.09997873053317        51.099974879745275       51.09997744988971        51.099980020034195       51.09998259017868        51.09998516032306        51.0999877304676         51.09999030061209        51.09999287075658        51.09999544090101        51.09999801104544        51.100000581189875       51.10000315133442        51.10000572147885        51.10000829162334        51.10001086176783        51.10001205693345        51.100008850370386       51.10000564380738        51.10000243724437        51.09999923068142        51.099996024118354       51.0999928175554         51.099989610992395       51.09998640442933        51.09998319786632        51.09997999130337        51.09997678474036        51.0999735781773         51.09997037161435        51.09996716505134        51.09996879325155        51.099972805131074       51.099973998117434       51.09997751063975        51.09998317517102        51.09998883970235        51.09999450423351        51.100000168764836       51.10000583329611        51.10001149782738        51.1000171623586         51.10002282688987        51.10002849142114        51.10003415595236        51.10003982048363        51.1000454850149         51.100051149546175       51.10005681407745        51.100051434156285       51.10004516332174        51.10003889248702        51.10003262165236        51.10002635081776        51.100020079983096       51.10001380914838        51.100007538313776       51.100001267479115       51.0999949966444         51.099988725809794       51.09998245497508        51.09997618414042        51.09996991330581        51.099965367968196       51.09996403945894        51.09996476980069        51.09996694733286        51.099973273439616       51.09997959954626        51.09998592565296        51.09999225175966        51.099998577866415       51.10000490397306        51.10001123007976        51.10001755618646        51.10002388229316        51.10003020839986        51.10003653450656        51.100042860613314       51.100049186720014       51.100055512826714       51.100054576802734       51.10004819524488        51.100041813687085       51.100035432129346       51.10002905057155        51.100022669013754       51.10001628745596        51.10000990589816        51.100003524340366       51.09999714278257        51.099990761224774       51.09998437966698        51.09997799810924        51.099971616551386       51.09996523499365        51.09996369962448        51.09996374909957        51.09996633775563        51.09997207513243        51.09997877096066        51.099985466788894       51.09999216261724        51.099998858445474       51.100005554273764       51.100012250102          51.10001894593023        51.10002564175852        51.100032337586754       51.100039033415044       51.100045729243334       51.100052425071624       51.100059120899914       51.10006383875873        51.100060270474955       51.10005670219124        51.10005313390752        51.10004956562375        51.100045997339976       51.1000424290562         51.10003886077254        51.10003529248877        51.100031724204996       51.10002815592122        51.10002458763745        51.10002101935373        51.100017451070016       51.100013882786186       51.10000773497643        51.10000000000002
0.1                      2                        50.905754299948285       50.9578955693716         50.996023993574056       51.023460144470334       51.04460505898612        51.059987478468486       51.071022387629114       51.078134368176904       51.08480450112518        51.08852841292878        51.09204411097869        51.09395935408725        51.095709915685006       51.0968934076659         51.09769020527443        51.09848700288302        51.09880707421132        51.09910670543326        51.099406336655136       51.0995909959575         51.09969125326012        51.099791510562795       51.09985213052107        51.09988443876648        51.099916747011775       51.099947809527805       51.099965177541435       51.09997225457397        51.09997995331787        51.09998770119057        51.099993981869716       51.09999541038184        51.09999699501287        51.09999866766191        51.10000034031094        51.1000011337735         51.100001118155944       51.100001102538386       51.10000108692083        51.10000113182258        51.100001363928925       51.10000159603527        51.100001553312495       51.10000150446956        51.100001469443725       51.10000143441795        51.10000139939217        51.10000136436639        51.100001329340614       51.10000123967848        51.10000114604259        51.1000010524067         51.100000958770806       51.100000865134916       51.10000080045876        51.100000810068934       51.10000075530036        51.10000069282205        51.10000040931726        51.10000012581247        51.099999842307625       51.099999558802836       51.099999275298046       51.099999446604215       51.10000182878815        51.10000421097209        51.10000496937312        51.10000407252568        51.10000317567824        51.10000227883086        51.10000138198342        51.10000048513598        51.0999995882886         51.0999986914411         51.09999779459372        51.100006758441964       51.10001636643983        51.1000259744377         51.10003558243557        51.100045190433434       51.1000547984313         51.10005807425733        51.100060876576435       51.10006367889548        51.10006648121464        51.1000692835338         51.100072085852844       51.100074888172          51.10007769049105        51.10008049281021        51.10008250178521        51.10008057341446        51.100078645043766       51.100076716673016       51.100074788302265       51.10007285993157        51.10007093156082        51.10006900319013        51.100067074819435       51.100065146448685       51.100063218077935       51.10006265442638        51.10006268835252        51.10006272227872        51.10006275620492        51.10006279013112        51.10006282405732        51.10006285798346        51.10006289190966        51.100062925835914       51.10006222419133        51.10005949820584        51.100056772220455       51.10005404623496        51.10005132024952        51.10004859426408        51.100045868278585       51.1000431422932         51.100040416307706       51.10003769032227        51.100034964336714       51.10003380946506        51.10003363110047        51.100033452735886       51.1000332743713         51.10003309600677        51.10003291764218        51.100032739277594       51.10003256091301        51.10003238254842        51.10003220418389        51.100034025412754       51.100036942999736       51.10003986058672        51.100042778173645       51.10004569576063        51.10004861334761        51.100051530934536       51.10005444852152        51.1000573661085         51.10006028369543        51.10006146441128        51.10006079312001        51.100060121828676       51.1000594505374         51.10005877924607        51.10005810795474        51.10005743666346        51.10005676537213        51.1000560940808         51.100055422789524       51.10005650034003        51.10005908360222        51.10006166686435        51.10006425012642        51.10006683338861        51.10006941665074        51.10007199991287        51.100074583175          51.10007716643713        51.100079749699375       51.10008079654307        51.100080606501535       51.10008041645989        51.10008022641841        51.10008003637682        51.100079846335234       51.1000796562937         51.10007946625217        51.10007927621058        51.100079086169046       51.10007880286412        51.100078453250376       51.10007810363669        51.10007775402289        51.10007740440915        51.10007705479546        51.10007670518172        51.10007635556798        51.10007600595429        51.10007565634055        51.10007550285951        51.100075463451276       51.100075424042984       51.100075384634806       51.100075345226514       51.10007530581828        51.100075266410045       51.10007522700175        51.100075187593575       51.10007514818528        51.10007521724384        51.10007535229067        51.100075487337506       51.10007562238434        51.10007575743123        51.10007589247812        51.10007602752495        51.100076162571725       51.10007629761856        51.10007643266539        51.10007638723505        51.100076292935455       51.100076198635804       51.10007610433615        51.1000760100365         51.10007591573685        51.1000758214372         51.10007572713755        51.10007563283796        51.100075538538306       51.10007521978844        51.1000748789977         51.10007453820697        51.100074197416234       51.1000738566255         51.100073515834765       51.10007317504409        51.1000728342533         51.10007249346262        51.100072684182464       51.10007391162344        51.100075139064415       51.10007636650528        51.10007759394625        51.10007882138723        51.10008004882815        51.10008127626912        51.10008250371004        51.10008373115102        51.10008440744298        51.10008484034029        51.10008527323765        51.100085706134905       51.100086139032214       51.10008657192952        51.10008700482683        51.10008743772414        51.10008787062145        51.10008830351876        51.100088427467256       51.100085012702834       51.100081597938356       51.100078183173935       51.10007476840951        51.100071353645035       51.10006793888056        51.10006452411619        51.10006110935166        51.10005769458729        51.10005462264252        51.10005159647119        51.100048570299805       51.100045544128534       51.10004251795715        51.10003949178582        51.100036465614494       51.10003343944311        51.10003612029675        51.10004105812021        51.100045995943674       51.10005093376719        51.10005587159071        51.10006080941423        51.10006574723775        51.10007068506127        51.100072064349206       51.1000642533956         51.100056442441996       51.10004863148845        51.1000408205349         51.100033009581296       51.10002519862775        51.10001738767414        51.100009576720595       51.10000176576705        51.09999395481344        51.099986143859894       51.09997833290629        51.09997052195274        51.09996472539541        51.099966916505764       51.099969107616005       51.09996596577247        51.099958088866344       51.09995235427158        51.09995797437887        51.099963594486155       51.09996921459344        51.09997483470079        51.09998045480802        51.09998607491531        51.099991695022595       51.09999731512988        51.10000293523717        51.10000855534446        51.100014175451804       51.10001979555909        51.10002541566632        51.10002739849364        51.10002219988996        51.100017001286346       51.10001180268267        51.100006604079056       51.10000140547538        51.099996206871765       51.09999100826809        51.099985809664474       51.0999806110608         51.099975412457184       51.09997021385351        51.099965015249836       51.09995981664622        51.099958471646744       51.099966661164444       51.09996872957305        51.09995981404791        51.099957810721094       51.099962825167324       51.099967839613555       51.099972854059786       51.09997786850607        51.099982882952304       51.09998789739859        51.099992911844765       51.099997926290996       51.10000294073728        51.100007955183514       51.1000129696298         51.10001798407603        51.10002299852226        51.10002443796532        51.10001938794619        51.10001433792701        51.100009287907824       51.10000423788864        51.099999187869514       51.09999413785033        51.099989087831204       51.099984037811964       51.09997898779284        51.099973937773655       51.09996888775453        51.099963837735345       51.09995878771622        51.099953737697035       51.0999584185617         51.09996000196941        51.099952615501024       51.09995763722179        51.09996265894267        51.09996768066344        51.099972702384264       51.099977724105145       51.09998274582597        51.09998776754679        51.09999278926762        51.0999978109885         51.100002832709265       51.10000785443009        51.10001287615097        51.100017897871794       51.10002291959262        51.10002526873325        51.10001906212585        51.100012855518344       51.100006648910835       51.10000044230338        51.099994235695874       51.09998802908842        51.09998182248091        51.099975615873404       51.099969409265896       51.0999632026585         51.09995699605099        51.09995078944348        51.09994458283603        51.09993837622852        51.09994149771825        51.099949229311335       51.09995164067146        51.09995850992135        51.099969515092596       51.09998052026384        51.09999152543503        51.100002530606275       51.100013535777464       51.10002454094865        51.1000355461199         51.10004655129114        51.10005755646233        51.10006856163358        51.100079566804766       51.10009057197601        51.10010157714726        51.10011258231839        51.10010217900924        51.10009004876008        51.100077918510976       51.10006578826187        51.10005365801277        51.10004152776361        51.100029397514504       51.10001726726534        51.10000513701624        51.09999300676708        51.09998087651803        51.09996874626887        51.09995661601977        51.09994448577061        51.09993566541965        51.099933015681586       51.09993445788575        51.09993872305313        51.09995094994247        51.09996317683181        51.09997540372109        51.09998763061037        51.09999985749971        51.10001208438899        51.100024311278275       51.10003653816756        51.1000487650569         51.10006099194618        51.10007321883546        51.1000854457248         51.10009767261408        51.100109899503366       51.10010809204891        51.10009576089317        51.10008342973748        51.10007109858179        51.100058767426106       51.10004643627042        51.10003410511467        51.100021773958986       51.10000944280324        51.09999711164767        51.099984780491866       51.09997244933618        51.09996011818049        51.0999477870248         51.099935455869115       51.099932438307064       51.09993251016948        51.09993753203554        51.099948631332666       51.09996158056299        51.09997452979337        51.09998747902375        51.100000428254134       51.100013377484515       51.1000263267149         51.10003927594522        51.1000522251756         51.100065174405984       51.100078123636365       51.1000910728668         51.100104022097184       51.10011697132751        51.10012606686075        51.10011901842108        51.100111969981526       51.100104921541856       51.10009787310224        51.10009082466263        51.10008377622296        51.100076727783346       51.10006967934373        51.10006263090406        51.100055582464506       51.10004853402478        51.10004148558522        51.10003443714555        51.10002738870594        51.10001525792103        51.10000000000002
0.1                      3                        50.80017826850997        50.8706809976718         50.92514220233784        50.966432333599755       50.99953895987653        51.0247664936868         51.04368281184384        51.05649202658037        51.068613385570984       51.075810106772565       51.08265870140923        51.08659450214071        51.09023058603037        51.092754598343504       51.09452117682076        51.096287755297965       51.097043119683576       51.09775512727418        51.09846713486479        51.09891645315963        51.09917292856312        51.099429403966724       51.09958738166324        51.099675005534436       51.09976262940552        51.09984703266747        51.09989518043534        51.099915938795675       51.09993835344261        51.09996089897277        51.09997925965132        51.09998378057679        51.099988679889975       51.09999379253412        51.09999890517827        51.100001453740106       51.10000164267973        51.10000183161935        51.10000202055892        51.10000235268279        51.10000312771882        51.10000390275485        51.10000379599239        51.100003660826474       51.100003461158394       51.10000326149037        51.10000306182229        51.10000286215421        51.10000266248619        51.10000217864655        51.10000167413858        51.10000116963067        51.10000066512282        51.100000160614854       51.09999975967207        51.09999962803312        51.099999404441235       51.099999215088985       51.100000007335154       51.10000079958132        51.10000159182755        51.10000238407372        51.10000317631989        51.10000436307422        51.10000746756913        51.10001057206398        51.10001193052847        51.100011509128194       51.10001108772792        51.100010666327705       51.10001024492743        51.1000098235271         51.10000940212689        51.100008980726614       51.10000855932634        51.100020165616456       51.10003255761495        51.10004494961345        51.100057341612          51.10006973361055        51.10008212560899        51.100086775688624       51.10009084684327        51.10009491799792        51.100098989152684       51.10010306030733        51.10010713146204        51.100111202616745       51.100115273771394       51.10011934492604        51.100122314872465       51.10011981955154        51.100117324230496       51.10011482890951        51.10011233358853        51.10010983826754        51.10010734294656        51.10010484762563        51.10010235230459        51.10009985698366        51.10009736166262        51.10009653135194        51.10009643010926        51.1000963288667         51.10009622762402        51.10009612638146        51.10009602513878        51.10009592389622        51.1000958226536         51.10009572141098        51.10009465911463        51.100090951933          51.10008724475142        51.10008353756973        51.100079830388154       51.10007612320652        51.10007241602489        51.10006870884325        51.10006500166162        51.10006129448004        51.10005758729835        51.10005599884147        51.100055727252766       51.10005545566412        51.100055184075416       51.100054912486826       51.100054640898065       51.10005436930942        51.100054097720715       51.10005382613207        51.100053554543365       51.10005602389265        51.10005999607199        51.100063968251334       51.10006794043068        51.10007191261002        51.10007588478942        51.10007985696876        51.10008382914805        51.10008780132745        51.10009177350685        51.10009343567032        51.10009263468862        51.10009183370693        51.100091032725175       51.10009023174342        51.10008943076167        51.100088629779975       51.10008782879822        51.10008702781647        51.10008622683472        51.10008777994972        51.100091359886505       51.10009493982318        51.10009851975997        51.100102099696755       51.10010567963349        51.10010925957022        51.10011283950695        51.10011641944374        51.100119999380524       51.100121462301956       51.100121220931555       51.100120979561154       51.10012073819087        51.100120496820466       51.10012025545018        51.10012001407978        51.100119772709434       51.10011953133903        51.10011928996869        51.100118944124574       51.100118524001005       51.10011810387749        51.10011768375398        51.10011726363052        51.10011684350695        51.1001164233835         51.100116003259984       51.100115583136414       51.10011516301296        51.10011496048185        51.10011488450459        51.10011480852745        51.100114732550196       51.100114656573055       51.10011458059586        51.10011450461866        51.10011442864152        51.10011435266432        51.10011427668712        51.100114347505155       51.10011450762954        51.10011466775393        51.100114827878315       51.1001149880027         51.10011514812709        51.100115308251475       51.10011546837586        51.10011562850019        51.10011578862458        51.100115744587185       51.10011564526707        51.10011554594695        51.10011544662689        51.10011534730677        51.10011524798671        51.100115148666646       51.100115049346584       51.10011495002652        51.100114850706404       51.100114447098576       51.100114013609925       51.10011358012122        51.10011314663245        51.100112713143744       51.10011227965509        51.100111846166385       51.10011141267762        51.10011097918897        51.10011126144434        51.10011293977141        51.10011461809859        51.100116296425654       51.100117974752834       51.1001196530799         51.10012133140708        51.10012300973415        51.10012468806133        51.10012636638845        51.10012721427216        51.10012769542112        51.10012817657008        51.1001286577191         51.100129138868056       51.100129620017015       51.10013010116597        51.10013058231493        51.10013106346389        51.10013154461285        51.100131615521946       51.10012698752564        51.10012235952945        51.100117731533146       51.1001131035369         51.10010847554071        51.1001038475444         51.100099219548156       51.10009459155185        51.10008996355566        51.100085791786114       51.100081680932135       51.100077570078156       51.10007345922418        51.1000693483702         51.10006523751622        51.10006112666224        51.10005701580826        51.10006062112927        51.100067277983214       51.100073934837155       51.10008059169104        51.10008724854504        51.10009390539892        51.10010056225292        51.10010721910686        51.10010898427231        51.100098116207676       51.10008724814304        51.100076380078406       51.10006551201377        51.10005464394919        51.10004377588456        51.10003290781992        51.100022039755345       51.10001117169077        51.10000030362613        51.0999894355615         51.09997856749692        51.099967699432284       51.09995958462952        51.09996238731151        51.0999651899935         51.0999609343678         51.09995041175944        51.09994279584157        51.09995058599685        51.09995837615219        51.099966166307524       51.09997395646286        51.0999817466182         51.099989536773535       51.09999732692887        51.10000511708415        51.100012907239545       51.100020697394825       51.10002848755016        51.1000362777055         51.100044067860836       51.10004678297537        51.10003947794968        51.100032172924045       51.100024867898355       51.10001756287272        51.10001025784703        51.1000029528214         51.099995647795765       51.099988342770075       51.09998103774444        51.09997373271881        51.099966427693175       51.09995912266743        51.099951817641795       51.09994973005257        51.099960551349          51.09996328684747        51.09995151290559        51.09994908300092        51.09995613985137        51.09996319670188        51.099970253552385       51.09997731040289        51.09998436725334        51.099991424103905       51.099998480954355       51.10000553780492        51.10001259465537        51.10001965150593        51.10002670835638        51.10003376520689        51.100040822057395       51.10004283615001        51.10003569646432        51.10002855677857        51.100021417092876       51.100014277407126       51.100007137721434       51.099999998035685       51.09999285834999        51.0999857186643         51.09997857897861        51.09997143929286        51.099964299607166       51.099957159921416       51.09995002023567        51.09994288055003        51.09994889176505        51.09995093626304        51.09994119233272        51.099948235961335       51.099955279590006       51.09996232321862        51.09996936684723        51.09997641047596        51.09998345410463        51.099990497733245       51.099997541361915       51.100004584990586       51.1000116286192         51.10001867224787        51.10002571587654        51.10003275950521        51.100039803133825       51.10004316068898        51.10003471799348        51.10002627529792        51.10001783260236        51.1000093899068         51.10000094721124        51.09999250451574        51.09998406182012        51.09997561912462        51.09996717642906        51.0999587337335         51.09995029103794        51.09994184834244        51.09993340564682        51.09992496295132        51.09992907303632        51.09993943723731        51.09994318014333        51.09995284322099        51.09996799888938        51.09998315455766        51.099998310226          51.100013465894335       51.10002862156273        51.10004377723101        51.100058932899344       51.10007408856768        51.100089244236074       51.10010439990435        51.100119555572746       51.100134711241026       51.10014986690942        51.1001650225777         51.100150916535085       51.100134450062626       51.10011798359005        51.10010151711754        51.10008505064502        51.100068584172504       51.10005211769993        51.10003565122747        51.100019184754956       51.10000271828244        51.09998625180987        51.09996978533741        51.099953318864834       51.09993685239232        51.099924752662105       51.09992079380959        51.09992288536745        51.099928915707494       51.09994546700932        51.099962018311146       51.099978569612915       51.09999512091474        51.100011672216624       51.10002822351839        51.10004477482022        51.100061326122045       51.10007787742387        51.1000944287257         51.100110980027466       51.10012753132935        51.10014408263112        51.100160633933          51.10015819500404        51.100141516184635       51.1001248373654         51.10010815854622        51.10009147972693        51.10007480090769        51.1000581220884         51.10004144326916        51.10002476444987        51.100008085630634       51.0999914068114         51.09997472799216        51.09995804917287        51.09994137035358        51.0999246915344         51.09992037926031        51.099920367967286       51.099927248954145       51.099942318999865       51.09995988174575        51.099977444491685       51.09999500723757        51.10001256998345        51.10003013272939        51.10004769547527        51.10006525822109        51.10008282096703        51.10010038371297        51.10011794645885        51.10013550920479        51.10015307195067        51.10017063469661        51.10018284132434        51.10017261001178        51.10016237869934        51.10015214738684        51.100141916074335       51.100131684761834       51.100121453449276       51.10011122213683        51.100100990824274       51.10009075951177        51.10008052819933        51.10007029688677        51.10006006557427        51.10004983426177        51.100039602949266       51.10002205302368        51.10000000000002
0.1                      4                        50.697331537167656       50.784745630243435       50.854473285779136       50.90889838750684        50.95347361214874        50.9882712530416         51.01496228544528        51.03349644964078        51.051111888823925       51.06190146237782        51.07220844027148        51.07829762065404        51.08395280364766        51.08793618993809        51.090781581048816       51.093626972159484       51.09488820846889        51.09608152258886        51.097274836708834       51.09803973223376        51.09849012089262        51.09894050955154        51.09922192543911        51.09938264937142        51.099543373303675       51.099698436268          51.09978848606113        51.09982920797535        51.09987295053941        51.09991693180166        51.09995293297197        51.09996254312301        51.099972770498084       51.099983345857424       51.09999392121671        51.0999994254808         51.10000026301941        51.10000110055796        51.10000193809651        51.100003004947496       51.10000478113102        51.10000655731454        51.10000643438178        51.10000625462362        51.10000598991189        51.100005725200106       51.10000546048832        51.100005195776475       51.10000493106469        51.10000405988694        51.100003144599725       51.10000222931262        51.10000131402546        51.1000003987383         51.09999967721302        51.099999458985224       51.09999904795876        51.099998714494745       51.10000060463494        51.10000249477514        51.10000438491528        51.10000627505542        51.10000816519556        51.10001037842545        51.1000141622236         51.10001794602175        51.10001990728415        51.100020010693925       51.100020114103756       51.10002021751359        51.10002032092336        51.10002042433314        51.10002052774297        51.100020631152745       51.10002073456252        51.10003479642728        51.10004977012761        51.10006474382794        51.10007971752822        51.10009469122849        51.10010966492882        51.10011564636807        51.10012095538434        51.10012626440073        51.10013157341706        51.10013688243339        51.10014219144978        51.10014750046611        51.10015280948244        51.100158118498825       51.10016203055278        51.1001590095197         51.10015598848662        51.100152967453596       51.100149946420515       51.10014692538749        51.10014390435447        51.100140883321444       51.10013786228831        51.10013484125528        51.10013182022226        51.1001307286009         51.10013048182259        51.10013023504433        51.10012998826602        51.10012974148776        51.10012949470956        51.10012924793125        51.100129001152936       51.10012875437468        51.10012733736994        51.100122699822066       51.10011806227419        51.10011342472637        51.1001087871785         51.100104149630624       51.10009951208275        51.10009487453493        51.10009023698706        51.10008559943924        51.10008096189131        51.10007895950315        51.100078594967215       51.10007823043122        51.100077865895344       51.10007750135935        51.100077136823415       51.10007677228742        51.10007640775143        51.100076043215495       51.10007567867956        51.100078761888994       51.100083735464295       51.100088709039596       51.1000936826149         51.1000986561902         51.1001036297655         51.10010860334086        51.10011357691616        51.100118550491516       51.10012352406682        51.10012565128801        51.10012474347212        51.100123835656234       51.10012292784029        51.1001220200244         51.10012111220851        51.100120204392624       51.100119296576736       51.10011838876085        51.10011748094496        51.10011949790612        51.10012403303131        51.10012856815655        51.10013310328179        51.10013763840709        51.10014217353228        51.10014670865752        51.10015124378276        51.100155778908004       51.10016031403319        51.100162178424625       51.100161892756205       51.100161607087784       51.10016132141931        51.10016103575089        51.100160750082466       51.100160464414046       51.10016017874557        51.10015989307715        51.10015960740873        51.100159208581886       51.10015872930114        51.10015825002034        51.10015777073954        51.10015729145874        51.10015681217794        51.1001563328972         51.10015585361634        51.1001553743356         51.100154895054914       51.10015464732737        51.100154534273656       51.100154421219884       51.10015430816617        51.100154195112395       51.10015408205868        51.100153969004964       51.10015385595125        51.10015374289753        51.10015362984376        51.100153699793054       51.100153881076494       51.10015406235982        51.10015424364326        51.10015442492664        51.100154606210026       51.10015478749341        51.10015496877685        51.10015515006023        51.100155331343615       51.10015529075724        51.100155190093346       51.10015508942951        51.10015498876561        51.10015488810177        51.10015478743787        51.100154686773976       51.10015458611008        51.10015448544624        51.10015438478234        51.10015390419164        51.10015338629239        51.100152868393195       51.100152350493886       51.10015183259469        51.10015131469544        51.10015079679613        51.100150278896876       51.100149760997624       51.10015013258476        51.10015223913115        51.100154345677595       51.100156452223985       51.100158558770374       51.10016066531682        51.10016277186321        51.1001648784096         51.10016698495599        51.10016909150238        51.10017009232325        51.100170604841026       51.10017111735891        51.10017162987663        51.10017214239451        51.100172654912285       51.100173167430114       51.10017367994794        51.100174192465715       51.1001747049836         51.100174712227954       51.10016893204971        51.10016315187141        51.10015737169306        51.10015159151487        51.100145811336574       51.10014003115822        51.10013425097998        51.100128470801565       51.10012269062338        51.10011747497191        51.10011233469618        51.10010719442056        51.10010205414483        51.10009691386915        51.100091773593476       51.1000866333178         51.100081493042126       51.100085971315934       51.10009425345902        51.10010253560199        51.100110817745076       51.10011909988816        51.100127382031246       51.10013566417422        51.1001439463173         51.10014606359846        51.100132259563395       51.10011845552833        51.100104651493325       51.10009084745832        51.10007704342331        51.100063239388305       51.10004943535324        51.100035631318235       51.10002182728323        51.10000802324822        51.09999421921316        51.09998041517815        51.099966611143145       51.099956262543856       51.09995961575362        51.099962968963325       51.099957658001415       51.099944654230455       51.09993528077865        51.09994514878474        51.09995501679077        51.09996488479686        51.09997475280295        51.09998462080898        51.09999448881507        51.10000435682116        51.10001422482719        51.10002409283334        51.10003396083937        51.10004382884546        51.100053696851546       51.10006356485758        51.10006697605252        51.100057638945714       51.100048301838854       51.10003896473199        51.10002962762519        51.10002029051833        51.10001095341153        51.10000161630467        51.09999227919781        51.099982942090946       51.09997360498414        51.09996426787728        51.09995493077048        51.09994559366362        51.09994276420247        51.09995603583923        51.099959391375535       51.09994495311196        51.09994215847291        51.09995118529952        51.09996021212618        51.09996923895278        51.09997826577944        51.0999872926061         51.09999631943276        51.100005346259366       51.10001437308597        51.10002339991263        51.10003242673929        51.10004145356589        51.100050480392554       51.10005950721916        51.100062073845265       51.10005291370504        51.10004375356476        51.100034593424425       51.100025433284145       51.10001627314392        51.100007113003585       51.09999795286342        51.09998879272314        51.09997963258286        51.09997047244258        51.0999613123023         51.099952152162075       51.099942992021795       51.09993383188146        51.0999410561696         51.099943523905836       51.09993158701013        51.099940579859435       51.09994957270885        51.09995856555821        51.09996755840751        51.09997655125687        51.09998554410629        51.09999453695565        51.10000352980501        51.10001252265437        51.10002151550373        51.10003050835303        51.100039501202446       51.10004849405175        51.100057486901164       51.10006182500757        51.10005126185558        51.10004069870365        51.10003013555166        51.100019572399674       51.10000900924774        51.09999844609575        51.099987882943765       51.099977319791776       51.09996675663979        51.099956193487856       51.09994563033581        51.09993506718382        51.09992450403183        51.0999139408799         51.09991897010457        51.099931810688076       51.0999368847763         51.0999492462106         51.09996836866685        51.0999874911231         51.10000661357935        51.10002573603566        51.100044858491856       51.10006398094811        51.10008310340436        51.10010222586061        51.10012134831692        51.10014047077311        51.100159593229364       51.100178715685615       51.10019783814187        51.10021696059812        51.10019934765495        51.100178771408196       51.100158195161384       51.10013761891457        51.10011704266782        51.10009646642101        51.100075890174196       51.10005531392744        51.10003473768063        51.10001416143382        51.099993585187065       51.09997300894025        51.0999524326935         51.09993185644669        51.099916630053656       51.09991137734414        51.099914107049074       51.099921849383065       51.099942494305196       51.09996313922727        51.0999837841494         51.10000442907153        51.100025073993606       51.10004571891568        51.100066363837755       51.100087008759886       51.10010765368202        51.10012829860409        51.100148943526165       51.10016958844835        51.10019023337043        51.1002108782925         51.10020784427081        51.10018705451125        51.100166264751635       51.10014547499213        51.100124685232515       51.100103895472955       51.100083105713395       51.10006231595378        51.10004152619422        51.10002073643466        51.0999999466751         51.099979156915595       51.09995836715598        51.09993757739636        51.09991678763686        51.09991121242513        51.09991109903547        51.0999197390359         51.09993856164243        51.09996048377286        51.09998240590318        51.10000432803355        51.10002625016392        51.100048172294294       51.100070094424666       51.10009201655498        51.100113938685354       51.10013586081578        51.100157782946155       51.10017970507653        51.10020162720696        51.10022354933727        51.100238671641705       51.100225308000745       51.100211944359785       51.100198580718825       51.100185217077865       51.100171853436905       51.100158489795945       51.10014512615504        51.100131762514025       51.10011839887312        51.10010503523216        51.100091671591144       51.10007830795024        51.100064944309224       51.10005158066832        51.100028713932375       51.10000000000002
0.1                      5                        50.602920824303396       50.70276416692633        50.78446234549665        50.84980002345429        50.90431967778267        50.94783740336334        50.981973366242244       51.00631814527742        51.029560122934924       51.044313590700085       51.05846681974094        51.06711992058865        51.075207076469155       51.08101720254888        51.085278413566016       51.08953962458321        51.09152488567622        51.09341256318618        51.095300240696076       51.096538097093685       51.0972989113036         51.09805972551351        51.09854519190094        51.09883398596725        51.09912278003361        51.09940203402044        51.09956836376722        51.09964846702536        51.09973397464074        51.09981990931999        51.0998907379585         51.099911609300534       51.09993338791088        51.09995567802912        51.0999779681473         51.099990139068666       51.099992997698905       51.09999585632909        51.09999871495927        51.10000189973465        51.1000060933755         51.100010287016346       51.10001029587329        51.10001020050862        51.100010178603156       51.10001015669775        51.10001013479223        51.100010112886764       51.1000100909813         51.10000885360523        51.10000752782565        51.10000620204619        51.10000487626678        51.10000355048726        51.10000255685708        51.10000242099102        51.10000176500381        51.10000123414778        51.100004290623986       51.10000734710019        51.10001040357639        51.10001346005254        51.10001651652874        51.10001979031824        51.100024120487035       51.10002845065594        51.100031023168185       51.10003180396427        51.100032584760356       51.1000333655565         51.10003414635264        51.10003492714873        51.10003570794481        51.1000364887409         51.10003726953698        51.100053209387056       51.100070139501724       51.10008706961645        51.10010399973112        51.10012092984584        51.10013785996051        51.10014504017829        51.10015149131874        51.10015794245919        51.10016439359964        51.10017084474009        51.1001772958806         51.10018374702099        51.100190198161386       51.10019664930189        51.10020144515698        51.100198025875386       51.10019460659379        51.100191187312134       51.10018776803048        51.10018434874894        51.100180929467285       51.10017751018569        51.100174090904034       51.100170671622436       51.10016725234084        51.10016591594024        51.10016549158331        51.100165067226385       51.10016464286946        51.100164218512646       51.100163794155776       51.10016336979879        51.100162945441866       51.10016252108505        51.10016076774207        51.10015535693867        51.10014994613533        51.10014453533199        51.100139124528596       51.10013371372531        51.10012830292192        51.10012289211858        51.10011748131524        51.10011207051184        51.100106659708445       51.10010430413746        51.10010384750984        51.10010339088228        51.10010293425461        51.10010247762699        51.10010202099937        51.100101564371755       51.10010110774408        51.10010065111646        51.100100194488846       51.100103785663464       51.10010959620945        51.10011540675538        51.100121217301364       51.10012702784729        51.10013283839328        51.100138648939264       51.10014445948525        51.10015027003118        51.100156080577165       51.10015862219598        51.1001576781926         51.10015673418917        51.10015579018574        51.100154846182306       51.10015390217893        51.1001529581755         51.10015201417207        51.10015107016875        51.10015012616532        51.10015257075247        51.10015793283628        51.100163294920094       51.10016865700396        51.10017401908783        51.10017938117164        51.100184743255454       51.100190105339266       51.10019546742308        51.100200829507          51.100203050217374       51.10020274198217        51.10020243374703        51.100202125511885       51.10020181727663        51.100201509041426       51.10020120080628        51.10020089257108        51.10020058433588        51.10020027610068        51.10019985382985        51.100199350481375       51.1001988471329         51.10019834378437        51.10019784043595        51.100197337087366       51.10019683373895        51.100196330390474       51.100195827042          51.10019532369353        51.100195042681264       51.10019489098204        51.100194739282756       51.10019458758353        51.100194435884305       51.10019428418508        51.10019413248585        51.10019398078663        51.1001938290874         51.10019367738812        51.10019373834473        51.10019392867537        51.100194119006005       51.10019430933664        51.10019449966728        51.10019468999792        51.10019488032856        51.100195070659254       51.100195260989835       51.10019545132053        51.10019542054715        51.100195329903556       51.10019523925996        51.10019514861642        51.10019505797288        51.100194967329344       51.100194876685805       51.100194786042266       51.10019469539867        51.10019460475513        51.100194071522935       51.10019349482883        51.10019291813467        51.100192341440504       51.1001917647464         51.100191188052236       51.10019061135813        51.10019003466391        51.10018945796992        51.10018991207721        51.10019237678159        51.10019484148597        51.10019730619035        51.10019977089473        51.10020223559911        51.10020470030349        51.10020716500787        51.10020962971225        51.100212094416634       51.10021319051464        51.100213682218055       51.10021417392153        51.10021466562489        51.10021515732831        51.10021564903167        51.10021614073514        51.10021663243856        51.10021712414198        51.100217615845395       51.100217526583606       51.1002107829226         51.1002040392616         51.10019729560054        51.100190551939534       51.10018380827847        51.10017706461741        51.10017032095641        51.10016357729535        51.1001568336344         51.100150747015164       51.10014474812431        51.10013874923345        51.10013275034265        51.100126751451796       51.10012075256094        51.100114753670084       51.100108754779285       51.10011394677906        51.10012356446538        51.10013318215158        51.10014279983784        51.100152417524214       51.100162035210474       51.100171652896734       51.10018127058305        51.10018363562506        51.10016727005433        51.1001509044836         51.10013453891287        51.10011817334208        51.10010180777135        51.10008544220062        51.10006907662989        51.10005271105916        51.100036345488434       51.10001997991776        51.10000361434703        51.09998724877619        51.099970883205515       51.099958561834          51.09996227688981        51.09996599194574        51.099959806298784       51.09994482994239        51.09993408157766        51.09994574246099        51.09995740334432        51.09996906422765        51.099980725111095       51.09999238599437        51.10000404687776        51.100015707761145       51.10002736864442        51.10003902952781        51.100050690411194       51.10006235129458        51.10007401217791        51.100085673061244       51.10008966842497        51.10007852901765        51.10006738961039        51.10005625020301        51.10004511079575        51.10003397138843        51.10002283198111        51.100011692573844       51.10000055316647        51.09998941375915        51.099978274351884       51.09996713494462        51.09995599553724        51.09994485612998        51.09994128701618        51.099956448184          51.09996027832409        51.099943775668976       51.09994080744809        51.09995158038214        51.09996235331619        51.099973126250234       51.09998389918428        51.09999467211833        51.100005445052375       51.10001621798642        51.10002699092047        51.100037763854516       51.10004853678856        51.10005930972261        51.10007008265666        51.100080855590704       51.100083906391546       51.10007293972467        51.10006197305785        51.10005100639097        51.10004003972409        51.10002907305727        51.100018106390394       51.10000713972357        51.099996173056695       51.099985206389874       51.099974239723          51.09996327305612        51.0999523063893         51.09994133972242        51.09993037305554        51.09993844792314        51.099941221900735       51.09992760048334        51.09993831788415        51.09994903528491        51.09995975268566        51.099970470086475       51.09998118748729        51.0999919048881         51.100002622288855       51.100013339689724       51.10002405709048        51.10003477449129        51.10004549189205        51.10005620929286        51.10006692669367        51.10007764409448        51.10008287662936        51.10007055042786        51.1000582242263         51.1000458980248         51.100033571823246       51.10002124562175        51.10000891942025        51.09999659321869        51.099984267017135       51.099971940815635       51.099959614614136       51.099947288412636       51.09993496221108        51.09992263600958        51.09991030980808        51.099916043491476       51.0999308775788         51.099937281724976       51.09995204642382        51.099974567839524       51.099997089255226       51.100019610670984       51.10004213208663        51.100064653502386       51.10008717491803        51.10010969633373        51.10013221774943        51.10015473916519        51.100177260580836       51.100199781996594       51.100222303412295       51.100244824827996       51.10026734624364        51.100246831701725       51.100222845614326       51.10019885952687        51.100174873439414       51.100150887352015       51.100126901264616       51.100102915177104       51.100078929089705       51.10005494300225        51.10003095691479        51.100006970827394       51.099982984739995       51.09995899865248        51.09993501256508        51.09991713154193        51.09991063213437        51.09991396534815        51.09992325530595        51.09994728049054        51.09997130567518        51.09999533085971        51.100019356044356       51.100043381229          51.10006740641359        51.10009143159817        51.10011545678276        51.1001394819674         51.10016350715193        51.10018753233658        51.10021155752122        51.10023558270575        51.10025960789039        51.10025609122897        51.10023192221911        51.10020775320919        51.100183584199385       51.10015941518952        51.10013524617966        51.1001110771698         51.10008690815988        51.10006273914996        51.10003857014016        51.10001440113024        51.099990232120376       51.099966063110514       51.09994189410071        51.099917725090734       51.09991098515309        51.09991071112103        51.09992080071345        51.099942701481666       51.099968197500516       51.09999369351931        51.10001918953816        51.10004468555695        51.1000701815758         51.10009567759465        51.100121173613445       51.100146669632295       51.1001721656512         51.100197661669995       51.100223157688845       51.100248653707695       51.10027414972649        51.10029158368866        51.10027524394752        51.100258904206385       51.10024256446525        51.100226224724054       51.10020988498286        51.100193545241666       51.100177205500586       51.10016086575939        51.1001445260182         51.10012818627706        51.10011184653581        51.10009550679473        51.100079167053536       51.10006282731234        51.10003496005993        51.10000000000002
0.1                      6                        50.514713066202546       50.623689986044155       50.71493521129946        50.78955135207843        50.85289472382959        50.90450751763149        50.94584592291824        50.97606430604378        51.00503021797107        51.02402040484395        51.04230508200959        51.05382397156825        51.06464668399951        51.072553671789194       51.07847850217826        51.084403332567376       51.08727302495873        51.09001172531487        51.09275042567094        51.094576966208024       51.0957338767746         51.09689078734124        51.09763957798475        51.09809686135645        51.098554144728155       51.09899695100222        51.099264838591296       51.09939860097978        51.09954090095118        51.09968387558064        51.099802169169834       51.09983883991282        51.099876745621145       51.09991534758922        51.099953949557346       51.09997551577936        51.099981404687014       51.09998729359478        51.09999318250243        51.09999950225904        51.100007154761386       51.10001480726379        51.10001505670459        51.100015140575806       51.10001558783699        51.10001603509818        51.100016482359365       51.10001692962055        51.10001737688174        51.100015788851294       51.100014052790414       51.10001231672959        51.10001058066882        51.10000884460794        51.10000761451823        51.10000768524225        51.10000674199557        51.10000597457082        51.100010247708155       51.10001452084538        51.10001879398271        51.100023067119935       51.10002734025716        51.10003169966808        51.10003647846304        51.100041257258          51.10004444723478        51.10004601760562        51.100047587976405       51.10004915834725        51.100050728718145       51.10005229908893        51.100053869459714       51.100055439830555       51.10005701020134        51.10007440333868        51.100092830097594       51.10011125685651        51.10012968361548        51.10014811037445        51.100166537133305       51.10017481864361        51.10018234151289        51.10018986438217        51.100197387251455       51.10020491012068        51.10021243299002        51.1002199558593         51.10022747872853        51.100235001597866       51.10024063838182        51.10023691457479        51.10023319076777        51.100229466960684       51.100225743153715       51.10022201934669        51.10021829553966        51.100214571732636       51.10021084792561        51.10020712411858        51.10020340031156        51.100201831287336       51.10020120579077        51.1002005802942         51.10019995479763        51.10019932930112        51.10019870380461        51.10019807830804        51.10019745281147        51.10019682731502        51.1001947511412         51.100188682604994       51.100182614068785       51.10017654553252        51.100170476996254       51.10016440845999        51.10015833992378        51.100152271387515       51.10014620285125        51.1001401343151         51.100134065778775       51.10013140169292        51.10013085360271        51.10013030551261        51.10012975742245        51.10012920933224        51.10012866124208        51.100128113151925       51.10012756506171        51.100127016971555       51.1001264688814         51.10013049015731        51.10013701677292        51.10014354338858        51.10015007000419        51.100156596619854       51.10016312323552        51.100169649851125       51.10017617646679        51.100182703082396       51.10018922969806        51.100192148464544       51.100191220219585       51.10019029197474        51.100189363729896       51.100188435484995       51.10018750724015        51.100186578995306       51.100185650750404       51.10018472250556        51.100183794260715       51.10018663984147        51.10019273459727        51.10019882935296        51.100204924108766       51.10021101886451        51.100217113620204       51.10022320837595        51.1002293031317         51.1002353978875         51.10024149264319        51.1002440364735         51.10024372165043        51.10024340682736        51.10024309200435        51.10024277718128        51.100242462358324       51.100242147535255       51.100241832712186       51.10024151788912        51.10024120306616        51.10024077907087        51.10024027745584        51.100239775840805       51.10023927422577        51.10023877261074        51.1002382709957         51.10023776938067        51.10023726776569        51.100236766150715       51.10023626453568        51.10023595899713        51.10023576749876        51.10023557600039        51.10023538450207        51.1002351930037         51.100235001505325       51.10023481000695        51.10023461850858        51.100234427010264       51.100234235511834       51.10023428150225        51.10023447197443        51.10023466244655        51.10023485291873        51.10023504339091        51.10023523386303        51.10023542433521        51.10023561480739        51.10023580527951        51.10023599575169        51.10023597946906        51.10023590720186        51.10023583493455        51.10023576266735        51.1002356904001         51.10023561813284        51.10023554586559        51.10023547359833        51.10023540133113        51.10023532906388        51.10023476108813        51.10023414443418        51.10023352778023        51.10023291112623        51.10023229447228        51.10023167781833        51.10023106116438        51.10023044451037        51.100229827856424       51.10023035947563        51.10023313082229        51.10023590216895        51.10023867351566        51.10024144486232        51.100244216209035       51.10024698755569        51.10024975890241        51.10025253024912        51.10025530159578        51.10025645057408        51.10025688309298        51.100257315612          51.10025774813096        51.10025818064992        51.100258613168876       51.10025904568789        51.10025947820685        51.10025991072581        51.10026034324483        51.100260133328675       51.10025256493441        51.10024499654014        51.100237428145874       51.10022985975161        51.10022229135734        51.100214722963074       51.10020715456881        51.100199586174426       51.100192017780216       51.10018518733597        51.10017845542302        51.10017172351007        51.100164991597126       51.10015825968418        51.10015152777123        51.10014479585834        51.10013806394534        51.10014385259251        51.100154592773606       51.1001653329547         51.100176073135685       51.10018681331678        51.10019755349788        51.10020829367892        51.100219033860014       51.10022156993148        51.100202918144646       51.100184266357815       51.10016561457098        51.10014696278415        51.10012831099732        51.10010965921049        51.10009100742366        51.10007235563688        51.100053703849994       51.10003505206322        51.10001640027633        51.09999774848956        51.09997909670267        51.0999649944884         51.09996893265401        51.099972870819556       51.09996594331943        51.099949368331465       51.099937526392694       51.09995077061404        51.09996401483534        51.099977259056686       51.099990503278036       51.10000374749933        51.10001699172068        51.10003023594197        51.10004348016332        51.10005672438467        51.10006996860602        51.10008321282737        51.100096457048664       51.10010970126996        51.100114198514405       51.10010142576306        51.10008865301171        51.100075880260306       51.10006310750896        51.100050334757555       51.10003756200621        51.1000247892548         51.100012016503456       51.09999924375211        51.09998647100076        51.09997369824936        51.09996092549795        51.09994815274655        51.09994384561185        51.09996048395095        51.09996468175808        51.099946555836766       51.0999435545873         51.09995590901946        51.0999682634515         51.09998061788366        51.09999297231582        51.10000532674786        51.10001768118002        51.10003003561212        51.100042390044166       51.100054744476324       51.100067098908426       51.10007945334053        51.10009180777263        51.10010416220473        51.10010764691651        51.100095031023045       51.10008241512958        51.10006979923611        51.10005718334264        51.10004456744923        51.10003195155571        51.100019335662296       51.10000671976883        51.09999410387542        51.09998148798195        51.09996887208848        51.099956256195014       51.0999436403016         51.09993102440808        51.099939683315654       51.09994267750744        51.099927745424054       51.09994002217826        51.09995229893252        51.09996457568673        51.09997685244093        51.09998912919525        51.100001405949456       51.10001368270372        51.10002595945792        51.100038236212185       51.10005051296639        51.100062789720596       51.10007506647486        51.10008734322912        51.100099619983325       51.10010568362111        51.10009185716922        51.10007803071733        51.10006420426549        51.100050377813545       51.10003655136171        51.10002272490988        51.100008898457986       51.099995072006095       51.09998124555426        51.09996741910231        51.09995359265048        51.09993976619853        51.0999259397467         51.09991211329486        51.09991839358344        51.09993486611671        51.09994259949417        51.099959550477934       51.09998505333226        51.10001055618642        51.10003605904069        51.100061561894904       51.10008706474912        51.10011256760339        51.100138070457604       51.100163573311875       51.10018907616609        51.1002145790203         51.10024008187452        51.10026558472879        51.100291087583          51.10031659043722        51.10029361937126        51.10026673810029        51.10023985682926        51.100212975558236       51.100186094287324       51.10015921301624        51.100132331745215       51.100105450474246       51.10007856920322        51.10005168793219        51.100024806661224       51.0999979253902         51.09997104411917        51.0999441628482         51.09992397427783        51.09991626284807        51.099920174101044       51.09993089082241        51.09995777174174        51.09998465266102        51.10001153358036        51.10003841449969        51.10006529541897        51.10009217633825        51.10011905725764        51.10014593817692        51.10017281909626        51.10019970001554        51.10022658093487        51.10025346185421        51.100280342773544       51.10030722369288        51.10030330707775        51.10027629682486        51.10024928657214        51.1002222763193         51.10019526606652        51.10016825581374        51.10014124556096        51.10011423530807        51.10008722505529        51.10006021480251        51.100033204549675       51.100006194296896       51.09997918404406        51.09995217379122        51.0999251635385         51.09991733108916        51.09991685336644        51.09992816503484        51.09995264808305        51.09998114041974        51.100009632756496       51.10003812509319        51.10006661742989        51.100095109766585       51.10012360210328        51.10015209443998        51.10018058677673        51.10020907911343        51.10023757145018        51.100266063786876       51.10029455612357        51.100323048460325       51.10034234994873        51.10032314898103        51.10030394801345        51.10028474704575        51.10026554607805        51.10024634511046        51.10022714414271        51.100207943175064       51.100188742207365       51.10016954123972        51.10015034027202        51.100131139304324       51.10011193833668        51.10009273736898        51.10007353640128        51.10004090120134        51.10000000000002
0.1                      7                        50.43270826286522        50.547523087596915       50.64589188318769        50.72815237337932        50.79919875028975        50.858281595845995       50.90657995547326        50.94273493193964        50.97752217393236        51.001021904809136       51.02372322707771        51.03840977359289        51.05227162623885        51.06254559765904        51.07038184688548        51.07821809611187        51.08213262631625        51.08587900897476        51.08962539163326        51.09215633957666        51.093795017305524       51.095433695034444       51.09650508369049        51.097171275538926       51.097837467387365       51.0984831872135         51.09887791053325        51.09907960983901        51.0992937294709         51.0995088305836         51.09968722660602        51.09974423495987        51.09980284362882        51.09986235453789        51.099921865447016       51.099955555612894       51.09996548398385        51.09997541235492        51.09998534072599        51.09999581252055        51.10000796528874        51.10002011805682        51.10002071687563        51.10002107482529        51.1000222176134         51.10002336040168        51.100024503189786       51.10002564597801        51.10002678876617        51.10002486562536        51.10002271949406        51.10002057336271        51.100018427231475       51.10001628110018        51.10001485019643        51.10001525173868        51.100013978934044       51.10001293576386        51.10001847588728        51.10002401601059        51.10002955613402        51.100035096257386       51.100040636380754       51.10004610647502        51.1000512361515         51.100056365827925       51.10006017948399        51.10006265161792        51.10006512375185        51.10006759588589        51.10007006801982        51.10007254015375        51.100075012287675       51.10007748442166        51.100079956555646       51.100098378282155       51.100117841915164       51.100137305548174       51.10015676918124        51.10017623281425        51.10019569644726        51.10020498176391        51.100213505966735       51.10022203016956        51.100230554372445       51.10023907857533        51.100247602778154       51.10025612698104        51.10026465118386        51.10027317538675        51.10027961022723        51.10027567561792        51.10027174100867        51.10026780639936        51.10026387179005        51.100259937180795       51.10025600257154        51.10025206796229        51.10024813335298        51.10024419874367        51.10024026413441        51.10023847464197        51.10023762444479        51.100236774247605       51.10023592405037        51.100235073853185       51.100234223656          51.10023337345882        51.10023252326164        51.1002316730644         51.10022928756746        51.10022267682098        51.100216066074495       51.1002094553279         51.10020284458136        51.10019623383488        51.10018962308834        51.100183012341745       51.10017640159526        51.10016979084867        51.100163180102186       51.10016025216936        51.100159613245864       51.10015897432231        51.10015833539876        51.10015769647515        51.10015705755154        51.10015641862799        51.10015577970432        51.10015514078077        51.10015450185722        51.10015887537031        51.100165997154704       51.1001731189391         51.100180240723375       51.10018736250777        51.1001944842921         51.10020160607644        51.10020872786083        51.100215849645224       51.1002229714295         51.10022623009354        51.100225369553186       51.10022450901289        51.100223648472706       51.10022278793235        51.10022192739217        51.10022106685187        51.10022020631163        51.10021934577139        51.10021848523104        51.100221705173055       51.10022843831405        51.10023517145504        51.10024190459603        51.100248637737025       51.10025537087802        51.10026210401901        51.10026883716           51.100275570300994       51.10028230344204        51.100285137192884       51.100284831760916       51.10028452632889        51.100284220896924       51.100283915464956       51.10028361003299        51.100283304600964       51.10028299916894        51.10028269373697        51.100282388305004       51.10028198430496        51.10028151022459        51.10028103614417        51.10028056206369        51.10028008798332        51.1002796139029         51.100279139822476       51.10027866574205        51.10027819166169        51.100277717581264       51.10027739627503        51.100277163823876       51.100276931372775       51.10027669892162        51.10027646647046        51.100276234019304       51.10027600156815        51.10027576911705        51.10027553666589        51.10027530421473        51.1002753292654         51.10027551097346        51.10027569268141        51.100275874389354       51.1002760560973         51.1002762378053         51.10027641951319        51.100276601221196       51.1002767829292         51.10027696463709        51.1002769675232         51.10027692198827        51.10027687645328        51.10027683091829        51.10027678538336        51.100276739848425       51.100276694313436       51.100276648778504       51.100276603243515       51.10027655770858        51.1002759728874         51.10027533510868        51.10027469732984        51.10027405955111        51.100273421772386       51.1002727839936         51.10027214621488        51.100271508436094       51.10027087065737        51.1002714747799         51.10027450125318        51.10027752772652        51.1002805541998         51.100283580673135       51.10028660714647        51.10028963361975        51.10029266009309        51.10029568656637        51.100298713039706       51.10029987250124        51.10030020746575        51.10030054243026        51.10030087739483        51.100301212359284       51.100301547323795       51.100301882288306       51.10030221725276        51.10030255221727        51.10030288718178        51.10030253246316        51.10029427808513        51.1002860237071         51.10027776932907        51.10026951495104        51.100261260573006       51.10025300619492        51.100244751816945       51.10023649743886        51.10022824306088        51.10022079593443        51.10021345659243        51.10020611725042        51.10019877790842        51.10019143856641        51.10018409922441        51.1001767598824         51.10016942054034        51.100175688756394       51.10018733838376        51.100198988011186       51.10021063763861        51.10022228726598        51.100233936893346       51.10024558652077        51.100257236148195       51.10025986651772        51.10023920383446        51.100218541151094       51.10019787846778        51.10017721578447        51.100156553101215       51.10013589041796        51.10011522773459        51.100094565051336       51.100073902368024       51.10005323968471        51.10003257700146        51.10001191431809        51.09999125163483        51.09997556050729        51.09997958304615        51.09998360558495        51.09997606906347        51.09995826939763        51.09994561522382        51.09996023324385        51.09997485126382        51.0999894692838         51.10000408730383        51.100018705323805       51.10003332334384        51.10004794136387        51.10006255938379        51.10007717740382        51.10009179542379        51.100106413443825       51.1001210314638         51.10013564948383        51.10014056632099        51.10012632918193        51.100112092042934       51.100097854903936       51.10008361776488        51.100069380625825       51.100055143486884       51.10004090634783        51.10002666920877        51.100012432069775       51.09999819493078        51.09998395779178        51.09996972065272        51.09995548351367        51.09995043998987        51.0999681431403         51.09997260167779        51.09995329361533        51.09995039989076        51.09996417121158        51.09997794253235        51.099991713853115       51.10000548517394        51.10001925649476        51.100033027815584       51.10004679913635        51.100060570457174       51.10007434177794        51.100088113098764       51.10010188441959        51.10011565574041        51.10012942706118        51.10013329542005        51.1001191876            51.10010507977995        51.100090971959844       51.10007686413974        51.10006275631969        51.10004864849958        51.10003454067953        51.10002043285948        51.10000632503943        51.099992217219324       51.09997810939922        51.09996400157917        51.09994989375912        51.09993578593895        51.099944762347036       51.09994789072584        51.099932021832274       51.09994569274187        51.099959363651635       51.09997303456129        51.09998670547094        51.100000376380706       51.10001404729036        51.10002771820007        51.10004138910972        51.10005506001943        51.10006873092908        51.10008240183879        51.10009607274844        51.10010974365815        51.10012341456786        51.10013024598288        51.10011518207989        51.10010011817678        51.100085054273734       51.100069990370685       51.100054926467635       51.100039862564586       51.100024798661536       51.10000973475849        51.09999467085544        51.09997960695239        51.09996454304934        51.09994947914629        51.09993441524324        51.09991935134019        51.09992602038034        51.09994377630176        51.099952838083766       51.099971758373044       51.09999982514489        51.10002789191674        51.10005595868853        51.100084025460376       51.100112092232166       51.10014015900407        51.10016822577586        51.10019629254771        51.100224359319554       51.1002524260914         51.10028049286325        51.100308559635096       51.10033662640694        51.10036469317873        51.10033971066355        51.10031044886608        51.10028118706856        51.100251925271095       51.10022266347357        51.10019340167611        51.10016413987853        51.10013487808112        51.1001056162836         51.10007635448608        51.10004709268861        51.10001783089109        51.09998856909357        51.0999593072961         51.0999371582613         51.09992826948519        51.09993273330804        51.09994475593243        51.09997396805869        51.100003180184956       51.100032392311164       51.10006160443743        51.10009081656369        51.10012002868996        51.10014924081622        51.10017845294249        51.100207665068694       51.10023687719496        51.10026608932117        51.10029530144743        51.100324513573696       51.10035372569996        51.100349491817155       51.10032017832873        51.10029086484036        51.10026155135205        51.10023223786362        51.10020292437525        51.100173610886884       51.100144297398515       51.10011498391009        51.10008567042178        51.10005635693341        51.10002704344504        51.09999772995667        51.09996841646824        51.09993910297993        51.099930250233456       51.099929525771756       51.09994183200024        51.09996840144669        51.09999931253071        51.100030223614624       51.10006113469865        51.100092045782674       51.1001229568667         51.10015386795067        51.100184779034635       51.10021569011866        51.100246601202684       51.10027751228665        51.10030842337062        51.1003393344547         51.10037024553867        51.10039097042193        51.10036902310139        51.100347075780974       51.10032512846044        51.100303181139964       51.10028123381949        51.100259286498954       51.100237339178534       51.10021539185806        51.10019344453758        51.100171497217104       51.10014954989657        51.100127602576094       51.10010565525556        51.10008370793514        51.10004653735655        51.10000000000002
0.1                      8                        50.37919646039728        50.49504798642391        50.59546198868611        50.680505275883434       50.75474840016602        50.817346450379034       50.86933430347892        50.909075549140766       50.94743743396424        50.97421011154012        51.00016303139279        51.01757524288621        51.03410864378776        51.046692577518456       51.05659518130193        51.0664977850854         51.07183125261702        51.07696881395458        51.0821063752922         51.08574043521753        51.088270725552036       51.090801015886655       51.092547129267984       51.093733129625605       51.09491912998317        51.0960762795828         51.0968430304747         51.09730396549361        51.0977877737713         51.09827338954278        51.09868821463999        51.09886892738848        51.099052166865135       51.09923683088323        51.09942149490132        51.099540712523776       51.099599702452          51.09965869238022        51.09971768230844        51.09977721857081        51.099838444809905       51.099899671049          51.099915841111795       51.09993086414062        51.09994636877195        51.0999618734034         51.09997737803474        51.09999288266613        51.100008387297464       51.10001103400822        51.10001274553963        51.100014457071154       51.10001616860268        51.10001788013403        51.10002043796027        51.100025080190676       51.10002455884887        51.10002430736063        51.10003179218626        51.100039277011945       51.100046761837575       51.100054246663206       51.100061731488836       51.10006891235321        51.100074615634014       51.10008031891482        51.10008482507101        51.10008811090489        51.100091396738776       51.10009468257266        51.100097968406544       51.100101254240485       51.10010454007431        51.10010782590825        51.10011111174208        51.100129823925215       51.10014954383411        51.100169263742885       51.10018898365172        51.100208703560554       51.10022842346939        51.10023829707643        51.10024743439715        51.10025657171775        51.10026570903847        51.10027484635907        51.10028398367979        51.10029312100045        51.10030225832111        51.10031139564177        51.10031833542428        51.10031436888369        51.1003104023431         51.10030643580245        51.10030246926186        51.10029850272127        51.10029453618074        51.100290569640094       51.10028660309945        51.10028263655886        51.10027867001827        51.10027674886658        51.10027572334161        51.100274697816644       51.100273672291735       51.10027264676677        51.10027162124186        51.10027059571689        51.10026957019198        51.100268544667074       51.100265973320916       51.100259147769634       51.10025232221835        51.10024549666707        51.10023867111585        51.100231845564565       51.10022502001323        51.100218194461945       51.10021136891072        51.100204543359496       51.10019771780816        51.10019466921           51.10019396813237        51.100193267054635       51.100192565976954       51.100191864899216       51.100191163821535       51.10019046274385        51.100189761666115       51.10018906058838        51.10018835951075        51.10019287246166        51.10020024421493        51.10020761596809        51.1002149877213         51.100222359474515       51.10022973122773        51.10023710298094        51.1002444747341         51.10025184648731        51.10025921824058        51.100262674236035       51.1002619549007         51.100261235565426       51.10026051623004        51.10025979689476        51.10025907755943        51.100258358224096       51.10025763888876        51.10025691955349        51.100256200218155       51.10025966038654        51.10026671900914        51.10027377763174        51.10028083625434        51.100287894877056       51.1002949534996         51.1003020121222         51.1003090707448         51.10031612936746        51.10032318799           51.10032619948481        51.100325952861226       51.10032570623764        51.100325459614          51.10032521299041        51.100324966366884       51.1003247197433         51.100324473119656       51.10032422649607        51.100323979872485       51.10032363864161        51.10032323014639        51.10032282165116        51.100322413155936       51.10032200466071        51.100321596165486       51.10032118767032        51.10032077917509        51.10032037067987        51.10031996218464        51.10031965204274        51.10031939910414        51.10031914616559        51.10031889322704        51.100318640288435       51.10031838734983        51.10031813441128        51.10031788147268        51.10031762853413        51.10031737559552        51.10031738536111        51.100317554949015       51.10031772453681        51.10031789412466        51.10031806371245        51.1003182333003         51.10031840288815        51.10031857247594        51.10031874206379        51.10031891165164        51.100318932549214       51.100318913184765       51.10031889382026        51.10031887445575        51.100318855091245       51.100318835726796       51.10031881636229        51.10031879699784        51.10031877763333        51.100318758268884       51.100318181196656       51.1003175493579         51.10031691751908        51.10031628568032        51.10031565384156        51.100315022002746       51.10031439016393        51.100313758325115       51.10031312648641        51.10031376432141        51.1003168786782         51.10031999303499        51.100323107391716       51.1003262217485         51.10032933610523        51.10033245046202        51.100335564818806       51.100338679175536       51.100341793532266       51.10034288718441        51.10034308846667        51.10034328974899        51.10034349103125        51.10034369231357        51.100343893595834       51.10034409487815        51.100344296160415       51.10034449744268        51.10034469872494        51.1003441960562         51.100335630302425       51.10032706454865        51.10031849879488        51.1003099330411         51.10030136728733        51.10029280153361        51.10028423577984        51.10027567002601        51.10026710427229        51.10025939156543        51.10025179275766        51.100244193949834       51.100236595142064       51.10022899633424        51.10022139752647        51.10021379871864        51.10020619991087        51.10021263299575        51.10022461530468        51.1002365976135         51.10024857992238        51.100260562231256       51.10027254454019        51.10028452684901        51.10029650915794        51.10029908674255        51.10027737577235        51.10025566480209        51.10023395383189        51.10021224286163        51.100190531891485       51.100168820921226       51.10014710995097        51.100125398980765       51.10010368801062        51.10008197704036        51.10006026607016        51.10003855509996        51.1000168441297         51.10000026819296        51.100004054158944       51.10000784012499        51.100000051834684       51.099981986907665       51.09996921131511        51.09998447031154        51.09999972930797        51.10001498830445        51.10003024730088        51.100045506297306       51.10006076529373        51.100076024290104       51.10009128328653        51.100106542283015       51.10012180127944        51.10013706027587        51.1001523192723         51.100167578268724       51.100172648467606       51.10015760194574        51.10014255542393        51.100127508902006       51.100112462380196       51.10009741585827        51.10008236933652        51.10006732281465        51.100052276292786       51.10003722977086        51.10002218324905        51.100007136727186       51.099992090205376       51.09997704368351        51.099971446436996       51.0999892284147         51.099993680147236       51.09997421161847        51.099971611751414       51.099986138192946       51.10000066463442        51.1000151910759         51.10002971751743        51.100044243958905       51.10005877040044        51.100073296841856       51.10008782328333        51.100102349724864       51.10011687616634        51.10013140260787        51.10014592904935        51.10016045549082        51.100164514343874       51.10014957208949        51.10013462983511        51.10011968758067        51.10010474532629        51.10008980307191        51.10007486081753        51.10005991856315        51.100044976308766       51.100030034054384       51.1000150918            51.100000149545565       51.09998520729118        51.09997026503686        51.09995532278242        51.0999640990355         51.09996719619062        51.0999512741563         51.09996571290043        51.099980151644615       51.09999459038875        51.10000902913282        51.100023467877065       51.100037906621196       51.100052345365384       51.100066784109515       51.1000812228537         51.100095661597834       51.100110100341965       51.100124539086096       51.100138977830284       51.10015341657447        51.10016072407615        51.1001452022856         51.10012968049506        51.10011415870457        51.100098636914026       51.100083115123425       51.10006759333294        51.10005207154239        51.100036549751906       51.10002102796136        51.10000550617076        51.09998998438027        51.09997446258973        51.09995894079918        51.099943419008696       51.09995011846593        51.099968236239874       51.099978344980514       51.099998416912285       51.10002773244969        51.10005704798715        51.10008636352461        51.10011567906196        51.10014499459942        51.10017431013682        51.100203625674226       51.10023294121169        51.10026225674915        51.10029157228655        51.100320887823955       51.10035020336136        51.10037951889876        51.100408834436166       51.10038309708767        51.10035291883423        51.10032274058074        51.10029256232724        51.1002623840738         51.10023220582036        51.100202027566866       51.10017184931337        51.10014167105987        51.10011149280638        51.100081314552995       51.1000511362995         51.100020958046          51.099990779792506       51.09996773344261        51.099957983035324       51.09996287724289        51.0999757567281         51.10000586732906        51.10003597793002        51.10006608853098        51.10009619913194        51.10012630973296        51.10015642033392        51.10018653093488        51.10021664153578        51.1002467521368         51.1002768627377         51.10030697333866        51.10033708393968        51.10036719454064        51.10039730514154        51.100392969311656       51.100362803706275       51.10033263810095        51.100302472495684       51.10027230689036        51.100242141285094       51.10021197567971        51.100181810074446       51.100151644469065       51.1001214788638         51.10009131325842        51.10006114765315        51.10003098204788        51.1000008164425         51.099970650837236       51.09996102873146        51.09995987756747        51.09997230780874        51.09999939053972        51.10003093340015        51.10006247626063        51.10009401912106        51.100125561981486       51.10015710484197        51.100188647702396       51.10022019056282        51.10025173342325        51.100283276283676       51.10031481914416        51.10034636200464        51.10037790486513        51.10040944772555        51.10043024828201        51.100406046997875       51.1003818457138         51.10035764442972        51.10033344314559        51.10030924186151        51.100285040577376       51.1002608392933         51.100236638009164       51.10021243672509        51.10018823544101        51.100164034156876       51.1001398328728         51.100115631588665       51.10009143030453        51.1000507766683         51.10000000000002
0.1                      9                        50.331877464932234       50.44805974220435        50.54961288167431        50.6364686947868         50.71295010883438        50.77816840439971        50.83306450896538        50.8757949943988         50.91715524087499        50.946850792089265       50.97572126809973        50.99570336633997        51.01477087995772        51.02961000238088        51.041580524731444       51.05355104708201        51.06037291584221        51.06697403103465        51.073575146227085       51.0783946357883         51.08190614946841        51.08541766314863        51.08791764187015        51.089695112869265       51.09147258386838        51.09321238810713        51.0944086728482         51.09517452661146        51.09597523668543        51.09677870117969        51.097472141389744       51.097801719497284       51.098134885363834       51.09847007396934        51.098805262574786       51.099027949235506       51.099147104866574       51.099266260497586       51.0993854161286         51.09950509240764        51.09962637920836        51.09974766600914        51.09978319646325        51.099816468095185       51.09984971719473        51.09988296629433        51.099916215393876       51.09994946449342        51.09998271359302        51.09999115406424        51.099997790160046       51.10000442625585        51.10001106235177        51.10001769844763        51.10002528704297        51.10003512879473        51.100035635515894       51.100036448442836       51.10004603985101        51.10005563125924        51.10006522266747        51.10007481407564        51.10008440548387        51.10009344338073        51.100099790608226       51.10010613783578        51.10011135276511        51.10011541345489        51.100119474144606       51.10012353483444        51.10012759552416        51.100131656213875       51.10013571690365        51.10013977759343        51.100143838283145       51.100162720094545       51.10018257009506        51.10020242009563        51.10022227009625        51.10024212009688        51.10026197009745        51.10027234273883        51.10028200668262        51.10029167062646        51.100301334570304       51.100310998514146       51.10032066245799        51.10033032640183        51.10033999034562        51.10034965428946        51.1003570321663         51.10035306435361        51.100349096540924       51.100345128728236       51.10034116091555        51.100337193102916       51.10033322529023        51.1003292574776         51.10032528966485        51.10032132185222        51.10031735403953        51.10031532160747        51.100314136632164       51.10031295165686        51.1003117666815         51.100310581706196       51.100309396730836       51.10030821175553        51.10030702678023        51.100305841804925       51.10030311345207        51.10029613761901        51.10028916178601        51.100282185953006       51.10027521012           51.10026823428694        51.100261258453884       51.10025428262088        51.10024730678782        51.10024033095476        51.10023335512176        51.10023021495357        51.10022945879723        51.10022870264072        51.10022794648444        51.10022719032804        51.100226434171645       51.10022567801525        51.10022492185891        51.100224165702514       51.100223409546174       51.10022802041476        51.100235573971986       51.10024312752927        51.100250681086436       51.10025823464366        51.10026578820094        51.10027334175817        51.10028089531539        51.10028844887256        51.10029600242984        51.10029962570286        51.10029905815571        51.10029849060845        51.100297923061305       51.1002973555141         51.1002967879669         51.10029622041969        51.100295652872546       51.10029508532534        51.10029451777814        51.100298188634156       51.10030550865548        51.100312828676806       51.100320148698074       51.1003274687194         51.100334788740724       51.10034210876199        51.10034942878332        51.1003567488047         51.10036406882597        51.10036723500036        51.10036705714259        51.100366879284934       51.100366701427276       51.100366523569505       51.100366345711905       51.10036616785419        51.100365989996476       51.10036581213876        51.10036563428116        51.10036536325492        51.100365025987344       51.10036468871982        51.1003643514523         51.10036401418472        51.10036367691714        51.10036333964962        51.100363002382096       51.10036266511452        51.10036232784694        51.100362034288594       51.10036176615199        51.10036149801533        51.10036122987867        51.10036096174207        51.10036069360535        51.10036042546881        51.10036015733215        51.10035988919549        51.10035962105883        51.100359617848994       51.10035977581367        51.100359933778236       51.1003600917428         51.100360249707364       51.100360407671985       51.10036056563655        51.10036072360111        51.100360881565734       51.10036103953024        51.10036107744838        51.10036108286056        51.10036108827268        51.10036109368485        51.10036109909697        51.10036110450915        51.10036110992121        51.100361115333385       51.10036112074556        51.100361126157736       51.10036056029833        51.10035993834049        51.100359316382594       51.1003586944247         51.10035807246686        51.10035745050902        51.10035682855107        51.10035620659323        51.100355584635395       51.100356247236505       51.10035941539326        51.10036258355001        51.10036575170682        51.10036891986351        51.10037208802032        51.10037525617702        51.100378424333826       51.10038159249052        51.10038476064733        51.100385775776374       51.10038584009999        51.10038590442366        51.100385968747275       51.10038603307095        51.10038609739456        51.10038616171818        51.10038622604179        51.10038629036546        51.10038635468908        51.100385706905456       51.10037690261555        51.1003680983257         51.10035929403574        51.100350489745836       51.100341685455874       51.100332881166025       51.10032407687612        51.10031527258616        51.10030646829631        51.10029855871312        51.10029076859132        51.100282978469636       51.10027518834784        51.100267398226094       51.10025960810435        51.10025181798267        51.100244027860924       51.10025056470147        51.100262767457934       51.100274970214286       51.10028717297075        51.100299375727104       51.10031157848357        51.10032378123992        51.10033598399639        51.10033848353498        51.100315923632365       51.100293363729634       51.10027080382696        51.10024824392423        51.10022568402155        51.10020312411888        51.100180564216146       51.10015800431347        51.10013544441074        51.10011288450812        51.10009032460539        51.100067764702715       51.10004520480004        51.10002789129055        51.100031381257736       51.10003487122498        51.10002690055421        51.10000875412703        51.09999598761897        51.100011735817134       51.1000274840153         51.10004323221358        51.100058980411745       51.10007472860997        51.10009047680819        51.10010622500636        51.10012197320458        51.1001377214028         51.10015346960097        51.10016921779925        51.100184965997414       51.10020071419558        51.10020588354166        51.10019016604474        51.10017444854782        51.1001587310509         51.10014301355392        51.10012729605694        51.10011157856002        51.10009586106315        51.100080143566174       51.10006442606925        51.10004870857233        51.10003299107541        51.10001727357837        51.10000155608151        51.099995450534266       51.10001312669715        51.10001752078142        51.099998081036176       51.099995800526926       51.10001094133855        51.100026082150066       51.100041222961636       51.100056363773206       51.100071504584776       51.1000866453964         51.100101786207915       51.100116927019485       51.100132067831055       51.100147208642625       51.100162349454195       51.100177490265764       51.100192631077334       51.100196839675846       51.10018120376526        51.10016556785462        51.100149931943974       51.10013429603339        51.1001186601228         51.10010302421216        51.100087388301574       51.10007175239093        51.100056116480346       51.1000404805697         51.100024844659174       51.100009208748475       51.09999357283789        51.099977936927246       51.0999864235925         51.09998946107521        51.09997365073917        51.09998872551722        51.100003800295326       51.100018875073374       51.100033949851365       51.10004902462953        51.100064099407575       51.10007917418568        51.10009424896373        51.10010932374183        51.10012439851988        51.100139473297986       51.100154548076034       51.10016962285408        51.10018469763213        51.100192417796734       51.100176593589765       51.100160769382796       51.10014494517583        51.10012912096886        51.10011329676189        51.10009747255492        51.10008164834795        51.100065824140984       51.100049999934015       51.100034175727046       51.10001835152008        51.10000252731311        51.09998670310614        51.09997087889917        51.099977542867975       51.099995845369165       51.100006930831          51.10002798253646        51.10005828067966        51.10008857882275        51.100118876965894       51.10014917510904        51.10017947325218        51.10020977139527        51.100240069538415       51.10027036768156        51.10030066582476        51.10033096396785        51.10036126211105        51.10039156025414        51.10042185839728        51.10045215654043        51.10042591175136        51.10039510586097        51.10036429997058        51.10033349408013        51.1003026881898         51.10027188229947        51.10024107640902        51.10021027051863        51.100179464628354       51.10014865873791        51.10011785284752        51.10008704695713        51.100056241066795       51.100025435176406       51.10000170523614        51.09999116692518        51.09999646479167        51.1000101070062         51.10004083657799        51.10007156614972        51.10010229572151        51.1001330252933         51.10016375486509        51.10019448443683        51.100225214008674       51.100255943580464       51.1002866731522         51.10031740272399        51.10034813229572        51.10037886186757        51.1004095914393         51.10044032101109        51.10043592466127        51.100405189017465       51.100374453373774       51.100343717730084       51.10031298208639        51.1002822464427         51.10025151079901        51.10022077515532        51.100190039511574       51.10015930386794        51.10012856822419        51.10009783258056        51.10006709693681        51.10003636129318        51.10000562564943        51.09999528608671        51.09999366968685        51.10000604043148        51.10003331755081        51.10006513208049        51.10009694661028        51.10012876114007        51.10016057566986        51.100192390199595       51.10022420472944        51.10025601925918        51.10028783378891        51.10031964831876        51.100351462848494       51.10038327737823        51.100415091908076       51.10044690643781        51.100467512356886       51.100441162975414       51.10041481359394        51.10038846421253        51.100362114831          51.10033576544953        51.10030941606806        51.100283066686586       51.10025671730506        51.10023036792359        51.100204018542115       51.100177669160644       51.10015131977923        51.1001249703977         51.10009862101623        51.100054712517135       51.10000000000002
0.1                      10                       50.28455846946724        50.40107149798462        50.5037637746625         50.592432113690165       50.67115181750279        50.73899035842038        50.796794714451835       50.84251443965684        50.886873047785684       50.919491472638356       50.951279504806735       50.97383148979361        50.99543311612774        51.0125274272433         51.02656586816096        51.04060430907873        51.04891457906746        51.056979248114715       51.06504391716203        51.071048836358955       51.075541573384726       51.08003431041061        51.08328815447226        51.085657096112925       51.08802603775359        51.09034849663158        51.091974315221705       51.09304508772925        51.09416269959945        51.09528401281648        51.09625606813938        51.09673451160609        51.09721760386253        51.09770331705545        51.09818903024831        51.09851518594729        51.09869450728115        51.098873828614956       51.09905314994876        51.09923296624447        51.09941431360687        51.09959566096927        51.09965055181476        51.09970207204981        51.09975306561756        51.09980405918532        51.099855052753014       51.099906046320825       51.09995703988858        51.09997127412021        51.09998283478046        51.09999439544072        51.10000595610097        51.10001751676111        51.10003013612567        51.10004517739878        51.10004671218286        51.10004858952499        51.10006028751576        51.10007198550653        51.10008368349736        51.10009538148813        51.100107079478846       51.10011797440825        51.10012496558244        51.10013195675663        51.100137880459215       51.100142716004825       51.100147551550435       51.100152387096045       51.10015722264171        51.10016205818732        51.10016689373293        51.10017172927854        51.10017656482415        51.10019561626376        51.100215596356065       51.100235576448426       51.10025555654073        51.10027553663315        51.10029551672545        51.100306388401236       51.100316578968204       51.10032676953517        51.10033696010214        51.100347150669165       51.10035734123613        51.10036753180316        51.100377722370126       51.100387912937094       51.100395728908154       51.10039175982348        51.10038779073875        51.10038382165396        51.100379852569176       51.1003758834845         51.100371914399716       51.10036794531504        51.100363976230256       51.10036000714547        51.100356038060795       51.10035389434836        51.100352549922604       51.10035120549696        51.10034986107121        51.10034851664557        51.10034717221993        51.10034582779417        51.100344483368474       51.100343138942776       51.10034025358323        51.100333127468446       51.10032600135372        51.100318875238884       51.10031174912416        51.10030462300938        51.10029749689454        51.10029037077976        51.10028324466498        51.100276118550255       51.100268992435474       51.10026576069703        51.10026494946203        51.10026413822692        51.10026332699192        51.10026251575687        51.10026170452181        51.10026089328676        51.100260082051705       51.10025927081665        51.10025845958165        51.10026316836786        51.100270903729154       51.10027863909039        51.10028637445157        51.100294109812864       51.10030184517416        51.100309580535395       51.10031731589663        51.10032505125787        51.10033278661916        51.100336577169685       51.10033616141072        51.10033574565159        51.100335329892516       51.10033491413344        51.100334498374366       51.10033408261529        51.10033366685627        51.1003332510972         51.10033283533812        51.10033671688177        51.10034429830182        51.10035187972181        51.10035946114181        51.10036704256186        51.10037462398191        51.10038220540184        51.10038978682189        51.100397368241886       51.100404949661936       51.1004082705158         51.10040816142396        51.10040805233223        51.10040794324044        51.100407834148655       51.100407725056925       51.10040761596508        51.100407506873296       51.10040739778151        51.10040728868967        51.100407087868234       51.10040682182836        51.10040655578848        51.10040628974855        51.10040602370873        51.100405757668796       51.10040549162892        51.100405225588986       51.10040495954917        51.10040469350929        51.10040441653439        51.10040413319973        51.100403849865074       51.10040356653036        51.1004032831957         51.10040299986099        51.10040271652633        51.10040243319162        51.100402149856905       51.10040186652225        51.10040185033699        51.10040199667833        51.100402143019664       51.10040228936094        51.100402435702335       51.100402582043614       51.10040272838495        51.10040287472623        51.100403021067564       51.100403167408956       51.10040322234761        51.10040325253635        51.1004032827251         51.1004033129139         51.1004033431027         51.10040337329144        51.100403403480186       51.10040343366899        51.10040346385779        51.10040349404653        51.100402939400055       51.10040232732314        51.10040171524611        51.10040110316913        51.10040049109216        51.10039987901513        51.10039926693821        51.10039865486124        51.10039804278426        51.10039873015154        51.10040195210826        51.10040517406503        51.10040839602175        51.10041161797852        51.1004148399353         51.100418061892015       51.10042128384879        51.10042450580556        51.10042772776228        51.10042866436828        51.100428591733305       51.10042851909833        51.10042844646324        51.10042837382821        51.10042830119323        51.1004282285582         51.10042815592317        51.10042808328819        51.10042801065316        51.100427217754714       51.10041817492868        51.100409132102584       51.10040008927649        51.100391046450454       51.10038200362442        51.10037296079838        51.10036391797229        51.10035487514625        51.100345832320215       51.10033772586064        51.10032974442498        51.100321762989324       51.100313781553666       51.10030580011795        51.10029781868229        51.100289837246635       51.10028185581098        51.100288496407245       51.100300919611186       51.100313342815184       51.10032576601907        51.100338189223066       51.10035061242695        51.10036303563095        51.10037545883483        51.10037788032753        51.10035447149244        51.10033106265723        51.10030765382203        51.10028424498688        51.10026083615173        51.10023742731653        51.10021401848138        51.10019060964618        51.10016720081103        51.10014379197588        51.100120383140734       51.10009697430553        51.10007356547038        51.1000555143882         51.100058708356585       51.10006190232491        51.10005374927374        51.10003552134651        51.10002276392282        51.100039001322784       51.100055238722746       51.10007147612271        51.100087713522726       51.10010395092269        51.10012018832265        51.10013642572267        51.10015266312263        51.10016890052259        51.10018513792261        51.10020137532263        51.10021761272253        51.10023385012255        51.10023911861572        51.100222730143685       51.10020634167165        51.100189953199674       51.10017356472764        51.10015717625561        51.10014078778363        51.100124399311596       51.10010801083956        51.10009162236747        51.100075233895495       51.10005884542346        51.10004245695143        51.100026068479394       51.100019454631536       51.100037024979486       51.10004136141555        51.10002195045388        51.10001998930238        51.100035744484046       51.10005149966571        51.100067254847374       51.10008301002904        51.100098765210646       51.10011452039237        51.100130275573974       51.10014603075558        51.1001617859373         51.10017754111891        51.100193296300574       51.10020905148224        51.1002248066639         51.10022916500793        51.100212835441084       51.10019650587424        51.10018017630733        51.100163846740486       51.100147517173696       51.10013118760679        51.10011485804           51.100098528473154       51.100082198906364       51.1000658693394         51.10004953977261        51.100033210205765       51.10001688063892        51.10000055107207        51.10000874814955        51.100011725959746       51.09999602732199        51.1000117381339         51.10002744894598        51.100043159758          51.10005887056991        51.10007458138193        51.100090292193954       51.100106003005976       51.10012171381794        51.10013742462996        51.10015313544193        51.10016884625395        51.100184557065916       51.10020026787794        51.10021597868996        51.10022411151732        51.10020798489393        51.10019185827048        51.100175731647084       51.10015960502369        51.1001434784003         51.100127351776905       51.100111225153455       51.10009509853012        51.10007897190667        51.100062845283276       51.10004671865988        51.10003059203643        51.10001446541304        51.099998338789646       51.100004967269854       51.100023454498455       51.10003551668143        51.10005754816052        51.100088828909406       51.10012010965835        51.10015139040718        51.100182671156006       51.10021395190489        51.10024523265372        51.100276513402605       51.10030779415149        51.100339074900376       51.100370355649204       51.10040163639809        51.10043291714692        51.1004641978958         51.10049547864463        51.10046872641493        51.100437292887705       51.100405859360365       51.100374425833024       51.100342992305855       51.10031155877857        51.10028012525123        51.10024869172395        51.10021725819672        51.10018582466938        51.100154391142155       51.10012295761487        51.10009152408753        51.100060090560305       51.10003567702978        51.10002435081503        51.10003005234046        51.1000444572843         51.10007580582686        51.10010715436954        51.1001385029121         51.10016985145472        51.10020119999729        51.10023254853991        51.10026389708247        51.10029524562509        51.100326594167655       51.100357942710275       51.100389291252895       51.100420639795516       51.10045198833808        51.10048333688064        51.10047888001088        51.10044757432877        51.100416268646654       51.1003849629646         51.10035365728248        51.100322351600425       51.10029104591831        51.100259740236254       51.10022843455414        51.10019712887208        51.10016582318997        51.100134517507854       51.10010321182574        51.10007190614368        51.10004060046157        51.10002954344185        51.10002746180618        51.100039773054164       51.100067244561785       51.100099330760884       51.10013141695998        51.10016350315908        51.10019558935818        51.100227675557335       51.10025976175643        51.100291847955475       51.100323934154574       51.10035602035367        51.10038810655277        51.100420192751926       51.100452278951025       51.10048436515012        51.10050477643176        51.1004762789529         51.10044778147409        51.10041928399522        51.10039078651636        51.10036228903755        51.10033379155868        51.10030529407982        51.10027679660095        51.100248299122086       51.10021980164328        51.100191304164355       51.100162806685546       51.10013430920668        51.100105811727815       51.10005864836597        51.10000000000002
0.1                      11                       50.23723947400225        50.354083253765          50.4579146676507         50.54839553259359        50.629353526171144       50.69981231244111        50.760524919938234       50.809233884914875       50.856590854696435       50.89213215318745        50.92683774151374        50.95195961324737        50.97609535229776        50.99544485210566        51.01155121159047        51.02765757107534        51.037456242292706       51.04698446519478        51.056512688096916       51.063703036929724       51.069176997301156       51.07465095767259        51.078658667074365       51.081619079356585       51.084579491638806       51.08748460515585        51.08953995759521        51.090915648847044       51.09235016251358        51.093789324453326       51.095039994889135       51.09566730371489        51.096300322361344       51.09693656014156        51.09757279792177        51.098002422658965       51.09824190969567        51.09848139673227        51.09872088376892        51.098960840081304       51.09920224800533        51.09944365592935        51.09951790716616        51.09958767600432        51.09965641404028        51.099725152076246       51.09979389011221        51.09986262814812        51.09993136618408        51.09995139417617        51.09996787940082        51.09998436462541        51.10000084985006        51.100017335074654       51.10003498520837        51.10005522600278        51.10005778884994        51.10006073060714        51.10007453518051        51.100088339753825       51.10010214432714        51.10011594890045        51.10012975347382        51.10014250543571        51.10015014055665        51.10015777567753        51.10016440815332        51.10017001855476        51.10017562895621        51.10018123935777        51.10018684975921        51.10019246016071        51.100198070562215       51.10020368096366        51.10020929136516        51.10022851243298        51.10024862261713        51.10026873280111        51.100288842985265       51.10030895316936        51.100329063353456       51.10034043406358        51.100351151253676       51.10036186844388        51.10037258563398        51.100383302824184       51.10039402001428        51.100404737204485       51.10041545439458        51.10042617158473        51.10043442565018        51.10043045529329        51.10042648493652        51.10042251457969        51.10041854422286        51.10041457386603        51.10041060350932        51.10040663315243        51.10040266279566        51.10039869243883        51.100394722082          51.10039246708925        51.1003909632131         51.100389459337066       51.100387955460974       51.10038645158494        51.10038494770896        51.10038344383287        51.100381939956776       51.1003804360808         51.10037739371438        51.10037011731788        51.10036284092132        51.10035556452476        51.100348288128316       51.10034101173176        51.1003337353352         51.100326458938696       51.100319182542194       51.100311906145635       51.100304629749076       51.100301306440485       51.10030044012683        51.10029957381312        51.100298707499405       51.10029784118569        51.10029697487198        51.10029610855827        51.100295242244556       51.100294375930844       51.10029350961713        51.10029831632096        51.10030623348621        51.10031415065151        51.10032206781676        51.10032998498207        51.10033790214737        51.100345819312565       51.10035373647787        51.100361653643176       51.10036957080848        51.10037352863657        51.10037326466568        51.10037300069473        51.100372736723784       51.10037247275284        51.10037220878189        51.100371944810945       51.10037168084           51.10037141686905        51.100371152898106       51.100375245129385       51.10038308794816        51.10039093076682        51.10039877358554        51.100406616404314       51.100414459222975       51.10042230204169        51.10043014486041        51.10043798767913        51.10044583049796        51.10044930603135        51.100449265705436       51.10044922537952        51.10044918505372        51.100449144727804       51.100449104401946       51.10044906407603        51.100449023750116       51.1004489834242         51.10044894309834        51.100448812481545       51.10044861766937        51.10044842285714        51.10044822804491        51.10044803323268        51.10044783842045        51.10044764360828        51.10044744879605        51.100447253983816       51.100447059171586       51.1004467987803         51.100446500247585       51.10044620171482        51.10044590318205        51.10044560464928        51.10044530611657        51.1004450075838         51.10044470905109        51.10044441051832        51.10044411198555        51.10044408282488        51.100444217542986       51.100444352261036       51.100444486979086       51.10044462169719        51.10044475641524        51.10044489113329        51.1004450258514         51.10044516056951        51.10044529528756        51.10044536724672        51.10044542221215        51.100445477177516       51.10044553214294        51.10044558710837        51.100445642073794       51.10044569703916        51.10044575200459        51.100445806970015       51.10044586193544        51.100445318501784       51.10044471630573        51.10044411410968        51.10044351191357        51.100442909717515       51.10044230752146        51.10044170532535        51.1004411031293         51.10044050093319        51.10044121306663        51.100444488823314       51.10044776458011        51.10045104033679        51.10045431609359        51.10045759185027        51.10046086760701        51.10046414336381        51.10046741912049        51.10047069487723        51.100471552960244       51.100471343366564       51.100471133772885       51.100470924179206       51.10047071458558        51.100470504991904       51.10047029539828        51.100470085804545       51.10046987621092        51.10046966661724        51.100468728603914       51.10045944724175        51.10045016587958        51.1004408845173         51.10043160315513        51.100422321792905       51.10041304043068        51.10040375906857        51.10039447770629        51.10038519634412        51.10037689300822        51.10036872025859        51.10036054750901        51.10035237475938        51.10034420200981        51.10033602926018        51.1003278565106         51.10031968376103        51.100326428112965       51.10033907176444        51.10035171541591        51.100364359067385       51.1003770027188         51.10038964637033        51.10040229002175        51.10041493367328        51.100417277120016       51.100393019352396       51.10036876158472        51.1003445038171         51.10032024604942        51.1002959882818         51.10027173051412        51.1002474727465         51.100223214978826       51.10019895721126        51.100174699443585       51.100150441675964       51.10012618390829        51.10010192614067        51.1000831374858         51.10008603545532        51.1000889334249         51.10008059799327        51.10006228856582        51.10004954022662        51.100066266828435       51.100082993430135       51.10009972003189        51.100116446633706       51.10013317323546        51.10014989983716        51.10016662643892        51.10018335304062        51.10020007964249        51.10021680624425        51.100233532846005       51.100250259447705       51.10026698604952        51.100272353689775       51.10025529424274        51.1002382347956         51.10022117534851        51.10020411590142        51.100187056454274       51.10016999700713        51.1001529375601         51.10013587811295        51.100118818665806       51.100101759218774       51.10008469977163        51.10006764032448        51.100050580877394       51.10004345872869        51.10006092326188        51.10006520204968        51.10004581987158        51.10004417807784        51.100060547629596       51.100076917181354       51.10009328673311        51.10010965628487        51.100126025836516       51.100142395388275       51.10015876494003        51.100175134491735       51.100191504043494       51.10020787359525        51.100224243146954       51.10024061269871        51.100256982250414       51.1002614903399         51.10024446711685        51.10022744389374        51.10021042067069        51.10019339744758        51.10017637422453        51.10015935100148        51.10014232777837        51.10012530455532        51.10010828133227        51.10009125810922        51.10007423488611        51.10005721166306        51.100040188440005       51.10002316521695        51.10003107270654        51.10003399084434        51.10001840390487        51.10003475075075        51.10005109759669        51.10006744444257        51.100083791288455       51.10010013813445        51.10011648498039        51.10013283182627        51.10014917867221        51.10016552551809        51.10018187236403        51.100198219209915       51.100214566055854       51.10023091290179        51.100247259747675       51.10025580523791        51.10023937619809        51.100222947158215       51.1002065181184         51.10019008907858        51.100173660038706       51.10015723099889        51.100140801959014       51.10012437291914        51.10010794387932        51.100091514839505       51.10007508579969        51.10005865675981        51.10004222771994        51.10002579868018        51.10003239167196        51.1000510636278         51.100064102531974       51.10008711378475        51.10011937713938        51.10015164049389        51.10018390384846        51.10021616720303        51.100248430557656       51.100280693912225       51.10031295726685        51.10034522062142        51.10037748397599        51.10040974733056        51.10044201068513        51.1004742740397         51.10050653739427        51.100538800748836       51.10051154107862        51.10047947991444        51.10044741875021        51.10041535758603        51.10038329642185        51.100351235257676       51.10031917409344        51.100287112929266       51.10025505176509        51.10022299060091        51.100190929436735       51.10015886827256        51.100126807108325       51.10009474594415        51.10006964882331        51.10005753470489        51.100063639889186       51.1000788075624         51.10011077507579        51.10014274258924        51.100174710102635       51.10020667761603        51.10023864512948        51.10027061264287        51.10030258015627        51.10033454766972        51.10036651518317        51.100398482696505       51.100430450209956       51.100462417723406       51.1004943852368         51.100526352750194       51.100521835360496       51.10048995964007        51.100458083919534       51.10042620819911        51.10039433247863        51.10036245675809        51.10033058103761        51.100298705317186       51.10026682959665        51.100234953876225       51.10020307815569        51.10017120243526        51.10013932671478        51.100107450994244       51.10007557527382        51.1000638007971         51.10006125392556        51.10007350567702        51.100101171572874       51.10013352944128        51.100165887309686       51.10019824517815        51.100230603046555       51.10026296091496        51.100295318783424       51.10032767665177        51.100360034520236       51.1003923923887         51.10042475025705        51.10045710812551        51.100489465993974       51.10052182386238        51.10054204050664        51.100511394930436       51.10048074935423        51.10045010377803        51.10041945820171        51.10038881262551        51.10035816704925        51.100327521473105       51.100296875896845       51.100266230320585       51.10023558474438        51.10020493916812        51.10017429359192        51.10014364801572        51.10011300243946        51.10006258421481        51.10000000000002
0.1                      12                       50.1899204785372         50.30709500954549        50.412065560638894       50.504358951496954       50.587555234839556       50.660634266461784       50.72425512542475        50.77595333017291        50.826308661607186       50.86477283373654        50.90239597822068        50.93008773670107        50.956757588467724       50.97836227696803        50.99653655502004        51.014710833072          51.0259979055179         51.03698968227485        51.0479814590318         51.056357237500436       51.06281242121753        51.069267604934566       51.07402917967647        51.0775810626003         51.081132945524075       51.084620713680295       51.087105599968766       51.08878620996484        51.09053762542766        51.09229463609017        51.09382392163877        51.09460009582364        51.09538304086004        51.09616980322767        51.096956565595235       51.09748965937075        51.097789312110194       51.098088964849694       51.09838861758908        51.09868871391808        51.09899018240378        51.09929165088943        51.099385262517615       51.099473279958886       51.09955976246306        51.09964624496723        51.09973272747129        51.09981920997552        51.09990569247964        51.099931514232196       51.09995292402118        51.09997433381017        51.09999574359921        51.100017153388194       51.10003983429095        51.10006527460678        51.100068865516846       51.10007287168929        51.100088782845205       51.10010469400112        51.10012060515703        51.10013651631289        51.1001524274688         51.100167036463176       51.10017531553086        51.10018359459849        51.10019093584742        51.10019732110476        51.100203706362095       51.10021009161949        51.10021647687677        51.10022286213416        51.100229247391496       51.10023563264883        51.10024201790617        51.100261408602194       51.10028164887814        51.100301889153855       51.10032212942974        51.10034236970557        51.1003626099814         51.100374479725986       51.10038572353926        51.100396967352594       51.10040821116593        51.1004194549792         51.10043069879248        51.10044194260581        51.10045318641903        51.100464430232364       51.10047312239209        51.10046915076322        51.100465179134346       51.10046120750542        51.10045723587655        51.100453264247676       51.100449292618805       51.100445320989934       51.100441349361006       51.100437377732135       51.10043340610321        51.10043103983003        51.1004293765036         51.10042771317717        51.10042604985074        51.10042438652431        51.10042272319788        51.10042105987145        51.10041939654502        51.10041773321865        51.10041453384554        51.10040710716726        51.10039968048898        51.100392253810696       51.100384827132416       51.100377400454136       51.100369973775855       51.100362547097575       51.100355120419295       51.100347693741014       51.100340267062734       51.10033685218394        51.10033593079157        51.10033500939926        51.10033408800689        51.10033316661446        51.10033224522209        51.100331323829664       51.100330402437294       51.10032948104492        51.10032855965255        51.10033346427406        51.10034156324332        51.100349662212636       51.100357761181954       51.100365860151214       51.10037395912059        51.10038205808985        51.10039015705911        51.10039825602843        51.100406354997745       51.10041048010345        51.100410367920574       51.100410255737756       51.10041014355494        51.10041003137212        51.1004099191893         51.10040980700654        51.100409694823725       51.10040958264085        51.10040947045803        51.100413773377          51.10042187759444        51.10042998181183        51.10043808602927        51.100446190246714       51.1004542944641         51.10046239868154        51.10047050289904        51.10047860711637        51.100486711333815       51.1004903415469         51.10049036998686        51.10049039842687        51.100490426866884       51.1004904553069         51.10049048374691        51.10049051218692        51.100490540626936       51.10049056906695        51.10049059750696        51.100490537094856       51.10049041351033        51.1004902899258         51.10049016634116        51.10049004275663        51.100489919172105       51.10048979558758        51.10048967200299        51.100489548418466       51.10048942483394        51.10048918102615        51.10048886729527        51.10048855356456        51.10048823983374        51.100487926102915       51.10048761237209        51.100487298641326       51.1004869849105         51.10048667117974        51.10048635744886        51.100486315312764       51.10048643840764        51.100486561502464       51.100486684597286       51.10048680769211        51.10048693078693        51.10048705388175        51.10048717697657        51.10048730007139        51.10048742316627        51.100487512145946       51.10048759188794        51.10048767162999        51.10048775137204        51.100487831114094       51.10048791085609        51.1004879905982         51.10048807034025        51.10048815008224        51.10048822982435        51.10048769760351        51.10048710528838        51.100486512973134       51.100485920658          51.10048532834287        51.10048473602768        51.10048414371249        51.1004835513973         51.10048295908217        51.100483695981666       51.10048702553837        51.100490355095076       51.10049368465184        51.10049701420854        51.100500343765304       51.10050367332201        51.10050700287877        51.100510332435476       51.10051366199218        51.10051444155215        51.10051409499977        51.1005137484475         51.10051340189523        51.100513055342844       51.100512708790575       51.100512362238305       51.10051201568592        51.100511669133596       51.10051132258127        51.10051023945317        51.100500719554816       51.10049119965652        51.10048167975816        51.100472159859805       51.10046263996139        51.100453120063094       51.10044360016474        51.10043408026638        51.10042456036808        51.100416060155794       51.10040769609225        51.1003993320287         51.10039096796521        51.100382603901664       51.10037423983812        51.10036587577463        51.10035751171114        51.10036435981874        51.10037722391775        51.10039008801675        51.1004029521157         51.100415816214706       51.10042868031371        51.10044154441266        51.10045440851172        51.100456673912504       51.10043156721241        51.10040646051232        51.10038135381217        51.10035624711202        51.10033114041187        51.10030603371183        51.10028092701168        51.10025582031159        51.10023071361138        51.10020560691129        51.100180500211195       51.1001553935111         51.100130286810895       51.100110760583334       51.100113362554055       51.100115964524775       51.10010744671274        51.10008905578519        51.100076316530476       51.10009353233403        51.100110748137524       51.10012796394108        51.10014517974457        51.10016239554807        51.10017961135168        51.10019682715517        51.100214042958726       51.10023125876228        51.100248474565774       51.100265690369326       51.10028290617288        51.100300121976375       51.10030558876389        51.10028785834169        51.10027012791954        51.10025239749734        51.10023466707514        51.10021693665294        51.10019920623074        51.10018147580854        51.10016374538634        51.10014601496414        51.100128284541995       51.10011055411974        51.10009282369754        51.10007509327539        51.10006746282596        51.10008482154427        51.100089042683805       51.10006968928934        51.10006836685346        51.1000853507752         51.100102334697          51.100119318618795       51.100136302540704       51.100153286462444       51.1001702703843         51.10018725430609        51.10020423822789        51.100221222149685       51.10023820607148        51.10025518999339        51.10027217391519        51.10028915783698        51.10029381567199        51.10027609879262        51.10025838191336        51.10024066503399        51.10022294815474        51.100205231275424       51.10018751439611        51.100169797516855       51.10015208063754        51.10013436375823        51.10011664687892        51.10009892999966        51.10008121312035        51.10006349624109        51.10004577936172        51.10005339726354        51.10005625572893        51.1000407804878         51.1000577633676         51.1000747462474         51.1000917291272         51.10010871200706        51.10012569488691        51.10014267776677        51.100159660646625       51.100176643526424       51.10019362640628        51.10021060928614        51.100227592165936       51.100244575045735       51.10026155792559        51.10027854080545        51.10028749895855        51.10027076750225        51.10025403604595        51.10023730458971        51.10022057313341        51.100203841677114       51.10018711022087        51.100170378764574       51.10015364730833        51.10013691585203        51.100120184395735       51.10010345293949        51.100086721483194       51.100069990026896       51.100053258570654       51.10005981607395        51.10007867275709        51.10009268838246        51.10011667940893        51.10014992536918        51.10018317132955        51.1002164172898         51.10024966325011        51.10028290921042        51.100316155170674       51.100349401130984       51.100382647091294       51.100415893051604       51.10044913901186        51.100482384972224       51.10051563093248        51.10054887689273        51.1005821228531         51.10055435574213        51.10052166694112        51.10048897813999        51.10045628933892        51.10042360053785        51.100390911736724       51.1003582229356         51.10032553413453        51.100292845333456       51.10026015653233        51.100227467731315       51.10019477893019        51.10016209012906        51.10012940132793        51.10010362061689        51.10009071859474        51.100097227437914       51.10011315784044        51.100145744324664       51.100178330808944       51.10021091729311        51.10024350377739        51.10027609026167        51.10030867674584        51.100341263230064       51.100373849714344       51.10040643619857        51.100439022682735       51.100471609167016       51.1005041956513         51.10053678213552        51.100569368619745       51.10056479071011        51.10053234495126        51.100499899192414       51.10046745343351        51.10043500767466        51.100402561915814       51.10037011615691        51.10033767039812        51.100305224639214       51.10027277888037        51.10024033312146        51.10020788736267        51.10017544160377        51.10014299584486        51.100110550086015       51.1000980581523         51.10009504604494        51.100107238299756       51.100135098583905       51.10016772812162        51.10020035765939        51.10023298719716        51.10026561673493        51.1002982462727         51.100330875810414       51.10036350534813        51.1003961348859         51.10042876442367        51.10046139396138        51.10049402349915        51.10052665303692        51.100559282574636       51.100579304581515       51.10054651090792        51.10051371723432        51.10048092356078        51.10044812988713        51.10041533621359        51.100382542539876       51.100349748866336       51.10031695519268        51.10028416151914        51.100251367845544       51.10021857417189        51.10018578049829        51.10015298682464        51.10012019315104        51.10006652006359        51.10000000000002
0.1                      13                       50.14260148307221        50.260106765325816       50.36621645362709        50.46032237040038        50.54575694350797        50.621456220482514       50.68798533091115        50.74267277543089        50.79602646851788        50.837413514285686       50.87795421492768        50.908215860154826       50.93741982463774        50.961279701830506       50.981521898449614       51.00176409506872        51.0145395687432         51.02699489935492        51.03945022996675        51.04901143807126        51.0564478451339         51.063884252196544       51.06939969227864        51.07354304584396        51.077686399409345       51.081756822204625       51.084671242342324       51.08665677108269        51.08872508834173        51.09079994772702        51.092607848388525       51.09353288793244        51.09446575935874        51.09540304631378        51.0963403332687         51.09697689608254        51.09733671452477        51.09769653296706        51.09805635140924        51.09841658775497        51.09877811680224        51.09913964584956        51.099252617869126       51.09935888391345        51.099463110885836       51.09956733785816        51.09967156483049        51.09977579180281        51.09988001877514        51.09991163428822        51.09993796864154        51.09996430299498        51.099990637348355       51.100016971701734       51.10004468337365        51.10007532321089        51.10007994218387        51.100085012771444       51.100103030509956       51.10012104824841        51.10013906598681        51.10015708372532        51.100175101463776       51.10019156749064        51.10020049050502        51.10020941351934        51.10021746354147        51.1002246236547         51.100231783767924       51.10023894388115        51.10024610399438        51.10025326410755        51.10026042422078        51.100267584334006       51.10027474444723        51.10029430477147        51.10031467513909        51.100335045506654       51.100355415874276       51.1003757862419         51.10039615660946        51.10040852538839        51.10042029582479        51.100432066261305       51.100443836697764       51.10045560713422        51.10046737757068        51.10047914800714        51.1004909184436         51.100502688880056       51.100511819134056       51.10050784623314        51.100503873332116       51.100499900431146       51.10049592753023        51.10049195462926        51.10048798172835        51.10048400882738        51.10048003592635        51.10047606302544        51.10047209012447        51.10046961257092        51.10046778979404        51.10046596701727        51.100464144240505       51.10046232146368        51.100460498686914       51.10045867591009        51.10045685313332        51.1004550303565         51.100451673976636       51.100444097016634       51.10043652005663        51.100428943096574       51.100421366136516       51.100413789176514       51.10040621221651        51.10039863525651        51.10039105829645        51.100383481336394       51.10037590437645        51.100372397927515       51.10037142145643        51.1003704449854         51.10036946851437        51.10036849204329        51.10036751557226        51.10036653910123        51.100365562630145       51.10036458615912        51.10036360968809        51.10036861222716        51.10037689300043        51.100385173773816       51.10039345454709        51.100401735320474       51.10041001609375        51.100418296867076       51.100426577640405       51.100434858413735       51.100443139187064       51.10044743157033        51.100447471175585       51.100447510780896       51.10044755038621        51.10044758999152        51.10044762959683        51.10044766920214        51.10044770880745        51.10044774841276        51.10044778801807        51.100452301624614       51.10046066724078        51.10046903285689        51.100477398473004       51.10048576408917        51.10049412970528        51.10050249532139        51.10051086093756        51.10051922655367        51.10052759216984        51.100531377062396       51.10053147426828        51.100531571474164       51.100531668680105       51.10053176588599        51.10053186309193        51.100531960297815       51.100532057503756       51.10053215470964        51.100532251915524       51.10053226170817        51.100532209351286       51.100532156994404       51.10053210463752        51.10053205228064        51.10053199992376        51.10053194756682        51.10053189521           51.10053184285306        51.100531790496234       51.10053156327194        51.10053123434312        51.1005309054143         51.100530576485426       51.10053024755655        51.10052991862767        51.10052958969885        51.100529260769974       51.100528931841154       51.10052860291228        51.10052854780071        51.1005286592723         51.100528770743836       51.10052888221537        51.10052899368702        51.10052910515856        51.10052921663015        51.100529328101686       51.10052943957328        51.10052955104487        51.10052965704506        51.100529761563735       51.10052986608241        51.10052997060109        51.100530075119764       51.10053017963844        51.10053028415712        51.10053038867579        51.10053049319447        51.100530597713146       51.10053007670524        51.10052949427097        51.10052891183665        51.10052832940238        51.10052774696817        51.1005271645339         51.10052658209963        51.10052599966531        51.100525417231154       51.10052617889676        51.10052956225343        51.100532945610155       51.10053632896688        51.10053971232355        51.10054309568034        51.10054647903701        51.100549862393734       51.10055324575046        51.10055662910719        51.10055733014411        51.10055684663308        51.100556363122166       51.10055587961119        51.10055539610022        51.100554912589246       51.10055442907827        51.1005539455673         51.10055346205638        51.10055297854535        51.10055175030243        51.10054199186794        51.100532233433455       51.10052247499891        51.10051271656448        51.100502958129994       51.10049319969551        51.10048344126102        51.100473682826475       51.100463924392045       51.10045522730343        51.10044667192591        51.1004381165485         51.10042956117104        51.10042100579358        51.100412450416115       51.100403895038596       51.10039533966119        51.10040229152452        51.100415376071055       51.10042846061759        51.100441545164074       51.10045462971061        51.10046771425715        51.10048079880369        51.10049388335017        51.10049607070505        51.10047011507248        51.10044415943986        51.100418203807294       51.10039224817467        51.10036629254205        51.100340336909426       51.10031438127686        51.10028842564424        51.10026247001167        51.100236514379105       51.10021055874648        51.10018460311392        51.100158647481294       51.10013838368093        51.1001406896529         51.100142995624765       51.10013429543221        51.10011582300467        51.10010309283433        51.10012079783968        51.10013850284497        51.10015620785026        51.10017391285555        51.100191617860844       51.10020932286619        51.10022702787148        51.10024473287672        51.10026243788212        51.100280142887414       51.100297847892705       51.100315552897996       51.100333257903344       51.100338823838          51.100320422440745       51.10030202104343        51.10028361964618        51.100265218248865       51.10024681685155        51.10022841545435        51.10021001405704        51.10019161265973        51.10017321126247        51.10015480986522        51.100136408467904       51.10011800707059        51.100099605673336       51.100091466923175       51.100108719826665       51.100112883317934       51.100093558707044       51.10009255562892        51.10011015392081        51.1001277522127         51.10014535050459        51.10016294879648        51.10018054708837        51.10019814538026        51.10021574367215        51.10023334196404        51.10025094025593        51.10026853854788        51.10028613683971        51.100303735131604       51.100321333423494       51.10032614100396        51.100307730468444       51.10028931993287        51.100270909397295       51.10025249886178        51.10023408832626        51.10021567779074        51.100197267255226       51.100178856719765       51.10016044618419        51.10014203564862        51.100123625113156       51.10010521457764        51.10008680404212        51.10006839350655        51.100075721820474       51.100078520613465       51.10006315707062        51.10008077598434        51.100098394898055       51.100116013811885       51.1001336327256         51.100151251639375       51.10016887055315        51.10018648946692        51.100204108380694       51.10022172729441        51.100239346208184       51.10025696512196        51.100274584035674       51.100292202949504       51.10030982186322        51.10031919267914        51.10030215880647        51.10028512493369        51.100268091061025       51.1002510571883         51.10023402331552        51.100216989442856       51.10019995557013        51.10018292169741        51.10016588782469        51.100148853951964       51.1001318200793         51.10011478620652        51.100097752333795       51.10008071846113        51.10008724047594        51.100106281886326       51.10012127423289        51.100146245033045       51.100180473599096       51.10021470216509        51.100248930731084       51.10028315929708        51.10031738786313        51.10035161642912        51.100385844995174       51.10042007356117        51.10045430212722        51.10048853069321        51.10052275925926        51.10055698782526        51.10059121639125        51.100625444957245       51.10059717040582        51.100563853967856       51.10053053752978        51.100497221091814       51.10046390465385        51.100430588215886       51.10039727177781        51.100363955339844       51.10033063890182        51.100297322463746       51.10026400602584        51.100230689587875       51.100197373149854       51.10016405671183        51.10013759241036        51.1001239024846         51.10013081498664        51.10014750811854        51.10018071357359        51.10021391902865        51.100247124483644       51.100280329938755       51.10031353539381        51.10034674084886        51.10037994630392        51.10041315175897        51.100446357214025       51.10047956266908        51.10051276812413        51.10054597357919        51.1005791790343         51.100612384489295       51.10060774605972        51.10057473026245        51.10054171446524        51.10050869866802        51.10047568287075        51.10044266707348        51.10040965127621        51.100376635478995       51.10034361968178        51.100310603884566       51.10027758808724        51.10024457229002        51.10021155649281        51.10017854069548        51.10014552489832        51.10013231550755        51.10012883816432        51.10014097092255        51.10016902559494        51.10020192680207        51.10023482800915        51.10026772921617        51.100300630423305       51.10033353163038        51.100366432837404       51.10039933404448        51.10043223525156        51.10046513645864        51.100498037665716       51.100530938872794       51.10056384007993        51.100596741287006       51.100616568656505       51.100581626885514       51.10054668511452        51.10051174334353        51.10047680157254        51.100441859801606       51.10040691803056        51.10037197625968        51.10033703448863        51.10030209271764        51.100267150946706       51.1002322091756         51.10019726740467        51.100162325633676       51.100127383862684       51.10007045591243        51.10000000000002
0.1                      14                       50.09528248760722        50.213118521106196       50.32036734661523        50.41628578930374        50.50395865217638        50.58227817450319        50.65171553639766        50.70939222068898        50.76574427542863        50.810054194834834       50.853512451634685       50.886343983608526       50.91808206080782        50.94419712669287        50.966507241879185       50.988817357065386       51.003081231968395       51.01700011643504        51.03091900090169        51.04166563864197        51.05008326905022        51.05850089945852        51.06477020488069        51.06950502908762        51.0742398532945         51.07889293072901        51.08223688471577        51.08452733220048        51.086912551255864       51.08930525936381        51.09139177513816        51.09246568004119        51.09354847785744        51.09463628939983        51.09572410094222        51.09646413279427        51.09688411693935        51.09730410108443        51.09772408522946        51.0981444615918         51.09856605120069        51.09898764080964        51.09911997322058        51.09924448786808        51.099366459308555       51.09948843074915        51.099610402189626       51.09973237363016        51.099854345070696       51.099891754344185       51.0999230132619         51.09995427217967        51.099985531097445       51.10001679001522        51.10004953245635        51.100085371814885       51.100091018850776       51.100097153853596       51.100117278174594       51.10013740249565        51.1001575268167         51.100177651137756       51.10019777545875        51.1002160985181         51.100225665479115       51.100235232440184       51.100243991235516       51.100251926204635       51.1002598611737         51.10026779614287        51.100275731111935       51.100283666081          51.10029160105012        51.10029953601918        51.10030747098824        51.10032720094074        51.100347701400096       51.100368201859396       51.10038870231875        51.10040920277811        51.10042970323747        51.100442571050735       51.100454868110376       51.100467165170016       51.1004794622296         51.10049175928924        51.100504056348825       51.100516353408466       51.10052865046805        51.10054094752775        51.10055051587602        51.10054654170301        51.10054256752994        51.10053859335687        51.100534619183804       51.10053064501085        51.10052667083784        51.100522696664825       51.100518722491756       51.100514748318744       51.10051077414573        51.10050818531181        51.10050620308459        51.10050422085749        51.10050223863027        51.10050025640311        51.10049827417595        51.10049629194873        51.100494309721626       51.100492327494464       51.10048881410779        51.10048108686601        51.10047335962429        51.10046563238245        51.10045790514073        51.10045017789895        51.10044245065711        51.10043472341533        51.10042699617355        51.10041926893183        51.100411541689994       51.10040794367097        51.10040691212123        51.10040588057154        51.10040484902186        51.10040381747211        51.10040278592237        51.10040175437268        51.10040072282294        51.100399691273196       51.10039865972351        51.10040376018026        51.10041222275754        51.10042068533494        51.10042914791222        51.10043761048962        51.10044607306696        51.1004545356443         51.100462998221644       51.100471460798985       51.10047992337638        51.100484383037156       51.100484574430595       51.100484765824035       51.10048495721742        51.10048514861086        51.1004853400043         51.100485531397794       51.10048572279118        51.100485914184674       51.10048610557806        51.10049082987223        51.100499456887064       51.1005080839019         51.100516710916736       51.10052533793157        51.10053396494641        51.10054259196124        51.10055121897608        51.10055984599097        51.10056847300581        51.10057241257789        51.10057257854976        51.100572744521514       51.10057291049327        51.10057307646508        51.100573242436894       51.10057340840876        51.10057357438052        51.100573740352274       51.10057390632414        51.10057398632148        51.10057400519224        51.10057402406301        51.10057404293377        51.10057406180459        51.10057408067536        51.10057409954612        51.100574118416944       51.100574137287765       51.10057415615853        51.100573945517795       51.10057360139086        51.10057325726393        51.100572913137          51.100572569010126       51.100572224883194       51.10057188075632        51.100571536629445       51.100571192502514       51.10057084837558        51.10057078028859        51.10057088013696        51.100570979985264       51.10057107983357        51.100571179681936       51.10057127953024        51.10057137937855        51.10057147922686        51.10057157907511        51.10057167892347        51.10057180194423        51.10057193123953        51.10057206053483        51.10057218983013        51.10057231912549        51.10057244842079        51.10057257771609        51.10057270701134        51.100572836306696       51.100572965602          51.10057245580691        51.100571883253565       51.10057131070022        51.10057073814687        51.100570165593524       51.10056959304006        51.10056902048677        51.10056844793337        51.10056787538002        51.100568661811735       51.100572098968485       51.100575536125234       51.10057897328193        51.10058241043862        51.10058584759531        51.10058928475206        51.100592721908754       51.1005961590655         51.100599596222196       51.10060021873602        51.1005995982664         51.100598977796835       51.10059835732716        51.100597736857594       51.10059711638792        51.10059649591835        51.100595875448676       51.10059525497911        51.10059463450955        51.10059326115169        51.10058326418107        51.10057326721045        51.100563270239775       51.10055327326921        51.10054327629854        51.10053327932786        51.100523282357244       51.10051328538657        51.10050328841601        51.10049439445095        51.100485647759626       51.10047690106825        51.10046815437681        51.100459407685435       51.100450660994          51.10044191430262        51.10043316761124        51.100440223230294       51.10045352822431        51.10046683321838        51.10048013821245        51.10049344320646        51.10050674820053        51.1005200531946         51.10053335818861        51.10053546749754        51.1005086629325         51.1004818583674         51.10045505380231        51.10042824923727        51.100401444672116       51.10037464010708        51.10034783554204        51.10032103097694        51.100294226411904       51.10026742184681        51.10024061728171        51.100213812716675       51.10018700815158        51.10016600677852        51.10016801675164        51.100170026724754       51.10016114415174        51.10014259022404        51.100129869138186       51.100148063345216       51.1001662575523         51.10018445175939        51.100202645966476       51.100220840173506       51.10023903438059        51.10025722858768        51.100275422794766       51.10029361700185        51.10031181120894        51.100330005416026       51.10034819962311        51.1003663938302         51.10037205891206        51.10035298653969        51.10033391416732        51.100314841794955       51.10029576942259        51.10027669705016        51.10025762467785        51.100238552305484       51.100219479933116       51.10020040756069        51.10018133518838        51.10016226281601        51.1001431904437         51.100124118071335       51.10011547102039        51.10013261810906        51.10013672395212        51.100117428124804       51.100116744404374       51.10013495706636        51.10015316972829        51.10017138239033        51.10018959505237        51.1002078077143         51.10022602037628        51.10024423303821        51.100262445700196       51.10028065836218        51.100298871024165       51.10031708368615        51.100335296348135       51.10035350901006        51.10035846633599        51.10033936214427        51.10032025795249        51.10030115376071        51.10028204956893        51.10026294537721        51.10024384118543        51.10022473699371        51.10020563280193        51.10018652861015        51.10016742441849        51.10014832022671        51.10012921603493        51.10011011184315        51.10009100765137        51.100098046377525       51.10010078549806        51.10008553365344        51.10010378860113        51.10012204354882        51.100140298496456       51.100158553444146       51.100176808391836       51.10019506333953        51.10021331828722        51.10023157323485        51.10024982818254        51.10026808313023        51.10028633807792        51.10030459302561        51.1003228479733         51.10034110292099        51.100350886399724       51.10033355011058        51.10031621382137        51.10029887753228        51.10028154124308        51.10026420495399        51.10024686866478        51.10022953237569        51.100212196086545       51.10019485979734        51.10017752350825        51.1001601872191         51.1001428509299         51.10012551464075        51.10010817835166        51.100114664877935       51.10013389101573        51.10014986008338        51.10017581065716        51.100211021828954       51.10024623300069        51.100281444172424       51.10031665534416        51.100351866515894       51.10038707768763        51.10042228885936        51.1004575000311         51.10049271120283        51.10052792237457        51.1005631335463         51.10059834471804        51.10063355588977        51.10066876706145        51.10063998506939        51.100606040994535       51.10057209691962        51.100538152844706       51.10050420876985        51.100470264694934       51.10043632062002        51.10040237654516        51.10036843247019        51.100334488395276       51.10030054432042        51.100266600245504       51.10023265617059        51.100198712095676       51.10017156420395        51.10015708637434        51.10016440253548        51.10018185839658        51.10021568282252        51.10024950724835        51.10028333167418        51.10031715610006        51.100350980526          51.10038480495183        51.100418629377714       51.1004524538036         51.10048627822948        51.10052010265531        51.100553927081194       51.10058775150708        51.100621575932905       51.100655400358846       51.10065070140939        51.100617115573755       51.10058352973806        51.10054994390248        51.10051635806684        51.1004827722312         51.10044918639562        51.10041560055993        51.10038201472429        51.10034842888871        51.10031484305301        51.100281257217375       51.100247671381794       51.100214085546156       51.10018049971052        51.10016657286275        51.100162630283705       51.10017470354529        51.100202952606026       51.10023612548241        51.10026929835885        51.10030247123524        51.100335644111624       51.100368816988066       51.10040198986445        51.10043516274084        51.10046833561728        51.10050150849361        51.10053468137005        51.100567854246435       51.10060102712288        51.10063419999926        51.10065383273138        51.10061674286294        51.10057965299461        51.10054256312628        51.1005054732579         51.10046838338957        51.10043129352118        51.100394203652854       51.10035711378447        51.10032002391614        51.100282934047755       51.10024584417937        51.1002087543111         51.100171664442655       51.10013457457427        51.10007439176127        51.10000000000002
0.1                      15                       50.05914651977662        50.177209493853525       50.28513277107885        50.38210757072949        50.47109079723958        50.55096019218803        50.622152134068926       50.6816820772554         50.739898505300744       50.786114843929454       50.83148257723116        50.86608561198534        50.899580994926          50.927328598865415       50.95118845256076        50.975048306256156       50.99053708084131        51.00566693720714        51.02079679357291        51.03258585136598        51.04192212387568        51.05125839638549        51.05827965422179        51.06364736962274        51.06901508502369        51.074295812046046       51.078141256117476       51.08082674370945        51.083620086626354       51.086421952502235       51.0888775868047         51.09018819617796        51.091510276715496       51.09283882456879        51.09416737242208        51.09508779213394        51.09563262787856        51.09617746362318        51.0967222993678         51.097267659137856       51.0978146398773         51.0983616206168         51.09855051755153        51.098729685140086       51.09890506620923        51.099080447278425       51.099255828347566       51.099431209416764       51.099606590485905       51.09966863170854        51.099722429524036       51.099776227339476       51.09983002515503        51.099883822970526       51.099939057270944       51.09999690744746        51.100010990897886       51.10002561858221        51.10005584867969        51.10008607877711        51.10011630887459        51.100146538971956       51.10017676906938        51.100204289489454       51.100218637919          51.1002329863486         51.100245553394416       51.10025630453708        51.10026705567981        51.10027780682253        51.1002885579652         51.100299309107925       51.10031006025065        51.10032081139332        51.100331562535985       51.10035235873005        51.100373811116754       51.10039526350346        51.100416715890105       51.10043816827681        51.100459620663514       51.1004732091489         51.10048620958787        51.10049921002678        51.10051221046575        51.10052521090472        51.10053821134363        51.1005512117826         51.10056421222157        51.10057721266048        51.10058738290502        51.100583506970054       51.10057963103509        51.10057575510007        51.1005718791651         51.10056800323014        51.10056412729517        51.10056025136021        51.10055637542524        51.10055249949028        51.10054862355531        51.100546013366284       51.10054395741702        51.10054190146781        51.1005398455186         51.10053778956933        51.10053573362018        51.10053367767091        51.1005316217217         51.10052956577249        51.100525978289056       51.10051817591932        51.10051037354958        51.100502571179845       51.10049476881005        51.100486966440315       51.10047916407052        51.100471361700784       51.10046355933099        51.10045575696125        51.10044795459146        51.10044431024903        51.100443250279056       51.10044219030908        51.10044113033916        51.100440070369245       51.10043901039933        51.10043795042941        51.10043689045938        51.10043583048946        51.100434770519485       51.10043992667397        51.10044849106998        51.100457055466165       51.100465619862234       51.10047418425836        51.100482748654485       51.100491313050554       51.10049987744668        51.10050844184275        51.100517006238874       51.1005215764186         51.1005218876079         51.10052219879708        51.10052250998638        51.100522821175616       51.10052313236491        51.10052344355415        51.10052375474345        51.10052406593269        51.10052437712193        51.10052924315812        51.10053803081007        51.10054681846202        51.10055560611397        51.10056439376598        51.10057318141793        51.100581969069935       51.10059075672183        51.100599544373836       51.10060833202584        51.10061238094147        51.100612614962984       51.100612848984554       51.10061308300618        51.10061331702775        51.10061355104932        51.10061378507089        51.10061401909246        51.10061425311403        51.10061448713566        51.10061462914723        51.100614705741066       51.10061478233496        51.10061485892879        51.100614935522685       51.10061501211658        51.10061508871047        51.10061516530436        51.1006152418982         51.10061531849209        51.10061512888922        51.10061478446352        51.10061444003787        51.100614095612286       51.10061375118664        51.100613406761          51.100613062335356       51.10061271790977        51.10061237348407        51.100612029058425       51.10061195868383        51.10061205503456        51.100612151385235       51.10061224773597        51.10061234408664        51.10061244043732        51.10061253678799        51.100612633138724       51.1006127294894         51.10061282584013        51.10061295911953        51.10061310239843        51.10061324567721        51.100613388956106       51.100613532235          51.1006136755139         51.10061381879274        51.100613962071634       51.10061410535047        51.10061424862937        51.10061374410827        51.10061317597365        51.10061260783897        51.10061203970423        51.10061147156961        51.10061090343493        51.100610335300246       51.100609767165565       51.10060919903094        51.10060999099579        51.10061343585926        51.10061688072278        51.100620325586306       51.10062377044977        51.10062721531324        51.10063066017676        51.100634105040285       51.10063754990375        51.100640994767275       51.10064154641282        51.10064082037513        51.10064009433745        51.10063936829977        51.10063864226208        51.1006379162244         51.10063719018683        51.10063646414915        51.100635738111464       51.10063501207378        51.100633530103266       51.10062338964627        51.10061324918928        51.10060310873223        51.10059296827524        51.10058282781824        51.10057268736125        51.10056254690426        51.10055240644721        51.100542265990214       51.10053325730746        51.10052439973947        51.10051554217148        51.10050668460349        51.1004978270355         51.100488969467506       51.100480111899515       51.100471254331524       51.100478340517725       51.10049173201617        51.100505123514495       51.10051851501282        51.10053190651121        51.10054529800959        51.10055868950792        51.100572081006305       51.10057411029021        51.10054679562313        51.100519480955995       51.10049216628886        51.10046485162172        51.10043753695459        51.10041022228745        51.100382907620315       51.100355592953235       51.1003282782861         51.10030096361896        51.10027364895183        51.10024633428469        51.100219019617555       51.10019755122255        51.10019926499871        51.10020097877492        51.100191989954          51.10017349843173        51.10016086894052        51.10017930945082        51.10019774996124        51.100216190471656       51.100234630982015       51.10025307149243        51.10027151200279        51.10028995251321        51.10030839302357        51.100326833533984       51.100345274044344       51.10036371455476        51.10038215506518        51.10040059557559        51.10040628683703        51.10038680603287        51.100367325228774       51.10034784442462        51.10032836362052        51.10030888281642        51.100289402012265       51.10026992120817        51.10025044040401        51.100230959599855       51.10021147879581        51.10019199799166        51.1001725171875         51.100153036383404       51.100144039244526       51.10016098059816        51.100165002717915       51.1001458421091         51.100145399686085       51.10016396134472        51.10018252300341        51.1002010846621         51.10021964632074        51.10023820797932        51.10025676963801        51.10027533129664        51.10029389295528        51.10031245461391        51.100331016272605       51.10034957793124        51.100368139589875       51.10038670124857        51.10039173736459        51.100372221475254       51.10035270558592        51.100333189696585       51.10031367380725        51.100294157917915       51.10027464202858        51.1002551261393         51.10023561024997        51.10021609436063        51.100196578471355       51.10017706258196        51.10015754669263        51.10013803080335        51.10011851491396        51.100125286920274       51.10012796920728        51.10011291514314        51.10013155811862        51.100150201094095       51.10016884406957        51.10018748704499        51.100206130020524       51.10022477299606        51.10024341597153        51.10026205894701        51.100280701922486       51.10029934489796        51.100317987873495       51.100336630848915       51.10035527382445        51.10037391679998        51.10038396967764        51.10036652302006        51.10034907636248        51.1003316297049         51.10031418304732        51.10029673638974        51.100279289732214       51.100261843074634       51.10024439641711        51.10022694975953        51.10020950310195        51.10019205644437        51.10017460978679        51.10015716312927        51.10013971647169        51.100146137732054       51.10016538916449        51.10018208788949        51.10020869292259        51.10024448878676        51.10028028465092        51.10031608051514        51.10035187637925        51.10038767224347        51.10042346810769        51.10045926397186        51.10049505983602        51.10053085570024        51.10056665156441        51.10060244742857        51.10063824329279        51.10067403915696        51.100709835021064       51.1006808297642         51.10064659724969        51.100612364735184       51.100578132220676       51.10054389970617        51.10050966719166        51.100475434677094       51.100441202162585       51.10040696964808        51.10037273713351        51.100338504619          51.100304272104495       51.10027003958993        51.10023580707542        51.100208270123346       51.100193215647096       51.100200843227924       51.100218851552086       51.100252979989364       51.10028710842664        51.10032123686392        51.1003553653012         51.100389493738476       51.1004236221757         51.100457750612975       51.10049187905025        51.10052600748753        51.10056013592481        51.10059426436203        51.100628392799365       51.100662521236586       51.100696649673864       51.10069189186845        51.10065797507957        51.10062405829069        51.10059014150181        51.10055622471293        51.10052230792405        51.10048839113517        51.10045447434635        51.10042055755741        51.100386640768534       51.100352723979654       51.100318807190774       51.100284890401895       51.10025097361296        51.100217056824135       51.10020248617582        51.100198005985135       51.10020971290504        51.10023771994793        51.10027068864997        51.100303657352015       51.100336626054          51.100369594756046       51.10040256345803        51.10043553216002        51.100468500862064       51.10050146956405        51.100534438266095       51.10056740696808        51.10060037567007        51.10063334437211        51.10066631307416        51.10068542579529        51.10064649280815        51.100607559821015       51.10056862683393        51.10052969384674        51.10049076085966        51.10045182787246        51.100412894885494       51.1003739618983         51.10033502891122        51.10029609592408        51.10025716293694        51.1002182299498         51.100179296962665       51.10014036397547        51.100077533864976       51.10000000000002
0.1                      16                       50.03046590370235        50.14868661124564        50.256974549859365       50.35450159383697        50.44417656656617        50.52488225231548        50.59705965986342        50.65768554136082        50.71701035048045        50.76445547205441        50.811060628754035       50.846902910310746       50.88163772767638        50.91060276924469        50.93566690807711        50.96073104690953        50.977269053479404       50.99344149377396        51.00961393406851        51.02235007219207        51.03256326597375        51.0427764597556         51.05054839472206        51.0565766150188         51.06260483531548        51.06854320855825        51.07293811353799        51.07607872214584        51.07934100363457        51.082612899975004       51.085497988415796       51.08710386166666        51.08872479581322        51.090354221126404       51.09198364643953        51.09313573322555        51.09384854450087        51.09456135577619        51.095274167051514       51.09598773915684        51.09670366473932        51.09741959032186        51.09768985453536        51.0979479446238         51.09820051209522        51.09845307956664        51.09870564703806        51.09895821450948        51.09921078198096        51.09931001394523        51.09939809354728        51.099486173149444       51.09957425275161        51.09966233235366        51.09975169924007        51.099842767765665       51.09987022653172        51.09989829907522        51.099943967744935       51.09998963641465        51.10003530508436        51.100080973754075       51.10012664242373        51.10016825375658        51.10019014200253        51.100212030248485       51.10023047186297        51.100245400057815       51.1002603282526         51.1002752564475         51.10029018464235        51.100305112837134       51.10032004103198        51.100334969226765       51.10034989742161        51.1003723575995         51.1003953098039         51.100418262008304       51.10044121421271        51.10046416641717        51.10048711862157        51.10050157553758        51.100515397193305       51.10052921884903        51.10054304050482        51.10055686216049        51.10057068381627        51.100584505472          51.10059832712773        51.10061214878351        51.100623030125405       51.100619318768565       51.10061560741178        51.10061189605494        51.1006081846981         51.100604473341264       51.10060076198448        51.100597050627584       51.100593339270745       51.10058962791396        51.10058591655712        51.10058334496324        51.10058127244412        51.10057919992505        51.100577127405984       51.10057505488692        51.10057298236791        51.100570909848784       51.10056883732972        51.10056676481071        51.10056315850386        51.10055533110864        51.100547503713415       51.100539676318135       51.10053184892291        51.10052402152769        51.10051619413241        51.10050836673713        51.100500539341965       51.10049271194674        51.10048488455135        51.1004812240501         51.100480153432216       51.10047908281433        51.10047801219645        51.10047694157862        51.100475870960736       51.100474800342795       51.10047372972497        51.10047265910708        51.1004715884892         51.100476772194725       51.10048538508602        51.10049399797742        51.10050261086877        51.10051122376012        51.10051983665147        51.10052844954282        51.10053706243417        51.10054567532552        51.10055428821681        51.10055893107642        51.100559340733355       51.10055975039023        51.10056016004711        51.10056056970399        51.10056097936092        51.1005613890178         51.100561798674676       51.10056220833161        51.10056261798849        51.100567579802885       51.10057646091764        51.10058534203233        51.10059422314703        51.10060310426178        51.100611985376474       51.10062086649117        51.10062974760592        51.100638628720674       51.100647509835426       51.10065163787033        51.100651939464285       51.100652241058185       51.10065254265214        51.10065284424604        51.10065314584           51.100653447433956       51.100653749027856       51.100654050621756       51.10065435221571        51.1006545507812         51.10065467609513        51.100654801409064       51.10065492672294        51.10065505203687        51.100655177350745       51.10065530266468        51.10065542797855        51.10065555329254        51.10065567860636        51.10065551301079        51.10065517821937        51.10065484342789        51.10065450863641        51.10065417384493        51.10065383905345        51.10065350426197        51.10065316947055        51.10065283467907        51.10065249988759        51.100652434350536       51.1006525326207         51.10065263089086        51.10065272916103        51.10065282743119        51.100652925701354       51.10065302397152        51.100653122241624       51.10065322051179        51.10065331878201        51.10065345781214        51.10065360787917        51.10065375794625        51.10065390801327        51.10065405808035        51.10065420814743        51.100654358214456       51.100654508281536       51.10065465834862        51.1006548084157         51.10065430520933        51.10065373785187        51.10065317049447        51.10065260313701        51.10065203577955        51.10065146842214        51.10065090106468        51.10065033370722        51.100649766349875       51.10065055102575        51.100653972867235       51.10065739470872        51.1006608165502         51.10066423839169        51.10066766023317        51.100671082074655       51.10067450391614        51.10067792575762        51.10068134759911        51.10068183347954        51.10068102280087        51.1006802121222         51.100679401443585       51.100678590764915       51.100677780086244       51.10067696940763        51.100676158729016       51.10067534805029        51.100674537371674       51.10067297112323        51.10066275054635        51.100652529969466       51.10064230939258        51.1006320888157         51.100621868238875       51.10061164766199        51.10060142708517        51.10059120650823        51.100580985931344       51.10057191730323        51.100563002483455       51.10055408766374        51.10054517284408        51.10053625802436        51.10052734320459        51.10051842838493        51.100509513565214       51.100516581526335       51.10052997023354        51.10054335894074        51.10055674764794        51.100570136355145       51.10058352506235        51.10059691376955        51.10061030247675        51.100612250416305       51.100584651534064       51.10055705265182        51.10052945376958        51.10050185488734        51.1004742560051         51.100446657122916       51.100419058240675       51.100391459358434       51.10036386047625        51.10033626159401        51.100308662711825       51.10028106382953        51.100253464947286       51.10023170989746        51.100233127344666       51.100234544791874       51.10022550047813        51.100207167298265       51.10019468440828        51.100213209289734       51.100231734171075       51.10025025905253        51.10026878393393        51.10028730881527        51.10030583369672        51.100324358578064       51.10034288345946        51.100361408340916       51.10037993322226        51.10039845810371        51.10041698298511        51.10043550786645        51.10044117666246        51.10042146245553        51.100401748248544       51.10038203404156        51.100362319834574       51.10034260562753        51.1003228914206         51.10030317721362        51.100283463006576       51.100263748799534       51.100244034592606       51.10022432038562        51.10020460617858        51.10018489197171        51.10017565021991        51.1001923192253         51.100196240238176       51.10017728580448        51.10017703263878        51.10019576637842        51.10021450011817        51.100233233857864       51.100251967597615       51.10027070133731        51.100289435077          51.100308168816696       51.10032690255639        51.1003456362962         51.10036437003589        51.100383103775584       51.10040183751528        51.10042057125497        51.10042563885759        51.10040589924313        51.10038615962867        51.100366420014154       51.100346680399696       51.100326940785294       51.100307201170835       51.10028746155638        51.10026772194192        51.10024798232746        51.100228242712944       51.100208503098486       51.10018876348403        51.10016902386957        51.10014928425505        51.10015580478688        51.10015843213307        51.100143633237394       51.10016249890322        51.100181364569096       51.100200230234975       51.10021909590091        51.10023796156679        51.10025682723267        51.10027569289849        51.10029455856443        51.10031342423031        51.10033228989619        51.10035115556201        51.10037002122789        51.100388886893825       51.10040775255965        51.100417979327005       51.10040055033306        51.100383121339064       51.10036569234512        51.10034826335118        51.10033083435718        51.10031340536324        51.10029597636924        51.1002785473753         51.1002611183813         51.100243689387355       51.100226260393356       51.100208831399414       51.10019140240547        51.10017397341153        51.10018030955405        51.100199479992966       51.1002167436659         51.10024378628202        51.100279901563226       51.10031601684432        51.10035213212541        51.1003882474065         51.10042436268759        51.10046047796874        51.10049659324983        51.10053270853098        51.10056882381207        51.10060493909316        51.10064105437431        51.1006771696554         51.10071328493649        51.10074940021758        51.10072036114639        51.100686066323874       51.10065177150119        51.100617476678565       51.100583181855995       51.10054888703337        51.100514592210686       51.10048029738812        51.10044600256549        51.100411707742865       51.100377412920295       51.10034311809767        51.100308823274986       51.10027452845242        51.100246798793194       51.10023130850823        51.10023918601627        51.10025760662586        51.10029182910159        51.100326051577326       51.10036027405306        51.10039449652879        51.10042871900447        51.1004629414802         51.100497163955936       51.10053138643167        51.100565608907345       51.10059983138308        51.10063405385881        51.100668276334545       51.10070249881028        51.100736721285955       51.100731905733994       51.1006978173819         51.10066372902986        51.10062964067782        51.100595552325785       51.10056146397375        51.10052737562171        51.10049328726967        51.10045919891763        51.100425110565595       51.10039102221356        51.10035693386152        51.10032284550948        51.10028875715739        51.10025466880535        51.10023950346084        51.100234437408005       51.10024557342285        51.10027304751043        51.100305494808936       51.100337942107444       51.10037038940595        51.100402836704404       51.10043528400291        51.100467731301364       51.100500178599816       51.100532625898325       51.10056507319683        51.100597520495285       51.100629967793736       51.1006624150923         51.1006948623907         51.10071323818522        51.100672665398406       51.10063209261159        51.100591519824775       51.10055094703796        51.1005103742512         51.10046980146433        51.10042922867751        51.1003886558907         51.10034808310388        51.100307510317066       51.10026693753025        51.100226364743435       51.10018579195662        51.100145219169804       51.10008014680534        51.10000000000002
0.1                      17                       50.00178528762814        50.12016372863769        50.22881632863994        50.3268956169444         50.417262335892815       50.498804312442985       50.57196718565791        50.63368900546618        50.69412219566016        50.742796100179305       50.79063868027686        50.82772020863621        50.863694460426814       50.893876939623965       50.920145363593406       50.9464137875629         50.96400102611739        50.98121605034072        50.99843107456411        51.012114293018215       51.02320440807193        51.03429452312571        51.04281713522232        51.0495058604148         51.05619458560727        51.062790605070404       51.0677349709585         51.07133070058228        51.07506192064261        51.07880384744766        51.082118390026835       51.084019527155306       51.08593931491089        51.087869617683964       51.08979992045698        51.091183674317165       51.09206446112319        51.09294524792921        51.09382603473529        51.09470781917577        51.09559268960129        51.09647756002687        51.09682919151925        51.09716620410745        51.09749595798115        51.09782571185485        51.09815546572855        51.09848521960225        51.09881497347595        51.0989513961818         51.09907375757052        51.0991961189593         51.099318480348074       51.09944084173674        51.0995643412092         51.09968862808387        51.099729462165556       51.09977097956812        51.099832086810125       51.09989319405213        51.09995430129413        51.10001540853614        51.100076515778085       51.100132218023816       51.10016164608612        51.10019107414837        51.10021539033164        51.10023449557855        51.10025360082551        51.100272706072474       51.10029181131944        51.1003109165664         51.10033002181336        51.100349127060326       51.10036823230723        51.100392356468944       51.100416808491104       51.10044126051321        51.10046571253537        51.10049016455747        51.10051461657963        51.100529941926254       51.1005445847988         51.10055922767128        51.100573870543826       51.10058851341637        51.10060315628891        51.100617799161455       51.10063244203394        51.100647084906484       51.10065867734585        51.100655130567134       51.100651583788476       51.10064803700976        51.100644490231105       51.10064094345239        51.10063739667373        51.10063384989502        51.100630303116304       51.10062675633765        51.10062320955899        51.1006206765602         51.10061858747122        51.10061649838235        51.10061440929337        51.100612320204505       51.100610231115695       51.100608142026715       51.10060605293779        51.100603963848926       51.100600338718664       51.100592486297955       51.10058463387725        51.10057678145648        51.10056892903572        51.100561076615065       51.1005532241943         51.10054537177365        51.10053751935288        51.100529666932175       51.10052181451141        51.100518137851225       51.10051705658543        51.10051597531958        51.100514894053845       51.100513812787995       51.100512731522144       51.10051165025635        51.10051056899056        51.10050948772471        51.100508406458914       51.100513617715535       51.10052227910205        51.10053094048874        51.10053960187531        51.100548263261885       51.100556924648515       51.10056558603509        51.10057424742172        51.100582908808235       51.100591570194865       51.1005962857343         51.10059679385887        51.100597301983385       51.1005978101079         51.100598318232414       51.100598826356986       51.1005993344815         51.100599842606016       51.10060035073059        51.100600858855046       51.10060591644776        51.1006148910252         51.10062386560264        51.10063284018014        51.10064181475764        51.10065078933508        51.10065976391252        51.10066873848996        51.1006777130674         51.100686687644895       51.10069089479936        51.10069126396559        51.10069163313187        51.10069200229816        51.10069237146433        51.10069274063062        51.100693109796964       51.100693478963194       51.10069384812948        51.10069421729577        51.10069447241523        51.10069464644914        51.10069482048311        51.10069499451703        51.100695168551          51.10069534258497        51.10069551661894        51.1006956906528         51.10069586468677        51.1006960387208         51.10069589713248        51.100695571975166       51.10069524681785        51.10069492166059        51.100694596503274       51.10069427134596        51.10069394618864        51.10069362103138        51.100693295874066       51.10069297071675        51.1006929100173         51.100693010206896       51.10069311039649        51.100693210586144       51.100693310775796       51.10069341096539        51.10069351115499        51.10069361134464        51.10069371153429        51.10069381172383        51.10069395650481        51.100694113359964       51.10069427021523        51.10069442707049        51.10069458392576        51.10069474078102        51.10069489763623        51.10069505449155        51.10069521134676        51.100695368202025       51.10069486631039        51.10069429973021        51.10069373314997        51.10069316656973        51.100692599989486       51.1006920334093         51.10069146682912        51.10069090024888        51.100690333668695       51.10069111105577        51.10069450987521        51.100697908694656       51.1007013075141         51.100704706333545       51.100708105153046       51.10071150397249        51.10071490279199        51.10071830161144        51.10072170043088        51.10072212054632        51.10072122522661        51.100720329907006       51.100719434587404       51.100718539267746       51.10071764394809        51.10071674862843        51.10071585330877        51.10071495798911        51.100714062669454       51.100712412143025       51.10070211144637        51.100691810749595       51.10068151005288        51.100671209356165       51.10066090865939        51.10065060796268        51.10064030726596        51.10063000656925        51.10061970587253        51.10061057729888        51.10060160522744        51.100592633156054       51.10058366108467        51.10057468901317        51.10056571694179        51.100556744870346       51.100547772798905       51.100554822534946       51.100568208450966       51.100581594366986       51.10059498028306        51.100608366199026       51.1006217521151         51.10063513803112        51.10064852394714        51.1006503905424         51.10062250744511        51.10059462434771        51.10056674125036        51.10053885815307        51.10051097505573        51.10048309195838        51.100455208861035       51.10042732576369        51.100399442666344       51.100371559569055       51.10034367647171        51.10031579337431        51.10028791027702        51.100265868572365       51.100266989690624       51.100268110808884       51.10025901100221        51.100240836164744       51.10022849987621        51.10024710912859        51.10026571838097        51.1002843276334         51.10030293688578        51.10032154613816        51.10034015539054        51.100358764642976       51.100377373895356       51.10039598314779        51.10041459240017        51.100433201652606       51.10045181090504        51.10047042015742        51.100476066488          51.10045611887813        51.10043617126826        51.100416223658385       51.10039627604857        51.10037632843864        51.10035638082883        51.10033643321901        51.100316485609085       51.10029653799927        51.1002765903894         51.10025664277953        51.10023669516971        51.10021674755984        51.10020726119524        51.100223657852325       51.10022747775844        51.10020872949974        51.10020866559131        51.10022757141206        51.10024647723287        51.100265383053625       51.100284288874434       51.10030319469519        51.100322100515996       51.10034100633675        51.1003599121575         51.10037881797825        51.10039772379906        51.100416629619815       51.100435535440624       51.10045444126138        51.100459540350585       51.100439577011          51.10041961367136        51.100399650331724       51.10037968699214        51.10035972365256        51.10033976031298        51.100319796973395       51.10029983363381        51.10027987029423        51.10025990695459        51.10023994361501        51.10021998027537        51.10020001693579        51.100180053596205       51.100186322653485       51.10018889505875        51.100174351331646       51.10019343968793        51.10021252804421        51.100231616400436       51.10025070475666        51.10026979311294        51.100288881469226       51.10030796982551        51.10032705818179        51.10034614653807        51.1003652348943         51.10038432325058        51.10040341160686        51.10042249996309        51.10044158831943        51.10045198897643        51.10043457764607        51.10041716631565        51.10039975498529        51.10038234365493        51.10036493232457        51.100347520994205       51.100330109663844       51.10031269833348        51.100295287003064       51.10027787567276        51.1002604643424         51.100243053012036       51.100225641681675       51.10020823035126        51.100214481376156       51.100233570821445       51.10025139944241        51.10027887964162        51.100315314339696       51.10035174903771        51.100388183735674       51.10042461843375        51.10046105313177        51.10049748782984        51.10053392252786        51.10057035722593        51.10060679192395        51.10064322662197        51.100679661320044       51.10071609601812        51.100752530716136       51.100788965414154       51.100759892528686       51.100725535398          51.100691178267255       51.10065682113651        51.10062246400588        51.100588106875136       51.10055374974439        51.100519392613705       51.10048503548302        51.10045067835222        51.10041632122147        51.10038196409084        51.1003476069601         51.100313249829355       51.1002853274631         51.10026940136942        51.10027752880461        51.10029636169969        51.10033067821382        51.10036499472807        51.10039931124214        51.10043362775639        51.10046794427052        51.10050226078465        51.10053657729884        51.10057089381303        51.10060521032722        51.100639526841405       51.10067384335548        51.100708159869725       51.10074247638386        51.100776792898046       51.100771919599424       51.10073765968423        51.10070339976903        51.100669139853835       51.10063487993864        51.10060062002344        51.100566360108246       51.10053210019305        51.10049784027785        51.10046358036266        51.100429320447404       51.10039506053221        51.10036080061707        51.10032654070176        51.10029228078662        51.10027652074581        51.10027086883082        51.10028143394061        51.10030837507304        51.10034030096796        51.10037222686299        51.10040415275785        51.10043607865282        51.10046800454779        51.10049993044271        51.100531856337625       51.1005637822326         51.10059570812757        51.10062763402249        51.10065955991746        51.100691485812376       51.10072341170735        51.10074105057521        51.100698837988716       51.10065662540222        51.10061441281573        51.10057220022918        51.10052998764269        51.10048777505614        51.1004455624697         51.10040334988315        51.10036113729666        51.10031892471011        51.10027671212356        51.10023449953718        51.10019228695057        51.10015007436408        51.1000827597457         51.10000000000002
0.1                      18                       49.97310467155381        50.091640846029804       50.20065810742051        50.29928964005177        50.3903481052194         50.47272637257049        50.54687471145246        50.609692469571655       50.67123404083992        50.72113672830426        50.770216731799735       50.808537506961784       50.84575119317725        50.87715111000324        50.90462381910976        50.932096528216334       50.95073299875537        50.968990606907596       50.98724821505971        51.00187851384442        51.01384555017012        51.02581258649582        51.03508587572259        51.04243510581085        51.04978433589906        51.057038001582555       51.06253182837895        51.066582679018666       51.07078283765071        51.074994794920485       51.07873879163799        51.080935192644006       51.083153834008556       51.085385014241524       51.087616194474435       51.08923161540878        51.090280377745444       51.09132914008228        51.092377902419          51.093427899194694       51.09448171446331        51.09553552973199        51.095968528503136       51.09638446359111        51.09679140386709        51.09719834414307        51.097605284419046       51.098012224695026       51.098419164971006       51.098592778418436       51.098749421593766       51.09890606476915        51.09906270794454        51.099219351119814       51.09937698317833        51.09953448840207        51.099588697799334       51.099643660061076       51.099720205875315       51.09979675168961        51.099873297503905       51.09994984331814        51.10002638913238        51.10009618229094        51.100133150169654       51.10017011804831        51.1002003088002         51.10022359109928        51.10024687339836        51.1002701556975         51.100293437996584       51.10031672029561        51.10034000259475        51.10036328489383        51.10038656719286        51.10041235533839        51.10043830717825        51.10046425901811        51.10049021085797        51.10051616269783        51.10054211453769        51.10055830831493        51.10057377240423        51.10058923649353        51.100604700582835       51.10062016467214        51.100635628761495       51.100651092850796       51.10066655694004        51.1006820210294         51.10069432456629        51.10069094236576        51.10068756016517        51.10068417796458        51.10068079576405        51.10067741356352        51.100674031362985       51.10067064916245        51.100667266961864       51.100663884761275       51.1006605025608         51.1006580081571         51.10065590249832        51.10065379683954        51.100651691180815       51.10064958552209        51.10064747986337        51.10064537420459        51.100643268545866       51.10064116288709        51.10063751893347        51.10062964148722        51.10062176404102        51.10061388659483        51.100606009148635       51.10059813170244        51.10059025425625        51.100582376809996       51.100574499363745       51.10056662191761        51.10055874447136        51.10055505165229        51.10055395973859        51.10055286782483        51.10055177591113        51.10055068399737        51.10054959208361        51.10054850016985        51.10054740825609        51.10054631634239        51.10054522442863        51.100550463236345       51.1005591731182         51.10056788300005        51.10057659288185        51.10058530276376        51.10059401264556        51.10060272252741        51.100611432409266       51.10062014229112        51.10062885217292        51.10063364039223        51.100634246984384       51.10063485357648        51.10063546016863        51.1006360667609         51.100636673352994       51.100637279945204       51.100637886537356       51.10063849312951        51.10063909972166        51.10064425309258        51.10065332113277        51.10066238917301        51.100671457213195       51.10068052525344        51.10068959329362        51.10069866133381        51.10070772937405        51.100716797414236       51.10072586545448        51.100730151728214       51.10073058846689        51.10073102520545        51.10073146194418        51.10073189868268        51.100732335421355       51.10073277215997        51.100733208898646       51.100733645637206       51.10073408237588        51.10073439404931        51.100734616803265       51.100734839557276       51.10073506231123        51.100735285065184       51.100735507819195       51.100735730573206       51.10073595332716        51.100736176081114       51.10073639883507        51.10073628125417        51.10073596573102        51.10073565020787        51.100735334684714       51.10073501916156        51.10073470363841        51.10073438811531        51.10073407259216        51.100733757069065       51.1007334415458         51.10073338568395        51.10073348779309        51.10073358990212        51.100733692011204       51.100733794120345       51.10073389622937        51.100733998338455       51.10073410044754        51.10073420255668        51.100734304665764       51.100734455197426       51.10073461884082        51.10073478248427        51.100734946127716       51.100735109771165       51.100735273414614       51.100735437058006       51.100735600701455       51.100735764344904       51.10073592798841        51.10073542741145        51.10073486160849        51.100734295805466       51.100733730002446       51.10073316419948        51.10073259839652        51.100732032593555       51.100731466790535       51.10073090098757        51.100731671085725       51.10073504688319        51.10073842268059        51.100741798478          51.10074517427546        51.10074855007292        51.100751925870384       51.100755301667846       51.10075867746525        51.10076205326277        51.10076240761299        51.1007614276524         51.100760447691755       51.10075946773111        51.10075848777046        51.10075750780982        51.10075652784923        51.10075554788864        51.100754567927936       51.10075358796735        51.10075185316293        51.100741472346385       51.10073109152978        51.100720710713176       51.10071032989657        51.10069994907997        51.10068956826342        51.100679187446815       51.10066880663021        51.10065842581372        51.10064923729465        51.10064020797148        51.10063117864837        51.100622149325204       51.100613120002095       51.10060409067893        51.10059506135582        51.10058603203265        51.100593063543556       51.10060644666845        51.10061982979329        51.100633212918126       51.10064659604302        51.10065997916786        51.100673362292696       51.10068674541759        51.100688530668435       51.10066036335604        51.10063219604359        51.10060402873114        51.10057586141869        51.10054769410624        51.100519526793846       51.10049135948134        51.100463192168945       51.100435024856495       51.1004068575441         51.10037869023165        51.10035052291914        51.10032235560681        51.10030002724733        51.10030085203664        51.10030167682589        51.1002925215264         51.10027450503134        51.10026231534408        51.100281008967556       51.10029970259092        51.100318396214334       51.100337089837694       51.10035578346111        51.10037447708453        51.100393170707946       51.100411864331306       51.10043055795478        51.10044925157814        51.10046794520156        51.100486638824975       51.10050533244839        51.10051095631354        51.100490775300784       51.10047059428808        51.100450413275325       51.100430232262624       51.10041005124981        51.10038987023711        51.10036968922441        51.10034950821171        51.10032932719889        51.10030914618625        51.100288965173434       51.10026878416073        51.100248603147975       51.10023887217062        51.10025499647935        51.10025871527864        51.10024017319506        51.100240298543895       51.100259376445706       51.100278454347574       51.100297532249385       51.10031661015125        51.100335688053065       51.10035476595493        51.100373843856744       51.10039292175861        51.10041199966042        51.10043107756229        51.1004501554641         51.10046923336597        51.10048831126778        51.10049344184358        51.10047325477882        51.10045306771406        51.10043288064935        51.10041269358459        51.10039250651988        51.10037231945512        51.10035213239047        51.100331945325706       51.100311758261          51.100291571196294       51.10027138413153        51.100251197066825       51.10023101000206        51.1002108229373         51.10021684052009        51.100219357984486       51.10020506942584        51.100224380472525       51.100243691519154       51.10026300256584        51.100282313612524       51.10030162465921        51.10032093570584        51.10034024675247        51.10035955779915        51.10037886884584        51.10039817989252        51.10041749093915        51.10043680198578        51.100456113032465       51.10047542407915        51.1004859986258         51.10046860495913        51.100451211292295       51.100433817625515       51.100416423958734       51.10039903029201        51.10038163662523        51.10036424295845        51.10034684929167        51.10032945562489        51.100312061958164       51.100294668291326       51.1002772746246         51.100259880957765       51.10024248729104        51.10024865319821        51.10026766164998        51.100286055218874       51.10031397300111        51.10035072711605        51.10038748123105        51.10042423534594        51.10046098946094        51.10049774357594        51.10053449769089        51.10057125180583        51.10060800592083        51.100644760035834       51.10068151415078        51.10071826826572        51.100755022380724       51.10079177649567        51.10082853061061        51.10079942391087        51.10076500447212        51.10073058503326        51.10069616559446        51.10066174615565        51.100627326716904       51.10059290727804        51.10055848783924        51.10052406840043        51.10048964896163        51.100455229522765       51.10042081008402        51.10038639064521        51.10035197120641        51.100323856133          51.100307494230606       51.100315871592954       51.100335116773465       51.100369527326166       51.100403937878696       51.10043834843128        51.100472758983926       51.10050716953657        51.10054158008916        51.100575990641744       51.10061040119439        51.10064481174703        51.10067922229962        51.100713632852205       51.10074804340485        51.100782453957436       51.10081686451008        51.10081193346491        51.1007775019865         51.10074307050809        51.10070863902979        51.10067420755138        51.10063977607308        51.100605344594726       51.10057091311637        51.10053648163796        51.10050205015966        51.10046761868125        51.10043318720295        51.10039875572454        51.100364324246186       51.10032989276783        51.10031353803066        51.100307300253576       51.10031729445831        51.100343702635485       51.10037510712692        51.1004065116183         51.10043791610974        51.10046932060118        51.100500725092616       51.10053212958405        51.10056353407538        51.100594938566815       51.10062634305825        51.10065774754969        51.10068915204113        51.100720556532565       51.100751961024          51.1007688629652         51.10072501057897        51.1006811581928         51.10063730580657        51.100593453420345       51.10054960103423        51.10050574864795        51.10046189626178        51.10041804387561        51.10037419148938        51.10033033910315        51.10028648671698        51.10024263433081        51.100198781944584       51.10015492955836        51.10008537268601        51.10000000000002
0.1                      19                       49.9444240554796         50.06311796342186        50.172499886201024       50.271683663159195       50.36343387454593        50.446648432698          50.52178223724695        50.585695933677016       50.64834588601963        50.699477356429156       50.74979478332256        50.78935480528719        50.82780792592757        50.860425280382515       50.88910227462611        50.91777926886982        50.93746497139347        50.95676516347436        50.97606535555525        50.99164273467056        51.004486692268244       51.01733064986598        51.02735461622291        51.03536435120691        51.04337408619091        51.05128539809482        51.05732868579952        51.06183465745505        51.06650375465898        51.071185742393254       51.075359193249085       51.07785085813276        51.08036835310628        51.082900410799084       51.08543246849189        51.087279556500334       51.088496294367815       51.089713032235295       51.090929770102775       51.09214797921368        51.09337073932534        51.094593499436996       51.09510786548702        51.09560272307476        51.09608684975302        51.09657097643128        51.09705510310948        51.09753922978774        51.098023356466          51.098234160655124       51.09842508561701        51.09861601057901        51.098806935541006       51.09899786050295        51.09918962514746        51.09938034872016        51.09944793343311        51.09951634055403        51.09960832494062        51.09970030932715        51.099792293713676       51.09988427810026        51.09997626248679        51.100060146558064       51.10010465425319        51.10014916194825        51.10018522726887        51.10021268662007        51.10024014597127        51.10026760532247        51.10029506467367        51.100322524024875       51.10034998337608        51.100377442727336       51.10040490207848        51.10043235420784        51.100459805865455       51.10048725752296        51.10051470918063        51.10054216083813        51.10056961249575        51.10058667470366        51.100602960009724       51.100619245315784       51.10063553062196        51.10065181592802        51.10066810123408        51.100684386540195       51.10070067184631        51.10071695715237        51.100729971786734       51.10072675416433        51.10072353654192        51.1007203189194         51.10071710129699        51.10071388367464        51.10071066605224        51.10070744842983        51.10070423080742        51.10070101318502        51.10069779556261        51.100695339754          51.10069321752542        51.10069109529684        51.1006889730682         51.10068685083968        51.1006847286111         51.10068260638246        51.10068048415394        51.100678361925304       51.100674699148215       51.10066679667648        51.100658894204855       51.100650991733175       51.100643089261496       51.100635186789816       51.10062728431808        51.10061938184646        51.10061147937472        51.1006035769031         51.100595674431304       51.10059196545336        51.100590862891806       51.10058976033008        51.10058865776841        51.100587555206744       51.100586452645075       51.100585350083406       51.10058424752174        51.10058314496007        51.1005820423984         51.10058730875721        51.100596067134234       51.10060482551137        51.10061358388839        51.100622342265524       51.1006311006426         51.10063985901968        51.100648617396814       51.100657375773835       51.10066613415097        51.10067099505005        51.1006717001099         51.10067240516963        51.10067311022942        51.10067381528921        51.10067452034906        51.10067522540885        51.10067593046858        51.10067663552843        51.10067734058816        51.100682589737346       51.10069175124033        51.100700912743264       51.100710074246194       51.10071923574924        51.10072839725211        51.1007375587551         51.10074672025803        51.10075588176102        51.100765043264005       51.100769408657186       51.10076991296813        51.10077041727908        51.10077092159008        51.10077142590103        51.100771930212034       51.10077243452304        51.100772938833984       51.10077344314493        51.10077394745599        51.10077431568334        51.10077458715733        51.10077485863138        51.100775130105376       51.100775401579426       51.10077567305336        51.10077594452741        51.10077621600141        51.10077648747546        51.10077675894951        51.10077666537586        51.10077635948687        51.10077605359794        51.100775747708894       51.100775441819906       51.10077513593092        51.10077483004193        51.100774524152996       51.10077421826401        51.10077391237496        51.10077386135072        51.10077396537929        51.100774069407805       51.10077417343632        51.10077427746489        51.10077438149341        51.10077448552198        51.1007745895505         51.10077469357901        51.10077479760753        51.10077495388998        51.100775124321615       51.10077529475325        51.10077546518488        51.100775635616515       51.10077580604815        51.10077597647978        51.10077614691147        51.10077631734305        51.10077648777474        51.10077598851245        51.100775423486766       51.100774858460966       51.100774293435165       51.10077372840942        51.10077316338368        51.100772598357935       51.100772033332134       51.10077146830645        51.100772231115684       51.10077558389111        51.10077893666653        51.10078228944201        51.100785642217375       51.100788994992854       51.10079234776822        51.1007957005437         51.10079905331912        51.100802406094544       51.10080269467977        51.10080163007814        51.100800565476504       51.10079950087487        51.100798436273294       51.100797371671604       51.10079630707003        51.100795242468394       51.10079417786676        51.10079311326518        51.10079129418284        51.10078083324635        51.10077037230991        51.10075991137347        51.100749450437036       51.1007389895006         51.100728528564105       51.100718067627724       51.10070760669123        51.10069714575479        51.10068789729041        51.10067881071552        51.10066972414063        51.100660637565795       51.10065155099096        51.10064246441607        51.10063337784118        51.10062429126634        51.10063130455217        51.10064468488588        51.100658065219534       51.100671445553246       51.1006848258869         51.10069820622061        51.100711586554326       51.10072496688804        51.10072667079453        51.10069821926703        51.100669767739475       51.10064131621192        51.100612864684365       51.10058441315681        51.10055596162931        51.100527510101756       51.1004990585742         51.100470607046645       51.10044215551915        51.10041370399159        51.10038525246398        51.10035680093648        51.10033418592218        51.10033471438254        51.1003352428429         51.100326032050475       51.10030817389793        51.100296130811955       51.100314908806354       51.10033368680075        51.10035246479515        51.100371242789606       51.10039002078395        51.1004087987784         51.10042757677286        51.1004463547672         51.100465132761656       51.10048391075611        51.10050268875045        51.10052146674491        51.10054024473925        51.10054584613897        51.10052543172338        51.100505017307796       51.10048460289215        51.10046418847662        51.10044377406092        51.10042335964539        51.1004029452298         51.10038253081416        51.10036211639857        51.100341701982984       51.1003212875674         51.10030087315181        51.100280458736165       51.10027048314595        51.100286335106375       51.1002899527989         51.10027161689044        51.10027193149642        51.10029118147935        51.100310431462276       51.1003296814452         51.10034893142813        51.100368181411          51.10038743139387        51.100406681376796       51.10042593135972        51.10044518134259        51.10046443132552        51.10048368130839        51.10050293129132        51.10052218127419        51.10052734333658        51.10050693254669        51.10048652175681        51.10046611096692        51.10044570017703        51.1004252893872         51.10040487859732        51.100384467807544       51.10036405701766        51.10034364622777        51.100323235437884       51.100302824648054       51.10028241385817        51.10026200306828        51.100241592278394       51.100247358386696       51.10024982091022        51.10023578752015        51.10025532125712        51.10027485499427        51.10029438873124        51.100313922468274       51.10033345620536        51.10035298994245        51.10037252367948        51.10039205741657        51.1004115911536         51.10043112489063        51.100450658627665       51.10047019236481        51.100489726101785       51.10050925983887        51.100520008275225       51.10050263227208        51.10048525626888        51.10046788026568        51.10045050426254        51.1004331282594         51.1004157522562         51.100398376253054       51.100381000249854       51.10036362424671        51.10034624824357        51.10032887224037        51.10031149623717        51.10029412023397        51.10027674423088        51.10028282502026        51.10030175247846        51.100320710995334       51.100349066360536       51.100386139892464       51.10042321342439        51.10046028695626        51.10049736048819        51.10053443402012        51.10057150755199        51.10060858108386        51.10064565461573        51.10068272814766        51.10071980167953        51.10075687521146        51.10079394874333        51.1008310222752         51.10086809580707        51.10083895529306        51.10080447354625        51.10076999179927        51.100735510052345       51.10070102830548        51.100666546558614       51.100632064811634       51.100597583064825       51.1005631013179         51.10052861957092        51.10049413782406        51.100459656077135       51.10042517433021        51.100390692583346       51.10036238480285        51.10034558709174        51.1003542143813         51.100373871847296       51.100408376438395       51.10044288102944        51.10047738562048        51.10051189021152        51.100546394802564       51.100580899393606       51.100615403984705       51.10064990857575        51.100684413166846       51.10071891775789        51.10075342234893        51.10078792694003        51.10082243153107        51.10085693612211        51.10085194733034        51.10081734428877        51.100782741247315       51.1007481382058         51.10071353516423        51.10067893212272        51.10064432908126        51.10060972603975        51.10057512299824        51.10054051995672        51.10050591691521        51.100471313873754       51.100436710832184       51.10040210779067        51.1003675047491         51.100350555315686       51.100343731676446       51.10035315497606        51.10037903019804        51.100409913285944       51.100440796373846       51.10047167946169        51.10050256254959        51.10053344563744        51.10056432872534        51.100595211813186       51.10062609490109        51.10065697798905        51.100687861076835       51.10071874416474        51.10074962725264        51.10078051034054        51.10079667535507        51.100751183169166       51.10070569098332        51.100660198797414       51.10061470661151        51.10056921442566        51.1005237222397         51.10047823005391        51.10043273786795        51.1003872456821         51.100341753496195       51.10029626131029        51.10025076912444        51.10020527693854        51.100159784752634       51.100087985626374       51.10000000000002
0.1                      20                       49.91574343940533        50.03459508081386        50.14434166498154        50.24407768626662        50.33651964387258        50.420570492825505       50.496689763041445       50.561699397782434       50.62545773119933        50.67781798455405        50.729372834845435       50.77017210361265        50.80986465867801        50.84369945076179        50.873580730142464       50.90346200952314        50.92419694403145        50.94453972004112        50.96488249605079        50.98140695549665        50.99512783436637        51.00884871323609        51.01962335672317        51.028293596602964       51.036963836482755       51.04553279460697        51.05212554322003        51.057086635891494       51.06222467166714        51.06737668986597        51.07197959486018        51.074766523621406       51.07758287220395        51.080415807356644       51.083248742509284       51.08532749759195        51.08671221099013        51.08809692438831        51.08948163778649        51.090868059232605       51.092259764187304       51.09365146914206        51.09424720247091        51.094820982558474       51.095382295638956       51.095943608719494       51.09650492180003        51.09706623488046        51.097627547961          51.09787554289176        51.09810074964031        51.09832595638886        51.09855116313747        51.09877636988608        51.09900226711659        51.09922620903848        51.09930716906695        51.09938902104699        51.09949644400581        51.099603866964685       51.099711289923505       51.099818712882325       51.099926135841145       51.100024110825245       51.10007615833672        51.10012820584814        51.10017014573748        51.10020178214074        51.10023341854412        51.1002650549475         51.10029669135082        51.10032832775414        51.10035996415746        51.10039160056078        51.100423236964104       51.10045235307729        51.1004813045526         51.10051025602786        51.100539207503175       51.10056815897843        51.10059711045375        51.10061504109228        51.1006321476151         51.100649254138034       51.10066636066091        51.100683467183785       51.10070057370672        51.100717680229536       51.10073478675247        51.100751893275344       51.10076561900712        51.10076256596284        51.10075951291856        51.10075645987433        51.100753406829995       51.10075035378577        51.100747300741546       51.100744247697264       51.10074119465298        51.100738141608645       51.10073508856442        51.100732671350954       51.10073053255246        51.10072839375408        51.100726254955646       51.10072411615721        51.10072197735883        51.10071983856034        51.1007176997619         51.10071556096352        51.10071187936296        51.10070395186585        51.10069602436863        51.10068809687152        51.1006801693743         51.100672241877135       51.10066431437997        51.100656386882804       51.100648459385695       51.10064053188847        51.10063260439131        51.10062887925449        51.10062776604485        51.10062665283533        51.100625539625696       51.10062442641612        51.10062331320648        51.100622199996906       51.10062108678727        51.10061997357769        51.10061886036806        51.10062415427791        51.10063296115027        51.100641768022626       51.10065057489493        51.10065938176723        51.100668188639645       51.100676995512          51.100685802384305       51.10069460925661        51.10070341612902        51.10070834970793        51.10070915323536        51.100709956762785       51.10071076029021        51.10071156381758        51.10071236734507        51.100713170872496       51.10071397439992        51.10071477792735        51.10071558145472        51.10072092638217        51.10073018134784        51.100739436313575       51.10074869127925        51.10075794624498        51.10076720121066        51.10077645617639        51.100785711142066       51.10079496610774        51.10080422107353        51.1008086655861         51.100809237469434       51.10080980935271        51.100810381236045       51.10081095311938        51.10081152500271        51.1008120968861         51.10081266876938        51.100813240652656       51.10081381253599        51.10081423731742        51.1008145575114         51.10081487770549        51.100815197899465       51.100815518093555       51.10081583828759        51.10081615848168        51.10081647867571        51.100816798869744       51.100817119063834       51.10081704949755        51.10081675324278        51.1008164569879         51.100816160733075       51.10081586447825        51.100815568223425       51.100815271968656       51.100814975713774       51.100814679459006       51.100814383204124       51.10081433701748        51.10081444296543        51.10081454891349        51.10081465486144        51.1008147608095         51.100814866757446       51.10081497270545        51.100815078653454       51.100815184601515       51.10081529054946        51.10081545258265        51.10081562980247        51.10081580702223        51.100815984242104       51.10081616146192        51.10081633868174        51.100816515901556       51.100816693121374       51.10081687034119        51.10081704756101        51.10081654961351        51.10081598536499        51.100815421116465       51.10081485686794        51.10081429261942        51.10081372837084        51.10081316412237        51.100812599873734       51.100812035625324       51.1008127911457         51.10081612089908        51.100819450652466       51.100822780405906       51.10082611015929        51.10082943991267        51.10083276966611        51.10083609941955        51.100839429172936       51.10084275892632        51.100842981746496       51.100841832503875       51.10084068326131        51.10083953401869        51.10083838477607        51.10083723553345        51.10083608629088        51.10083493704826        51.10083378780553        51.10083263856302        51.100830735202635       51.10082019414631        51.100809653090096       51.10079911203377        51.10078857097744        51.100778029921116       51.10076748886485        51.10075694780858        51.100746406752194       51.100735865695924       51.10072655728612        51.100717413459506       51.100708269632946       51.100699125806386       51.100689981979826       51.10068083815321        51.10067169432665        51.10066255050003        51.10066954556072        51.10068292310325        51.10069630064578        51.10070967818831        51.10072305573084        51.10073643327337        51.100749810815955       51.10076318835843        51.10076481092062        51.10073607517802        51.1007073394353         51.1006786036927         51.10064986795004        51.10062113220738        51.10059239646472        51.100563660722116       51.100534924979456       51.10050618923685        51.10047745349419        51.10044871775153        51.10041998200887        51.10039124626627        51.1003683445972         51.100368576728556       51.10036880885991        51.10035954257461        51.100341842764465       51.100329946279885       51.100348808645265       51.100367671010645       51.10038653337608        51.10040539574152        51.100424258106955       51.10044312047239        51.10046198283777        51.10048084520315        51.10049970756859        51.100518569934025       51.10053743229946        51.10055629466484        51.10057515703022        51.10058073596451        51.10056008814604        51.100539440327566       51.10051879250909        51.10049814469062        51.100477496872145       51.10045684905367        51.1004362012352         51.100415553416724       51.10039490559825        51.10037425777978        51.10035360996136        51.10033296214283        51.100312314324356       51.10030209412139        51.10031767373346        51.10032119031922        51.10030306058576        51.10030356444912        51.10032298651305        51.100342408577035       51.10036183064102        51.100381252705006       51.100400674768935       51.10042009683292        51.10043951889685        51.100458940960834       51.10047836302476        51.100497785088805       51.100517207152734       51.100536629216776       51.100556051280705       51.10056124482958        51.10054061031457        51.10051997579956        51.10049934128455        51.100478706769536       51.10045807225458        51.10043743773957        51.10041680322456        51.10039616870955        51.10037553419454        51.10035489967959        51.10033426516458        51.100313630649566       51.100292996134556       51.100272361619545       51.1002778762533         51.10028028383596        51.1002665056144         51.10028626204178        51.10030601846927        51.1003257748967         51.10034553132414        51.10036528775163        51.10038504417906        51.1004048006065         51.10042455703393        51.10044431346142        51.10046406988886        51.10048382631629        51.10050358274373        51.10052333917122        51.10054309559865        51.10055401792465        51.100536659585146       51.10051930124553        51.100501942905964       51.1004845845664         51.10046722622678        51.10044986788722        51.10043250954766        51.10041515120804        51.10039779286848        51.100380434528915       51.10036307618935        51.10034571784979        51.10032835951017        51.10031100117061        51.100316996842366       51.10033584330694        51.100355366771794       51.10038415972008        51.100421552668934       51.10045894561779        51.100496338566586       51.100533731515384       51.10057112446418        51.100608517413036       51.100645910361834       51.10068330331069        51.10072069625954        51.100758089208284       51.100795482157196       51.10083287510599        51.10087026805479        51.10090766100359        51.10087848667524        51.100843942620315       51.100809398565275       51.10077485451029        51.10074031045531        51.100705766400324       51.100671222345284       51.1006366782903         51.10060213423532        51.10056759018033        51.10053304612529        51.10049850207031        51.100463958015325       51.10042941396034        51.10040091347281        51.10038367995287        51.100392557169585       51.10041262692101        51.10044722555057        51.10048182418012        51.10051642280956        51.10055102143912        51.100585620068614       51.10062021869811        51.100654817327666       51.10068941595716        51.10072401458666        51.10075861321616        51.10079321184571        51.10082781047521        51.10086240910471        51.100897007734204       51.10089196119577        51.10085718659104        51.10082241198643        51.10078763738181        51.100752862777085       51.100718088172414       51.10068331356774        51.100648538963014       51.1006137643584         51.10057898975373        51.100544215149          51.100509440544386       51.100474665939714       51.100439891334986       51.100405116730315       51.10038757260065        51.10038016309926        51.10038901549382        51.10041435776054        51.10044471944491        51.10047508112922        51.100505442813585       51.10053580449801        51.10056616618232        51.100596527866685       51.100626889550995       51.10065725123536        51.10068761291973        51.100717974604095       51.10074833628846        51.10077869797283        51.100809059657195       51.10082448774506        51.100777355759476       51.100730223773894       51.10068309178837        51.10063595980273        51.100588827817205       51.100541695831566       51.10049456384604        51.1004474318604         51.10040029987482        51.100353167889295       51.10030603590366        51.100258903918075       51.10021177193249        51.100164639946854       51.10009059856674        51.10000000000002
0.1                      21                       49.887062823331064       50.00607219820597        50.11618344376211        50.216471709374105       50.309605413199165       50.394492552952954       50.47159728883594        50.53770286188785        50.60256957637904        50.65615861267895        50.708950886368314       50.75098940193823        50.791921391428446       50.82697362114112        50.85805918565882        50.88914475017663        50.91092891666949        50.93231427660794        50.95369963654639        50.971171176322855       50.9857689764645         51.000366776606256       51.011892097223495       51.02122284199902        51.030553586774545       51.03978019111918        51.04692240064048        51.05233861432788        51.05794558867518        51.063567637338735       51.06859999647122        51.071682189110106       51.07479739130167        51.077931203914204       51.081065016526736       51.08337543868356        51.08492812761244        51.08648081654138        51.088033505470264       51.08958813925153        51.091148789049385       51.09270943884712        51.09338653945474        51.09403924204213        51.09467774152489        51.09531624100771        51.09595474049047        51.09659323997323        51.09723173945605        51.09751692512839        51.09777641366361        51.09803590219872        51.09829539073405        51.09855487926927        51.098814909085775       51.09907206935674        51.09916640470084        51.099261701539945       51.099384563071055       51.099507424602166       51.09963028613333        51.09975314766439        51.0998760091955         51.099988075092426       51.10004766242025        51.10010724974808        51.10015506420609        51.10019087766153        51.10022669111697        51.10026250457247        51.10029831802791        51.10033413148335        51.10036994493885        51.10040575839429        51.10044157184973        51.10047235194668        51.10050280323975        51.10053325453271        51.10056370582578        51.10059415711879        51.10062460841175        51.10064340748096        51.10066133522059        51.100679262960284       51.100697190699975       51.100715118439666       51.1007330461793         51.10075097391899        51.100768901658626       51.10078682939832        51.100801266227506       51.10079837776135        51.10079548929525        51.100792600829095       51.100789712362996       51.10078682389684        51.10078393543074        51.10078104696464        51.10077815849843        51.100775270032386       51.10077238156623        51.10077000294791        51.10076784757956        51.100765692211326       51.10076353684303        51.1007613814748         51.10075922610656        51.10075707073827        51.10075491537003        51.10075276000174        51.100749059577765       51.100741107055114       51.10073315453246        51.10072520200981        51.10071724948716        51.10070929696451        51.10070134444186        51.100693391919265       51.100685439396614       51.10067748687396        51.100669534351255       51.10066579305561        51.100664669198125       51.10066354534058        51.10066242148304        51.10066129762549        51.10066017376795        51.100659049910405       51.10065792605286        51.10065680219532        51.10065567833777        51.10066099979872        51.1006698551663         51.100678710533884       51.10068756590147        51.10069642126905        51.10070527663669        51.10071413200427        51.100722987371796       51.10073184273938        51.10074069810696        51.100745704365806       51.100746606360815       51.10074750835588        51.100748410350946       51.10074931234601        51.100750214341076       51.10075111633614        51.10075201833115        51.10075292032627        51.10075382232128        51.10075926302693        51.10076861145541        51.10077795988383        51.100787308312306       51.10079665674078        51.10080600516926        51.100815353597625       51.10082470202616        51.10083405045458        51.10084339888306        51.10084792251496        51.10084856197068        51.10084920142634        51.10084984088206        51.100850480337726       51.10085111979339        51.10085175924911        51.100852398704774       51.10085303816044        51.1008536776161         51.10085415895139        51.10085452786552        51.10085489677954        51.10085526569361        51.10085563460774        51.10085600352181        51.100856372435885       51.10085674134996        51.10085711026409        51.10085747917822        51.10085743361918        51.10085714699852        51.10085686037792        51.1008565737572         51.100856287136594       51.10085600051593        51.10085571389527        51.10085542727461        51.100855140654005       51.10085485403329        51.10085481268413        51.100854920551626       51.10085502841912        51.100855136286555       51.10085524415405        51.10085535202148        51.100855459888976       51.10085556775641        51.100855675623905       51.1008557834914         51.10085595127532        51.100856135283266       51.10085631929127        51.10085650329927        51.10085668730733        51.10085687131533        51.10085705532333        51.10085723933133        51.100857423339335       51.10085760734739        51.10085711071457        51.100856547243325       51.100855983771964       51.10085542030072        51.100854856829415       51.10085429335811        51.10085372988681        51.10085316641545        51.1008526029442         51.10085335117566        51.100856657907116       51.10085996463846        51.1008632713698         51.100866578101204       51.100869884832605       51.100873191564006       51.100876498295406       51.10087980502681        51.10088311175821        51.10088326881328        51.10088203492961        51.10088080104606        51.10087956716245        51.10087833327884        51.100877099395234       51.10087586551168        51.10087463162807        51.100873397744465       51.100872163860856       51.10087017622254        51.10085955504644        51.10084893387028        51.100838312694066       51.10082769151791        51.100817070341805       51.10080644916559        51.10079582798943        51.100785206813214       51.10077458563717        51.10076521728183        51.10075601620355        51.10074681512526        51.10073761404692        51.10072841296869        51.10071921189035        51.100710010812065       51.10070080973378        51.10070778656939        51.100721161320735       51.10073453607208        51.10074791082343        51.10076128557478        51.10077466032624        51.100788035077585       51.10080140982893        51.10080295104672        51.10077393108895        51.10074491113119        51.10071589117348        51.100686871215714       51.10065785125795        51.10062883130024        51.10059981134248        51.10057079138471        51.10054177142695        51.10051275146924        51.100483731511474       51.10045471155371        51.100425691596          51.10040250327205        51.10040243907446        51.100402374876865       51.100393053098685       51.10037551163106        51.10036376174776        51.100382708484176       51.100401655220594       51.10042060195701        51.10043954869343        51.10045849542985        51.100477442166266       51.100496388902684       51.1005153356391         51.10053428237552        51.10055322911194        51.10057217584841        51.10059112258483        51.10061006932119        51.100615625790056       51.100594744568696       51.100573863347336       51.10055298212603        51.10053210090473        51.10051121968337        51.10049033846201        51.10046945724065        51.10044857601929        51.10042769479793        51.100406813576626       51.10038593235532        51.10036505113396        51.1003441699126         51.100333705096716       51.10034901236048        51.10035242783948        51.10033450428108        51.10033519740165        51.10035479154669        51.10037438569168        51.10039397983678        51.10041357398177        51.100433168126756       51.10045276227186        51.100472356416844       51.10049195056189        51.10051154470693        51.10053113885198        51.10055073299702        51.10057032714201        51.10058992128705        51.10059514632252        51.100574288082385       51.10055342984219        51.100532571602116       51.100511713361925       51.10049085512185        51.10046999688166        51.10044913864158        51.100428280401445       51.10040742216131        51.10038656392118        51.10036570568104        51.10034484744091        51.100323989200774       51.10030313096064        51.10030839411991        51.100310746761636       51.10029722370865        51.10031720282643        51.100337181944326       51.10035716106211        51.100377140179944       51.10039711929784        51.100417098415676       51.10043707753351        51.10045705665135        51.10047703576919        51.10049701488697        51.100516994004806       51.1005369731227         51.10055695224054        51.10057693135843        51.10058802757408        51.100570686898095       51.100553346222114       51.10053600554613        51.10051866487015        51.10050132419417        51.10048398351819        51.10046664284221        51.10044930216628        51.100431961490244       51.10041462081426        51.10039728013834        51.1003799394623         51.10036259878632        51.100345258110394       51.10035116866436        51.10036993413536        51.100390022548254       51.100419253079565       51.100456965445346       51.10049467781107        51.100532390176795       51.10057010254258        51.10060781490836        51.10064552727408        51.100683239639864       51.100720952005645       51.10075866437137        51.100796376737094       51.10083408910293        51.10087180146866        51.10090951383438        51.10094722620016        51.10091801805754        51.10088341169444        51.10084880533134        51.10081419896824        51.10077959260519        51.10074498624209        51.10071037987893        51.10067577351589        51.10064116715279        51.100606560789686       51.100571954426584       51.10053734806354        51.10050274170038        51.10046813533728        51.10043944214266        51.10042177281406        51.10043089995793        51.100451381994844       51.1004860746628         51.10052076733075        51.1005554599987         51.10059015266671        51.100624845334664       51.10065953800262        51.10069423067057        51.10072892333852        51.10076361600653        51.100798308674484       51.10083300134238        51.10086769401039        51.10090238667834        51.100937079346295       51.10093197506126        51.10089702889343        51.1008620827256         51.100827136557825       51.10079219038994        51.10075724422211        51.10072229805428        51.10068735188645        51.10065240571856        51.10061745955085        51.10058251338296        51.10054756721513        51.1005126210473         51.10047767487947        51.1004427287117         51.10042458988568        51.10041659452213        51.10042487601163        51.100449685323156       51.10047952560393        51.10050936588476        51.10053920616559        51.10056904644637        51.1005988867272         51.10062872700803        51.10065856728886        51.100688407569635       51.100718247850466       51.10074808813124        51.10077792841207        51.1008077686929         51.100837608973734       51.10085230013499        51.10080352834973        51.10075475656447        51.10070598477921        51.100657212993895       51.10060844120869        51.100559669423376       51.10051089763817        51.1004621258528         51.1004133540676         51.10036458228228        51.10031581049702        51.10026703871176        51.10021826692645        51.10016949514113        51.1000932115071         51.10000000000002
0.1                      22                       49.85838220725674        49.977549315598026       50.08802522254268        50.188865732481474       50.28269118252575        50.36841461308052        50.44650481463043        50.51370632599327        50.5796814215588         50.63449924080396        50.688528937891135       50.73180670026363        50.773978124178825       50.810247791520396       50.84253764117517        50.87482749083           50.89766088930753        50.92008883317476        50.94251677704199        50.960935397149          50.976410118562626       50.991884839976365       51.0041608377237         51.01415208739502        51.024143337066334       51.03402758763133        51.04171925806099        51.047590592764266       51.05366650568334        51.05975858481145        51.06522039808232        51.068597854598806       51.07201191039934        51.075446600471764       51.07888129054413        51.08142337977506        51.0831440442347         51.08486470869434        51.08658537315398        51.08830821927046        51.090037813911295       51.09176740855219        51.09252587643863        51.093257501525784       51.093973187410825       51.09468887329592        51.09540455918096        51.096120245066004       51.096835930951045       51.09715830736502        51.097452077686796       51.09774584800863        51.09803961833052        51.09833338865235        51.0986275510549         51.098917929674826       51.09902564033467        51.0991343820329         51.0992726821363         51.09941098223965        51.09954928234305        51.09968758244645        51.099825882549794       51.09995203935955        51.100019166503785       51.10008629364796        51.100139982674705       51.100179973182264       51.100219963689824       51.10025995419744        51.10029994470506        51.10033993521262        51.10037992572023        51.10041991622779        51.10045990673535        51.100492350816126       51.10052430192695        51.10055625303761        51.10058820414838        51.10062015525915        51.10065210636981        51.100671773869635       51.100690522826085       51.100709271782534       51.100728020738984       51.100746769695434       51.10076551865188        51.10078426760833        51.10080301656478        51.10082176552123        51.10083691344789        51.10083418955992        51.100831465672          51.10082874178397        51.100826017896          51.10082329400797        51.10082057012005        51.10081784623202        51.100815122344045       51.100812398456014       51.10080967456804        51.10080733454481        51.10080516260666        51.10080299066857        51.10080081873048        51.100798646792384       51.10079647485429        51.10079430291614        51.10079213097799        51.10078995903996        51.10078623979257        51.100778262244376       51.100770284696296       51.10076230714816        51.10075432960008        51.10074635205194        51.10073837450375        51.10073039695567        51.10072241940753        51.100714441859395       51.100706464311315       51.10070270685674        51.10070157235123        51.10070043784583        51.10069930334038        51.100698168834924       51.100697034329414       51.10069589982396        51.10069476531845        51.100693630813          51.100692496307545       51.10069784531959        51.10070674918245        51.1007156530452         51.10072455690806        51.10073346077087        51.10074236463373        51.10075126849654        51.100760172359344       51.10076907622215        51.10077798008501        51.10078305902374        51.10078405948633        51.10078505994903        51.100786060411735       51.10078706087438        51.100788061337084       51.10078906179979        51.10079006226249        51.10079106272519        51.100792063187896       51.10079759967175        51.100807041562916       51.10081648345414        51.10082592534536        51.100835367236584       51.10084480912775        51.10085425101886        51.10086369291014        51.100873134801304       51.100882576692584       51.10088717944387        51.100887886471924       51.10088859349992        51.100889300528024       51.10089000755602        51.10089071458401        51.10089142161212        51.10089212864011        51.100892835668105       51.100893542696156       51.10089408058536        51.10089449821953        51.100894915853644       51.100895333487756       51.100895751121925       51.10089616875598        51.10089658639009        51.100897004024205       51.100897421658374       51.100897839292486       51.10089781774087        51.100897540754374       51.10089726376793        51.100896986781436       51.10089670979488        51.10089643280844        51.10089615582194        51.100895878835445       51.10089560184895        51.10089532486245        51.1008952883509         51.10089539813782        51.10089550792475        51.10089561771167        51.100895727498596       51.10089583728552        51.1008959470725         51.100896056859426       51.100896166646294       51.100896276433275       51.100896449967934       51.10089664076412        51.100896831560306       51.10089702235655        51.100897213152734       51.10089740394892        51.100897594745106       51.10089778554129        51.10089797633748        51.10089816713372        51.10089767181563        51.100897109121604       51.10089654642752        51.10089598373338        51.100895421039354       51.10089485834533        51.10089429565119        51.100893732957104       51.10089317026302        51.100893911205674       51.10089719491498        51.10090047862434        51.1009037623337         51.10090704604312        51.10091032975248        51.1009136134619         51.10091689717126        51.10092018088062        51.10092346458998        51.10092355588           51.10092223735535        51.10092091883075        51.10091960030621        51.10091828178162        51.10091696325702        51.10091564473248        51.100914326207885       51.10091300768329        51.10091168915869        51.10090961724245        51.10089891594646        51.10088821465041        51.10087751335436        51.10086681205837        51.10085611076232        51.10084540946639        51.10083470817034        51.10082400687429        51.1008133055783         51.1008038772776         51.10079461894759        51.10078536061758        51.10077610228751        51.1007668439575         51.10075758562755        51.10074832729748        51.10073906896747        51.100746027578          51.10075939953816        51.10077277149833        51.10078614345855        51.100799515418714       51.100812887378936       51.1008262593391         51.10083963129932        51.100841091172754       51.10081178699994        51.10078248282707        51.1007531786542         51.10072387448133        51.10069457030846        51.10066526613565        51.10063596196278        51.10060665778997        51.1005773536171         51.100548049444285       51.100518745271415       51.1004894410986         51.10046013692573        51.10043666194707        51.10043630142047        51.10043594089399        51.10042656362282        51.10040918049759        51.10039757721569        51.10041660832309        51.100435639430486       51.10045467053794        51.10047370164534        51.10049273275274        51.1005117638602         51.1005307949676         51.100549826074996       51.10056885718245        51.10058788828985        51.10060691939731        51.10062595050471        51.100644981612106       51.100650515615484       51.100629400991295       51.100608286367105       51.10058717174286        51.100566057118726       51.10054494249448        51.100523827870234       51.100502713246044       51.100481598621855       51.10046048399755        51.10043936937342        51.10041825474923        51.10039714012504        51.10037602550079        51.100365316071986       51.10038035098751        51.10038366535974        51.10036594797634        51.10036683035423        51.100386596580336       51.10040636280644        51.10042612903254        51.100445895258645       51.10046566148469        51.10048542771085        51.1005051939369         51.100524960163          51.1005447263891         51.10056449261526        51.10058425884131        51.10060402506747        51.100623791293515       51.10062904781557        51.10060796585026        51.100586883885          51.10056580191974        51.10054471995443        51.10052363798923        51.10050255602391        51.100481474058654       51.100460392093396       51.10043931012808        51.10041822816282        51.100397146197565       51.10037606423231        51.10035498226705        51.10033390030179        51.10033891198657        51.10034120968743        51.1003279418029         51.100348143611086       51.10036834541933        51.10038854722757        51.10040874903575        51.10042895084405        51.10044915265223        51.10046935446053        51.10048955626871        51.10050975807695        51.10052995988519        51.10055016169338        51.100570363501674       51.10059056530986        51.100610767118155       51.1006220372235         51.10060471421116        51.10058739119876        51.10057006818636        51.100552745174014       51.10053542216161        51.10051809914921        51.10050077613687        51.10048345312447        51.10046613011207        51.100448807099724       51.10043148408738        51.10041416107498        51.10039683806258        51.100379515050236       51.10038534048647        51.10040402496389        51.10042467832477        51.10045434643911        51.100492378221816       51.100530410004524       51.100568441787175       51.100606473569826       51.100644505352534       51.10068253713524        51.100720568917836       51.1007586007006         51.10079663248325        51.1008346642659         51.10087269604867        51.10091072783132        51.10094875961403        51.10098679139668        51.100957549439784       51.10092288076862        51.1008882120974         51.10085354342618        51.10081887475508        51.10078420608386        51.10074953741264        51.10071486874148        51.100680200070315       51.10064553139904        51.10061086272793        51.100576194056714       51.100541525385495       51.10050685671433        51.10047797081262        51.10045986567525        51.10046924274633        51.100490137068675       51.10052492377508        51.10055971048155        51.1005944971879         51.10062928389431        51.100664070600715       51.10069885730712        51.10073364401353        51.100768430719995       51.100803217426346       51.1008380041327         51.10087279083916        51.10090757754563        51.10094236425198        51.100977150958386       51.100971988926744       51.1009368711957         51.10090175346471        51.10086663573378        51.10083151800279        51.10079640027175        51.100761282540816       51.10072616480983        51.10069104707878        51.10065592934785        51.10062081161681        51.10058569388582        51.10055057615489        51.10051545842384        51.100480340692854       51.10046160717053        51.10045302594489        51.10046073652933        51.1004850128856         51.10051433176284        51.10054365064019        51.100572969517486       51.10060228839478        51.10063160727208        51.100660926149374       51.10069024502661        51.10071956390385        51.100748882781204       51.10077820165844        51.100807520535795       51.10083683941309        51.10086615829039        51.100880112524976       51.10082970094004        51.100779289355046       51.10072887777011        51.100678466185116       51.10062805460018        51.100577643015185       51.10052723143025        51.100476819845255       51.10042640826026        51.10037599667538        51.10032558509033        51.100275173505395       51.10022476192046        51.10017435033541        51.10009582444741        51.10000000000002
0.1                      23                       49.82970159118247        49.949026432990024       50.0598670013232         50.1612597555889         50.25577695185234        50.342336673208024       50.42141234042498        50.489709790098686       50.55679326673845        50.6128398689288         50.668106989414014       50.712623998589095       50.756034856929205       50.793521961899614       50.82701609669152        50.86051023148343        50.88439286194557        50.90786338974158        50.93133391753753        50.95069961797515        50.96705126066075        50.98340290334647        50.996429578224024       51.00708133279102        51.017733087358124       51.028274984143536       51.036516115481504       51.04284257120065        51.04938742269144        51.05594953228422        51.061840799693414       51.06551352008751        51.06922642949701        51.072961997029324       51.07669756456164        51.07947132086667        51.08135996085707        51.08324860084741        51.08513724083775        51.087028299289386       51.08892683877332        51.09082537825731        51.091665213422516       51.09247576100944        51.093268633296816       51.094061505584136       51.09485437787146        51.09564725015872        51.09644012244604        51.09679968960165        51.09712774171004        51.09745579381854        51.09778384592698        51.09811189803543        51.09844019302403        51.09876378999314        51.09888487596851        51.09900706252586        51.09916080120155        51.09931453987724        51.09946827855288        51.09962201722857        51.099775755904204       51.09991600362673        51.09999067058732        51.10006533754796        51.10012490114332        51.10016906870305        51.10021323626273        51.10025740382247        51.10030157138215        51.10034573894188        51.10038990650156        51.10043407406124        51.100478241620976       51.10051234968557        51.10054580061404        51.10057925154251        51.10061270247098        51.10064615339945        51.100679604327865       51.10070014025831        51.10071971043152        51.100739280604785       51.10075885077799        51.10077842095126        51.10079799112452        51.10081756129773        51.10083713147094        51.100856701644204       51.100872560668336       51.10087000135849        51.10086744204864        51.10086488273879        51.10086232342894        51.10085976411909        51.100857204809245       51.10085464549945        51.10085208618955        51.1008495268797         51.10084696756985        51.10084466614171        51.10084247763376        51.10084028912581        51.10083810061781        51.100835912109915       51.100833723601966       51.10083153509402        51.10082934658607        51.100827158078175       51.100823420007316       51.100815417433694       51.10080741486013        51.100799412286506       51.10079140971294        51.10078340713932        51.10077540456564        51.10076740199213        51.10075939941845        51.100751396844885       51.100743394271205       51.10073962065786        51.1007384755045         51.10073733035108        51.10073618519766        51.10073504004424        51.10073389489082        51.10073274973752        51.10073160458404        51.10073045943062        51.10072931427726        51.10073469084034        51.100743643198484       51.100752595556514       51.1007615479146         51.10077050027269        51.10077945263072        51.10078840498886        51.10079735734689        51.10080630970498        51.100815262063065       51.10082041368156        51.1008215126119         51.100822611542185       51.100823710472525       51.100824809402866       51.10082590833315        51.10082700726343        51.100828106193774       51.100829205124114       51.1008303040544         51.10083593631657        51.10084547167048        51.10085500702439        51.10086454237842        51.10087407773233        51.100883613086296       51.100893148440264       51.100902683794175       51.1009122191482         51.10092175450205        51.100926436372845       51.10092721097317        51.100927985573605       51.100928760173986       51.100929534774366       51.100930309374746       51.10093108397513        51.10093185857551        51.10093263317589        51.10093340777627        51.10093400221945        51.100934468573655       51.10093493492781        51.1009354012819         51.10093586763611        51.10093633399026        51.100936800344414       51.100937266698566       51.10093773305266        51.10093819940687        51.10093820186262        51.100937934510284       51.10093766715789        51.10093739980556        51.10093713245328        51.10093686510089        51.100936597748614       51.10093633039628        51.100936063043946       51.100935795691555       51.10093576401755        51.10093587572396        51.100935987430375       51.10093609913679        51.1009362108432         51.10093632254956        51.100936434255914       51.10093654596233        51.10093665766868        51.100936769375096       51.10093694866055        51.10093714624497        51.10093734382929        51.100937541413714       51.10093773899814        51.10093793658251        51.10093813416688        51.10093833175131        51.10093852933568        51.10093872692005        51.10093823291675        51.10093767099988        51.10093710908302        51.10093654716616        51.10093598524935        51.10093542333249        51.10093486141568        51.10093429949876        51.100933737581954       51.10093447123563        51.100937731922954       51.10094099261033        51.10094425329771        51.100947513985034       51.10095077467241        51.10095403535979        51.10095729604711        51.100960556734435       51.10096381742187        51.10096384294667        51.100962439781085       51.10096103661556        51.100959633449975       51.10095823028439        51.10095682711881        51.10095542395322        51.10095402078764        51.100952617622056       51.10095121445653        51.1009490582623         51.10093827684642        51.10092749543054        51.10091671401466        51.10090593259878        51.100895151182954       51.10088436976707        51.10087358835119        51.100862806935254       51.10085202551943        51.100842537273365       51.10083322169157        51.10082390610984        51.1008145905281         51.10080527494637        51.10079595936463        51.1007866437829         51.10077732820122        51.10078426858655        51.10079763775559        51.10081100692463        51.10082437609367        51.10083774526265        51.10085111443175        51.10086448360073        51.10087785276983        51.100879231298904       51.10084964291093        51.100820054522956       51.10079046613498        51.10076087774701        51.10073128935909        51.100701700971115       51.10067211258314        51.10064252419522        51.100612935807305       51.10058334741933        51.10055375903136        51.10052417064338        51.10049458225541        51.10047082062192        51.10047016376643        51.10046950691088        51.100460074146895       51.10044284936407        51.10043139268356        51.10045050816194        51.10046962364032        51.100488739118816       51.1005078545972         51.100526970075634       51.10054608555413        51.10056520103251        51.10058431651089        51.100603431989384       51.100622547467765       51.1006416629462         51.10066077842464        51.10067989390302        51.10068540544103        51.10066405741395        51.100642709386875       51.10062136135974        51.10060001333272        51.10057866530559        51.10055731727857        51.10053596925144        51.10051462122436        51.10049327319729        51.10047192517021        51.10045057714308        51.100429229116          51.10040788108893        51.10039692704743        51.10041168961459        51.100414902880004       51.10039739167172        51.10039846330682        51.100418401614036       51.10043833992114        51.1004582782283         51.100478216535464       51.100498154842626       51.100518093149844       51.10053803145695        51.10055796976411        51.10057790807127        51.10059784637849        51.100617784685596       51.100637722992815       51.10065766129992        51.10066294930857        51.10064164361813        51.10062033792775        51.10059903223731        51.10057772654693        51.10055642085649        51.10053511516611        51.10051380947573        51.10049250378529        51.10047119809491        51.10044989240453        51.10042858671409        51.10040728102365        51.10038597533327        51.10036466964283        51.100369429853174       51.100371672613164       51.1003586598971         51.10037908439568        51.10039950889433        51.10041993339297        51.10044035789156        51.10046078239026        51.1004812068889         51.10050163138749        51.10052205588613        51.100542480384775       51.10056290488336        51.10058332938195        51.10060375388059        51.100624178379235       51.10064460287788        51.10065604687293        51.10063874152411        51.10062143617529        51.10060413082658        51.10058682547782        51.100569520129          51.10055221478024        51.10053490943142        51.100517604082654       51.10050029873395        51.10048299338507        51.100465688036365       51.100448382687546       51.10043107733878        51.10041377199002        51.10041951230852        51.10043811579237        51.10045933410123        51.10048943979865        51.10052779099817        51.100566142197806       51.10060449339744        51.100642844597076       51.10068119579665        51.10071954699629        51.10075789819592        51.1007962493955         51.100834600595135       51.10087295179471        51.10091130299435        51.10094965419398        51.10098800539356        51.101026356593195       51.10099708082197        51.100962349842746       51.100927618863466       51.10089288788413        51.100858156904906       51.10082342592557        51.10078869494623        51.10075396396701        51.10071923298773        51.10068450200845        51.10064977102911        51.10061504004989        51.10058030907061        51.10054557809133        51.100516499482524       51.10049795853644        51.10050758553467        51.100528892142506       51.10056377288737        51.100598653632176       51.10063353437704        51.1006684151219         51.100703295866765       51.10073817661157        51.100773057356434       51.1008079381013         51.10084281884616        51.100877699591024       51.10091258033583        51.10094746108075        51.100982341825556       51.10101722257042        51.10101200279223        51.10097671349803        51.10094142420388        51.100906134909735       51.10087084561559        51.10083555632144        51.100800267027296       51.10076497773309        51.100729688439          51.10069439914491        51.10065910985065        51.100623820556564       51.10058853126242        51.10055324196827        51.10051795267407        51.100498624455554       51.1004894573677         51.10049659704714        51.100520340448156       51.10054913792192        51.10057793539568        51.10060673286944        51.10063553034314        51.1006643278169         51.10069312529066        51.10072192276442        51.100750720238125       51.10077951771194        51.100808315185645       51.100837112659406       51.100865910133166       51.100894707606926       51.10090792491491        51.100855873530236       51.10080382214562        51.10075177076095        51.10069971937628        51.100647667991666       51.100595616606995       51.100543565222324       51.10049151383771        51.10043946245304        51.10038741106837        51.10033535968364        51.100283308299026       51.10023125691441        51.10017920552974        51.10009843738777        51.10000000000002
0.1                      24                       49.8010209751082         49.92050355038225        50.03170878010377        50.13365377869633        50.22886272117893        50.31625873333553        50.396319866219415       50.46571325420416        50.533905111918216       50.591180497053756       50.64768504093678        50.69344129691456        50.7380915896797         50.776796132278946       50.81149455220782        50.846192972136805       50.87112483458361        50.89563794630834        50.92015105803307        50.940463838801236       50.95769240275894        50.97492096671658        50.98869831872423        51.00001057818713        51.011322837649914       51.02252238065569        51.031312972902015       51.038094549637094       51.04510833969954        51.052140479756986       51.05846120130445        51.06242918557621        51.066440948594675       51.070477393586884       51.07451383857904        51.07751926195829        51.07957587747933        51.08163249300043        51.08368910852147        51.08574837930837        51.08781586363534        51.089883347962314       51.09080455040635        51.09169402049315        51.092564079182694       51.09343413787235        51.09430419656189        51.09517425525149        51.09604431394109        51.096441071838285       51.09680340573334        51.097165739628394       51.097528073523506       51.09789040741856        51.09825283499316        51.09860965031129        51.09874411160229        51.09887974301881        51.09904892026674        51.09921809751472        51.09938727476265        51.099556452010575       51.0997256292585         51.099879967893855       51.09996217467085        51.100044381447844       51.10010981961193        51.100158164223785       51.10020650883558        51.10025485344744        51.10030319805924        51.10035154267109        51.10039988728295        51.100448231894745       51.10049657650654        51.10053234855502        51.10056729930125        51.10060225004736        51.10063720079353        51.100672151539754       51.100707102285924       51.10072850664699        51.100748898036954       51.100769289427035       51.10078968081706        51.10081007220708        51.100830463597106       51.10085085498713        51.100871246377096       51.10089163776718        51.10090820788872        51.100905813157055       51.10090341842533        51.10090102369361        51.100898628961886       51.10089623423022        51.10089383949855        51.10089144476683        51.10088905003511        51.100886655303384       51.10088426057166        51.10088199773867        51.10087979266086        51.10087758758311        51.10087538250525        51.1008731774275         51.10087097234975        51.10086876727195        51.10086656219414        51.10086435711639        51.10086060022206        51.10085257262301        51.10084454502396        51.100836517424796       51.100828489825744       51.10082046222669        51.10081243462753        51.10080440702848        51.10079637942937        51.10078835183032        51.10078032423121        51.10077653445893        51.1007753786576         51.10077422285627        51.10077306705489        51.10077191125362        51.10077075545223        51.1007695996509         51.100768443849574       51.100767288048246       51.10076613224692        51.10077153636115        51.10078053721446        51.10078953806783        51.10079853892114        51.10080753977445        51.10081654062776        51.10082554148113        51.10083454233438        51.10084354318769        51.10085254404106        51.10085776833938        51.10085896573736        51.10086016313528        51.10086136053326        51.10086255793124        51.10086375532916        51.10086495272708        51.10086615012506        51.100867347523035       51.10086854492096        51.10087427296139        51.10088390177805        51.1008935305947         51.100903159411416       51.10091278822813        51.100922417044785       51.100932045861555       51.10094167467821        51.100951303494924       51.10096093231164        51.10096569330176        51.10096653547441        51.10096737764718        51.10096821981995        51.10096906199266        51.100969904165424       51.100970746338135       51.1009715885109         51.10097243068361        51.10097327285632        51.10097392385347        51.100974438927665       51.100974954001856       51.10097546907605        51.10097598415024        51.10097649922443        51.10097701429862        51.10097752937281        51.100978044447004       51.100978559521195       51.10097858598425        51.10097832826608        51.10097807054791        51.10097781282974        51.10097755511157        51.1009772973934         51.100977039675286       51.10097678195706        51.100976524238945       51.10097626652072        51.100976239684314       51.10097635331016        51.100976466936004       51.10097658056185        51.10097669418775        51.10097680781354        51.10097692143944        51.100977035065284       51.10097714869113        51.100977262316974       51.100977447353216       51.10097765172577        51.100977856098325       51.100978060470936       51.10097826484349        51.1009784692161         51.100978673588656       51.10097887796121        51.10097908233382        51.10097928670643        51.10097879401775        51.10097823287816        51.10097767173852        51.10097711059893        51.10097654945935        51.1009759883197         51.10097542718012        51.100974866040474       51.10097430490089        51.10097503126565        51.10097826893093        51.10098150659633        51.10098474426161        51.10098798192695        51.10099121959229        51.100994457257684       51.10099769492297        51.10100093258836        51.1010041702537         51.10100413001345        51.101002642206936       51.101001154400365       51.10099966659379        51.10099817878722        51.10099669098065        51.10099520317408        51.10099371536751        51.10099222756094        51.100990739754366       51.10098849928215        51.100977637746496       51.100966776210726       51.100955914674955       51.1009450531393         51.10093419160353        51.10092333006776        51.100912468532044       51.100901606996274       51.10089074546062        51.100881197269075       51.10087182443556        51.1008624516021         51.10085307876875        51.10084370593523        51.10083433310177        51.10082496026837        51.10081558743485        51.10082250959516        51.10083587597302        51.10084924235082        51.10086260872873        51.10087597510653        51.1008893414845         51.1009027078623         51.10091607424016        51.100917371424885       51.10088749882186        51.10085762621878        51.10082775361576        51.100797881012625       51.10076800840966        51.10073813580658        51.1007082632035         51.10067839060042        51.10064851799734        51.10061864539438        51.1005887727913         51.10055890018822        51.100529027585196       51.10050497929683        51.10050402611239        51.10050307292795        51.10049358467103        51.100476518230664       51.100465208151434       51.10048440800085        51.10050360785027        51.10052280769969        51.10054200754911        51.10056120739853        51.100580407248          51.10059960709742        51.10061880694684        51.100638006796316       51.100657206645735       51.100676406495154       51.10069560634463        51.10071480619399        51.10072029526657        51.10069871383661        51.100677132406645       51.10065555097668        51.10063396954672        51.10061238811676        51.100590806686796       51.10056922525689        51.10054764382687        51.10052606239691        51.10050448096706        51.10048289953704        51.10046131810708        51.10043973667712        51.100428538022754       51.100443028241614       51.100446140400265       51.10042883536698        51.1004300962594         51.10045020664768        51.100470317035786       51.10049042742412        51.10051053781234        51.100530648200504       51.10055075858878        51.100570868976945       51.100590979365165       51.10061108975344        51.10063120014166        51.100651310529884       51.100671420918104       51.100691531306325       51.10069685080151        51.10067532138601        51.100653791970444       51.10063226255488        51.10061073313932        51.10058920372387        51.10056767430831        51.100546144892746       51.100524615477184       51.10050308606168        51.10048155664617        51.10046002723061        51.10043849781505        51.100416968399486       51.10039543898398        51.10039994771972        51.10040213553884        51.10038937799135        51.100410025180395       51.10043067236944        51.100451319558374       51.10047196674742        51.10049261393647        51.10051326112546        51.1005339083145         51.10055455550355        51.10057520269254        51.10059584988153        51.10061649707052        51.100637144259565       51.10065779144861        51.1006784386376         51.100690056522296       51.10067276883717        51.10065548115193        51.10063819346675        51.10062090578157        51.10060361809644        51.10058633041126        51.10056904272602        51.1005517550409         51.100534467355715       51.10051717967053        51.10049989198535        51.10048260430017        51.10046531661493        51.100448028929804       51.10045368413063        51.10047220662085        51.10049398987775        51.100524533158136       51.10056320377464        51.1006018743912         51.10064054500771        51.10067921562427        51.10071788624083        51.10075655685739        51.100795227473895       51.1008338980904         51.10087256870702        51.10091123932352        51.100949909940084       51.100988580556646       51.10102725117315        51.101065921789655       51.10103661220421        51.10100181891687        51.100967025629416       51.10093223234202        51.100897439054734       51.10086264576728        51.10082785247994        51.1007930591926         51.100758265905256       51.1007234726178         51.1006886793304         51.10065388604306        51.10061909275561        51.10058429946827        51.10055502815237        51.100536051397626       51.100545928323015       51.10056764721628        51.1006026219996         51.10063759678292        51.10067257156618        51.1007075463495         51.100742521132815       51.10077749591608        51.100812470699395       51.100847445482714       51.100882420265975       51.100917395049294       51.10095236983261        51.10098734461593        51.10102231939925        51.10105729418251        51.10105201665766        51.1010165558003         51.100981094942995       51.10094563408575        51.100910173228385       51.10087471237114        51.10083925151383        51.10080379065653        51.10076832979922        51.10073286894192        51.10069740808456        51.10066194722731        51.100626486370004       51.10059102551264        51.100555564655394       51.10053564174052        51.10052588879057        51.10053245756484        51.10055566801066        51.10058394408088        51.100612220151106       51.10064049622133        51.100668772291556       51.10069704836178        51.100725324432005       51.10075360050217        51.1007818765724         51.10081015264268        51.100838428712905       51.10086670478313        51.100894980853354       51.10092325692358        51.100935737304894       51.100882046120546       51.1008283549362         51.10077466375185        51.1007209725675         51.10066728138315        51.100613590198805       51.10055989901451        51.10050620783011        51.10045251664576        51.10039882546147        51.10034513427706        51.10029144309277        51.10023775190837        51.10018406072402        51.100101050328135       51.10000000000002
0.1                      25                       49.77234035903393        49.89198066777425        50.003550558884285       50.106047801803754       50.201948490505515       50.29018079346298        50.371227392013964       50.44171671830952        50.51101695709792        50.56952112517865        50.62726309245966        50.674258595240076       50.72014832243002        50.760070302658164       50.79597300772423        50.831875712790236       50.857856807221594       50.8834125028751         50.90896819852861        50.93022805962738        50.948333544857064       50.96643903008669        50.980967059224554       50.99293982358313        51.0049125879417         51.016769777167895       51.026109830322525       51.03334652807348        51.04082925670781        51.048331427229755       51.05508160291561        51.05934485106491        51.0636554676924         51.067992790144444       51.072330112596546       51.07556720304984        51.07779179410164        51.08001638515344        51.082240976205185       51.0844684593273         51.08670488849731        51.08894131766738        51.089943887390234       51.090912279976806       51.09185952506863        51.092806770160564       51.09375401525233        51.09470126034421        51.09564850543609        51.09608245407492        51.09647906975658        51.09687568543825        51.09727230112003        51.097668916801695       51.09806547696235        51.09845551062955        51.09860334723618        51.09875242351177        51.09893703933204        51.09912165515226        51.09930627097248        51.09949088679264        51.09967550261291        51.099843932161036       51.09993367875438        51.100023425347786       51.10009473808054        51.10014725974452        51.10019978140849        51.100252303072466       51.10030482473644        51.10035734640036        51.10040986806433        51.10046238972825        51.100514911392224       51.10055234742447        51.100588797988394       51.10062524855226        51.10066169911619        51.100698149680056       51.10073460024398        51.100756873035664       51.100778085642446       51.100799298249285       51.100820510856124       51.10084172346285        51.100862936069746       51.10088414867653        51.10090536128331        51.100926573890206       51.100943855109165       51.100941624955624       51.10093939480208        51.100937164648485       51.100934934494944       51.1009327043414         51.100930474187805       51.100928244034264       51.10092601388067        51.100923783727126       51.100921553573585       51.100919329335625       51.10091710768796        51.10091488604036        51.100912664392695       51.10091044274503        51.100908221097484       51.10090599944982        51.100903777802216       51.10090155615461        51.10089778043687        51.10088972781227        51.100881675187736       51.10087362256314        51.100865569938605       51.10085751731401        51.10084946468942        51.10084141206494        51.10083335944029        51.10082530681569        51.100817254191156       51.10081344826           51.10081228181076        51.10081111536152        51.10080994891223        51.10080878246299        51.10080761601364        51.1008064495644         51.10080528311511        51.10080411666593        51.10080295021663        51.10080838188196        51.10081743123055        51.10082648057909        51.10083552992762        51.10084457927621        51.100853628624805       51.10086267797334        51.10087172732187        51.100880776670465       51.100889826019          51.10089512299726        51.100896418862874       51.100897714728376       51.100899010593935       51.10090030645961        51.100901602325166       51.10090289819078        51.10090419405634        51.100905489921956       51.100906785787515       51.1009126096061         51.10092233188561        51.100932054165014       51.10094177644447        51.10095149872393        51.10096122100339        51.10097094328279        51.10098066556225        51.100990387841705       51.101000110121106       51.101004950230674       51.10100585997577        51.10100676972081        51.101007679465965       51.101008589211006       51.1010094989561         51.1010104087012         51.1010113184463         51.10101222819134        51.101013137936434       51.1010138454875         51.10101440928173        51.10101497307596        51.10101553687019        51.101016100664424       51.101016664458655       51.10101722825283        51.10101779204706        51.10101835584135        51.10101891963558        51.10101897010588        51.10101872202188        51.10101847393793        51.10101822585386        51.101017977769914       51.10101772968591        51.1010174816019         51.101017233517894       51.10101698543389        51.10101673734988        51.10101671535102        51.101016830896356       51.10101694644163        51.101017061986965       51.1010171775323         51.101017293077575       51.101017408622965       51.10101752416824        51.10101763971352        51.10101775525885        51.10101794604583        51.10101815720657        51.10101836836736        51.10101857952816        51.1010187906889         51.101019001849636       51.10101921301043        51.10101942417123        51.10101963533191        51.101019846492704       51.10101935511875        51.10101879475644        51.101018234394076       51.10101767403165        51.101017113669286       51.10101655330692        51.1010159929445         51.101015432582074       51.10101487221971        51.10101559129566        51.10101880593891        51.10102202058226        51.10102523522556        51.10102844986886        51.10103166451222        51.10103487915558        51.10103809379888        51.10104130844218        51.101044523085534       51.10104441708023        51.101042844632616       51.10104127218517        51.101039699737555       51.101038127289996       51.10103655484244        51.101034982394935       51.10103340994732        51.10103183749982        51.10103026505226        51.10102794030206        51.101016998646514       51.101006056990855       51.10099511533525        51.100984173679706       51.1009732320241         51.1009622903685         51.1009513487129         51.10094040705724        51.10092946540175        51.100919857264785       51.100910427179656       51.10090099709447        51.100891567009285       51.100882136924156       51.10087270683897        51.10086327675384        51.1008538466686         51.10086075060377        51.10087411419045        51.10088747777718        51.10090084136385        51.10091420495053        51.10092756853726        51.100940932123876       51.10095429571061        51.10095551155098        51.10092535473285        51.10089519791467        51.10086504109654        51.1008348842783         51.10080472746017        51.100774570642045       51.10074441382386        51.100714257005734       51.10068410018755        51.10065394336942        51.10062378655124        51.100593629733          51.10056347291493        51.10053913797185        51.10053788845835        51.1005366389449         51.10052709519516        51.10051018709726        51.10049902361931        51.100518307839764       51.100537592060164       51.10055687628062        51.10057616050108        51.10059544472148        51.100614728941935       51.100634013162335       51.10065329738279        51.10067258160325        51.10069186582365        51.10071115004405        51.100730434264506       51.10074971848496        51.100755185092055       51.100733370259206       51.100711555426415       51.100689740593566       51.100667925760774       51.100646110927926       51.100624296095134       51.100602481262285       51.10058066642944        51.100558851596645       51.10053703676391        51.10051522193106        51.100493407098156       51.100471592265365       51.100460148998195       51.10047436686864        51.10047737792058        51.10046027906236        51.10046172921204        51.10048201168138        51.1005022941506         51.10052257661988        51.10054285908916        51.10056314155844        51.100583424027775       51.100603706497054       51.10062398896633        51.10064427143561        51.10066455390495        51.10068483637417        51.10070511884351        51.10072540131273        51.10073075229451        51.10070899915388        51.100687246013194       51.10066549287251        51.10064373973182        51.100621986591136       51.10060023345045        51.10057848030982        51.100556727169135       51.10053497402845        51.10051322088782        51.10049146774713        51.10046971460645        51.10044796146576        51.100426208325075       51.100430465586385       51.100432598464636       51.1004200960856         51.10044096596499        51.10046183584444        51.100482705723834       51.10050357560323        51.10052444548268        51.10054531536207        51.10056618524152        51.10058705512091        51.100607925000304       51.1006287948797         51.100649664759146       51.10067053463854        51.10069140451799        51.10071227439738        51.10072406617172        51.10070679615012        51.100689526128576       51.100672256106975       51.10065498608543        51.10063771606383        51.10062044604223        51.10060317602063        51.10058590599908        51.10056863597754        51.10055136595594        51.100534095934336       51.10051682591279        51.10049955589113        51.10048228586959        51.10048785595268        51.10050629744933        51.10052864565415        51.10055962651762        51.10059861655111        51.10063760658454        51.10067659661797        51.10071558665146        51.10075457668495        51.10079356671844        51.10083255675187        51.100871546785356       51.1009105368189         51.100949526852276       51.100988516885764       51.10102750691925        51.10106649695268        51.10110548698617        51.1010761435864         51.10104128799094        51.10100643239548        51.10097157680002        51.10093672120456        51.100901865609046       51.10086701001359        51.10083215441807        51.10079729882261        51.100762443227154       51.100727587631695       51.10069273203618        51.10065787644072        51.10062302084526        51.10059355682233        51.100574144258815       51.10058427111136        51.100606402290055       51.10064147111177        51.1006765399336         51.10071160875526        51.100746677577035       51.100781746398866       51.10081681522058        51.1008518840423         51.10088695286407        51.10092202168579        51.10095709050756        51.10099215932928        51.10102722815111        51.10106229697277        51.101097365794544       51.10109203052309        51.10105639810263        51.10102076568211        51.1009851332617         51.10094950084124        51.100913868420776       51.10087823600031        51.10084260357979        51.10080697115933        51.100771338738866       51.1007357063184         51.100700073898          51.100664441477534       51.100628809057014       51.10059317663661        51.10057265902543        51.10056232021333        51.10056831808254        51.10059099557316        51.100618750239846       51.100646504906535       51.100674259573225       51.100702014239914       51.100729768906604       51.10075752357329        51.100785278239925       51.10081303290667        51.10084078757336        51.10086854224005        51.10089629690674        51.10092405157343        51.10095180624012        51.100963549694825       51.1009082187108         51.100852887726774       51.10079755674275        51.10074222575872        51.10068689477464        51.100631563790614       51.10057623280659        51.100520901822506       51.10046557083848        51.100410239854455       51.10035490887043        51.1002995778864         51.10024424690232        51.10018891591824        51.10010366326844        51.10000000000002
0.1                      26                       49.743659742959665       49.863457785166304       49.97539233766486        50.07844182491118        50.1750342598321         50.26410285359049        50.346134917808456       50.41772018241494        50.48812880227763        50.54786175330355        50.60684114398248        50.65507589356554        50.70220505518046        50.743344473037496       50.78045146324058        50.81755845344367        50.844588779859635       50.87118705944192        50.89778533902421        50.919992280453584       50.93897468695525        50.95795709345691        50.973235799724876       50.985869068979184       50.99850233823355        51.0110171736801         51.020906687743036       51.028598506509866       51.03655017371591        51.04452237470247        51.0517020045267         51.05626051655361        51.06086998679007        51.065508186702004       51.07014638661394        51.07361514414151        51.07600771072396        51.07840027730646        51.08079284388896        51.083188539346224       51.08559391335933        51.08799928737244        51.08908322437412        51.09013053946046        51.09115497095456        51.09217940244872        51.09320383394282        51.09422826543698        51.095252696931084       51.09572383631155        51.09615473377983        51.096585631248104       51.097016528716495       51.09744742618477        51.097878118931476       51.098301370947695       51.098462582869956       51.098625104004725       51.09882515839723        51.099025212789684       51.09922526718225        51.0994253215747         51.09962537596721        51.09980789642816        51.099905182837915       51.10000246924767        51.100079656549156       51.10013635526525        51.10019305398134        51.10024975269744        51.10030645141353        51.100363150129624       51.10041984884572        51.10047654756181        51.10053324627785        51.100572346293916       51.1006102966756         51.100648247057165       51.10068619743879        51.100724147820415       51.10076209820204        51.1007852394244         51.10080727324794        51.100829307071535       51.10085134089513        51.10087337471873        51.10089540854233        51.100917442365926       51.100939476189524       51.10096151001312        51.10097950232961        51.100977436754135       51.10097537117872        51.100973305603304       51.10097124002789        51.10096917445247        51.10096710887706        51.10096504330164        51.100962977726226       51.100960912150754       51.100958846575395       51.100956660932525       51.100954422715006       51.1009521844976         51.10094994628008        51.10094770806262        51.10094546984516        51.100943231627696       51.10094099341029        51.10093875519283        51.100934960651614       51.10092688300159        51.10091880535157        51.10091072770149        51.10090265005147        51.100894572401444       51.10088649475131        51.100878417101285       51.10087033945126        51.10086226180118        51.10085418415116        51.100850362061124       51.10084918496392        51.10084800786677        51.10084683076957        51.10084565367231        51.10084447657516        51.10084329947796        51.100842122380755       51.10084094528355        51.10083976818635        51.100845227402715       51.10085432524659        51.100863423090345       51.10087252093416        51.100881618777976       51.10089071662185        51.100899814465606       51.10090891230942        51.10091801015324        51.100927107996995       51.10093247765508        51.10093387198833        51.10093526632153        51.100936660654725       51.10093805498798        51.100939449321174       51.10094084365437        51.10094223798768        51.10094363232088        51.100945026654074       51.10095094625092        51.10096076199318        51.100970577735325       51.10098039347747        51.10099020921973        51.10100002496188        51.10100984070408        51.10101965644628        51.101029472188486       51.10103928793069        51.101044207159646       51.10104518447707        51.10104616179444        51.10104713911187        51.1010481164293         51.10104909374678        51.10105007106421        51.101051048381635       51.10105202569912        51.101053003016546       51.10105376712153        51.1010543796358         51.101054992150125       51.10105560466434        51.10105621717861        51.10105682969282        51.10105744220709        51.10105805472136        51.101058667235634       51.101059279749904       51.10105935422757        51.10105911577773        51.101058877328          51.1010586388781         51.10105840042826        51.101058161978415       51.10105792352857        51.10105768507873        51.101057446628886       51.10105720817904        51.10105719101773        51.10105730848261        51.101057425947374       51.10105754341208        51.101057660876904       51.10105777834167        51.10105789580638        51.1010580132712         51.101058130735964       51.101058248200786       51.1010584447385         51.10105866268742        51.101058880636344       51.10105909858538        51.101059316534304       51.10105953448323        51.10105975243221        51.10105997038113        51.10106018833011        51.10106040627909        51.101059916219924       51.10105935663472        51.101058797049575       51.10105823746437        51.10105767787928        51.10105711829408        51.10105655870893        51.10105599912373        51.101055439538584       51.10105615132562        51.10105934294688        51.1010625345682         51.10106572618952        51.101068917810835       51.10107210943215        51.10107530105347        51.10107849267473        51.10108168429605        51.101084875917365       51.101084704146956       51.10108304705841        51.10108138996992        51.10107973288132        51.10107807579277        51.101076418704224       51.101074761615735       51.10107310452719        51.101071447438585       51.10106979035004        51.10106738132197        51.10105635954653        51.1010453377711         51.101034315995605       51.10102329422011        51.101012272444734       51.10100125066924        51.10099022889375        51.100979207118314       51.10096818534288        51.10095851726055        51.10094902992364        51.10093954258673        51.100930055249876       51.100920567912965       51.10091108057611        51.1009015932392         51.10089210590229        51.100898991612326       51.10091235240793        51.100925713203424       51.100939073998916       51.100952434794465       51.100965795590014       51.100979156385506       51.100992517181055       51.10099365167707        51.10096321064384        51.10093276961055        51.10090232857726        51.100871887543974       51.10084144651074        51.10081100547745        51.10078056444422        51.10075012341093        51.100719682377644       51.10068924134447        51.10065880031118        51.10062835927789        51.1005979182446         51.100573296646644       51.100571750804306       51.10057020496197        51.100560605719295       51.10054385596379        51.10053283908718        51.100552207678675       51.100571576270056       51.100590944861494       51.10061031345299        51.10062968204437        51.10064905063581        51.10066841922725        51.10068778781863        51.10070715641018        51.10072652500156        51.100745893593          51.100765262184495       51.100784630775934       51.10079007491754        51.10076802668186        51.100745978446184       51.100723930210506       51.10070188197483        51.100679833739036       51.100657785503415       51.10063573726768        51.100613689032          51.10059164079627        51.100569592560646       51.10054754432491        51.10052549608923        51.100503447853555       51.100491759973465       51.10050570549572        51.100508615440845       51.10049172275774        51.10049336216463        51.100513816714965       51.1005342712653         51.10055472581564        51.100575180366036       51.100595634916374       51.10061608946671        51.10063654401705        51.10065699856739        51.10067745311778        51.10069790766812        51.10071836221846        51.10073881676885        51.10075927131919        51.100764653787564       51.100742676921755       51.10072070005589        51.10069872319008        51.10067674632427        51.10065476945846        51.10063279259265        51.100610815726895       51.10058883886103        51.100566861995276       51.100544885129466       51.100522908263656       51.10050093139779        51.100478954532036       51.10045697766617        51.10046098345299        51.100463061390315       51.10045081417985        51.10047190674965        51.1004929993195         51.100514091889295       51.100535184459034       51.100556277028886       51.10057736959868        51.10059846216848        51.10061955473833        51.10064064730807        51.100661739877864       51.10068283244766        51.100703925017456       51.10072501758731        51.100746110157104       51.10075807582109        51.100740823463184       51.10072357110516        51.1007063187472         51.100689066389236       51.100671814031216       51.10065456167325        51.10063730931529        51.10062005695727        51.10060280459925        51.10058555224134        51.100568299883264       51.1005510475253         51.10053379516734        51.100516542809316       51.10052202777467        51.10054038827775        51.10056330143061        51.10059471987705        51.10063402932752        51.10067333877788        51.10071264822824        51.10075195767865        51.100791267129125       51.10083057657948        51.1008698860299         51.10090919548031        51.10094850493067        51.100987814381085       51.1010271238315         51.101066433281915       51.10110574273233        51.10114505218269        51.10111567496864        51.10108075706512        51.10104583916154        51.101010921257966       51.10097600335439        51.10094108545081        51.10090616754724        51.10087124964366        51.10083633174008        51.10080141383651        51.10076649593293        51.10073157802941        51.100696660125834       51.10066174222226        51.10063208549218        51.10061223711995        51.100622613899645       51.10064515736383        51.10068032022406        51.10071548308423        51.10075064594446        51.10078580880463        51.10082097166486        51.10085613452509        51.1008912973852         51.10092646024543        51.100961623105604       51.10099678596583        51.101031948826005       51.101067111686234       51.101102274546406       51.101137437406635       51.10113204438858        51.1010962404049         51.10106043642128        51.10102463243771        51.10098882845409        51.100953024470414       51.10091722048685        51.10088141650323        51.100845612519606       51.100809808535985       51.10077400455231        51.10073820056874        51.10070239658506        51.1006665926015         51.100630788617934       51.1006096763104         51.10059875163614        51.10060417860035        51.100626323135714       51.100653556398925       51.10068078966208        51.10070802292523        51.10073525618833        51.10076248945148        51.10078972271464        51.10081695597779        51.100844189240945       51.1008714225041         51.100898655767196       51.10092588903041        51.10095312229356        51.10098035555677        51.100991362084756       51.10093439130105        51.10087742051735        51.10082044973359        51.10076347894983        51.10070650816613        51.10064953738237        51.10059256659872        51.100535595814904       51.1004786250312         51.1004216542475         51.10036468346374        51.100307712680035       51.100250741896275       51.100193771112515       51.100106276208805       51.10000000000002
0.1                      27                       49.714979126885396       49.834934902558416       49.94723411644543        50.05083584801855        50.14812002915869        50.23802491371799        50.32104244360295        50.39372364652036        50.465240647457335       50.52620238142856        50.586419195505414       50.63589319189106        50.68426178793089        50.72661864341677        50.764929918756934       50.80324119409704        50.831320752497675       50.85896161600874        50.886602479519865       50.90975650127973        50.929615829053375       50.94947515682702        50.9655045402252         50.97879831437524        50.99209208852528        51.005264570192196       51.01570354516349        51.02385048494625        51.03227109072395        51.04071332217518        51.04832240613774        51.05317618204225        51.058084505887734       51.063023583259564       51.06796266063134        51.07166308523301        51.07422362734627        51.07678416945947        51.07934471157267        51.08190861936521        51.0844829382213         51.08705725707745        51.08822256135801        51.08934879894417        51.090450416840554       51.09155203473699        51.09265365263332        51.093755270529755       51.09485688842608        51.09536521854818        51.09583039780307        51.096295577058015       51.09676075631296        51.097225935567906       51.097690760900605       51.0981472312659         51.09832181850379        51.098497784497624       51.09871327746242        51.09892877042722        51.09914426339202        51.09935975635676        51.09957524932156        51.09977186069534        51.09987668692139        51.099981513147554       51.10006457501777        51.10012545078598        51.100186326554194       51.10024720232241        51.10030807809062        51.10036895385883        51.100429829627046       51.10049070539526        51.10055158116347        51.10059234516336        51.100631795362744       51.10067124556201        51.10071069576145        51.100750145960774       51.1007895961601         51.100813605813016       51.10083646085337        51.100859315893786       51.10088217093414        51.100905025974555       51.10092788101491        51.100950736055324       51.10097359109568        51.10099644613604        51.101015149549994       51.101013248552704       51.10101134755541        51.10100944655812        51.10100754556083        51.10100564456354        51.10100374356625        51.10100184256902        51.10099994157167        51.10099804057438        51.10099613957715        51.100993992529425       51.100991737742106       51.10098948295479        51.10098722816747        51.10098497338015        51.10098271859289        51.10098046380557        51.10097820901825        51.10097595423099        51.10097214086636        51.100964038190796       51.100955935515344       51.10094783283978        51.10093973016433        51.10093162748876        51.1009235248132         51.10091542213769        51.10090731946218        51.100899216786615       51.10089111411105        51.10088727586219        51.10088608811708        51.100884900371966       51.10088371262685        51.10088252488168        51.10088133713657        51.1008801493914         51.10087896164623        51.100877773901175       51.100876586156005       51.100882072923525       51.10089121926262        51.10090036560166        51.1009095119407         51.100918658279795       51.100927804618834       51.10093695095787        51.10094609729697        51.10095524363601        51.100964389975104       51.10096983231307        51.100971325113846       51.10097281791474        51.100974310715515       51.10097580351635        51.10097729631724        51.10097878911813        51.100980281918964       51.1009817747198         51.10098326752063        51.10098928289574        51.100999192100744       51.101009101305635       51.10101901051058        51.10102891971553        51.10103882892048        51.10104873812537        51.10105864733032        51.10106855653521        51.10107846574027        51.101083464088504       51.10108450897832        51.101085553868074       51.10108659875789        51.1010876436477         51.10108868853746        51.10108973342727        51.10109077831703        51.10109182320679        51.10109286809666        51.101093688755554       51.101094349989864       51.101095011224174       51.10109567245843        51.101096333692794       51.101096994927104       51.101097656161414       51.10109831739567        51.10109897862998        51.10109963986429        51.10109973834932        51.10109950953364        51.101099280717904       51.101099051902224       51.101098823086545       51.101098594270866       51.10109836545524        51.10109813663951        51.101097907823885       51.101097679008205       51.101097666684495       51.10109778606875        51.101097905452946       51.1010980248372         51.10109814422145        51.10109826360565        51.1010983829899         51.10109850237416        51.101098621758354       51.10109874114261        51.10109894343111        51.101099168168275       51.101099392905326       51.10109961764255        51.101099842379654       51.10110006711682        51.101100291853925       51.10110051659109        51.10110074132825        51.10110096606542        51.10110047732087        51.101099918513          51.101099359705074       51.10109880089715        51.10109824208922        51.101097683281296       51.10109712447337        51.10109656566539        51.10109600685746        51.10109671135558        51.10109987995486        51.10110304855414        51.101106217153415       51.10110938575269        51.10111255435197        51.10111572295125        51.101118891550584       51.10112206014986        51.10112522874914        51.10112499121368        51.10112324948415        51.10112150775467        51.10111976602508        51.1011180242956         51.10111628256601        51.101114540836534       51.101112799107          51.101111057377466       51.10110931564793        51.101106822341876       51.10109572044655        51.101084618551226       51.1010735166559         51.101062414760634       51.10105131286525        51.101040210969984       51.1010291090746         51.10101800717928        51.10100690528401        51.10099717725626        51.100987632667625       51.100978088079046       51.10096854349047        51.10095899890183        51.10094945431325        51.100939909724616       51.10093036513604        51.100937232620936       51.1009505906253         51.10096394862967        51.100977306634036       51.1009906646384         51.10100402264277        51.101017380647136       51.1010307386515         51.101031791803166       51.10100106655477        51.10097034130638        51.10093961605804        51.10090889080965        51.10087816556131        51.10084744031292        51.100816715064525       51.10078598981613        51.10075526456785        51.10072453931946        51.100693814071064       51.10066308882267        51.10063236357439        51.10060745532161        51.10060561315021        51.100603770978864       51.10059411624337        51.10057752483033        51.10056665455505        51.10058610751747        51.10060556047995        51.10062501344237        51.100644466404844       51.100663919367264       51.10068337232974        51.10070282529216        51.10072227825458        51.100741731217056       51.100761184179476       51.10078063714195        51.10080009010437        51.10081954306679        51.10082496474308        51.10080268310446        51.100780401465954       51.10075811982733        51.100735838188825       51.100713556550204       51.100691274911696       51.10066899327313        51.10064671163457        51.100624429996          51.10060214835744        51.100579866718874       51.10055758508031        51.100535303441745       51.100523370948906       51.100537044122746       51.100539852961106       51.100523166453          51.100524995117155       51.10054562174861        51.100566248380005       51.10058687501146        51.100607501642855       51.10062812827425        51.100648754905706       51.100669381537045       51.1006900081685         51.10071063479995        51.10073126143135        51.100751888062746       51.1007725146942         51.100793141325596       51.100798555280505       51.100776354689515       51.10075415409858        51.10073195350765        51.100709752916714       51.10068755232578        51.10066535173485        51.10064315114391        51.10062095055298        51.10059874996199        51.10057654937111        51.10055434878018        51.10053214818919        51.100509947598255       51.10048774700732        51.10049150131954        51.10049352431605        51.1004815322741         51.1005028475343         51.1005241627945         51.1005454780547         51.1005667933149         51.100588108575096       51.100609423835294       51.10063073909549        51.10065205435569        51.10067336961589        51.10069468487609        51.10071600013623        51.100737315396486       51.10075863065663        51.100779945916884       51.10079208547057        51.10077485077619        51.10075761608181        51.10074038138737        51.100723146692985       51.1007059119986         51.10068867730428        51.100671442609894       51.10065420791551        51.10063697322113        51.10061973852669        51.100602503832306       51.10058526913792        51.1005680344436         51.100550799749215       51.10055619959684        51.100574479106285       51.10059795720713        51.100629813236594       51.100669442103936       51.10070907097122        51.10074869983856        51.1007883287059         51.100827957573244       51.100867586440586       51.10090721530787        51.10094684417527        51.10098647304255        51.101026101909895       51.101065730777236       51.10110535964458        51.10114498851186        51.101184617379204       51.101155206350825       51.10112022613919        51.10108524592749        51.101050265715855       51.10101528550422        51.100980305292524       51.10094532508083        51.10091034486919        51.100875364657554       51.10084038444586        51.10080540423422        51.100770424022585       51.10073544381089        51.10070046359925        51.100670614162084       51.100650329981136       51.10066095668793        51.1006839124376         51.100719169336344       51.10075442623497        51.1007896831336         51.100824940032226       51.10086019693085        51.10089545382948        51.100930710728164       51.10096596762685        51.101001224525476       51.1010364814241         51.10107173832273        51.101106995221414       51.1011422521201         51.101177509018726       51.101172058254065       51.10113608270723        51.10110010716045        51.10106413161367        51.10102815606689        51.10099218052011        51.10095620497333        51.10092022942649        51.10088425387977        51.10084827833299        51.10081230278615        51.10077632723943        51.10074035169265        51.10070437614587        51.10066840059909        51.100646693595365       51.100635183058955       51.100640039118105       51.10066165069816        51.10068836255783        51.100715074417394       51.10074178627707        51.10076849813669        51.10079520999636        51.10082192185598        51.10084863371554        51.10087534557522        51.10090205743484        51.100928769294455       51.100955481154074       51.10098219301375        51.10100890487337        51.1010191744748         51.100960563891306       51.100901953307925       51.10084334272449        51.10078473214105        51.10072612155767        51.100667510974176       51.10060890039085        51.10055028980736        51.10049167922398        51.10043306864054        51.100374458057104       51.10031584747367        51.10025723689023        51.10019862630679        51.10010888914917        51.10000000000002
0.1                      28                       49.686298510811184       49.80641201995036        49.919075895225944       50.02322987112598        50.12120579848522        50.21194697384544        50.2959499693975         50.36972711062572        50.4423524926371         50.50454300955346        50.565997247028236       50.61671049021652        50.66631852068127        50.709892813796046       50.74940837427323        50.78892393475047        50.81805272513566        50.84673617257556        50.87541962001541        50.899520722105876       50.9202569711515         50.94099322019713        50.957773280725405       50.97172755977124        50.98568183881707        50.99951196670435        51.010500402584          51.01910246338264        51.02799200773211        51.036904269648005       51.04494280774884        51.05009184753095        51.05529902498546        51.06053897981718        51.06577893464885        51.06971102632468        51.07243954396864        51.075168061612544       51.077896579256446       51.080628699384135       51.08337196308332        51.08611522678251        51.0873618983419         51.08856705842783        51.08974586272649        51.090924667025206       51.09210347132381        51.093282275622414       51.09446107992113        51.095006600784814       51.09550606182631        51.09600552286787        51.096504983909426       51.09700444495098        51.09750340286968        51.0979930915841         51.09818105413757        51.09837046499058        51.09860139652767        51.0988323280647         51.09906325960179        51.099294191138824       51.099525122675914       51.09973582496252        51.09984819100498        51.09996055704744        51.10004949348638        51.10011454630671        51.100179599127046       51.100244651947435       51.10030970476777        51.1003747575881         51.10043981040843        51.100504863228764       51.100569916049096       51.10061234403281        51.10065329404989        51.10069424406697        51.10073519408405        51.10077614410113        51.100817094118156       51.10084197220169        51.100865648458864       51.100889324716036       51.10091300097321        51.10093667723038        51.100960353487494       51.10098402974472        51.10100770600184        51.101031382259066       51.10105079677044        51.10104906035127        51.10104732393211        51.10104558751294        51.10104385109378        51.10104211467467        51.10104037825556        51.101038641836396       51.10103690541723        51.10103516899812        51.10103343257896        51.101031324126325       51.10102905276915        51.10102678141203        51.101024510054856       51.10102223869774        51.10101996734062        51.101017695983444       51.101015424626326       51.10101315326921        51.101009321081165       51.10100119338017        51.10099306567918        51.100984937978126       51.10097681027713        51.10096868257614        51.10096055487509        51.10095242717409        51.1009442994731         51.10093617177205        51.10092804407111        51.10092418966326        51.100922991270295       51.100921792877216       51.10092059448414        51.100919396091115       51.100918197698036       51.100916999305014       51.100915800911935       51.100914602518856       51.10091340412578        51.100918918444336       51.100928113278655       51.100937308112975       51.10094650294724        51.10095569778156        51.10096489261588        51.1009740874502         51.10098328228452        51.10099247711884        51.1010016719531         51.10100718697089        51.10100877823936        51.10101036950783        51.101011960776304       51.10101355204483        51.10101514331325        51.101016734581776       51.10101832585025        51.10101991711872        51.10102150838725        51.10102761954056        51.10103762220831        51.101047624875946       51.10105762754364        51.10106763021133        51.10107763287897        51.10108763554666        51.101097638214355       51.10110764088205        51.1011176435498         51.101122721017475       51.10112383347956        51.101124945941706       51.101126058403906       51.10112717086599        51.10112828332814        51.101129395790224       51.10113050825237        51.10113162071451        51.101132733176655       51.10113361038958        51.10113432034393        51.10113503029828        51.10113574025257        51.10113645020692        51.10113716016127        51.10113787011562        51.101138580069914       51.101139290024264       51.101139999978614       51.10114012247095        51.101139903289436       51.10113968410792        51.101139464926405       51.10113924574489        51.101139026563374       51.10113880738186        51.10113858820034        51.10113836901883        51.10113814983731        51.1011381423512         51.101138263654946       51.10113838495863        51.10113850626237        51.10113862756606        51.101138748869744       51.10113887017337        51.101138991477114       51.10113911278086        51.10113923408454        51.101139442123724       51.10113967364913        51.101139905174364       51.10114013669977        51.10114036822506        51.10114059975041        51.10114083127576        51.10114106280105        51.10114129432645        51.101141525851745       51.101141038421986       51.10114048039134        51.10113992236063        51.10113936432987        51.10113880629922        51.101138248268455       51.10113769023775        51.10113713220704        51.101136574176394       51.101137271385596       51.101140416962835       51.10114356254013        51.10114670811731        51.101149853694665       51.1011529992719         51.10115614484914        51.10115929042644        51.10116243600373        51.10116558158097        51.10116527828046        51.10116345190994        51.10116162553936        51.10115979916884        51.101157972798376       51.1011561464278         51.10115432005733        51.10115249368681        51.10115066731623        51.10114884094577        51.10114626336173        51.10113508134657        51.101123899331355       51.1011127173162         51.10110153530104        51.10109035328583        51.10107917127067        51.10106798925557        51.1010568072403         51.10104562522514        51.10103583725203        51.101026235411666       51.10101663357136        51.101007031731          51.10099742989064        51.10098782805039        51.10097822621009        51.10096862436973        51.100975473629546       51.10098882884279        51.101002184055915       51.101015539269156       51.10102889448228        51.101042249695524       51.10105560490871        51.10106896012189        51.1010699319292         51.10103892246576        51.10100791300226        51.100976903538765       51.10094589407527        51.100914884611825       51.100883875148384       51.100852865684885       51.100821856221444       51.100790846757945       51.10075983729456        51.10072882783106        51.100697818367564       51.10066680890412        51.100641613996515       51.10063947549622        51.10063733699593        51.10062762676756        51.10061119369692        51.10060047002298        51.10062000735638        51.10063954468984        51.1006590820233         51.100678619356756       51.100698156690214       51.100717694023615       51.10073723135707        51.10075676869053        51.10077630602399        51.100795843357446       51.10081538069085        51.10083491802436        51.10085445535776        51.10085985456851        51.100837339527175       51.100814824485724       51.10079230944427        51.10076979440288        51.10074727936137        51.10072476431998        51.100702249278584       51.10067973423713        51.100657219195625       51.10063470415429        51.10061218911278        51.10058967407139        51.10056715902999        51.10055498192429        51.10056838274983        51.10057109048137        51.10055461014838        51.100556628069796       51.10057742678225        51.100598225494764       51.10061902420722        51.10063982291973        51.10066062163219        51.1006814203447         51.1007022190571         51.10072301776961        51.10074381648212        51.10076461519458        51.10078541390703        51.100806212619545       51.100827011332          51.1008324567735         51.10081003245739        51.10078760814133        51.10076518382522        51.10074275950916        51.1007203351931         51.100697910877045       51.10067548656099        51.100653062244874       51.100630637928816       51.10060821361276        51.100585789296645       51.10056336498059        51.10054094066447        51.100518516348416       51.100522019186144       51.100523987241786       51.100512250368354       51.100533788318955       51.10055532626956        51.1005768642201         51.100598402170704       51.100619940121305       51.10064147807191        51.10066301602251        51.10068455397311        51.100706091923655       51.1007276298742         51.1007491678248         51.1007707057754         51.100792243726005       51.10081378167661        51.10082609511994        51.1008088780892         51.10079166105834        51.10077444402759        51.10075722699679        51.100740009966046       51.100722792935244       51.10070557590444        51.10068835887364        51.10067114184284        51.10065392481209        51.10063670778129        51.10061949075049        51.10060227371969        51.100585056688885       51.100590371418775       51.10060856993471        51.10063261298353        51.10066490659602        51.10070485488029        51.100744803164616       51.10078475144883        51.100824699733096       51.100864648017364       51.10090459630163        51.10094454458584        51.10098449287017        51.101024441154436       51.10106438943865        51.10110433772297        51.101144286007184       51.10118423429145        51.10122418257572        51.10119473773307        51.10115969521337        51.10112465269356        51.101089610173744       51.101054567654046       51.10101952513429        51.10098448261448        51.10094944009478        51.100914397575025       51.10087935505527        51.100844312535514       51.10080927001576        51.10077422749589        51.100739184976135       51.10070914283199        51.10068842284227        51.100699299476275       51.100722667511434       51.10075801844857        51.100793369385656       51.10082872032268        51.10086407125982        51.1008994221969         51.100934773133986       51.10097012407107        51.10100547500815        51.10104082594523        51.101076176882316       51.1011115278194         51.101146878756595       51.10118222969368        51.10121758063076        51.10121207211944        51.1011759250095         51.10113977789956        51.10110363078968        51.101067483679685       51.101031336569804       51.100995189459866       51.10095904234993        51.10092289523993        51.10088674813005        51.100850601020056       51.10081445391023        51.10077830680024        51.1007421596903         51.10070601258042        51.10068371088039        51.100671614481826       51.10067589963592        51.100696978260714       51.100723168716854       51.100749359172994       51.10077554962908        51.10080174008516        51.10082793054124        51.100854120997326       51.10088031145341        51.10090650190949        51.100932692365575       51.10095888282166        51.1009850732778         51.10101126373388        51.101037454189964       51.10104698686473        51.10098673648156        51.1009264860985         51.10086623571539        51.10080598533227        51.10074573494916        51.10068548456604        51.100625234182985       51.10056498379981        51.100504733416756       51.100444483033584       51.10038423265041        51.100323982267355       51.10026373188418        51.10020348150107        51.100111502089476       51.10000000000002
0.1                      29                       49.66000781713126        49.78025010746069        49.89322140148067        49.99784497261089        50.09641150965297        50.18786913782429        50.27271940372327        50.347442767426514       50.42102551709644        50.48428419118966        50.54681453996881        50.59861304968683        50.649307288723776       50.69395501891324        50.734536988979016       50.7751189590449         50.80518928005324        50.83480890380821        50.86442852756329        50.889388199342136       50.91092599985018        50.93246380035828        50.949937493646985       50.96450832250645        50.97907915136585        50.993523858294395       51.00503333041365        51.01407392037237        51.0234148192186         51.03277944911679        51.04123388589784        51.04667821646831        51.05218452497064        51.057725775946096       51.06326702692155        51.06743587837326        51.0703417655609         51.07324765274859        51.07615353993617        51.079063346416945       51.08198527645601        51.08490720649519        51.086246694079534       51.08754228895583        51.08881001647245        51.09007774398913        51.09134547150575        51.09261319902242        51.0938809265391         51.09447316407932        51.095016272041164       51.09555938000301        51.09610248796491        51.0966455959267         51.097188069388324       51.09772032194002        51.097927808113354       51.09813682742055        51.09838979949126        51.09864277156203        51.09889574363274        51.09914871570345        51.09940168777422        51.09963273149924        51.09975717952267        51.0998816275461         51.099980296014905       51.10005268537725        51.10012507473948        51.100197464101825       51.10026985346411        51.1003422428264         51.10041463218869        51.100487021550975       51.10055941091326        51.10060535268781        51.100649566774564       51.10069378086132        51.10073799494813        51.100782209034946       51.1008264231217         51.1008532443559         51.100878764988124       51.10090428562023        51.10092980625245        51.10095532688456        51.10098084751684        51.101006368149          51.10103188878122        51.101057409413386       51.10107845747757        51.10107730830612        51.10107615913478        51.10107500996344        51.101073860791985       51.101072711620645       51.101071562449306       51.10107041327791        51.10106926410651        51.101068114935174       51.101066965763835       51.10106515848486        51.101063063036406       51.10106096758801        51.10105887213956        51.10105677669111        51.101054681242715       51.101052585794264       51.10105049034581        51.10104839489742        51.10104470641545        51.10103663379664        51.101028561177884       51.10102048855907        51.10101241594032        51.101004343321506       51.100996270702694       51.10098819808394        51.10098012546507        51.10097205284626        51.100963980227505       51.10096015976967        51.10095898219208        51.100957804614495       51.10095662703691        51.10095544945932        51.10095427188173        51.10095309430409        51.100951916726444       51.10095073914886        51.10094956157127        51.100955116340174       51.100964362390414       51.100973608440654       51.100982854490894       51.10099210054119        51.10100134659143        51.10101059264167        51.10101983869191        51.10102908474215        51.10103833079245        51.101043916590186       51.10104559949963        51.10104728240901        51.101048965318455       51.1010506482279         51.10105233113728        51.101054014046724       51.101055696956166       51.10105737986561        51.10105906277499        51.101065259856625       51.10107534353415        51.101085427211615       51.10109551088914        51.10110559456666        51.10111567824413        51.10112576192165        51.10113584559912        51.10114592927664        51.10115601295422        51.10116116121253        51.10116233623853        51.10116351126453        51.10116468629053        51.10116586131653        51.10116703634253        51.10116821136853        51.10116938639453        51.10117056142053        51.10117173644653        51.10117266514783        51.101173418715916       51.10117417228395        51.101174925852035       51.10117567942018        51.10117643298821        51.1011771865563         51.10117794012439        51.101178693692475       51.10117944726056        51.10117959259503        51.1011793841746         51.101179175754226       51.101178967333794       51.10117875891342        51.10117855049299        51.101178342072615       51.10117813365218        51.10117792523181        51.10117771681138        51.101177715010635       51.10117783891178        51.10117796281287        51.10117808671396        51.1011782106151         51.10117833451619        51.10117845841734        51.101178582318425       51.10117870621946        51.1011788301206         51.10117904289655        51.10117927973778        51.101179516579066       51.10117975342041        51.10117999026164        51.10118022710293        51.10118046394422        51.10118070078545        51.10118093762674        51.101181174468024       51.101180687592205       51.10118012964779        51.10117957170337        51.10117901375895        51.10117845581448        51.10117789787006        51.10117733992564        51.10117678198117        51.101176224036806       51.101176912578126       51.1011800324124         51.101183152246676       51.10118627208101        51.10118939191534        51.101192511749616       51.10119563158389        51.101198751418224       51.101201871252556       51.10120499108683        51.10120462718993        51.101202724831296       51.10120082247272        51.1011989201142         51.10119701775557        51.10119511539693        51.101193213038414       51.10119131067978        51.101189408321204       51.10118750596257        51.10118485312711        51.101173604297685       51.101162355468205       51.101151106638724       51.1011398578093         51.10112860897982        51.10111736015028        51.10110611132086        51.10109486249138        51.101083613661956       51.10107377531159        51.1010641252887         51.10105447526581        51.10104482524298        51.10103517522009        51.10102552519726        51.101015875174426       51.10100622515154        51.10101304948142        51.10102638896046        51.10103972843939        51.101053067918315       51.1010664073973         51.10107974687634        51.10109308635526        51.1011064258343         51.10110732064288        51.101076075959554       51.10104483127611        51.101013586592785       51.1009823419094         51.100951097226016       51.10091985254269        51.10088860785936        51.10085736317592        51.10082611849259        51.10079487380921        51.10076362912588        51.100732384442495       51.10070113975917        51.10067570152961        51.10067328758021        51.100670873630804       51.10066111621734        51.10064483863448        51.10063425469133        51.10065384823963        51.100673441787876       51.10069303533612        51.10071262888437        51.10073222243261        51.10075181598097        51.100771409529216       51.10079100307746        51.10081059662576        51.100830190174065       51.10084978372231        51.100869377270556       51.1008889708188         51.10089434257168        51.100871634869236       51.10084892716685        51.10082621946435        51.10080351176191        51.10078080405941        51.10075809635697        51.10073538865453        51.100712680952086       51.10068997324959        51.1006672655472         51.1006445578447         51.10062185014226        51.10059914243976        51.10058675410335        51.1005998977534         51.10060251083337        51.10058622748744        51.100588411609806       51.10060934526712        51.100630278924314       51.10065121258157        51.100672146238765       51.10069307989602        51.100714013553215       51.10073494721041        51.100755880867666       51.10077681452492        51.10079774818212        51.100818681839314       51.10083961549657        51.10086054915382        51.10086601748657        51.10084341265872        51.10082080783093        51.10079820300308        51.10077559817523        51.10075299334744        51.100730388519594       51.1007077836918         51.100685178863955       51.10066257403611        51.10063996920837        51.100617364380525       51.10059475955262        51.10057215472483        51.10054954989704        51.10055282485007        51.10055474291505        51.100543246617804       51.10056496820482        51.100586689791896       51.100608411378914       51.10063013296593        51.10065185455295        51.100673576140025       51.100695297726986       51.10071701931406        51.10073874090108        51.10076046248804        51.10078218407506        51.10080390566213        51.10082562724915        51.10084734883617        51.10085981000441        51.100842625734856       51.10082544146519        51.10080825719558        51.10079107292597        51.10077388865636        51.100756704386754       51.10073952011709        51.100722335847536       51.10070515157793        51.10068796730826        51.10067078303865        51.10065359876904        51.10063641449938        51.10061923022977        51.10062446514439        51.10064257757523        51.10066712668356        51.10069980101508        51.100740013730444       51.10078022644586        51.100820439161225       51.10086065187659        51.10090086459195        51.10094107730731        51.10098129002267        51.101021502738035       51.1010617154534         51.101101928168816       51.10114214088418        51.10118235359954        51.1012225663149         51.101262779030264       51.10123332090052        51.10119824269111        51.10116316448176        51.10112808627241        51.10109300806306        51.10105792985371        51.1010228516443         51.100987773434895       51.100952695225544       51.10091761701614        51.1008825388069         51.10084746059749        51.100812382388085       51.10077730417868        51.10074710134751        51.10072598763924        51.10073707858555        51.10076080149207        51.100796207026974       51.10083161256182        51.100867018096665       51.10090242363151        51.10093782916641        51.10097323470126        51.10100864023616        51.101044045771005       51.10107945130585        51.101114856840695       51.1011502623756         51.1011856679105         51.101221073445345       51.10125647898019        51.10125089413259        51.10121457250489        51.10117825087718        51.101141929249536       51.10110560762183        51.10106928599413        51.10103296436648        51.10099664273878        51.100960321111074       51.10092399948337        51.10088767785567        51.10085135622802        51.10081503460037        51.10077871297261        51.10074239134502        51.1007195087293         51.10070682582494        51.100710516212075       51.10073102896695        51.100756662349          51.100782295731165       51.10080792911327        51.10083356249538        51.10085919587749        51.1008848292596         51.10091046264165        51.100936096023815       51.10096172940598        51.10098736278803        51.10101299617014        51.10103862955225        51.101064262934415       51.10107304887589        51.10101125723577        51.10094946559559        51.10088767395547        51.100825882315235       51.10076409067517        51.100702299034936       51.100640507394814       51.10057871575464        51.10051692411446        51.10045513247434        51.10039334083416        51.10033154919398        51.10026975755386        51.10020796591368        51.10011390920647        51.10000000000002
0.1                      30                       49.64327681302882        49.763532075443436       49.876581817632086       49.98134438760576        50.08009698818512        50.17179171720818        50.256936472174516       50.33200719500849        50.40594325867431        50.469627586870786       50.53258879857992        50.58485665373661        50.63602419793472        50.6811693629823         50.722266240442536       50.763363117902884       50.79394416408877        50.82407433370463        50.85420450332049        50.879668702218964       50.90170657495122        50.923744447683475       50.94168359625405        50.956695154598094       50.97170671294219        50.98659373019569        50.9985105398797         51.00792329157514        51.017645208618205       51.027391556569796       51.036207670198394       51.04194739920035        51.04775394850617        51.05359817036083        51.05944239221549        51.063868374250035       51.06698920703349        51.07011003981688        51.073230872600334       51.07635626150534        51.079495743871746       51.08263522623821        51.08411332483263        51.085545403661285       51.08694900165881        51.08835259965633        51.089756197653855       51.09115979565138        51.0925633936489         51.09324045160548        51.093864667022274       51.09448888243912        51.09511309785603        51.09573731327282        51.096360834104814       51.096973032446726       51.09722463545688        51.09747791759855        51.0977793380485         51.09808075849844        51.09838217894844        51.098683599398385       51.09898501984833        51.09926140711468        51.09941610577715        51.09957080443962        51.09969463478319        51.09978699864678        51.099879362510364       51.09997172637395        51.10006409023754        51.10015645410101        51.1002488179646         51.100341181828185       51.10043354569177        51.10049040048489        51.100544935649395       51.100599470813734       51.10065400597824        51.10070854114264        51.10076307630709        51.100796139572026       51.100827597212174       51.10085905485232        51.10089051249247        51.10092197013256        51.100953427772765       51.10098488541291        51.101016343053004       51.101047800693095       51.10107417213152        51.10107530088635        51.101076429641296       51.10107755839624        51.10107868715113        51.10107981590602        51.10108094466091        51.10108207341585        51.101083202170685       51.10108433092569        51.101085459680576       51.10108500388969        51.101083854264175       51.10108270463866        51.10108155501314        51.10108040538768        51.101079255762215       51.10107810613664        51.101076956511235       51.10107580688572        51.10107291222789        51.10106521512205        51.10105751801626        51.10104982091042        51.10104212380463        51.10103442669879        51.101026729592945       51.10101903248716        51.101011335381315       51.10100363827553        51.100995941169685       51.10099235509716        51.100991324188556       51.10099029327995        51.10098926237134        51.100988231462736       51.10098720055413        51.10098616964552        51.10098513873692        51.10098410782837        51.100983076919704       51.100988723735895       51.10099803188484        51.101007340033846       51.10101664818279        51.101025956331796       51.1010352644808         51.1010445726298         51.10105388077869        51.1010631889277         51.1010724970767         51.101078146055045       51.101079893298675       51.10108164054225        51.101083387785934       51.101085135029564       51.101086882273194       51.10108862951688        51.10109037676045        51.10109212400414        51.10109387124777        51.10110011485784        51.10111022973342        51.10112034460906        51.10113045948469        51.101140574360215       51.10115068923585        51.10116080411143        51.10117091898701        51.10118103386259        51.10119114873822        51.10119633447255        51.101197552028395       51.10119876958436        51.10119998714026        51.10120120469611        51.10120242225207        51.10120363980798        51.10120485736388        51.10120607491973        51.101207292475635       51.101208252402614       51.10120902915929        51.10120980591603        51.10121058267271        51.10121135942944        51.10121213618612        51.101212912942856       51.101213689699534       51.10121446645621        51.10121524321295        51.10121540672867        51.10121521357712        51.10121502042563        51.10121482727408        51.101214634122584       51.10121444097115        51.101214247819655       51.10121405466816        51.10121386151661        51.10121366836512        51.101213675640906       51.10121380485123        51.10121393406149        51.101214063271755       51.101214192482075       51.10121432169234        51.10121445090266        51.10121458011298        51.1012147093233         51.101214838533565       51.10121505198987        51.10121528825812        51.101215524526424       51.10121576079467        51.10121599706292        51.10121623333123        51.10121646959948        51.10121670586773        51.101216942136034       51.10121717840434        51.10121668903906        51.10121612841709        51.101215567795066       51.101215007173096       51.101214446551126       51.1012138859291         51.101213325307185       51.1012127646851         51.10121220406313        51.10121287842071        51.10121596162827        51.10121904483583        51.10122212804333        51.10122521125095        51.10122829445851        51.10123137766601        51.10123446087357        51.10123754408119        51.10124062728869        51.10124022347037        51.10123827973541        51.101236336000454       51.10123439226544        51.10123244853048        51.10123050479547        51.101228561060566       51.10122661732555        51.101224673590536       51.101222729855635       51.10122003787467        51.10120877545319        51.10119751303171        51.101186250610226       51.101174988188745       51.101163725767265       51.10115246334573        51.101141200924246       51.10112993850271        51.10111867608123        51.101108825626454       51.10109916369777        51.10108950176914        51.10107983984051        51.10107017791182        51.10106051598319        51.101050854054506       51.10104119212582        51.10104796470637        51.1010612366789         51.10107450865149        51.101087780624084       51.10110105259662        51.10111432456927        51.1011275965418         51.101140868514335       51.10114170370673        51.101110419784334       51.10107913586194        51.101047851939484       51.10101656801709        51.100985284094634       51.10095400017224        51.10092271624984        51.10089143232739        51.10086014840499        51.100828864482594       51.10079758056014        51.100766296637744       51.10073501271529        51.100709504495114       51.1007068986159         51.10070429273674        51.1006945213698         51.10067838785636        51.100667916161456       51.100687453299884       51.1007069904382         51.100726527576626       51.100746064715054       51.100765601853425       51.100785138991796       51.100804676130224       51.10082421326865        51.10084375040708        51.100863287545394       51.10088282468382        51.10090236182225        51.10092189896062        51.10092722328568        51.1009044858896         51.10088174849352        51.10085901109744        51.10083627370136        51.100813536305225       51.100790798909145       51.10076806151301        51.10074532411693        51.10072258672085        51.10069984932477        51.10067711192863        51.10065437453255        51.10063163713647        51.10061917109772        51.100632118263434       51.100634662512505       51.100618539401694       51.10062079750014        51.10064171755681        51.10066263761348        51.10068355767021        51.10070447772682        51.10072539778355        51.10074631784022        51.10076723789689        51.10078815795356        51.10080907801023        51.1008299980669         51.10085091812357        51.100871838180296       51.10089275823691        51.10089821507995        51.100875602593874       51.100852990107796       51.10083037762172        51.1008077651357         51.10078515264962        51.1007625401636         51.10073992767752        51.1007173151915         51.100694702705425       51.100672090219405       51.10064947773333        51.10062686524731        51.10060425276123        51.10058164027521        51.100584781702764       51.10058666957855        51.10057535548788        51.10059710449548        51.10061885350319        51.10064060251079        51.10066235151851        51.100684100526166       51.100705849533824       51.100727598541425       51.10074934754908        51.10077109655674        51.10079284556434        51.100814594572          51.10083634357966        51.100858092587316       51.100879841594974       51.10089234582921        51.10087525471113        51.100858163592875       51.100841072474736       51.10082398135654        51.1008068902384         51.100789799120264       51.10077270800207        51.10075561688399        51.10073852576579        51.100721434647596       51.1007043435294         51.10068725241126        51.100670161293124       51.100653070174985       51.10065824648393        51.10067625246387        51.10070107207781        51.10073389967221        51.100774156875445       51.10081441407863        51.10085467128181        51.10089492848505        51.100935185688286       51.100975442891524       51.101015700094706       51.101055957297945       51.10109621450118        51.10113647170442        51.1011767289076         51.1012169861109         51.10125724331408        51.10129750051726        51.101268111208924       51.1012331037839         51.10119809635887        51.10116308893379        51.10112808150882        51.101093074083735       51.10105806665865        51.101023059233626       51.1009880518086         51.100953044383516       51.10091803695849        51.10088302953346        51.10084802210844        51.100813014683354       51.10078277924538        51.10076144017927        51.10077260297828        51.10079645109988        51.10083175346983        51.100867055839785       51.10090235820968        51.10093766057969        51.10097296294964        51.10100826531959        51.10104356768949        51.10107887005944        51.10111417242939        51.10114947479934        51.10118477716924        51.1012200795393         51.1012553819092         51.10129068427909        51.101284948736236       51.10124844077245        51.10121193280861        51.10117542484488        51.1011389168811         51.10110240891737        51.101065900953586       51.1010293929898         51.10099288502602        51.10095637706223        51.10091986909845        51.10088336113472        51.100846853170935       51.100810345207094       51.10077383724331        51.10075042883403        51.1007371568499         51.1007401570223         51.10075997224794        51.10078490587421        51.100809839500585       51.100834773126905       51.10085970675328        51.100884640379604       51.100909574005925       51.100934507632246       51.10095944125857        51.10098437488489        51.101009308511266       51.10103424213759        51.10105917576391        51.101084109390285       51.10109210937213        51.10102917064546        51.1009662319189         51.10090329319229        51.100840354465674       51.10077741573912        51.100714477012446       51.10065153828589        51.10058859955922        51.1005256608326         51.100462722106045       51.10039978337937        51.10033684465276        51.1002739059262         51.10021096719953        51.10011549302976        51.10000000000002
0.1                      31                       49.62654580892644        49.74681404342624        49.859942233783556       49.96484380260051        50.06378246671727        50.155714296592066       50.241153540625646       50.31657162259046        50.39086100025219        50.45497098255191        50.51836305719121        50.571100257786384       50.622741107145714       50.668383707051476       50.70999549190617        50.75160727676098        50.78269904812436        50.81333976360111        50.8439804790778         50.86994920509596        50.89248715005226        50.91502509500867        50.933429698861005       50.94888198668974        50.964334274518535       50.979663602096934       50.9919877493457         51.001772662777796       51.011875598017866       51.02200366402275        51.03118145449889        51.0372165819324         51.04332337204164        51.049470564775504       51.05561775750937        51.06030087012675        51.06363664850602        51.06697242688523        51.07030820526438        51.073649176593676       51.07700621128748        51.0803632459814         51.08197995558572        51.08354851836674        51.08508798684517        51.08662745532354        51.08816692380191        51.08970639228028        51.091245860758704       51.09200773913159        51.092713062003384       51.093418384875235       51.094123707747144       51.09482903061905        51.09553359882119        51.09622574295349        51.09652146280047        51.0968190077765         51.09716887660568        51.097518745434854       51.09786861426409        51.098218483093206       51.09856835192244        51.098890082730065       51.099075032031635       51.09925998133315        51.09940897355153        51.09952131191636        51.09963365028119        51.09974598864602        51.09985832701085        51.09997066537568        51.10008300374051        51.10019534210534        51.100307680470166       51.100375448281966       51.10044030452411        51.10050516076615        51.100570017008295       51.100634873250385       51.100699729492476       51.10073903478815        51.10077642943622        51.1008138240843         51.10085121873243        51.100888613380505       51.10092600802864        51.10096340267671        51.10100079732479        51.10103819197292        51.10106988678547        51.1010732934667         51.101076700147814       51.10108010682899        51.10108351351022        51.10108692019139        51.10109032687262        51.101093733553796       51.10109714023497        51.101100546916086       51.10110395359732        51.10110484929453        51.10110464549189        51.10110444168936        51.10110423788677        51.101104034084244       51.10110383028166        51.10110362647913        51.101103422676545       51.10110321887407        51.10110111804033        51.10109379644746        51.10108647485464        51.101079153261765       51.101071831668946       51.10106451007613        51.10105718848325        51.10104986689038        51.10104254529756        51.1010352237048         51.101027902111866       51.1010245504246         51.10102366618503        51.101022781945346       51.10102189770578        51.10102101346621        51.10102012922658        51.101019244987015       51.10101836074733        51.101017476507764       51.10101659226814        51.10102233113162        51.10103170137933        51.10104107162704        51.10105044187469        51.10105981212246        51.10106918237011        51.10107855261782        51.10108792286553        51.101097293113185       51.101106663360895       51.101112375519904       51.10111418709778        51.101115998675596       51.10111781025341        51.10111962183129        51.10112143340916        51.10112324498698        51.101125056564854       51.10112686814273        51.101128679720546       51.10113496985912        51.10114511593281        51.10115526200644        51.10116540808008        51.101175554153826       51.10118570022752        51.10119584630115        51.101205992374844       51.101216138448535       51.10122628452223        51.10123150773251        51.10123276781832        51.10123402790407        51.10123528798988        51.10123654807569        51.1012378081615         51.10123906824731        51.10124032833312        51.10124158841893        51.10124284850468        51.1012438396574         51.10124463960267        51.10124543954805        51.10124623949332        51.101247039438704       51.10124783938397        51.1012486393293         51.101249439274625       51.10125023922001        51.101251039165334       51.10125122086225        51.10125104297964        51.101250865097086       51.10125068721442        51.10125050933186        51.10125033144925        51.101250153566696       51.101249975684084       51.10124979780153        51.10124961991892        51.10124963627118        51.101249770790616       51.10124990531011        51.10125003982961        51.10125017434916        51.1012503088686         51.101250443388096       51.10125057790759        51.10125071242709        51.10125084694664        51.101251061083246       51.10125129677857        51.10125153247378        51.10125176816899        51.10125200386426        51.10125223955947        51.101252475254796       51.10125271095001        51.101252946645275       51.10125318234054        51.10125269048592        51.1012521271864         51.10125156388682        51.1012510005873         51.10125043728772        51.10124987398814        51.101249310688615       51.10124874738909        51.10124818408957        51.10124884426341        51.101251890844196       51.10125493742498        51.10125798400577        51.101261030586556       51.10126407716734        51.10126712374813        51.10127017032892        51.1012732169097         51.10127626349055        51.10127581975081        51.101273834639414       51.101271849528075       51.101269864416736       51.1012678793054         51.101265894194          51.10126390908266        51.10126192397132        51.101259938859926       51.101257953748586       51.10125522262217        51.10124394660875        51.10123267059521        51.10122139458167        51.10121011856813        51.10119884255465        51.10118756654106        51.10117629052763        51.10116501451404        51.101153738500614       51.101143875941375       51.10113420210689        51.10112452827241        51.10111485443798        51.101105180603554       51.10109550676901        51.10108583293459        51.10107615910016        51.101082879931255       51.101096084397454       51.101109288863654       51.1011224933298         51.10113569779594        51.10114890226214        51.10116210672834        51.10117531119454        51.10117608677069        51.10114476360923        51.101113440447705       51.10108211728624        51.101050794124774       51.10101947096331        51.10098814780184        51.10095682464038        51.10092550147891        51.10089417831739        51.10086285515598        51.10083153199446        51.10080020883299        51.100768885671584       51.10074330746062        51.1007405096517         51.10073771184278        51.10072792652227        51.10071193707819        51.100701577631696       51.10072105836019        51.10074053908863        51.10076001981719        51.10077950054574        51.10079898127424        51.10081846200279        51.10083794273129        51.10085742345984        51.10087690418834        51.10089638491684        51.10091586564545        51.100935346373944       51.10095482710244        51.100960103999796       51.100937336909965       51.10091456982025        51.10089180273053        51.100869035640756       51.10084626855098        51.100823501461264       51.100800734371546       51.10077796728183        51.100755200192054       51.10073243310234        51.10070966601256        51.10068689892279        51.10066413183307        51.10065158809209        51.10066433877347        51.10066681419164        51.10065085131589        51.10065318339031        51.10067408984651        51.10069499630265        51.100715902758736       51.10073680921488        51.10075771567102        51.100778622127166       51.10079952858325        51.100820435039395       51.10084134149554        51.10086224795168        51.10088315440777        51.10090406086397        51.100924967320054       51.10093041267328        51.10090779252903        51.10088517238472        51.100862552240415       51.100839932096164       51.100817311951914       51.10079469180761        51.10077207166336        51.10074945151905        51.1007268313748         51.10070421123055        51.10068159108624        51.10065897094199        51.10063635079774        51.100613730653436       51.10061673855557        51.10061859624204        51.10060746435806        51.10062924078625        51.100651017214545       51.10067279364284        51.10069457007103        51.100716346499325       51.10073812292762        51.10075989935592        51.10078167578416        51.1008034522124         51.1008252286407         51.10084700506894        51.10086878149724        51.10089055792548        51.10091233435378        51.10092488165401        51.10090788368734        51.10089088572056        51.10087388775389        51.10085688978717        51.10083989182044        51.100822893853774       51.10080589588699        51.100788897920324       51.100771899953656       51.100754901986875       51.10073790402021        51.100720906053425       51.10070390808676        51.10068691012009        51.10069202782341        51.100709927352455       51.100735017472005       51.10076799832922        51.10080830002033        51.10084860171139        51.10088890340245        51.10092920509351        51.100969506784566       51.101009808475624       51.10105011016674        51.1010904118578         51.10113071354891        51.10117101523997        51.101211316931085       51.101251618622086       51.1012919203132         51.1013322220042         51.10130290151733        51.10126796487663        51.101233028235924       51.101198091595165       51.10116315495446        51.10112821831376        51.101093281673          51.10105834503236        51.1010234083916         51.100988471750895       51.10095353511019        51.10091859846949        51.10088366182879        51.10084872518797        51.100818457143305       51.1007968927193         51.100808127370954       51.10083210070769        51.10086729991275        51.10090249911775        51.10093769832281        51.10097289752781        51.10100809673287        51.10104329593787        51.101078495142815       51.10111369434793        51.10114889355293        51.10118409275793        51.10121929196299        51.10125449116805        51.10128969037305        51.10132488957805        51.10131900333988        51.10128230903996        51.101245614740094       51.10120892044023        51.10117222614036        51.1011355318405         51.10109883754063        51.10106214324077        51.101025448940845       51.10098875464098        51.10095206034106        51.10091536604125        51.100878671741384       51.10084197744146        51.1008052831416         51.100781348938824       51.10076748787469        51.10076979783253        51.100788915528824       51.100813149399414       51.10083738326995        51.10086161714054        51.10088585101113        51.10091008488166        51.10093431875225        51.10095855262273        51.10098278649332        51.10100702036391        51.10103125423444        51.10105548810503        51.101079721975566       51.101103955846156       51.10111116986832        51.10104708405527        51.100982998242216       51.100918912429165       51.100854826616114       51.10079074080306        51.100726654989955       51.10066256917696        51.100598483363854       51.100534397550746       51.10047031173775        51.10040622592459        51.100342140111536       51.100278054298485       51.100213968485434       51.10011707685311        51.10000000000002
[truncated: 21,171,393 more chars]
