# Supplementary material for: Numerical simulation research on thermal insulation performance of composite heat-insulation zone structure in hydrothermal high-temperature mine
Source: Sci Rep. 2024 Jun 18;14:14096. doi: 10.1038/s41598-024-64702-4 (PMC11189482; doi:10.1038/s41598-024-64702-4)
Supplement: Supplementary file 1 — Supplementary Information. [file 41598_2024_64702_MOESM1_ESM.zip › Heat-regulating circle scenario 3-1.xlsx]

## Sheet: Sheet1
0	51.1002	51.1	51.1	51.1	51.1	51.1	51.1	51.1	51.1	51.1	51.1	51.1	51.1	51.1	51.1	51.1	51.1	51.1	51.1	51.1	51.1	51.1	51.1	51.1	51.1	51.1	51.1	51.1	51.1	51.1	51.1	51.1	51.1	51.1	51.1	51.1	51.1	51.1	51.1	51.1	51.1	51.1	51.1	51.1	51.1	51.1	51.1	51.1	51.1
1	51.0039	51.0307	51.0501	51.0638	51.0742	51.0817	51.0869	51.0903	51.0934	51.095	51.0966	51.0975	51.0982	51.0987	51.0991	51.0994	51.0995	51.0997	51.0998	51.0998	51.0999	51.0999	51.0999	51.1	51.1	51.1	51.1	51.1	51.1	51.1	51.1	51.1	51.1	51.1	51.1	51.1	51.1	51.1	51.1	51.1	51.1	51.1	51.1	51.1	51.1	51.1	51.1	51.1	51.1
2	50.9058	50.9579	50.996	51.0235	51.0446	51.06	51.071	51.0781	51.0848	51.0885	51.092	51.094	51.0957	51.0969	51.0977	51.0985	51.0988	51.0991	51.0994	51.0996	51.0997	51.0998	51.0999	51.0999	51.0999	51.0999	51.1	51.1	51.1	51.1	51.1	51.1	51.1	51.1	51.1	51.1	51.1	51.1	51.1	51.1	51.1	51.1	51.1	51.1	51.1	51.1	51.1	51.1	51.1
3	50.8002	50.8707	50.9251	50.9664	50.9995	51.0248	51.0437	51.0565	51.0686	51.0758	51.0827	51.0866	51.0902	51.0928	51.0945	51.0963	51.097	51.0978	51.0985	51.0989	51.0992	51.0994	51.0996	51.0997	51.0998	51.0998	51.0999	51.0999	51.0999	51.1	51.1	51.1	51.1	51.1	51.1	51.1	51.1	51.1	51.1	51.1	51.1	51.1	51.1	51.1	51.1	51.1	51.1	51.1	51.1
4	50.6973	50.7847	50.8545	50.9089	50.9535	50.9883	51.015	51.0335	51.0511	51.0619	51.0722	51.0783	51.084	51.0879	51.0908	51.0936	51.0949	51.0961	51.0973	51.098	51.0985	51.0989	51.0992	51.0994	51.0995	51.0997	51.0998	51.0998	51.0999	51.0999	51.1	51.1	51.1	51.1	51.1	51.1	51.1	51.1	51.1	51.1	51.1	51.1	51.1	51.1	51.1	51.1	51.1	51.1	51.1
5	50.6029	50.7028	50.7845	50.8498	50.9043	50.9478	50.982	51.0063	51.0296	51.0443	51.0585	51.0671	51.0752	51.081	51.0853	51.0895	51.0915	51.0934	51.0953	51.0965	51.0973	51.0981	51.0985	51.0988	51.0991	51.0994	51.0996	51.0996	51.0997	51.0998	51.0999	51.0999	51.0999	51.1	51.1	51.1	51.1	51.1	51.1	51.1	51.1	51.1	51.1	51.1	51.1	51.1	51.1	51.1	51.1
6	50.5147	50.6237	50.7149	50.7896	50.8529	50.9045	50.9458	50.9761	51.005	51.024	51.0423	51.0538	51.0646	51.0726	51.0785	51.0844	51.0873	51.09	51.0928	51.0946	51.0957	51.0969	51.0976	51.0981	51.0986	51.099	51.0993	51.0994	51.0995	51.0997	51.0998	51.0998	51.0999	51.0999	51.1	51.1	51.1	51.1	51.1	51.1	51.1	51.1	51.1	51.1	51.1	51.1	51.1	51.1	51.1
7	50.4327	50.5475	50.6459	50.7282	50.7992	50.8583	50.9066	50.9427	50.9775	51.001	51.0237	51.0384	51.0523	51.0625	51.0704	51.0782	51.0821	51.0859	51.0896	51.0922	51.0938	51.0954	51.0965	51.0972	51.0978	51.0985	51.0989	51.0991	51.0993	51.0995	51.0997	51.0997	51.0998	51.0999	51.0999	51.1	51.1	51.1	51.1	51.1	51.1	51.1	51.1	51.1	51.1	51.1	51.1	51.1	51.1
8	50.3792	50.495	50.5955	50.6805	50.7547	50.8173	50.8693	50.9091	50.9474	50.9742	51.0002	51.0176	51.0341	51.0467	51.0566	51.0665	51.0718	51.077	51.0821	51.0857	51.0883	51.0908	51.0925	51.0937	51.0949	51.0961	51.0968	51.0973	51.0978	51.0983	51.0987	51.0989	51.0991	51.0992	51.0994	51.0995	51.0996	51.0997	51.0997	51.0998	51.0998	51.0999	51.0999	51.0999	51.0999	51.1	51.1	51.1	51.1
9	50.3319	50.4481	50.5496	50.6365	50.713	50.7782	50.8331	50.8758	50.9172	50.9469	50.9757	50.9957	51.0148	51.0296	51.0416	51.0536	51.0604	51.067	51.0736	51.0784	51.0819	51.0854	51.0879	51.0897	51.0915	51.0932	51.0944	51.0952	51.096	51.0968	51.0975	51.0978	51.0981	51.0985	51.0988	51.099	51.0991	51.0993	51.0994	51.0995	51.0996	51.0997	51.0998	51.0998	51.0998	51.0999	51.0999	51.0999	51.1
10	50.2846	50.4011	50.5038	50.5924	50.6712	50.739	50.7968	50.8425	50.8869	50.9195	50.9513	50.9738	50.9954	51.0125	51.0266	51.0406	51.0489	51.057	51.065	51.071	51.0755	51.08	51.0833	51.0857	51.088	51.0903	51.092	51.093	51.0942	51.0953	51.0963	51.0967	51.0972	51.0977	51.0982	51.0985	51.0987	51.0989	51.0991	51.0992	51.0994	51.0996	51.0997	51.0997	51.0998	51.0998	51.0999	51.0999	51.1
11	50.2372	50.3541	50.4579	50.5484	50.6294	50.6998	50.7605	50.8092	50.8566	50.8921	50.9268	50.952	50.9761	50.9954	51.0116	51.0277	51.0375	51.047	51.0565	51.0637	51.0692	51.0747	51.0787	51.0816	51.0846	51.0875	51.0895	51.0909	51.0924	51.0938	51.095	51.0957	51.0963	51.0969	51.0976	51.098	51.0982	51.0985	51.0987	51.099	51.0992	51.0994	51.0995	51.0996	51.0997	51.0997	51.0998	51.0999	51.0999
12	50.1899	50.3071	50.4121	50.5044	50.5876	50.6606	50.7243	50.776	50.8263	50.8648	50.9024	50.9301	50.9568	50.9784	50.9965	51.0147	51.026	51.037	51.048	51.0564	51.0628	51.0693	51.074	51.0776	51.0811	51.0846	51.0871	51.0888	51.0905	51.0923	51.0938	51.0946	51.0954	51.0962	51.097	51.0975	51.0978	51.0981	51.0984	51.0987	51.099	51.0993	51.0994	51.0995	51.0996	51.0996	51.0997	51.0998	51.0999
13	50.1426	50.2601	50.3662	50.4603	50.5458	50.6215	50.688	50.7427	50.796	50.8374	50.878	50.9082	50.9374	50.9613	50.9815	51.0018	51.0145	51.027	51.0395	51.049	51.0564	51.0639	51.0694	51.0735	51.0777	51.0818	51.0847	51.0867	51.0887	51.0908	51.0926	51.0935	51.0945	51.0954	51.0963	51.097	51.0973	51.0977	51.0981	51.0984	51.0988	51.0991	51.0993	51.0994	51.0995	51.0996	51.0997	51.0998	51.0999
14	50.0953	50.2131	50.3204	50.4163	50.504	50.5823	50.6517	50.7094	50.7657	50.8101	50.8535	50.8863	50.9181	50.9442	50.9665	50.9888	51.0031	51.017	51.0309	51.0417	51.0501	51.0585	51.0648	51.0695	51.0742	51.0789	51.0822	51.0845	51.0869	51.0893	51.0914	51.0925	51.0935	51.0946	51.0957	51.0965	51.0969	51.0973	51.0977	51.0981	51.0986	51.099	51.0991	51.0992	51.0994	51.0995	51.0996	51.0997	51.0999
15	50.0591	50.1772	50.2851	50.3821	50.4711	50.551	50.6222	50.6817	50.7399	50.7861	50.8315	50.8661	50.8996	50.9273	50.9512	50.975	50.9905	51.0057	51.0208	51.0326	51.0419	51.0513	51.0583	51.0636	51.069	51.0743	51.0781	51.0808	51.0836	51.0864	51.0889	51.0902	51.0915	51.0928	51.0942	51.0951	51.0956	51.0962	51.0967	51.0973	51.0978	51.0984	51.0986	51.0987	51.0989	51.0991	51.0993	51.0994	51.0996
16	50.0305	50.1487	50.257	50.3545	50.4442	50.5249	50.5971	50.6577	50.717	50.7645	50.8111	50.8469	50.8816	50.9106	50.9357	50.9607	50.9773	50.9934	51.0096	51.0224	51.0326	51.0428	51.0505	51.0566	51.0626	51.0685	51.0729	51.0761	51.0793	51.0826	51.0855	51.0871	51.0887	51.0904	51.092	51.0931	51.0938	51.0946	51.0953	51.096	51.0967	51.0974	51.0977	51.0979	51.0982	51.0985	51.0987	51.099	51.0992
17	50.0018	50.1202	50.2288	50.3269	50.4173	50.4988	50.572	50.6337	50.6941	50.7428	50.7906	50.8277	50.8637	50.8939	50.9201	50.9464	50.964	50.9812	50.9984	51.0121	51.0232	51.0343	51.0428	51.0495	51.0562	51.0628	51.0677	51.0713	51.0751	51.0788	51.0821	51.084	51.0859	51.0879	51.0898	51.0912	51.0921	51.0929	51.0938	51.0947	51.0956	51.0965	51.0968	51.0972	51.0975	51.0978	51.0982	51.0985	51.0988
18	49.9731	50.0916	50.2007	50.2993	50.3903	50.4727	50.5469	50.6097	50.6712	50.7211	50.7702	50.8085	50.8458	50.8772	50.9046	50.9321	50.9507	50.969	50.9872	51.0019	51.0138	51.0258	51.0351	51.0424	51.0498	51.057	51.0625	51.0666	51.0708	51.075	51.0787	51.0809	51.0832	51.0854	51.0876	51.0892	51.0903	51.0913	51.0924	51.0934	51.0945	51.0955	51.096	51.0964	51.0968	51.0972	51.0976	51.098	51.0984
19	49.9444	50.0631	50.1725	50.2717	50.3634	50.4466	50.5218	50.5857	50.6483	50.6995	50.7498	50.7894	50.8278	50.8604	50.8891	50.9178	50.9375	50.9568	50.9761	50.9916	51.0045	51.0173	51.0274	51.0354	51.0434	51.0513	51.0573	51.0618	51.0665	51.0712	51.0754	51.0779	51.0804	51.0829	51.0854	51.0873	51.0885	51.0897	51.0909	51.0921	51.0934	51.0946	51.0951	51.0956	51.0961	51.0966	51.0971	51.0975	51.098
20	49.9157	50.0346	50.1443	50.2441	50.3365	50.4206	50.4967	50.5617	50.6255	50.6778	50.7294	50.7702	50.8099	50.8437	50.8736	50.9035	50.9242	50.9445	50.9649	50.9814	50.9951	51.0088	51.0196	51.0283	51.037	51.0455	51.0521	51.0571	51.0622	51.0674	51.072	51.0748	51.0776	51.0804	51.0832	51.0853	51.0867	51.0881	51.0895	51.0909	51.0923	51.0937	51.0942	51.0948	51.0954	51.0959	51.0965	51.0971	51.0976
21	49.8871	50.0061	50.1162	50.2165	50.3096	50.3945	50.4716	50.5377	50.6026	50.6562	50.709	50.751	50.7919	50.827	50.8581	50.8891	50.9109	50.9323	50.9537	50.9712	50.9858	51.0004	51.0119	51.0212	51.0306	51.0398	51.0469	51.0523	51.0579	51.0636	51.0686	51.0717	51.0748	51.0779	51.0811	51.0834	51.0849	51.0865	51.088	51.0896	51.0911	51.0927	51.0934	51.094	51.0947	51.0953	51.096	51.0966	51.0972
22	49.8584	49.9775	50.088	50.1889	50.2827	50.3684	50.4465	50.5137	50.5797	50.6345	50.6885	50.7318	50.774	50.8102	50.8425	50.8748	50.8977	50.9201	50.9425	50.9609	50.9764	50.9919	51.0042	51.0142	51.0241	51.034	51.0417	51.0476	51.0537	51.0598	51.0652	51.0686	51.072	51.0754	51.0789	51.0814	51.0831	51.0849	51.0866	51.0883	51.09	51.0918	51.0925	51.0933	51.094	51.0947	51.0954	51.0961	51.0968
23	49.8297	49.949	50.0599	50.1613	50.2558	50.3423	50.4214	50.4897	50.5568	50.6128	50.6681	50.7126	50.756	50.7935	50.827	50.8605	50.8844	50.9079	50.9313	50.9507	50.9671	50.9834	50.9964	51.0071	51.0177	51.0283	51.0365	51.0428	51.0494	51.0559	51.0618	51.0655	51.0692	51.073	51.0767	51.0795	51.0814	51.0832	51.0851	51.087	51.0889	51.0908	51.0917	51.0925	51.0933	51.0941	51.0949	51.0956	51.0964
24	49.801	49.9205	50.0317	50.1337	50.2289	50.3163	50.3963	50.4657	50.5339	50.5912	50.6477	50.6934	50.7381	50.7768	50.8115	50.8462	50.8711	50.8956	50.9202	50.9405	50.9577	50.9749	50.9887	51	51.0113	51.0225	51.0313	51.0381	51.0451	51.0521	51.0585	51.0624	51.0664	51.0705	51.0745	51.0775	51.0796	51.0816	51.0837	51.0857	51.0878	51.0899	51.0908	51.0917	51.0926	51.0934	51.0943	51.0952	51.096
25	49.7723	49.892	50.0036	50.106	50.2019	50.2902	50.3712	50.4417	50.511	50.5695	50.6273	50.6743	50.7201	50.7601	50.796	50.8319	50.8579	50.8834	50.909	50.9302	50.9483	50.9664	50.981	50.9929	51.0049	51.0168	51.0261	51.0333	51.0408	51.0483	51.0551	51.0593	51.0637	51.068	51.0723	51.0756	51.0778	51.08	51.0822	51.0845	51.0867	51.0889	51.0899	51.0909	51.0919	51.0928	51.0938	51.0947	51.0956
26	49.7437	49.8635	49.9754	50.0784	50.175	50.2641	50.3461	50.4177	50.4881	50.5479	50.6068	50.6551	50.7022	50.7433	50.7805	50.8176	50.8446	50.8712	50.8978	50.92	50.939	50.958	50.9732	50.9859	50.9985	51.011	51.0209	51.0286	51.0366	51.0445	51.0517	51.0563	51.0609	51.0655	51.0701	51.0736	51.076	51.0784	51.0808	51.0832	51.0856	51.088	51.0891	51.0901	51.0912	51.0922	51.0932	51.0942	51.0953
27	49.715	49.8349	49.9472	50.0508	50.1481	50.238	50.321	50.3937	50.4652	50.5262	50.5864	50.6359	50.6843	50.7266	50.7649	50.8032	50.8313	50.859	50.8866	50.9098	50.9296	50.9495	50.9655	50.9788	50.9921	51.0053	51.0157	51.0239	51.0323	51.0407	51.0483	51.0532	51.0581	51.063	51.068	51.0717	51.0742	51.0768	51.0793	51.0819	51.0845	51.0871	51.0882	51.0893	51.0905	51.0916	51.0927	51.0938	51.0949
28	49.6863	49.8064	49.9191	50.0232	50.1212	50.2119	50.2959	50.3697	50.4424	50.5045	50.566	50.6167	50.6663	50.7099	50.7494	50.7889	50.8181	50.8467	50.8754	50.8995	50.9203	50.941	50.9578	50.9717	50.9857	50.9995	51.0105	51.0191	51.028	51.0369	51.0449	51.0501	51.0553	51.0605	51.0658	51.0697	51.0724	51.0752	51.0779	51.0806	51.0834	51.0861	51.0874	51.0886	51.0897	51.0909	51.0921	51.0933	51.0945
29	49.66	49.7803	49.8932	49.9978	50.0964	50.1879	50.2727	50.3474	50.421	50.4843	50.5468	50.5986	50.6493	50.694	50.7345	50.7751	50.8052	50.8348	50.8644	50.8894	50.9109	50.9325	50.9499	50.9645	50.9791	50.9935	51.005	51.0141	51.0234	51.0328	51.0412	51.0467	51.0522	51.0577	51.0633	51.0674	51.0703	51.0732	51.0762	51.0791	51.082	51.0849	51.0862	51.0875	51.0888	51.0901	51.0913	51.0926	51.0939
30	49.6433	49.7635	49.8766	49.9813	50.0801	50.1718	50.2569	50.332	50.4059	50.4696	50.5326	50.5849	50.636	50.6812	50.7223	50.7634	50.7939	50.8241	50.8542	50.8797	50.9017	50.9237	50.9417	50.9567	50.9717	50.9866	50.9985	51.0079	51.0176	51.0274	51.0362	51.0419	51.0478	51.0536	51.0594	51.0639	51.067	51.0701	51.0732	51.0764	51.0795	51.0826	51.0841	51.0855	51.0869	51.0884	51.0898	51.0912	51.0926
31	49.6265	49.7468	49.8599	49.9648	50.0638	50.1557	50.2412	50.3166	50.3909	50.455	50.5184	50.5711	50.6227	50.6684	50.71	50.7516	50.7827	50.8133	50.844	50.8699	50.8925	50.915	50.9334	50.9489	50.9643	50.9797	50.992	51.0018	51.0119	51.022	51.0312	51.0372	51.0433	51.0495	51.0556	51.0603	51.0636	51.067	51.0703	51.0736	51.077	51.0804	51.082	51.0835	51.0851	51.0866	51.0882	51.0897	51.0912
32	49.6098	49.7301	49.8433	49.9483	50.0475	50.1396	50.2254	50.3011	50.3758	50.4403	50.5041	50.5573	50.6095	50.6556	50.6977	50.7399	50.7715	50.8026	50.8338	50.8602	50.8833	50.9063	50.9252	50.9411	50.957	50.9727	50.9855	50.9956	51.0061	51.0166	51.0262	51.0325	51.0389	51.0453	51.0518	51.0567	51.0603	51.0638	51.0674	51.0709	51.0745	51.0781	51.0798	51.0816	51.0832	51.0849	51.0866	51.0883	51.0899
33	49.5931	49.7134	49.8267	49.9318	50.0312	50.1236	50.2096	50.2857	50.3607	50.4257	50.4899	50.5436	50.5962	50.6428	50.6855	50.7281	50.7602	50.7919	50.8235	50.8505	50.874	50.8976	50.9169	50.9333	50.9496	50.9658	50.9789	50.9895	51.0003	51.0112	51.0211	51.0278	51.0345	51.0412	51.048	51.0532	51.0569	51.0607	51.0645	51.0682	51.072	51.0758	51.0777	51.0796	51.0814	51.0832	51.085	51.0868	51.0886
34	49.5764	49.6967	49.81	49.9153	50.0148	50.1075	50.1938	50.2703	50.3456	50.411	50.4757	50.5298	50.5829	50.63	50.6732	50.7163	50.749	50.7811	50.8133	50.8408	50.8648	50.8889	50.9087	50.9254	50.9422	50.9589	50.9724	50.9833	50.9946	51.0058	51.0161	51.023	51.03	51.0371	51.0441	51.0496	51.0536	51.0576	51.0615	51.0655	51.0695	51.0735	51.0756	51.0776	51.0795	51.0815	51.0834	51.0853	51.0873
35	49.5596	49.6799	49.7934	49.8988	49.9985	50.0914	50.178	50.2548	50.3305	50.3963	50.4615	50.5161	50.5696	50.6172	50.6609	50.7046	50.7377	50.7704	50.8031	50.8311	50.8556	50.8801	50.9004	50.9176	50.9348	50.9519	50.9659	50.9772	50.9888	51.0005	51.0111	51.0183	51.0256	51.033	51.0403	51.046	51.0502	51.0544	51.0586	51.0628	51.067	51.0713	51.0734	51.0756	51.0776	51.0797	51.0818	51.0839	51.086
36	49.5429	49.6632	49.7767	49.8823	49.9822	50.0753	50.1622	50.2394	50.3154	50.3817	50.4472	50.5023	50.5563	50.6045	50.6486	50.6928	50.7265	50.7597	50.7929	50.8214	50.8464	50.8714	50.8922	50.9098	50.9275	50.945	50.9594	50.971	50.983	50.9951	51.0061	51.0136	51.0212	51.0288	51.0365	51.0425	51.0469	51.0513	51.0557	51.0601	51.0646	51.069	51.0713	51.0736	51.0758	51.078	51.0802	51.0824	51.0847
37	49.5262	49.6465	49.7601	49.8658	49.9659	50.0592	50.1465	50.224	50.3004	50.367	50.433	50.4886	50.543	50.5917	50.6364	50.6811	50.7152	50.7489	50.7826	50.8116	50.8372	50.8627	50.8839	50.902	50.9201	50.9381	50.9529	50.9649	50.9773	50.9897	51.001	51.0088	51.0167	51.0247	51.0327	51.0389	51.0435	51.0481	51.0528	51.0574	51.0621	51.0667	51.0692	51.0716	51.0739	51.0763	51.0786	51.081	51.0833
38	49.5094	49.6298	49.7435	49.8493	49.9496	50.0432	50.1307	50.2085	50.2853	50.3524	50.4188	50.4748	50.5298	50.5789	50.6241	50.6693	50.704	50.7382	50.7724	50.8019	50.828	50.854	50.8757	50.8942	50.9127	50.9312	50.9463	50.9587	50.9715	50.9843	50.996	51.0041	51.0123	51.0206	51.0288	51.0353	51.0402	51.045	51.0498	51.0547	51.0596	51.0645	51.067	51.0696	51.0721	51.0746	51.077	51.0795	51.082
39	49.4927	49.6131	49.7268	49.8328	49.9333	50.0271	50.1149	50.1931	50.2702	50.3377	50.4046	50.461	50.5165	50.5661	50.6118	50.6576	50.6927	50.7275	50.7622	50.7922	50.8187	50.8453	50.8674	50.8864	50.9054	50.9242	50.9398	50.9526	50.9657	50.9789	50.991	50.9994	51.0079	51.0164	51.025	51.0318	51.0368	51.0419	51.0469	51.052	51.0571	51.0622	51.0649	51.0676	51.0702	51.0728	51.0755	51.0781	51.0807
40	49.476	49.5964	49.7102	49.8163	49.917	50.011	50.0991	50.1777	50.2551	50.3231	50.3903	50.4473	50.5032	50.5533	50.5996	50.6458	50.6815	50.7167	50.752	50.7825	50.8095	50.8366	50.8591	50.8786	50.898	50.9173	50.9333	50.9464	50.9599	50.9735	50.9859	50.9946	51.0034	51.0123	51.0212	51.0282	51.0335	51.0387	51.044	51.0493	51.0546	51.0599	51.0628	51.0656	51.0683	51.0711	51.0739	51.0766	51.0794
41	49.4592	49.5796	49.6935	49.7998	49.9006	49.9949	50.0833	50.1622	50.24	50.3084	50.3761	50.4335	50.4899	50.5405	50.5873	50.634	50.6702	50.706	50.7417	50.7728	50.8003	50.8278	50.8509	50.8708	50.8906	50.9104	50.9268	50.9403	50.9542	50.9681	50.9809	50.9899	50.999	51.0082	51.0174	51.0246	51.0301	51.0356	51.0411	51.0466	51.0521	51.0576	51.0606	51.0636	51.0665	51.0694	51.0723	51.0752	51.0781
42	49.4425	49.5629	49.6769	49.7833	49.8843	49.9789	50.0675	50.1468	50.225	50.2937	50.3619	50.4198	50.4766	50.5277	50.575	50.6223	50.659	50.6953	50.7315	50.763	50.7911	50.8191	50.8426	50.8629	50.8832	50.9034	50.9202	50.9341	50.9484	50.9627	50.9759	50.9852	50.9946	51.0041	51.0135	51.0211	51.0268	51.0325	51.0382	51.0439	51.0496	51.0554	51.0585	51.0616	51.0646	51.0677	51.0707	51.0737	51.0768
43	49.4258	49.5462	49.6603	49.7668	49.868	49.9628	50.0518	50.1313	50.2099	50.2791	50.3477	50.406	50.4633	50.515	50.5627	50.6105	50.6478	50.6845	50.7213	50.7533	50.7819	50.8104	50.8344	50.8551	50.8759	50.8965	50.9137	50.928	50.9426	50.9573	50.9709	50.9804	50.9902	50.9999	51.0097	51.0175	51.0234	51.0293	51.0352	51.0412	51.0471	51.0531	51.0564	51.0596	51.0628	51.0659	51.0691	51.0723	51.0754
44	49.409	49.5295	49.6436	49.7503	49.8517	49.9467	50.036	50.1159	50.1948	50.2644	50.3334	50.3923	50.4501	50.5022	50.5505	50.5988	50.6365	50.6738	50.7111	50.7436	50.7726	50.8017	50.8261	50.8473	50.8685	50.8896	50.9072	50.9218	50.9369	50.952	50.9658	50.9757	50.9857	50.9958	51.0059	51.0139	51.0201	51.0262	51.0323	51.0385	51.0446	51.0508	51.0542	51.0576	51.0609	51.0642	51.0675	51.0708	51.0741
45	49.3923	49.5128	49.627	49.7338	49.8354	49.9306	50.0202	50.1005	50.1797	50.2498	50.3192	50.3785	50.4368	50.4894	50.5382	50.587	50.6253	50.6631	50.7008	50.7339	50.7634	50.793	50.8179	50.8395	50.8611	50.8826	50.9007	50.9157	50.9311	50.9466	50.9608	50.971	50.9813	50.9917	51.0021	51.0104	51.0167	51.023	51.0294	51.0357	51.0422	51.0486	51.0521	51.0556	51.059	51.0625	51.0659	51.0694	51.0728
46	49.3756	49.496	49.6103	49.7173	49.8191	49.9146	50.0044	50.085	50.1646	50.2351	50.305	50.3648	50.4235	50.4766	50.5259	50.5753	50.614	50.6523	50.6906	50.7242	50.7542	50.7842	50.8096	50.8317	50.8537	50.8757	50.8941	50.9095	50.9253	50.9412	50.9558	50.9663	50.9769	50.9876	50.9982	51.0068	51.0133	51.0199	51.0265	51.033	51.0397	51.0463	51.05	51.0536	51.0572	51.0608	51.0643	51.0679	51.0715
47	49.3588	49.4793	49.5937	49.7008	49.8028	49.8985	49.9886	50.0696	50.1495	50.2205	50.2908	50.351	50.4102	50.4638	50.5137	50.5635	50.6028	50.6416	50.6804	50.7144	50.745	50.7755	50.8014	50.8239	50.8464	50.8688	50.8876	50.9034	50.9196	50.9358	50.9508	50.9615	50.9724	50.9834	50.9944	51.0032	51.01	51.0168	51.0235	51.0303	51.0372	51.044	51.0478	51.0516	51.0553	51.059	51.0627	51.0665	51.0702
48	49.3421	49.4626	49.5771	49.6843	49.7864	49.8824	49.9728	50.0542	50.1345	50.2058	50.2765	50.3372	50.3969	50.451	50.5014	50.5518	50.5915	50.6309	50.6702	50.7047	50.7358	50.7668	50.7931	50.8161	50.839	50.8619	50.8811	50.8972	50.9138	50.9304	50.9457	50.9568	50.968	50.9793	50.9906	50.9997	51.0066	51.0136	51.0206	51.0276	51.0347	51.0417	51.0457	51.0496	51.0535	51.0573	51.0611	51.065	51.0688
49	49.3254	49.4459	49.5604	49.6678	49.7701	49.8663	49.9571	50.0387	50.1194	50.1912	50.2623	50.3235	50.3836	50.4382	50.4891	50.54	50.5803	50.6201	50.6599	50.695	50.7265	50.7581	50.7849	50.8082	50.8316	50.8549	50.8746	50.8911	50.908	50.925	50.9407	50.9521	50.9636	50.9752	50.9868	50.9961	51.0033	51.0105	51.0177	51.0249	51.0322	51.0395	51.0436	51.0476	51.0516	51.0556	51.0596	51.0635	51.0675
50	49.3087	49.4292	49.5438	49.6513	49.7538	49.8502	49.9413	50.0233	50.1043	50.1765	50.2481	50.3097	50.3704	50.4255	50.4769	50.5282	50.569	50.6094	50.6497	50.6853	50.7173	50.7494	50.7766	50.8004	50.8243	50.848	50.8681	50.8849	50.9023	50.9196	50.9357	50.9473	50.9591	50.971	50.9829	50.9925	50.9999	51.0074	51.0148	51.0222	51.0297	51.0372	51.0414	51.0456	51.0497	51.0538	51.058	51.0621	51.0662
51	49.2919	49.4125	49.5272	49.6348	49.7375	49.8342	49.9255	50.0079	50.0892	50.1618	50.2338	50.296	50.3571	50.4127	50.4646	50.5165	50.5578	50.5986	50.6395	50.6756	50.7081	50.7406	50.7684	50.7926	50.8169	50.8411	50.8615	50.8788	50.8965	50.9142	50.9307	50.9426	50.9547	50.9669	50.9791	50.989	50.9966	51.0042	51.0119	51.0195	51.0272	51.0349	51.0393	51.0436	51.0479	51.0521	51.0564	51.0606	51.0649
52	49.2752	49.3957	49.5105	49.6183	49.7212	49.8181	49.9097	49.9924	50.0741	50.1472	50.2196	50.2822	50.3438	50.3999	50.4523	50.5047	50.5466	50.5879	50.6293	50.6658	50.6989	50.7319	50.7601	50.7848	50.8095	50.8341	50.855	50.8726	50.8907	50.9089	50.9256	50.9379	50.9503	50.9628	50.9753	50.9854	50.9932	51.0011	51.0089	51.0168	51.0247	51.0327	51.0372	51.0416	51.046	51.0504	51.0548	51.0592	51.0636
53	49.2585	49.379	49.4939	49.6018	49.7049	49.802	49.8939	49.977	50.0591	50.1325	50.2054	50.2685	50.3305	50.3871	50.44	50.493	50.5353	50.5772	50.6191	50.6561	50.6897	50.7232	50.7518	50.777	50.8021	50.8272	50.8485	50.8665	50.8849	50.9035	50.9206	50.9331	50.9459	50.9587	50.9715	50.9818	50.9899	50.9979	51.006	51.0141	51.0222	51.0304	51.035	51.0396	51.0441	51.0487	51.0532	51.0577	51.0623
54	49.2417	49.3623	49.4772	49.5853	49.6885	49.7859	49.8781	49.9616	50.044	50.1179	50.1912	50.2547	50.3172	50.3743	50.4278	50.4812	50.5241	50.5664	50.6088	50.6464	50.6804	50.7145	50.7436	50.7692	50.7948	50.8203	50.842	50.8603	50.8792	50.8981	50.9156	50.9284	50.9414	50.9545	50.9677	50.9782	50.9865	50.9948	51.0031	51.0114	51.0197	51.0281	51.0329	51.0376	51.0423	51.0469	51.0516	51.0563	51.0609
55	49.225	49.3456	49.4606	49.5688	49.6722	49.7699	49.8624	49.9461	50.0289	50.1032	50.1769	50.2409	50.3039	50.3615	50.4155	50.4695	50.5128	50.5557	50.5986	50.6367	50.6712	50.7058	50.7353	50.7614	50.7874	50.8133	50.8354	50.8542	50.8734	50.8927	50.9106	50.9237	50.937	50.9504	50.9638	50.9747	50.9832	50.9917	51.0002	51.0087	51.0173	51.0258	51.0308	51.0356	51.0404	51.0452	51.05	51.0548	51.0596
56	49.2083	49.3289	49.444	49.5523	49.6559	49.7538	49.8466	49.9307	50.0138	50.0886	50.1627	50.2272	50.2907	50.3487	50.4032	50.4577	50.5016	50.545	50.5884	50.627	50.662	50.697	50.7271	50.7536	50.78	50.8064	50.8289	50.848	50.8676	50.8873	50.9055	50.9189	50.9326	50.9463	50.96	50.9711	50.9798	50.9885	50.9972	51.006	51.0148	51.0236	51.0286	51.0336	51.0386	51.0435	51.0484	51.0534	51.0583
57	49.1915	49.3121	49.4273	49.5358	49.6396	49.7377	49.8308	49.9152	49.9987	50.0739	50.1485	50.2134	50.2774	50.336	50.391	50.446	50.4903	50.5342	50.5782	50.6172	50.6528	50.6883	50.7188	50.7457	50.7727	50.7995	50.8224	50.8419	50.8619	50.8819	50.9005	50.9142	50.9281	50.9422	50.9562	50.9675	50.9765	50.9854	50.9943	51.0033	51.0123	51.0213	51.0265	51.0316	51.0367	51.0418	51.0468	51.0519	51.057
58	49.1777	49.2983	49.4135	49.5221	49.626	49.7243	49.8176	49.9023	49.986	50.0615	50.1364	50.2017	50.266	50.3249	50.3803	50.4357	50.4804	50.5247	50.569	50.6085	50.6444	50.6803	50.7112	50.7385	50.7657	50.7929	50.8161	50.8359	50.8562	50.8766	50.8955	50.9094	50.9236	50.9379	50.9522	50.9638	50.9729	50.982	50.9911	51.0003	51.0095	51.0187	51.024	51.0293	51.0345	51.0397	51.0449	51.0501	51.0553
59	49.1682	49.2887	49.404	49.5126	49.6165	49.7148	49.8082	49.893	49.9768	50.0524	50.1274	50.1929	50.2573	50.3164	50.372	50.4275	50.4725	50.517	50.5615	50.6011	50.6373	50.6734	50.7045	50.732	50.7594	50.7868	50.8103	50.8302	50.8508	50.8713	50.8904	50.9046	50.9189	50.9334	50.9479	50.9597	50.9689	50.9782	50.9875	50.9968	51.0062	51.0155	51.021	51.0264	51.0317	51.0371	51.0424	51.0477	51.0531
60	49.1586	49.2792	49.3944	49.503	49.607	49.7054	49.7988	49.8837	49.9676	50.0433	50.1185	50.1841	50.2487	50.3079	50.3637	50.4194	50.4646	50.5092	50.5539	50.5938	50.6302	50.6665	50.6978	50.7255	50.7532	50.7808	50.8044	50.8246	50.8453	50.8661	50.8854	50.8997	50.9143	50.9289	50.9436	50.9556	50.965	50.9744	50.9839	50.9933	51.0029	51.0124	51.018	51.0235	51.029	51.0345	51.0399	51.0454	51.0508
61	49.1491	49.2696	49.3848	49.4935	49.5975	49.6959	49.7894	49.8744	49.9584	50.0343	50.1095	50.1753	50.24	50.2995	50.3554	50.4113	50.4566	50.5015	50.5464	50.5865	50.623	50.6596	50.6911	50.719	50.7469	50.7747	50.7986	50.8189	50.8399	50.8609	50.8804	50.8949	50.9096	50.9245	50.9393	50.9514	50.961	50.9707	50.9803	50.9899	50.9996	51.0093	51.015	51.0207	51.0262	51.0318	51.0374	51.043	51.0486
62	49.1396	49.2601	49.3753	49.484	49.588	49.6865	49.78	49.8651	49.9492	50.0252	50.1006	50.1665	50.2314	50.291	50.3471	50.4032	50.4487	50.4938	50.5389	50.5792	50.6159	50.6527	50.6844	50.7125	50.7406	50.7686	50.7927	50.8133	50.8344	50.8556	50.8753	50.89	50.9049	50.92	50.935	50.9473	50.9571	50.9669	50.9766	50.9864	50.9963	51.0062	51.012	51.0178	51.0235	51.0292	51.0349	51.0407	51.0464
63	49.13	49.2505	49.3657	49.4744	49.5785	49.677	49.7707	49.8558	49.94	50.0161	50.0917	50.1577	50.2227	50.2825	50.3388	50.3951	50.4408	50.4861	50.5313	50.5718	50.6088	50.6458	50.6777	50.706	50.7343	50.7626	50.7868	50.8076	50.829	50.8504	50.8703	50.8852	50.9003	50.9155	50.9308	50.9432	50.9532	50.9631	50.973	50.983	50.993	51.003	51.009	51.0149	51.0208	51.0266	51.0324	51.0383	51.0441
64	49.1205	49.241	49.3562	49.4649	49.569	49.6675	49.7613	49.8465	49.9308	50.007	50.0827	50.1489	50.2141	50.274	50.3305	50.3869	50.4329	50.4783	50.5238	50.5645	50.6017	50.6389	50.671	50.6995	50.728	50.7565	50.781	50.802	50.8235	50.8451	50.8652	50.8803	50.8956	50.9111	50.9265	50.9391	50.9492	50.9593	50.9694	50.9795	50.9897	50.9999	51.006	51.012	51.018	51.024	51.03	51.0359	51.0419
65	49.111	49.2314	49.3466	49.4553	49.5595	49.6581	49.7519	49.8372	49.9216	49.998	50.0738	50.1401	50.2054	50.2655	50.3222	50.3788	50.4249	50.4706	50.5163	50.5572	50.5946	50.632	50.6643	50.6931	50.7218	50.7504	50.7751	50.7963	50.8181	50.8399	50.8602	50.8755	50.891	50.9066	50.9222	50.935	50.9453	50.9555	50.9658	50.976	50.9864	50.9968	51.003	51.0092	51.0153	51.0214	51.0275	51.0336	51.0397
66	49.1015	49.2219	49.3371	49.4458	49.55	49.6486	49.7425	49.8279	49.9124	49.9889	50.0648	50.1313	50.1968	50.2571	50.3139	50.3707	50.417	50.4629	50.5087	50.5498	50.5875	50.6251	50.6576	50.6866	50.7155	50.7444	50.7693	50.7907	50.8126	50.8347	50.8552	50.8706	50.8863	50.9021	50.9179	50.9309	50.9413	50.9517	50.9621	50.9726	50.9831	50.9936	51	51.0063	51.0125	51.0187	51.025	51.0312	51.0374
67	49.0919	49.2123	49.3275	49.4363	49.5405	49.6392	49.7331	49.8186	49.9032	49.9798	50.0559	50.1225	50.1881	50.2486	50.3056	50.3626	50.4091	50.4551	50.5012	50.5425	50.5803	50.6182	50.6509	50.6801	50.7092	50.7383	50.7634	50.785	50.8072	50.8294	50.8501	50.8658	50.8816	50.8976	50.9136	50.9268	50.9374	50.948	50.9585	50.9691	50.9798	50.9905	50.997	51.0034	51.0098	51.0161	51.0225	51.0289	51.0352
68	49.0824	49.2028	49.3179	49.4267	49.531	49.6297	49.7237	49.8093	49.894	49.9708	50.0469	50.1137	50.1795	50.2401	50.2973	50.3544	50.4011	50.4474	50.4937	50.5352	50.5732	50.6113	50.6442	50.6736	50.7029	50.7322	50.7576	50.7793	50.8017	50.8242	50.8451	50.8609	50.877	50.8932	50.9094	50.9227	50.9334	50.9442	50.9549	50.9657	50.9765	50.9874	50.994	51.0005	51.007	51.0135	51.02	51.0265	51.033
69	49.0729	49.1932	49.3084	49.4172	49.5214	49.6203	49.7143	49.8001	49.8848	49.9617	50.038	50.1049	50.1709	50.2316	50.289	50.3463	50.3932	50.4397	50.4861	50.5278	50.5661	50.6044	50.6375	50.6671	50.6967	50.7262	50.7517	50.7737	50.7963	50.8189	50.84	50.856	50.8723	50.8887	50.9051	50.9186	50.9295	50.9404	50.9513	50.9622	50.9732	50.9842	50.991	50.9977	51.0043	51.0109	51.0175	51.0241	51.0307
70	49.0633	49.1837	49.2988	49.4076	49.5119	49.6108	49.705	49.7908	49.8756	49.9526	50.029	50.0961	50.1622	50.2232	50.2807	50.3382	50.3853	50.4319	50.4786	50.5205	50.559	50.5975	50.6309	50.6606	50.6904	50.7201	50.7458	50.768	50.7908	50.8137	50.835	50.8512	50.8676	50.8842	50.9008	50.9145	50.9256	50.9366	50.9477	50.9587	50.9699	50.9811	50.988	50.9948	51.0015	51.0083	51.015	51.0218	51.0285
71	49.0538	49.1741	49.2893	49.3981	49.5024	49.6014	49.6956	49.7815	49.8664	49.9435	50.0201	50.0873	50.1536	50.2147	50.2724	50.3301	50.3774	50.4242	50.4711	50.5132	50.5519	50.5906	50.6242	50.6541	50.6841	50.714	50.74	50.7624	50.7854	50.8084	50.83	50.8463	50.863	50.8797	50.8965	50.9104	50.9216	50.9328	50.944	50.9553	50.9666	50.978	50.985	50.9919	50.9988	51.0057	51.0125	51.0194	51.0263
72	49.0443	49.1646	49.2797	49.3886	49.4929	49.5919	49.6862	49.7722	49.8572	49.9345	50.0111	50.0785	50.1449	50.2062	50.2641	50.322	50.3694	50.4165	50.4635	50.5059	50.5448	50.5836	50.6175	50.6476	50.6778	50.708	50.7341	50.7567	50.7799	50.8032	50.8249	50.8415	50.8583	50.8753	50.8922	50.9063	50.9177	50.929	50.9404	50.9518	50.9633	50.9748	50.982	50.989	50.996	51.003	51.01	51.017	51.024
73	49.0348	49.155	49.2702	49.379	49.4834	49.5824	49.6768	49.7629	49.848	49.9254	50.0022	50.0697	50.1363	50.1977	50.2558	50.3138	50.3615	50.4088	50.456	50.4985	50.5376	50.5767	50.6108	50.6412	50.6715	50.7019	50.7283	50.7511	50.7745	50.798	50.8199	50.8366	50.8536	50.8708	50.8879	50.9022	50.9137	50.9253	50.9368	50.9484	50.96	50.9717	50.979	50.9862	50.9933	51.0004	51.0076	51.0147	51.0218
74	49.0252	49.1454	49.2606	49.3695	49.4739	49.573	49.6674	49.7536	49.8388	49.9163	49.9932	50.0609	50.1276	50.1892	50.2475	50.3057	50.3536	50.401	50.4484	50.4912	50.5305	50.5698	50.6041	50.6347	50.6653	50.6958	50.7224	50.7454	50.769	50.7927	50.8148	50.8318	50.849	50.8663	50.8837	50.8981	50.9098	50.9215	50.9332	50.9449	50.9567	50.9686	50.976	50.9833	50.9905	50.9978	51.0051	51.0123	51.0196
75	49.0157	49.1359	49.2511	49.3599	49.4644	49.5635	49.658	49.7443	49.8296	49.9072	49.9843	50.0521	50.119	50.1808	50.2392	50.2976	50.3457	50.3933	50.4409	50.4839	50.5234	50.5629	50.5974	50.6282	50.659	50.6898	50.7165	50.7398	50.7636	50.7875	50.8098	50.8269	50.8443	50.8618	50.8794	50.894	50.9058	50.9177	50.9296	50.9414	50.9534	50.9654	50.973	50.9804	50.9878	50.9952	51.0026	51.01	51.0174
76	49.0062	49.1263	49.2415	49.3504	49.4549	49.5541	49.6487	49.735	49.8204	49.8982	49.9754	50.0433	50.1103	50.1723	50.2309	50.2895	50.3377	50.3856	50.4334	50.4765	50.5163	50.556	50.5907	50.6217	50.6527	50.6837	50.7107	50.7341	50.7581	50.7822	50.8048	50.8221	50.8396	50.8574	50.8751	50.8899	50.9019	50.9139	50.9259	50.938	50.9502	50.9623	50.97	50.9775	50.985	50.9926	51.0001	51.0076	51.0151
77	48.9966	49.1168	49.2319	49.3409	49.4454	49.5446	49.6393	49.7257	49.8112	49.8891	49.9664	50.0345	50.1017	50.1638	50.2226	50.2814	50.3298	50.3778	50.4258	50.4692	50.5092	50.5491	50.584	50.6152	50.6464	50.6776	50.7048	50.7284	50.7527	50.777	50.7997	50.8172	50.835	50.8529	50.8708	50.8858	50.8979	50.9101	50.9223	50.9345	50.9469	50.9592	50.967	50.9746	50.9823	50.9899	50.9976	51.0052	51.0129
78	48.9871	49.1072	49.2224	49.3313	49.4359	49.5352	49.6299	49.7164	49.802	49.88	49.9575	50.0257	50.093	50.1553	50.2143	50.2732	50.3219	50.3701	50.4183	50.4619	50.502	50.5422	50.5773	50.6087	50.6402	50.6716	50.699	50.7228	50.7472	50.7718	50.7947	50.8124	50.8303	50.8484	50.8665	50.8816	50.894	50.9063	50.9187	50.9311	50.9436	50.9561	50.964	50.9718	50.9795	50.9873	50.9951	51.0029	51.0107
79	48.9776	49.0977	49.2128	49.3218	49.4264	49.5257	49.6205	49.7071	49.7929	49.871	49.9485	50.0169	50.0844	50.1469	50.206	50.2651	50.314	50.3624	50.4108	50.4545	50.4949	50.5353	50.5706	50.6022	50.6339	50.6655	50.6931	50.7171	50.7418	50.7665	50.7896	50.8075	50.8257	50.844	50.8623	50.8775	50.8901	50.9026	50.9151	50.9276	50.9403	50.9529	50.961	50.9689	50.9768	50.9847	50.9926	51.0005	51.0084
80	48.9681	49.0881	49.2033	49.3123	49.4169	49.5163	49.6111	49.6978	49.7837	49.8619	49.9396	50.0081	50.0758	50.1384	50.1977	50.257	50.306	50.3546	50.4032	50.4472	50.4878	50.5284	50.5639	50.5958	50.6276	50.6594	50.6872	50.7115	50.7364	50.7613	50.7846	50.8027	50.821	50.8395	50.858	50.8734	50.8861	50.8988	50.9114	50.9242	50.937	50.9498	50.958	50.966	50.9741	50.9821	50.9901	50.9982	51.0062
81	48.9585	49.0786	49.1937	49.3027	49.4074	49.5068	49.6017	49.6886	49.7745	49.8528	49.9306	49.9993	50.0671	50.1299	50.1894	50.2489	50.2981	50.3469	50.3957	50.4399	50.4807	50.5215	50.5572	50.5893	50.6213	50.6534	50.6814	50.7058	50.7309	50.756	50.7796	50.7978	50.8163	50.835	50.8537	50.8693	50.8822	50.895	50.9078	50.9207	50.9337	50.9467	50.955	50.9631	50.9713	50.9795	50.9876	50.9958	51.004
82	48.949	49.069	49.1842	49.2932	49.3979	49.4973	49.5923	49.6793	49.7653	49.8437	49.9217	49.9905	50.0585	50.1214	50.1811	50.2408	50.2902	50.3392	50.3882	50.4326	50.4736	50.5146	50.5505	50.5828	50.615	50.6473	50.6755	50.7002	50.7255	50.7508	50.7745	50.793	50.8117	50.8305	50.8494	50.8652	50.8782	50.8912	50.9042	50.9172	50.9304	50.9435	50.952	50.9603	50.9686	50.9769	50.9851	50.9934	51.0017
83	48.9395	49.0595	49.1746	49.2836	49.3884	49.4879	49.583	49.67	49.7561	49.8347	49.9127	49.9817	50.0498	50.1129	50.1728	50.2326	50.2823	50.3314	50.3806	50.4252	50.4665	50.5077	50.5438	50.5763	50.6088	50.6412	50.6697	50.6945	50.72	50.7455	50.7695	50.7881	50.807	50.8261	50.8451	50.8611	50.8743	50.8874	50.9006	50.9138	50.9271	50.9404	50.949	50.9574	50.9658	50.9742	50.9827	50.9911	50.9995
84	48.9299	49.0499	49.165	49.2741	49.3789	49.4784	49.5736	49.6607	49.7469	49.8256	49.9038	49.9729	50.0412	50.1045	50.1645	50.2245	50.2743	50.3237	50.3731	50.4179	50.4593	50.5008	50.5371	50.5698	50.6025	50.6352	50.6638	50.6889	50.7146	50.7403	50.7644	50.7832	50.8023	50.8216	50.8409	50.857	50.8703	50.8836	50.897	50.9103	50.9238	50.9373	50.946	50.9545	50.9631	50.9716	50.9802	50.9887	50.9973
85	48.9204	49.0404	49.1555	49.2646	49.3694	49.469	49.5642	49.6514	49.7377	49.8165	49.8948	49.9641	50.0325	50.096	50.1562	50.2164	50.2664	50.316	50.3656	50.4106	50.4522	50.4939	50.5304	50.5633	50.5962	50.6291	50.658	50.6832	50.7091	50.7351	50.7594	50.7784	50.7977	50.8171	50.8366	50.8529	50.8664	50.8799	50.8933	50.9069	50.9205	50.9341	50.943	50.9516	50.9603	50.969	50.9777	50.9863	50.995
86	48.9109	49.0308	49.1459	49.255	49.3598	49.4595	49.5548	49.6421	49.7285	49.8074	49.8859	49.9554	50.0239	50.0875	50.1479	50.2083	50.2585	50.3083	50.358	50.4032	50.4451	50.487	50.5237	50.5568	50.5899	50.623	50.6521	50.6775	50.7037	50.7298	50.7544	50.7735	50.793	50.8126	50.8323	50.8488	50.8624	50.8761	50.8897	50.9034	50.9172	50.931	50.94	50.9488	50.9576	50.9664	50.9752	50.984	50.9928
87	48.9014	49.0213	49.1364	49.2455	49.3503	49.4501	49.5454	49.6328	49.7193	49.7984	49.877	49.9466	50.0152	50.079	50.1396	50.2002	50.2506	50.3005	50.3505	50.3959	50.438	50.4801	50.517	50.5503	50.5837	50.6169	50.6462	50.6719	50.6982	50.7246	50.7493	50.7687	50.7883	50.8082	50.828	50.8447	50.8585	50.8723	50.8861	50.8999	50.9139	50.9279	50.9369	50.9459	50.9548	50.9638	50.9727	50.9816	50.9906
88	48.8918	49.0117	49.1268	49.2359	49.3408	49.4406	49.536	49.6235	49.7101	49.7893	49.868	49.9378	50.0066	50.0705	50.1313	50.192	50.2426	50.2928	50.343	50.3886	50.4309	50.4732	50.5103	50.5439	50.5774	50.6109	50.6404	50.6662	50.6928	50.7193	50.7443	50.7638	50.7837	50.8037	50.8237	50.8406	50.8546	50.8685	50.8825	50.8965	50.9106	50.9247	50.9339	50.943	50.9521	50.9611	50.9702	50.9793	50.9883
89	48.8823	49.0022	49.1173	49.2264	49.3313	49.4312	49.5267	49.6142	49.7009	49.7802	49.8591	49.929	49.9979	50.0621	50.123	50.1839	50.2347	50.2851	50.3354	50.3812	50.4237	50.4663	50.5036	50.5374	50.5711	50.6048	50.6345	50.6606	50.6873	50.7141	50.7392	50.759	50.779	50.7992	50.8194	50.8365	50.8506	50.8647	50.8789	50.893	50.9073	50.9216	50.9309	50.9401	50.9493	50.9585	50.9677	50.9769	50.9861
90	48.8728	48.9926	49.1077	49.2169	49.3218	49.4217	49.5173	49.6049	49.6917	49.7712	49.8501	49.9202	49.9893	50.0536	50.1147	50.1758	50.2268	50.2773	50.3279	50.3739	50.4166	50.4593	50.4969	50.5309	50.5648	50.5987	50.6287	50.6549	50.6819	50.7089	50.7342	50.7541	50.7744	50.7948	50.8152	50.8324	50.8467	50.8609	50.8752	50.8896	50.904	50.9185	50.9279	50.9373	50.9466	50.9559	50.9652	50.9745	50.9839
91	48.8632	48.983	49.0982	49.2073	49.3123	49.4123	49.5079	49.5956	49.6825	49.7621	49.8412	49.9114	49.9807	50.0451	50.1064	50.1677	50.2189	50.2696	50.3203	50.3666	50.4095	50.4524	50.4902	50.5244	50.5585	50.5927	50.6228	50.6493	50.6764	50.7036	50.7292	50.7493	50.7697	50.7903	50.8109	50.8283	50.8427	50.8572	50.8716	50.8861	50.9007	50.9153	50.9249	50.9344	50.9438	50.9533	50.9627	50.9722	50.9816
92	48.8537	48.9735	49.0886	49.1978	49.3028	49.4028	49.4985	49.5863	49.6733	49.753	49.8322	49.9026	49.972	50.0366	50.0981	50.1595	50.2109	50.2619	50.3128	50.3593	50.4024	50.4455	50.4836	50.5179	50.5523	50.5866	50.6169	50.6436	50.671	50.6984	50.7241	50.7444	50.765	50.7858	50.8066	50.8242	50.8388	50.8534	50.868	50.8826	50.8974	50.9122	50.9219	50.9315	50.9411	50.9507	50.9602	50.9698	50.9794
93	48.8442	48.9639	49.079	49.1882	49.2933	49.3933	49.4891	49.577	49.6641	49.7439	49.8233	49.8938	49.9634	50.0282	50.0898	50.1514	50.203	50.2541	50.3053	50.3519	50.3953	50.4386	50.4769	50.5114	50.546	50.5805	50.6111	50.638	50.6655	50.6931	50.7191	50.7396	50.7604	50.7813	50.8023	50.8201	50.8348	50.8496	50.8644	50.8792	50.8941	50.9091	50.9189	50.9286	50.9383	50.9481	50.9578	50.9675	50.9772
94	48.8347	48.9544	49.0695	49.1787	49.2838	49.3839	49.4797	49.5678	49.6549	49.7349	49.8143	49.885	49.9547	50.0197	50.0815	50.1433	50.1951	50.2464	50.2977	50.3446	50.3882	50.4317	50.4702	50.5049	50.5397	50.5745	50.6052	50.6323	50.6601	50.6879	50.714	50.7347	50.7557	50.7769	50.798	50.816	50.8309	50.8458	50.8607	50.8757	50.8908	50.906	50.9159	50.9258	50.9356	50.9454	50.9553	50.9651	50.9749
95	48.8251	48.9448	49.0599	49.1692	49.2743	49.3744	49.4704	49.5585	49.6457	49.7258	49.8054	49.8762	49.9461	50.0112	50.0732	50.1352	50.1871	50.2387	50.2902	50.3373	50.381	50.4248	50.4635	50.4985	50.5334	50.5684	50.5994	50.6266	50.6546	50.6826	50.709	50.7299	50.751	50.7724	50.7938	50.8119	50.8269	50.842	50.8571	50.8723	50.8875	50.9028	50.9129	50.9229	50.9329	50.9428	50.9528	50.9627	50.9727
96	48.8156	48.9353	49.0504	49.1596	49.2648	49.365	49.461	49.5492	49.6365	49.7167	49.7964	49.8674	49.9374	50.0027	50.0649	50.1271	50.1792	50.2309	50.2827	50.3299	50.3739	50.4179	50.4568	50.492	50.5272	50.5623	50.5935	50.621	50.6492	50.6774	50.704	50.725	50.7464	50.7679	50.7895	50.8077	50.823	50.8383	50.8535	50.8688	50.8842	50.8997	50.9099	50.92	50.9301	50.9402	50.9503	50.9604	50.9705
97	48.8061	48.9257	49.0408	49.1501	49.2553	49.3555	49.4516	49.5399	49.6273	49.7076	49.7875	49.8586	49.9288	49.9942	50.0566	50.1189	50.1713	50.2232	50.2751	50.3226	50.3668	50.411	50.4501	50.4855	50.5209	50.5563	50.5877	50.6153	50.6437	50.6722	50.6989	50.7201	50.7417	50.7634	50.7852	50.8036	50.8191	50.8345	50.8499	50.8653	50.881	50.8966	50.9069	50.9171	50.9274	50.9376	50.9478	50.958	50.9682
98	48.7965	48.9162	49.0313	49.1406	49.2458	49.3461	49.4422	49.5306	49.6181	49.6986	49.7786	49.8498	49.9201	49.9858	50.0483	50.1108	50.1634	50.2155	50.2676	50.3153	50.3597	50.4041	50.4434	50.479	50.5146	50.5502	50.5818	50.6097	50.6383	50.6669	50.6939	50.7153	50.737	50.759	50.7809	50.7995	50.8151	50.8307	50.8463	50.8619	50.8777	50.8934	50.9039	50.9143	50.9246	50.935	50.9453	50.9557	50.966
99	48.787	48.9066	49.0217	49.131	49.2363	49.3366	49.4328	49.5213	49.6089	49.6895	49.7696	49.841	49.9115	49.9773	50.04	50.1027	50.1554	50.2078	50.2601	50.3079	50.3526	50.3972	50.4367	50.4725	50.5083	50.5441	50.5759	50.604	50.6328	50.6617	50.6889	50.7104	50.7324	50.7545	50.7766	50.7954	50.8112	50.8269	50.8426	50.8584	50.8744	50.8903	50.9009	50.9114	50.9219	50.9323	50.9428	50.9533	50.9638
100	48.7775	48.8971	49.0121	49.1215	49.2268	49.3272	49.4234	49.512	49.5997	49.6804	49.7607	49.8322	49.9028	49.9688	50.0317	50.0946	50.1475	50.2	50.2525	50.3006	50.3455	50.3903	50.43	50.466	50.502	50.5381	50.5701	50.5984	50.6274	50.6564	50.6838	50.7056	50.7277	50.75	50.7723	50.7913	50.8072	50.8231	50.839	50.855	50.8711	50.8872	50.8979	50.9085	50.9191	50.9297	50.9403	50.9509	50.9615
101	48.768	48.8875	49.0026	49.1119	49.2173	49.3177	49.414	49.5027	49.5905	49.6714	49.7517	49.8234	49.8942	49.9603	50.0234	50.0865	50.1396	50.1923	50.245	50.2933	50.3383	50.3834	50.4233	50.4595	50.4958	50.532	50.5642	50.5927	50.6219	50.6512	50.6788	50.7007	50.723	50.7456	50.7681	50.7872	50.8033	50.8193	50.8354	50.8515	50.8678	50.884	50.8949	50.9056	50.9164	50.9271	50.9378	50.9486	50.9593
102	48.7584	48.878	48.993	49.1024	49.2077	49.3082	49.4047	49.4934	49.5813	49.6623	49.7428	49.8146	49.8855	49.9519	50.0151	50.0783	50.1317	50.1846	50.2375	50.286	50.3312	50.3765	50.4166	50.453	50.4895	50.5259	50.5584	50.5871	50.6165	50.646	50.6737	50.6959	50.7184	50.7411	50.7638	50.7831	50.7993	50.8156	50.8318	50.8481	50.8645	50.8809	50.8919	50.9028	50.9136	50.9245	50.9353	50.9462	50.9571
103	48.7489	48.8684	48.9835	49.0929	49.1982	49.2988	49.3953	49.4841	49.5721	49.6532	49.7338	49.8058	49.8769	49.9434	50.0068	50.0702	50.1237	50.1768	50.2299	50.2786	50.3241	50.3696	50.4099	50.4466	50.4832	50.5199	50.5525	50.5814	50.611	50.6407	50.6687	50.691	50.7137	50.7366	50.7595	50.779	50.7954	50.8118	50.8282	50.8446	50.8612	50.8778	50.8889	50.8999	50.9109	50.9219	50.9329	50.9438	50.9548
104	48.7394	48.8589	48.9739	49.0833	49.1887	49.2893	49.3859	49.4748	49.5629	49.6441	49.7249	49.797	49.8683	49.9349	49.9985	50.0621	50.1158	50.1691	50.2224	50.2713	50.317	50.3627	50.4032	50.4401	50.4769	50.5138	50.5466	50.5757	50.6056	50.6355	50.6637	50.6862	50.7091	50.7321	50.7552	50.7749	50.7914	50.808	50.8245	50.8411	50.8579	50.8746	50.8859	50.897	50.9081	50.9192	50.9304	50.9415	50.9526
105	48.7298	48.8493	48.9644	49.0738	49.1792	49.2799	49.3765	49.4655	49.5537	49.6351	49.7159	49.7882	49.8596	49.9264	49.9902	50.054	50.1079	50.1614	50.2149	50.264	50.3099	50.3558	50.3965	50.4336	50.4707	50.5077	50.5408	50.5701	50.6001	50.6302	50.6586	50.6813	50.7044	50.7277	50.7509	50.7708	50.7875	50.8042	50.8209	50.8377	50.8546	50.8715	50.8829	50.8941	50.9054	50.9166	50.9279	50.9391	50.9504
106	48.7203	48.8398	48.9548	49.0642	49.1697	49.2704	49.3671	49.4563	49.5445	49.626	49.707	49.7794	49.851	49.9179	49.9819	50.0459	50.1	50.1536	50.2073	50.2566	50.3027	50.3489	50.3898	50.4271	50.4644	50.5017	50.5349	50.5644	50.5947	50.625	50.6536	50.6765	50.6997	50.7232	50.7467	50.7667	50.7836	50.8004	50.8173	50.8342	50.8513	50.8684	50.8799	50.8913	50.9026	50.914	50.9254	50.9368	50.9481
107	48.7108	48.8302	48.9453	49.0547	49.1602	49.261	49.3577	49.447	49.5353	49.6169	49.698	49.7706	49.8423	49.9095	49.9736	50.0377	50.092	50.1459	50.1998	50.2493	50.2956	50.3419	50.3831	50.4206	50.4581	50.4956	50.5291	50.5588	50.5892	50.6197	50.6485	50.6716	50.6951	50.7187	50.7424	50.7626	50.7796	50.7966	50.8137	50.8308	50.848	50.8653	50.8769	50.8884	50.8999	50.9114	50.9229	50.9344	50.9459
108	48.7013	48.8206	48.9357	49.0452	49.1507	49.2515	49.3484	49.4377	49.5261	49.6078	49.6891	49.7618	49.8337	49.901	49.9653	50.0296	50.0841	50.1382	50.1923	50.242	50.2885	50.335	50.3764	50.4141	50.4518	50.4895	50.5232	50.5531	50.5838	50.6145	50.6435	50.6668	50.6904	50.7142	50.7381	50.7585	50.7757	50.7929	50.8101	50.8273	50.8447	50.8621	50.8739	50.8855	50.8971	50.9088	50.9204	50.932	50.9437
109	48.6917	48.8111	48.9261	49.0356	49.1412	49.2421	49.339	49.4284	49.5169	49.5988	49.6801	49.753	49.825	49.8925	49.957	50.0215	50.0762	50.1305	50.1847	50.2346	50.2814	50.3281	50.3697	50.4076	50.4455	50.4835	50.5174	50.5475	50.5783	50.6093	50.6385	50.6619	50.6857	50.7098	50.7338	50.7544	50.7717	50.7891	50.8064	50.8238	50.8414	50.859	50.8709	50.8826	50.8944	50.9062	50.9179	50.9297	50.9414
110	48.6822	48.8015	48.9166	49.0261	49.1317	49.2326	49.3296	49.4191	49.5077	49.5897	49.6712	49.7442	49.8164	49.884	49.9487	50.0134	50.0683	50.1227	50.1772	50.2273	50.2743	50.3212	50.363	50.4012	50.4393	50.4774	50.5115	50.5418	50.5729	50.604	50.6334	50.6571	50.6811	50.7053	50.7295	50.7503	50.7678	50.7853	50.8028	50.8204	50.8381	50.8559	50.8679	50.8798	50.8917	50.9035	50.9154	50.9273	50.9392
111	48.6727	48.792	48.907	49.0165	49.1222	49.2231	49.3202	49.4098	49.4985	49.5806	49.6623	49.7354	49.8077	49.8755	49.9404	50.0053	50.0603	50.115	50.1696	50.22	50.2672	50.3143	50.3563	50.3947	50.433	50.4713	50.5056	50.5362	50.5674	50.5988	50.6284	50.6522	50.6764	50.7008	50.7253	50.7462	50.7638	50.7815	50.7992	50.8169	50.8348	50.8527	50.8649	50.8769	50.8889	50.9009	50.9129	50.925	50.937
112	48.6631	48.7824	48.8975	49.007	49.1127	49.2137	49.3108	49.4005	49.4893	49.5716	49.6533	49.7266	49.7991	49.8671	49.9321	49.9971	50.0524	50.1073	50.1621	50.2127	50.26	50.3074	50.3496	50.3882	50.4267	50.4653	50.4998	50.5305	50.562	50.5935	50.6233	50.6473	50.6717	50.6964	50.721	50.7421	50.7599	50.7777	50.7956	50.8135	50.8315	50.8496	50.8619	50.874	50.8862	50.8983	50.9105	50.9226	50.9347
113	48.6536	48.7729	48.8879	48.9975	49.1032	49.2042	49.3014	49.3912	49.4801	49.5625	49.6444	49.7178	49.7904	49.8586	49.9238	49.989	50.0445	50.0995	50.1546	50.2053	50.2529	50.3005	50.3429	50.3817	50.4204	50.4592	50.4939	50.5248	50.5565	50.5883	50.6183	50.6425	50.6671	50.6919	50.7167	50.738	50.7559	50.7739	50.7919	50.81	50.8282	50.8465	50.8589	50.8711	50.8834	50.8957	50.908	50.9202	50.9325
114	48.6441	48.7633	48.8784	48.9879	49.0937	49.1948	49.2921	49.3819	49.4709	49.5534	49.6354	49.709	49.7818	49.8501	49.9155	49.9809	50.0366	50.0918	50.147	50.198	50.2458	50.2936	50.3363	50.3752	50.4142	50.4531	50.4881	50.5192	50.5511	50.5831	50.6133	50.6376	50.6624	50.6874	50.7124	50.7338	50.752	50.7702	50.7883	50.8065	50.8249	50.8433	50.8559	50.8683	50.8807	50.8931	50.9055	50.9179	50.9303
115	48.6346	48.7538	48.8688	48.9784	49.0842	49.1853	49.2827	49.3726	49.4618	49.5443	49.6265	49.7002	49.7732	49.8416	49.9072	49.9728	50.0286	50.0841	50.1395	50.1907	50.2387	50.2867	50.3296	50.3687	50.4079	50.4471	50.4822	50.5135	50.5456	50.5778	50.6082	50.6328	50.6577	50.6829	50.7081	50.7297	50.7481	50.7664	50.7847	50.8031	50.8216	50.8402	50.8529	50.8654	50.8779	50.8904	50.903	50.9155	50.928
116	48.6284	48.7476	48.8626	48.9722	49.078	49.1791	49.2765	49.3665	49.4557	49.5383	49.6205	49.6943	49.7673	49.8358	49.9015	49.9671	50.0231	50.0786	50.1341	50.1854	50.2335	50.2816	50.3246	50.3638	50.4031	50.4424	50.4776	50.5091	50.5413	50.5736	50.6041	50.6288	50.6538	50.6791	50.7044	50.7261	50.7446	50.763	50.7814	50.7999	50.8185	50.8372	50.8499	50.8625	50.8752	50.8878	50.9004	50.913	50.9256
117	48.6231	48.7423	48.8573	48.9668	49.0726	49.1738	49.2712	49.3612	49.4503	49.533	49.6152	49.6891	49.7621	49.8307	49.8964	49.9621	50.0181	50.0737	50.1293	50.1806	50.2288	50.277	50.32	50.3594	50.3987	50.4381	50.4734	50.5049	50.5372	50.5696	50.6002	50.6249	50.6501	50.6755	50.7009	50.7227	50.7412	50.7597	50.7782	50.7967	50.8155	50.8342	50.847	50.8597	50.8724	50.8851	50.8978	50.9105	50.9232
118	48.6178	48.7369	48.8519	48.9615	49.0673	49.1684	49.2658	49.3558	49.445	49.5277	49.61	49.6839	49.7569	49.8256	49.8913	49.9571	50.0131	50.0688	50.1244	50.1758	50.2241	50.2723	50.3155	50.3549	50.3943	50.4337	50.4691	50.5008	50.5331	50.5656	50.5963	50.6211	50.6464	50.6718	50.6973	50.7192	50.7378	50.7563	50.7749	50.7936	50.8124	50.8312	50.8441	50.8569	50.8697	50.8825	50.8952	50.908	50.9208
119	48.6125	48.7316	48.8466	48.9561	49.0619	49.1631	49.2605	49.3505	49.4397	49.5224	49.6047	49.6787	49.7517	49.8204	49.8862	49.952	50.0082	50.0639	50.1196	50.171	50.2194	50.2677	50.3109	50.3504	50.3899	50.4294	50.4649	50.4966	50.5291	50.5616	50.5924	50.6173	50.6426	50.6682	50.6937	50.7157	50.7344	50.753	50.7717	50.7904	50.8093	50.8283	50.8412	50.8541	50.8669	50.8798	50.8926	50.9055	50.9183
120	48.6072	48.7263	48.8412	48.9508	49.0565	49.1577	49.2551	49.3452	49.4344	49.5171	49.5994	49.6734	49.7466	49.8153	49.8812	49.947	50.0032	50.059	50.1147	50.1663	50.2147	50.2631	50.3063	50.3459	50.3855	50.4251	50.4607	50.4924	50.525	50.5576	50.5885	50.6135	50.6389	50.6645	50.6902	50.7122	50.731	50.7497	50.7685	50.7873	50.8063	50.8253	50.8383	50.8512	50.8642	50.8771	50.89	50.903	50.9159
121	48.6019	48.7209	48.8359	48.9454	49.0512	49.1524	49.2498	49.3398	49.4291	49.5119	49.5942	49.6682	49.7414	49.8102	49.8761	49.942	49.9982	50.0541	50.1099	50.1615	50.21	50.2584	50.3018	50.3414	50.3811	50.4208	50.4564	50.4883	50.5209	50.5536	50.5846	50.6096	50.6351	50.6609	50.6866	50.7087	50.7276	50.7464	50.7652	50.7841	50.8032	50.8223	50.8354	50.8484	50.8614	50.8744	50.8875	50.9005	50.9135
122	48.5966	48.7156	48.8305	48.9401	49.0458	49.147	49.2444	49.3345	49.4238	49.5066	49.5889	49.663	49.7362	49.805	49.871	49.9369	49.9933	50.0492	50.105	50.1567	50.2053	50.2538	50.2972	50.337	50.3767	50.4164	50.4522	50.4841	50.5168	50.5496	50.5806	50.6058	50.6314	50.6572	50.683	50.7053	50.7242	50.7431	50.762	50.781	50.8002	50.8193	50.8325	50.8456	50.8587	50.8718	50.8849	50.8979	50.911
123	48.5913	48.7103	48.8252	48.9347	49.0405	49.1416	49.2391	49.3292	49.4185	49.5013	49.5837	49.6578	49.731	49.7999	49.8659	49.9319	49.9883	50.0442	50.1002	50.1519	50.2006	50.2492	50.2927	50.3325	50.3723	50.4121	50.4479	50.48	50.5128	50.5456	50.5767	50.602	50.6277	50.6536	50.6795	50.7018	50.7208	50.7398	50.7588	50.7778	50.7971	50.8163	50.8296	50.8428	50.8559	50.8691	50.8823	50.8954	50.9086
124	48.5859	48.705	48.8198	48.9293	49.0351	49.1363	49.2337	49.3238	49.4131	49.496	49.5784	49.6526	49.7259	49.7948	49.8608	49.9269	49.9833	50.0393	50.0954	50.1472	50.1959	50.2445	50.2881	50.328	50.3679	50.4078	50.4437	50.4758	50.5087	50.5416	50.5728	50.5982	50.6239	50.6499	50.6759	50.6983	50.7174	50.7365	50.7556	50.7747	50.794	50.8134	50.8267	50.8399	50.8532	50.8664	50.8797	50.8929	50.9062
125	48.5806	48.6996	48.8145	48.924	49.0297	49.1309	49.2284	49.3185	49.4078	49.4907	49.5732	49.6473	49.7207	49.7896	49.8557	49.9219	49.9783	50.0344	50.0905	50.1424	50.1911	50.2399	50.2835	50.3235	50.3635	50.4035	50.4394	50.4716	50.5046	50.5377	50.5689	50.5944	50.6202	50.6463	50.6724	50.6948	50.714	50.7332	50.7523	50.7716	50.791	50.8104	50.8238	50.8371	50.8504	50.8638	50.8771	50.8904	50.9037
126	48.5753	48.6943	48.8091	48.9186	49.0244	49.1256	49.223	49.3132	49.4025	49.4854	49.5679	49.6421	49.7155	49.7845	49.8507	49.9168	49.9734	50.0295	50.0857	50.1376	50.1864	50.2353	50.279	50.319	50.3591	50.3991	50.4352	50.4675	50.5005	50.5337	50.565	50.5905	50.6165	50.6426	50.6688	50.6914	50.7106	50.7298	50.7491	50.7684	50.7879	50.8074	50.8209	50.8343	50.8477	50.8611	50.8745	50.8879	50.9013
127	48.57	48.689	48.8038	48.9133	49.019	49.1202	49.2177	49.3078	49.3972	49.4801	49.5626	49.6369	49.7103	49.7794	49.8456	49.9118	49.9684	50.0246	50.0808	50.1328	50.1817	50.2306	50.2744	50.3145	50.3547	50.3948	50.431	50.4633	50.4965	50.5297	50.5611	50.5867	50.6127	50.639	50.6652	50.6879	50.7072	50.7265	50.7459	50.7653	50.7848	50.8044	50.818	50.8315	50.8449	50.8584	50.8719	50.8854	50.8989
128	48.5647	48.6836	48.7984	48.9079	49.0136	49.1148	49.2123	49.3025	49.3919	49.4749	49.5574	49.6317	49.7051	49.7742	49.8405	49.9068	49.9634	50.0197	50.076	50.128	50.177	50.226	50.2699	50.3101	50.3503	50.3905	50.4267	50.4592	50.4924	50.5257	50.5572	50.5829	50.609	50.6353	50.6617	50.6844	50.7038	50.7232	50.7426	50.7621	50.7818	50.8015	50.8151	50.8286	50.8422	50.8558	50.8693	50.8829	50.8964
129	48.5594	48.6783	48.7931	48.9026	49.0083	49.1095	49.207	49.2972	49.3866	49.4696	49.5521	49.6265	49.7	49.7691	49.8354	49.9017	49.9585	50.0148	50.0711	50.1233	50.1723	50.2214	50.2653	50.3056	50.3459	50.3862	50.4225	50.455	50.4883	50.5217	50.5533	50.5791	50.6052	50.6317	50.6581	50.6809	50.7004	50.7199	50.7394	50.759	50.7787	50.7985	50.8122	50.8258	50.8395	50.8531	50.8667	50.8803	50.894
130	48.5541	48.673	48.7878	48.8972	49.0029	49.1041	49.2016	49.2918	49.3812	49.4643	49.5469	49.6212	49.6948	49.764	49.8303	49.8967	49.9535	50.0099	50.0663	50.1185	50.1676	50.2167	50.2608	50.3011	50.3415	50.3818	50.4182	50.4508	50.4842	50.5177	50.5494	50.5752	50.6015	50.628	50.6545	50.6774	50.697	50.7166	50.7362	50.7558	50.7757	50.7955	50.8093	50.823	50.8367	50.8504	50.8641	50.8778	50.8915
131	48.5488	48.6676	48.7824	48.8918	48.9976	49.0988	49.1963	49.2865	49.3759	49.459	49.5416	49.616	49.6896	49.7588	49.8253	49.8917	49.9485	50.005	50.0614	50.1137	50.1629	50.2121	50.2562	50.2966	50.3371	50.3775	50.414	50.4467	50.4802	50.5137	50.5455	50.5714	50.5978	50.6244	50.651	50.674	50.6936	50.7133	50.7329	50.7527	50.7726	50.7925	50.8064	50.8202	50.834	50.8477	50.8615	50.8753	50.8891
132	48.5435	48.6623	48.7771	48.8865	48.9922	49.0934	49.1909	49.2812	49.3706	49.4537	49.5364	49.6108	49.6844	49.7537	49.8202	49.8866	49.9436	50.0001	50.0566	50.1089	50.1582	50.2075	50.2516	50.2921	50.3327	50.3732	50.4097	50.4425	50.4761	50.5097	50.5416	50.5676	50.594	50.6207	50.6474	50.6705	50.6902	50.71	50.7297	50.7495	50.7695	50.7895	50.8035	50.8173	50.8312	50.8451	50.8589	50.8728	50.8867
133	48.5382	48.657	48.7717	48.8811	48.9868	49.088	49.1856	49.2758	49.3653	49.4484	49.5311	49.6056	49.6792	49.7486	49.8151	49.8816	49.9386	49.9952	50.0517	50.1042	50.1535	50.2028	50.2471	50.2877	50.3282	50.3689	50.4055	50.4384	50.472	50.5057	50.5377	50.5638	50.5903	50.6171	50.6438	50.667	50.6868	50.7067	50.7265	50.7464	50.7665	50.7866	50.8006	50.8145	50.8285	50.8424	50.8563	50.8703	50.8842
134	48.5329	48.6516	48.7664	48.8758	48.9815	49.0827	49.1802	49.2705	49.36	49.4431	49.5258	49.6004	49.6741	49.7434	49.81	49.8766	49.9336	49.9903	50.0469	50.0994	50.1488	50.1982	50.2425	50.2832	50.3238	50.3645	50.4013	50.4342	50.4679	50.5017	50.5338	50.5599	50.5866	50.6134	50.6403	50.6635	50.6834	50.7033	50.7233	50.7432	50.7634	50.7836	50.7977	50.8117	50.8257	50.8397	50.8538	50.8678	50.8818
135	48.5276	48.6463	48.761	48.8704	48.9761	49.0773	49.1749	49.2652	49.3547	49.4378	49.5206	49.5952	49.6689	49.7383	49.8049	49.8716	49.9287	49.9854	50.0421	50.0946	50.1441	50.1936	50.238	50.2787	50.3194	50.3602	50.397	50.43	50.4639	50.4977	50.5299	50.5561	50.5828	50.6098	50.6367	50.66	50.68	50.7	50.72	50.7401	50.7603	50.7806	50.7948	50.8089	50.823	50.8371	50.8512	50.8653	50.8794
136	48.5222	48.641	48.7557	48.8651	48.9708	49.072	49.1695	49.2598	49.3494	49.4326	49.5153	49.5899	49.6637	49.7332	49.7999	49.8665	49.9237	49.9804	50.0372	50.0898	50.1394	50.1889	50.2334	50.2742	50.315	50.3559	50.3928	50.4259	50.4598	50.4938	50.526	50.5523	50.5791	50.6061	50.6332	50.6566	50.6766	50.6967	50.7168	50.7369	50.7573	50.7776	50.7919	50.806	50.8202	50.8344	50.8486	50.8627	50.8769
137	48.5169	48.6356	48.7503	48.8597	48.9654	49.0666	49.1642	49.2545	49.344	49.4273	49.5101	49.5847	49.6585	49.728	49.7948	49.8615	49.9187	49.9755	50.0324	50.085	50.1347	50.1843	50.2289	50.2697	50.3106	50.3516	50.3885	50.4217	50.4557	50.4898	50.522	50.5485	50.5754	50.6025	50.6296	50.6531	50.6732	50.6934	50.7136	50.7338	50.7542	50.7747	50.789	50.8032	50.8175	50.8317	50.846	50.8602	50.8745
138	48.5116	48.6303	48.745	48.8543	48.96	49.0613	49.1588	49.2492	49.3387	49.422	49.5048	49.5795	49.6533	49.7229	49.7897	49.8565	49.9138	49.9706	50.0275	50.0803	50.13	50.1797	50.2243	50.2653	50.3062	50.3473	50.3843	50.4176	50.4516	50.4858	50.5181	50.5447	50.5716	50.5988	50.626	50.6496	50.6699	50.6901	50.7103	50.7306	50.7512	50.7717	50.7861	50.8004	50.8147	50.8291	50.8434	50.8577	50.8721
139	48.5063	48.625	48.7396	48.849	48.9547	49.0559	49.1535	49.2438	49.3334	49.4167	49.4996	49.5743	49.6482	49.7178	49.7846	49.8514	49.9088	49.9657	50.0227	50.0755	50.1253	50.175	50.2197	50.2608	50.3018	50.3429	50.38	50.4134	50.4476	50.4818	50.5142	50.5408	50.5679	50.5952	50.6225	50.6461	50.6665	50.6868	50.7071	50.7275	50.7481	50.7687	50.7832	50.7976	50.812	50.8264	50.8408	50.8552	50.8696
140	48.501	48.6197	48.7343	48.8436	48.9493	49.0505	49.1481	49.2385	49.3281	49.4114	49.4943	49.5691	49.643	49.7126	49.7795	49.8464	49.9038	49.9608	50.0178	50.0707	50.1206	50.1704	50.2152	50.2563	50.2974	50.3386	50.3758	50.4092	50.4435	50.4778	50.5103	50.537	50.5641	50.5915	50.6189	50.6427	50.6631	50.6835	50.7039	50.7243	50.745	50.7657	50.7803	50.7947	50.8092	50.8237	50.8382	50.8527	50.8672
141	48.4957	48.6143	48.7289	48.8383	48.944	49.0452	49.1428	49.2332	49.3228	49.4061	49.489	49.5638	49.6378	49.7075	49.7744	49.8414	49.8988	49.9559	50.013	50.0659	50.1159	50.1658	50.2106	50.2518	50.293	50.3343	50.3716	50.4051	50.4394	50.4738	50.5064	50.5332	50.5604	50.5879	50.6153	50.6392	50.6597	50.6802	50.7006	50.7212	50.742	50.7627	50.7774	50.7919	50.8065	50.8211	50.8356	50.8502	50.8647
142	48.4904	48.609	48.7236	48.8329	48.9386	49.0398	49.1374	49.2278	49.3175	49.4008	49.4838	49.5586	49.6326	49.7024	49.7694	49.8363	49.8939	49.951	50.0081	50.0612	50.1111	50.1611	50.2061	50.2473	50.2886	50.33	50.3673	50.4009	50.4353	50.4698	50.5025	50.5294	50.5567	50.5842	50.6118	50.6357	50.6563	50.6768	50.6974	50.7181	50.7389	50.7598	50.7745	50.7891	50.8037	50.8184	50.833	50.8477	50.8623
143	48.4851	48.6037	48.7182	48.8276	48.9332	49.0345	49.1321	49.2225	49.3121	49.3955	49.4785	49.5534	49.6274	49.6973	49.7643	49.8313	49.8889	49.9461	50.0033	50.0564	50.1064	50.1565	50.2015	50.2429	50.2842	50.3256	50.3631	50.3968	50.4313	50.4658	50.4986	50.5255	50.5529	50.5806	50.6082	50.6322	50.6529	50.6735	50.6942	50.7149	50.7359	50.7568	50.7716	50.7863	50.801	50.8157	50.8304	50.8452	50.8599
144	48.4798	48.5983	48.7129	48.8222	48.9279	49.0291	49.1267	49.2172	49.3068	49.3903	49.4733	49.5482	49.6223	49.6921	49.7592	49.8263	49.8839	49.9412	49.9984	50.0516	50.1017	50.1519	50.1969	50.2384	50.2798	50.3213	50.3588	50.3926	50.4272	50.4618	50.4947	50.5217	50.5492	50.5769	50.6047	50.6287	50.6495	50.6702	50.691	50.7118	50.7328	50.7538	50.7687	50.7834	50.7982	50.813	50.8278	50.8426	50.8574
145	48.4745	48.593	48.7075	48.8168	48.9225	49.0237	49.1214	49.2118	49.3015	49.385	49.468	49.543	49.6171	49.687	49.7541	49.8213	49.879	49.9363	49.9936	50.0468	50.097	50.1472	50.1924	50.2339	50.2754	50.317	50.3546	50.3884	50.4231	50.4578	50.4908	50.5179	50.5455	50.5733	50.6011	50.6253	50.6461	50.6669	50.6877	50.7086	50.7297	50.7508	50.7658	50.7806	50.7955	50.8104	50.8252	50.8401	50.855
146	48.4692	48.5877	48.7022	48.8115	48.9172	49.0184	49.116	49.2065	49.2962	49.3797	49.4627	49.5377	49.6119	49.6819	49.749	49.8162	49.874	49.9314	49.9887	50.042	50.0923	50.1426	50.1878	50.2294	50.271	50.3127	50.3503	50.3843	50.419	50.4538	50.4869	50.5141	50.5417	50.5696	50.5975	50.6218	50.6427	50.6636	50.6845	50.7055	50.7267	50.7479	50.7629	50.7778	50.7928	50.8077	50.8227	50.8376	50.8526
147	48.4639	48.5823	48.6968	48.8061	48.9118	49.013	49.1107	49.2012	49.2909	49.3744	49.4575	49.5325	49.6067	49.6767	49.744	49.8112	49.869	49.9265	49.9839	50.0373	50.0876	50.138	50.1833	50.2249	50.2666	50.3083	50.3461	50.3801	50.415	50.4498	50.483	50.5103	50.538	50.566	50.594	50.6183	50.6393	50.6603	50.6813	50.7023	50.7236	50.7449	50.76	50.775	50.79	50.805	50.8201	50.8351	50.8501
148	48.4585	48.577	48.6915	48.8008	48.9064	49.0077	49.1053	49.1958	49.2856	49.3691	49.4522	49.5273	49.6015	49.6716	49.7389	49.8062	49.8641	49.9216	49.9791	50.0325	50.0829	50.1333	50.1787	50.2205	50.2622	50.304	50.3419	50.376	50.4109	50.4459	50.4791	50.5064	50.5343	50.5623	50.5904	50.6148	50.6359	50.657	50.678	50.6992	50.7205	50.7419	50.7571	50.7721	50.7873	50.8024	50.8175	50.8326	50.8477
149	48.4532	48.5717	48.6861	48.7954	48.9011	49.0023	49.1	49.1905	49.2802	49.3638	49.447	49.5221	49.5964	49.6665	49.7338	49.8011	49.8591	49.9167	49.9742	50.0277	50.0782	50.1287	50.1742	50.216	50.2578	50.2997	50.3376	50.3718	50.4068	50.4419	50.4752	50.5026	50.5305	50.5587	50.5868	50.6113	50.6325	50.6537	50.6748	50.696	50.7175	50.7389	50.7542	50.7693	50.7845	50.7997	50.8149	50.8301	50.8453
150	48.4479	48.5663	48.6808	48.7901	48.8957	48.9969	49.0946	49.1852	49.2749	49.3585	49.4417	49.5169	49.5912	49.6613	49.7287	49.7961	49.8541	49.9117	49.9694	50.0229	50.0735	50.1241	50.1696	50.2115	50.2534	50.2954	50.3334	50.3676	50.4027	50.4379	50.4713	50.4988	50.5268	50.555	50.5833	50.6079	50.6291	50.6503	50.6716	50.6929	50.7144	50.7359	50.7513	50.7665	50.7818	50.797	50.8123	50.8276	50.8428
151	48.4426	48.561	48.6755	48.7847	48.8903	48.9916	49.0893	49.1798	49.2696	49.3533	49.4365	49.5116	49.586	49.6562	49.7236	49.7911	49.8492	49.9068	49.9645	50.0181	50.0688	50.1194	50.165	50.207	50.249	50.291	50.3291	50.3635	50.3986	50.4339	50.4673	50.495	50.523	50.5514	50.5797	50.6044	50.6257	50.647	50.6683	50.6897	50.7114	50.733	50.7484	50.7637	50.779	50.7944	50.8097	50.825	50.8404
152	48.4373	48.5557	48.6701	48.7793	48.885	48.9862	49.0839	49.1745	49.2643	49.348	49.4312	49.5064	49.5808	49.6511	49.7186	49.786	49.8442	49.9019	49.9597	50.0134	50.0641	50.1148	50.1605	50.2025	50.2446	50.2867	50.3249	50.3593	50.3946	50.4299	50.4634	50.4911	50.5193	50.5477	50.5761	50.6009	50.6223	50.6437	50.6651	50.6866	50.7083	50.73	50.7455	50.7608	50.7763	50.7917	50.8071	50.8225	50.8379
153	48.432	48.5504	48.6648	48.774	48.8796	48.9809	49.0786	49.1692	49.259	49.3427	49.4259	49.5012	49.5757	49.6459	49.7135	49.781	49.8392	49.897	49.9548	50.0086	50.0594	50.1102	50.1559	50.1981	50.2402	50.2824	50.3206	50.3552	50.3905	50.4259	50.4595	50.4873	50.5156	50.5441	50.5726	50.5974	50.6189	50.6404	50.6619	50.6834	50.7052	50.727	50.7426	50.758	50.7735	50.789	50.8045	50.82	50.8355
154	48.4267	48.545	48.6594	48.7686	48.8743	48.9755	49.0732	49.1638	49.2537	49.3374	49.4207	49.496	49.5705	49.6408	49.7084	49.776	49.8343	49.8921	49.95	50.0038	50.0547	50.1055	50.1514	50.1936	50.2358	50.2781	50.3164	50.351	50.3864	50.4219	50.4556	50.4835	50.5118	50.5404	50.569	50.594	50.6155	50.6371	50.6587	50.6803	50.7022	50.724	50.7397	50.7552	50.7708	50.7863	50.8019	50.8175	50.8331
155	48.4214	48.5397	48.6541	48.7633	48.8689	48.9702	49.0679	49.1585	49.2484	49.3321	49.4154	49.4908	49.5653	49.6357	49.7033	49.771	49.8293	49.8872	49.9451	49.999	50.05	50.1009	50.1468	50.1891	50.2314	50.2737	50.3122	50.3468	50.3823	50.4179	50.4517	50.4797	50.5081	50.5368	50.5655	50.5905	50.6121	50.6338	50.6554	50.6771	50.6991	50.7211	50.7368	50.7524	50.768	50.7837	50.7993	50.815	50.8306
156	48.4161	48.5344	48.6487	48.7579	48.8635	48.9648	49.0625	49.1532	49.243	49.3268	49.4102	49.4856	49.5601	49.6305	49.6982	49.7659	49.8243	49.8823	49.9403	49.9943	50.0453	50.0963	50.1422	50.1846	50.227	50.2694	50.3079	50.3427	50.3783	50.4139	50.4478	50.4759	50.5044	50.5331	50.5619	50.587	50.6087	50.6305	50.6522	50.674	50.696	50.7181	50.7339	50.7495	50.7653	50.781	50.7967	50.8125	50.8282
157	48.4108	48.529	48.6434	48.7526	48.8582	48.9594	49.0572	49.1478	49.2377	49.3215	49.4049	49.4803	49.5549	49.6254	49.6931	49.7609	49.8193	49.8774	49.9354	49.9895	50.0406	50.0916	50.1377	50.1801	50.2226	50.2651	50.3037	50.3385	50.3742	50.4099	50.4439	50.472	50.5006	50.5295	50.5583	50.5835	50.6053	50.6271	50.649	50.6709	50.693	50.7151	50.731	50.7467	50.7625	50.7783	50.7941	50.81	50.8258
158	48.4055	48.5237	48.638	48.7472	48.8528	48.9541	49.0518	49.1425	49.2324	49.3162	49.3997	49.4751	49.5498	49.6203	49.6881	49.7559	49.8144	49.8725	49.9306	49.9847	50.0359	50.087	50.1331	50.1757	50.2182	50.2608	50.2994	50.3344	50.3701	50.4059	50.44	50.4682	50.4969	50.5258	50.5548	50.58	50.6019	50.6238	50.6457	50.6677	50.6899	50.7121	50.7281	50.7439	50.7598	50.7757	50.7916	50.8074	50.8233
159	48.4002	48.5184	48.6327	48.7418	48.8475	48.9487	49.0465	49.1372	49.2271	49.311	49.3944	49.4699	49.5446	49.6151	49.683	49.7508	49.8094	49.8676	49.9258	49.9799	50.0312	50.0824	50.1286	50.1712	50.2138	50.2564	50.2952	50.3302	50.366	50.402	50.4361	50.4644	50.4931	50.5222	50.5512	50.5766	50.5985	50.6205	50.6425	50.6646	50.6869	50.7091	50.7252	50.7411	50.757	50.773	50.789	50.8049	50.8209
160	48.3949	48.513	48.6273	48.7365	48.8421	48.9434	49.0411	49.1318	49.2218	49.3057	49.3891	49.4647	49.5394	49.61	49.6779	49.7458	49.8044	49.8627	49.9209	49.9751	50.0264	50.0777	50.124	50.1667	50.2094	50.2521	50.2909	50.326	50.362	50.398	50.4322	50.4606	50.4894	50.5185	50.5476	50.5731	50.5951	50.6172	50.6393	50.6614	50.6838	50.7062	50.7223	50.7382	50.7543	50.7703	50.7864	50.8024	50.8185
161	48.3895	48.5077	48.622	48.7311	48.8367	48.938	49.0358	49.1265	49.2165	49.3004	49.3839	49.4595	49.5342	49.6049	49.6728	49.7408	49.7995	49.8578	49.9161	49.9704	50.0217	50.0731	50.1195	50.1622	50.205	50.2478	50.2867	50.3219	50.3579	50.394	50.4283	50.4567	50.4857	50.5149	50.5441	50.5696	50.5918	50.6139	50.636	50.6583	50.6807	50.7032	50.7194	50.7354	50.7515	50.7677	50.7838	50.7999	50.816
162	48.3842	48.5024	48.6166	48.7258	48.8314	48.9326	49.0304	49.1212	49.2111	49.2951	49.3786	49.4542	49.529	49.5997	49.6677	49.7357	49.7945	49.8529	49.9112	49.9656	50.017	50.0685	50.1149	50.1577	50.2006	50.2435	50.2825	50.3177	50.3538	50.39	50.4244	50.4529	50.4819	50.5112	50.5405	50.5661	50.5884	50.6106	50.6328	50.6551	50.6777	50.7002	50.7165	50.7326	50.7488	50.765	50.7812	50.7974	50.8136
163	48.3789	48.497	48.6113	48.7204	48.826	48.9273	49.0251	49.1158	49.2058	49.2898	49.3734	49.449	49.5239	49.5946	49.6627	49.7307	49.7895	49.848	49.9064	49.9608	50.0123	50.0639	50.1103	50.1532	50.1962	50.2391	50.2782	50.3136	50.3497	50.386	50.4205	50.4491	50.4782	50.5076	50.537	50.5626	50.585	50.6073	50.6296	50.652	50.6746	50.6972	50.7136	50.7298	50.746	50.7623	50.7786	50.7949	50.8111
164	48.3736	48.4917	48.6059	48.7151	48.8207	48.9219	49.0197	49.1105	49.2005	49.2845	49.3681	49.4438	49.5187	49.5895	49.6576	49.7257	49.7846	49.843	49.9015	49.956	50.0076	50.0592	50.1058	50.1488	50.1917	50.2348	50.274	50.3094	50.3457	50.382	50.4166	50.4453	50.4745	50.5039	50.5334	50.5592	50.5816	50.604	50.6264	50.6488	50.6715	50.6943	50.7107	50.7269	50.7433	50.7597	50.776	50.7924	50.8087
165	48.3683	48.4864	48.6006	48.7097	48.8153	48.9166	49.0144	49.1052	49.1952	49.2792	49.3629	49.4386	49.5135	49.5843	49.6525	49.7207	49.7796	49.8381	49.8967	49.9513	50.0029	50.0546	50.1012	50.1443	50.1873	50.2305	50.2697	50.3052	50.3416	50.378	50.4127	50.4414	50.4707	50.5003	50.5298	50.5557	50.5782	50.6006	50.6231	50.6457	50.6685	50.6913	50.7078	50.7241	50.7406	50.757	50.7734	50.7898	50.8063
166	48.363	48.481	48.5952	48.7043	48.8099	48.9112	49.009	49.0998	49.1899	49.2739	49.3576	49.4334	49.5083	49.5792	49.6474	49.7156	49.7746	49.8332	49.8918	49.9465	49.9982	50.05	50.0967	50.1398	50.1829	50.2262	50.2655	50.3011	50.3375	50.374	50.4087	50.4376	50.467	50.4966	50.5263	50.5522	50.5748	50.5973	50.6199	50.6425	50.6654	50.6883	50.7049	50.7213	50.7378	50.7543	50.7708	50.7873	50.8038
167	48.3577	48.4757	48.5899	48.699	48.8046	48.9058	49.0037	49.0945	49.1846	49.2687	49.3523	49.4281	49.5031	49.5741	49.6423	49.7106	49.7697	49.8283	49.887	49.9417	49.9935	50.0453	50.0921	50.1353	50.1785	50.2218	50.2612	50.2969	50.3334	50.37	50.4048	50.4338	50.4633	50.493	50.5227	50.5487	50.5714	50.594	50.6167	50.6394	50.6624	50.6853	50.702	50.7185	50.7351	50.7516	50.7682	50.7848	50.8014
168	48.3524	48.4704	48.5845	48.6936	48.7992	48.9005	48.9983	49.0892	49.1793	49.2634	49.3471	49.4229	49.498	49.5689	49.6373	49.7056	49.7647	49.8234	49.8821	49.9369	49.9888	50.0407	50.0876	50.1308	50.1741	50.2175	50.257	50.2928	50.3294	50.366	50.4009	50.43	50.4595	50.4893	50.5191	50.5453	50.568	50.5907	50.6134	50.6362	50.6593	50.6823	50.6991	50.7156	50.7323	50.749	50.7656	50.7823	50.799
169	48.3471	48.4651	48.5792	48.6883	48.7939	48.8951	48.993	49.0838	49.1739	49.2581	49.3418	49.4177	49.4928	49.5638	49.6322	49.7005	49.7597	49.8185	49.8773	49.9321	49.9841	50.0361	50.083	50.1264	50.1697	50.2132	50.2528	50.2886	50.3253	50.362	50.397	50.4262	50.4558	50.4857	50.5156	50.5418	50.5646	50.5874	50.6102	50.6331	50.6562	50.6794	50.6962	50.7128	50.7296	50.7463	50.763	50.7798	50.7965
170	48.3418	48.4597	48.5739	48.6829	48.7885	48.8898	48.9876	49.0785	49.1686	49.2528	49.3366	49.4125	49.4876	49.5587	49.6271	49.6955	49.7548	49.8136	49.8725	49.9274	49.9794	50.0314	50.0784	50.1219	50.1653	50.2089	50.2485	50.2844	50.3212	50.3581	50.3931	50.4223	50.452	50.482	50.512	50.5383	50.5612	50.5841	50.607	50.6299	50.6532	50.6764	50.6933	50.71	50.7268	50.7436	50.7605	50.7773	50.7941
171	48.3365	48.4544	48.5685	48.6776	48.7831	48.8844	48.9823	49.0732	49.1633	49.2475	49.3313	49.4073	49.4824	49.5535	49.622	49.6905	49.7498	49.8087	49.8676	49.9226	49.9747	50.0268	50.0739	50.1174	50.1609	50.2045	50.2443	50.2803	50.3171	50.3541	50.3892	50.4185	50.4483	50.4784	50.5084	50.5348	50.5578	50.5808	50.6037	50.6268	50.6501	50.6734	50.6904	50.7072	50.7241	50.741	50.7579	50.7748	50.7917
172	48.3312	48.4491	48.5632	48.6722	48.7778	48.8791	48.9769	49.0678	49.158	49.2422	49.3261	49.402	49.4772	49.5484	49.6169	49.6854	49.7448	49.8038	49.8628	49.9178	49.97	50.0222	50.0693	50.1129	50.1565	50.2002	50.24	50.2761	50.3131	50.3501	50.3853	50.4147	50.4446	50.4747	50.5049	50.5313	50.5544	50.5775	50.6005	50.6237	50.647	50.6704	50.6875	50.7043	50.7213	50.7383	50.7553	50.7722	50.7892
173	48.3258	48.4437	48.5578	48.6669	48.7724	48.8737	48.9716	49.0625	49.1527	49.2369	49.3208	49.3968	49.4721	49.5433	49.6118	49.6804	49.7398	49.7989	49.8579	49.913	49.9653	50.0175	50.0648	50.1084	50.1521	50.1959	50.2358	50.272	50.309	50.3461	50.3814	50.4109	50.4408	50.4711	50.5013	50.5279	50.551	50.5741	50.5973	50.6205	50.644	50.6675	50.6846	50.7015	50.7186	50.7356	50.7527	50.7697	50.7868
174	48.3205	48.4384	48.5525	48.6615	48.767	48.8683	48.9662	49.0572	49.1474	49.2317	49.3155	49.3916	49.4669	49.5381	49.6068	49.6754	49.7349	49.794	49.8531	49.9083	49.9606	50.0129	50.0602	50.104	50.1477	50.1916	50.2315	50.2678	50.3049	50.3421	50.3775	50.407	50.4371	50.4674	50.4978	50.5244	50.5476	50.5708	50.5941	50.6174	50.6409	50.6645	50.6817	50.6987	50.7158	50.733	50.7501	50.7672	50.7843
175	48.3152	48.4331	48.5471	48.6561	48.7617	48.863	48.9609	49.0518	49.142	49.2264	49.3103	49.3864	49.4617	49.533	49.6017	49.6704	49.7299	49.7891	49.8482	49.9035	49.9559	50.0083	50.0556	50.0995	50.1433	50.1872	50.2273	50.2636	50.3008	50.3381	50.3736	50.4032	50.4334	50.4638	50.4942	50.5209	50.5442	50.5675	50.5908	50.6142	50.6379	50.6615	50.6788	50.6959	50.7131	50.7303	50.7475	50.7647	50.7819
176	48.3099	48.4277	48.5418	48.6508	48.7563	48.8576	48.9555	49.0465	49.1367	49.2211	49.305	49.3812	49.4565	49.5279	49.5966	49.6653	49.7249	49.7842	49.8434	49.8987	49.9512	50.0036	50.0511	50.095	50.1389	50.1829	50.223	50.2595	50.2968	50.3341	50.3697	50.3994	50.4296	50.4601	50.4906	50.5174	50.5408	50.5642	50.5876	50.6111	50.6348	50.6585	50.6759	50.693	50.7103	50.7276	50.7449	50.7622	50.7795
177	48.3046	48.4224	48.5364	48.6454	48.751	48.8523	48.9502	49.0412	49.1314	49.2158	49.2998	49.376	49.4513	49.5227	49.5915	49.6603	49.72	49.7793	49.8385	49.8939	49.9465	49.999	50.0465	50.0905	50.1345	50.1786	50.2188	50.2553	50.2927	50.3301	50.3658	50.3956	50.4259	50.4565	50.4871	50.5139	50.5374	50.5609	50.5844	50.6079	50.6317	50.6555	50.673	50.6902	50.7076	50.7249	50.7423	50.7597	50.777
178	48.2993	48.4171	48.5311	48.6401	48.7456	48.8469	48.9448	49.0358	49.1261	49.2105	49.2945	49.3707	49.4462	49.5176	49.5864	49.6553	49.715	49.7743	49.8337	49.8891	49.9417	49.9944	50.042	50.086	50.1301	50.1743	50.2146	50.2512	50.2886	50.3261	50.3619	50.3918	50.4221	50.4528	50.4835	50.5105	50.534	50.5576	50.5811	50.6048	50.6287	50.6526	50.6701	50.6874	50.7048	50.7223	50.7397	50.7572	50.7746
179	48.294	48.4117	48.5257	48.6347	48.7402	48.8415	48.9395	49.0305	49.1208	49.2052	49.2892	49.3655	49.441	49.5125	49.5814	49.6502	49.71	49.7694	49.8288	49.8844	49.937	49.9897	50.0374	50.0816	50.1257	50.1699	50.2103	50.247	50.2845	50.3221	50.358	50.3879	50.4184	50.4492	50.4799	50.507	50.5306	50.5543	50.5779	50.6016	50.6256	50.6496	50.6672	50.6846	50.7021	50.7196	50.7371	50.7546	50.7722
180	48.2887	48.4064	48.5204	48.6294	48.7349	48.8362	48.9341	49.0252	49.1155	49.1999	49.284	49.3603	49.4358	49.5073	49.5763	49.6452	49.7051	49.7645	49.824	49.8796	49.9323	49.9851	50.0329	50.0771	50.1213	50.1656	50.2061	50.2428	50.2805	50.3181	50.3541	50.3841	50.4147	50.4455	50.4764	50.5035	50.5272	50.551	50.5747	50.5985	50.6225	50.6466	50.6643	50.6817	50.6993	50.7169	50.7345	50.7521	50.7697
181	48.2834	48.4011	48.515	48.624	48.7295	48.8308	48.9288	49.0198	49.1102	49.1946	49.2787	49.3551	49.4306	49.5022	49.5712	49.6402	49.7001	49.7596	49.8191	49.8748	49.9276	49.9805	50.0283	50.0726	50.1169	50.1613	50.2018	50.2387	50.2764	50.3141	50.3501	50.3803	50.4109	50.4419	50.4728	50.5	50.5238	50.5476	50.5714	50.5953	50.6195	50.6436	50.6614	50.6789	50.6966	50.7143	50.7319	50.7496	50.7673
182	48.2781	48.3957	48.5097	48.6186	48.7242	48.8255	48.9234	49.0145	49.1048	49.1894	49.2735	49.3499	49.4255	49.4971	49.5661	49.6352	49.6951	49.7547	49.8143	49.87	49.9229	49.9758	50.0237	50.0681	50.1125	50.157	50.1976	50.2345	50.2723	50.3102	50.3462	50.3765	50.4072	50.4382	50.4692	50.4966	50.5204	50.5443	50.5682	50.5922	50.6164	50.6407	50.6585	50.6761	50.6938	50.7116	50.7294	50.7471	50.7649
183	48.2728	48.3904	48.5043	48.6133	48.7188	48.8201	48.9181	49.0092	49.0995	49.1841	49.2682	49.3446	49.4203	49.4919	49.561	49.6301	49.6902	49.7498	49.8095	49.8653	49.9182	49.9712	50.0192	50.0636	50.1081	50.1526	50.1933	50.2304	50.2682	50.3062	50.3423	50.3726	50.4035	50.4346	50.4657	50.4931	50.517	50.541	50.565	50.589	50.6134	50.6377	50.6556	50.6733	50.6911	50.7089	50.7268	50.7446	50.7624
184	48.2675	48.3851	48.499	48.6079	48.7134	48.8147	48.9127	49.0038	49.0942	49.1788	49.263	49.3394	49.4151	49.4868	49.5559	49.6251	49.6852	49.7449	49.8046	49.8605	49.9135	49.9666	50.0146	50.0592	50.1037	50.1483	50.1891	50.2262	50.2642	50.3022	50.3384	50.3688	50.3997	50.4309	50.4621	50.4896	50.5137	50.5377	50.5618	50.5859	50.6103	50.6347	50.6527	50.6704	50.6884	50.7063	50.7242	50.7421	50.76
185	48.2621	48.3798	48.4936	48.6026	48.7081	48.8094	48.9074	48.9985	49.0889	49.1735	49.2577	49.3342	49.4099	49.4817	49.5509	49.6201	49.6802	49.74	49.7998	49.8557	49.9088	49.9619	50.0101	50.0547	50.0993	50.144	50.1849	50.222	50.2601	50.2982	50.3345	50.365	50.396	50.4273	50.4586	50.4861	50.5103	50.5344	50.5585	50.5827	50.6072	50.6317	50.6498	50.6676	50.6856	50.7036	50.7216	50.7396	50.7575
186	48.2568	48.3744	48.4883	48.5972	48.7027	48.804	48.902	48.9932	49.0836	49.1682	49.2524	49.329	49.4047	49.4765	49.5458	49.615	49.6753	49.7351	49.7949	49.8509	49.9041	49.9573	50.0055	50.0502	50.0949	50.1397	50.1806	50.2179	50.256	50.2942	50.3306	50.3612	50.3923	50.4236	50.455	50.4826	50.5069	50.5311	50.5553	50.5796	50.6042	50.6287	50.6469	50.6648	50.6829	50.7009	50.719	50.737	50.7551
187	48.2515	48.3691	48.4829	48.5919	48.6974	48.7987	48.8967	48.9878	49.0783	49.1629	49.2472	49.3238	49.3996	49.4714	49.5407	49.61	49.6703	49.7302	49.7901	49.8461	49.8994	49.9527	50.001	50.0457	50.0905	50.1353	50.1764	50.2137	50.2519	50.2902	50.3267	50.3574	50.3885	50.42	50.4514	50.4792	50.5035	50.5278	50.5521	50.5765	50.6011	50.6258	50.6439	50.662	50.6801	50.6983	50.7164	50.7345	50.7527
188	48.2462	48.3638	48.4776	48.5865	48.692	48.7933	48.8913	48.9825	49.0729	49.1576	49.2419	49.3185	49.3944	49.4663	49.5356	49.605	49.6653	49.7253	49.7852	49.8414	49.8947	49.948	49.9964	50.0412	50.0861	50.131	50.1721	50.2096	50.2479	50.2862	50.3228	50.3535	50.3848	50.4163	50.4479	50.4757	50.5001	50.5245	50.5488	50.5733	50.598	50.6228	50.641	50.6591	50.6774	50.6956	50.7138	50.732	50.7502
189	48.2409	48.3584	48.4723	48.5811	48.6866	48.788	48.886	48.9772	49.0676	49.1523	49.2367	49.3133	49.3892	49.4611	49.5305	49.5999	49.6603	49.7204	49.7804	49.8366	49.89	49.9434	49.9918	50.0368	50.0817	50.1267	50.1679	50.2054	50.2438	50.2822	50.3189	50.3497	50.381	50.4127	50.4443	50.4722	50.4967	50.5211	50.5456	50.5702	50.595	50.6198	50.6381	50.6563	50.6746	50.6929	50.7112	50.7295	50.7478
190	48.2356	48.3531	48.4669	48.5758	48.6813	48.7826	48.8806	48.9718	49.0623	49.1471	49.2314	49.3081	49.384	49.456	49.5255	49.5949	49.6554	49.7155	49.7755	49.8318	49.8853	49.9388	49.9873	50.0323	50.0773	50.1224	50.1636	50.2012	50.2397	50.2782	50.315	50.3459	50.3773	50.409	50.4407	50.4687	50.4933	50.5178	50.5424	50.567	50.5919	50.6168	50.6352	50.6535	50.6719	50.6902	50.7086	50.727	50.7454
191	48.2303	48.3478	48.4616	48.5704	48.6759	48.7772	48.8753	48.9665	49.057	49.1418	49.2262	49.3029	49.3788	49.4509	49.5204	49.5899	49.6504	49.7105	49.7707	49.827	49.8806	49.9341	49.9827	50.0278	50.0729	50.118	50.1594	50.1971	50.2356	50.2742	50.3111	50.3421	50.3736	50.4054	50.4372	50.4652	50.4899	50.5145	50.5391	50.5639	50.5889	50.6139	50.6323	50.6507	50.6691	50.6876	50.706	50.7245	50.7429
192	48.225	48.3424	48.4562	48.5651	48.6706	48.7719	48.8699	48.9612	49.0517	49.1365	49.2209	49.2977	49.3737	49.4457	49.5153	49.5849	49.6454	49.7056	49.7658	49.8223	49.8759	49.9295	49.9782	50.0233	50.0685	50.1137	50.1552	50.1929	50.2315	50.2702	50.3072	50.3382	50.3698	50.4017	50.4336	50.4618	50.4865	50.5112	50.5359	50.5607	50.5858	50.6109	50.6294	50.6478	50.6664	50.6849	50.7034	50.722	50.7405
193	48.2197	48.3371	48.4509	48.5597	48.6652	48.7665	48.8646	48.9558	49.0464	49.1312	49.2156	49.2925	49.3685	49.4406	49.5102	49.5798	49.6405	49.7007	49.761	49.8175	49.8712	49.9249	49.9736	50.0188	50.0641	50.1094	50.1509	50.1888	50.2275	50.2663	50.3033	50.3344	50.3661	50.3981	50.4301	50.4583	50.4831	50.5079	50.5327	50.5576	50.5827	50.6079	50.6265	50.645	50.6636	50.6822	50.7008	50.7194	50.7381
194	48.2144	48.3318	48.4455	48.5544	48.6598	48.7612	48.8592	48.9505	49.0411	49.1259	49.2104	49.2872	49.3633	49.4355	49.5051	49.5748	49.6355	49.6958	49.7562	49.8127	49.8665	49.9202	49.969	50.0143	50.0597	50.1051	50.1467	50.1846	50.2234	50.2623	50.2994	50.3306	50.3624	50.3944	50.4265	50.4548	50.4797	50.5046	50.5295	50.5544	50.5797	50.6049	50.6236	50.6422	50.6609	50.6796	50.6983	50.7169	50.7356
195	48.2091	48.3264	48.4402	48.549	48.6545	48.7558	48.8539	48.9452	49.0357	49.1206	49.2051	49.282	49.3581	49.4303	49.5001	49.5698	49.6305	49.6909	49.7513	49.8079	49.8618	49.9156	49.9645	50.0099	50.0552	50.1007	50.1424	50.1804	50.2193	50.2583	50.2954	50.3268	50.3586	50.3908	50.4229	50.4513	50.4763	50.5013	50.5262	50.5513	50.5766	50.6019	50.6207	50.6394	50.6581	50.6769	50.6957	50.7144	50.7332
196	48.2038	48.3211	48.4348	48.5436	48.6491	48.7504	48.8485	48.9398	49.0304	49.1153	49.1999	49.2768	49.3529	49.4252	49.495	49.5647	49.6256	49.686	49.7465	49.8031	49.857	49.911	49.9599	50.0054	50.0508	50.0964	50.1382	50.1763	50.2152	50.2543	50.2915	50.3229	50.3549	50.3871	50.4194	50.4479	50.4729	50.4979	50.523	50.5481	50.5735	50.599	50.6178	50.6365	50.6554	50.6742	50.6931	50.7119	50.7307
197	48.1984	48.3158	48.4295	48.5383	48.6437	48.7451	48.8432	48.9345	49.0251	49.1101	49.1946	49.2716	49.3478	49.4201	49.4899	49.5597	49.6206	49.6811	49.7416	49.7984	49.8523	49.9063	49.9554	50.0009	50.0464	50.0921	50.1339	50.1721	50.2112	50.2503	50.2876	50.3191	50.3511	50.3835	50.4158	50.4444	50.4695	50.4946	50.5198	50.545	50.5705	50.596	50.6149	50.6337	50.6526	50.6716	50.6905	50.7094	50.7283
198	48.1931	48.3104	48.4241	48.5329	48.6384	48.7397	48.8378	48.9292	49.0198	49.1048	49.1894	49.2664	49.3426	49.4149	49.4848	49.5547	49.6156	49.6762	49.7368	49.7936	49.8476	49.9017	49.9508	49.9964	50.042	50.0878	50.1297	50.168	50.2071	50.2463	50.2837	50.3153	50.3474	50.3798	50.4122	50.4409	50.4661	50.4913	50.5165	50.5418	50.5674	50.593	50.612	50.6309	50.6499	50.6689	50.6879	50.7069	50.7259
199	48.1878	48.3051	48.4188	48.5276	48.633	48.7344	48.8325	48.9238	49.0145	49.0995	49.1841	49.2611	49.3374	49.4098	49.4797	49.5496	49.6107	49.6713	49.7319	49.7888	49.8429	49.8971	49.9463	49.9919	50.0376	50.0834	50.1255	50.1638	50.203	50.2423	50.2798	50.3115	50.3437	50.3762	50.4087	50.4374	50.4627	50.488	50.5133	50.5387	50.5644	50.59	50.6091	50.6281	50.6471	50.6662	50.6853	50.7044	50.7234
200	48.1825	48.2998	48.4134	48.5222	48.6277	48.729	48.8271	48.9185	49.0092	49.0942	49.1788	49.2559	49.3322	49.4047	49.4746	49.5446	49.6057	49.6664	49.7271	49.784	49.8382	49.8924	49.9417	49.9875	50.0332	50.0791	50.1212	50.1596	50.1989	50.2383	50.2759	50.3077	50.3399	50.3725	50.4051	50.4339	50.4593	50.4847	50.5101	50.5355	50.5613	50.5871	50.6062	50.6252	50.6444	50.6635	50.6827	50.7019	50.721
201	48.1772	48.2945	48.4081	48.5169	48.6223	48.7236	48.8218	48.9132	49.0038	49.0889	49.1736	49.2507	49.327	49.3996	49.4696	49.5396	49.6007	49.6615	49.7222	49.7792	49.8335	49.8878	49.9371	49.983	50.0288	50.0748	50.117	50.1555	50.1949	50.2343	50.272	50.3038	50.3362	50.3689	50.4015	50.4305	50.4559	50.4814	50.5068	50.5324	50.5582	50.5841	50.6033	50.6224	50.6417	50.6609	50.6801	50.6993	50.7186
202	48.1719	48.2891	48.4027	48.5115	48.6169	48.7183	48.8164	48.9078	48.9985	49.0836	49.1683	49.2455	49.3219	49.3944	49.4645	49.5346	49.5957	49.6566	49.7174	49.7745	49.8288	49.8832	49.9326	49.9785	50.0244	50.0705	50.1127	50.1513	50.1908	50.2303	50.2681	50.3	50.3325	50.3652	50.398	50.427	50.4525	50.4781	50.5036	50.5293	50.5552	50.5811	50.6004	50.6196	50.6389	50.6582	50.6775	50.6968	50.7161
203	48.1666	48.2838	48.3974	48.5061	48.6116	48.7129	48.8111	48.9025	48.9932	49.0783	49.1631	49.2403	49.3167	49.3893	49.4594	49.5295	49.5908	49.6517	49.7125	49.7697	49.8241	49.8785	49.928	49.974	50.02	50.0661	50.1085	50.1472	50.1867	50.2263	50.2642	50.2962	50.3287	50.3616	50.3944	50.4235	50.4491	50.4748	50.5004	50.5261	50.5521	50.5781	50.5975	50.6168	50.6362	50.6555	50.6749	50.6943	50.7137
204	48.1613	48.2785	48.392	48.5008	48.6062	48.7076	48.8057	48.8972	48.9879	49.073	49.1578	49.235	49.3115	49.3842	49.4543	49.5245	49.5858	49.6468	49.7077	49.7649	49.8194	49.8739	49.9235	49.9695	50.0156	50.0618	50.1042	50.143	50.1826	50.2224	50.2603	50.2924	50.325	50.3579	50.3909	50.42	50.4457	50.4714	50.4972	50.523	50.5491	50.5751	50.5946	50.6139	50.6334	50.6529	50.6723	50.6918	50.7113
205	48.156	48.2731	48.3867	48.4954	48.6009	48.7022	48.8004	48.8918	48.9826	49.0678	49.1525	49.2298	49.3063	49.379	49.4492	49.5195	49.5808	49.6418	49.7028	49.7601	49.8147	49.8693	49.9189	49.9651	50.0112	50.0575	50.1	50.1388	50.1786	50.2184	50.2564	50.2885	50.3213	50.3543	50.3873	50.4166	50.4423	50.4681	50.4939	50.5198	50.546	50.5722	50.5917	50.6111	50.6307	50.6502	50.6697	50.6893	50.7088
206	48.1507	48.2678	48.3813	48.4901	48.5955	48.6969	48.795	48.8865	48.9773	49.0625	49.1473	49.2246	49.3011	49.3739	49.4442	49.5144	49.5759	49.6369	49.698	49.7554	49.81	49.8646	49.9144	49.9606	50.0068	50.0532	50.0958	50.1347	50.1745	50.2144	50.2525	50.2847	50.3175	50.3506	50.3837	50.4131	50.4389	50.4648	50.4907	50.5167	50.5429	50.5692	50.5888	50.6083	50.6279	50.6475	50.6671	50.6868	50.7064
207	48.1454	48.2625	48.376	48.4847	48.5901	48.6915	48.7897	48.8812	48.9719	49.0572	49.142	49.2194	49.296	49.3688	49.4391	49.5094	49.5709	49.632	49.6932	49.7506	49.8053	49.86	49.9098	49.9561	50.0024	50.0488	50.0915	50.1305	50.1704	50.2104	50.2486	50.2809	50.3138	50.347	50.3802	50.4096	50.4356	50.4615	50.4875	50.5135	50.5399	50.5662	50.5859	50.6055	50.6252	50.6449	50.6646	50.6843	50.7039
208	48.1401	48.2571	48.3706	48.4794	48.5848	48.6861	48.7843	48.8758	48.9666	49.0519	49.1368	49.2142	49.2908	49.3636	49.434	49.5044	49.5659	49.6271	49.6883	49.7458	49.8006	49.8554	49.9052	49.9516	49.998	50.0445	50.0873	50.1264	50.1663	50.2064	50.2447	50.2771	50.31	50.3433	50.3766	50.4061	50.4322	50.4582	50.4842	50.5104	50.5368	50.5632	50.583	50.6026	50.6224	50.6422	50.662	50.6817	50.7015
209	48.1348	48.2518	48.3653	48.474	48.5794	48.6808	48.779	48.8705	48.9613	49.0466	49.1315	49.2089	49.2856	49.3585	49.4289	49.4993	49.561	49.6222	49.6835	49.741	49.7959	49.8507	49.9007	49.9471	49.9936	50.0402	50.083	50.1222	50.1623	50.2024	50.2408	50.2733	50.3063	50.3397	50.373	50.4026	50.4288	50.4549	50.481	50.5072	50.5337	50.5603	50.5801	50.5998	50.6197	50.6395	50.6594	50.6792	50.6991
210	48.1294	48.2465	48.36	48.4686	48.5741	48.6754	48.7736	48.8652	48.956	49.0413	49.1263	49.2037	49.2804	49.3534	49.4238	49.4943	49.556	49.6173	49.6786	49.7362	49.7912	49.8461	49.8961	49.9427	49.9892	50.0359	50.0788	50.118	50.1582	50.1984	50.2368	50.2694	50.3026	50.336	50.3695	50.3992	50.4254	50.4516	50.4778	50.5041	50.5307	50.5573	50.5772	50.597	50.6169	50.6369	50.6568	50.6767	50.6966
211	48.1241	48.2411	48.3546	48.4633	48.5687	48.6701	48.7683	48.8598	48.9507	49.036	49.121	49.1985	49.2753	49.3482	49.4188	49.4893	49.551	49.6124	49.6738	49.7315	49.7865	49.8415	49.8916	49.9382	49.9848	50.0315	50.0745	50.1139	50.1541	50.1944	50.2329	50.2656	50.2988	50.3324	50.3659	50.3957	50.422	50.4483	50.4745	50.5009	50.5276	50.5543	50.5743	50.5942	50.6142	50.6342	50.6542	50.6742	50.6942
212	48.1188	48.2358	48.3493	48.4579	48.5633	48.6647	48.7629	48.8545	48.9454	49.0307	49.1157	49.1933	49.2701	49.3431	49.4137	49.4843	49.5461	49.6075	49.6689	49.7267	49.7818	49.8368	49.887	49.9337	49.9804	50.0272	50.0703	50.1097	50.15	50.1904	50.229	50.2618	50.2951	50.3287	50.3624	50.3922	50.4186	50.4449	50.4713	50.4978	50.5246	50.5513	50.5714	50.5913	50.6114	50.6315	50.6516	50.6717	50.6918
213	48.1135	48.2305	48.3439	48.4526	48.558	48.6593	48.7576	48.8492	48.9401	49.0255	49.1105	49.1881	49.2649	49.338	49.4086	49.4792	49.5411	49.6026	49.6641	49.7219	49.777	49.8322	49.8824	49.9292	49.976	50.0229	50.0661	50.1056	50.146	50.1864	50.2251	50.258	50.2914	50.3251	50.3588	50.3887	50.4152	50.4416	50.4681	50.4946	50.5215	50.5483	50.5685	50.5885	50.6087	50.6288	50.649	50.6692	50.6893
214	48.1082	48.2251	48.3386	48.4472	48.5526	48.654	48.7522	48.8438	48.9347	49.0202	49.1052	49.1829	49.2597	49.3328	49.4035	49.4742	49.5361	49.5977	49.6592	49.7171	49.7723	49.8276	49.8779	49.9247	49.9716	50.0186	50.0618	50.1014	50.1419	50.1824	50.2212	50.2541	50.2876	50.3214	50.3552	50.3852	50.4118	50.4383	50.4649	50.4915	50.5184	50.5454	50.5656	50.5857	50.6059	50.6262	50.6464	50.6667	50.6869
215	48.1029	48.2198	48.3332	48.4419	48.5472	48.6486	48.7469	48.8385	48.9294	49.0149	49.1	49.1776	49.2545	49.3277	49.3984	49.4692	49.5312	49.5928	49.6544	49.7124	49.7676	49.8229	49.8733	49.9203	49.9672	50.0142	50.0576	50.0972	50.1378	50.1784	50.2173	50.2503	50.2839	50.3178	50.3517	50.3818	50.4084	50.435	50.4616	50.4883	50.5154	50.5424	50.5627	50.5829	50.6032	50.6235	50.6438	50.6641	50.6845
216	48.0976	48.2145	48.3279	48.4365	48.5419	48.6433	48.7415	48.8332	48.9241	49.0096	49.0947	49.1724	49.2494	49.3226	49.3933	49.4641	49.5262	49.5879	49.6495	49.7076	49.7629	49.8183	49.8688	49.9158	49.9628	50.0099	50.0533	50.0931	50.1337	50.1745	50.2134	50.2465	50.2802	50.3141	50.3481	50.3783	50.405	50.4317	50.4584	50.4852	50.5123	50.5394	50.5598	50.58	50.6004	50.6208	50.6412	50.6616	50.682
217	48.0923	48.2092	48.3225	48.4311	48.5365	48.6379	48.7362	48.8278	48.9188	49.0043	49.0895	49.1672	49.2442	49.3174	49.3883	49.4591	49.5212	49.583	49.6447	49.7028	49.7582	49.8137	49.8642	49.9113	49.9584	50.0056	50.0491	50.0889	50.1297	50.1705	50.2095	50.2427	50.2764	50.3105	50.3445	50.3748	50.4016	50.4284	50.4552	50.4821	50.5092	50.5364	50.5569	50.5772	50.5977	50.6182	50.6386	50.6591	50.6796
218	48.087	48.2038	48.3172	48.4258	48.5312	48.6325	48.7308	48.8225	48.9135	48.999	49.0842	49.162	49.239	49.3123	49.3832	49.4541	49.5162	49.5781	49.6399	49.698	49.7535	49.809	49.8597	49.9068	49.954	50.0013	50.0448	50.0848	50.1256	50.1665	50.2056	50.2389	50.2727	50.3068	50.341	50.3713	50.3982	50.4251	50.4519	50.4789	50.5062	50.5335	50.554	50.5744	50.5949	50.6155	50.636	50.6566	50.6771
219	48.0817	48.1985	48.3118	48.4204	48.5258	48.6272	48.7255	48.8172	48.9082	48.9937	49.0789	49.1568	49.2338	49.3072	49.3781	49.449	49.5113	49.5731	49.635	49.6932	49.7488	49.8044	49.8551	49.9023	49.9496	49.9969	50.0406	50.0806	50.1215	50.1625	50.2017	50.235	50.2689	50.3032	50.3374	50.3679	50.3948	50.4218	50.4487	50.4758	50.5031	50.5305	50.5511	50.5716	50.5922	50.6128	50.6335	50.6541	50.6747
220	48.0764	48.1932	48.3065	48.4151	48.5204	48.6218	48.7201	48.8118	48.9028	48.9885	49.0737	49.1515	49.2286	49.302	49.373	49.444	49.5063	49.5682	49.6302	49.6885	49.7441	49.7998	49.8505	49.8979	49.9452	49.9926	50.0364	50.0764	50.1174	50.1585	50.1978	50.2312	50.2652	50.2995	50.3338	50.3644	50.3914	50.4184	50.4455	50.4726	50.5001	50.5275	50.5482	50.5687	50.5895	50.6102	50.6309	50.6516	50.6723
221	48.0711	48.1878	48.3011	48.4097	48.5151	48.6165	48.7147	48.8065	48.8975	48.9832	49.0684	49.1463	49.2235	49.2969	49.3679	49.439	49.5013	49.5633	49.6253	49.6837	49.7394	49.7951	49.846	49.8934	49.9408	49.9883	50.0321	50.0723	50.1134	50.1545	50.1939	50.2274	50.2615	50.2959	50.3303	50.3609	50.388	50.4151	50.4422	50.4695	50.497	50.5245	50.5453	50.5659	50.5867	50.6075	50.6283	50.6491	50.6698
222	48.0657	48.1825	48.2958	48.4044	48.5097	48.6111	48.7094	48.8012	48.8922	48.9779	49.0632	49.1411	49.2183	49.2918	49.3629	49.434	49.4964	49.5584	49.6205	49.6789	49.7347	49.7905	49.8414	49.8889	49.9364	49.984	50.0279	50.0681	50.1093	50.1505	50.19	50.2236	50.2577	50.2922	50.3267	50.3574	50.3846	50.4118	50.439	50.4663	50.4939	50.5215	50.5424	50.5631	50.584	50.6048	50.6257	50.6465	50.6674
223	48.0604	48.1772	48.2904	48.399	48.5044	48.6058	48.704	48.7958	48.8869	48.9726	49.0579	49.1359	49.2131	49.2866	49.3578	49.4289	49.4914	49.5535	49.6156	49.6741	49.73	49.7859	49.8369	49.8844	49.932	49.9796	50.0236	50.064	50.1052	50.1465	50.1861	50.2197	50.254	50.2886	50.3232	50.3539	50.3812	50.4085	50.4358	50.4632	50.4909	50.5186	50.5395	50.5603	50.5812	50.6021	50.6231	50.644	50.665
224	48.0551	48.1718	48.2851	48.3937	48.499	48.6004	48.6987	48.7905	48.8816	48.9673	49.0527	49.1307	49.2079	49.2815	49.3527	49.4239	49.4864	49.5486	49.6108	49.6694	49.7253	49.7812	49.8323	49.8799	49.9276	49.9753	50.0194	50.0598	50.1011	50.1425	50.1822	50.2159	50.2503	50.2849	50.3196	50.3505	50.3778	50.4052	50.4326	50.46	50.4878	50.5156	50.5366	50.5574	50.5785	50.5995	50.6205	50.6415	50.6625
225	48.0498	48.1665	48.2797	48.3883	48.4936	48.595	48.6933	48.7852	48.8763	48.962	49.0474	49.1254	49.2027	49.2764	49.3476	49.4189	49.4815	49.5437	49.6059	49.6646	49.7206	49.7766	49.8277	49.8755	49.9232	49.971	50.0151	50.0556	50.0971	50.1385	50.1782	50.2121	50.2465	50.2813	50.316	50.347	50.3744	50.4019	50.4293	50.4569	50.4847	50.5126	50.5337	50.5546	50.5757	50.5968	50.6179	50.639	50.6601
226	48.0445	48.1612	48.2744	48.3829	48.4883	48.5897	48.688	48.7798	48.871	48.9567	49.0421	49.1202	49.1976	49.2712	49.3425	49.4138	49.4765	49.5388	49.6011	49.6598	49.7159	49.772	49.8232	49.871	49.9188	49.9667	50.0109	50.0515	50.093	50.1345	50.1743	50.2083	50.2428	50.2776	50.3125	50.3435	50.371	50.3986	50.4261	50.4537	50.4817	50.5096	50.5308	50.5518	50.573	50.5941	50.6153	50.6365	50.6577
227	48.0392	48.1558	48.269	48.3776	48.4829	48.5843	48.6826	48.7745	48.8656	48.9514	49.0369	49.115	49.1924	49.2661	49.3375	49.4088	49.4715	49.5339	49.5962	49.655	49.7112	49.7673	49.8186	49.8665	49.9143	49.9623	50.0067	50.0473	50.0889	50.1306	50.1704	50.2044	50.239	50.274	50.3089	50.34	50.3676	50.3953	50.4229	50.4506	50.4786	50.5067	50.5279	50.549	50.5702	50.5915	50.6127	50.634	50.6552
228	48.0339	48.1505	48.2637	48.3722	48.4776	48.579	48.6773	48.7692	48.8603	48.9462	49.0316	49.1098	49.1872	49.261	49.3324	49.4038	49.4666	49.529	49.5914	49.6502	49.7065	49.7627	49.8141	49.862	49.9099	49.958	50.0024	50.0432	50.0848	50.1266	50.1665	50.2006	50.2353	50.2703	50.3053	50.3365	50.3642	50.3919	50.4196	50.4474	50.4756	50.5037	50.525	50.5461	50.5675	50.5888	50.6101	50.6315	50.6528
229	48.0286	48.1452	48.2584	48.3669	48.4722	48.5736	48.6719	48.7638	48.855	48.9409	49.0264	49.1046	49.182	49.2558	49.3273	49.3987	49.4616	49.5241	49.5865	49.6455	49.7018	49.7581	49.8095	49.8575	49.9055	49.9537	49.9982	50.039	50.0808	50.1226	50.1626	50.1968	50.2316	50.2667	50.3018	50.3331	50.3608	50.3886	50.4164	50.4443	50.4725	50.5007	50.5221	50.5433	50.5647	50.5861	50.6075	50.6289	50.6503
230	48.0233	48.1398	48.253	48.3615	48.4668	48.5682	48.6666	48.7585	48.8497	48.9356	49.0211	49.0993	49.1768	49.2507	49.3222	49.3937	49.4566	49.5192	49.5817	49.6407	49.6971	49.7534	49.805	49.853	49.9011	49.9494	49.9939	50.0348	50.0767	50.1186	50.1587	50.193	50.2278	50.263	50.2982	50.3296	50.3575	50.3853	50.4132	50.4411	50.4694	50.4977	50.5192	50.5405	50.562	50.5835	50.6049	50.6264	50.6479
231	48.0193	48.1358	48.249	48.3575	48.4628	48.5642	48.6626	48.7545	48.8457	48.9316	49.0171	49.0954	49.1729	49.2468	49.3183	49.3898	49.4528	49.5154	49.5779	49.637	49.6934	49.7498	49.8014	49.8495	49.8976	49.9459	49.9905	50.0315	50.0734	50.1153	50.1555	50.1898	50.2247	50.26	50.2952	50.3267	50.3546	50.3825	50.4104	50.4384	50.4668	50.4951	50.5167	50.538	50.5595	50.5811	50.6026	50.6242	50.6457
232	48.0162	48.1327	48.2458	48.3543	48.4596	48.561	48.6594	48.7513	48.8425	48.9284	49.0139	49.0922	49.1697	49.2436	49.3152	49.3867	49.4497	49.5123	49.5749	49.6339	49.6904	49.7468	49.7984	49.8466	49.8947	49.943	49.9877	50.0287	50.0706	50.1126	50.1528	50.1871	50.2221	50.2574	50.2927	50.3241	50.3521	50.38	50.408	50.436	50.4644	50.4928	50.5144	50.5358	50.5573	50.5789	50.6005	50.6221	50.6436
233	48.0131	48.1296	48.2427	48.3512	48.4565	48.5579	48.6562	48.7481	48.8393	48.9252	49.0108	49.0891	49.1666	49.2405	49.3121	49.3836	49.4466	49.5092	49.5718	49.6309	49.6873	49.7438	49.7954	49.8436	49.8918	49.9401	49.9848	50.0258	50.0678	50.1098	50.1501	50.1845	50.2194	50.2547	50.2901	50.3216	50.3496	50.3775	50.4055	50.4336	50.462	50.4905	50.5121	50.5335	50.5551	50.5767	50.5983	50.6199	50.6416
234	48.01	48.1265	48.2396	48.348	48.4533	48.5547	48.6531	48.745	48.8362	48.9221	49.0076	49.0859	49.1635	49.2374	49.3089	49.3805	49.4435	49.5061	49.5688	49.6279	49.6843	49.7408	49.7925	49.8407	49.8889	49.9373	49.982	50.023	50.065	50.1071	50.1473	50.1818	50.2168	50.2521	50.2875	50.319	50.347	50.3751	50.4031	50.4312	50.4597	50.4881	50.5098	50.5312	50.5529	50.5745	50.5962	50.6178	50.6395
235	48.0069	48.1234	48.2364	48.3449	48.4502	48.5516	48.6499	48.7418	48.833	48.9189	49.0045	49.0828	49.1603	49.2342	49.3058	49.3774	49.4404	49.5031	49.5657	49.6248	49.6813	49.7378	49.7895	49.8378	49.886	49.9344	49.9791	50.0202	50.0622	50.1043	50.1446	50.1791	50.2141	50.2495	50.2849	50.3165	50.3445	50.3726	50.4006	50.4288	50.4573	50.4858	50.5075	50.529	50.5507	50.5724	50.594	50.6157	50.6374
236	48.0038	48.1202	48.2333	48.3418	48.447	48.5484	48.6467	48.7386	48.8298	48.9158	49.0013	49.0796	49.1572	49.2311	49.3027	49.3743	49.4373	49.5	49.5627	49.6218	49.6783	49.7348	49.7866	49.8348	49.8831	49.9315	49.9763	50.0174	50.0594	50.1015	50.1419	50.1764	50.2115	50.2469	50.2823	50.3139	50.342	50.3701	50.3982	50.4264	50.4549	50.4835	50.5052	50.5267	50.5484	50.5702	50.5919	50.6136	50.6354
237	48.0007	48.1171	48.2302	48.3386	48.4439	48.5452	48.6436	48.7355	48.8267	48.9126	48.9981	49.0765	49.154	49.228	49.2996	49.3712	49.4342	49.4969	49.5596	49.6188	49.6753	49.7319	49.7836	49.8319	49.8802	49.9286	49.9734	50.0146	50.0566	50.0988	50.1392	50.1737	50.2088	50.2443	50.2797	50.3114	50.3395	50.3676	50.3958	50.424	50.4526	50.4811	50.5029	50.5245	50.5462	50.568	50.5898	50.6115	50.6333
238	47.9976	48.114	48.227	48.3355	48.4407	48.5421	48.6404	48.7323	48.8235	48.9094	48.995	49.0733	49.1509	49.2248	49.2965	49.3681	49.4312	49.4939	49.5566	49.6157	49.6723	49.7289	49.7806	49.829	49.8773	49.9257	49.9706	50.0117	50.0539	50.096	50.1364	50.171	50.2061	50.2416	50.2771	50.3088	50.337	50.3651	50.3933	50.4216	50.4502	50.4788	50.5006	50.5222	50.544	50.5658	50.5876	50.6094	50.6312
239	47.9945	48.1109	48.2239	48.3323	48.4376	48.5389	48.6372	48.7291	48.8203	48.9063	48.9918	49.0702	49.1477	49.2217	49.2933	49.365	49.4281	49.4908	49.5535	49.6127	49.6693	49.7259	49.7777	49.826	49.8744	49.9229	49.9677	50.0089	50.0511	50.0933	50.1337	50.1683	50.2035	50.239	50.2745	50.3063	50.3345	50.3627	50.3909	50.4192	50.4478	50.4765	50.4983	50.5199	50.5418	50.5636	50.5855	50.6073	50.6291
240	47.9914	48.1078	48.2208	48.3292	48.4344	48.5357	48.6341	48.726	48.8172	48.9031	48.9887	49.067	49.1446	49.2186	49.2902	49.3619	49.425	49.4877	49.5505	49.6097	49.6663	49.7229	49.7747	49.8231	49.8715	49.92	49.9649	50.0061	50.0483	50.0905	50.131	50.1656	50.2008	50.2364	50.272	50.3037	50.3319	50.3602	50.3884	50.4168	50.4455	50.4741	50.496	50.5177	50.5396	50.5614	50.5833	50.6052	50.6271
241	47.9883	48.1046	48.2176	48.326	48.4313	48.5326	48.6309	48.7228	48.814	48.8999	48.9855	49.0639	49.1414	49.2154	49.2871	49.3588	49.4219	49.4846	49.5474	49.6066	49.6633	49.7199	49.7718	49.8202	49.8686	49.9171	49.962	50.0033	50.0455	50.0878	50.1283	50.1629	50.1982	50.2338	50.2694	50.3011	50.3294	50.3577	50.386	50.4144	50.4431	50.4718	50.4937	50.5154	50.5373	50.5593	50.5812	50.6031	50.625
242	47.9851	48.1015	48.2145	48.3229	48.4281	48.5294	48.6277	48.7196	48.8108	48.8968	48.9824	49.0607	49.1383	49.2123	49.284	49.3557	49.4188	49.4816	49.5444	49.6036	49.6603	49.7169	49.7688	49.8172	49.8657	49.9142	49.9592	50.0005	50.0427	50.085	50.1255	50.1602	50.1955	50.2311	50.2668	50.2986	50.3269	50.3552	50.3835	50.412	50.4407	50.4695	50.4914	50.5132	50.5351	50.5571	50.579	50.601	50.6229
243	47.982	48.0984	48.2114	48.3197	48.4249	48.5263	48.6246	48.7165	48.8077	48.8936	48.9792	49.0575	49.1352	49.2092	49.2809	49.3526	49.4157	49.4785	49.5413	49.6006	49.6573	49.7139	49.7658	49.8143	49.8627	49.9113	49.9563	49.9976	50.0399	50.0822	50.1228	50.1575	50.1929	50.2285	50.2642	50.296	50.3244	50.3528	50.3811	50.4096	50.4383	50.4671	50.4891	50.5109	50.5329	50.5549	50.5769	50.5989	50.6209
244	47.9789	48.0953	48.2082	48.3166	48.4218	48.5231	48.6214	48.7133	48.8045	48.8904	48.976	49.0544	49.132	49.206	49.2777	49.3495	49.4126	49.4754	49.5382	49.5975	49.6542	49.711	49.7629	49.8114	49.8598	49.9085	49.9535	49.9948	50.0371	50.0795	50.1201	50.1548	50.1902	50.2259	50.2616	50.2935	50.3219	50.3503	50.3787	50.4072	50.436	50.4648	50.4868	50.5087	50.5307	50.5527	50.5747	50.5968	50.6188
245	47.9758	48.0922	48.2051	48.3134	48.4186	48.5199	48.6182	48.7101	48.8013	48.8873	48.9729	49.0512	49.1289	49.2029	49.2746	49.3463	49.4095	49.4724	49.5352	49.5945	49.6512	49.708	49.7599	49.8084	49.8569	49.9056	49.9506	49.992	50.0343	50.0767	50.1174	50.1522	50.1876	50.2233	50.259	50.2909	50.3194	50.3478	50.3762	50.4047	50.4336	50.4625	50.4845	50.5064	50.5285	50.5505	50.5726	50.5947	50.6167
246	47.9727	48.089	48.202	48.3103	48.4155	48.5168	48.6151	48.707	48.7982	48.8841	48.9697	49.0481	49.1257	49.1998	49.2715	49.3432	49.4065	49.4693	49.5321	49.5915	49.6482	49.705	49.7569	49.8055	49.854	49.9027	49.9478	49.9892	50.0315	50.074	50.1146	50.1495	50.1849	50.2207	50.2564	50.2884	50.3169	50.3453	50.3738	50.4023	50.4312	50.4601	50.4822	50.5041	50.5262	50.5483	50.5705	50.5926	50.6147
247	47.9696	48.0859	48.1988	48.3071	48.4123	48.5136	48.6119	48.7038	48.795	48.881	48.9666	49.0449	49.1226	49.1966	49.2684	49.3401	49.4034	49.4662	49.5291	49.5884	49.6452	49.702	49.754	49.8026	49.8511	49.8998	49.9449	49.9864	50.0288	50.0712	50.1119	50.1468	50.1822	50.218	50.2538	50.2858	50.3143	50.3428	50.3713	50.3999	50.4289	50.4578	50.4799	50.5019	50.524	50.5462	50.5683	50.5905	50.6126
248	47.9665	48.0828	48.1957	48.304	48.4092	48.5105	48.6087	48.7006	48.7918	48.8778	48.9634	49.0418	49.1194	49.1935	49.2653	49.337	49.4003	49.4632	49.526	49.5854	49.6422	49.699	49.751	49.7996	49.8482	49.8969	49.9421	49.9835	50.026	50.0685	50.1092	50.1441	50.1796	50.2154	50.2513	50.2833	50.3118	50.3404	50.3689	50.3975	50.4265	50.4555	50.4776	50.4996	50.5218	50.544	50.5662	50.5884	50.6105
249	47.9634	48.0797	48.1926	48.3009	48.406	48.5073	48.6056	48.6975	48.7887	48.8746	48.9602	49.0386	49.1163	49.1904	49.2622	49.3339	49.3972	49.4601	49.523	49.5824	49.6392	49.696	49.7481	49.7967	49.8453	49.8941	49.9392	49.9807	50.0232	50.0657	50.1065	50.1414	50.1769	50.2128	50.2487	50.2807	50.3093	50.3379	50.3664	50.3951	50.4241	50.4531	50.4753	50.4974	50.5196	50.5418	50.564	50.5862	50.6085
250	47.9603	48.0766	48.1894	48.2977	48.4029	48.5041	48.6024	48.6943	48.7855	48.8715	48.9571	49.0355	49.1132	49.1872	49.259	49.3308	49.3941	49.457	49.5199	49.5793	49.6362	49.693	49.7451	49.7937	49.8424	49.8912	49.9364	49.9779	50.0204	50.0629	50.1037	50.1387	50.1743	50.2102	50.2461	50.2782	50.3068	50.3354	50.364	50.3927	50.4218	50.4508	50.473	50.4951	50.5174	50.5396	50.5619	50.5841	50.6064
251	47.9572	48.0734	48.1863	48.2946	48.3997	48.501	48.5992	48.6911	48.7823	48.8683	48.9539	49.0323	49.11	49.1841	49.2559	49.3277	49.391	49.4539	49.5169	49.5763	49.6332	49.6901	49.7421	49.7908	49.8395	49.8883	49.9335	49.9751	50.0176	50.0602	50.101	50.136	50.1716	50.2076	50.2435	50.2756	50.3043	50.3329	50.3616	50.3903	50.4194	50.4485	50.4707	50.4928	50.5151	50.5374	50.5597	50.582	50.6043
252	47.9541	48.0703	48.1832	48.2914	48.3966	48.4978	48.5961	48.688	48.7792	48.8651	48.9508	49.0292	49.1069	49.181	49.2528	49.3246	49.3879	49.4509	49.5138	49.5733	49.6302	49.6871	49.7392	49.7879	49.8366	49.8854	49.9306	49.9723	50.0148	50.0574	50.0983	50.1333	50.169	50.2049	50.2409	50.2731	50.3018	50.3304	50.3591	50.3879	50.417	50.4461	50.4684	50.4906	50.5129	50.5353	50.5576	50.5799	50.6023
253	47.951	48.0672	48.18	48.2883	48.3934	48.4946	48.5929	48.6848	48.776	48.862	48.9476	49.026	49.1037	49.1779	49.2497	49.3215	49.3848	49.4478	49.5108	49.5703	49.6272	49.6841	49.7362	49.7849	49.8337	49.8825	49.9278	49.9695	50.012	50.0547	50.0956	50.1306	50.1663	50.2023	50.2383	50.2705	50.2992	50.328	50.3567	50.3855	50.4147	50.4438	50.4662	50.4883	50.5107	50.5331	50.5554	50.5778	50.6002
254	47.9479	48.0641	48.1769	48.2851	48.3902	48.4915	48.5898	48.6816	48.7728	48.8588	48.9444	49.0229	49.1006	49.1747	49.2466	49.3184	49.3817	49.4447	49.5077	49.5672	49.6242	49.6811	49.7333	49.782	49.8308	49.8797	49.9249	49.9666	50.0092	50.0519	50.0928	50.1279	50.1636	50.1997	50.2357	50.268	50.2967	50.3255	50.3542	50.3831	50.4123	50.4415	50.4639	50.4861	50.5085	50.5309	50.5533	50.5757	50.5981
255	47.9448	48.0609	48.1738	48.282	48.3871	48.4883	48.5866	48.6785	48.7697	48.8556	48.9413	49.0197	49.0974	49.1716	49.2434	49.3153	49.3787	49.4417	49.5047	49.5642	49.6212	49.6781	49.7303	49.7791	49.8279	49.8768	49.9221	49.9638	50.0064	50.0492	50.0901	50.1252	50.161	50.1971	50.2331	50.2654	50.2942	50.323	50.3518	50.3807	50.4099	50.4391	50.4616	50.4838	50.5063	50.5287	50.5512	50.5736	50.5961
256	47.9417	48.0578	48.1706	48.2788	48.3839	48.4852	48.5834	48.6753	48.7665	48.8525	48.9381	49.0166	49.0943	49.1685	49.2403	49.3122	49.3756	49.4386	49.5016	49.5612	49.6181	49.6751	49.7273	49.7761	49.8249	49.8739	49.9192	49.961	50.0037	50.0464	50.0874	50.1226	50.1583	50.1944	50.2306	50.2629	50.2917	50.3205	50.3493	50.3783	50.4075	50.4368	50.4593	50.4816	50.504	50.5265	50.549	50.5715	50.594
257	47.9386	48.0547	48.1675	48.2757	48.3808	48.482	48.5803	48.6721	48.7633	48.8493	48.935	49.0134	49.0911	49.1653	49.2372	49.3091	49.3725	49.4355	49.4986	49.5581	49.6151	49.6721	49.7244	49.7732	49.822	49.871	49.9164	49.9582	50.0009	50.0436	50.0847	50.1199	50.1557	50.1918	50.228	50.2603	50.2892	50.318	50.3469	50.3759	50.4052	50.4345	50.457	50.4793	50.5018	50.5243	50.5469	50.5694	50.5919
258	47.9355	48.0516	48.1644	48.2725	48.3776	48.4788	48.5771	48.669	48.7602	48.8462	48.9318	49.0103	49.088	49.1622	49.2341	49.306	49.3694	49.4324	49.4955	49.5551	49.6121	49.6692	49.7214	49.7703	49.8191	49.8681	49.9135	49.9554	49.9981	50.0409	50.0819	50.1172	50.153	50.1892	50.2254	50.2578	50.2867	50.3156	50.3445	50.3735	50.4028	50.4321	50.4547	50.477	50.4996	50.5222	50.5447	50.5673	50.5898
259	47.9324	48.0485	48.1612	48.2694	48.3745	48.4757	48.5739	48.6658	48.757	48.843	48.9286	49.0071	49.0849	49.1591	49.231	49.3029	49.3663	49.4294	49.4925	49.5521	49.6091	49.6662	49.7185	49.7673	49.8162	49.8653	49.9107	49.9525	49.9953	50.0381	50.0792	50.1145	50.1504	50.1866	50.2228	50.2552	50.2842	50.3131	50.342	50.3711	50.4004	50.4298	50.4524	50.4748	50.4974	50.52	50.5426	50.5652	50.5878
260	47.9293	48.0453	48.1581	48.2663	48.3713	48.4725	48.5708	48.6626	48.7538	48.8398	48.9255	49.004	49.0817	49.1559	49.2278	49.2998	49.3632	49.4263	49.4894	49.549	49.6061	49.6632	49.7155	49.7644	49.8133	49.8624	49.9078	49.9497	49.9925	50.0354	50.0765	50.1118	50.1477	50.184	50.2202	50.2527	50.2816	50.3106	50.3396	50.3686	50.3981	50.4275	50.4501	50.4725	50.4952	50.5178	50.5404	50.5631	50.5857
261	47.9262	48.0422	48.1549	48.2631	48.3682	48.4694	48.5676	48.6595	48.7507	48.8367	48.9223	49.0008	49.0786	49.1528	49.2247	49.2966	49.3601	49.4232	49.4863	49.546	49.6031	49.6602	49.7125	49.7615	49.8104	49.8595	49.905	49.9469	49.9897	50.0326	50.0738	50.1091	50.145	50.1813	50.2176	50.2501	50.2791	50.3081	50.3371	50.3662	50.3957	50.4251	50.4478	50.4703	50.4929	50.5156	50.5383	50.561	50.5836
262	47.9231	48.0391	48.1518	48.26	48.365	48.4662	48.5644	48.6563	48.7475	48.8335	48.9192	48.9977	49.0754	49.1497	49.2216	49.2935	49.357	49.4202	49.4833	49.543	49.6001	49.6572	49.7096	49.7585	49.8075	49.8566	49.9021	49.9441	49.9869	50.0299	50.071	50.1064	50.1424	50.1787	50.215	50.2476	50.2766	50.3056	50.3347	50.3638	50.3933	50.4228	50.4455	50.468	50.4907	50.5134	50.5361	50.5589	50.5816
263	47.92	48.036	48.1487	48.2568	48.3619	48.463	48.5613	48.6531	48.7443	48.8303	48.916	48.9945	49.0723	49.1465	49.2185	49.2904	49.3539	49.4171	49.4802	49.5399	49.5971	49.6542	49.7066	49.7556	49.8046	49.8537	49.8993	49.9413	49.9841	50.0271	50.0683	50.1037	50.1397	50.1761	50.2124	50.245	50.2741	50.3032	50.3322	50.3614	50.391	50.4205	50.4432	50.4657	50.4885	50.5112	50.534	50.5568	50.5795
264	47.9168	48.0329	48.1455	48.2537	48.3587	48.4599	48.5581	48.65	48.7411	48.8272	48.9128	48.9914	49.0691	49.1434	49.2154	49.2873	49.3509	49.414	49.4772	49.5369	49.5941	49.6512	49.7037	49.7527	49.8017	49.8509	49.8964	49.9384	49.9814	50.0243	50.0656	50.101	50.1371	50.1735	50.2099	50.2425	50.2716	50.3007	50.3298	50.359	50.3886	50.4182	50.4409	50.4635	50.4863	50.5091	50.5319	50.5546	50.5774
265	47.9137	48.0297	48.1424	48.2505	48.3555	48.4567	48.5549	48.6468	48.738	48.824	48.9097	48.9882	49.066	49.1403	49.2122	49.2842	49.3478	49.411	49.4741	49.5339	49.5911	49.6483	49.7007	49.7497	49.7988	49.848	49.8936	49.9356	49.9786	50.0216	50.0629	50.0983	50.1344	50.1708	50.2073	50.2399	50.2691	50.2982	50.3274	50.3566	50.3862	50.4158	50.4386	50.4612	50.4841	50.5069	50.5297	50.5525	50.5754
266	47.9106	48.0266	48.1393	48.2474	48.3524	48.4536	48.5518	48.6436	48.7348	48.8208	48.9065	48.9851	49.0629	49.1371	49.2091	49.2811	49.3447	49.4079	49.4711	49.5308	49.5881	49.6453	49.6977	49.7468	49.7959	49.8451	49.8907	49.9328	49.9758	50.0188	50.0601	50.0956	50.1318	50.1682	50.2047	50.2374	50.2665	50.2957	50.3249	50.3542	50.3838	50.4135	50.4363	50.459	50.4818	50.5047	50.5276	50.5504	50.5733
267	47.9075	48.0235	48.1361	48.2442	48.3492	48.4504	48.5486	48.6405	48.7316	48.8177	48.9034	48.9819	49.0597	49.134	49.206	49.278	49.3416	49.4048	49.468	49.5278	49.585	49.6423	49.6948	49.7439	49.793	49.8422	49.8879	49.93	49.973	50.0161	50.0574	50.0929	50.1291	50.1656	50.2021	50.2348	50.264	50.2932	50.3225	50.3518	50.3815	50.4112	50.434	50.4567	50.4796	50.5025	50.5254	50.5483	50.5712
268	47.9044	48.0204	48.133	48.2411	48.3461	48.4472	48.5454	48.6373	48.7285	48.8145	48.9002	48.9787	49.0566	49.1309	49.2029	49.2749	49.3385	49.4017	49.465	49.5248	49.582	49.6393	49.6918	49.7409	49.7901	49.8393	49.885	49.9272	49.9702	50.0133	50.0547	50.0903	50.1264	50.163	50.1995	50.2323	50.2615	50.2908	50.32	50.3494	50.3791	50.4088	50.4317	50.4545	50.4774	50.5003	50.5233	50.5462	50.5692
269	47.9013	48.0173	48.1299	48.2379	48.3429	48.4441	48.5423	48.6341	48.7253	48.8114	48.897	48.9756	49.0534	49.1277	49.1998	49.2718	49.3354	49.3987	49.4619	49.5217	49.579	49.6363	49.6889	49.738	49.7872	49.8365	49.8822	49.9243	49.9674	50.0106	50.052	50.0876	50.1238	50.1604	50.1969	50.2297	50.259	50.2883	50.3176	50.347	50.3767	50.4065	50.4294	50.4522	50.4752	50.4982	50.5211	50.5441	50.5671
270	47.8982	48.0141	48.1267	48.2348	48.3398	48.4409	48.5391	48.631	48.7221	48.8082	48.8939	48.9724	49.0503	49.1246	49.1966	49.2687	49.3323	49.3956	49.4589	49.5187	49.576	49.6333	49.6859	49.7351	49.7842	49.8336	49.8793	49.9215	49.9646	50.0078	50.0492	50.0849	50.1211	50.1577	50.1943	50.2271	50.2565	50.2858	50.3151	50.3446	50.3744	50.4042	50.4271	50.4499	50.473	50.496	50.519	50.542	50.565
271	47.8951	48.011	48.1236	48.2317	48.3366	48.4377	48.5359	48.6278	48.719	48.805	48.8907	48.9693	49.0471	49.1215	49.1935	49.2656	49.3292	49.3925	49.4558	49.5157	49.573	49.6303	49.6829	49.7321	49.7813	49.8307	49.8765	49.9187	49.9618	50.005	50.0465	50.0822	50.1185	50.1551	50.1917	50.2246	50.254	50.2833	50.3127	50.3422	50.372	50.4018	50.4248	50.4477	50.4707	50.4938	50.5168	50.5399	50.563
272	47.892	48.0079	48.1205	48.2285	48.3335	48.4346	48.5328	48.6246	48.7158	48.8019	48.8876	48.9661	49.044	49.1183	49.1904	49.2625	49.3261	49.3895	49.4528	49.5126	49.57	49.6274	49.68	49.7292	49.7784	49.8278	49.8736	49.9159	49.959	50.0023	50.0438	50.0795	50.1158	50.1525	50.1892	50.222	50.2514	50.2809	50.3103	50.3398	50.3696	50.3995	50.4225	50.4454	50.4685	50.4916	50.5147	50.5378	50.5609
273	47.8889	48.0048	48.1173	48.2254	48.3303	48.4314	48.5296	48.6215	48.7126	48.7987	48.8844	48.963	49.0408	49.1152	49.1873	49.2594	49.3231	49.3864	49.4497	49.5096	49.567	49.6244	49.677	49.7263	49.7755	49.8249	49.8708	49.9131	49.9563	49.9995	50.0411	50.0768	50.1132	50.1499	50.1866	50.2195	50.2489	50.2784	50.3078	50.3374	50.3673	50.3972	50.4202	50.4432	50.4663	50.4894	50.5126	50.5357	50.5588
274	47.8858	48.0017	48.1142	48.2222	48.3271	48.4283	48.5264	48.6183	48.7095	48.7955	48.8812	48.9598	49.0377	49.1121	49.1842	49.2563	49.32	49.3833	49.4467	49.5066	49.564	49.6214	49.6741	49.7233	49.7726	49.8221	49.8679	49.9102	49.9535	49.9968	50.0383	50.0741	50.1105	50.1472	50.184	50.2169	50.2464	50.2759	50.3054	50.335	50.3649	50.3948	50.4179	50.4409	50.4641	50.4872	50.5104	50.5336	50.5568
275	47.8827	47.9985	48.1111	48.2191	48.324	48.4251	48.5233	48.6151	48.7063	48.7924	48.8781	48.9567	49.0346	49.1089	49.181	49.2532	49.3169	49.3802	49.4436	49.5035	49.561	49.6184	49.6711	49.7204	49.7697	49.8192	49.8651	49.9074	49.9507	49.994	50.0356	50.0714	50.1078	50.1446	50.1814	50.2144	50.2439	50.2734	50.3029	50.3326	50.3625	50.3925	50.4156	50.4386	50.4619	50.4851	50.5083	50.5315	50.5547
276	47.8796	47.9954	48.1079	48.2159	48.3208	48.4219	48.5201	48.612	48.7031	48.7892	48.8749	48.9535	49.0314	49.1058	49.1779	49.25	49.3138	49.3772	49.4406	49.5005	49.558	49.6154	49.6681	49.7175	49.7668	49.8163	49.8622	49.9046	49.9479	49.9913	50.0329	50.0687	50.1052	50.142	50.1788	50.2118	50.2414	50.2709	50.3005	50.3301	50.3602	50.3902	50.4134	50.4364	50.4596	50.4829	50.5061	50.5294	50.5526
277	47.8765	47.9923	48.1048	48.2128	48.3177	48.4188	48.5169	48.6088	48.7	48.786	48.8718	48.9504	49.0283	49.1027	49.1748	49.2469	49.3107	49.3741	49.4375	49.4975	49.555	49.6124	49.6652	49.7145	49.7639	49.8134	49.8594	49.9018	49.9451	49.9885	50.0302	50.066	50.1025	50.1394	50.1762	50.2093	50.2389	50.2685	50.298	50.3277	50.3578	50.3878	50.4111	50.4341	50.4574	50.4807	50.504	50.5273	50.5505
278	47.8734	47.9892	48.1017	48.2096	48.3145	48.4156	48.5138	48.6056	48.6968	48.7829	48.8686	48.9472	49.0251	49.0995	49.1717	49.2438	49.3076	49.371	49.4344	49.4945	49.5519	49.6094	49.6622	49.7116	49.761	49.8105	49.8565	49.899	49.9423	49.9857	50.0274	50.0633	50.0999	50.1368	50.1736	50.2067	50.2364	50.266	50.2956	50.3253	50.3554	50.3855	50.4088	50.4319	50.4552	50.4785	50.5018	50.5252	50.5485
279	47.8703	47.9861	48.0985	48.2065	48.3114	48.4125	48.5106	48.6025	48.6936	48.7797	48.8654	48.9441	49.022	49.0964	49.1686	49.2407	49.3045	49.368	49.4314	49.4914	49.5489	49.6065	49.6592	49.7087	49.7581	49.8077	49.8537	49.8961	49.9395	49.983	50.0247	50.0606	50.0972	50.1341	50.171	50.2042	50.2338	50.2635	50.2932	50.3229	50.353	50.3832	50.4065	50.4296	50.453	50.4763	50.4997	50.5231	50.5464
280	47.8672	47.9829	48.0954	48.2033	48.3082	48.4093	48.5074	48.5993	48.6905	48.7766	48.8623	48.9409	49.0188	49.0933	49.1654	49.2376	49.3014	49.3649	49.4283	49.4884	49.5459	49.6035	49.6563	49.7057	49.7552	49.8048	49.8508	49.8933	49.9367	49.9802	50.022	50.058	50.0946	50.1315	50.1685	50.2016	50.2313	50.261	50.2907	50.3205	50.3507	50.3808	50.4042	50.4273	50.4507	50.4741	50.4975	50.5209	50.5443
281	47.8641	47.9798	48.0923	48.2002	48.3051	48.4061	48.5043	48.5961	48.6873	48.7734	48.8591	48.9378	49.0157	49.0901	49.1623	49.2345	49.2983	49.3618	49.4253	49.4854	49.5429	49.6005	49.6533	49.7028	49.7523	49.8019	49.848	49.8905	49.9339	49.9775	50.0193	50.0553	50.0919	50.1289	50.1659	50.1991	50.2288	50.2585	50.2883	50.3181	50.3483	50.3785	50.4019	50.4251	50.4485	50.472	50.4954	50.5188	50.5423
282	47.861	47.9767	48.0891	48.1971	48.3019	48.403	48.5011	48.593	48.6841	48.7702	48.856	48.9346	49.0126	49.087	49.1592	49.2314	49.2953	49.3587	49.4222	49.4823	49.5399	49.5975	49.6504	49.6999	49.7494	49.799	49.8451	49.8877	49.9312	49.9747	50.0165	50.0526	50.0892	50.1263	50.1633	50.1965	50.2263	50.2561	50.2858	50.3157	50.3459	50.3762	50.3996	50.4228	50.4463	50.4698	50.4933	50.5167	50.5402
283	47.8579	47.9736	48.086	48.1939	48.2988	48.3998	48.4979	48.5898	48.681	48.7671	48.8528	48.9315	49.0094	49.0839	49.1561	49.2283	49.2922	49.3557	49.4192	49.4793	49.5369	49.5945	49.6474	49.6969	49.7465	49.7961	49.8423	49.8849	49.9284	49.972	50.0138	50.0499	50.0866	50.1236	50.1607	50.194	50.2238	50.2536	50.2834	50.3133	50.3436	50.3738	50.3973	50.4206	50.4441	50.4676	50.4911	50.5146	50.5381
284	47.8548	47.9704	48.0829	48.1908	48.2956	48.3966	48.4948	48.5866	48.6778	48.7639	48.8496	48.9283	49.0063	49.0807	49.153	49.2252	49.2891	49.3526	49.4161	49.4763	49.5339	49.5915	49.6444	49.694	49.7435	49.7933	49.8394	49.882	49.9256	49.9692	50.0111	50.0472	50.0839	50.121	50.1581	50.1914	50.2213	50.2511	50.2809	50.3109	50.3412	50.3715	50.395	50.4183	50.4419	50.4654	50.489	50.5125	50.5361
285	47.8517	47.9673	48.0797	48.1876	48.2924	48.3935	48.4916	48.5835	48.6746	48.7607	48.8465	48.9252	49.0031	49.0776	49.1498	49.2221	49.286	49.3495	49.4131	49.4732	49.5309	49.5885	49.6415	49.6911	49.7406	49.7904	49.8366	49.8792	49.9228	49.9664	50.0084	50.0445	50.0813	50.1184	50.1555	50.1889	50.2187	50.2486	50.2785	50.3085	50.3388	50.3692	50.3927	50.4161	50.4396	50.4632	50.4868	50.5104	50.534
286	47.8486	47.9642	48.0766	48.1845	48.2893	48.3903	48.4884	48.5803	48.6715	48.7576	48.8433	48.922	49	49.0745	49.1467	49.219	49.2829	49.3465	49.41	49.4702	49.5279	49.5856	49.6385	49.6881	49.7377	49.7875	49.8337	49.8764	49.92	49.9637	50.0056	50.0418	50.0786	50.1158	50.1529	50.1863	50.2162	50.2461	50.2761	50.3061	50.3365	50.3668	50.3904	50.4138	50.4374	50.4611	50.4847	50.5083	50.5319
287	47.8454	47.9611	48.0735	48.1813	48.2861	48.3872	48.4853	48.5771	48.6683	48.7544	48.8402	48.9189	48.9968	49.0713	49.1436	49.2159	49.2798	49.3434	49.407	49.4672	49.5249	49.5826	49.6356	49.6852	49.7348	49.7846	49.8309	49.8736	49.9172	49.9609	50.0029	50.0391	50.076	50.1132	50.1503	50.1838	50.2137	50.2437	50.2736	50.3037	50.3341	50.3645	50.3881	50.4115	50.4352	50.4589	50.4825	50.5062	50.5299
288	47.8423	47.958	48.0703	48.1782	48.283	48.384	48.4821	48.574	48.6651	48.7512	48.837	48.9157	48.9937	49.0682	49.1405	49.2128	49.2767	49.3403	49.4039	49.4641	49.5219	49.5796	49.6326	49.6823	49.7319	49.7817	49.828	49.8708	49.9144	49.9582	50.0002	50.0364	50.0733	50.1105	50.1478	50.1812	50.2112	50.2412	50.2712	50.3013	50.3317	50.3622	50.3858	50.4093	50.433	50.4567	50.4804	50.5041	50.5278
289	47.8392	47.9548	48.0672	48.175	48.2798	48.3808	48.479	48.5708	48.662	48.7481	48.8338	48.9126	48.9905	49.0651	49.1374	49.2097	49.2736	49.3373	49.4009	49.4611	49.5188	49.5766	49.6296	49.6793	49.729	49.7789	49.8252	49.8679	49.9116	49.9554	49.9975	50.0337	50.0706	50.1079	50.1452	50.1787	50.2087	50.2387	50.2687	50.2989	50.3293	50.3598	50.3835	50.407	50.4308	50.4545	50.4782	50.502	50.5257
290	47.8361	47.9517	48.0641	48.1719	48.2767	48.3777	48.4758	48.5676	48.6588	48.7449	48.8307	48.9094	48.9874	49.0619	49.1343	49.2066	49.2705	49.3342	49.3978	49.4581	49.5158	49.5736	49.6267	49.6764	49.7261	49.776	49.8223	49.8651	49.9089	49.9527	49.9947	50.031	50.068	50.1053	50.1426	50.1761	50.2062	50.2362	50.2663	50.2965	50.327	50.3575	50.3812	50.4048	50.4285	50.4523	50.4761	50.4999	50.5237
291	47.833	47.9486	48.0609	48.1687	48.2735	48.3745	48.4726	48.5645	48.6556	48.7418	48.8275	48.9063	48.9843	49.0588	49.1311	49.2035	49.2675	49.3311	49.3948	49.455	49.5128	49.5706	49.6237	49.6735	49.7232	49.7731	49.8195	49.8623	49.9061	49.9499	49.992	50.0284	50.0653	50.1027	50.14	50.1736	50.2037	50.2337	50.2638	50.294	50.3246	50.3552	50.3789	50.4025	50.4263	50.4501	50.474	50.4978	50.5216
292	47.8299	47.9455	48.0578	48.1656	48.2704	48.3714	48.4695	48.5613	48.6525	48.7386	48.8244	48.9031	48.9811	49.0557	49.128	49.2003	49.2644	49.328	49.3917	49.452	49.5098	49.5676	49.6208	49.6705	49.7203	49.7702	49.8166	49.8595	49.9033	49.9471	49.9893	50.0257	50.0627	50.1	50.1374	50.171	50.2011	50.2313	50.2614	50.2916	50.3222	50.3528	50.3766	50.4002	50.4241	50.448	50.4718	50.4957	50.5195
293	47.8268	47.9424	48.0546	48.1625	48.2672	48.3682	48.4663	48.5581	48.6493	48.7354	48.8212	48.9	48.978	49.0525	49.1249	49.1972	49.2613	49.325	49.3887	49.449	49.5068	49.5647	49.6178	49.6676	49.7174	49.7673	49.8138	49.8567	49.9005	49.9444	49.9866	50.023	50.06	50.0974	50.1348	50.1685	50.1986	50.2288	50.259	50.2892	50.3199	50.3505	50.3743	50.398	50.4219	50.4458	50.4697	50.4936	50.5175
294	47.8237	47.9392	48.0515	48.1593	48.2641	48.365	48.4631	48.555	48.6461	48.7323	48.818	48.8968	48.9748	49.0494	49.1218	49.1941	49.2582	49.3219	49.3856	49.4459	49.5038	49.5617	49.6148	49.6647	49.7145	49.7644	49.8109	49.8538	49.8977	49.9416	49.9838	50.0203	50.0574	50.0948	50.1322	50.1659	50.1961	50.2263	50.2565	50.2868	50.3175	50.3482	50.372	50.3957	50.4197	50.4436	50.4675	50.4915	50.5154
295	47.8206	47.9361	48.0484	48.1562	48.2609	48.3619	48.46	48.5518	48.643	48.7291	48.8149	48.8936	48.9717	49.0463	49.1187	49.191	49.2551	49.3188	49.3825	49.4429	49.5008	49.5587	49.6119	49.6617	49.7116	49.7616	49.8081	49.851	49.8949	49.9389	49.9811	50.0176	50.0547	50.0922	50.1297	50.1634	50.1936	50.2238	50.2541	50.2844	50.3151	50.3458	50.3697	50.3935	50.4174	50.4414	50.4654	50.4893	50.5133
296	47.8175	47.933	48.0452	48.153	48.2577	48.3587	48.4568	48.5486	48.6398	48.7259	48.8117	48.8905	48.9685	49.0431	49.1155	49.1879	49.252	49.3158	49.3795	49.4399	49.4978	49.5557	49.6089	49.6588	49.7087	49.7587	49.8052	49.8482	49.8921	49.9361	49.9784	50.0149	50.052	50.0896	50.1271	50.1608	50.1911	50.2213	50.2516	50.282	50.3128	50.3435	50.3674	50.3912	50.4152	50.4392	50.4632	50.4872	50.5112
297	47.8144	47.9299	48.0421	48.1499	48.2546	48.3555	48.4536	48.5455	48.6366	48.7228	48.8086	48.8873	48.9654	49.04	49.1124	49.1848	49.2489	49.3127	49.3764	49.4368	49.4948	49.5527	49.606	49.6559	49.7057	49.7558	49.8024	49.8454	49.8893	49.9334	49.9757	50.0122	50.0494	50.0869	50.1245	50.1583	50.1886	50.2189	50.2492	50.2796	50.3104	50.3412	50.3651	50.389	50.413	50.437	50.4611	50.4851	50.5092
298	47.8113	47.9268	48.039	48.1467	48.2514	48.3524	48.4505	48.5423	48.6335	48.7196	48.8054	48.8842	48.9623	49.0369	49.1093	49.1817	49.2458	49.3096	49.3734	49.4338	49.4918	49.5497	49.603	49.6529	49.7028	49.7529	49.7995	49.8426	49.8865	49.9306	49.9729	50.0095	50.0467	50.0843	50.1219	50.1557	50.186	50.2164	50.2467	50.2772	50.308	50.3388	50.3629	50.3867	50.4108	50.4349	50.4589	50.483	50.5071
299	47.8082	47.9236	48.0358	48.1436	48.2483	48.3492	48.4473	48.5391	48.6303	48.7164	48.8022	48.881	48.9591	49.0338	49.1062	49.1786	49.2427	49.3065	49.3703	49.4308	49.4888	49.5467	49.6	49.65	49.6999	49.75	49.7967	49.8397	49.8838	49.9278	49.9702	50.0068	50.0441	50.0817	50.1193	50.1531	50.1835	50.2139	50.2443	50.2748	50.3057	50.3365	50.3606	50.3844	50.4086	50.4327	50.4568	50.4809	50.505
300	47.8051	47.9205	48.0327	48.1404	48.2451	48.3461	48.4441	48.536	48.6271	48.7133	48.7991	48.8779	48.956	49.0306	49.1031	49.1755	49.2397	49.3035	49.3673	49.4277	49.4858	49.5438	49.5971	49.647	49.697	49.7472	49.7938	49.8369	49.881	49.9251	49.9675	50.0041	50.0414	50.0791	50.1167	50.1506	50.181	50.2114	50.2419	50.2724	50.3033	50.3342	50.3583	50.3822	50.4063	50.4305	50.4547	50.4788	50.503
301	47.802	47.9174	48.0296	48.1373	48.242	48.3429	48.441	48.5328	48.624	48.7101	48.7959	48.8747	48.9528	49.0275	49.0999	49.1724	49.2366	49.3004	49.3642	49.4247	49.4827	49.5408	49.5941	49.6441	49.6941	49.7443	49.791	49.8341	49.8782	49.9223	49.9647	50.0014	50.0388	50.0764	50.1141	50.148	50.1785	50.209	50.2394	50.27	50.3009	50.3318	50.356	50.3799	50.4041	50.4283	50.4525	50.4767	50.5009
302	47.7989	47.9143	48.0264	48.1341	48.2388	48.3397	48.4378	48.5296	48.6208	48.707	48.7928	48.8716	48.9497	49.0244	49.0968	49.1693	49.2335	49.2973	49.3612	49.4217	49.4797	49.5378	49.5912	49.6412	49.6912	49.7414	49.7881	49.8313	49.8754	49.9196	49.962	49.9987	50.0361	50.0738	50.1115	50.1455	50.176	50.2065	50.237	50.2676	50.2985	50.3295	50.3537	50.3777	50.4019	50.4261	50.4504	50.4746	50.4988
303	47.7958	47.9112	48.0233	48.131	48.2357	48.3366	48.4346	48.5265	48.6176	48.7038	48.7896	48.8684	48.9465	49.0212	49.0937	49.1662	49.2304	49.2943	49.3581	49.4187	49.4767	49.5348	49.5882	49.6382	49.6883	49.7385	49.7853	49.8285	49.8726	49.9168	49.9593	49.9961	50.0334	50.0712	50.109	50.1429	50.1735	50.204	50.2345	50.2652	50.2962	50.3272	50.3514	50.3754	50.3997	50.424	50.4482	50.4725	50.4968
304	47.7927	47.908	48.0202	48.1279	48.2325	48.3334	48.4315	48.5233	48.6145	48.7006	48.7864	48.8653	48.9434	49.0181	49.0906	49.1631	49.2273	49.2912	49.3551	49.4156	49.4737	49.5318	49.5852	49.6353	49.6854	49.7356	49.7824	49.8256	49.8698	49.9141	49.9566	49.9934	50.0308	50.0686	50.1064	50.1404	50.171	50.2015	50.2321	50.2628	50.2938	50.3248	50.3491	50.3731	50.3975	50.4218	50.4461	50.4704	50.4947
305	47.7896	47.9049	48.017	48.1247	48.2294	48.3303	48.4283	48.5201	48.6113	48.6975	48.7833	48.8621	48.9403	49.015	49.0875	49.16	49.2242	49.2881	49.352	49.4126	49.4707	49.5288	49.5823	49.6324	49.6825	49.7328	49.7796	49.8228	49.867	49.9113	49.9538	49.9907	50.0281	50.066	50.1038	50.1378	50.1684	50.199	50.2296	50.2604	50.2914	50.3225	50.3468	50.3709	50.3952	50.4196	50.4439	50.4683	50.4926
306	47.7865	47.9018	48.0139	48.1216	48.2262	48.3271	48.4251	48.517	48.6081	48.6943	48.7801	48.859	48.9371	49.0118	49.0843	49.1569	49.2211	49.285	49.349	49.4096	49.4677	49.5258	49.5793	49.6294	49.6796	49.7299	49.7767	49.82	49.8642	49.9085	49.9511	49.988	50.0255	50.0633	50.1012	50.1353	50.1659	50.1966	50.2272	50.2579	50.2891	50.3202	50.3445	50.3686	50.393	50.4174	50.4418	50.4662	50.4906
307	47.7834	47.8987	48.0108	48.1184	48.223	48.3239	48.422	48.5138	48.605	48.6911	48.777	48.8558	48.934	49.0087	49.0812	49.1537	49.218	49.282	49.3459	49.4065	49.4647	49.5229	49.5763	49.6265	49.6767	49.727	49.7739	49.8172	49.8614	49.9058	49.9484	49.9853	50.0228	50.0607	50.0986	50.1327	50.1634	50.1941	50.2247	50.2555	50.2867	50.3179	50.3422	50.3664	50.3908	50.4152	50.4396	50.4641	50.4885
308	47.7803	47.8956	48.0076	48.1153	48.2199	48.3208	48.4188	48.5106	48.6018	48.688	48.7738	48.8527	48.9308	49.0056	49.0781	49.1506	49.215	49.2789	49.3429	49.4035	49.4617	49.5199	49.5734	49.6236	49.6738	49.7241	49.771	49.8144	49.8587	49.903	49.9457	49.9826	50.0202	50.0581	50.096	50.1302	50.1609	50.1916	50.2223	50.2531	50.2843	50.3155	50.3399	50.3641	50.3886	50.413	50.4375	50.462	50.4864
309	47.7772	47.8924	48.0045	48.1121	48.2167	48.3176	48.4156	48.5075	48.5986	48.6848	48.7706	48.8495	48.9277	49.0024	49.075	49.1475	49.2119	49.2758	49.3398	49.4005	49.4587	49.5169	49.5704	49.6206	49.6709	49.7212	49.7682	49.8115	49.8559	49.9003	49.9429	49.9799	50.0175	50.0555	50.0934	50.1276	50.1584	50.1891	50.2199	50.2507	50.282	50.3132	50.3376	50.3619	50.3864	50.4109	50.4354	50.4599	50.4844
310	47.774	47.8893	48.0014	48.109	48.2136	48.3145	48.4125	48.5043	48.5955	48.6816	48.7675	48.8464	48.9245	48.9993	49.0719	49.1444	49.2088	49.2728	49.3368	49.3974	49.4557	49.5139	49.5675	49.6177	49.668	49.7184	49.7653	49.8087	49.8531	49.8975	49.9402	49.9772	50.0149	50.0528	50.0908	50.1251	50.1559	50.1866	50.2174	50.2483	50.2796	50.3109	50.3353	50.3596	50.3841	50.4087	50.4332	50.4578	50.4823
311	47.7709	47.8862	47.9982	48.1058	48.2104	48.3113	48.4093	48.5011	48.5923	48.6785	48.7643	48.8432	48.9214	48.9962	49.0687	49.1413	49.2057	49.2697	49.3337	49.3944	49.4527	49.5109	49.5645	49.6148	49.665	49.7155	49.7625	49.8059	49.8503	49.8948	49.9375	49.9745	50.0122	50.0502	50.0883	50.1225	50.1533	50.1842	50.215	50.2459	50.2772	50.3085	50.333	50.3573	50.3819	50.4065	50.4311	50.4556	50.4802
312	47.7678	47.8831	47.9951	48.1027	48.2073	48.3081	48.4061	48.498	48.5891	48.6753	48.7612	48.8401	48.9182	48.993	49.0656	49.1382	49.2026	49.2666	49.3307	49.3914	49.4496	49.5079	49.5615	49.6118	49.6621	49.7126	49.7596	49.8031	49.8475	49.892	49.9348	49.9718	50.0095	50.0476	50.0857	50.12	50.1508	50.1817	50.2125	50.2435	50.2748	50.3062	50.3307	50.3551	50.3797	50.4043	50.4289	50.4535	50.4782
313	47.7647	47.8799	47.992	48.0995	48.2041	48.305	48.403	48.4948	48.586	48.6722	48.758	48.8369	48.9151	48.9899	49.0625	49.1351	49.1995	49.2636	49.3276	49.3883	49.4466	49.5049	49.5586	49.6089	49.6592	49.7097	49.7567	49.8003	49.8447	49.8892	49.932	49.9691	50.0069	50.045	50.0831	50.1174	50.1483	50.1792	50.2101	50.2411	50.2725	50.3039	50.3284	50.3528	50.3775	50.4021	50.4268	50.4514	50.4761
314	47.7616	47.8768	47.9888	48.0964	48.201	48.3018	48.3998	48.4916	48.5828	48.669	48.7548	48.8338	48.912	48.9868	49.0594	49.132	49.1964	49.2605	49.3245	49.3853	49.4436	49.502	49.5556	49.606	49.6563	49.7068	49.7539	49.7974	49.8419	49.8865	49.9293	49.9665	50.0042	50.0424	50.0805	50.1149	50.1458	50.1767	50.2076	50.2387	50.2701	50.3015	50.3261	50.3506	50.3753	50.3999	50.4246	50.4493	50.474
315	47.7585	47.8737	47.9857	48.0933	48.1978	48.2986	48.3966	48.4885	48.5796	48.6658	48.7517	48.8306	48.9088	48.9836	49.0563	49.1289	49.1933	49.2574	49.3215	49.3823	49.4406	49.499	49.5527	49.603	49.6534	49.704	49.751	49.7946	49.8391	49.8837	49.9266	49.9638	50.0016	50.0397	50.0779	50.1123	50.1433	50.1742	50.2052	50.2363	50.2677	50.2992	50.3238	50.3483	50.373	50.3978	50.4225	50.4472	50.4719
316	47.7554	47.8706	47.9826	48.0901	48.1947	48.2955	48.3935	48.4853	48.5765	48.6627	48.7485	48.8275	48.9057	48.9805	49.0531	49.1258	49.1902	49.2543	49.3184	49.3792	49.4376	49.496	49.5497	49.6001	49.6505	49.7011	49.7482	49.7918	49.8363	49.881	49.9239	49.9611	49.9989	50.0371	50.0753	50.1098	50.1408	50.1718	50.2028	50.2339	50.2654	50.2969	50.3215	50.346	50.3708	50.3956	50.4203	50.4451	50.4699
317	47.7523	47.8675	47.9794	48.087	48.1915	48.2923	48.3903	48.4821	48.5733	48.6595	48.7454	48.8243	48.9025	48.9774	49.05	49.1227	49.1872	49.2513	49.3154	49.3762	49.4346	49.493	49.5467	49.5972	49.6476	49.6982	49.7453	49.789	49.8336	49.8782	49.9211	49.9584	49.9963	50.0345	50.0727	50.1072	50.1383	50.1693	50.2003	50.2315	50.263	50.2945	50.3192	50.3438	50.3686	50.3934	50.4182	50.443	50.4678
318	47.7492	47.8643	47.9763	48.0838	48.1883	48.2892	48.3871	48.479	48.5701	48.6563	48.7422	48.8212	48.8994	48.9742	49.0469	49.1196	49.1841	49.2482	49.3123	49.3732	49.4316	49.49	49.5438	49.5942	49.6447	49.6953	49.7425	49.7862	49.8308	49.8755	49.9184	49.9557	49.9936	50.0319	50.0701	50.1047	50.1357	50.1668	50.1979	50.2291	50.2606	50.2922	50.3169	50.3415	50.3664	50.3912	50.4161	50.4409	50.4657
319	47.7461	47.8612	47.9732	48.0807	48.1852	48.286	48.384	48.4758	48.567	48.6532	48.739	48.818	48.8962	48.9711	49.0438	49.1165	49.181	49.2451	49.3093	49.3701	49.4286	49.487	49.5408	49.5913	49.6418	49.6924	49.7396	49.7833	49.828	49.8727	49.9157	49.953	49.9909	50.0292	50.0676	50.1021	50.1332	50.1643	50.1954	50.2267	50.2583	50.2899	50.3146	50.3393	50.3642	50.389	50.4139	50.4388	50.4637
320	47.743	47.8581	47.97	48.0775	48.182	48.2828	48.3808	48.4726	48.5638	48.65	48.7359	48.8148	48.8931	48.968	49.0407	49.1134	49.1779	49.2421	49.3062	49.3671	49.4256	49.484	49.5379	49.5884	49.6389	49.6896	49.7368	49.7805	49.8252	49.8699	49.913	49.9503	49.9883	50.0266	50.065	50.0996	50.1307	50.1618	50.193	50.2243	50.2559	50.2875	50.3123	50.337	50.3619	50.3869	50.4118	50.4367	50.4616
321	47.7399	47.855	47.9669	48.0744	48.1789	48.2797	48.3777	48.4695	48.5606	48.6468	48.7327	48.8117	48.89	48.9648	49.0375	49.1103	49.1748	49.239	49.3032	49.3641	49.4226	49.4811	49.5349	49.5854	49.636	49.6867	49.7339	49.7777	49.8224	49.8672	49.9102	49.9476	49.9856	50.024	50.0624	50.097	50.1282	50.1594	50.1905	50.2218	50.2535	50.2852	50.3101	50.3348	50.3597	50.3847	50.4096	50.4346	50.4595
322	47.7368	47.8519	47.9637	48.0712	48.1757	48.2765	48.3745	48.4663	48.5575	48.6437	48.7296	48.8085	48.8868	48.9617	49.0344	49.1072	49.1717	49.2359	49.3001	49.361	49.4196	49.4781	49.5319	49.5825	49.6331	49.6838	49.7311	49.7749	49.8196	49.8644	49.9075	49.9449	49.983	50.0214	50.0598	50.0945	50.1257	50.1569	50.1881	50.2194	50.2512	50.2829	50.3078	50.3325	50.3575	50.3825	50.4075	50.4325	50.4575
323	47.7337	47.8487	47.9606	48.0681	48.1726	48.2734	48.3713	48.4631	48.5543	48.6405	48.7264	48.8054	48.8837	48.9586	49.0313	49.104	49.1686	49.2328	49.2971	49.358	49.4165	49.4751	49.529	49.5796	49.6302	49.6809	49.7282	49.7721	49.8168	49.8617	49.9048	49.9422	49.9803	50.0188	50.0572	50.0919	50.1232	50.1544	50.1857	50.217	50.2488	50.2805	50.3055	50.3302	50.3553	50.3803	50.4053	50.4304	50.4554
324	47.7306	47.8456	47.9575	48.0649	48.1694	48.2702	48.3682	48.46	48.5511	48.6374	48.7232	48.8022	48.8805	48.9554	49.0282	49.1009	49.1655	49.2298	49.294	49.355	49.4135	49.4721	49.526	49.5766	49.6272	49.678	49.7254	49.7692	49.814	49.8589	49.9021	49.9395	49.9777	50.0161	50.0546	50.0894	50.1206	50.1519	50.1832	50.2146	50.2464	50.2782	50.3032	50.328	50.353	50.3781	50.4032	50.4283	50.4533
325	47.7275	47.8425	47.9543	48.0618	48.1663	48.267	48.365	48.4568	48.548	48.6342	48.7201	48.7991	48.8774	48.9523	49.0251	49.0978	49.1624	49.2267	49.291	49.3519	49.4105	49.4691	49.5231	49.5737	49.6243	49.6752	49.7225	49.7664	49.8113	49.8562	49.8993	49.9368	49.975	50.0135	50.052	50.0868	50.1181	50.1495	50.1808	50.2122	50.244	50.2759	50.3009	50.3257	50.3508	50.3759	50.401	50.4262	50.4513
326	47.7244	47.8394	47.9512	48.0587	48.1631	48.2639	48.3618	48.4536	48.5448	48.631	48.7169	48.7959	48.8742	48.9492	49.0219	49.0947	49.1594	49.2236	49.2879	49.3489	49.4075	49.4661	49.5201	49.5708	49.6214	49.6723	49.7197	49.7636	49.8085	49.8534	49.8966	49.9342	49.9723	50.0109	50.0494	50.0843	50.1156	50.147	50.1783	50.2098	50.2417	50.2735	50.2986	50.3235	50.3486	50.3738	50.3989	50.424	50.4492
327	47.7213	47.8363	47.9481	48.0555	48.16	48.2607	48.3587	48.4505	48.5416	48.6279	48.7138	48.7928	48.8711	48.946	49.0188	49.0916	49.1563	49.2206	49.2849	49.3459	49.4045	49.4631	49.5171	49.5678	49.6185	49.6694	49.7168	49.7608	49.8057	49.8506	49.8939	49.9315	49.9697	50.0083	50.0469	50.0817	50.1131	50.1445	50.1759	50.2074	50.2393	50.2712	50.2963	50.3212	50.3464	50.3716	50.3968	50.4219	50.4471
328	47.7182	47.8331	47.9449	48.0524	48.1568	48.2575	48.3555	48.4473	48.5384	48.6247	48.7106	48.7896	48.8679	48.9429	49.0157	49.0885	49.1532	49.2175	49.2818	49.3429	49.4015	49.4602	49.5142	49.5649	49.6156	49.6665	49.714	49.758	49.8029	49.8479	49.8912	49.9288	49.967	50.0056	50.0443	50.0791	50.1106	50.142	50.1734	50.205	50.2369	50.2689	50.294	50.3189	50.3442	50.3694	50.3946	50.4198	50.4451
329	47.7151	47.83	47.9418	48.0492	48.1536	48.2544	48.3523	48.4441	48.5353	48.6215	48.7075	48.7865	48.8648	48.9398	49.0126	49.0854	49.1501	49.2144	49.2788	49.3398	49.3985	49.4572	49.5112	49.562	49.6127	49.6636	49.7111	49.7551	49.8001	49.8451	49.8884	49.9261	49.9644	50.003	50.0417	50.0766	50.1081	50.1395	50.171	50.2026	50.2346	50.2665	50.2917	50.3167	50.3419	50.3672	50.3925	50.4177	50.443
330	47.712	47.8269	47.9387	48.0461	48.1505	48.2512	48.3492	48.441	48.5321	48.6184	48.7043	48.7833	48.8617	48.9366	49.0095	49.0823	49.147	49.2113	49.2757	49.3368	49.3955	49.4542	49.5083	49.559	49.6098	49.6608	49.7083	49.7523	49.7973	49.8424	49.8857	49.9234	49.9617	50.0004	50.0391	50.074	50.1055	50.1371	50.1686	50.2002	50.2322	50.2642	50.2894	50.3144	50.3397	50.365	50.3903	50.4156	50.4409
331	47.7089	47.8238	47.9355	48.0429	48.1473	48.2481	48.346	48.4378	48.5289	48.6152	48.7011	48.7802	48.8585	48.9335	49.0064	49.0792	49.1439	49.2083	49.2726	49.3338	49.3925	49.4512	49.5053	49.5561	49.6069	49.6579	49.7054	49.7495	49.7945	49.8396	49.883	49.9207	49.9591	49.9978	50.0365	50.0715	50.103	50.1346	50.1661	50.1978	50.2298	50.2619	50.2871	50.3122	50.3375	50.3628	50.3882	50.4135	50.4389
332	47.7057	47.8207	47.9324	48.0398	48.1442	48.2449	48.3428	48.4346	48.5258	48.612	48.698	48.777	48.8554	48.9304	49.0032	49.0761	49.1408	49.2052	49.2696	49.3307	49.3895	49.4482	49.5023	49.5532	49.604	49.655	49.7026	49.7467	49.7917	49.8369	49.8803	49.918	49.9564	49.9952	50.0339	50.0689	50.1005	50.1321	50.1637	50.1954	50.2275	50.2595	50.2848	50.3099	50.3353	50.3607	50.386	50.4114	50.4368
333	47.7026	47.8175	47.9293	48.0366	48.141	48.2417	48.3397	48.4315	48.5226	48.6089	48.6948	48.7739	48.8522	48.9272	49.0001	49.073	49.1377	49.2021	49.2665	49.3277	49.3865	49.4452	49.4994	49.5502	49.6011	49.6521	49.6997	49.7439	49.7889	49.8341	49.8775	49.9153	49.9537	49.9925	50.0313	50.0664	50.098	50.1296	50.1612	50.193	50.2251	50.2572	50.2825	50.3077	50.3331	50.3585	50.3839	50.4093	50.4347
334	47.6995	47.8144	47.9261	48.0335	48.1379	48.2386	48.3365	48.4283	48.5194	48.6057	48.6917	48.7707	48.8491	48.9241	48.997	49.0699	49.1346	49.1991	49.2635	49.3247	49.3834	49.4422	49.4964	49.5473	49.5982	49.6492	49.6969	49.741	49.7862	49.8313	49.8748	49.9126	49.9511	49.9899	50.0287	50.0638	50.0955	50.1271	50.1588	50.1906	50.2227	50.2549	50.2802	50.3054	50.3308	50.3563	50.3817	50.4072	50.4326
335	47.6964	47.8113	47.923	48.0303	48.1347	48.2354	48.3333	48.4251	48.5163	48.6026	48.6885	48.7676	48.8459	48.921	48.9939	49.0668	49.1316	49.196	49.2604	49.3216	49.3804	49.4393	49.4935	49.5444	49.5953	49.6464	49.694	49.7382	49.7834	49.8286	49.8721	49.9099	49.9484	49.9873	50.0262	50.0613	50.093	50.1247	50.1563	50.1882	50.2203	50.2525	50.2779	50.3031	50.3286	50.3541	50.3796	50.4051	50.4306
336	47.6933	47.8082	47.9199	48.0272	48.1316	48.2323	48.3302	48.422	48.5131	48.5994	48.6853	48.7644	48.8428	48.9178	48.9908	49.0637	49.1285	49.1929	49.2574	49.3186	49.3774	49.4363	49.4905	49.5414	49.5924	49.6435	49.6912	49.7354	49.7806	49.8258	49.8694	49.9072	49.9458	49.9847	50.0236	50.0587	50.0905	50.1222	50.1539	50.1857	50.218	50.2502	50.2756	50.3009	50.3264	50.3519	50.3775	50.403	50.4285
337	47.6902	47.8051	47.9167	48.024	48.1284	48.2291	48.327	48.4188	48.5099	48.5962	48.6822	48.7613	48.8397	48.9147	48.9876	49.0606	49.1254	49.1899	49.2543	49.3156	49.3744	49.4333	49.4875	49.5385	49.5895	49.6406	49.6883	49.7326	49.7778	49.8231	49.8666	49.9045	49.9431	49.982	50.021	50.0562	50.0879	50.1197	50.1515	50.1833	50.2156	50.2479	50.2733	50.2986	50.3242	50.3497	50.3753	50.4009	50.4264
338	47.6871	47.8019	47.9136	48.0209	48.1253	48.2259	48.3238	48.4157	48.5068	48.5931	48.679	48.7581	48.8365	48.9116	48.9845	49.0574	49.1223	49.1868	49.2513	49.3125	49.3714	49.4303	49.4846	49.5356	49.5865	49.6377	49.6855	49.7298	49.775	49.8203	49.8639	49.9019	49.9405	49.9794	50.0184	50.0536	50.0854	50.1172	50.149	50.1809	50.2132	50.2455	50.271	50.2964	50.322	50.3476	50.3732	50.3988	50.4244
339	47.684	47.7988	47.9105	48.0178	48.1221	48.2228	48.3207	48.4125	48.5036	48.5899	48.6759	48.755	48.8334	48.9084	48.9814	49.0543	49.1192	49.1837	49.2482	49.3095	49.3684	49.4273	49.4816	49.5326	49.5836	49.6348	49.6826	49.7269	49.7722	49.8176	49.8612	49.8992	49.9378	49.9768	50.0158	50.0511	50.0829	50.1147	50.1466	50.1785	50.2109	50.2432	50.2687	50.2941	50.3197	50.3454	50.371	50.3967	50.4223
340	47.6809	47.7957	47.9073	48.0146	48.1189	48.2196	48.3175	48.4093	48.5004	48.5867	48.6727	48.7518	48.8302	48.9053	48.9783	49.0512	49.1161	49.1806	49.2452	49.3065	49.3654	49.4243	49.4786	49.5297	49.5807	49.632	49.6798	49.7241	49.7694	49.8148	49.8585	49.8965	49.9351	49.9742	50.0132	50.0485	50.0804	50.1123	50.1441	50.1761	50.2085	50.2409	50.2664	50.2918	50.3175	50.3432	50.3689	50.3946	50.4202
341	47.6778	47.7926	47.9042	48.0115	48.1158	48.2164	48.3143	48.4062	48.4973	48.5836	48.6695	48.7487	48.8271	48.9022	48.9752	49.0481	49.113	49.1776	49.2421	49.3034	49.3624	49.4213	49.4757	49.5268	49.5778	49.6291	49.6769	49.7213	49.7666	49.812	49.8557	49.8938	49.9325	49.9716	50.0106	50.046	50.0779	50.1098	50.1417	50.1737	50.2061	50.2385	50.2641	50.2896	50.3153	50.341	50.3667	50.3925	50.4182
342	47.6747	47.7894	47.9011	48.0083	48.1126	48.2133	48.3112	48.403	48.4941	48.5804	48.6664	48.7455	48.8239	48.899	48.972	49.045	49.1099	49.1745	49.2391	49.3004	49.3594	49.4183	49.4727	49.5238	49.5749	49.6262	49.6741	49.7185	49.7638	49.8093	49.853	49.8911	49.9298	49.9689	50.008	50.0434	50.0754	50.1073	50.1392	50.1713	50.2038	50.2362	50.2618	50.2873	50.3131	50.3388	50.3646	50.3903	50.4161
343	47.6716	47.7863	47.8979	48.0052	48.1095	48.2101	48.308	48.3998	48.4909	48.5772	48.6632	48.7424	48.8208	48.8959	48.9689	49.0419	49.1068	49.1714	49.236	49.2974	49.3564	49.4154	49.4698	49.5209	49.572	49.6233	49.6712	49.7157	49.7611	49.8065	49.8503	49.8884	49.9272	49.9663	50.0055	50.0409	50.0728	50.1048	50.1368	50.1689	50.2014	50.2339	50.2596	50.2851	50.3109	50.3367	50.3624	50.3882	50.414
344	47.6685	47.7832	47.8948	48.002	48.1063	48.207	48.3048	48.3967	48.4878	48.5741	48.6601	48.7392	48.8176	48.8928	48.9658	49.0388	49.1038	49.1684	49.233	49.2943	49.3534	49.4124	49.4668	49.518	49.5691	49.6204	49.6684	49.7128	49.7583	49.8038	49.8476	49.8857	49.9245	49.9637	50.0029	50.0383	50.0703	50.1023	50.1344	50.1665	50.199	50.2315	50.2573	50.2828	50.3086	50.3345	50.3603	50.3861	50.412
345	47.6654	47.7801	47.8917	47.9989	48.1032	48.2038	48.3017	48.3935	48.4846	48.5709	48.6569	48.736	48.8145	48.8897	48.9627	49.0357	49.1007	49.1653	49.2299	49.2913	49.3504	49.4094	49.4638	49.515	49.5662	49.6176	49.6655	49.71	49.7555	49.801	49.8448	49.883	49.9219	49.9611	50.0003	50.0358	50.0678	50.0999	50.1319	50.1641	50.1967	50.2292	50.255	50.2806	50.3064	50.3323	50.3582	50.384	50.4099
346	47.6623	47.777	47.8885	47.9957	48.1	48.2006	48.2985	48.3903	48.4814	48.5678	48.6537	48.7329	48.8114	48.8865	48.9596	49.0326	49.0976	49.1622	49.2269	49.2883	49.3473	49.4064	49.4609	49.5121	49.5633	49.6147	49.6627	49.7072	49.7527	49.7983	49.8421	49.8803	49.9192	49.9584	49.9977	50.0332	50.0653	50.0974	50.1295	50.1617	50.1943	50.2269	50.2527	50.2783	50.3042	50.3301	50.356	50.3819	50.4078
347	47.6592	47.7738	47.8854	47.9926	48.0969	48.1975	48.2953	48.3872	48.4783	48.5646	48.6506	48.7297	48.8082	48.8834	48.9564	49.0295	49.0945	49.1591	49.2238	49.2852	49.3443	49.4034	49.4579	49.5092	49.5604	49.6118	49.6598	49.7044	49.7499	49.7955	49.8394	49.8776	49.9165	49.9558	49.9951	50.0307	50.0628	50.0949	50.127	50.1593	50.1919	50.2245	50.2504	50.276	50.302	50.3279	50.3539	50.3798	50.4058
348	47.6561	47.7707	47.8823	47.9894	48.0937	48.1943	48.2922	48.384	48.4751	48.5614	48.6474	48.7266	48.8051	48.8803	48.9533	49.0264	49.0914	49.1561	49.2207	49.2822	49.3413	49.4004	49.455	49.5062	49.5575	49.6089	49.657	49.7016	49.7471	49.7927	49.8367	49.8749	49.9139	49.9532	49.9925	50.0281	50.0603	50.0924	50.1246	50.1569	50.1895	50.2222	50.2481	50.2738	50.2998	50.3257	50.3517	50.3777	50.4037
349	47.653	47.7676	47.8791	47.9863	48.0906	48.1912	48.289	48.3808	48.4719	48.5583	48.6443	48.7234	48.8019	48.8771	48.9502	49.0233	49.0883	49.153	49.2177	49.2792	49.3383	49.3974	49.452	49.5033	49.5546	49.606	49.6541	49.6987	49.7443	49.79	49.8339	49.8723	49.9112	49.9506	49.9899	50.0256	50.0578	50.0899	50.1221	50.1545	50.1872	50.2199	50.2458	50.2715	50.2975	50.3236	50.3496	50.3756	50.4016
350	47.6499	47.7645	47.876	47.9832	48.0874	48.188	48.2858	48.3777	48.4688	48.5551	48.6411	48.7203	48.7988	48.874	48.9471	49.0202	49.0852	49.1499	49.2146	49.2761	49.3353	49.3945	49.449	49.5003	49.5517	49.6032	49.6513	49.6959	49.7415	49.7872	49.8312	49.8696	49.9086	49.948	49.9873	50.023	50.0552	50.0875	50.1197	50.1521	50.1848	50.2175	50.2435	50.2693	50.2953	50.3214	50.3474	50.3735	50.3996
351	47.6468	47.7614	47.8728	47.98	48.0842	48.1848	48.2827	48.3745	48.4656	48.5519	48.6379	48.7171	48.7956	48.8709	48.944	49.0171	49.0821	49.1469	49.2116	49.2731	49.3323	49.3915	49.4461	49.4974	49.5488	49.6003	49.6484	49.6931	49.7388	49.7845	49.8285	49.8669	49.9059	49.9453	49.9848	50.0205	50.0527	50.085	50.1173	50.1496	50.1824	50.2152	50.2412	50.267	50.2931	50.3192	50.3453	50.3714	50.3975
352	47.6437	47.7582	47.8697	47.9769	48.0811	48.1817	48.2795	48.3713	48.4624	48.5488	48.6348	48.714	48.7925	48.8677	48.9408	49.014	49.079	49.1438	49.2085	49.2701	49.3293	49.3885	49.4431	49.4945	49.5458	49.5974	49.6456	49.6903	49.736	49.7817	49.8258	49.8642	49.9033	49.9427	49.9822	50.0179	50.0502	50.0825	50.1148	50.1472	50.1801	50.2129	50.2389	50.2647	50.2909	50.317	50.3431	50.3693	50.3954
353	47.6406	47.7551	47.8666	47.9737	48.0779	48.1785	48.2764	48.3682	48.4593	48.5456	48.6316	48.7108	48.7894	48.8646	48.9377	49.0109	49.076	49.1407	49.2055	49.2671	49.3263	49.3855	49.4402	49.4915	49.5429	49.5945	49.6427	49.6875	49.7332	49.779	49.823	49.8615	49.9006	49.9401	49.9796	50.0154	50.0477	50.08	50.1124	50.1448	50.1777	50.2106	50.2366	50.2625	50.2887	50.3148	50.341	50.3672	50.3933
354	47.6375	47.752	47.8634	47.9706	48.0748	48.1753	48.2732	48.365	48.4561	48.5424	48.6285	48.7077	48.7862	48.8615	48.9346	49.0077	49.0729	49.1376	49.2024	49.264	49.3233	49.3825	49.4372	49.4886	49.54	49.5916	49.6399	49.6846	49.7304	49.7762	49.8203	49.8588	49.8979	49.9375	49.977	50.0128	50.0452	50.0776	50.1099	50.1424	50.1753	50.2082	50.2343	50.2602	50.2864	50.3126	50.3389	50.3651	50.3913
355	47.6343	47.7489	47.8603	47.9674	48.0716	48.1722	48.27	48.3618	48.4529	48.5393	48.6253	48.7045	48.7831	48.8583	48.9315	49.0046	49.0698	49.1346	49.1994	49.261	49.3203	49.3795	49.4342	49.4857	49.5371	49.5888	49.637	49.6818	49.7276	49.7734	49.8176	49.8561	49.8953	49.9349	49.9744	50.0103	50.0427	50.0751	50.1075	50.14	50.173	50.2059	50.232	50.258	50.2842	50.3105	50.3367	50.363	50.3892
356	47.6312	47.7458	47.8572	47.9643	48.0685	48.169	48.2669	48.3587	48.4498	48.5361	48.6221	48.7014	48.7799	48.8552	48.9284	49.0015	49.0667	49.1315	49.1963	49.258	49.3173	49.3765	49.4313	49.4827	49.5342	49.5859	49.6342	49.679	49.7248	49.7707	49.8149	49.8534	49.8926	49.9322	49.9718	50.0077	50.0401	50.0726	50.105	50.1376	50.1706	50.2036	50.2297	50.2557	50.282	50.3083	50.3346	50.3609	50.3871
357	47.6281	47.7426	47.854	47.9611	48.0653	48.1659	48.2637	48.3555	48.4466	48.533	48.619	48.6982	48.7768	48.8521	48.9252	48.9984	49.0636	49.1284	49.1933	49.2549	49.3142	49.3736	49.4283	49.4798	49.5313	49.583	49.6313	49.6762	49.722	49.7679	49.8121	49.8507	49.89	49.9296	49.9692	50.0051	50.0376	50.0701	50.1026	50.1352	50.1682	50.2012	50.2274	50.2535	50.2798	50.3061	50.3324	50.3587	50.3851
358	47.625	47.7395	47.8509	47.958	48.0622	48.1627	48.2605	48.3523	48.4434	48.5298	48.6158	48.6951	48.7736	48.8489	48.9221	48.9953	49.0605	49.1254	49.1902	49.2519	49.3112	49.3706	49.4254	49.4769	49.5284	49.5801	49.6285	49.6734	49.7192	49.7652	49.8094	49.848	49.8873	49.927	49.9667	50.0026	50.0351	50.0676	50.1002	50.1328	50.1658	50.1989	50.2251	50.2512	50.2776	50.3039	50.3303	50.3566	50.383
359	47.6219	47.7364	47.8478	47.9548	48.059	48.1595	48.2574	48.3492	48.4403	48.5266	48.6127	48.6919	48.7705	48.8458	48.919	48.9922	49.0574	49.1223	49.1872	49.2489	49.3082	49.3676	49.4224	49.4739	49.5255	49.5772	49.6256	49.6705	49.7164	49.7624	49.8067	49.8453	49.8847	49.9244	49.9641	50	50.0326	50.0652	50.0977	50.1304	50.1635	50.1966	50.2228	50.2489	50.2753	50.3017	50.3281	50.3545	50.3809
360	47.6188	47.7333	47.8446	47.9517	48.0558	48.1564	48.2542	48.346	48.4371	48.5235	48.6095	48.6888	48.7673	48.8427	48.9159	48.9891	49.0543	49.1192	49.1841	49.2458	49.3052	49.3646	49.4194	49.471	49.5226	49.5744	49.6228	49.6677	49.7137	49.7597	49.804	49.8426	49.882	49.9217	49.9615	49.9975	50.0301	50.0627	50.0953	50.128	50.1611	50.1942	50.2205	50.2467	50.2731	50.2996	50.326	50.3524	50.3789
361	47.6157	47.7302	47.8415	47.9486	48.0527	48.1532	48.251	48.3428	48.4339	48.5203	48.6063	48.6856	48.7642	48.8395	48.9128	48.986	49.0512	49.1162	49.1811	49.2428	49.3022	49.3616	49.4165	49.4681	49.5197	49.5715	49.6199	49.6649	49.7109	49.7569	49.8012	49.84	49.8793	49.9191	49.9589	49.9949	50.0276	50.0602	50.0928	50.1256	50.1587	50.1919	50.2182	50.2444	50.2709	50.2974	50.3238	50.3503	50.3768
362	47.6126	47.727	47.8384	47.9454	48.0495	48.1501	48.2479	48.3397	48.4308	48.5171	48.6032	48.6825	48.7611	48.8364	48.9096	48.9829	49.0482	49.1131	49.178	49.2398	49.2992	49.3586	49.4135	49.4651	49.5168	49.5686	49.6171	49.6621	49.7081	49.7541	49.7985	49.8373	49.8767	49.9165	49.9563	49.9924	50.0251	50.0577	50.0904	50.1232	50.1564	50.1896	50.2159	50.2422	50.2687	50.2952	50.3217	50.3482	50.3747
363	47.6095	47.7239	47.8352	47.9423	48.0464	48.1469	48.2447	48.3365	48.4276	48.514	48.6	48.6793	48.7579	48.8333	48.9065	48.9798	49.0451	49.11	49.175	49.2367	49.2962	49.3556	49.4106	49.4622	49.5139	49.5657	49.6142	49.6593	49.7053	49.7514	49.7958	49.8346	49.874	49.9139	49.9537	49.9898	50.0225	50.0552	50.0879	50.1208	50.154	50.1872	50.2136	50.2399	50.2665	50.293	50.3196	50.3461	50.3727
364	47.6064	47.7208	47.8321	47.9391	48.0432	48.1437	48.2415	48.3333	48.4244	48.5108	48.5969	48.6762	48.7548	48.8301	48.9034	48.9767	49.042	49.1069	49.1719	49.2337	49.2932	49.3527	49.4076	49.4593	49.511	49.5628	49.6114	49.6564	49.7025	49.7486	49.7931	49.8319	49.8714	49.9113	49.9511	49.9873	50.02	50.0528	50.0855	50.1184	50.1516	50.1849	50.2113	50.2376	50.2642	50.2908	50.3174	50.344	50.3706
365	47.6033	47.7177	47.829	47.936	48.0401	48.1406	48.2384	48.3302	48.4213	48.5076	48.5937	48.673	48.7516	48.827	48.9003	48.9736	49.0389	49.1039	49.1688	49.2307	49.2902	49.3497	49.4046	49.4563	49.508	49.5599	49.6085	49.6536	49.6997	49.7459	49.7903	49.8292	49.8687	49.9086	49.9485	49.9847	50.0175	50.0503	50.0831	50.116	50.1493	50.1826	50.2091	50.2354	50.262	50.2886	50.3153	50.3419	50.3685
366	47.6002	47.7146	47.8258	47.9328	48.0369	48.1374	48.2352	48.327	48.4181	48.5045	48.5905	48.6699	48.7485	48.8239	48.8972	48.9705	49.0358	49.1008	49.1658	49.2276	49.2872	49.3467	49.4017	49.4534	49.5051	49.5571	49.6057	49.6508	49.6969	49.7431	49.7876	49.8265	49.8661	49.906	49.946	49.9822	50.015	50.0478	50.0806	50.1135	50.1469	50.1802	50.2068	50.2331	50.2598	50.2865	50.3131	50.3398	50.3665
367	47.5971	47.7114	47.8227	47.9297	48.0338	48.1343	48.232	48.3238	48.4149	48.5013	48.5874	48.6667	48.7453	48.8207	48.894	48.9674	49.0327	49.0977	49.1627	49.2246	49.2842	49.3437	49.3987	49.4505	49.5022	49.5542	49.6028	49.648	49.6941	49.7404	49.7849	49.8238	49.8634	49.9034	49.9434	49.9796	50.0125	50.0453	50.0782	50.1111	50.1445	50.1779	50.2045	50.2309	50.2576	50.2843	50.311	50.3377	50.3644
368	47.594	47.7083	47.8196	47.9265	48.0306	48.1311	48.2289	48.3207	48.4118	48.4982	48.5842	48.6636	48.7422	48.8176	48.8909	48.9643	49.0296	49.0947	49.1597	49.2216	49.2811	49.3407	49.3957	49.4475	49.4993	49.5513	49.6	49.6452	49.6913	49.7376	49.7822	49.8211	49.8607	49.9008	49.9408	49.9771	50.01	50.0428	50.0757	50.1087	50.1421	50.1756	50.2022	50.2286	50.2554	50.2821	50.3088	50.3356	50.3623
369	47.5909	47.7052	47.8164	47.9234	48.0275	48.1279	48.2257	48.3175	48.4086	48.495	48.5811	48.6604	48.7391	48.8145	48.8878	48.9611	49.0265	49.0916	49.1566	49.2185	49.2781	49.3377	49.3928	49.4446	49.4964	49.5484	49.5971	49.6423	49.6886	49.7348	49.7794	49.8184	49.8581	49.8981	49.9382	49.9745	50.0074	50.0404	50.0733	50.1063	50.1398	50.1732	50.1999	50.2264	50.2531	50.2799	50.3067	50.3335	50.3603
370	47.5878	47.7021	47.8133	47.9202	48.0243	48.1248	48.2225	48.3143	48.4054	48.4918	48.5779	48.6573	48.7359	48.8113	48.8847	48.958	49.0234	49.0885	49.1536	49.2155	49.2751	49.3347	49.3898	49.4417	49.4935	49.5455	49.5943	49.6395	49.6858	49.7321	49.7767	49.8157	49.8554	49.8955	49.9356	49.972	50.0049	50.0379	50.0708	50.1039	50.1374	50.1709	50.1976	50.2241	50.2509	50.2777	50.3045	50.3314	50.3582
371	47.5847	47.6989	47.8102	47.9171	48.0211	48.1216	48.2194	48.3112	48.4023	48.4887	48.5747	48.6541	48.7328	48.8082	48.8816	48.9549	49.0204	49.0854	49.1505	49.2125	49.2721	49.3318	49.3869	49.4387	49.4906	49.5427	49.5914	49.6367	49.683	49.7293	49.774	49.813	49.8528	49.8929	49.933	49.9694	50.0024	50.0354	50.0684	50.1015	50.135	50.1686	50.1953	50.2218	50.2487	50.2755	50.3024	50.3293	50.3561
372	47.5816	47.6958	47.807	47.914	48.018	48.1184	48.2162	48.308	48.3991	48.4855	48.5716	48.6509	48.7296	48.8051	48.8784	48.9518	49.0173	49.0824	49.1475	49.2094	49.2691	49.3288	49.3839	49.4358	49.4877	49.5398	49.5886	49.6339	49.6802	49.7266	49.7713	49.8103	49.8501	49.8903	49.9304	49.9669	49.9999	50.0329	50.066	50.0991	50.1327	50.1662	50.193	50.2196	50.2465	50.2734	50.3003	50.3272	50.354
373	47.5785	47.6927	47.8039	47.9108	48.0148	48.1153	48.213	48.3048	48.3959	48.4823	48.5684	48.6478	48.7265	48.8019	48.8753	48.9487	49.0142	49.0793	49.1444	49.2064	49.2661	49.3258	49.3809	49.4329	49.4848	49.5369	49.5857	49.6311	49.6774	49.7238	49.7685	49.8077	49.8475	49.8877	49.9278	49.9643	49.9974	50.0304	50.0635	50.0967	50.1303	50.1639	50.1907	50.2173	50.2442	50.2712	50.2981	50.325	50.352
374	47.5754	47.6896	47.8008	47.9077	48.0117	48.1121	48.2099	48.3017	48.3928	48.4792	48.5653	48.6446	48.7233	48.7988	48.8722	48.9456	49.0111	49.0762	49.1414	49.2034	49.2631	49.3228	49.378	49.4299	49.4819	49.534	49.5829	49.6282	49.6746	49.7211	49.7658	49.805	49.8448	49.885	49.9253	49.9618	49.9949	50.028	50.0611	50.0943	50.1279	50.1616	50.1884	50.2151	50.242	50.269	50.296	50.3229	50.3499
375	47.5723	47.6865	47.7976	47.9045	48.0085	48.109	48.2067	48.2985	48.3896	48.476	48.5621	48.6415	48.7202	48.7957	48.8691	48.9425	49.008	49.0732	49.1383	49.2004	49.2601	49.3198	49.375	49.427	49.479	49.5311	49.58	49.6254	49.6718	49.7183	49.7631	49.8023	49.8421	49.8824	49.9227	49.9592	49.9924	50.0255	50.0586	50.0919	50.1256	50.1592	50.1861	50.2128	50.2398	50.2668	50.2938	50.3208	50.3478
376	47.5692	47.6833	47.7945	47.9014	48.0054	48.1058	48.2035	48.2953	48.3864	48.4728	48.5589	48.6383	48.717	48.7925	48.866	48.9394	49.0049	49.0701	49.1353	49.1973	49.2571	49.3168	49.3721	49.4241	49.4761	49.5283	49.5771	49.6226	49.669	49.7155	49.7604	49.7996	49.8395	49.8798	49.9201	49.9567	49.9898	50.023	50.0562	50.0895	50.1232	50.1569	50.1838	50.2105	50.2376	50.2646	50.2917	50.3187	50.3458
377	47.5661	47.6802	47.7914	47.8982	48.0022	48.1026	48.2004	48.2922	48.3833	48.4697	48.5558	48.6352	48.7139	48.7894	48.8629	48.9363	49.0018	49.067	49.1322	49.1943	49.2541	49.3138	49.3691	49.4211	49.4732	49.5254	49.5743	49.6198	49.6663	49.7128	49.7576	49.7969	49.8368	49.8772	49.9175	49.9541	49.9873	50.0205	50.0537	50.0871	50.1208	50.1546	50.1815	50.2083	50.2354	50.2625	50.2895	50.3166	50.3437
378	47.5629	47.6771	47.7882	47.8951	47.9991	48.0995	48.1972	48.289	48.3801	48.4665	48.5526	48.632	48.7108	48.7863	48.8597	48.9332	48.9987	49.0639	49.1292	49.1913	49.2511	49.3109	49.3661	49.4182	49.4703	49.5225	49.5714	49.617	49.6635	49.71	49.7549	49.7942	49.8342	49.8745	49.9149	49.9516	49.9848	50.018	50.0513	50.0847	50.1185	50.1522	50.1792	50.206	50.2331	50.2603	50.2874	50.3145	50.3416
379	47.5598	47.674	47.7851	47.8919	47.9959	48.0963	48.194	48.2858	48.3769	48.4634	48.5495	48.6289	48.7076	48.7831	48.8566	48.9301	48.9957	49.0609	49.1261	49.1882	49.248	49.3079	49.3632	49.4153	49.4673	49.5196	49.5686	49.6142	49.6607	49.7073	49.7522	49.7915	49.8315	49.8719	49.9123	49.949	49.9823	50.0156	50.0489	50.0823	50.1161	50.1499	50.1769	50.2038	50.2309	50.2581	50.2852	50.3124	50.3396
380	47.5567	47.6709	47.7819	47.8888	47.9928	48.0932	48.1909	48.2827	48.3738	48.4602	48.5463	48.6257	48.7045	48.78	48.8535	48.927	48.9926	49.0578	49.1231	49.1852	49.245	49.3049	49.3602	49.4123	49.4644	49.5167	49.5657	49.6113	49.6579	49.7045	49.7495	49.7888	49.8289	49.8693	49.9097	49.9465	49.9798	50.0131	50.0464	50.0799	50.1137	50.1476	50.1746	50.2015	50.2287	50.2559	50.2831	50.3103	50.3375
381	47.5536	47.6677	47.7788	47.8856	47.9896	48.09	48.1877	48.2795	48.3706	48.457	48.5431	48.6226	48.7013	48.7769	48.8504	48.9239	48.9895	49.0547	49.12	49.1822	49.242	49.3019	49.3573	49.4094	49.4615	49.5139	49.5629	49.6085	49.6551	49.7018	49.7467	49.7861	49.8262	49.8667	49.9071	49.9439	49.9773	50.0106	50.044	50.0775	50.1113	50.1452	50.1723	50.1992	50.2265	50.2537	50.281	50.3082	50.3354
382	47.5505	47.6646	47.7757	47.8825	47.9864	48.0868	48.1845	48.2763	48.3674	48.4539	48.54	48.6194	48.6982	48.7737	48.8473	48.9208	48.9864	49.0517	49.1169	49.1791	49.239	49.2989	49.3543	49.4065	49.4586	49.511	49.56	49.6057	49.6523	49.699	49.744	49.7834	49.8236	49.8641	49.9046	49.9414	49.9747	50.0081	50.0415	50.075	50.109	50.1429	50.17	50.197	50.2243	50.2515	50.2788	50.3061	50.3334
383	47.5474	47.6615	47.7725	47.8794	47.9833	48.0837	48.1814	48.2732	48.3643	48.4507	48.5368	48.6163	48.695	48.7706	48.8441	48.9177	48.9833	49.0486	49.1139	49.1761	49.236	49.2959	49.3513	49.4035	49.4557	49.5081	49.5572	49.6029	49.6495	49.6962	49.7413	49.7807	49.8209	49.8614	49.902	49.9388	49.9722	50.0057	50.0391	50.0726	50.1066	50.1406	50.1677	50.1947	50.222	50.2494	50.2767	50.304	50.3313
384	47.5443	47.6584	47.7694	47.8762	47.9801	48.0805	48.1782	48.27	48.3611	48.4475	48.5337	48.6131	48.6919	48.7675	48.841	48.9146	48.9802	49.0455	49.1108	49.1731	49.233	49.2929	49.3484	49.4006	49.4528	49.5052	49.5543	49.6001	49.6467	49.6935	49.7386	49.7781	49.8182	49.8588	49.8994	49.9363	49.9697	50.0032	50.0366	50.0702	50.1042	50.1382	50.1654	50.1925	50.2198	50.2472	50.2745	50.3019	50.3292
385	47.5412	47.6553	47.7663	47.8731	47.977	48.0773	48.1751	48.2668	48.3579	48.4444	48.5305	48.61	48.6888	48.7643	48.8379	48.9114	48.9771	49.0425	49.1078	49.17	49.23	49.29	49.3454	49.3977	49.4499	49.5023	49.5515	49.5972	49.6439	49.6907	49.7358	49.7754	49.8156	49.8562	49.8968	49.9337	49.9672	50.0007	50.0342	50.0678	50.1019	50.1359	50.1631	50.1902	50.2176	50.245	50.2724	50.2998	50.3272
386	47.5381	47.6521	47.7631	47.8699	47.9738	48.0742	48.1719	48.2637	48.3548	48.4412	48.5273	48.6068	48.6856	48.7612	48.8348	48.9083	48.974	49.0394	49.1047	49.167	49.227	49.287	49.3425	49.3947	49.447	49.4995	49.5486	49.5944	49.6412	49.688	49.7331	49.7727	49.8129	49.8536	49.8942	49.9311	49.9647	49.9982	50.0317	50.0654	50.0995	50.1336	50.1608	50.188	50.2154	50.2428	50.2702	50.2977	50.3251
387	47.535	47.649	47.76	47.8668	47.9707	48.071	48.1687	48.2605	48.3516	48.438	48.5242	48.6037	48.6825	48.7581	48.8317	48.9052	48.9709	49.0363	49.1017	49.164	49.224	49.284	49.3395	49.3918	49.4441	49.4966	49.5458	49.5916	49.6384	49.6852	49.7304	49.77	49.8103	49.8509	49.8916	49.9286	49.9622	49.9957	50.0293	50.063	50.0971	50.1312	50.1585	50.1857	50.2132	50.2406	50.2681	50.2956	50.323
388	47.5319	47.6459	47.7569	47.8636	47.9675	48.0679	48.1656	48.2573	48.3484	48.4349	48.521	48.6005	48.6793	48.7549	48.8285	48.9021	48.9679	49.0332	49.0986	49.1609	49.221	49.281	49.3365	49.3889	49.4412	49.4937	49.5429	49.5888	49.6356	49.6825	49.7277	49.7673	49.8076	49.8483	49.889	49.926	49.9597	49.9933	50.0269	50.0606	50.0948	50.1289	50.1563	50.1834	50.2109	50.2384	50.2659	50.2934	50.321
389	47.5288	47.6428	47.7537	47.8605	47.9644	48.0647	48.1624	48.2542	48.3453	48.4317	48.5179	48.5974	48.6762	48.7518	48.8254	48.899	48.9648	49.0302	49.0956	49.1579	49.218	49.278	49.3336	49.3859	49.4383	49.4908	49.5401	49.586	49.6328	49.6797	49.7249	49.7646	49.805	49.8457	49.8864	49.9235	49.9571	49.9908	50.0244	50.0582	50.0924	50.1266	50.154	50.1812	50.2087	50.2363	50.2638	50.2913	50.3189
390	47.5257	47.6397	47.7506	47.8573	47.9612	48.0615	48.1592	48.251	48.3421	48.4286	48.5147	48.5942	48.673	48.7487	48.8223	48.8959	48.9617	49.0271	49.0925	49.1549	49.215	49.275	49.3306	49.383	49.4354	49.4879	49.5372	49.5831	49.63	49.6769	49.7222	49.7619	49.8023	49.8431	49.8839	49.9209	49.9546	49.9883	50.022	50.0558	50.09	50.1242	50.1517	50.1789	50.2065	50.2341	50.2617	50.2892	50.3168
391	47.5226	47.6365	47.7475	47.8542	47.9581	48.0584	48.1561	48.2478	48.3389	48.4254	48.5115	48.5911	48.6699	48.7455	48.8192	48.8928	48.9586	49.024	49.0895	49.1518	49.2119	49.272	49.3277	49.3801	49.4325	49.4851	49.5344	49.5803	49.6272	49.6742	49.7195	49.7592	49.7996	49.8405	49.8813	49.9184	49.9521	49.9858	50.0195	50.0534	50.0876	50.1219	50.1494	50.1767	50.2043	50.2319	50.2595	50.2871	50.3147
392	47.5195	47.6334	47.7443	47.851	47.9549	48.0552	48.1529	48.2447	48.3357	48.4222	48.5084	48.5879	48.6667	48.7424	48.8161	48.8897	48.9555	49.021	49.0864	49.1488	49.2089	49.2691	49.3247	49.3771	49.4295	49.4822	49.5315	49.5775	49.6244	49.6714	49.7168	49.7565	49.797	49.8378	49.8787	49.9158	49.9496	49.9833	50.0171	50.051	50.0853	50.1196	50.1471	50.1744	50.2021	50.2297	50.2574	50.285	50.3127
393	47.5164	47.6303	47.7412	47.8479	47.9517	48.0521	48.1497	48.2415	48.3326	48.4191	48.5052	48.5848	48.6636	48.7393	48.8129	48.8866	48.9524	49.0179	49.0834	49.1458	49.2059	49.2661	49.3217	49.3742	49.4266	49.4793	49.5287	49.5747	49.6216	49.6687	49.714	49.7538	49.7943	49.8352	49.8761	49.9133	49.9471	49.9809	50.0146	50.0486	50.0829	50.1172	50.1448	50.1721	50.1998	50.2275	50.2552	50.2829	50.3106
394	47.5133	47.6272	47.7381	47.8448	47.9486	48.0489	48.1466	48.2383	48.3294	48.4159	48.5021	48.5816	48.6605	48.7362	48.8098	48.8835	48.9493	49.0148	49.0803	49.1427	49.2029	49.2631	49.3188	49.3713	49.4237	49.4764	49.5258	49.5719	49.6188	49.6659	49.7113	49.7511	49.7917	49.8326	49.8735	49.9107	49.9446	49.9784	50.0122	50.0462	50.0805	50.1149	50.1425	50.1699	50.1976	50.2254	50.2531	50.2808	50.3085
395	47.5102	47.6241	47.7349	47.8416	47.9454	48.0457	48.1434	48.2352	48.3262	48.4127	48.4989	48.5785	48.6573	48.733	48.8067	48.8804	48.9462	49.0117	49.0773	49.1397	49.1999	49.2601	49.3158	49.3683	49.4208	49.4735	49.523	49.569	49.6161	49.6632	49.7086	49.7484	49.789	49.83	49.8709	49.9082	49.942	49.9759	50.0098	50.0438	50.0782	50.1126	50.1402	50.1676	50.1954	50.2232	50.2509	50.2787	50.3065
396	47.5071	47.6209	47.7318	47.8385	47.9423	48.0426	48.1402	48.232	48.3231	48.4096	48.4957	48.5753	48.6542	48.7299	48.8036	48.8773	48.9431	49.0087	49.0742	49.1367	49.1969	49.2571	49.3129	49.3654	49.4179	49.4707	49.5201	49.5662	49.6133	49.6604	49.7059	49.7458	49.7864	49.8273	49.8683	49.9056	49.9395	49.9734	50.0073	50.0414	50.0758	50.1103	50.1379	50.1654	50.1932	50.221	50.2488	50.2766	50.3044
397	47.504	47.6178	47.7287	47.8353	47.9391	48.0394	48.1371	48.2288	48.3199	48.4064	48.4926	48.5721	48.651	48.7268	48.8005	48.8742	48.9401	49.0056	49.0712	49.1336	49.1939	49.2541	49.3099	49.3625	49.415	49.4678	49.5173	49.5634	49.6105	49.6576	49.7031	49.7431	49.7837	49.8247	49.8657	49.9031	49.937	49.9709	50.0049	50.0389	50.0734	50.1079	50.1356	50.1631	50.191	50.2188	50.2466	50.2745	50.3023
398	47.5009	47.6147	47.7255	47.8322	47.936	48.0362	48.1339	48.2257	48.3167	48.4032	48.4894	48.569	48.6479	48.7236	48.7973	48.8711	48.937	49.0025	49.0681	49.1306	49.1909	49.2511	49.3069	49.3595	49.4121	49.4649	49.5144	49.5606	49.6077	49.6549	49.7004	49.7404	49.781	49.8221	49.8632	49.9005	49.9345	49.9685	50.0024	50.0365	50.0711	50.1056	50.1333	50.1609	50.1887	50.2166	50.2445	50.2724	50.3003
399	47.4978	47.6116	47.7224	47.829	47.9328	48.0331	48.1307	48.2225	48.3136	48.4001	48.4863	48.5658	48.6447	48.7205	48.7942	48.868	48.9339	48.9995	49.065	49.1276	49.1879	49.2482	49.304	49.3566	49.4092	49.462	49.5116	49.5578	49.6049	49.6521	49.6977	49.7377	49.7784	49.8195	49.8606	49.898	49.932	49.966	50	50.0341	50.0687	50.1033	50.131	50.1586	50.1865	50.2144	50.2424	50.2703	50.2982
400	47.4946	47.6084	47.7193	47.8259	47.9297	48.0299	48.1276	48.2193	48.3104	48.3969	48.4831	48.5627	48.6416	48.7174	48.7911	48.8648	48.9308	48.9964	49.062	49.1246	49.1849	49.2452	49.301	49.3537	49.4063	49.4591	49.5087	49.5549	49.6021	49.6494	49.695	49.735	49.7757	49.8169	49.858	49.8954	49.9295	49.9635	49.9975	50.0317	50.0663	50.1009	50.1287	50.1563	50.1843	50.2123	50.2402	50.2682	50.2961
401	47.4915	47.6053	47.7161	47.8227	47.9265	48.0268	48.1244	48.2162	48.3072	48.3938	48.4799	48.5595	48.6385	48.7142	48.788	48.8617	48.9277	48.9933	49.0589	49.1215	49.1819	49.2422	49.298	49.3507	49.4034	49.4563	49.5059	49.5521	49.5993	49.6466	49.6922	49.7323	49.7731	49.8142	49.8554	49.8929	49.9269	49.961	49.9951	50.0293	50.064	50.0986	50.1264	50.1541	50.1821	50.2101	50.2381	50.2661	50.2941
402	47.4884	47.6022	47.713	47.8196	47.9234	48.0236	48.1212	48.213	48.3041	48.3906	48.4768	48.5564	48.6353	48.7111	48.7849	48.8586	48.9246	48.9903	49.0559	49.1185	49.1788	49.2392	49.2951	49.3478	49.4005	49.4534	49.503	49.5493	49.5965	49.6439	49.6895	49.7296	49.7704	49.8116	49.8528	49.8903	49.9244	49.9585	49.9927	50.0269	50.0616	50.0963	50.1241	50.1518	50.1799	50.2079	50.2359	50.264	50.292
403	47.4853	47.5991	47.7099	47.8164	47.9202	48.0204	48.1181	48.2098	48.3009	48.3874	48.4736	48.5532	48.6322	48.708	48.7817	48.8555	48.9215	48.9872	49.0528	49.1155	49.1758	49.2362	49.2921	49.3448	49.3976	49.4505	49.5002	49.5465	49.5937	49.6411	49.6868	49.7269	49.7678	49.809	49.8502	49.8878	49.9219	49.9561	49.9902	50.0245	50.0592	50.0939	50.1218	50.1496	50.1776	50.2057	50.2338	50.2619	50.2899
404	47.4822	47.596	47.7067	47.8133	47.917	48.0173	48.1149	48.2067	48.2977	48.3843	48.4705	48.5501	48.629	48.7048	48.7786	48.8524	48.9184	48.9841	49.0498	49.1124	49.1728	49.2332	49.2892	49.3419	49.3947	49.4476	49.4973	49.5437	49.591	49.6383	49.6841	49.7242	49.7651	49.8064	49.8476	49.8852	49.9194	49.9536	49.9878	50.0221	50.0568	50.0916	50.1195	50.1473	50.1754	50.2035	50.2316	50.2597	50.2879
405	47.4791	47.5928	47.7036	47.8102	47.9139	48.0141	48.1117	48.2035	48.2946	48.3811	48.4673	48.5469	48.6259	48.7017	48.7755	48.8493	48.9153	48.981	49.0467	49.1094	49.1698	49.2302	49.2862	49.339	49.3918	49.4447	49.4945	49.5408	49.5882	49.6356	49.6813	49.7215	49.7624	49.8037	49.845	49.8827	49.9169	49.9511	49.9853	50.0197	50.0545	50.0893	50.1172	50.145	50.1732	50.2013	50.2295	50.2576	50.2858
406	47.476	47.5897	47.7005	47.807	47.9107	48.011	48.1086	48.2003	48.2914	48.3779	48.4641	48.5438	48.6227	48.6986	48.7724	48.8462	48.9123	48.978	49.0437	49.1064	49.1668	49.2273	49.2832	49.336	49.3888	49.4419	49.4916	49.538	49.5854	49.6328	49.6786	49.7188	49.7598	49.8011	49.8425	49.8801	49.9144	49.9486	49.9829	50.0173	50.0521	50.0869	50.1149	50.1428	50.171	50.1992	50.2273	50.2555	50.2837
407	47.4729	47.5866	47.6973	47.8039	47.9076	48.0078	48.1054	48.1972	48.2882	48.3748	48.461	48.5406	48.6196	48.6954	48.7693	48.8431	48.9092	48.9749	49.0406	49.1033	49.1638	49.2243	49.2803	49.3331	49.3859	49.439	49.4888	49.5352	49.5826	49.6301	49.6759	49.7162	49.7571	49.7985	49.8399	49.8776	49.9119	49.9462	49.9804	50.0149	50.0497	50.0846	50.1126	50.1405	50.1688	50.197	50.2252	50.2534	50.2817
408	47.4698	47.5835	47.6942	47.8007	47.9044	48.0046	48.1022	48.194	48.2851	48.3716	48.4578	48.5375	48.6164	48.6923	48.7661	48.84	48.9061	48.9718	49.0376	49.1003	49.1608	49.2213	49.2773	49.3302	49.383	49.4361	49.4859	49.5324	49.5798	49.6273	49.6732	49.7135	49.7545	49.7959	49.8373	49.875	49.9093	49.9437	49.978	50.0125	50.0474	50.0823	50.1103	50.1383	50.1665	50.1948	50.2231	50.2513	50.2796
409	47.4667	47.5804	47.6911	47.7976	47.9013	48.0015	48.0991	48.1908	48.2819	48.3684	48.4547	48.5343	48.6133	48.6892	48.763	48.8369	48.903	48.9688	49.0345	49.0973	49.1578	49.2183	49.2744	49.3272	49.3801	49.4332	49.4831	49.5296	49.577	49.6246	49.6704	49.7108	49.7518	49.7933	49.8347	49.8725	49.9068	49.9412	49.9756	50.0101	50.045	50.0799	50.108	50.136	50.1643	50.1926	50.2209	50.2492	50.2775
410	47.4636	47.5772	47.6879	47.7944	47.8981	47.9983	48.0959	48.1877	48.2787	48.3653	48.4515	48.5312	48.6102	48.686	48.7599	48.8338	48.8999	48.9657	49.0315	49.0942	49.1548	49.2153	49.2714	49.3243	49.3772	49.4303	49.4802	49.5267	49.5742	49.6218	49.6677	49.7081	49.7492	49.7906	49.8321	49.8699	49.9043	49.9387	49.9731	50.0077	50.0426	50.0776	50.1058	50.1338	50.1621	50.1904	50.2188	50.2471	50.2754
411	47.4611	47.5747	47.6854	47.7919	47.8956	47.9958	48.0933	48.1851	48.2762	48.3627	48.4489	48.5286	48.6076	48.6835	48.7574	48.8312	48.8974	48.9632	49.029	49.0917	49.1523	49.2128	49.2689	49.3219	49.3748	49.4279	49.4778	49.5244	49.5719	49.6195	49.6654	49.7058	49.7469	49.7884	49.8299	49.8677	49.9022	49.9366	49.971	50.0056	50.0406	50.0756	50.1037	50.1318	50.1601	50.1885	50.2169	50.2452	50.2736
412	47.459	47.5726	47.6833	47.7897	47.8934	47.9936	48.0912	48.1829	48.274	48.3605	48.4468	48.5264	48.6054	48.6813	48.7552	48.8291	48.8952	48.961	49.0268	49.0896	49.1502	49.2107	49.2668	49.3198	49.3727	49.4259	49.4758	49.5223	49.5698	49.6175	49.6634	49.7038	49.7449	49.7864	49.828	49.8658	49.9002	49.9347	49.9691	50.0037	50.0387	50.0737	50.1019	50.13	50.1584	50.1868	50.2151	50.2435	50.2719
413	47.4569	47.5705	47.6811	47.7876	47.8913	47.9914	48.089	48.1808	48.2718	48.3584	48.4446	48.5243	48.6032	48.6791	48.753	48.8269	48.893	48.9589	49.0247	49.0874	49.148	49.2086	49.2647	49.3177	49.3706	49.4238	49.4737	49.5203	49.5678	49.6154	49.6614	49.7018	49.7429	49.7845	49.826	49.8639	49.8983	49.9328	49.9672	50.0018	50.0369	50.0719	50.1001	50.1282	50.1566	50.185	50.2134	50.2418	50.2702
414	47.4548	47.5684	47.679	47.7855	47.8891	47.9893	48.0869	48.1786	48.2697	48.3562	48.4424	48.5221	48.6011	48.677	48.7508	48.8247	48.8909	48.9567	49.0225	49.0853	49.1459	49.2065	49.2626	49.3156	49.3685	49.4217	49.4716	49.5182	49.5658	49.6134	49.6594	49.6998	49.7409	49.7825	49.824	49.8619	49.8964	49.9309	49.9654	50	50.035	50.0701	50.0983	50.1264	50.1548	50.1833	50.2117	50.2401	50.2685
415	47.4527	47.5662	47.6769	47.7833	47.887	47.9871	48.0847	48.1764	48.2675	48.354	48.4402	48.5199	48.5989	48.6748	48.7487	48.8226	48.8887	48.9545	49.0204	49.0832	49.1438	49.2043	49.2605	49.3135	49.3664	49.4196	49.4696	49.5161	49.5637	49.6114	49.6573	49.6978	49.739	49.7805	49.8221	49.86	49.8945	49.929	49.9635	49.9981	50.0332	50.0683	50.0965	50.1246	50.1531	50.1815	50.21	50.2384	50.2669
416	47.4505	47.5641	47.6747	47.7812	47.8848	47.985	48.0825	48.1742	48.2653	48.3518	48.4381	48.5177	48.5967	48.6726	48.7465	48.8204	48.8866	48.9524	49.0182	49.081	49.1416	49.2022	49.2584	49.3113	49.3643	49.4175	49.4675	49.5141	49.5617	49.6093	49.6553	49.6958	49.737	49.7786	49.8201	49.858	49.8926	49.9271	49.9616	49.9963	50.0313	50.0664	50.0947	50.1228	50.1513	50.1798	50.2082	50.2367	50.2652
417	47.4484	47.562	47.6726	47.779	47.8827	47.9828	48.0804	48.1721	48.2631	48.3497	48.4359	48.5156	48.5946	48.6704	48.7443	48.8182	48.8844	48.9502	49.0161	49.0789	49.1395	49.2001	49.2563	49.3092	49.3622	49.4154	49.4654	49.512	49.5596	49.6073	49.6533	49.6938	49.735	49.7766	49.8182	49.8561	49.8906	49.9252	49.9597	49.9944	50.0295	50.0646	50.0929	50.121	50.1495	50.178	50.2065	50.235	50.2635
418	47.4463	47.5599	47.6705	47.7769	47.8805	47.9807	48.0782	48.1699	48.261	48.3475	48.4337	48.5134	48.5924	48.6683	48.7422	48.8161	48.8822	48.9481	49.0139	49.0767	49.1374	49.198	49.2541	49.3071	49.3601	49.4134	49.4633	49.51	49.5576	49.6053	49.6513	49.6918	49.733	49.7746	49.8162	49.8542	49.8887	49.9233	49.9578	49.9925	50.0276	50.0628	50.0911	50.1193	50.1478	50.1763	50.2048	50.2333	50.2618
419	47.4442	47.5577	47.6683	47.7747	47.8784	47.9785	48.076	48.1677	48.2588	48.3453	48.4315	48.5112	48.5902	48.6661	48.74	48.8139	48.8801	48.9459	49.0118	49.0746	49.1352	49.1958	49.252	49.305	49.358	49.4113	49.4613	49.5079	49.5555	49.6032	49.6493	49.6898	49.731	49.7727	49.8143	49.8522	49.8868	49.9214	49.956	49.9907	50.0258	50.0609	50.0893	50.1175	50.146	50.1745	50.203	50.2316	50.2601
420	47.4421	47.5556	47.6662	47.7726	47.8762	47.9763	48.0739	48.1656	48.2566	48.3431	48.4294	48.509	48.588	48.6639	48.7378	48.8117	48.8779	48.9438	49.0096	49.0725	49.1331	49.1937	49.2499	49.3029	49.356	49.4092	49.4592	49.5059	49.5535	49.6012	49.6473	49.6878	49.729	49.7707	49.8123	49.8503	49.8849	49.9195	49.9541	49.9888	50.024	50.0591	50.0875	50.1157	50.1442	50.1728	50.2013	50.2299	50.2584
421	47.44	47.5535	47.6641	47.7705	47.8741	47.9742	48.0717	48.1634	48.2545	48.341	48.4272	48.5069	48.5859	48.6617	48.7357	48.8096	48.8758	48.9416	49.0075	49.0703	49.131	49.1916	49.2478	49.3008	49.3539	49.4071	49.4571	49.5038	49.5515	49.5992	49.6452	49.6858	49.7271	49.7687	49.8104	49.8484	49.883	49.9176	49.9522	49.9869	50.0221	50.0573	50.0857	50.1139	50.1425	50.171	50.1996	50.2282	50.2567
422	47.4379	47.5514	47.6619	47.7683	47.8719	47.972	48.0695	48.1612	48.2523	48.3388	48.425	48.5047	48.5837	48.6596	48.7335	48.8074	48.8736	48.9395	49.0053	49.0682	49.1288	49.1895	49.2457	49.2987	49.3518	49.405	49.4551	49.5017	49.5494	49.5972	49.6432	49.6838	49.7251	49.7668	49.8084	49.8464	49.8811	49.9157	49.9503	49.9851	50.0203	50.0555	50.0839	50.1121	50.1407	50.1693	50.1979	50.2264	50.255
423	47.4358	47.5493	47.6598	47.7662	47.8698	47.9699	48.0674	48.1591	48.2501	48.3366	48.4228	48.5025	48.5815	48.6574	48.7313	48.8052	48.8714	48.9373	49.0032	49.066	49.1267	49.1873	49.2436	49.2966	49.3497	49.4029	49.453	49.4997	49.5474	49.5951	49.6412	49.6818	49.7231	49.7648	49.8065	49.8445	49.8791	49.9138	49.9484	49.9832	50.0184	50.0536	50.082	50.1103	50.1389	50.1675	50.1961	50.2247	50.2533
424	47.4337	47.5471	47.6577	47.764	47.8676	47.9677	48.0652	48.1569	48.2479	48.3345	48.4207	48.5003	48.5793	48.6552	48.7292	48.8031	48.8693	48.9351	49.001	49.0639	49.1245	49.1852	49.2414	49.2945	49.3476	49.4009	49.4509	49.4976	49.5453	49.5931	49.6392	49.6798	49.7211	49.7628	49.8045	49.8426	49.8772	49.9119	49.9465	49.9813	50.0166	50.0518	50.0802	50.1085	50.1371	50.1658	50.1944	50.223	50.2517
425	47.4316	47.545	47.6555	47.7619	47.8655	47.9655	48.0631	48.1547	48.2458	48.3323	48.4185	48.4982	48.5772	48.6531	48.727	48.8009	48.8671	48.933	48.9989	49.0617	49.1224	49.1831	49.2393	49.2924	49.3455	49.3988	49.4488	49.4956	49.5433	49.5911	49.6372	49.6778	49.7191	49.7608	49.8026	49.8406	49.8753	49.91	49.9447	49.9795	50.0147	50.05	50.0784	50.1067	50.1354	50.164	50.1927	50.2213	50.25
426	47.4294	47.5429	47.6534	47.7597	47.8633	47.9634	48.0609	48.1526	48.2436	48.3301	48.4163	48.496	48.575	48.6509	48.7248	48.7987	48.865	48.9308	48.9967	49.0596	49.1203	49.181	49.2372	49.2903	49.3434	49.3967	49.4468	49.4935	49.5412	49.589	49.6352	49.6758	49.7171	49.7589	49.8006	49.8387	49.8734	49.9081	49.9428	49.9776	50.0129	50.0481	50.0766	50.1049	50.1336	50.1623	50.1909	50.2196	50.2483
427	47.4273	47.5408	47.6513	47.7576	47.8612	47.9612	48.0587	48.1504	48.2414	48.3279	48.4141	48.4938	48.5728	48.6487	48.7226	48.7966	48.8628	48.9287	48.9946	49.0575	49.1181	49.1788	49.2351	49.2882	49.3413	49.3946	49.4447	49.4915	49.5392	49.587	49.6331	49.6738	49.7152	49.7569	49.7987	49.8368	49.8715	49.9062	49.9409	49.9757	50.011	50.0463	50.0748	50.1032	50.1318	50.1605	50.1892	50.2179	50.2466
428	47.4252	47.5386	47.6491	47.7555	47.859	47.9591	48.0566	48.1482	48.2393	48.3258	48.412	48.4916	48.5706	48.6465	48.7205	48.7944	48.8606	48.9265	48.9924	49.0553	49.116	49.1767	49.233	49.2861	49.3392	49.3925	49.4426	49.4894	49.5371	49.585	49.6311	49.6718	49.7132	49.7549	49.7967	49.8348	49.8696	49.9043	49.939	49.9739	50.0092	50.0445	50.073	50.1014	50.1301	50.1588	50.1875	50.2162	50.2449
429	47.4231	47.5365	47.647	47.7533	47.8569	47.9569	48.0544	48.1461	48.2371	48.3236	48.4098	48.4895	48.5685	48.6444	48.7183	48.7922	48.8585	48.9244	48.9903	49.0532	49.1139	49.1746	49.2309	49.284	49.3371	49.3904	49.4406	49.4873	49.5351	49.5829	49.6291	49.6698	49.7112	49.753	49.7948	49.8329	49.8676	49.9024	49.9371	49.972	50.0073	50.0427	50.0712	50.0996	50.1283	50.157	50.1858	50.2145	50.2432
430	47.421	47.5344	47.6449	47.7512	47.8547	47.9548	48.0522	48.1439	48.2349	48.3214	48.4076	48.4873	48.5663	48.6422	48.7161	48.7901	48.8563	48.9222	48.9881	49.051	49.1117	49.1725	49.2288	49.2819	49.335	49.3884	49.4385	49.4853	49.5331	49.5809	49.6271	49.6678	49.7092	49.751	49.7928	49.831	49.8657	49.9005	49.9352	49.9702	50.0055	50.0408	50.0694	50.0978	50.1265	50.1553	50.184	50.2128	50.2415
431	47.4189	47.5323	47.6427	47.749	47.8526	47.9526	48.0501	48.1417	48.2327	48.3192	48.4054	48.4851	48.5641	48.64	48.714	48.7879	48.8541	48.9201	48.986	49.0489	49.1096	49.1703	49.2266	49.2798	49.3329	49.3863	49.4364	49.4832	49.531	49.5789	49.6251	49.6658	49.7072	49.749	49.7909	49.829	49.8638	49.8986	49.9334	49.9683	50.0036	50.039	50.0676	50.096	50.1248	50.1535	50.1823	50.2111	50.2398
432	47.4168	47.5302	47.6406	47.7469	47.8504	47.9504	48.0479	48.1396	48.2306	48.3171	48.4033	48.4829	48.5619	48.6378	48.7118	48.7857	48.852	48.9179	48.9838	49.0467	49.1075	49.1682	49.2245	49.2777	49.3308	49.3842	49.4344	49.4812	49.529	49.5769	49.6231	49.6638	49.7052	49.7471	49.7889	49.8271	49.8619	49.8967	49.9315	49.9664	50.0018	50.0372	50.0658	50.0942	50.123	50.1518	50.1806	50.2094	50.2381
433	47.4147	47.528	47.6385	47.7448	47.8483	47.9483	48.0458	48.1374	48.2284	48.3149	48.4011	48.4808	48.5598	48.6357	48.7096	48.7836	48.8498	48.9157	48.9817	49.0446	49.1053	49.1661	49.2224	49.2756	49.3287	49.3821	49.4323	49.4791	49.5269	49.5748	49.6211	49.6618	49.7032	49.7451	49.787	49.8251	49.86	49.8948	49.9296	49.9646	50	50.0354	50.064	50.0924	50.1212	50.15	50.1788	50.2076	50.2365
434	47.4126	47.5259	47.6363	47.7426	47.8461	47.9461	48.0436	48.1352	48.2262	48.3127	48.3989	48.4786	48.5576	48.6335	48.7075	48.7814	48.8477	48.9136	48.9795	49.0425	49.1032	49.164	49.2203	49.2735	49.3266	49.38	49.4302	49.4771	49.5249	49.5728	49.619	49.6598	49.7013	49.7431	49.785	49.8232	49.858	49.8929	49.9277	49.9627	49.9981	50.0335	50.0622	50.0906	50.1195	50.1483	50.1771	50.2059	50.2348
435	47.4105	47.5238	47.6342	47.7405	47.844	47.944	48.0414	48.1331	48.224	48.3105	48.3967	48.4764	48.5554	48.6313	48.7053	48.7792	48.8455	48.9114	48.9774	49.0403	49.1011	49.1618	49.2182	49.2714	49.3245	49.3779	49.4281	49.475	49.5228	49.5708	49.617	49.6578	49.6993	49.7412	49.783	49.8213	49.8561	49.891	49.9258	49.9608	49.9963	50.0317	50.0603	50.0888	50.1177	50.1465	50.1754	50.2042	50.2331
436	47.4083	47.5217	47.6321	47.7383	47.8418	47.9418	48.0393	48.1309	48.2219	48.3084	48.3946	48.4742	48.5532	48.6292	48.7031	48.7771	48.8433	48.9093	48.9752	49.0382	49.0989	49.1597	49.2161	49.2693	49.3224	49.3759	49.4261	49.4729	49.5208	49.5687	49.615	49.6558	49.6973	49.7392	49.7811	49.8193	49.8542	49.8891	49.924	49.959	49.9944	50.0299	50.0585	50.0871	50.1159	50.1448	50.1737	50.2025	50.2314
437	47.4062	47.5195	47.6299	47.7362	47.8397	47.9397	48.0371	48.1287	48.2197	48.3062	48.3924	48.4721	48.5511	48.627	48.7009	48.7749	48.8412	48.9071	48.9731	49.036	49.0968	49.1576	49.2139	49.2671	49.3204	49.3738	49.424	49.4709	49.5188	49.5667	49.613	49.6538	49.6953	49.7372	49.7791	49.8174	49.8523	49.8872	49.9221	49.9571	49.9926	50.028	50.0567	50.0853	50.1142	50.143	50.1719	50.2008	50.2297
438	47.4041	47.5174	47.6278	47.734	47.8375	47.9375	48.0349	48.1266	48.2175	48.304	48.3902	48.4699	48.5489	48.6248	48.6988	48.7727	48.839	48.905	48.9709	49.0339	49.0947	49.1555	49.2118	49.265	49.3183	49.3717	49.4219	49.4688	49.5167	49.5647	49.611	49.6518	49.6933	49.7353	49.7772	49.8155	49.8504	49.8853	49.9202	49.9552	49.9907	50.0262	50.0549	50.0835	50.1124	50.1413	50.1702	50.1991	50.228
439	47.402	47.5153	47.6257	47.7319	47.8354	47.9353	48.0328	48.1244	48.2154	48.3018	48.388	48.4677	48.5467	48.6226	48.6966	48.7706	48.8369	48.9028	48.9688	49.0317	49.0925	49.1533	49.2097	49.2629	49.3162	49.3696	49.4199	49.4668	49.5147	49.5626	49.609	49.6498	49.6913	49.7333	49.7752	49.8135	49.8485	49.8834	49.9183	49.9534	49.9889	50.0244	50.0531	50.0817	50.1106	50.1395	50.1685	50.1974	50.2263
440	47.3999	47.5132	47.6235	47.7298	47.8332	47.9332	48.0306	48.1222	48.2132	48.2997	48.3859	48.4655	48.5445	48.6205	48.6944	48.7684	48.8347	48.9007	48.9666	49.0296	49.0904	49.1512	49.2076	49.2608	49.3141	49.3675	49.4178	49.4647	49.5126	49.5606	49.6069	49.6478	49.6894	49.7313	49.7733	49.8116	49.8465	49.8815	49.9164	49.9515	49.987	50.0226	50.0513	50.0799	50.1088	50.1378	50.1667	50.1957	50.2246
441	47.3978	47.5111	47.6214	47.7276	47.8311	47.931	48.0284	48.1201	48.211	48.2975	48.3837	48.4634	48.5424	48.6183	48.6923	48.7662	48.8325	48.8985	48.9645	49.0275	49.0883	49.1491	49.2055	49.2587	49.312	49.3654	49.4157	49.4627	49.5106	49.5586	49.6049	49.6458	49.6874	49.7294	49.7713	49.8097	49.8446	49.8796	49.9145	49.9496	49.9852	50.0207	50.0495	50.0781	50.1071	50.136	50.165	50.194	50.2229
442	47.3957	47.5089	47.6193	47.7255	47.8289	47.9289	48.0263	48.1179	48.2088	48.2953	48.3815	48.4612	48.5402	48.6161	48.6901	48.7641	48.8304	48.8963	48.9623	49.0253	49.0861	49.147	49.2034	49.2566	49.3099	49.3634	49.4136	49.4606	49.5085	49.5565	49.6029	49.6438	49.6854	49.7274	49.7694	49.8077	49.8427	49.8777	49.9127	49.9478	49.9833	50.0189	50.0477	50.0763	50.1053	50.1343	50.1633	50.1923	50.2213
443	47.3936	47.5068	47.6171	47.7233	47.8268	47.9267	48.0241	48.1157	48.2067	48.2932	48.3793	48.459	48.538	48.614	48.6879	48.7619	48.8282	48.8942	48.9602	49.0232	49.084	49.1448	49.2013	49.2545	49.3078	49.3613	49.4116	49.4585	49.5065	49.5545	49.6009	49.6418	49.6834	49.7254	49.7674	49.8058	49.8408	49.8758	49.9108	49.9459	49.9815	50.0171	50.0459	50.0745	50.1035	50.1325	50.1616	50.1906	50.2196
444	47.3915	47.5047	47.615	47.7212	47.8246	47.9246	48.022	48.1136	48.2045	48.291	48.3772	48.4568	48.5358	48.6118	48.6858	48.7597	48.8261	48.892	48.958	49.021	49.0819	49.1427	49.1991	49.2524	49.3057	49.3592	49.4095	49.4565	49.5044	49.5525	49.5989	49.6398	49.6814	49.7234	49.7655	49.8039	49.8389	49.8739	49.9089	49.9441	49.9796	50.0152	50.0441	50.0727	50.1018	50.1308	50.1598	50.1889	50.2179
445	47.3894	47.5026	47.6129	47.719	47.8225	47.9224	48.0198	48.1114	48.2023	48.2888	48.375	48.4547	48.5337	48.6096	48.6836	48.7576	48.8239	48.8899	48.9559	49.0189	49.0797	49.1406	49.197	49.2503	49.3036	49.3571	49.4074	49.4544	49.5024	49.5505	49.5969	49.6378	49.6794	49.7215	49.7635	49.8019	49.837	49.872	49.907	49.9422	49.9778	50.0134	50.0423	50.071	50.1	50.129	50.1581	50.1871	50.2162
446	47.3872	47.5004	47.6107	47.7169	47.8203	47.9202	48.0176	48.1092	48.2002	48.2866	48.3728	48.4525	48.5315	48.6074	48.6814	48.7554	48.8217	48.8877	48.9537	49.0168	49.0776	49.1385	49.1949	49.2482	49.3015	49.355	49.4054	49.4524	49.5004	49.5484	49.5948	49.6358	49.6774	49.7195	49.7616	49.8	49.835	49.8701	49.9051	49.9403	49.976	50.0116	50.0405	50.0692	50.0982	50.1273	50.1564	50.1854	50.2145
447	47.3851	47.4983	47.6086	47.7148	47.8181	47.9181	48.0155	48.1071	48.198	48.2845	48.3706	48.4503	48.5293	48.6053	48.6793	48.7532	48.8196	48.8856	48.9516	49.0146	49.0755	49.1363	49.1928	49.2461	49.2994	49.3529	49.4033	49.4503	49.4983	49.5464	49.5928	49.6338	49.6755	49.7175	49.7596	49.798	49.8331	49.8682	49.9033	49.9385	49.9741	50.0098	50.0386	50.0674	50.0965	50.1256	50.1546	50.1837	50.2128
448	47.383	47.4962	47.6065	47.7126	47.816	47.9159	48.0133	48.1049	48.1958	48.2823	48.3684	48.4481	48.5271	48.6031	48.6771	48.7511	48.8174	48.8834	48.9494	49.0125	49.0733	49.1342	49.1907	49.244	49.2973	49.3509	49.4012	49.4483	49.4963	49.5444	49.5908	49.6318	49.6735	49.7156	49.7577	49.7961	49.8312	49.8663	49.9014	49.9366	49.9723	50.0079	50.0368	50.0656	50.0947	50.1238	50.1529	50.182	50.2111
449	47.3809	47.4941	47.6043	47.7105	47.8138	47.9138	48.0111	48.1027	48.1936	48.2801	48.3663	48.446	48.525	48.6009	48.6749	48.7489	48.8153	48.8813	48.9473	49.0103	49.0712	49.1321	49.1886	49.2419	49.2952	49.3488	49.3992	49.4462	49.4942	49.5423	49.5888	49.6298	49.6715	49.7136	49.7557	49.7942	49.8293	49.8644	49.8995	49.9347	49.9704	50.0061	50.035	50.0638	50.0929	50.1221	50.1512	50.1803	50.2094
450	47.3788	47.492	47.6022	47.7083	47.8117	47.9116	48.009	48.1005	48.1915	48.2779	48.3641	48.4438	48.5228	48.5987	48.6727	48.7467	48.8131	48.8791	48.9451	49.0082	49.0691	49.13	49.1864	49.2398	49.2931	49.3467	49.3971	49.4441	49.4922	49.5403	49.5868	49.6278	49.6695	49.7116	49.7538	49.7922	49.8274	49.8625	49.8976	49.9329	49.9686	50.0043	50.0332	50.062	50.0912	50.1203	50.1495	50.1786	50.2077
451	47.3767	47.4898	47.6001	47.7062	47.8095	47.9095	48.0068	48.0984	48.1893	48.2758	48.3619	48.4416	48.5206	48.5966	48.6706	48.7446	48.8109	48.877	48.943	49.006	49.0669	49.1278	49.1843	49.2377	49.291	49.3446	49.395	49.4421	49.4901	49.5383	49.5848	49.6258	49.6675	49.7097	49.7518	49.7903	49.8254	49.8606	49.8957	49.931	49.9667	50.0024	50.0314	50.0602	50.0894	50.1186	50.1477	50.1769	50.2061
452	47.3746	47.4877	47.5979	47.7041	47.8074	47.9073	48.0046	48.0962	48.1871	48.2736	48.3597	48.4394	48.5184	48.5944	48.6684	48.7424	48.8088	48.8748	48.9408	49.0039	49.0648	49.1257	49.1822	49.2356	49.2889	49.3425	49.3929	49.44	49.4881	49.5362	49.5827	49.6238	49.6655	49.7077	49.7499	49.7884	49.8235	49.8587	49.8938	49.9291	49.9649	50.0006	50.0296	50.0584	50.0876	50.1168	50.146	50.1752	50.2044
453	47.3725	47.4856	47.5958	47.7019	47.8052	47.9051	48.0025	48.094	48.185	48.2714	48.3576	48.4373	48.5163	48.5922	48.6662	48.7402	48.8066	48.8726	48.9387	49.0018	49.0627	49.1236	49.1801	49.2335	49.2868	49.3404	49.3909	49.438	49.4861	49.5342	49.5807	49.6218	49.6636	49.7057	49.7479	49.7864	49.8216	49.8568	49.892	49.9273	49.963	49.9988	50.0278	50.0566	50.0858	50.1151	50.1443	50.1735	50.2027
454	47.3704	47.4835	47.5937	47.6998	47.8031	47.903	48.0003	48.0919	48.1828	48.2692	48.3554	48.4351	48.5141	48.5901	48.6641	48.7381	48.8044	48.8705	48.9365	48.9996	49.0605	49.1215	49.178	49.2314	49.2848	49.3384	49.3888	49.4359	49.484	49.5322	49.5787	49.6198	49.6616	49.7038	49.746	49.7845	49.8197	49.8549	49.8901	49.9254	49.9612	49.997	50.026	50.0549	50.0841	50.1133	50.1425	50.1718	50.201
455	47.3683	47.4814	47.5915	47.6976	47.8009	47.9008	47.9982	48.0897	48.1806	48.2671	48.3532	48.4329	48.5119	48.5879	48.6619	48.7359	48.8023	48.8683	48.9344	48.9975	49.0584	49.1193	49.1759	49.2293	49.2827	49.3363	49.3867	49.4339	49.482	49.5302	49.5767	49.6178	49.6596	49.7018	49.744	49.7826	49.8178	49.853	49.8882	49.9235	49.9593	49.9951	50.0242	50.0531	50.0823	50.1116	50.1408	50.1701	50.1993
456	47.3661	47.4792	47.5894	47.6955	47.7988	47.8987	47.996	48.0875	48.1784	48.2649	48.351	48.4307	48.5097	48.5857	48.6597	48.7337	48.8001	48.8662	48.9322	48.9953	49.0563	49.1172	49.1738	49.2272	49.2806	49.3342	49.3847	49.4318	49.4799	49.5281	49.5747	49.6158	49.6576	49.6998	49.742	49.7806	49.8159	49.8511	49.8863	49.9217	49.9575	49.9933	50.0224	50.0513	50.0805	50.1098	50.1391	50.1683	50.1976
457	47.364	47.4771	47.5873	47.6933	47.7966	47.8965	47.9938	48.0854	48.1763	48.2627	48.3489	48.4286	48.5076	48.5835	48.6576	48.7316	48.798	48.864	48.9301	48.9932	49.0541	49.1151	49.1716	49.2251	49.2785	49.3321	49.3826	49.4297	49.4779	49.5261	49.5727	49.6138	49.6556	49.6979	49.7401	49.7787	49.8139	49.8492	49.8844	49.9198	49.9557	49.9915	50.0206	50.0495	50.0788	50.1081	50.1373	50.1666	50.1959
458	47.3619	47.475	47.5851	47.6912	47.7945	47.8943	47.9917	48.0832	48.1741	48.2605	48.3467	48.4264	48.5054	48.5814	48.6554	48.7294	48.7958	48.8619	48.9279	48.991	49.052	49.113	49.1695	49.2229	49.2764	49.33	49.3805	49.4277	49.4758	49.5241	49.5707	49.6118	49.6536	49.6959	49.7381	49.7768	49.812	49.8473	49.8825	49.918	49.9538	49.9897	50.0187	50.0477	50.077	50.1063	50.1356	50.1649	50.1942
459	47.3598	47.4729	47.583	47.6891	47.7923	47.8922	47.9895	48.081	48.1719	48.2584	48.3445	48.4242	48.5032	48.5792	48.6532	48.7272	48.7936	48.8597	48.9258	48.9889	49.0499	49.1108	49.1674	49.2208	49.2743	49.3279	49.3784	49.4256	49.4738	49.522	49.5686	49.6098	49.6516	49.6939	49.7362	49.7748	49.8101	49.8454	49.8807	49.9161	49.952	49.9878	50.0169	50.0459	50.0752	50.1046	50.1339	50.1632	50.1925
460	47.3577	47.4707	47.5809	47.6869	47.7902	47.89	47.9873	48.0789	48.1698	48.2562	48.3423	48.422	48.501	48.577	48.6511	48.7251	48.7915	48.8576	48.9236	48.9868	49.0477	49.1087	49.1653	49.2187	49.2722	49.3259	49.3764	49.4236	49.4717	49.52	49.5666	49.6078	49.6497	49.6919	49.7342	49.7729	49.8082	49.8435	49.8788	49.9142	49.9501	49.986	50.0151	50.0441	50.0735	50.1028	50.1322	50.1615	50.1909
461	47.3556	47.4686	47.5787	47.6848	47.788	47.8879	47.9852	48.0767	48.1676	48.254	48.3402	48.4199	48.4989	48.5748	48.6489	48.7229	48.7893	48.8554	48.9215	48.9846	49.0456	49.1066	49.1632	49.2166	49.2701	49.3238	49.3743	49.4215	49.4697	49.518	49.5646	49.6058	49.6477	49.69	49.7323	49.771	49.8063	49.8416	49.8769	49.9124	49.9483	49.9842	50.0133	50.0423	50.0717	50.1011	50.1304	50.1598	50.1892
462	47.3535	47.4665	47.5766	47.6826	47.7859	47.8857	47.983	48.0745	48.1654	48.2519	48.338	48.4177	48.4967	48.5727	48.6467	48.7207	48.7872	48.8532	48.9193	48.9825	49.0435	49.1045	49.1611	49.2145	49.268	49.3217	49.3722	49.4195	49.4677	49.5159	49.5626	49.6038	49.6457	49.688	49.7303	49.769	49.8044	49.8397	49.875	49.9105	49.9464	49.9823	50.0115	50.0405	50.0699	50.0993	50.1287	50.1581	50.1875
463	47.3514	47.4644	47.5745	47.6805	47.7837	47.8836	47.9808	48.0724	48.1632	48.2497	48.3358	48.4155	48.4945	48.5705	48.6445	48.7186	48.785	48.8511	48.9172	48.9803	49.0413	49.1023	49.1589	49.2124	49.2659	49.3196	49.3702	49.4174	49.4656	49.5139	49.5606	49.6018	49.6437	49.686	49.7284	49.7671	49.8024	49.8378	49.8731	49.9086	49.9446	49.9805	50.0097	50.0388	50.0682	50.0976	50.127	50.1564	50.1858
464	47.3493	47.4623	47.5723	47.6783	47.7816	47.8814	47.9787	48.0702	48.1611	48.2475	48.3336	48.4133	48.4923	48.5683	48.6424	48.7164	48.7828	48.8489	48.915	48.9782	49.0392	49.1002	49.1568	49.2103	49.2638	49.3175	49.3681	49.4153	49.4636	49.5119	49.5586	49.5998	49.6417	49.6841	49.7264	49.7651	49.8005	49.8359	49.8713	49.9068	49.9427	49.9787	50.0079	50.037	50.0664	50.0958	50.1252	50.1547	50.1841
465	47.3472	47.4601	47.5702	47.6762	47.7794	47.8792	47.9765	48.068	48.1589	48.2453	48.3315	48.4112	48.4902	48.5662	48.6402	48.7142	48.7807	48.8468	48.9129	48.9761	49.0371	49.0981	49.1547	49.2082	49.2617	49.3154	49.366	49.4133	49.4615	49.5099	49.5565	49.5978	49.6397	49.6821	49.7245	49.7632	49.7986	49.834	49.8694	49.9049	49.9409	49.9769	50.0061	50.0352	50.0646	50.0941	50.1235	50.153	50.1824
466	47.345	47.458	47.5681	47.6741	47.7773	47.8771	47.9744	48.0659	48.1567	48.2432	48.3293	48.409	48.488	48.564	48.638	48.7121	48.7785	48.8446	48.9107	48.9739	49.0349	49.096	49.1526	49.2061	49.2596	49.3134	49.364	49.4112	49.4595	49.5078	49.5545	49.5958	49.6378	49.6801	49.7225	49.7613	49.7967	49.8321	49.8675	49.903	49.939	49.975	50.0043	50.0334	50.0629	50.0923	50.1218	50.1513	50.1807
467	47.3429	47.4559	47.5659	47.6719	47.7751	47.8749	47.9722	48.0637	48.1546	48.241	48.3271	48.4068	48.4858	48.5618	48.6359	48.7099	48.7764	48.8425	48.9086	48.9718	49.0328	49.0938	49.1505	49.204	49.2575	49.3113	49.3619	49.4092	49.4574	49.5058	49.5525	49.5938	49.6358	49.6782	49.7206	49.7593	49.7948	49.8302	49.8656	49.9012	49.9372	49.9732	50.0025	50.0316	50.0611	50.0906	50.1201	50.1495	50.179
468	47.3408	47.4538	47.5638	47.6698	47.773	47.8728	47.97	48.0615	48.1524	48.2388	48.3249	48.4046	48.4836	48.5596	48.6337	48.7078	48.7742	48.8403	48.9064	48.9696	49.0307	49.0917	49.1484	49.2019	49.2554	49.3092	49.3598	49.4071	49.4554	49.5038	49.5505	49.5918	49.6338	49.6762	49.7186	49.7574	49.7928	49.8283	49.8637	49.8993	49.9353	49.9714	50.0007	50.0298	50.0593	50.0888	50.1183	50.1478	50.1773
469	47.3387	47.4516	47.5617	47.6676	47.7708	47.8706	47.9679	48.0594	48.1502	48.2366	48.3228	48.4025	48.4815	48.5575	48.6315	48.7056	48.772	48.8382	48.9043	48.9675	49.0285	49.0896	49.1463	49.1998	49.2533	49.3071	49.3577	49.4051	49.4534	49.5017	49.5485	49.5898	49.6318	49.6742	49.7167	49.7555	49.7909	49.8264	49.8618	49.8974	49.9335	49.9695	49.9989	50.028	50.0575	50.0871	50.1166	50.1461	50.1757
470	47.3366	47.4495	47.5596	47.6655	47.7687	47.8685	47.9657	48.0572	48.148	48.2345	48.3206	48.4003	48.4793	48.5553	48.6294	48.7034	48.7699	48.836	48.9021	48.9653	49.0264	49.0875	49.1441	49.1977	49.2512	49.305	49.3557	49.403	49.4513	49.4997	49.5465	49.5878	49.6298	49.6723	49.7147	49.7535	49.789	49.8245	49.86	49.8956	49.9317	49.9677	49.997	50.0262	50.0558	50.0853	50.1149	50.1444	50.174
471	47.3345	47.4474	47.5574	47.6634	47.7665	47.8663	47.9635	48.055	48.1459	48.2323	48.3184	48.3981	48.4771	48.5531	48.6272	48.7013	48.7677	48.8338	48.9	48.9632	49.0243	49.0853	49.142	49.1956	49.2492	49.3029	49.3536	49.4009	49.4493	49.4977	49.5444	49.5858	49.6278	49.6703	49.7128	49.7516	49.7871	49.8226	49.8581	49.8937	49.9298	49.9659	49.9952	50.0244	50.054	50.0836	50.1131	50.1427	50.1723
472	47.3324	47.4453	47.5553	47.6612	47.7644	47.8641	47.9614	48.0529	48.1437	48.2301	48.3162	48.3959	48.4749	48.5509	48.625	48.6991	48.7656	48.8317	48.8978	48.9611	49.0221	49.0832	49.1399	49.1935	49.2471	49.3009	49.3515	49.3989	49.4472	49.4956	49.5424	49.5838	49.6258	49.6683	49.7108	49.7497	49.7852	49.8207	49.8562	49.8919	49.928	49.9641	49.9934	50.0227	50.0522	50.0818	50.1114	50.141	50.1706
473	47.3303	47.4432	47.5532	47.6591	47.7622	47.862	47.9592	48.0507	48.1415	48.2279	48.3141	48.3938	48.4728	48.5488	48.6228	48.6969	48.7634	48.8295	48.8957	48.9589	49.02	49.0811	49.1378	49.1914	49.245	49.2988	49.3495	49.3968	49.4452	49.4936	49.5404	49.5818	49.6239	49.6664	49.7089	49.7477	49.7833	49.8188	49.8543	49.89	49.9261	49.9622	49.9916	50.0209	50.0505	50.0801	50.1097	50.1393	50.1689
474	47.3282	47.441	47.551	47.6569	47.7601	47.8598	47.957	48.0485	48.1394	48.2258	48.3119	48.3916	48.4706	48.5466	48.6207	48.6948	48.7612	48.8274	48.8935	48.9568	49.0179	49.079	49.1357	49.1893	49.2429	49.2967	49.3474	49.3948	49.4431	49.4916	49.5384	49.5798	49.6219	49.6644	49.7069	49.7458	49.7813	49.8169	49.8524	49.8881	49.9243	49.9604	49.9898	50.0191	50.0487	50.0783	50.108	50.1376	50.1672
475	47.3261	47.4389	47.5489	47.6548	47.7579	47.8577	47.9549	48.0464	48.1372	48.2236	48.3097	48.3894	48.4684	48.5444	48.6185	48.6926	48.7591	48.8252	48.8914	48.9546	49.0157	49.0768	49.1336	49.1872	49.2408	49.2946	49.3453	49.3927	49.4411	49.4896	49.5364	49.5778	49.6199	49.6624	49.705	49.7439	49.7794	49.815	49.8506	49.8863	49.9224	49.9586	49.988	50.0173	50.0469	50.0766	50.1062	50.1359	50.1655
476	47.3239	47.4368	47.5468	47.6526	47.7558	47.8555	47.9527	48.0442	48.135	48.2214	48.3075	48.3872	48.4663	48.5423	48.6163	48.6904	48.7569	48.8231	48.8892	48.9525	49.0136	49.0747	49.1314	49.1851	49.2387	49.2925	49.3432	49.3907	49.4391	49.4875	49.5344	49.5758	49.6179	49.6605	49.703	49.7419	49.7775	49.8131	49.8487	49.8844	49.9206	49.9568	49.9862	50.0155	50.0452	50.0748	50.1045	50.1342	50.1638
477	47.3218	47.4347	47.5446	47.6505	47.7536	47.8534	47.9506	48.042	48.1328	48.2193	48.3054	48.3851	48.4641	48.5401	48.6142	48.6883	48.7547	48.8209	48.8871	48.9503	49.0115	49.0726	49.1293	49.183	49.2366	49.2904	49.3412	49.3886	49.437	49.4855	49.5323	49.5738	49.6159	49.6585	49.701	49.74	49.7756	49.8112	49.8468	49.8825	49.9187	49.9549	49.9844	50.0137	50.0434	50.0731	50.1028	50.1325	50.1621
478	47.3197	47.4325	47.5425	47.6484	47.7515	47.8512	47.9484	48.0399	48.1307	48.2171	48.3032	48.3829	48.4619	48.5379	48.612	48.6861	48.7526	48.8188	48.8849	48.9482	49.0093	49.0705	49.1272	49.1809	49.2345	49.2884	49.3391	49.3865	49.435	49.4835	49.5303	49.5718	49.6139	49.6565	49.6991	49.738	49.7737	49.8093	49.8449	49.8807	49.9169	49.9531	49.9826	50.0119	50.0416	50.0713	50.101	50.1308	50.1605
479	47.3176	47.4304	47.5404	47.6462	47.7493	47.849	47.9462	48.0377	48.1285	48.2149	48.301	48.3807	48.4597	48.5357	48.6098	48.6839	48.7504	48.8166	48.8828	48.9461	49.0072	49.0683	49.1251	49.1787	49.2324	49.2863	49.337	49.3845	49.4329	49.4814	49.5283	49.5698	49.612	49.6545	49.6971	49.7361	49.7717	49.8074	49.843	49.8788	49.915	49.9513	49.9808	50.0101	50.0399	50.0696	50.0993	50.129	50.1588
480	47.3155	47.4283	47.5382	47.6441	47.7472	47.8469	47.9441	48.0355	48.1263	48.2127	48.2988	48.3785	48.4576	48.5336	48.6077	48.6818	48.7483	48.8145	48.8806	48.9439	49.0051	49.0662	49.123	49.1766	49.2303	49.2842	49.335	49.3824	49.4309	49.4794	49.5263	49.5678	49.61	49.6526	49.6952	49.7342	49.7698	49.8055	49.8411	49.8769	49.9132	49.9494	49.979	50.0083	50.0381	50.0678	50.0976	50.1273	50.1571
481	47.3134	47.4262	47.5361	47.6419	47.745	47.8447	47.9419	48.0333	48.1242	48.2106	48.2967	48.3763	48.4554	48.5314	48.6055	48.6796	48.7461	48.8123	48.8785	48.9418	49.0029	49.0641	49.1209	49.1745	49.2282	49.2821	49.3329	49.3804	49.4288	49.4774	49.5243	49.5658	49.608	49.6506	49.6932	49.7322	49.7679	49.8036	49.8393	49.8751	49.9113	49.9476	49.9772	50.0066	50.0363	50.0661	50.0959	50.1256	50.1554
482	47.3113	47.4241	47.534	47.6398	47.7429	47.8426	47.9397	48.0312	48.122	48.2084	48.2945	48.3742	48.4532	48.5292	48.6033	48.6774	48.7439	48.8101	48.8763	48.9396	49.0008	49.0619	49.1187	49.1724	49.2261	49.28	49.3308	49.3783	49.4268	49.4753	49.5223	49.5638	49.606	49.6486	49.6913	49.7303	49.766	49.8017	49.8374	49.8732	49.9095	49.9458	49.9753	50.0048	50.0346	50.0643	50.0941	50.1239	50.1537
483	47.3092	47.4219	47.5318	47.6376	47.7407	47.8404	47.9376	48.029	48.1198	48.2062	48.2923	48.372	48.451	48.527	48.6012	48.6753	48.7418	48.808	48.8742	48.9375	48.9987	49.0598	49.1166	49.1703	49.224	49.2779	49.3287	49.3763	49.4247	49.4733	49.5203	49.5618	49.604	49.6467	49.6893	49.7284	49.7641	49.7998	49.8355	49.8713	49.9077	49.944	49.9735	50.003	50.0328	50.0626	50.0924	50.1222	50.152
484	47.3071	47.4198	47.5297	47.6355	47.7386	47.8383	47.9354	48.0268	48.1176	48.204	48.2901	48.3698	48.4489	48.5249	48.599	48.6731	48.7396	48.8058	48.872	48.9353	48.9965	49.0577	49.1145	49.1682	49.2219	49.2759	49.3267	49.3742	49.4227	49.4713	49.5182	49.5598	49.602	49.6447	49.6874	49.7264	49.7622	49.7979	49.8336	49.8695	49.9058	49.9421	49.9717	50.0012	50.031	50.0608	50.0907	50.1205	50.1503
485	47.305	47.4177	47.5276	47.6334	47.7364	47.8361	47.9332	48.0247	48.1155	48.2019	48.288	48.3676	48.4467	48.5227	48.5968	48.6709	48.7375	48.8037	48.8699	48.9332	48.9944	49.0556	49.1124	49.1661	49.2198	49.2738	49.3246	49.3721	49.4207	49.4693	49.5162	49.5578	49.6	49.6427	49.6854	49.7245	49.7602	49.796	49.8317	49.8676	49.904	49.9403	49.9699	49.9994	50.0292	50.0591	50.0889	50.1188	50.1486
486	47.3028	47.4156	47.5254	47.6312	47.7343	47.8339	47.9311	48.0225	48.1133	48.1997	48.2858	48.3655	48.4445	48.5205	48.5946	48.6688	48.7353	48.8015	48.8677	48.9311	48.9923	49.0534	49.1103	49.164	49.2177	49.2717	49.3225	49.3701	49.4186	49.4672	49.5142	49.5558	49.5981	49.6408	49.6835	49.7226	49.7583	49.7941	49.8298	49.8658	49.9021	49.9385	49.9681	49.9976	50.0275	50.0573	50.0872	50.1171	50.1469
487	47.3007	47.4134	47.5233	47.6291	47.7321	47.8318	47.9289	48.0203	48.1111	48.1975	48.2836	48.3633	48.4423	48.5184	48.5925	48.6666	48.7331	48.7994	48.8656	48.9289	48.9901	49.0513	49.1082	49.1619	49.2157	49.2696	49.3205	49.368	49.4166	49.4652	49.5122	49.5538	49.5961	49.6388	49.6815	49.7206	49.7564	49.7922	49.828	49.8639	49.9003	49.9366	49.9663	49.9958	50.0257	50.0556	50.0855	50.1154	50.1453
488	47.2986	47.4113	47.5212	47.6269	47.73	47.8296	47.9268	48.0182	48.1089	48.1953	48.2814	48.3611	48.4402	48.5162	48.5903	48.6644	48.731	48.7972	48.8634	48.9268	48.988	49.0492	49.1061	49.1598	49.2136	49.2675	49.3184	49.366	49.4145	49.4632	49.5102	49.5518	49.5941	49.6368	49.6796	49.7187	49.7545	49.7903	49.8261	49.862	49.8984	49.9348	49.9645	49.994	50.0239	50.0538	50.0838	50.1137	50.1436
489	47.2965	47.4092	47.519	47.6248	47.7278	47.8275	47.9246	48.016	48.1068	48.1932	48.2793	48.3589	48.438	48.514	48.5881	48.6623	48.7288	48.7951	48.8613	48.9246	48.9859	49.0471	49.1039	49.1577	49.2115	49.2655	49.3163	49.3639	49.4125	49.4611	49.5082	49.5498	49.5921	49.6349	49.6776	49.7168	49.7526	49.7884	49.8242	49.8602	49.8966	49.933	49.9627	49.9922	50.0222	50.0521	50.082	50.112	50.1419
490	47.2944	47.4071	47.5169	47.6227	47.7257	47.8253	47.9224	48.0138	48.1046	48.191	48.2771	48.3568	48.4358	48.5118	48.586	48.6601	48.7267	48.7929	48.8591	48.9225	48.9837	49.0449	49.1018	49.1556	49.2094	49.2634	49.3143	49.3619	49.4104	49.4591	49.5061	49.5478	49.5901	49.6329	49.6757	49.7148	49.7507	49.7865	49.8223	49.8583	49.8947	49.9312	49.9609	49.9905	50.0204	50.0503	50.0803	50.1102	50.1402
491	47.2923	47.405	47.5148	47.6205	47.7235	47.8231	47.9203	48.0117	48.1024	48.1888	48.2749	48.3546	48.4336	48.5097	48.5838	48.6579	48.7245	48.7907	48.857	48.9204	48.9816	49.0428	49.0997	49.1535	49.2073	49.2613	49.3122	49.3598	49.4084	49.4571	49.5041	49.5458	49.5881	49.6309	49.6737	49.7129	49.7487	49.7846	49.8204	49.8564	49.8929	49.9293	49.9591	49.9887	50.0186	50.0486	50.0786	50.1085	50.1385
492	47.2902	47.4028	47.5126	47.6184	47.7214	47.821	47.9181	48.0095	48.1003	48.1866	48.2727	48.3524	48.4315	48.5075	48.5816	48.6558	48.7223	48.7886	48.8548	48.9182	48.9795	49.0407	49.0976	49.1514	49.2052	49.2592	49.3101	49.3577	49.4064	49.455	49.5021	49.5438	49.5862	49.629	49.6718	49.711	49.7468	49.7827	49.8186	49.8546	49.891	49.9275	49.9573	49.9869	50.0169	50.0469	50.0768	50.1068	50.1368
493	47.2881	47.4007	47.5105	47.6162	47.7192	47.8188	47.9159	48.0073	48.0981	48.1845	48.2706	48.3502	48.4293	48.5053	48.5795	48.6536	48.7202	48.7864	48.8527	48.9161	48.9773	49.0386	49.0955	49.1493	49.2031	49.2571	49.308	49.3557	49.4043	49.453	49.5001	49.5418	49.5842	49.627	49.6698	49.709	49.7449	49.7808	49.8167	49.8527	49.8892	49.9257	49.9555	49.9851	50.0151	50.0451	50.0751	50.1051	50.1351
494	47.286	47.3986	47.5084	47.6141	47.7171	47.8167	47.9138	48.0052	48.0959	48.1823	48.2684	48.3481	48.4271	48.5032	48.5773	48.6514	48.718	48.7843	48.8505	48.9139	48.9752	49.0364	49.0934	49.1472	49.201	49.255	49.306	49.3536	49.4023	49.451	49.4981	49.5398	49.5822	49.625	49.6679	49.7071	49.743	49.7789	49.8148	49.8508	49.8873	49.9238	49.9536	49.9833	50.0133	50.0434	50.0734	50.1034	50.1334
495	47.2838	47.3965	47.5062	47.6119	47.7149	47.8145	47.9116	48.003	48.0937	48.1801	48.2662	48.3459	48.4249	48.501	48.5751	48.6493	48.7158	48.7821	48.8484	48.9118	48.9731	49.0343	49.0912	49.1451	49.1989	49.253	49.3039	49.3516	49.4002	49.449	49.4961	49.5378	49.5802	49.6231	49.6659	49.7051	49.7411	49.777	49.8129	49.849	49.8855	49.922	49.9518	49.9815	50.0116	50.0416	50.0717	50.1017	50.1318
496	47.2817	47.3943	47.5041	47.6098	47.7128	47.8124	47.9095	48.0008	48.0916	48.178	48.264	48.3437	48.4228	48.4988	48.5729	48.6471	48.7137	48.78	48.8462	48.9096	48.9709	49.0322	49.0891	49.143	49.1968	49.2509	49.3018	49.3495	49.3982	49.4469	49.494	49.5358	49.5782	49.6211	49.664	49.7032	49.7391	49.7751	49.811	49.8471	49.8837	49.9202	49.95	49.9797	50.0098	50.0399	50.0699	50.1	50.1301
497	47.2796	47.3922	47.502	47.6077	47.7106	47.8102	47.9073	47.9987	48.0894	48.1758	48.2619	48.3415	48.4206	48.4966	48.5708	48.6449	48.7115	48.7778	48.8441	48.9075	48.9688	49.0301	49.087	49.1409	49.1947	49.2488	49.2998	49.3474	49.3961	49.4449	49.492	49.5338	49.5762	49.6191	49.662	49.7013	49.7372	49.7732	49.8091	49.8452	49.8818	49.9184	49.9482	49.9779	50.008	50.0381	50.0682	50.0983	50.1284
498	47.2775	47.3901	47.4998	47.6055	47.7085	47.808	47.9051	47.9965	48.0872	48.1736	48.2597	48.3394	48.4184	48.4945	48.5686	48.6428	48.7094	48.7757	48.8419	48.9054	48.9667	49.0279	49.0849	49.1388	49.1926	49.2467	49.2977	49.3454	49.3941	49.4429	49.49	49.5318	49.5742	49.6171	49.66	49.6993	49.7353	49.7713	49.8073	49.8434	49.88	49.9165	49.9464	49.9761	50.0062	50.0364	50.0665	50.0966	50.1267
499	47.2754	47.388	47.4977	47.6034	47.7063	47.8059	47.903	47.9943	48.0851	48.1714	48.2575	48.3372	48.4162	48.4923	48.5664	48.6406	48.7072	48.7735	48.8398	48.9032	48.9645	49.0258	49.0828	49.1367	49.1905	49.2446	49.2956	49.3433	49.392	49.4408	49.488	49.5298	49.5723	49.6152	49.6581	49.6974	49.7334	49.7694	49.8054	49.8415	49.8781	49.9147	49.9446	49.9744	50.0045	50.0346	50.0647	50.0949	50.125
500	47.2733	47.3859	47.4956	47.6012	47.7042	47.8037	47.9008	47.9922	48.0829	48.1693	48.2553	48.335	48.4141	48.4901	48.5643	48.6384	48.705	48.7713	48.8376	48.9011	48.9624	49.0237	49.0807	49.1345	49.1884	49.2425	49.2935	49.3413	49.39	49.4388	49.486	49.5278	49.5703	49.6132	49.6561	49.6955	49.7315	49.7675	49.8035	49.8397	49.8763	49.9129	49.9428	49.9726	50.0027	50.0329	50.063	50.0932	50.1233
501	47.2712	47.3837	47.4934	47.5991	47.702	47.8016	47.8986	47.99	48.0807	48.1671	48.2532	48.3328	48.4119	48.4879	48.5621	48.6363	48.7029	48.7692	48.8355	48.8989	48.9602	49.0216	49.0786	49.1324	49.1863	49.2405	49.2915	49.3392	49.388	49.4368	49.484	49.5258	49.5683	49.6112	49.6542	49.6935	49.7296	49.7656	49.8016	49.8378	49.8744	49.9111	49.941	49.9708	50.0009	50.0311	50.0613	50.0914	50.1216
502	47.2691	47.3816	47.4913	47.5969	47.6999	47.7994	47.8965	47.9878	48.0785	48.1649	48.251	48.3307	48.4097	48.4858	48.5599	48.6341	48.7007	48.767	48.8333	48.8968	48.9581	49.0194	49.0764	49.1303	49.1842	49.2384	49.2894	49.3372	49.3859	49.4347	49.4819	49.5238	49.5663	49.6093	49.6522	49.6916	49.7276	49.7637	49.7997	49.8359	49.8726	49.9092	49.9392	49.969	49.9992	50.0294	50.0596	50.0897	50.1199
503	47.267	47.3795	47.4892	47.5948	47.6977	47.7973	47.8943	47.9857	48.0764	48.1627	48.2488	48.3285	48.4075	48.4836	48.5578	48.6319	48.6986	48.7649	48.8312	48.8946	48.956	49.0173	49.0743	49.1282	49.1821	49.2363	49.2873	49.3351	49.3839	49.4327	49.4799	49.5218	49.5643	49.6073	49.6503	49.6897	49.7257	49.7618	49.7979	49.8341	49.8707	49.9074	49.9374	49.9672	49.9974	50.0276	50.0578	50.088	50.1182
504	47.2649	47.3774	47.487	47.5927	47.6956	47.7951	47.8921	47.9835	48.0742	48.1606	48.2466	48.3263	48.4054	48.4814	48.5556	48.6298	48.6964	48.7627	48.829	48.8925	48.9538	49.0152	49.0722	49.1261	49.1801	49.2342	49.2853	49.333	49.3818	49.4307	49.4779	49.5198	49.5623	49.6053	49.6483	49.6877	49.7238	49.7599	49.796	49.8322	49.8689	49.9056	49.9356	49.9654	49.9956	50.0259	50.0561	50.0863	50.1166
505	47.2627	47.3753	47.4849	47.5905	47.6934	47.7929	47.89	47.9813	48.072	48.1584	48.2445	48.3241	48.4032	48.4793	48.5534	48.6276	48.6942	48.7606	48.8269	48.8904	48.9517	49.0131	49.0701	49.124	49.178	49.2321	49.2832	49.331	49.3798	49.4287	49.4759	49.5178	49.5604	49.6034	49.6464	49.6858	49.7219	49.758	49.7941	49.8303	49.867	49.9037	49.9338	49.9636	49.9939	50.0241	50.0544	50.0846	50.1149
506	47.2606	47.3731	47.4828	47.5884	47.6913	47.7908	47.8878	47.9792	48.0699	48.1562	48.2423	48.322	48.401	48.4771	48.5513	48.6254	48.6921	48.7584	48.8247	48.8882	48.9496	49.0109	49.068	49.1219	49.1759	49.23	49.2811	49.3289	49.3777	49.4266	49.4739	49.5158	49.5584	49.6014	49.6444	49.6839	49.72	49.7561	49.7922	49.8285	49.8652	49.9019	49.9319	49.9618	49.9921	50.0224	50.0526	50.0829	50.1132
507	47.2585	47.371	47.4806	47.5862	47.6891	47.7886	47.8857	47.977	48.0677	48.154	48.2401	48.3198	48.3988	48.4749	48.5491	48.6233	48.6899	48.7563	48.8226	48.8861	48.9474	49.0088	49.0659	49.1198	49.1738	49.228	49.2791	49.3269	49.3757	49.4246	49.4719	49.5138	49.5564	49.5994	49.6425	49.6819	49.7181	49.7542	49.7903	49.8266	49.8633	49.9001	49.9301	49.96	49.9903	50.0206	50.0509	50.0812	50.1115
508	47.2564	47.3689	47.4785	47.5841	47.687	47.7865	47.8835	47.9748	48.0655	48.1519	48.2379	48.3176	48.3967	48.4727	48.5469	48.6211	48.6878	48.7541	48.8204	48.8839	48.9453	49.0067	49.0637	49.1177	49.1717	49.2259	49.277	49.3248	49.3737	49.4226	49.4699	49.5118	49.5544	49.5975	49.6405	49.68	49.7161	49.7523	49.7884	49.8247	49.8615	49.8983	49.9283	49.9582	49.9886	50.0189	50.0492	50.0795	50.1098
509	47.2543	47.3668	47.4764	47.582	47.6848	47.7843	47.8813	47.9727	48.0633	48.1497	48.2357	48.3154	48.3945	48.4706	48.5447	48.6189	48.6856	48.7519	48.8183	48.8818	48.9432	49.0046	49.0616	49.1156	49.1696	49.2238	49.2749	49.3228	49.3716	49.4205	49.4678	49.5098	49.5524	49.5955	49.6386	49.678	49.7142	49.7504	49.7866	49.8229	49.8597	49.8964	49.9265	49.9565	49.9868	50.0171	50.0474	50.0778	50.1081
510	47.2522	47.3646	47.4742	47.5798	47.6827	47.7822	47.8792	47.9705	48.0612	48.1475	48.2336	48.3133	48.3923	48.4684	48.5426	48.6168	48.6834	48.7498	48.8162	48.8796	48.941	49.0024	49.0595	49.1135	49.1675	49.2217	49.2728	49.3207	49.3696	49.4185	49.4658	49.5078	49.5504	49.5935	49.6366	49.6761	49.7123	49.7485	49.7847	49.821	49.8578	49.8946	49.9247	49.9547	49.985	50.0154	50.0457	50.0761	50.1064
511	47.2501	47.3625	47.4721	47.5777	47.6805	47.78	47.877	47.9683	48.059	48.1453	48.2314	48.3111	48.3901	48.4662	48.5404	48.6146	48.6813	48.7476	48.814	48.8775	48.9389	49.0003	49.0574	49.1114	49.1654	49.2196	49.2708	49.3186	49.3675	49.4165	49.4638	49.5058	49.5484	49.5916	49.6347	49.6742	49.7104	49.7466	49.7828	49.8191	49.856	49.8928	49.9229	49.9529	49.9833	50.0136	50.044	50.0744	50.1047
512	47.248	47.3604	47.47	47.5755	47.6784	47.7778	47.8748	47.9662	48.0568	48.1432	48.2292	48.3089	48.388	48.464	48.5382	48.6124	48.6791	48.7455	48.8119	48.8754	48.9368	48.9982	49.0553	49.1093	49.1633	49.2175	49.2687	49.3166	49.3655	49.4144	49.4618	49.5038	49.5465	49.5896	49.6327	49.6722	49.7085	49.7447	49.7809	49.8173	49.8541	49.8909	49.9211	49.9511	49.9815	50.0119	50.0423	50.0727	50.103
513	47.2459	47.3583	47.4678	47.5734	47.6762	47.7757	47.8727	47.964	48.0547	48.141	48.227	48.3067	48.3858	48.4619	48.5361	48.6103	48.677	48.7433	48.8097	48.8732	48.9346	48.9961	49.0532	49.1072	49.1612	49.2155	49.2666	49.3145	49.3634	49.4124	49.4598	49.5018	49.5445	49.5876	49.6308	49.6703	49.7065	49.7428	49.779	49.8154	49.8523	49.8891	49.9193	49.9493	49.9797	50.0101	50.0405	50.0709	50.1014
514	47.2438	47.3562	47.4657	47.5712	47.6741	47.7735	47.8705	47.9618	48.0525	48.1388	48.2249	48.3046	48.3836	48.4597	48.5339	48.6081	48.6748	48.7412	48.8076	48.8711	48.9325	48.9939	49.0511	49.1051	49.1591	49.2134	49.2646	49.3125	49.3614	49.4104	49.4578	49.4998	49.5425	49.5857	49.6288	49.6684	49.7046	49.7409	49.7771	49.8136	49.8504	49.8873	49.9175	49.9475	49.9779	50.0084	50.0388	50.0692	50.0997
515	47.2416	47.354	47.4636	47.5691	47.6719	47.7714	47.8683	47.9596	48.0503	48.1367	48.2227	48.3024	48.3814	48.4575	48.5317	48.6059	48.6726	48.739	48.8054	48.8689	48.9304	48.9918	49.0489	49.103	49.157	49.2113	49.2625	49.3104	49.3593	49.4084	49.4557	49.4978	49.5405	49.5837	49.6269	49.6664	49.7027	49.739	49.7753	49.8117	49.8486	49.8855	49.9157	49.9457	49.9762	50.0066	50.0371	50.0675	50.098
516	47.2395	47.3519	47.4614	47.567	47.6698	47.7692	47.8662	47.9575	48.0481	48.1345	48.2205	48.3002	48.3793	48.4554	48.5296	48.6038	48.6705	48.7369	48.8033	48.8668	48.9282	48.9897	49.0468	49.1009	49.1549	49.2092	49.2604	49.3084	49.3573	49.4063	49.4537	49.4958	49.5385	49.5817	49.6249	49.6645	49.7008	49.7371	49.7734	49.8098	49.8467	49.8836	49.9139	49.9439	49.9744	50.0049	50.0353	50.0658	50.0963
517	47.2374	47.3498	47.4593	47.5648	47.6676	47.7671	47.864	47.9553	48.046	48.1323	48.2183	48.298	48.3771	48.4532	48.5274	48.6016	48.6683	48.7347	48.8011	48.8647	48.9261	48.9876	49.0447	49.0988	49.1528	49.2071	49.2583	49.3063	49.3553	49.4043	49.4517	49.4938	49.5365	49.5797	49.6229	49.6626	49.6989	49.7352	49.7715	49.808	49.8449	49.8818	49.912	49.9421	49.9726	50.0031	50.0336	50.0641	50.0946
518	47.2353	47.3477	47.4572	47.5627	47.6655	47.7649	47.8619	47.9531	48.0438	48.1301	48.2162	48.2959	48.3749	48.451	48.5252	48.5994	48.6661	48.7326	48.799	48.8625	48.924	48.9854	49.0426	49.0967	49.1507	49.205	49.2563	49.3042	49.3532	49.4023	49.4497	49.4918	49.5346	49.5778	49.621	49.6606	49.697	49.7333	49.7696	49.8061	49.843	49.88	49.9102	49.9404	49.9709	50.0014	50.0319	50.0624	50.0929
519	47.2332	47.3455	47.455	47.5605	47.6633	47.7627	47.8597	47.951	48.0416	48.128	48.214	48.2937	48.3727	48.4488	48.523	48.5973	48.664	48.7304	48.7968	48.8604	48.9218	48.9833	49.0405	49.0946	49.1486	49.203	49.2542	49.3022	49.3512	49.4002	49.4477	49.4898	49.5326	49.5758	49.619	49.6587	49.695	49.7314	49.7677	49.8042	49.8412	49.8781	49.9084	49.9386	49.9691	49.9996	50.0302	50.0607	50.0912
520	47.2311	47.3434	47.4529	47.5584	47.6612	47.7606	47.8575	47.9488	48.0395	48.1258	48.2118	48.2915	48.3706	48.4467	48.5209	48.5951	48.6618	48.7282	48.7947	48.8582	48.9197	48.9812	49.0384	49.0925	49.1465	49.2009	49.2521	49.3001	49.3491	49.3982	49.4457	49.4878	49.5306	49.5738	49.6171	49.6568	49.6931	49.7295	49.7659	49.8024	49.8393	49.8763	49.9066	49.9368	49.9673	49.9979	50.0284	50.059	50.0895
521	47.229	47.3413	47.4508	47.5562	47.659	47.7584	47.8554	47.9466	48.0373	48.1236	48.2096	48.2893	48.3684	48.4445	48.5187	48.5929	48.6597	48.7261	48.7925	48.8561	48.9176	48.9791	49.0362	49.0903	49.1445	49.1988	49.2501	49.2981	49.3471	49.3962	49.4436	49.4858	49.5286	49.5719	49.6151	49.6548	49.6912	49.7276	49.764	49.8005	49.8375	49.8745	49.9048	49.935	49.9656	49.9961	50.0267	50.0573	50.0878
522	47.2269	47.3392	47.4486	47.5541	47.6569	47.7563	47.8532	47.9445	48.0351	48.1214	48.2075	48.2872	48.3662	48.4423	48.5165	48.5908	48.6575	48.7239	48.7904	48.8539	48.9154	48.9769	49.0341	49.0882	49.1424	49.1967	49.248	49.296	49.345	49.3941	49.4416	49.4838	49.5266	49.5699	49.6132	49.6529	49.6893	49.7257	49.7621	49.7986	49.8357	49.8727	49.903	49.9332	49.9638	49.9944	50.025	50.0556	50.0862
523	47.2248	47.3371	47.4465	47.552	47.6547	47.7541	47.851	47.9423	48.0329	48.1193	48.2053	48.285	48.364	48.4401	48.5144	48.5886	48.6553	48.7218	48.7882	48.8518	48.9133	48.9748	49.032	49.0861	49.1403	49.1946	49.2459	49.294	49.343	49.3921	49.4396	49.4818	49.5246	49.5679	49.6112	49.651	49.6874	49.7238	49.7602	49.7968	49.8338	49.8708	49.9012	49.9314	49.962	49.9926	50.0232	50.0539	50.0845
524	47.2227	47.3349	47.4444	47.5498	47.6526	47.7519	47.8489	47.9401	48.0308	48.1171	48.2031	48.2828	48.3619	48.438	48.5122	48.5864	48.6532	48.7196	48.7861	48.8497	48.9112	48.9727	49.0299	49.084	49.1382	49.1925	49.2439	49.2919	49.341	49.3901	49.4376	49.4798	49.5227	49.566	49.6093	49.649	49.6855	49.7219	49.7583	49.7949	49.832	49.869	49.8994	49.9296	49.9603	49.9909	50.0215	50.0521	50.0828
525	47.2205	47.3328	47.4423	47.5477	47.6504	47.7498	47.8467	47.938	48.0286	48.1149	48.2009	48.2806	48.3597	48.4358	48.51	48.5843	48.651	48.7175	48.7839	48.8475	48.909	48.9706	49.0278	49.0819	49.1361	49.1905	49.2418	49.2898	49.3389	49.3881	49.4356	49.4778	49.5207	49.564	49.6073	49.6471	49.6835	49.72	49.7564	49.793	49.8301	49.8672	49.8976	49.9278	49.9585	49.9891	50.0198	50.0504	50.0811
526	47.2184	47.3307	47.4401	47.5455	47.6483	47.7476	47.8445	47.9358	48.0264	48.1127	48.1988	48.2785	48.3575	48.4336	48.5079	48.5821	48.6489	48.7153	48.7818	48.8454	48.9069	48.9684	49.0257	49.0798	49.134	49.1884	49.2397	49.2878	49.3369	49.386	49.4336	49.4758	49.5187	49.562	49.6054	49.6451	49.6816	49.7181	49.7546	49.7912	49.8283	49.8654	49.8958	49.926	49.9567	49.9874	50.0181	50.0487	50.0794
527	47.2163	47.3286	47.438	47.5434	47.6461	47.7455	47.8424	47.9336	48.0243	48.1106	48.1966	48.2763	48.3553	48.4315	48.5057	48.5799	48.6467	48.7132	48.7796	48.8432	48.9048	48.9663	49.0236	49.0777	49.1319	49.1863	49.2376	49.2857	49.3348	49.384	49.4315	49.4738	49.5167	49.5601	49.6034	49.6432	49.6797	49.7162	49.7527	49.7893	49.8264	49.8635	49.894	49.9243	49.9549	49.9856	50.0163	50.047	50.0777
528	47.2142	47.3264	47.4359	47.5413	47.644	47.7433	47.8402	47.9315	48.0221	48.1084	48.1944	48.2741	48.3532	48.4293	48.5035	48.5778	48.6445	48.711	48.7775	48.8411	48.9026	48.9642	49.0214	49.0756	49.1298	49.1842	49.2356	49.2837	49.3328	49.382	49.4295	49.4717	49.5147	49.5581	49.6015	49.6413	49.6778	49.7143	49.7508	49.7875	49.8246	49.8617	49.8922	49.9225	49.9532	49.9839	50.0146	50.0453	50.076
529	47.2121	47.3243	47.4337	47.5391	47.6418	47.7412	47.8381	47.9293	48.0199	48.1062	48.1922	48.2719	48.351	48.4271	48.5014	48.5756	48.6424	48.7088	48.7753	48.8389	48.9005	48.9621	49.0193	49.0735	49.1277	49.1821	49.2335	49.2816	49.3307	49.3799	49.4275	49.4697	49.5127	49.5561	49.5995	49.6393	49.6759	49.7124	49.7489	49.7856	49.8227	49.8599	49.8903	49.9207	49.9514	49.9821	50.0129	50.0436	50.0743
530	47.21	47.3222	47.4316	47.537	47.6397	47.739	47.8359	47.9271	48.0177	48.104	48.1901	48.2698	48.3488	48.4249	48.4992	48.5734	48.6402	48.7067	48.7732	48.8368	48.8984	48.9599	49.0172	49.0714	49.1256	49.18	49.2314	49.2796	49.3287	49.3779	49.4255	49.4677	49.5107	49.5542	49.5976	49.6374	49.6739	49.7105	49.747	49.7837	49.8209	49.858	49.8885	49.9189	49.9496	49.9804	50.0111	50.0419	50.0726
531	47.2079	47.3201	47.4295	47.5348	47.6375	47.7368	47.8337	47.925	48.0156	48.1019	48.1879	48.2676	48.3466	48.4228	48.497	48.5713	48.6381	48.7045	48.771	48.8347	48.8962	48.9578	49.0151	49.0693	49.1235	49.178	49.2294	49.2775	49.3266	49.3759	49.4235	49.4657	49.5088	49.5522	49.5956	49.6355	49.672	49.7086	49.7452	49.7819	49.819	49.8562	49.8867	49.9171	49.9479	49.9786	50.0094	50.0402	50.071
532	47.2058	47.318	47.4273	47.5327	47.6354	47.7347	47.8316	47.9228	48.0134	48.0997	48.1857	48.2654	48.3445	48.4206	48.4948	48.5691	48.6359	48.7024	48.7689	48.8325	48.8941	48.9557	49.013	49.0672	49.1214	49.1759	49.2273	49.2754	49.3246	49.3738	49.4215	49.4637	49.5068	49.5502	49.5937	49.6335	49.6701	49.7067	49.7433	49.78	49.8172	49.8544	49.8849	49.9153	49.9461	49.9769	50.0077	50.0385	50.0693
533	47.2037	47.3158	47.4252	47.5305	47.6332	47.7325	47.8294	47.9206	48.0112	48.0975	48.1835	48.2632	48.3423	48.4184	48.4927	48.5669	48.6337	48.7002	48.7667	48.8304	48.892	48.9536	49.0109	49.0651	49.1193	49.1738	49.2252	49.2734	49.3226	49.3718	49.4194	49.4617	49.5048	49.5483	49.5917	49.6316	49.6682	49.7048	49.7414	49.7781	49.8153	49.8526	49.8831	49.9135	49.9443	49.9751	50.006	50.0368	50.0676
534	47.2016	47.3137	47.4231	47.5284	47.6311	47.7304	47.8272	47.9185	48.0091	48.0954	48.1814	48.2611	48.3401	48.4162	48.4905	48.5648	48.6316	48.6981	48.7646	48.8282	48.8898	48.9514	49.0087	49.063	49.1172	49.1717	49.2231	49.2713	49.3205	49.3698	49.4174	49.4597	49.5028	49.5463	49.5898	49.6297	49.6663	49.7029	49.7395	49.7763	49.8135	49.8507	49.8813	49.9117	49.9426	49.9734	50.0042	50.0351	50.0659
535	47.1994	47.3116	47.4209	47.5263	47.6289	47.7282	47.8251	47.9163	48.0069	48.0932	48.1792	48.2589	48.338	48.4141	48.4883	48.5626	48.6294	48.6959	48.7624	48.8261	48.8877	48.9493	49.0066	49.0609	49.1151	49.1696	49.2211	49.2693	49.3185	49.3678	49.4154	49.4577	49.5008	49.5443	49.5878	49.6277	49.6644	49.701	49.7376	49.7744	49.8117	49.8489	49.8795	49.9099	49.9408	49.9716	50.0025	50.0334	50.0642
536	47.1973	47.3095	47.4188	47.5241	47.6268	47.7261	47.8229	47.9141	48.0047	48.091	48.177	48.2567	48.3358	48.4119	48.4862	48.5604	48.6273	48.6938	48.7603	48.824	48.8856	48.9472	49.0045	49.0588	49.113	49.1675	49.219	49.2672	49.3164	49.3657	49.4134	49.4557	49.4988	49.5423	49.5859	49.6258	49.6624	49.6991	49.7357	49.7725	49.8098	49.8471	49.8777	49.9082	49.939	49.9699	50.0008	50.0316	50.0625
537	47.1952	47.3073	47.4167	47.522	47.6246	47.7239	47.8207	47.912	48.0025	48.0888	48.1748	48.2545	48.3336	48.4097	48.484	48.5583	48.6251	48.6916	48.7581	48.8218	48.8834	48.9451	49.0024	49.0567	49.1109	49.1655	49.2169	49.2652	49.3144	49.3637	49.4114	49.4537	49.4969	49.5404	49.5839	49.6239	49.6605	49.6972	49.7339	49.7707	49.808	49.8452	49.8759	49.9064	49.9373	49.9682	49.999	50.0299	50.0608
538	47.1931	47.3052	47.4145	47.5198	47.6225	47.7217	47.8186	47.9098	48.0004	48.0867	48.1727	48.2524	48.3314	48.4076	48.4818	48.5561	48.6229	48.6894	48.756	48.8197	48.8813	48.9429	49.0003	49.0546	49.1089	49.1634	49.2149	49.2631	49.3123	49.3617	49.4094	49.4517	49.4949	49.5384	49.5819	49.6219	49.6586	49.6953	49.732	49.7688	49.8061	49.8434	49.8741	49.9046	49.9355	49.9664	49.9973	50.0282	50.0591
539	47.191	47.3031	47.4124	47.5177	47.6203	47.7196	47.8164	47.9076	47.9982	48.0845	48.1705	48.2502	48.3293	48.4054	48.4797	48.5539	48.6208	48.6873	48.7538	48.8175	48.8792	48.9408	48.9982	49.0525	49.1068	49.1613	49.2128	49.261	49.3103	49.3596	49.4074	49.4497	49.4929	49.5364	49.58	49.62	49.6567	49.6934	49.7301	49.7669	49.8043	49.8416	49.8723	49.9028	49.9337	49.9647	49.9956	50.0265	50.0574
540	47.1889	47.301	47.4103	47.5155	47.6182	47.7174	47.8143	47.9055	47.996	48.0823	48.1683	48.248	48.3271	48.4032	48.4775	48.5518	48.6186	48.6851	48.7517	48.8154	48.877	48.9387	48.996	49.0504	49.1047	49.1592	49.2107	49.259	49.3083	49.3576	49.4053	49.4477	49.4909	49.5345	49.578	49.618	49.6548	49.6915	49.7282	49.7651	49.8024	49.8398	49.8705	49.901	49.932	49.9629	49.9939	50.0248	50.0558
541	47.1868	47.2989	47.4081	47.5134	47.616	47.7153	47.8121	47.9033	47.9938	48.0801	48.1661	48.2458	48.3249	48.401	48.4753	48.5496	48.6164	48.683	48.7495	48.8132	48.8749	48.9366	48.9939	49.0483	49.1026	49.1571	49.2086	49.2569	49.3062	49.3556	49.4033	49.4457	49.4889	49.5325	49.5761	49.6161	49.6529	49.6896	49.7263	49.7632	49.8006	49.8379	49.8686	49.8992	49.9302	49.9612	49.9921	50.0231	50.0541
542	47.1847	47.2967	47.406	47.5113	47.6139	47.7131	47.8099	47.9011	47.9917	48.078	48.164	48.2437	48.3227	48.3989	48.4731	48.5474	48.6143	48.6808	48.7474	48.8111	48.8728	48.9344	48.9918	49.0461	49.1005	49.155	49.2066	49.2549	49.3042	49.3535	49.4013	49.4437	49.4869	49.5305	49.5741	49.6142	49.6509	49.6877	49.7244	49.7614	49.7987	49.8361	49.8668	49.8974	49.9284	49.9594	49.9904	50.0214	50.0524
543	47.1826	47.2946	47.4039	47.5091	47.6117	47.711	47.8078	47.899	47.9895	48.0758	48.1618	48.2415	48.3206	48.3967	48.471	48.5453	48.6121	48.6787	48.7452	48.809	48.8706	48.9323	48.9897	49.044	49.0984	49.153	49.2045	49.2528	49.3021	49.3515	49.3993	49.4417	49.4849	49.5286	49.5722	49.6122	49.649	49.6858	49.7226	49.7595	49.7969	49.8343	49.865	49.8956	49.9266	49.9577	49.9887	50.0197	50.0507
544	47.1805	47.2925	47.4017	47.507	47.6096	47.7088	47.8056	47.8968	47.9873	48.0736	48.1596	48.2393	48.3184	48.3945	48.4688	48.5431	48.61	48.6765	48.7431	48.8068	48.8685	48.9302	48.9876	49.0419	49.0963	49.1509	49.2024	49.2508	49.3001	49.3495	49.3973	49.4397	49.483	49.5266	49.5702	49.6103	49.6471	49.6839	49.7207	49.7576	49.795	49.8325	49.8632	49.8938	49.9249	49.9559	49.9869	50.018	50.049
545	47.1783	47.2904	47.3996	47.5048	47.6074	47.7066	47.8034	47.8946	47.9852	48.0714	48.1574	48.2371	48.3162	48.3924	48.4666	48.5409	48.6078	48.6744	48.7409	48.8047	48.8664	48.9281	48.9855	49.0398	49.0942	49.1488	49.2004	49.2487	49.298	49.3475	49.3953	49.4377	49.481	49.5246	49.5683	49.6084	49.6452	49.682	49.7188	49.7558	49.7932	49.8306	49.8614	49.8921	49.9231	49.9542	49.9852	50.0163	50.0473
546	47.1762	47.2882	47.3975	47.5027	47.6053	47.7045	47.8013	47.8924	47.983	48.0693	48.1553	48.235	48.314	48.3902	48.4645	48.5388	48.6056	48.6722	48.7388	48.8025	48.8642	48.9259	48.9834	49.0377	49.0921	49.1467	49.1983	49.2466	49.296	49.3454	49.3932	49.4357	49.479	49.5227	49.5663	49.6064	49.6433	49.6801	49.7169	49.7539	49.7913	49.8288	49.8596	49.8903	49.9213	49.9524	49.9835	50.0146	50.0456
547	47.1741	47.2861	47.3953	47.5006	47.6031	47.7023	47.7991	47.8903	47.9808	48.0671	48.1531	48.2328	48.3119	48.388	48.4623	48.5366	48.6035	48.67	48.7366	48.8004	48.8621	48.9238	48.9812	49.0356	49.09	49.1446	49.1962	49.2446	49.2939	49.3434	49.3912	49.4337	49.477	49.5207	49.5644	49.6045	49.6413	49.6782	49.715	49.752	49.7895	49.827	49.8578	49.8885	49.9196	49.9507	49.9818	50.0128	50.0439
548	47.172	47.284	47.3932	47.4984	47.601	47.7002	47.7969	47.8881	47.9786	48.0649	48.1509	48.2306	48.3097	48.3858	48.4601	48.5344	48.6013	48.6679	48.7345	48.7982	48.86	48.9217	48.9791	49.0335	49.0879	49.1425	49.1942	49.2425	49.2919	49.3414	49.3892	49.4317	49.475	49.5187	49.5624	49.6026	49.6394	49.6763	49.7132	49.7502	49.7877	49.8251	49.856	49.8867	49.9178	49.9489	49.98	50.0111	50.0422
549	47.1699	47.2819	47.3911	47.4963	47.5988	47.698	47.7948	47.8859	47.9765	48.0627	48.1487	48.2284	48.3075	48.3837	48.458	48.5323	48.5992	48.6657	48.7323	48.7961	48.8578	48.9196	48.977	49.0314	49.0858	49.1405	49.1921	49.2405	49.2899	49.3393	49.3872	49.4297	49.473	49.5168	49.5605	49.6006	49.6375	49.6744	49.7113	49.7483	49.7858	49.8233	49.8542	49.8849	49.916	49.9472	49.9783	50.0094	50.0406
550	47.1678	47.2798	47.3889	47.4941	47.5967	47.6959	47.7926	47.8838	47.9743	48.0606	48.1466	48.2263	48.3053	48.3815	48.4558	48.5301	48.597	48.6636	48.7302	48.794	48.8557	48.9174	48.9749	49.0293	49.0837	49.1384	49.19	49.2384	49.2878	49.3373	49.3852	49.4277	49.4711	49.5148	49.5585	49.5987	49.6356	49.6725	49.7094	49.7464	49.784	49.8215	49.8524	49.8831	49.9143	49.9454	49.9766	50.0077	50.0389
551	47.1657	47.2776	47.3868	47.492	47.5945	47.6937	47.7905	47.8816	47.9721	48.0584	48.1444	48.2241	48.3032	48.3793	48.4536	48.5279	48.5948	48.6614	48.728	48.7918	48.8536	48.9153	48.9728	49.0272	49.0816	49.1363	49.1879	49.2364	49.2858	49.3353	49.3832	49.4257	49.4691	49.5128	49.5566	49.5968	49.6337	49.6706	49.7075	49.7446	49.7821	49.8197	49.8506	49.8813	49.9125	49.9437	49.9748	50.006	50.0372
552	47.1636	47.2755	47.3847	47.4898	47.5924	47.6915	47.7883	47.8794	47.97	48.0562	48.1422	48.2219	48.301	48.3771	48.4515	48.5258	48.5927	48.6593	48.7259	48.7897	48.8514	48.9132	48.9707	49.0251	49.0795	49.1342	49.1859	49.2343	49.2837	49.3332	49.3811	49.4237	49.4671	49.5108	49.5546	49.5948	49.6318	49.6687	49.7056	49.7427	49.7803	49.8178	49.8488	49.8795	49.9107	49.9419	49.9731	50.0043	50.0355
553	47.1615	47.2734	47.3825	47.4877	47.5902	47.6894	47.7861	47.8773	47.9678	48.0541	48.14	48.2197	48.2988	48.375	48.4493	48.5236	48.5905	48.6571	48.7237	48.7875	48.8493	48.9111	48.9685	49.023	49.0774	49.1321	49.1838	49.2322	49.2817	49.3312	49.3791	49.4217	49.4651	49.5089	49.5527	49.5929	49.6298	49.6668	49.7037	49.7408	49.7784	49.816	49.8469	49.8777	49.909	49.9402	49.9714	50.0026	50.0338
554	47.1594	47.2713	47.3804	47.4856	47.5881	47.6872	47.784	47.8751	47.9656	48.0519	48.1379	48.2176	48.2966	48.3728	48.4471	48.5214	48.5884	48.655	48.7216	48.7854	48.8472	48.9089	48.9664	49.0209	49.0753	49.13	49.1817	49.2302	49.2796	49.3292	49.3771	49.4197	49.4631	49.5069	49.5507	49.591	49.6279	49.6649	49.7019	49.739	49.7766	49.8142	49.8451	49.876	49.9072	49.9384	49.9697	50.0009	50.0321
555	47.1572	47.2691	47.3783	47.4834	47.5859	47.6851	47.7818	47.8729	47.9634	48.0497	48.1357	48.2154	48.2945	48.3706	48.4449	48.5193	48.5862	48.6528	48.7194	48.7832	48.845	48.9068	48.9643	49.0188	49.0733	49.128	49.1797	49.2281	49.2776	49.3272	49.3751	49.4177	49.4611	49.5049	49.5488	49.589	49.626	49.663	49.7	49.7371	49.7747	49.8123	49.8433	49.8742	49.9054	49.9367	49.9679	49.9992	50.0304
556	47.1551	47.267	47.3761	47.4813	47.5838	47.6829	47.7796	47.8708	47.9613	48.0475	48.1335	48.2132	48.2923	48.3685	48.4428	48.5171	48.584	48.6507	48.7173	48.7811	48.8429	48.9047	48.9622	49.0167	49.0712	49.1259	49.1776	49.2261	49.2756	49.3251	49.3731	49.4157	49.4591	49.503	49.5468	49.5871	49.6241	49.6611	49.6981	49.7353	49.7729	49.8105	49.8415	49.8724	49.9037	49.9349	49.9662	49.9975	50.0287
557	47.153	47.2649	47.374	47.4791	47.5816	47.6807	47.7775	47.8686	47.9591	48.0454	48.1313	48.211	48.2901	48.3663	48.4406	48.5149	48.5819	48.6485	48.7151	48.779	48.8408	48.9026	48.9601	49.0146	49.0691	49.1238	49.1755	49.224	49.2735	49.3231	49.3711	49.4137	49.4572	49.501	49.5449	49.5851	49.6222	49.6592	49.6962	49.7334	49.771	49.8087	49.8397	49.8706	49.9019	49.9332	49.9645	49.9958	50.027
558	47.1509	47.2628	47.3719	47.477	47.5795	47.6786	47.7753	47.8664	47.9569	48.0432	48.1292	48.2089	48.2879	48.3641	48.4384	48.5128	48.5797	48.6463	48.713	48.7768	48.8386	48.9004	48.958	49.0125	49.067	49.1217	49.1734	49.222	49.2715	49.3211	49.369	49.4117	49.4552	49.499	49.5429	49.5832	49.6203	49.6573	49.6943	49.7315	49.7692	49.8069	49.8379	49.8688	49.9001	49.9314	49.9627	49.994	50.0254
559	47.1488	47.2607	47.3697	47.4748	47.5773	47.6764	47.7732	47.8643	47.9548	48.041	48.127	48.2067	48.2858	48.3619	48.4363	48.5106	48.5775	48.6442	48.7108	48.7747	48.8365	48.8983	48.9559	49.0104	49.0649	49.1196	49.1714	49.2199	49.2694	49.319	49.367	49.4097	49.4532	49.4971	49.5409	49.5813	49.6183	49.6554	49.6925	49.7297	49.7673	49.805	49.8361	49.867	49.8983	49.9297	49.961	49.9923	50.0237
560	47.1467	47.2585	47.3676	47.4727	47.5752	47.6743	47.771	47.8621	47.9526	48.0388	48.1248	48.2045	48.2836	48.3598	48.4341	48.5084	48.5754	48.642	48.7087	48.7725	48.8344	48.8962	48.9537	49.0083	49.0628	49.1175	49.1693	49.2178	49.2674	49.317	49.365	49.4077	49.4512	49.4951	49.539	49.5793	49.6164	49.6535	49.6906	49.7278	49.7655	49.8032	49.8343	49.8652	49.8966	49.9279	49.9593	49.9906	50.022
561	47.1446	47.2564	47.3655	47.4706	47.573	47.6721	47.7688	47.8599	47.9504	48.0367	48.1226	48.2023	48.2814	48.3576	48.4319	48.5063	48.5732	48.6399	48.7065	48.7704	48.8322	48.8941	48.9516	49.0062	49.0607	49.1155	49.1672	49.2158	49.2653	49.315	49.363	49.4057	49.4492	49.4931	49.537	49.5774	49.6145	49.6516	49.6887	49.7259	49.7637	49.8014	49.8325	49.8634	49.8948	49.9262	49.9576	49.9889	50.0203
562	47.1425	47.2543	47.3633	47.4684	47.5709	47.67	47.7667	47.8578	47.9482	48.0345	48.1205	48.2002	48.2792	48.3554	48.4298	48.5041	48.5711	48.6377	48.7044	48.7683	48.8301	48.8919	48.9495	49.0041	49.0586	49.1134	49.1652	49.2137	49.2633	49.3129	49.361	49.4037	49.4472	49.4912	49.5351	49.5755	49.6126	49.6497	49.6868	49.7241	49.7618	49.7995	49.8307	49.8616	49.893	49.9244	49.9558	49.9872	50.0186
563	47.1404	47.2522	47.3612	47.4663	47.5687	47.6678	47.7645	47.8556	47.9461	48.0323	48.1183	48.198	48.2771	48.3532	48.4276	48.5019	48.5689	48.6356	48.7022	48.7661	48.828	48.8898	48.9474	49.0019	49.0565	49.1113	49.1631	49.2117	49.2613	49.3109	49.359	49.4017	49.4453	49.4892	49.5331	49.5735	49.6107	49.6478	49.6849	49.7222	49.76	49.7977	49.8289	49.8599	49.8913	49.9227	49.9541	49.9855	50.0169
564	47.1383	47.2501	47.3591	47.4641	47.5665	47.6656	47.7623	47.8534	47.9439	48.0301	48.1161	48.1958	48.2749	48.3511	48.4254	48.4998	48.5667	48.6334	48.7001	48.764	48.8258	48.8877	48.9453	48.9998	49.0544	49.1092	49.161	49.2096	49.2592	49.3089	49.357	49.3997	49.4433	49.4872	49.5312	49.5716	49.6087	49.6459	49.683	49.7203	49.7581	49.7959	49.8271	49.8581	49.8895	49.9209	49.9524	49.9838	50.0152
565	47.1361	47.2479	47.3569	47.462	47.5644	47.6635	47.7602	47.8513	47.9417	48.028	48.1139	48.1936	48.2727	48.3489	48.4232	48.4976	48.5646	48.6313	48.6979	48.7618	48.8237	48.8855	48.9432	48.9977	49.0523	49.1071	49.159	49.2076	49.2572	49.3069	49.3549	49.3977	49.4413	49.4853	49.5292	49.5697	49.6068	49.644	49.6812	49.7185	49.7563	49.7941	49.8252	49.8563	49.8877	49.9192	49.9506	49.9821	50.0135
566	47.134	47.2458	47.3548	47.4599	47.5622	47.6613	47.758	47.8491	47.9396	48.0258	48.1118	48.1915	48.2705	48.3467	48.4211	48.4954	48.5624	48.6291	48.6958	48.7597	48.8216	48.8834	48.941	48.9956	49.0502	49.105	49.1569	49.2055	49.2551	49.3048	49.3529	49.3957	49.4393	49.4833	49.5273	49.5677	49.6049	49.6421	49.6793	49.7166	49.7544	49.7922	49.8234	49.8545	49.886	49.9174	49.9489	49.9804	50.0118
567	47.1319	47.2437	47.3527	47.4577	47.5601	47.6592	47.7558	47.8469	47.9374	48.0236	48.1096	48.1893	48.2684	48.3446	48.4189	48.4933	48.5603	48.6269	48.6936	48.7575	48.8194	48.8813	48.9389	48.9935	49.0481	49.103	49.1548	49.2034	49.2531	49.3028	49.3509	49.3937	49.4373	49.4813	49.5253	49.5658	49.603	49.6402	49.6774	49.7147	49.7526	49.7904	49.8216	49.8527	49.8842	49.9157	49.9472	49.9787	50.0102
568	47.1298	47.2416	47.3505	47.4556	47.5579	47.657	47.7537	47.8448	47.9352	48.0215	48.1074	48.1871	48.2662	48.3424	48.4167	48.4911	48.5581	48.6248	48.6915	48.7554	48.8173	48.8792	48.9368	48.9914	49.046	49.1009	49.1527	49.2014	49.251	49.3008	49.3489	49.3917	49.4353	49.4794	49.5234	49.5639	49.6011	49.6383	49.6755	49.7129	49.7507	49.7886	49.8198	49.8509	49.8824	49.9139	49.9454	49.977	50.0085
569	47.1277	47.2394	47.3484	47.4534	47.5558	47.6549	47.7515	47.8426	47.933	48.0193	48.1052	48.1849	48.264	48.3402	48.4146	48.4889	48.5559	48.6226	48.6893	48.7533	48.8152	48.877	48.9347	48.9893	49.0439	49.0988	49.1507	49.1993	49.249	49.2987	49.3469	49.3897	49.4333	49.4774	49.5214	49.5619	49.5992	49.6364	49.6736	49.711	49.7489	49.7868	49.818	49.8491	49.8807	49.9122	49.9437	49.9753	50.0068
570	47.1256	47.2373	47.3463	47.4513	47.5536	47.6527	47.7494	47.8404	47.9309	48.0171	48.103	48.1828	48.2618	48.338	48.4124	48.4868	48.5538	48.6205	48.6872	48.7511	48.813	48.8749	48.9326	48.9872	49.0418	49.0967	49.1486	49.1973	49.2469	49.2967	49.3449	49.3877	49.4314	49.4754	49.5195	49.56	49.5972	49.6345	49.6717	49.7092	49.747	49.7849	49.8162	49.8473	49.8789	49.9104	49.942	49.9735	50.0051
571	47.1235	47.2352	47.3441	47.4491	47.5515	47.6505	47.7472	47.8383	47.9287	48.0149	48.1009	48.1806	48.2597	48.3359	48.4102	48.4846	48.5516	48.6183	48.685	48.749	48.8109	48.8728	48.9305	48.9851	49.0398	49.0946	49.1465	49.1952	49.2449	49.2947	49.3428	49.3857	49.4294	49.4734	49.5175	49.558	49.5953	49.6326	49.6699	49.7073	49.7452	49.7831	49.8144	49.8455	49.8771	49.9087	49.9403	49.9718	50.0034
572	47.1214	47.2331	47.342	47.447	47.5493	47.6484	47.745	47.8361	47.9265	48.0128	48.0987	48.1784	48.2575	48.3337	48.4081	48.4824	48.5495	48.6162	48.6829	48.7468	48.8088	48.8707	48.9284	48.983	49.0377	49.0926	49.1445	49.1932	49.2429	49.2926	49.3408	49.3837	49.4274	49.4715	49.5156	49.5561	49.5934	49.6307	49.668	49.7054	49.7433	49.7813	49.8126	49.8438	49.8753	49.9069	49.9385	49.9701	50.0017
573	47.1193	47.231	47.3399	47.4449	47.5472	47.6462	47.7429	47.8339	47.9244	48.0106	48.0965	48.1762	48.2553	48.3315	48.4059	48.4803	48.5473	48.614	48.6807	48.7447	48.8066	48.8685	48.9262	48.9809	49.0356	49.0905	49.1424	49.1911	49.2408	49.2906	49.3388	49.3817	49.4254	49.4695	49.5136	49.5542	49.5915	49.6288	49.6661	49.7036	49.7415	49.7794	49.8108	49.842	49.8736	49.9052	49.9368	49.9684	50
574	47.1172	47.2288	47.3377	47.4427	47.545	47.6441	47.7407	47.8318	47.9222	48.0084	48.0943	48.1741	48.2531	48.3293	48.4037	48.4781	48.5451	48.6119	48.6786	48.7425	48.8045	48.8664	48.9241	48.9788	49.0335	49.0884	49.1403	49.189	49.2388	49.2886	49.3368	49.3797	49.4234	49.4675	49.5117	49.5522	49.5896	49.6269	49.6642	49.7017	49.7397	49.7776	49.809	49.8402	49.8718	49.9034	49.9351	49.9667	49.9983
575	47.115	47.2267	47.3356	47.4406	47.5429	47.6419	47.7385	47.8296	47.92	48.0062	48.0922	48.1719	48.251	48.3272	48.4016	48.4759	48.543	48.6097	48.6764	48.7404	48.8023	48.8643	48.922	48.9767	49.0314	49.0863	49.1382	49.187	49.2367	49.2865	49.3348	49.3777	49.4214	49.4656	49.5097	49.5503	49.5877	49.625	49.6623	49.6998	49.7378	49.7758	49.8072	49.8384	49.87	49.9017	49.9333	49.965	49.9967
576	47.1129	47.2246	47.3335	47.4384	47.5407	47.6398	47.7364	47.8274	47.9178	48.0041	48.09	48.1697	48.2488	48.325	48.3994	48.4738	48.5408	48.6075	48.6743	48.7383	48.8002	48.8622	48.9199	48.9746	49.0293	49.0842	49.1362	49.1849	49.2347	49.2845	49.3328	49.3757	49.4195	49.4636	49.5078	49.5484	49.5857	49.6231	49.6605	49.698	49.736	49.774	49.8053	49.8366	49.8683	49.8999	49.9316	49.9633	49.995
577	47.1108	47.2225	47.3313	47.4363	47.5386	47.6376	47.7342	47.8253	47.9157	48.0019	48.0878	48.1675	48.2466	48.3228	48.3972	48.4716	48.5387	48.6054	48.6721	48.7361	48.7981	48.86	48.9178	48.9725	49.0272	49.0821	49.1341	49.1829	49.2326	49.2825	49.3307	49.3737	49.4175	49.4616	49.5058	49.5464	49.5838	49.6212	49.6586	49.6961	49.7341	49.7721	49.8035	49.8348	49.8665	49.8982	49.9299	49.9616	49.9933
578	47.1087	47.2203	47.3292	47.4342	47.5364	47.6354	47.732	47.8231	47.9135	47.9997	48.0856	48.1654	48.2444	48.3207	48.395	48.4694	48.5365	48.6032	48.67	48.734	48.7959	48.8579	48.9157	48.9704	49.0251	49.0801	49.132	49.1808	49.2306	49.2805	49.3287	49.3717	49.4155	49.4597	49.5039	49.5445	49.5819	49.6193	49.6567	49.6942	49.7323	49.7703	49.8017	49.833	49.8647	49.8964	49.9282	49.9599	49.9916
579	47.1066	47.2182	47.3271	47.432	47.5343	47.6333	47.7299	47.8209	47.9113	47.9975	48.0835	48.1632	48.2423	48.3185	48.3929	48.4673	48.5343	48.6011	48.6678	48.7318	48.7938	48.8558	48.9135	48.9683	49.023	49.078	49.13	49.1788	49.2286	49.2784	49.3267	49.3697	49.4135	49.4577	49.5019	49.5426	49.58	49.6174	49.6548	49.6924	49.7304	49.7685	49.7999	49.8312	49.863	49.8947	49.9264	49.9582	49.9899
580	47.1045	47.2161	47.325	47.4299	47.5321	47.6311	47.7277	47.8187	47.9092	47.9954	48.0813	48.161	48.2401	48.3163	48.3907	48.4651	48.5322	48.5989	48.6657	48.7297	48.7917	48.8537	48.9114	48.9662	49.0209	49.0759	49.1279	49.1767	49.2265	49.2764	49.3247	49.3677	49.4115	49.4557	49.4999	49.5406	49.5781	49.6155	49.6529	49.6905	49.7286	49.7666	49.7981	49.8294	49.8612	49.8929	49.9247	49.9565	49.9882
581	47.1024	47.214	47.3228	47.4277	47.53	47.629	47.7256	47.8166	47.907	47.9932	48.0791	48.1588	48.2379	48.3141	48.3885	48.4629	48.53	48.5968	48.6635	48.7275	48.7895	48.8515	48.9093	48.9641	49.0188	49.0738	49.1258	49.1746	49.2245	49.2744	49.3227	49.3657	49.4095	49.4538	49.498	49.5387	49.5761	49.6136	49.651	49.6886	49.7267	49.7648	49.7963	49.8277	49.8594	49.8912	49.923	49.9547	49.9865
582	47.1003	47.2119	47.3207	47.4256	47.5278	47.6268	47.7234	47.8144	47.9048	47.991	48.0769	48.1567	48.2357	48.312	48.3864	48.4608	48.5278	48.5946	48.6614	48.7254	48.7874	48.8494	48.9072	48.962	49.0167	49.0717	49.1237	49.1726	49.2224	49.2723	49.3207	49.3637	49.4075	49.4518	49.496	49.5368	49.5742	49.6117	49.6492	49.6868	49.7249	49.763	49.7945	49.8259	49.8577	49.8895	49.9212	49.953	49.9848
583	47.0982	47.2097	47.3186	47.4234	47.5257	47.6247	47.7212	47.8122	47.9026	47.9888	48.0748	48.1545	48.2336	48.3098	48.3842	48.4586	48.5257	48.5925	48.6592	48.7233	48.7853	48.8473	48.9051	48.9599	49.0146	49.0696	49.1217	49.1705	49.2204	49.2703	49.3186	49.3617	49.4056	49.4498	49.4941	49.5348	49.5723	49.6098	49.6473	49.6849	49.723	49.7612	49.7927	49.8241	49.8559	49.8877	49.9195	49.9513	49.9831
584	47.0961	47.2076	47.3164	47.4213	47.5235	47.6225	47.7191	47.8101	47.9005	47.9867	48.0726	48.1523	48.2314	48.3076	48.382	48.4564	48.5235	48.5903	48.6571	48.7211	48.7831	48.8452	48.903	48.9577	49.0125	49.0676	49.1196	49.1685	49.2183	49.2683	49.3166	49.3597	49.4036	49.4479	49.4921	49.5329	49.5704	49.6079	49.6454	49.6831	49.7212	49.7593	49.7909	49.8223	49.8541	49.886	49.9178	49.9496	49.9815
585	47.0939	47.2055	47.3143	47.4192	47.5214	47.6203	47.7169	47.8079	47.8983	47.9845	48.0704	48.1501	48.2292	48.3054	48.3799	48.4543	48.5214	48.5881	48.6549	48.719	48.781	48.843	48.9009	48.9556	49.0104	49.0655	49.1175	49.1664	49.2163	49.2662	49.3146	49.3577	49.4016	49.4459	49.4902	49.531	49.5685	49.606	49.6435	49.6812	49.7193	49.7575	49.7891	49.8205	49.8524	49.8842	49.9161	49.9479	49.9798
586	47.0918	47.2034	47.3122	47.417	47.5192	47.6182	47.7147	47.8057	47.8961	47.9823	48.0682	48.148	48.227	48.3033	48.3777	48.4521	48.5192	48.586	48.6528	48.7168	48.7789	48.8409	48.8987	48.9535	49.0083	49.0634	49.1155	49.1644	49.2142	49.2642	49.3126	49.3557	49.3996	49.4439	49.4882	49.529	49.5666	49.6041	49.6416	49.6793	49.7175	49.7557	49.7873	49.8187	49.8506	49.8825	49.9143	49.9462	49.9781
587	47.0897	47.2012	47.31	47.4149	47.5171	47.616	47.7126	47.8036	47.894	47.9802	48.0661	48.1458	48.2249	48.3011	48.3755	48.4499	48.517	48.5838	48.6506	48.7147	48.7767	48.8388	48.8966	48.9514	49.0062	49.0613	49.1134	49.1623	49.2122	49.2622	49.3106	49.3537	49.3976	49.442	49.4863	49.5271	49.5646	49.6022	49.6398	49.6775	49.7157	49.7539	49.7855	49.8169	49.8488	49.8807	49.9126	49.9445	49.9764
588	47.0876	47.1991	47.3079	47.4127	47.5149	47.6139	47.7104	47.8014	47.8918	47.978	48.0639	48.1436	48.2227	48.2989	48.3733	48.4478	48.5149	48.5817	48.6485	48.7126	48.7746	48.8367	48.8945	48.9493	49.0042	49.0592	49.1113	49.1602	49.2102	49.2602	49.3086	49.3517	49.3956	49.44	49.4843	49.5251	49.5627	49.6003	49.6379	49.6756	49.7138	49.752	49.7836	49.8151	49.847	49.879	49.9109	49.9428	49.9747
589	47.0855	47.197	47.3058	47.4106	47.5128	47.6117	47.7082	47.7992	47.8896	47.9758	48.0617	48.1414	48.2205	48.2968	48.3712	48.4456	48.5127	48.5795	48.6463	48.7104	48.7725	48.8345	48.8924	48.9472	49.0021	49.0571	49.1093	49.1582	49.2081	49.2581	49.3066	49.3497	49.3937	49.438	49.4824	49.5232	49.5608	49.5984	49.636	49.6737	49.712	49.7502	49.7818	49.8133	49.8453	49.8772	49.9091	49.9411	49.973
590	47.0834	47.1949	47.3036	47.4084	47.5106	47.6095	47.7061	47.7971	47.8874	47.9736	48.0595	48.1393	48.2184	48.2946	48.369	48.4434	48.5106	48.5774	48.6442	48.7083	48.7703	48.8324	48.8903	48.9451	49	49.0551	49.1072	49.1561	49.2061	49.2561	49.3045	49.3477	49.3917	49.436	49.4804	49.5213	49.5589	49.5965	49.6341	49.6719	49.7101	49.7484	49.78	49.8116	49.8435	49.8755	49.9074	49.9394	49.9713
591	47.0816	47.193	47.3018	47.4066	47.5088	47.6077	47.7042	47.7952	47.8856	47.9718	48.0577	48.1374	48.2165	48.2927	48.3671	48.4416	48.5087	48.5755	48.6423	48.7064	48.7685	48.8306	48.8884	48.9433	48.9981	49.0532	49.1054	49.1543	49.2043	49.2543	49.3028	49.346	49.3899	49.4343	49.4787	49.5196	49.5572	49.5948	49.6324	49.6702	49.7085	49.7467	49.7784	49.8099	49.8419	49.8739	49.9059	49.9378	49.9698
592	47.0799	47.1914	47.3001	47.4049	47.5071	47.606	47.7025	47.7935	47.8839	47.9701	48.056	48.1357	48.2148	48.291	48.3654	48.4399	48.507	48.5738	48.6406	48.7047	48.7668	48.8289	48.8868	48.9416	48.9965	49.0516	49.1037	49.1527	49.2026	49.2527	49.3011	49.3444	49.3883	49.4327	49.4771	49.518	49.5556	49.5933	49.6309	49.6687	49.707	49.7452	49.7769	49.8085	49.8404	49.8724	49.9044	49.9364	49.9684
593	47.0783	47.1898	47.2985	47.4033	47.5055	47.6044	47.7009	47.7919	47.8822	47.9684	48.0543	48.134	48.2131	48.2893	48.3638	48.4382	48.5053	48.5721	48.639	48.703	48.7651	48.8272	48.8851	48.94	48.9948	49.0499	49.1021	49.151	49.201	49.2511	49.2995	49.3427	49.3867	49.4311	49.4755	49.5164	49.5541	49.5917	49.6293	49.6671	49.7054	49.7437	49.7754	49.807	49.839	49.871	49.903	49.935	49.9669
594	47.0767	47.1881	47.2969	47.4016	47.5038	47.6027	47.6992	47.7902	47.8805	47.9667	48.0526	48.1323	48.2114	48.2876	48.3621	48.4365	48.5036	48.5704	48.6373	48.7014	48.7635	48.8255	48.8834	48.9383	48.9932	49.0483	49.1004	49.1494	49.1994	49.2494	49.2979	49.3411	49.3851	49.4295	49.474	49.5148	49.5525	49.5902	49.6278	49.6656	49.7039	49.7422	49.7739	49.8055	49.8375	49.8695	49.9015	49.9335	49.9655
595	47.0751	47.1865	47.2952	47.4	47.5022	47.601	47.6975	47.7885	47.8788	47.965	48.0509	48.1306	48.2097	48.286	48.3604	48.4348	48.5019	48.5688	48.6356	48.6997	48.7618	48.8239	48.8818	48.9366	48.9915	49.0466	49.0988	49.1478	49.1978	49.2478	49.2963	49.3395	49.3835	49.428	49.4724	49.5133	49.5509	49.5886	49.6263	49.6641	49.7024	49.7407	49.7724	49.804	49.836	49.8681	49.9001	49.9321	49.9641
596	47.0735	47.1849	47.2936	47.3983	47.5005	47.5994	47.6959	47.7868	47.8772	47.9633	48.0492	48.129	48.208	48.2843	48.3587	48.4331	48.5003	48.5671	48.6339	48.698	48.7601	48.8222	48.8801	48.935	48.9899	49.045	49.0971	49.1461	49.1961	49.2462	49.2947	49.3379	49.3819	49.4264	49.4708	49.5117	49.5494	49.5871	49.6247	49.6626	49.7009	49.7392	49.7709	49.8025	49.8346	49.8666	49.8986	49.9307	49.9627
597	47.0718	47.1832	47.2919	47.3967	47.4988	47.5977	47.6942	47.7852	47.8755	47.9617	48.0476	48.1273	48.2063	48.2826	48.357	48.4314	48.4986	48.5654	48.6322	48.6963	48.7584	48.8205	48.8784	48.9333	48.9882	49.0433	49.0955	49.1445	49.1945	49.2446	49.2931	49.3363	49.3803	49.4248	49.4692	49.5101	49.5478	49.5855	49.6232	49.661	49.6994	49.7377	49.7694	49.8011	49.8331	49.8651	49.8972	49.9292	49.9613
598	47.0702	47.1816	47.2903	47.395	47.4972	47.596	47.6925	47.7835	47.8738	47.96	48.0459	48.1256	48.2047	48.2809	48.3553	48.4297	48.4969	48.5637	48.6305	48.6946	48.7568	48.8189	48.8768	48.9316	48.9865	49.0417	49.0939	49.1429	49.1929	49.243	49.2915	49.3347	49.3787	49.4232	49.4676	49.5086	49.5463	49.584	49.6217	49.6595	49.6978	49.7362	49.7679	49.7996	49.8316	49.8637	49.8957	49.9278	49.9598
599	47.0686	47.18	47.2886	47.3934	47.4955	47.5944	47.6909	47.7818	47.8721	47.9583	48.0442	48.1239	48.203	48.2792	48.3536	48.4281	48.4952	48.562	48.6289	48.693	48.7551	48.8172	48.8751	48.93	48.9849	49.04	49.0922	49.1412	49.1912	49.2413	49.2898	49.3331	49.3771	49.4216	49.4661	49.507	49.5447	49.5824	49.6201	49.658	49.6963	49.7347	49.7664	49.7981	49.8302	49.8622	49.8943	49.9264	49.9584
600	47.067	47.1783	47.287	47.3917	47.4939	47.5927	47.6892	47.7801	47.8705	47.9566	48.0425	48.1222	48.2013	48.2775	48.3519	48.4264	48.4935	48.5603	48.6272	48.6913	48.7534	48.8155	48.8734	48.9283	48.9832	49.0384	49.0906	49.1396	49.1896	49.2397	49.2882	49.3315	49.3755	49.42	49.4645	49.5054	49.5431	49.5809	49.6186	49.6565	49.6948	49.7332	49.765	49.7966	49.8287	49.8608	49.8928	49.9249	49.957
601	47.0653	47.1767	47.2854	47.3901	47.4922	47.591	47.6875	47.7785	47.8688	47.9549	48.0408	48.1205	48.1996	48.2758	48.3503	48.4247	48.4918	48.5587	48.6255	48.6896	48.7517	48.8138	48.8718	48.9267	48.9816	49.0367	49.0889	49.1379	49.188	49.2381	49.2866	49.3299	49.3739	49.4184	49.4629	49.5039	49.5416	49.5793	49.617	49.6549	49.6933	49.7317	49.7635	49.7951	49.8272	49.8593	49.8914	49.9235	49.9556
602	47.0637	47.1751	47.2837	47.3884	47.4906	47.5894	47.6859	47.7768	47.8671	47.9533	48.0391	48.1188	48.1979	48.2741	48.3486	48.423	48.4901	48.557	48.6238	48.6879	48.7501	48.8122	48.8701	48.925	48.9799	49.0351	49.0873	49.1363	49.1863	49.2365	49.285	49.3283	49.3723	49.4168	49.4613	49.5023	49.54	49.5778	49.6155	49.6534	49.6918	49.7302	49.762	49.7936	49.8257	49.8578	49.8899	49.922	49.9542
603	47.0621	47.1734	47.2821	47.3868	47.4889	47.5877	47.6842	47.7751	47.8654	47.9516	48.0374	48.1172	48.1962	48.2724	48.3469	48.4213	48.4885	48.5553	48.6221	48.6863	48.7484	48.8105	48.8684	48.9233	48.9783	49.0334	49.0856	49.1347	49.1847	49.2348	49.2834	49.3267	49.3707	49.4152	49.4597	49.5007	49.5385	49.5762	49.614	49.6519	49.6903	49.7286	49.7605	49.7922	49.8243	49.8564	49.8885	49.9206	49.9527
604	47.0605	47.1718	47.2804	47.3851	47.4872	47.5861	47.6825	47.7734	47.8637	47.9499	48.0358	48.1155	48.1945	48.2708	48.3452	48.4196	48.4868	48.5536	48.6204	48.6846	48.7467	48.8088	48.8668	48.9217	48.9766	49.0318	49.084	49.133	49.1831	49.2332	49.2818	49.3251	49.3691	49.4137	49.4582	49.4991	49.5369	49.5747	49.6124	49.6503	49.6887	49.7271	49.759	49.7907	49.8228	49.8549	49.8871	49.9192	49.9513
605	47.0588	47.1702	47.2788	47.3835	47.4856	47.5844	47.6808	47.7718	47.8621	47.9482	48.0341	48.1138	48.1928	48.2691	48.3435	48.4179	48.4851	48.5519	48.6188	48.6829	48.745	48.8072	48.8651	48.92	48.9749	49.0301	49.0823	49.1314	49.1815	49.2316	49.2801	49.3235	49.3675	49.4121	49.4566	49.4976	49.5353	49.5731	49.6109	49.6488	49.6872	49.7256	49.7575	49.7892	49.8213	49.8535	49.8856	49.9177	49.9499
606	47.0572	47.1685	47.2771	47.3818	47.4839	47.5827	47.6792	47.7701	47.8604	47.9465	48.0324	48.1121	48.1912	48.2674	48.3418	48.4162	48.4834	48.5502	48.6171	48.6812	48.7434	48.8055	48.8634	48.9184	48.9733	49.0285	49.0807	49.1298	49.1798	49.23	49.2785	49.3219	49.366	49.4105	49.455	49.496	49.5338	49.5716	49.6093	49.6473	49.6857	49.7241	49.756	49.7877	49.8199	49.852	49.8842	49.9163	49.9485
607	47.0556	47.1669	47.2755	47.3802	47.4823	47.5811	47.6775	47.7684	47.8587	47.9448	48.0307	48.1104	48.1895	48.2657	48.3401	48.4146	48.4817	48.5486	48.6154	48.6795	48.7417	48.8038	48.8618	48.9167	48.9716	49.0268	49.0791	49.1281	49.1782	49.2283	49.2769	49.3203	49.3644	49.4089	49.4534	49.4944	49.5322	49.57	49.6078	49.6458	49.6842	49.7226	49.7545	49.7862	49.8184	49.8505	49.8827	49.9149	49.947
608	47.054	47.1653	47.2739	47.3785	47.4806	47.5794	47.6758	47.7667	47.857	47.9432	48.029	48.1087	48.1878	48.264	48.3384	48.4129	48.48	48.5469	48.6137	48.6779	48.74	48.8021	48.8601	48.915	48.97	49.0252	49.0774	49.1265	49.1766	49.2267	49.2753	49.3186	49.3628	49.4073	49.4518	49.4929	49.5307	49.5685	49.6063	49.6442	49.6827	49.7211	49.753	49.7847	49.8169	49.8491	49.8813	49.9134	49.9456
609	47.0523	47.1636	47.2722	47.3769	47.4789	47.5777	47.6742	47.7651	47.8553	47.9415	48.0273	48.107	48.1861	48.2623	48.3367	48.4112	48.4783	48.5452	48.612	48.6762	48.7383	48.8005	48.8584	48.9134	48.9683	49.0235	49.0758	49.1248	49.1749	49.2251	49.2737	49.317	49.3612	49.4057	49.4503	49.4913	49.5291	49.5669	49.6047	49.6427	49.6811	49.7196	49.7515	49.7833	49.8154	49.8476	49.8798	49.912	49.9442
610	47.0507	47.162	47.2706	47.3752	47.4773	47.5761	47.6725	47.7634	47.8537	47.9398	48.0257	48.1053	48.1844	48.2606	48.3351	48.4095	48.4767	48.5435	48.6104	48.6745	48.7367	48.7988	48.8568	48.9117	48.9667	49.0219	49.0741	49.1232	49.1733	49.2235	49.2721	49.3154	49.3596	49.4041	49.4487	49.4897	49.5275	49.5654	49.6032	49.6412	49.6796	49.7181	49.75	49.7818	49.814	49.8462	49.8784	49.9106	49.9428
611	47.0491	47.1604	47.2689	47.3736	47.4756	47.5744	47.6708	47.7617	47.852	47.9381	48.024	48.1037	48.1827	48.2589	48.3334	48.4078	48.475	48.5418	48.6087	48.6728	48.735	48.7971	48.8551	48.91	48.965	49.0202	49.0725	49.1216	49.1717	49.2219	49.2705	49.3138	49.358	49.4025	49.4471	49.4882	49.526	49.5638	49.6016	49.6396	49.6781	49.7166	49.7485	49.7803	49.8125	49.8447	49.8769	49.9091	49.9414
612	47.0475	47.1587	47.2673	47.3719	47.474	47.5727	47.6692	47.76	47.8503	47.9364	48.0223	48.102	48.181	48.2573	48.3317	48.4061	48.4733	48.5401	48.607	48.6711	48.7333	48.7955	48.8534	48.9084	48.9633	49.0186	49.0708	49.1199	49.17	49.2202	49.2688	49.3122	49.3564	49.4009	49.4455	49.4866	49.5244	49.5623	49.6001	49.6381	49.6766	49.7151	49.747	49.7788	49.811	49.8433	49.8755	49.9077	49.9399
613	47.0458	47.1571	47.2656	47.3703	47.4723	47.5711	47.6675	47.7584	47.8486	47.9348	48.0206	48.1003	48.1793	48.2556	48.33	48.4044	48.4716	48.5385	48.6053	48.6695	48.7316	48.7938	48.8518	48.9067	48.9617	49.0169	49.0692	49.1183	49.1684	49.2186	49.2672	49.3106	49.3548	49.3994	49.4439	49.485	49.5229	49.5607	49.5986	49.6366	49.6751	49.7136	49.7455	49.7773	49.8096	49.8418	49.874	49.9063	49.9385
614	47.0442	47.1555	47.264	47.3686	47.4707	47.5694	47.6658	47.7567	47.847	47.9331	48.0189	48.0986	48.1777	48.2539	48.3283	48.4027	48.4699	48.5368	48.6036	48.6678	48.7299	48.7921	48.8501	48.9051	48.96	49.0153	49.0675	49.1167	49.1668	49.217	49.2656	49.309	49.3532	49.3978	49.4424	49.4834	49.5213	49.5592	49.597	49.6351	49.6736	49.7121	49.744	49.7758	49.8081	49.8403	49.8726	49.9048	49.9371
615	47.0426	47.1538	47.2624	47.367	47.469	47.5678	47.6641	47.755	47.8453	47.9314	48.0172	48.0969	48.176	48.2522	48.3266	48.401	48.4682	48.5351	48.6019	48.6661	48.7283	48.7904	48.8484	48.9034	48.9584	49.0136	49.0659	49.115	49.1651	49.2154	49.264	49.3074	49.3516	49.3962	49.4408	49.4819	49.5197	49.5576	49.5955	49.6335	49.672	49.7106	49.7425	49.7744	49.8066	49.8389	49.8711	49.9034	49.9357
616	47.041	47.1522	47.2607	47.3653	47.4673	47.5661	47.6625	47.7533	47.8436	47.9297	48.0155	48.0952	48.1743	48.2505	48.3249	48.3994	48.4665	48.5334	48.6003	48.6644	48.7266	48.7888	48.8468	48.9017	48.9567	49.012	49.0643	49.1134	49.1635	49.2137	49.2624	49.3058	49.35	49.3946	49.4392	49.4803	49.5182	49.5561	49.594	49.632	49.6705	49.7091	49.741	49.7729	49.8051	49.8374	49.8697	49.902	49.9343
617	47.0393	47.1506	47.2591	47.3637	47.4657	47.5644	47.6608	47.7517	47.8419	47.928	48.0139	48.0935	48.1726	48.2488	48.3232	48.3977	48.4649	48.5317	48.5986	48.6627	48.7249	48.7871	48.8451	48.9001	48.9551	49.0103	49.0626	49.1117	49.1619	49.2121	49.2608	49.3042	49.3484	49.393	49.4376	49.4787	49.5166	49.5545	49.5924	49.6305	49.669	49.7075	49.7395	49.7714	49.8037	49.836	49.8683	49.9005	49.9328
618	47.0377	47.1489	47.2574	47.362	47.464	47.5628	47.6591	47.75	47.8402	47.9264	48.0122	48.0919	48.1709	48.2471	48.3216	48.396	48.4632	48.53	48.5969	48.6611	48.7232	48.7854	48.8434	48.8984	48.9534	49.0087	49.061	49.1101	49.1603	49.2105	49.2591	49.3026	49.3468	49.3914	49.436	49.4772	49.5151	49.553	49.5909	49.6289	49.6675	49.706	49.738	49.7699	49.8022	49.8345	49.8668	49.8991	49.9314
619	47.0361	47.1473	47.2558	47.3604	47.4624	47.5611	47.6575	47.7483	47.8386	47.9247	48.0105	48.0902	48.1692	48.2454	48.3199	48.3943	48.4615	48.5283	48.5952	48.6594	48.7216	48.7838	48.8418	48.8968	48.9518	49.007	49.0593	49.1085	49.1586	49.2089	49.2575	49.301	49.3452	49.3898	49.4345	49.4756	49.5135	49.5514	49.5893	49.6274	49.666	49.7045	49.7365	49.7684	49.8007	49.833	49.8654	49.8977	49.93
620	47.0345	47.1457	47.2542	47.3587	47.4607	47.5594	47.6558	47.7467	47.8369	47.923	48.0088	48.0885	48.1675	48.2438	48.3182	48.3926	48.4598	48.5267	48.5935	48.6577	48.7199	48.7821	48.8401	48.8951	48.9501	49.0053	49.0577	49.1068	49.157	49.2072	49.2559	49.2994	49.3436	49.3882	49.4329	49.474	49.512	49.5499	49.5878	49.6259	49.6645	49.703	49.7351	49.7669	49.7993	49.8316	49.8639	49.8962	49.9286
621	47.0328	47.144	47.2525	47.3571	47.4591	47.5578	47.6541	47.745	47.8352	47.9213	48.0071	48.0868	48.1658	48.2421	48.3165	48.3909	48.4581	48.525	48.5919	48.656	48.7182	48.7804	48.8384	48.8934	48.9484	49.0037	49.056	49.1052	49.1554	49.2056	49.2543	49.2978	49.342	49.3866	49.4313	49.4725	49.5104	49.5483	49.5863	49.6244	49.6629	49.7015	49.7336	49.7655	49.7978	49.8301	49.8625	49.8948	49.9271
622	47.0312	47.1424	47.2509	47.3554	47.4574	47.5561	47.6525	47.7433	47.8335	47.9196	48.0054	48.0851	48.1642	48.2404	48.3148	48.3892	48.4564	48.5233	48.5902	48.6544	48.7165	48.7787	48.8367	48.8918	48.9468	49.002	49.0544	49.1036	49.1537	49.204	49.2527	49.2961	49.3404	49.3851	49.4297	49.4709	49.5088	49.5468	49.5847	49.6228	49.6614	49.7	49.7321	49.764	49.7963	49.8287	49.861	49.8934	49.9257
623	47.0296	47.1408	47.2492	47.3538	47.4557	47.5544	47.6508	47.7416	47.8319	47.9179	48.0038	48.0834	48.1625	48.2387	48.3131	48.3875	48.4547	48.5216	48.5885	48.6527	48.7149	48.7771	48.8351	48.8901	48.9451	49.0004	49.0527	49.1019	49.1521	49.2024	49.2511	49.2945	49.3388	49.3835	49.4281	49.4693	49.5073	49.5452	49.5832	49.6213	49.6599	49.6985	49.7306	49.7625	49.7948	49.8272	49.8596	49.8919	49.9243
624	47.028	47.1391	47.2476	47.3521	47.4541	47.5528	47.6491	47.74	47.8302	47.9163	48.0021	48.0817	48.1608	48.237	48.3114	48.3859	48.453	48.5199	48.5868	48.651	48.7132	48.7754	48.8334	48.8884	48.9435	48.9987	49.0511	49.1003	49.1505	49.2008	49.2494	49.2929	49.3372	49.3819	49.4266	49.4677	49.5057	49.5437	49.5816	49.6198	49.6584	49.697	49.7291	49.761	49.7934	49.8258	49.8581	49.8905	49.9229
625	47.0263	47.1375	47.2459	47.3505	47.4524	47.5511	47.6475	47.7383	47.8285	47.9146	48.0004	48.0801	48.1591	48.2353	48.3097	48.3842	48.4514	48.5182	48.5851	48.6493	48.7115	48.7737	48.8317	48.8868	48.9418	48.9971	49.0494	49.0986	49.1488	49.1991	49.2478	49.2913	49.3356	49.3803	49.425	49.4662	49.5042	49.5421	49.5801	49.6182	49.6569	49.6955	49.7276	49.7595	49.7919	49.8243	49.8567	49.8891	49.9215
626	47.0247	47.1359	47.2443	47.3488	47.4508	47.5495	47.6458	47.7366	47.8268	47.9129	47.9987	48.0784	48.1574	48.2336	48.3081	48.3825	48.4497	48.5166	48.5834	48.6476	48.7098	48.7721	48.8301	48.8851	48.9402	48.9954	49.0478	49.097	49.1472	49.1975	49.2462	49.2897	49.334	49.3787	49.4234	49.4646	49.5026	49.5406	49.5786	49.6167	49.6553	49.694	49.7261	49.758	49.7904	49.8228	49.8552	49.8876	49.92
627	47.0231	47.1342	47.2427	47.3472	47.4491	47.5478	47.6441	47.7349	47.8251	47.9112	47.997	48.0767	48.1557	48.2319	48.3064	48.3808	48.448	48.5149	48.5818	48.646	48.7082	48.7704	48.8284	48.8835	48.9385	48.9938	49.0462	49.0954	49.1456	49.1959	49.2446	49.2881	49.3324	49.3771	49.4218	49.463	49.501	49.539	49.577	49.6152	49.6538	49.6925	49.7246	49.7566	49.789	49.8214	49.8538	49.8862	49.9186
628	47.0215	47.1326	47.241	47.3455	47.4475	47.5461	47.6424	47.7333	47.8235	47.9095	47.9953	48.075	48.154	48.2302	48.3047	48.3791	48.4463	48.5132	48.5801	48.6443	48.7065	48.7687	48.8267	48.8818	48.9368	48.9921	49.0445	49.0937	49.144	49.1943	49.243	49.2865	49.3308	49.3755	49.4202	49.4615	49.4995	49.5375	49.5755	49.6137	49.6523	49.691	49.7231	49.7551	49.7875	49.8199	49.8523	49.8848	49.9172
629	47.0198	47.131	47.2394	47.3439	47.4458	47.5445	47.6408	47.7316	47.8218	47.9079	47.9937	48.0733	48.1523	48.2286	48.303	48.3774	48.4446	48.5115	48.5784	48.6426	48.7048	48.767	48.8251	48.8801	48.9352	48.9905	49.0429	49.0921	49.1423	49.1926	49.2414	49.2849	49.3292	49.3739	49.4187	49.4599	49.4979	49.5359	49.5739	49.6121	49.6508	49.6895	49.7216	49.7536	49.786	49.8185	49.8509	49.8833	49.9158
630	47.0182	47.1293	47.2377	47.3422	47.4441	47.5428	47.6391	47.7299	47.8201	47.9062	47.992	48.0716	48.1507	48.2269	48.3013	48.3757	48.4429	48.5098	48.5767	48.6409	48.7031	48.7654	48.8234	48.8785	48.9335	48.9888	49.0412	49.0905	49.1407	49.191	49.2398	49.2833	49.3276	49.3723	49.4171	49.4583	49.4964	49.5344	49.5724	49.6106	49.6493	49.688	49.7201	49.7521	49.7846	49.817	49.8495	49.8819	49.9143
631	47.0166	47.1277	47.2361	47.3406	47.4425	47.5411	47.6374	47.7282	47.8184	47.9045	47.9903	48.0699	48.149	48.2252	48.2996	48.374	48.4412	48.5081	48.575	48.6392	48.7015	48.7637	48.8217	48.8768	48.9319	48.9872	49.0396	49.0888	49.1391	49.1894	49.2381	49.2817	49.326	49.3708	49.4155	49.4568	49.4948	49.5328	49.5709	49.6091	49.6478	49.6864	49.7186	49.7506	49.7831	49.8155	49.848	49.8805	49.9129
632	47.015	47.1261	47.2344	47.3389	47.4408	47.5395	47.6358	47.7266	47.8167	47.9028	47.9886	48.0683	48.1473	48.2235	48.2979	48.3724	48.4396	48.5065	48.5734	48.6376	48.6998	48.762	48.8201	48.8751	48.9302	48.9855	49.0379	49.0872	49.1374	49.1878	49.2365	49.2801	49.3244	49.3692	49.4139	49.4552	49.4932	49.5313	49.5693	49.6075	49.6462	49.6849	49.7171	49.7491	49.7816	49.8141	49.8466	49.879	49.9115
633	47.0133	47.1244	47.2328	47.3373	47.4392	47.5378	47.6341	47.7249	47.8151	47.9011	47.9869	48.0666	48.1456	48.2218	48.2962	48.3707	48.4379	48.5048	48.5717	48.6359	48.6981	48.7604	48.8184	48.8735	48.9286	48.9839	49.0363	49.0855	49.1358	49.1861	49.2349	49.2785	49.3228	49.3676	49.4123	49.4536	49.4917	49.5297	49.5678	49.606	49.6447	49.6834	49.7156	49.7477	49.7801	49.8126	49.8451	49.8776	49.9101
634	47.0117	47.1228	47.2312	47.3356	47.4375	47.5361	47.6324	47.7232	47.8134	47.8994	47.9852	48.0649	48.1439	48.2201	48.2946	48.369	48.4362	48.5031	48.57	48.6342	48.6964	48.7587	48.8167	48.8718	48.9269	48.9822	49.0346	49.0839	49.1342	49.1845	49.2333	49.2769	49.3212	49.366	49.4108	49.452	49.4901	49.5282	49.5663	49.6045	49.6432	49.6819	49.7141	49.7462	49.7787	49.8112	49.8437	49.8762	49.9087
635	47.0101	47.1212	47.2295	47.334	47.4359	47.5345	47.6308	47.7215	47.8117	47.8978	47.9835	48.0632	48.1422	48.2184	48.2929	48.3673	48.4345	48.5014	48.5683	48.6325	48.6948	48.757	48.8151	48.8702	48.9252	48.9806	49.033	49.0823	49.1325	49.1829	49.2317	49.2753	49.3196	49.3644	49.4092	49.4505	49.4886	49.5266	49.5647	49.603	49.6417	49.6804	49.7126	49.7447	49.7772	49.8097	49.8422	49.8747	49.9072
636	47.0085	47.1195	47.2279	47.3323	47.4342	47.5328	47.6291	47.7199	47.81	47.8961	47.9819	48.0615	48.1405	48.2167	48.2912	48.3656	48.4328	48.4997	48.5666	48.6308	48.6931	48.7553	48.8134	48.8685	48.9236	48.9789	49.0314	49.0806	49.1309	49.1813	49.2301	49.2737	49.318	49.3628	49.4076	49.4489	49.487	49.5251	49.5632	49.6014	49.6402	49.6789	49.7111	49.7432	49.7757	49.8083	49.8408	49.8733	49.9058
637	47.0069	47.1179	47.2262	47.3307	47.4325	47.5311	47.6274	47.7182	47.8084	47.8944	47.9802	48.0598	48.1388	48.2151	48.2895	48.3639	48.4311	48.498	48.5649	48.6292	48.6914	48.7537	48.8117	48.8668	48.9219	48.9773	49.0297	49.079	49.1293	49.1797	49.2284	49.272	49.3164	49.3612	49.406	49.4473	49.4854	49.5235	49.5616	49.5999	49.6387	49.6774	49.7096	49.7417	49.7743	49.8068	49.8393	49.8719	49.9044
638	47.0052	47.1163	47.2246	47.329	47.4309	47.5295	47.6257	47.7165	47.8067	47.8927	47.9785	48.0581	48.1372	48.2134	48.2878	48.3622	48.4294	48.4964	48.5633	48.6275	48.6897	48.752	48.8101	48.8652	48.9203	48.9756	49.0281	49.0774	49.1277	49.178	49.2268	49.2704	49.3148	49.3596	49.4044	49.4458	49.4839	49.522	49.5601	49.5984	49.6371	49.6759	49.7081	49.7402	49.7728	49.8053	49.8379	49.8704	49.903
639	47.0036	47.1146	47.2229	47.3274	47.4292	47.5278	47.6241	47.7148	47.805	47.891	47.9768	48.0565	48.1355	48.2117	48.2861	48.3605	48.4278	48.4947	48.5616	48.6258	48.6881	48.7503	48.8084	48.8635	48.9186	48.974	49.0264	49.0757	49.126	49.1764	49.2252	49.2688	49.3132	49.358	49.4029	49.4442	49.4823	49.5204	49.5586	49.5968	49.6356	49.6744	49.7066	49.7388	49.7713	49.8039	49.8364	49.869	49.9016
640	47.002	47.113	47.2213	47.3257	47.4276	47.5262	47.6224	47.7132	47.8033	47.8894	47.9751	48.0548	48.1338	48.21	48.2844	48.3589	48.4261	48.493	48.5599	48.6241	48.6864	48.7487	48.8067	48.8619	48.917	48.9723	49.0248	49.0741	49.1244	49.1748	49.2236	49.2672	49.3116	49.3565	49.4013	49.4426	49.4808	49.5189	49.557	49.5953	49.6341	49.6729	49.7051	49.7373	49.7698	49.8024	49.835	49.8676	49.9001
641	47.0004	47.1114	47.2197	47.3241	47.4259	47.5245	47.6207	47.7115	47.8016	47.8877	47.9734	48.0531	48.1321	48.2083	48.2827	48.3572	48.4244	48.4913	48.5582	48.6224	48.6847	48.747	48.8051	48.8602	48.9153	48.9707	49.0231	49.0724	49.1228	49.1732	49.222	49.2656	49.31	49.3549	49.3997	49.4411	49.4792	49.5173	49.5555	49.5938	49.6326	49.6714	49.7037	49.7358	49.7684	49.801	49.8335	49.8661	49.8987
642	46.9987	47.1097	47.218	47.3224	47.4243	47.5228	47.6191	47.7098	47.8	47.886	47.9718	48.0514	48.1304	48.2066	48.281	48.3555	48.4227	48.4896	48.5565	48.6208	48.683	48.7453	48.8034	48.8585	48.9137	48.969	49.0215	49.0708	49.1211	49.1715	49.2204	49.264	49.3084	49.3533	49.3981	49.4395	49.4776	49.5158	49.5539	49.5923	49.6311	49.6699	49.7022	49.7343	49.7669	49.7995	49.8321	49.8647	49.8973
643	46.9971	47.1081	47.2164	47.3208	47.4226	47.5212	47.6174	47.7081	47.7983	47.8843	47.9701	48.0497	48.1287	48.2049	48.2794	48.3538	48.421	48.4879	48.5548	48.6191	48.6814	48.7436	48.8017	48.8569	48.912	48.9674	49.0198	49.0692	49.1195	49.1699	49.2188	49.2624	49.3068	49.3517	49.3965	49.4379	49.4761	49.5142	49.5524	49.5907	49.6295	49.6684	49.7007	49.7328	49.7654	49.798	49.8306	49.8633	49.8959
644	46.9955	47.1065	47.2147	47.3191	47.4209	47.5195	47.6157	47.7065	47.7966	47.8826	47.9684	48.048	48.127	48.2032	48.2777	48.3521	48.4193	48.4862	48.5532	48.6174	48.6797	48.742	48.8001	48.8552	48.9103	48.9657	49.0182	49.0675	49.1179	49.1683	49.2171	49.2608	49.3052	49.3501	49.395	49.4363	49.4745	49.5127	49.5509	49.5892	49.628	49.6669	49.6992	49.7313	49.764	49.7966	49.8292	49.8618	49.8944
645	46.9939	47.1048	47.2131	47.3175	47.4193	47.5178	47.6141	47.7048	47.7949	47.881	47.9667	48.0463	48.1253	48.2016	48.276	48.3504	48.4176	48.4846	48.5515	48.6157	48.678	48.7403	48.7984	48.8535	48.9087	48.9641	49.0166	49.0659	49.1162	49.1667	49.2155	49.2592	49.3036	49.3485	49.3934	49.4348	49.473	49.5111	49.5493	49.5877	49.6265	49.6653	49.6977	49.7299	49.7625	49.7951	49.8278	49.8604	49.893
646	46.9922	47.1032	47.2114	47.3158	47.4176	47.5162	47.6124	47.7031	47.7932	47.8793	47.965	48.0447	48.1237	48.1999	48.2743	48.3487	48.416	48.4829	48.5498	48.6141	48.6763	48.7386	48.7967	48.8519	48.907	48.9624	49.0149	49.0643	49.1146	49.165	49.2139	49.2576	49.302	49.3469	49.3918	49.4332	49.4714	49.5096	49.5478	49.5861	49.625	49.6638	49.6962	49.7284	49.761	49.7937	49.8263	49.859	49.8916
647	46.9906	47.1016	47.2098	47.3142	47.416	47.5145	47.6107	47.7015	47.7916	47.8776	47.9633	48.043	48.122	48.1982	48.2726	48.347	48.4143	48.4812	48.5481	48.6124	48.6747	48.7369	48.7951	48.8502	48.9054	48.9608	49.0133	49.0626	49.113	49.1634	49.2123	49.256	49.3004	49.3453	49.3902	49.4316	49.4698	49.508	49.5462	49.5846	49.6235	49.6623	49.6947	49.7269	49.7595	49.7922	49.8249	49.8575	49.8902
648	46.989	47.0999	47.2082	47.3125	47.4143	47.5128	47.6091	47.6998	47.7899	47.8759	47.9616	48.0413	48.1203	48.1965	48.2709	48.3454	48.4126	48.4795	48.5464	48.6107	48.673	48.7353	48.7934	48.8486	48.9037	48.9591	49.0116	49.061	49.1113	49.1618	49.2107	49.2544	49.2988	49.3437	49.3886	49.4301	49.4683	49.5065	49.5447	49.5831	49.622	49.6608	49.6932	49.7254	49.7581	49.7907	49.8234	49.8561	49.8888
649	46.9874	47.0983	47.2065	47.3109	47.4126	47.5112	47.6074	47.6981	47.7882	47.8742	47.96	48.0396	48.1186	48.1948	48.2692	48.3437	48.4109	48.4778	48.5448	48.609	48.6713	48.7336	48.7917	48.8469	48.9021	48.9575	49.01	49.0593	49.1097	49.1602	49.2091	49.2528	49.2972	49.3422	49.3871	49.4285	49.4667	49.5049	49.5432	49.5816	49.6204	49.6593	49.6917	49.7239	49.7566	49.7893	49.822	49.8547	49.8873
650	46.9857	47.0967	47.2049	47.3092	47.411	47.5095	47.6057	47.6964	47.7865	47.8725	47.9583	48.0379	48.1169	48.1931	48.2675	48.342	48.4092	48.4761	48.5431	48.6073	48.6696	48.7319	48.7901	48.8452	48.9004	48.9558	49.0083	49.0577	49.1081	49.1586	49.2074	49.2512	49.2956	49.3406	49.3855	49.4269	49.4652	49.5034	49.5416	49.58	49.6189	49.6578	49.6902	49.7224	49.7551	49.7878	49.8205	49.8532	49.8859
651	46.9841	47.095	47.2032	47.3076	47.4093	47.5079	47.604	47.6948	47.7849	47.8709	47.9566	48.0362	48.1152	48.1914	48.2659	48.3403	48.4075	48.4745	48.5414	48.6057	48.668	48.7303	48.7884	48.8436	48.8987	48.9542	49.0067	49.0561	49.1065	49.1569	49.2058	49.2496	49.294	49.339	49.3839	49.4254	49.4636	49.5018	49.5401	49.5785	49.6174	49.6563	49.6887	49.721	49.7537	49.7864	49.8191	49.8518	49.8845
652	46.9825	47.0934	47.2016	47.3059	47.4077	47.5062	47.6024	47.6931	47.7832	47.8692	47.9549	48.0345	48.1135	48.1897	48.2642	48.3386	48.4058	48.4728	48.5397	48.604	48.6663	48.7286	48.7867	48.8419	48.8971	48.9525	49.005	49.0544	49.1048	49.1553	49.2042	49.2479	49.2924	49.3374	49.3823	49.4238	49.462	49.5003	49.5386	49.577	49.6159	49.6548	49.6872	49.7195	49.7522	49.7849	49.8176	49.8504	49.8831
653	46.9809	47.0918	47.1999	47.3043	47.406	47.5045	47.6007	47.6914	47.7815	47.8675	47.9532	48.0328	48.1118	48.188	48.2625	48.3369	48.4042	48.4711	48.538	48.6023	48.6646	48.7269	48.7851	48.8402	48.8954	48.9509	49.0034	49.0528	49.1032	49.1537	49.2026	49.2463	49.2909	49.3358	49.3807	49.4222	49.4605	49.4987	49.537	49.5754	49.6144	49.6533	49.6857	49.718	49.7507	49.7835	49.8162	49.8489	49.8817
654	46.9792	47.0901	47.1983	47.3026	47.4044	47.5029	47.599	47.6897	47.7798	47.8658	47.9515	48.0312	48.1102	48.1864	48.2608	48.3352	48.4025	48.4694	48.5363	48.6006	48.6629	48.7252	48.7834	48.8386	48.8938	48.9492	49.0018	49.0512	49.1016	49.1521	49.201	49.2447	49.2893	49.3342	49.3792	49.4206	49.4589	49.4972	49.5355	49.5739	49.6129	49.6518	49.6842	49.7165	49.7493	49.782	49.8147	49.8475	49.8802
655	46.9776	47.0885	47.1967	47.301	47.4027	47.5012	47.5974	47.6881	47.7781	47.8641	47.9499	48.0295	48.1085	48.1847	48.2591	48.3335	48.4008	48.4677	48.5347	48.5989	48.6613	48.7236	48.7817	48.8369	48.8921	48.9476	49.0001	49.0495	49.0999	49.1504	49.1994	49.2431	49.2877	49.3326	49.3776	49.4191	49.4574	49.4956	49.5339	49.5724	49.6113	49.6503	49.6827	49.715	49.7478	49.7805	49.8133	49.8461	49.8788
656	46.976	47.0868	47.195	47.2993	47.401	47.4995	47.5957	47.6864	47.7765	47.8625	47.9482	48.0278	48.1068	48.183	48.2574	48.3319	48.3991	48.466	48.533	48.5973	48.6596	48.7219	48.7801	48.8353	48.8905	48.9459	48.9985	49.0479	49.0983	49.1488	49.1978	49.2415	49.2861	49.331	49.376	49.4175	49.4558	49.4941	49.5324	49.5709	49.6098	49.6488	49.6812	49.7135	49.7463	49.7791	49.8118	49.8446	49.8774
657	46.9744	47.0852	47.1934	47.2977	47.3994	47.4979	47.594	47.6847	47.7748	47.8608	47.9465	48.0261	48.1051	48.1813	48.2557	48.3302	48.3974	48.4644	48.5313	48.5956	48.6579	48.7202	48.7784	48.8336	48.8888	48.9443	48.9968	49.0462	49.0967	49.1472	49.1961	49.2399	49.2845	49.3294	49.3744	49.4159	49.4542	49.4926	49.5309	49.5693	49.6083	49.6473	49.6797	49.7121	49.7448	49.7776	49.8104	49.8432	49.876
658	46.9727	47.0836	47.1917	47.296	47.3977	47.4962	47.5924	47.683	47.7731	47.8591	47.9448	48.0244	48.1034	48.1796	48.254	48.3285	48.3957	48.4627	48.5296	48.5939	48.6562	48.7186	48.7767	48.8319	48.8871	48.9426	48.9952	49.0446	49.095	49.1456	49.1945	49.2383	49.2829	49.3279	49.3728	49.4144	49.4527	49.491	49.5293	49.5678	49.6068	49.6458	49.6782	49.7106	49.7434	49.7762	49.809	49.8417	49.8745
659	46.9711	47.0819	47.1901	47.2944	47.3961	47.4945	47.5907	47.6814	47.7714	47.8574	47.9431	48.0227	48.1017	48.1779	48.2524	48.3268	48.394	48.461	48.5279	48.5922	48.6546	48.7169	48.7751	48.8303	48.8855	48.941	48.9935	49.043	49.0934	49.1439	49.1929	49.2367	49.2813	49.3263	49.3713	49.4128	49.4511	49.4895	49.5278	49.5663	49.6053	49.6443	49.6767	49.7091	49.7419	49.7747	49.8075	49.8403	49.8731
660	46.9695	47.0803	47.1884	47.2927	47.3944	47.4929	47.589	47.6797	47.7697	47.8557	47.9414	48.021	48.1	48.1762	48.2507	48.3251	48.3924	48.4593	48.5263	48.5905	48.6529	48.7152	48.7734	48.8286	48.8838	48.9393	48.9919	49.0413	49.0918	49.1423	49.1913	49.2351	49.2797	49.3247	49.3697	49.4112	49.4496	49.4879	49.5262	49.5647	49.6037	49.6427	49.6752	49.7076	49.7404	49.7732	49.8061	49.8389	49.8717
661	46.9679	47.0787	47.1868	47.2911	47.3928	47.4912	47.5873	47.678	47.7681	47.854	47.9397	48.0194	48.0983	48.1745	48.249	48.3234	48.3907	48.4576	48.5246	48.5889	48.6512	48.7135	48.7717	48.827	48.8822	48.9377	48.9902	49.0397	49.0902	49.1407	49.1897	49.2335	49.2781	49.3231	49.3681	49.4096	49.448	49.4864	49.5247	49.5632	49.6022	49.6412	49.6737	49.7061	49.739	49.7718	49.8046	49.8374	49.8703
662	46.9662	47.077	47.1852	47.2894	47.3911	47.4896	47.5857	47.6763	47.7664	47.8524	47.9381	48.0177	48.0967	48.1729	48.2473	48.3217	48.389	48.4559	48.5229	48.5872	48.6495	48.7119	48.7701	48.8253	48.8805	48.936	48.9886	49.0381	49.0885	49.1391	49.1881	49.2319	49.2765	49.3215	49.3665	49.4081	49.4464	49.4848	49.5232	49.5617	49.6007	49.6397	49.6723	49.7046	49.7375	49.7703	49.8032	49.836	49.8689
663	46.9646	47.0754	47.1835	47.2878	47.3894	47.4879	47.584	47.6747	47.7647	47.8507	47.9364	48.016	48.095	48.1712	48.2456	48.32	48.3873	48.4543	48.5212	48.5855	48.6479	48.7102	48.7684	48.8236	48.8789	48.9344	48.987	49.0364	49.0869	49.1375	49.1864	49.2303	49.2749	49.3199	49.3649	49.4065	49.4449	49.4833	49.5216	49.5602	49.5992	49.6382	49.6708	49.7032	49.736	49.7689	49.8017	49.8346	49.8674
664	46.963	47.0738	47.1819	47.2861	47.3878	47.4862	47.5823	47.673	47.763	47.849	47.9347	48.0143	48.0933	48.1695	48.2439	48.3184	48.3856	48.4526	48.5195	48.5838	48.6462	48.7085	48.7667	48.822	48.8772	48.9327	48.9853	49.0348	49.0853	49.1358	49.1848	49.2287	49.2733	49.3183	49.3634	49.4049	49.4433	49.4817	49.5201	49.5586	49.5977	49.6367	49.6693	49.7017	49.7345	49.7674	49.8003	49.8331	49.866
665	46.9614	47.0721	47.1802	47.2845	47.3861	47.4846	47.5807	47.6713	47.7614	47.8473	47.933	48.0126	48.0916	48.1678	48.2422	48.3167	48.3839	48.4509	48.5178	48.5821	48.6445	48.7069	48.7651	48.8203	48.8756	48.931	48.9837	49.0331	49.0836	49.1342	49.1832	49.2271	49.2717	49.3167	49.3618	49.4034	49.4418	49.4802	49.5185	49.5571	49.5962	49.6352	49.6678	49.7002	49.7331	49.766	49.7988	49.8317	49.8646
666	46.9597	47.0705	47.1786	47.2828	47.3845	47.4829	47.579	47.6696	47.7597	47.8456	47.9313	48.0109	48.0899	48.1661	48.2405	48.315	48.3822	48.4492	48.5162	48.5805	48.6428	48.7052	48.7634	48.8186	48.8739	48.9294	48.982	49.0315	49.082	49.1326	49.1816	49.2255	49.2701	49.3151	49.3602	49.4018	49.4402	49.4786	49.517	49.5556	49.5946	49.6337	49.6663	49.6987	49.7316	49.7645	49.7974	49.8303	49.8632
667	46.9581	47.0689	47.177	47.2812	47.3828	47.4812	47.5773	47.668	47.758	47.844	47.9296	48.0092	48.0882	48.1644	48.2389	48.3133	48.3806	48.4475	48.5145	48.5788	48.6412	48.7035	48.7617	48.817	48.8722	48.9277	48.9804	49.0299	49.0804	49.131	49.18	49.2238	49.2685	49.3136	49.3586	49.4002	49.4386	49.4771	49.5155	49.554	49.5931	49.6322	49.6648	49.6972	49.7301	49.763	49.7959	49.8288	49.8617
668	46.9565	47.0672	47.1753	47.2795	47.3812	47.4796	47.5757	47.6663	47.7563	47.8423	47.928	48.0076	48.0865	48.1627	48.2372	48.3116	48.3789	48.4458	48.5128	48.5771	48.6395	48.7018	48.7601	48.8153	48.8706	48.9261	48.9787	49.0282	49.0787	49.1293	49.1784	49.2222	49.2669	49.312	49.357	49.3987	49.4371	49.4755	49.5139	49.5525	49.5916	49.6307	49.6633	49.6957	49.7287	49.7616	49.7945	49.8274	49.8603
669	46.9549	47.0656	47.1737	47.2779	47.3795	47.4779	47.574	47.6646	47.7546	47.8406	47.9263	48.0059	48.0848	48.161	48.2355	48.3099	48.3772	48.4441	48.5111	48.5754	48.6378	48.7002	48.7584	48.8137	48.8689	48.9244	48.9771	49.0266	49.0771	49.1277	49.1768	49.2206	49.2653	49.3104	49.3555	49.3971	49.4355	49.474	49.5124	49.551	49.5901	49.6292	49.6618	49.6943	49.7272	49.7601	49.793	49.826	49.8589
670	46.9532	47.064	47.172	47.2762	47.3778	47.4762	47.5723	47.663	47.753	47.8389	47.9246	48.0042	48.0832	48.1594	48.2338	48.3082	48.3755	48.4425	48.5094	48.5738	48.6361	48.6985	48.7567	48.812	48.8673	48.9228	48.9754	49.025	49.0755	49.1261	49.1751	49.219	49.2637	49.3088	49.3539	49.3955	49.434	49.4724	49.5109	49.5495	49.5886	49.6277	49.6603	49.6928	49.7257	49.7587	49.7916	49.8245	49.8575
671	46.9516	47.0623	47.1704	47.2746	47.3762	47.4746	47.5707	47.6613	47.7513	47.8372	47.9229	48.0025	48.0815	48.1577	48.2321	48.3065	48.3738	48.4408	48.5078	48.5721	48.6345	48.6968	48.7551	48.8103	48.8656	48.9211	48.9738	49.0233	49.0739	49.1245	49.1735	49.2174	49.2621	49.3072	49.3523	49.3939	49.4324	49.4709	49.5093	49.5479	49.587	49.6262	49.6588	49.6913	49.7242	49.7572	49.7902	49.8231	49.8561
672	46.95	47.0607	47.1687	47.2729	47.3745	47.4729	47.569	47.6596	47.7496	47.8356	47.9212	48.0008	48.0798	48.156	48.2304	48.3048	48.3721	48.4391	48.5061	48.5704	48.6328	48.6952	48.7534	48.8087	48.864	48.9195	48.9721	49.0217	49.0722	49.1228	49.1719	49.2158	49.2605	49.3056	49.3507	49.3924	49.4308	49.4693	49.5078	49.5464	49.5855	49.6247	49.6573	49.6898	49.7228	49.7557	49.7887	49.8217	49.8546
673	46.9484	47.0591	47.1671	47.2713	47.3729	47.4712	47.5673	47.6579	47.7479	47.8339	47.9195	47.9991	48.0781	48.1543	48.2287	48.3032	48.3704	48.4374	48.5044	48.5687	48.6311	48.6935	48.7517	48.807	48.8623	48.9178	48.9705	49.02	49.0706	49.1212	49.1703	49.2142	49.2589	49.304	49.3491	49.3908	49.4293	49.4678	49.5062	49.5449	49.584	49.6232	49.6558	49.6883	49.7213	49.7543	49.7873	49.8202	49.8532
674	46.9467	47.0574	47.1655	47.2696	47.3712	47.4696	47.5656	47.6563	47.7463	47.8322	47.9179	47.9974	48.0764	48.1526	48.227	48.3015	48.3688	48.4357	48.5027	48.567	48.6294	48.6918	48.7501	48.8054	48.8606	48.9162	48.9689	49.0184	49.069	49.1196	49.1687	49.2126	49.2573	49.3024	49.3476	49.3892	49.4277	49.4662	49.5047	49.5433	49.5825	49.6216	49.6543	49.6868	49.7198	49.7528	49.7858	49.8188	49.8518
675	46.9451	47.0558	47.1638	47.268	47.3696	47.4679	47.564	47.6546	47.7446	47.8305	47.9162	47.9958	48.0747	48.1509	48.2253	48.2998	48.3671	48.434	48.501	48.5654	48.6277	48.6901	48.7484	48.8037	48.859	48.9145	48.9672	49.0168	49.0673	49.118	49.1671	49.211	49.2557	49.3008	49.346	49.3877	49.4262	49.4647	49.5032	49.5418	49.581	49.6201	49.6528	49.6854	49.7184	49.7514	49.7844	49.8174	49.8504
676	46.9435	47.0542	47.1622	47.2663	47.3679	47.4663	47.5623	47.6529	47.7429	47.8288	47.9145	47.9941	48.073	48.1492	48.2237	48.2981	48.3654	48.4324	48.4993	48.5637	48.6261	48.6885	48.7467	48.802	48.8573	48.9129	48.9656	49.0151	49.0657	49.1164	49.1654	49.2094	49.2541	49.2993	49.3444	49.3861	49.4246	49.4631	49.5016	49.5403	49.5795	49.6186	49.6513	49.6839	49.7169	49.7499	49.7829	49.8159	49.849
677	46.9419	47.0525	47.1605	47.2647	47.3662	47.4646	47.5606	47.6512	47.7412	47.8271	47.9128	47.9924	48.0713	48.1475	48.222	48.2964	48.3637	48.4307	48.4977	48.562	48.6244	48.6868	48.7451	48.8004	48.8557	48.9112	48.9639	49.0135	49.0641	49.1147	49.1638	49.2078	49.2525	49.2977	49.3428	49.3845	49.423	49.4616	49.5001	49.5388	49.5779	49.6171	49.6498	49.6824	49.7154	49.7484	49.7815	49.8145	49.8475
678	46.9403	47.0509	47.1589	47.263	47.3646	47.4629	47.559	47.6496	47.7395	47.8255	47.9111	47.9907	48.0697	48.1458	48.2203	48.2947	48.362	48.429	48.496	48.5603	48.6227	48.6851	48.7434	48.7987	48.854	48.9096	48.9623	49.0119	49.0624	49.1131	49.1622	49.2062	49.2509	49.2961	49.3412	49.383	49.4215	49.46	49.4985	49.5372	49.5764	49.6156	49.6483	49.6809	49.714	49.747	49.78	49.8131	49.8461
679	46.9386	47.0493	47.1572	47.2614	47.3629	47.4613	47.5573	47.6479	47.7379	47.8238	47.9094	47.989	48.068	48.1442	48.2186	48.293	48.3603	48.4273	48.4943	48.5586	48.621	48.6835	48.7417	48.797	48.8524	48.9079	48.9606	49.0102	49.0608	49.1115	49.1606	49.2046	49.2493	49.2945	49.3397	49.3814	49.4199	49.4585	49.497	49.5357	49.5749	49.6141	49.6468	49.6794	49.7125	49.7455	49.7786	49.8116	49.8447
680	46.937	47.0476	47.1556	47.2597	47.3613	47.4596	47.5556	47.6462	47.7362	47.8221	47.9077	47.9873	48.0663	48.1425	48.2169	48.2913	48.3586	48.4256	48.4926	48.557	48.6194	48.6818	48.7401	48.7954	48.8507	48.9063	48.959	49.0086	49.0592	49.1099	49.159	49.203	49.2477	49.2929	49.3381	49.3798	49.4184	49.4569	49.4955	49.5342	49.5734	49.6126	49.6453	49.6779	49.711	49.7441	49.7771	49.8102	49.8433
681	46.9354	47.046	47.154	47.2581	47.3596	47.4579	47.554	47.6445	47.7345	47.8204	47.9061	47.9856	48.0646	48.1408	48.2152	48.2897	48.357	48.4239	48.4909	48.5553	48.6177	48.6801	48.7384	48.7937	48.849	48.9046	48.9573	49.0069	49.0575	49.1082	49.1574	49.2014	49.2461	49.2913	49.3365	49.3782	49.4168	49.4554	49.4939	49.5326	49.5719	49.6111	49.6438	49.6765	49.7095	49.7426	49.7757	49.8088	49.8418
682	46.9338	47.0444	47.1523	47.2564	47.358	47.4563	47.5523	47.6429	47.7328	47.8187	47.9044	47.984	48.0629	48.1391	48.2135	48.288	48.3553	48.4223	48.4892	48.5536	48.616	48.6784	48.7367	48.7921	48.8474	48.903	48.9557	49.0053	49.0559	49.1066	49.1558	49.1997	49.2445	49.2897	49.3349	49.3767	49.4152	49.4538	49.4924	49.5311	49.5704	49.6096	49.6423	49.675	49.7081	49.7412	49.7742	49.8073	49.8404
683	46.9321	47.0427	47.1507	47.2548	47.3563	47.4546	47.5506	47.6412	47.7311	47.8171	47.9027	47.9823	48.0612	48.1374	48.2118	48.2863	48.3536	48.4206	48.4876	48.5519	48.6143	48.6768	48.7351	48.7904	48.8457	48.9013	48.9541	49.0037	49.0543	49.105	49.1541	49.1981	49.2429	49.2881	49.3333	49.3751	49.4137	49.4523	49.4908	49.5296	49.5688	49.6081	49.6409	49.6735	49.7066	49.7397	49.7728	49.8059	49.839
684	46.9305	47.0411	47.149	47.2531	47.3546	47.4529	47.5489	47.6395	47.7295	47.8154	47.901	47.9806	48.0595	48.1357	48.2102	48.2846	48.3519	48.4189	48.4859	48.5502	48.6127	48.6751	48.7334	48.7887	48.8441	48.8997	48.9524	49.002	49.0527	49.1034	49.1525	49.1965	49.2413	49.2865	49.3318	49.3735	49.4121	49.4507	49.4893	49.5281	49.5673	49.6066	49.6394	49.672	49.7051	49.7382	49.7714	49.8045	49.8376
685	46.9289	47.0395	47.1474	47.2515	47.353	47.4513	47.5473	47.6378	47.7278	47.8137	47.8993	47.9789	48.0578	48.134	48.2085	48.2829	48.3502	48.4172	48.4842	48.5486	48.611	48.6734	48.7317	48.7871	48.8424	48.898	48.9508	49.0004	49.051	49.1017	49.1509	49.1949	49.2397	49.285	49.3302	49.372	49.4106	49.4492	49.4878	49.5265	49.5658	49.6051	49.6379	49.6705	49.7037	49.7368	49.7699	49.803	49.8362
686	46.9273	47.0378	47.1457	47.2498	47.3513	47.4496	47.5456	47.6362	47.7261	47.812	47.8976	47.9772	48.0562	48.1323	48.2068	48.2812	48.3485	48.4155	48.4825	48.5469	48.6093	48.6718	48.7301	48.7854	48.8408	48.8964	48.9491	48.9988	49.0494	49.1001	49.1493	49.1933	49.2381	49.2834	49.3286	49.3704	49.409	49.4476	49.4862	49.525	49.5643	49.6036	49.6364	49.669	49.7022	49.7353	49.7685	49.8016	49.8347
687	46.9256	47.0362	47.1441	47.2482	47.3497	47.448	47.5439	47.6345	47.7244	47.8103	47.896	47.9755	48.0545	48.1307	48.2051	48.2795	48.3468	48.4138	48.4808	48.5452	48.6076	48.6701	48.7284	48.7837	48.8391	48.8947	48.9475	48.9971	49.0478	49.0985	49.1477	49.1917	49.2365	49.2818	49.327	49.3688	49.4074	49.4461	49.4847	49.5235	49.5628	49.6021	49.6349	49.6676	49.7007	49.7339	49.767	49.8002	49.8333
688	46.924	47.0346	47.1425	47.2465	47.348	47.4463	47.5423	47.6328	47.7228	47.8087	47.8943	47.9738	48.0528	48.129	48.2034	48.2778	48.3452	48.4122	48.4792	48.5435	48.606	48.6684	48.7267	48.7821	48.8375	48.8931	48.9458	48.9955	49.0461	49.0969	49.1461	49.1901	49.2349	49.2802	49.3254	49.3673	49.4059	49.4445	49.4832	49.5219	49.5612	49.6005	49.6334	49.6661	49.6992	49.7324	49.7656	49.7987	49.8319
689	46.9224	47.0329	47.1408	47.2449	47.3463	47.4446	47.5406	47.6311	47.7211	47.807	47.8926	47.9722	48.0511	48.1273	48.2017	48.2762	48.3435	48.4105	48.4775	48.5418	48.6043	48.6667	48.7251	48.7804	48.8358	48.8914	48.9442	48.9938	49.0445	49.0953	49.1444	49.1885	49.2333	49.2786	49.3239	49.3657	49.4043	49.443	49.4816	49.5204	49.5597	49.599	49.6319	49.6646	49.6978	49.7309	49.7641	49.7973	49.8305
690	46.9208	47.0313	47.1392	47.2432	47.3447	47.443	47.5389	47.6295	47.7194	47.8053	47.8909	47.9705	48.0494	48.1256	48.2	48.2745	48.3418	48.4088	48.4758	48.5402	48.6026	48.6651	48.7234	48.7788	48.8341	48.8898	48.9425	48.9922	49.0429	49.0936	49.1428	49.1869	49.2317	49.277	49.3223	49.3641	49.4028	49.4414	49.4801	49.5189	49.5582	49.5975	49.6304	49.6631	49.6963	49.7295	49.7627	49.7959	49.8291
691	46.9191	47.0297	47.1375	47.2416	47.343	47.4413	47.5373	47.6278	47.7177	47.8036	47.8892	47.9688	48.0477	48.1239	48.1983	48.2728	48.3401	48.4071	48.4741	48.5385	48.6009	48.6634	48.7217	48.7771	48.8325	48.8881	48.9409	48.9906	49.0412	49.092	49.1412	49.1853	49.2301	49.2754	49.3207	49.3625	49.4012	49.4399	49.4785	49.5174	49.5567	49.596	49.6289	49.6616	49.6948	49.728	49.7612	49.7944	49.8276
692	46.9175	47.028	47.1359	47.2399	47.3414	47.4396	47.5356	47.6261	47.716	47.8019	47.8875	47.9671	48.046	48.1222	48.1967	48.2711	48.3384	48.4054	48.4724	48.5368	48.5993	48.6617	48.7201	48.7754	48.8308	48.8865	48.9393	48.9889	49.0396	49.0904	49.1396	49.1837	49.2285	49.2738	49.3191	49.361	49.3996	49.4383	49.477	49.5158	49.5552	49.5945	49.6274	49.6601	49.6934	49.7266	49.7598	49.793	49.8262
693	46.9159	47.0264	47.1342	47.2383	47.3397	47.438	47.5339	47.6244	47.7144	47.8002	47.8858	47.9654	48.0443	48.1205	48.195	48.2694	48.3367	48.4037	48.4707	48.5351	48.5976	48.6601	48.7184	48.7738	48.8292	48.8848	48.9376	48.9873	49.038	49.0888	49.138	49.1821	49.2269	49.2722	49.3175	49.3594	49.3981	49.4368	49.4755	49.5143	49.5537	49.593	49.6259	49.6587	49.6919	49.7251	49.7583	49.7916	49.8248
694	46.9143	47.0248	47.1326	47.2366	47.3381	47.4363	47.5323	47.6228	47.7127	47.7986	47.8842	47.9637	48.0427	48.1188	48.1933	48.2677	48.335	48.402	48.4691	48.5335	48.5959	48.6584	48.7167	48.7721	48.8275	48.8832	48.936	48.9857	49.0364	49.0871	49.1364	49.1805	49.2253	49.2707	49.316	49.3578	49.3965	49.4352	49.4739	49.5128	49.5521	49.5915	49.6244	49.6572	49.6904	49.7237	49.7569	49.7901	49.8234
695	46.9126	47.0231	47.131	47.235	47.3364	47.4346	47.5306	47.6211	47.711	47.7969	47.8825	47.962	48.041	48.1172	48.1916	48.266	48.3334	48.4004	48.4674	48.5318	48.5942	48.6567	48.7151	48.7705	48.8259	48.8815	48.9343	48.984	49.0347	49.0855	49.1347	49.1789	49.2237	49.2691	49.3144	49.3563	49.395	49.4337	49.4724	49.5113	49.5506	49.59	49.6229	49.6557	49.6889	49.7222	49.7554	49.7887	49.8219
696	46.911	47.0215	47.1293	47.2333	47.3347	47.433	47.5289	47.6194	47.7093	47.7952	47.8808	47.9603	48.0393	48.1155	48.1899	48.2643	48.3317	48.3987	48.4657	48.5301	48.5926	48.655	48.7134	48.7688	48.8242	48.8799	48.9327	48.9824	49.0331	49.0839	49.1331	49.1772	49.2221	49.2675	49.3128	49.3547	49.3934	49.4321	49.4708	49.5097	49.5491	49.5885	49.6214	49.6542	49.6875	49.7207	49.754	49.7873	49.8205
697	46.9094	47.0199	47.1277	47.2317	47.3331	47.4313	47.5272	47.6178	47.7076	47.7935	47.8791	47.9587	48.0376	48.1138	48.1882	48.2627	48.33	48.397	48.464	48.5284	48.5909	48.6534	48.7117	48.7671	48.8225	48.8782	48.931	48.9807	49.0315	49.0823	49.1315	49.1756	49.2205	49.2659	49.3112	49.3531	49.3919	49.4306	49.4693	49.5082	49.5476	49.587	49.6199	49.6527	49.686	49.7193	49.7526	49.7858	49.8191
698	46.9078	47.0182	47.126	47.23	47.3314	47.4297	47.5256	47.6161	47.706	47.7918	47.8774	47.957	48.0359	48.1121	48.1865	48.261	48.3283	48.3953	48.4623	48.5267	48.5892	48.6517	48.7101	48.7655	48.8209	48.8766	48.9294	48.9791	49.0298	49.0806	49.1299	49.174	49.2189	49.2643	49.3096	49.3516	49.3903	49.429	49.4678	49.5067	49.5461	49.5855	49.6184	49.6512	49.6845	49.7178	49.7511	49.7844	49.8177
699	46.9061	47.0166	47.1244	47.2284	47.3298	47.428	47.5239	47.6144	47.7043	47.7902	47.8757	47.9553	48.0342	48.1104	48.1848	48.2593	48.3266	48.3936	48.4607	48.5251	48.5875	48.65	48.7084	48.7638	48.8192	48.8749	48.9277	48.9775	49.0282	49.079	49.1283	49.1724	49.2173	49.2627	49.3081	49.35	49.3887	49.4275	49.4662	49.5051	49.5446	49.584	49.6169	49.6498	49.6831	49.7164	49.7497	49.783	49.8163
700	46.9045	47.015	47.1227	47.2267	47.3281	47.4263	47.5222	47.6127	47.7026	47.7885	47.8741	47.9536	48.0325	48.1087	48.1832	48.2576	48.3249	48.3919	48.459	48.5234	48.5859	48.6483	48.7067	48.7621	48.8176	48.8733	48.9261	48.9758	49.0266	49.0774	49.1267	49.1708	49.2158	49.2611	49.3065	49.3484	49.3872	49.4259	49.4647	49.5036	49.543	49.5825	49.6154	49.6483	49.6816	49.7149	49.7482	49.7815	49.8148
701	46.9029	47.0133	47.1211	47.2251	47.3265	47.4247	47.5206	47.6111	47.7009	47.7868	47.8724	47.9519	48.0308	48.107	48.1815	48.2559	48.3232	48.3903	48.4573	48.5217	48.5842	48.6467	48.7051	48.7605	48.8159	48.8716	48.9245	48.9742	49.0249	49.0758	49.1251	49.1692	49.2142	49.2595	49.3049	49.3468	49.3856	49.4244	49.4631	49.5021	49.5415	49.581	49.6139	49.6468	49.6801	49.7134	49.7468	49.7801	49.8134
702	46.9013	47.0117	47.1195	47.2234	47.3248	47.423	47.5189	47.6094	47.6993	47.7851	47.8707	47.9502	48.0292	48.1053	48.1798	48.2542	48.3215	48.3886	48.4556	48.52	48.5825	48.645	48.7034	48.7588	48.8143	48.87	48.9228	48.9726	49.0233	49.0742	49.1234	49.1676	49.2126	49.2579	49.3033	49.3453	49.3841	49.4228	49.4616	49.5006	49.54	49.5794	49.6124	49.6453	49.6786	49.712	49.7453	49.7787	49.812
703	46.8996	47.0101	47.1178	47.2218	47.3231	47.4213	47.5172	47.6077	47.6976	47.7834	47.869	47.9485	48.0275	48.1036	48.1781	48.2525	48.3199	48.3869	48.4539	48.5183	48.5808	48.6433	48.7017	48.7572	48.8126	48.8683	48.9212	48.9709	49.0217	49.0725	49.1218	49.166	49.211	49.2564	49.3017	49.3437	49.3825	49.4213	49.4601	49.499	49.5385	49.5779	49.611	49.6438	49.6772	49.7105	49.7439	49.7772	49.8106
704	46.898	47.0084	47.1162	47.2201	47.3215	47.4197	47.5156	47.606	47.6959	47.7817	47.8673	47.9469	48.0258	48.102	48.1764	48.2508	48.3182	48.3852	48.4522	48.5167	48.5792	48.6417	48.7	48.7555	48.8109	48.8667	48.9195	48.9693	49.0201	49.0709	49.1202	49.1644	49.2094	49.2548	49.3002	49.3421	49.3809	49.4197	49.4585	49.4975	49.537	49.5764	49.6095	49.6423	49.6757	49.7091	49.7424	49.7758	49.8091
705	46.8964	47.0068	47.1145	47.2185	47.3198	47.418	47.5139	47.6044	47.6942	47.7801	47.8656	47.9452	48.0241	48.1003	48.1747	48.2492	48.3165	48.3835	48.4506	48.515	48.5775	48.64	48.6984	48.7538	48.8093	48.865	48.9179	48.9676	49.0184	49.0693	49.1186	49.1628	49.2078	49.2532	49.2986	49.3406	49.3794	49.4182	49.457	49.496	49.5354	49.5749	49.608	49.6409	49.6742	49.7076	49.741	49.7744	49.8077
706	46.8948	47.0052	47.1129	47.2168	47.3182	47.4163	47.5122	47.6027	47.6925	47.7784	47.864	47.9435	48.0224	48.0986	48.173	48.2475	48.3148	48.3818	48.4489	48.5133	48.5758	48.6383	48.6967	48.7522	48.8076	48.8634	48.9162	48.966	49.0168	49.0677	49.117	49.1612	49.2062	49.2516	49.297	49.339	49.3778	49.4166	49.4555	49.4944	49.5339	49.5734	49.6065	49.6394	49.6728	49.7062	49.7395	49.7729	49.8063
707	46.8931	47.0035	47.1113	47.2152	47.3165	47.4147	47.5105	47.601	47.6909	47.7767	47.8623	47.9418	48.0207	48.0969	48.1713	48.2458	48.3131	48.3802	48.4472	48.5116	48.5741	48.6366	48.695	48.7505	48.806	48.8617	48.9146	48.9644	49.0152	49.066	49.1154	49.1596	49.2046	49.25	49.2954	49.3374	49.3763	49.4151	49.4539	49.4929	49.5324	49.5719	49.605	49.6379	49.6713	49.7047	49.7381	49.7715	49.8049
708	46.8915	47.0019	47.1096	47.2135	47.3149	47.413	47.5089	47.5993	47.6892	47.775	47.8606	47.9401	48.019	48.0952	48.1696	48.2441	48.3114	48.3785	48.4455	48.5099	48.5725	48.635	48.6934	48.7489	48.8043	48.8601	48.9129	48.9627	49.0135	49.0644	49.1137	49.158	49.203	49.2484	49.2938	49.3359	49.3747	49.4135	49.4524	49.4914	49.5309	49.5704	49.6035	49.6364	49.6698	49.7032	49.7366	49.7701	49.8035
709	46.8899	47.0003	47.108	47.2119	47.3132	47.4113	47.5072	47.5977	47.6875	47.7733	47.8589	47.9384	48.0173	48.0935	48.168	48.2424	48.3097	48.3768	48.4438	48.5083	48.5708	48.6333	48.6917	48.7472	48.8027	48.8584	48.9113	48.9611	49.0119	49.0628	49.1121	49.1564	49.2014	49.2468	49.2923	49.3343	49.3731	49.412	49.4508	49.4899	49.5294	49.5689	49.602	49.6349	49.6684	49.7018	49.7352	49.7686	49.802
710	46.8883	46.9986	47.1063	47.2102	47.3115	47.4097	47.5055	47.596	47.6858	47.7717	47.8572	47.9367	48.0157	48.0918	48.1663	48.2407	48.3081	48.3751	48.4421	48.5066	48.5691	48.6316	48.69	48.7455	48.801	48.8567	48.9097	48.9595	49.0103	49.0612	49.1105	49.1548	49.1998	49.2452	49.2907	49.3327	49.3716	49.4104	49.4493	49.4883	49.5279	49.5674	49.6005	49.6334	49.6669	49.7003	49.7338	49.7672	49.8006
711	46.8866	46.997	47.1047	47.2086	47.3099	47.408	47.5039	47.5943	47.6842	47.77	47.8555	47.9351	48.014	48.0901	48.1646	48.239	48.3064	48.3734	48.4405	48.5049	48.5674	48.63	48.6884	48.7439	48.7994	48.8551	48.908	48.9578	49.0086	49.0595	49.1089	49.1531	49.1982	49.2436	49.2891	49.3311	49.37	49.4089	49.4478	49.4868	49.5263	49.5659	49.599	49.632	49.6654	49.6989	49.7323	49.7658	49.7992
712	46.885	46.9954	47.103	47.2069	47.3082	47.4064	47.5022	47.5926	47.6825	47.7683	47.8538	47.9334	48.0123	48.0885	48.1629	48.2373	48.3047	48.3717	48.4388	48.5032	48.5658	48.6283	48.6867	48.7422	48.7977	48.8534	48.9064	48.9562	49.007	49.0579	49.1073	49.1515	49.1966	49.2421	49.2875	49.3296	49.3685	49.4073	49.4462	49.4853	49.5248	49.5644	49.5975	49.6305	49.6639	49.6974	49.7309	49.7643	49.7978
713	46.8834	46.9937	47.1014	47.2053	47.3066	47.4047	47.5005	47.591	47.6808	47.7666	47.8522	47.9317	48.0106	48.0868	48.1612	48.2357	48.303	48.3701	48.4371	48.5016	48.5641	48.6266	48.685	48.7405	48.796	48.8518	48.9047	48.9545	49.0054	49.0563	49.1057	49.1499	49.195	49.2405	49.2859	49.328	49.3669	49.4058	49.4447	49.4837	49.5233	49.5629	49.596	49.629	49.6625	49.6959	49.7294	49.7629	49.7964
714	46.8818	46.9921	47.0998	47.2036	47.3049	47.403	47.4989	47.5893	47.6791	47.7649	47.8505	47.93	48.0089	48.0851	48.1595	48.234	48.3013	48.3684	48.4354	48.4999	48.5624	48.6249	48.6834	48.7389	48.7944	48.8501	48.9031	48.9529	49.0037	49.0547	49.1041	49.1483	49.1934	49.2389	49.2844	49.3264	49.3653	49.4042	49.4431	49.4822	49.5218	49.5614	49.5945	49.6275	49.661	49.6945	49.728	49.7614	49.7949
715	46.8801	46.9905	47.0981	47.202	47.3033	47.4014	47.4972	47.5876	47.6774	47.7633	47.8488	47.9283	48.0072	48.0834	48.1578	48.2323	48.2996	48.3667	48.4337	48.4982	48.5607	48.6233	48.6817	48.7372	48.7927	48.8485	48.9014	48.9513	49.0021	49.0531	49.1024	49.1467	49.1918	49.2373	49.2828	49.3249	49.3638	49.4027	49.4416	49.4807	49.5203	49.5599	49.593	49.626	49.6595	49.693	49.7265	49.76	49.7935
716	46.8785	46.9888	47.0965	47.2003	47.3016	47.3997	47.4955	47.5859	47.6758	47.7616	47.8471	47.9266	48.0055	48.0817	48.1561	48.2306	48.2979	48.365	48.4321	48.4965	48.5591	48.6216	48.68	48.7356	48.7911	48.8468	48.8998	48.9496	49.0005	49.0514	49.1008	49.1451	49.1902	49.2357	49.2812	49.3233	49.3622	49.4011	49.4401	49.4792	49.5188	49.5583	49.5915	49.6245	49.6581	49.6916	49.7251	49.7586	49.7921
717	46.8769	46.9872	47.0948	47.1987	47.2999	47.398	47.4939	47.5843	47.6741	47.7599	47.8454	47.9249	48.0038	48.08	48.1545	48.2289	48.2963	48.3633	48.4304	48.4948	48.5574	48.6199	48.6784	48.7339	48.7894	48.8452	48.8981	48.948	48.9989	49.0498	49.0992	49.1435	49.1886	49.2341	49.2796	49.3217	49.3607	49.3996	49.4385	49.4776	49.5172	49.5568	49.59	49.6231	49.6566	49.6901	49.7236	49.7571	49.7907
718	46.8753	46.9855	47.0932	47.197	47.2983	47.3964	47.4922	47.5826	47.6724	47.7582	47.8437	47.9233	48.0022	48.0783	48.1528	48.2272	48.2946	48.3616	48.4287	48.4932	48.5557	48.6183	48.6767	48.7322	48.7878	48.8435	48.8965	48.9464	48.9972	49.0482	49.0976	49.1419	49.187	49.2325	49.2781	49.3202	49.3591	49.398	49.437	49.4761	49.5157	49.5553	49.5885	49.6216	49.6551	49.6886	49.7222	49.7557	49.7892
719	46.8737	46.9839	47.0915	47.1954	47.2966	47.3947	47.4905	47.5809	47.6707	47.7565	47.8421	47.9216	48.0005	48.0766	48.1511	48.2255	48.2929	48.3599	48.427	48.4915	48.554	48.6166	48.675	48.7306	48.7861	48.8419	48.8948	48.9447	48.9956	49.0466	49.096	49.1403	49.1854	49.2309	49.2765	49.3186	49.3575	49.3965	49.4354	49.4746	49.5142	49.5538	49.587	49.6201	49.6536	49.6872	49.7207	49.7543	49.7878
720	46.872	46.9823	47.0899	47.1937	47.295	47.393	47.4888	47.5792	47.669	47.7548	47.8404	47.9199	47.9988	48.075	48.1494	48.2238	48.2912	48.3583	48.4253	48.4898	48.5524	48.6149	48.6734	48.7289	48.7844	48.8402	48.8932	48.9431	48.994	49.0449	49.0944	49.1387	49.1838	49.2293	49.2749	49.317	49.356	49.3949	49.4339	49.473	49.5127	49.5523	49.5855	49.6186	49.6522	49.6857	49.7193	49.7528	49.7864
721	46.8704	46.9806	47.0883	47.1921	47.2933	47.3914	47.4872	47.5776	47.6674	47.7532	47.8387	47.9182	47.9971	48.0733	48.1477	48.2221	48.2895	48.3566	48.4236	48.4881	48.5507	48.6132	48.6717	48.7272	48.7828	48.8386	48.8916	48.9414	48.9923	49.0433	49.0927	49.1371	49.1822	49.2278	49.2733	49.3154	49.3544	49.3934	49.4324	49.4715	49.5112	49.5508	49.584	49.6171	49.6507	49.6843	49.7178	49.7514	49.785
722	46.8688	46.979	47.0866	47.1904	47.2916	47.3897	47.4855	47.5759	47.6657	47.7515	47.837	47.9165	47.9954	48.0716	48.146	48.2205	48.2878	48.3549	48.422	48.4864	48.549	48.6116	48.67	48.7256	48.7811	48.8369	48.8899	48.9398	48.9907	49.0417	49.0911	49.1355	49.1806	49.2262	49.2717	49.3139	49.3529	49.3918	49.4308	49.47	49.5096	49.5493	49.5825	49.6157	49.6492	49.6828	49.7164	49.75	49.7836
723	46.8672	46.9774	47.085	47.1888	47.29	47.3881	47.4838	47.5742	47.664	47.7498	47.8353	47.9148	47.9937	48.0699	48.1443	48.2188	48.2861	48.3532	48.4203	48.4848	48.5473	48.6099	48.6684	48.7239	48.7795	48.8353	48.8883	48.9382	48.9891	49.0401	49.0895	49.1339	49.179	49.2246	49.2702	49.3123	49.3513	49.3903	49.4293	49.4685	49.5081	49.5478	49.581	49.6142	49.6478	49.6814	49.7149	49.7485	49.7821
724	46.8655	46.9757	47.0833	47.1871	47.2883	47.3864	47.4822	47.5726	47.6623	47.7481	47.8336	47.9131	47.992	48.0682	48.1426	48.2171	48.2845	48.3515	48.4186	48.4831	48.5457	48.6082	48.6667	48.7223	48.7778	48.8336	48.8866	48.9365	48.9874	49.0384	49.0879	49.1323	49.1774	49.223	49.2686	49.3107	49.3497	49.3887	49.4278	49.4669	49.5066	49.5463	49.5796	49.6127	49.6463	49.6799	49.7135	49.7471	49.7807
725	46.8639	46.9741	47.0817	47.1855	47.2867	47.3847	47.4805	47.5709	47.6607	47.7464	47.8319	47.9115	47.9903	48.0665	48.141	48.2154	48.2828	48.3498	48.4169	48.4814	48.544	48.6066	48.665	48.7206	48.7762	48.832	48.885	48.9349	48.9858	49.0368	49.0863	49.1307	49.1758	49.2214	49.267	49.3092	49.3482	49.3872	49.4262	49.4654	49.5051	49.5448	49.5781	49.6112	49.6448	49.6784	49.7121	49.7457	49.7793
726	46.8623	46.9725	47.08	47.1838	47.285	47.3831	47.4788	47.5692	47.659	47.7448	47.8303	47.9098	47.9887	48.0648	48.1393	48.2137	48.2811	48.3482	48.4152	48.4797	48.5423	48.6049	48.6634	48.7189	48.7745	48.8303	48.8833	48.9333	48.9842	49.0352	49.0847	49.129	49.1742	49.2198	49.2654	49.3076	49.3466	49.3856	49.4247	49.4639	49.5036	49.5433	49.5766	49.6097	49.6433	49.677	49.7106	49.7442	49.7779
727	46.8607	46.9708	47.0784	47.1821	47.2834	47.3814	47.4772	47.5675	47.6573	47.7431	47.8286	47.9081	47.987	48.0631	48.1376	48.212	48.2794	48.3465	48.4136	48.478	48.5406	48.6032	48.6617	48.7173	48.7728	48.8287	48.8817	48.9316	48.9826	49.0336	49.0831	49.1274	49.1726	49.2182	49.2638	49.306	49.3451	49.3841	49.4231	49.4623	49.5021	49.5418	49.5751	49.6082	49.6419	49.6755	49.7092	49.7428	49.7765
728	46.859	46.9692	47.0768	47.1805	47.2817	47.3797	47.4755	47.5659	47.6556	47.7414	47.8269	47.9064	47.9853	48.0614	48.1359	48.2103	48.2777	48.3448	48.4119	48.4764	48.539	48.6015	48.66	48.7156	48.7712	48.827	48.88	48.93	48.9809	49.032	49.0814	49.1258	49.171	49.2166	49.2623	49.3045	49.3435	49.3825	49.4216	49.4608	49.5005	49.5403	49.5736	49.6068	49.6404	49.6741	49.7077	49.7414	49.775
729	46.8574	46.9676	47.0751	47.1788	47.28	47.3781	47.4738	47.5642	47.6539	47.7397	47.8252	47.9047	47.9836	48.0598	48.1342	48.2086	48.276	48.3431	48.4102	48.4747	48.5373	48.5999	48.6584	48.714	48.7695	48.8254	48.8784	48.9283	48.9793	49.0303	49.0798	49.1242	49.1694	49.215	49.2607	49.3029	49.3419	49.381	49.4201	49.4593	49.499	49.5388	49.5721	49.6053	49.6389	49.6726	49.7063	49.7399	49.7736
730	46.8558	46.9659	47.0735	47.1772	47.2784	47.3764	47.4721	47.5625	47.6523	47.738	47.8235	47.903	47.9819	48.0581	48.1325	48.207	48.2743	48.3414	48.4085	48.473	48.5356	48.5982	48.6567	48.7123	48.7679	48.8237	48.8768	48.9267	48.9777	49.0287	49.0782	49.1226	49.1678	49.2135	49.2591	49.3013	49.3404	49.3795	49.4185	49.4578	49.4975	49.5372	49.5706	49.6038	49.6375	49.6711	49.7048	49.7385	49.7722
731	46.8542	46.9643	47.0718	47.1755	47.2767	47.3747	47.4705	47.5608	47.6506	47.7363	47.8218	47.9013	47.9802	48.0564	48.1308	48.2053	48.2727	48.3397	48.4068	48.4713	48.5339	48.5965	48.655	48.7106	48.7662	48.8221	48.8751	48.9251	48.976	49.0271	49.0766	49.121	49.1662	49.2119	49.2575	49.2997	49.3388	49.3779	49.417	49.4562	49.496	49.5357	49.5691	49.6023	49.636	49.6697	49.7034	49.7371	49.7708
732	46.8525	46.9627	47.0702	47.1739	47.2751	47.3731	47.4688	47.5592	47.6489	47.7347	47.8202	47.8997	47.9785	48.0547	48.1291	48.2036	48.271	48.3381	48.4051	48.4696	48.5323	48.5949	48.6534	48.709	48.7646	48.8204	48.8735	48.9234	48.9744	49.0255	49.075	49.1194	49.1646	49.2103	49.2559	49.2982	49.3373	49.3764	49.4154	49.4547	49.4945	49.5342	49.5676	49.6008	49.6345	49.6682	49.7019	49.7356	49.7693
733	46.8509	46.961	47.0685	47.1722	47.2734	47.3714	47.4671	47.5575	47.6472	47.733	47.8185	47.898	47.9768	48.053	48.1275	48.2019	48.2693	48.3364	48.4035	48.468	48.5306	48.5932	48.6517	48.7073	48.7629	48.8188	48.8718	48.9218	48.9728	49.0238	49.0734	49.1178	49.163	49.2087	49.2544	49.2966	49.3357	49.3748	49.4139	49.4532	49.4929	49.5327	49.5661	49.5993	49.6331	49.6668	49.7005	49.7342	49.7679
734	46.8493	46.9594	47.0669	47.1706	47.2718	47.3697	47.4655	47.5558	47.6455	47.7313	47.8168	47.8963	47.9752	48.0513	48.1258	48.2002	48.2676	48.3347	48.4018	48.4663	48.5289	48.5915	48.65	48.7056	48.7613	48.8171	48.8702	48.9202	48.9711	49.0222	49.0717	49.1162	49.1614	49.2071	49.2528	49.295	49.3341	49.3733	49.4124	49.4516	49.4914	49.5312	49.5646	49.5979	49.6316	49.6653	49.699	49.7328	49.7665
735	46.8477	46.9578	47.0653	47.1689	47.2701	47.3681	47.4638	47.5541	47.6439	47.7296	47.8151	47.8946	47.9735	48.0496	48.1241	48.1985	48.2659	48.333	48.4001	48.4646	48.5272	48.5898	48.6484	48.704	48.7596	48.8155	48.8685	48.9185	48.9695	49.0206	49.0701	49.1146	49.1598	49.2055	49.2512	49.2935	49.3326	49.3717	49.4108	49.4501	49.4899	49.5297	49.5631	49.5964	49.6301	49.6639	49.6976	49.7313	49.7651
736	46.846	46.9561	47.0636	47.1673	47.2684	47.3664	47.4621	47.5525	47.6422	47.7279	47.8134	47.8929	47.9718	48.0479	48.1224	48.1968	48.2642	48.3313	48.3984	48.4629	48.5255	48.5882	48.6467	48.7023	48.7579	48.8138	48.8669	48.9169	48.9679	49.019	49.0685	49.113	49.1582	49.2039	49.2496	49.2919	49.331	49.3702	49.4093	49.4486	49.4884	49.5282	49.5616	49.5949	49.6286	49.6624	49.6961	49.7299	49.7637
737	46.8444	46.9545	47.062	47.1656	47.2668	47.3648	47.4605	47.5508	47.6405	47.7263	47.8117	47.8912	47.9701	48.0463	48.1207	48.1951	48.2625	48.3296	48.3967	48.4613	48.5239	48.5865	48.645	48.7007	48.7563	48.8122	48.8652	48.9152	48.9663	49.0173	49.0669	49.1114	49.1566	49.2023	49.248	49.2903	49.3295	49.3686	49.4077	49.4471	49.4869	49.5267	49.5601	49.5934	49.6272	49.6609	49.6947	49.7285	49.7622
738	46.8428	46.9529	47.0603	47.164	47.2651	47.3631	47.4588	47.5491	47.6388	47.7246	47.81	47.8895	47.9684	48.0446	48.119	48.1935	48.2609	48.328	48.3951	48.4596	48.5222	48.5848	48.6434	48.699	48.7546	48.8105	48.8636	48.9136	48.9646	49.0157	49.0653	49.1098	49.155	49.2007	49.2465	49.2887	49.3279	49.3671	49.4062	49.4455	49.4854	49.5252	49.5586	49.5919	49.6257	49.6595	49.6933	49.727	49.7608
739	46.8412	46.9512	47.0587	47.1623	47.2635	47.3614	47.4571	47.5474	47.6372	47.7229	47.8084	47.8879	47.9667	48.0429	48.1173	48.1918	48.2592	48.3263	48.3934	48.4579	48.5205	48.5832	48.6417	48.6973	48.753	48.8089	48.862	48.912	48.963	49.0141	49.0637	49.1082	49.1534	49.1992	49.2449	49.2872	49.3263	49.3655	49.4047	49.444	49.4838	49.5237	49.5571	49.5904	49.6242	49.658	49.6918	49.7256	49.7594
740	46.8395	46.9496	47.057	47.1607	47.2618	47.3598	47.4555	47.5458	47.6355	47.7212	47.8067	47.8862	47.965	48.0412	48.1156	48.1901	48.2575	48.3246	48.3917	48.4562	48.5188	48.5815	48.64	48.6957	48.7513	48.8072	48.8603	48.9103	48.9614	49.0125	49.0621	49.1066	49.1518	49.1976	49.2433	49.2856	49.3248	49.364	49.4031	49.4425	49.4823	49.5222	49.5556	49.589	49.6228	49.6566	49.6904	49.7242	49.758
741	46.8379	46.948	47.0554	47.159	47.2602	47.3581	47.4538	47.5441	47.6338	47.7195	47.805	47.8845	47.9633	48.0395	48.1139	48.1884	48.2558	48.3229	48.39	48.4545	48.5172	48.5798	48.6384	48.694	48.7497	48.8056	48.8587	48.9087	48.9597	49.0109	49.0604	49.1049	49.1502	49.196	49.2417	49.284	49.3232	49.3624	49.4016	49.4409	49.4808	49.5207	49.5541	49.5875	49.6213	49.6551	49.6889	49.7227	49.7565
742	46.8363	46.9463	47.0538	47.1574	47.2585	47.3564	47.4521	47.5424	47.6321	47.7179	47.8033	47.8828	47.9617	48.0378	48.1123	48.1867	48.2541	48.3212	48.3883	48.4529	48.5155	48.5781	48.6367	48.6924	48.748	48.8039	48.857	48.9071	48.9581	49.0092	49.0588	49.1033	49.1486	49.1944	49.2401	49.2825	49.3217	49.3609	49.4001	49.4394	49.4793	49.5192	49.5526	49.586	49.6198	49.6536	49.6875	49.7213	49.7551
743	46.8347	46.9447	47.0521	47.1557	47.2568	47.3548	47.4504	47.5407	47.6304	47.7162	47.8016	47.8811	47.96	48.0361	48.1106	48.185	48.2524	48.3195	48.3866	48.4512	48.5138	48.5765	48.635	48.6907	48.7463	48.8023	48.8554	48.9054	48.9565	49.0076	49.0572	49.1017	49.147	49.1928	49.2386	49.2809	49.3201	49.3593	49.3985	49.4379	49.4778	49.5177	49.5511	49.5845	49.6183	49.6522	49.686	49.7199	49.7537
744	46.833	46.9431	47.0505	47.1541	47.2552	47.3531	47.4488	47.5391	47.6288	47.7145	47.7999	47.8794	47.9583	48.0344	48.1089	48.1833	48.2507	48.3179	48.385	48.4495	48.5121	48.5748	48.6334	48.689	48.7447	48.8006	48.8537	48.9038	48.9548	49.006	49.0556	49.1001	49.1454	49.1912	49.237	49.2793	49.3185	49.3578	49.397	49.4364	49.4763	49.5161	49.5496	49.583	49.6169	49.6507	49.6846	49.7184	49.7523
745	46.8314	46.9414	47.0488	47.1524	47.2535	47.3514	47.4471	47.5374	47.6271	47.7128	47.7983	47.8777	47.9566	48.0328	48.1072	48.1816	48.2491	48.3162	48.3833	48.4478	48.5105	48.5731	48.6317	48.6874	48.743	48.799	48.8521	48.9021	48.9532	49.0044	49.054	49.0985	49.1438	49.1896	49.2354	49.2778	49.317	49.3562	49.3954	49.4348	49.4747	49.5146	49.5482	49.5815	49.6154	49.6493	49.6831	49.717	49.7509
746	46.8298	46.9398	47.0472	47.1508	47.2519	47.3498	47.4454	47.5357	47.6254	47.7111	47.7966	47.876	47.9549	48.0311	48.1055	48.18	48.2474	48.3145	48.3816	48.4461	48.5088	48.5715	48.63	48.6857	48.7414	48.7973	48.8504	48.9005	48.9516	49.0027	49.0524	49.0969	49.1422	49.188	49.2338	49.2762	49.3154	49.3547	49.3939	49.4333	49.4732	49.5131	49.5467	49.5801	49.6139	49.6478	49.6817	49.7156	49.7494
747	46.8282	46.9382	47.0455	47.1491	47.2502	47.3481	47.4438	47.5341	47.6237	47.7094	47.7949	47.8744	47.9532	48.0294	48.1038	48.1783	48.2457	48.3128	48.3799	48.4445	48.5071	48.5698	48.6284	48.684	48.7397	48.7957	48.8488	48.8989	48.9499	49.0011	49.0507	49.0953	49.1407	49.1864	49.2322	49.2746	49.3139	49.3531	49.3924	49.4318	49.4717	49.5116	49.5452	49.5786	49.6125	49.6463	49.6802	49.7141	49.748
748	46.8265	46.9365	47.0439	47.1475	47.2486	47.3465	47.4421	47.5324	47.622	47.7078	47.7932	47.8727	47.9515	48.0277	48.1021	48.1766	48.244	48.3111	48.3782	48.4428	48.5054	48.5681	48.6267	48.6824	48.7381	48.794	48.8472	48.8972	48.9483	48.9995	49.0491	49.0937	49.1391	49.1849	49.2307	49.273	49.3123	49.3516	49.3908	49.4302	49.4702	49.5101	49.5437	49.5771	49.611	49.6449	49.6788	49.7127	49.7466
749	46.8249	46.9349	47.0423	47.1458	47.2469	47.3448	47.4404	47.5307	47.6204	47.7061	47.7915	47.871	47.9498	48.026	48.1004	48.1749	48.2423	48.3094	48.3765	48.4411	48.5038	48.5664	48.625	48.6807	48.7364	48.7924	48.8455	48.8956	48.9467	48.9979	49.0475	49.0921	49.1375	49.1833	49.2291	49.2715	49.3107	49.35	49.3893	49.4287	49.4687	49.5086	49.5422	49.5756	49.6095	49.6434	49.6773	49.7113	49.7452
750	46.8233	46.9333	47.0406	47.1442	47.2452	47.3431	47.4388	47.529	47.6187	47.7044	47.7898	47.8693	47.9482	48.0243	48.0988	48.1732	48.2406	48.3077	48.3749	48.4394	48.5021	48.5648	48.6234	48.6791	48.7347	48.7907	48.8439	48.894	48.9451	48.9962	49.0459	49.0905	49.1359	49.1817	49.2275	49.2699	49.3092	49.3485	49.3877	49.4272	49.4671	49.5071	49.5407	49.5741	49.608	49.642	49.6759	49.7098	49.7438
751	46.8217	46.9316	47.039	47.1425	47.2436	47.3415	47.4371	47.5274	47.617	47.7027	47.7882	47.8676	47.9465	48.0226	48.0971	48.1715	48.2389	48.3061	48.3732	48.4377	48.5004	48.5631	48.6217	48.6774	48.7331	48.7891	48.8422	48.8923	48.9434	48.9946	49.0443	49.0889	49.1343	49.1801	49.2259	49.2683	49.3076	49.3469	49.3862	49.4257	49.4656	49.5056	49.5392	49.5726	49.6066	49.6405	49.6745	49.7084	49.7423
752	46.82	46.93	47.0373	47.1409	47.2419	47.3398	47.4354	47.5257	47.6153	47.701	47.7865	47.8659	47.9448	48.0209	48.0954	48.1698	48.2373	48.3044	48.3715	48.4361	48.4987	48.5614	48.62	48.6757	48.7314	48.7874	48.8406	48.8907	48.9418	48.993	49.0427	49.0873	49.1327	49.1785	49.2243	49.2668	49.3061	49.3454	49.3847	49.4241	49.4641	49.5041	49.5377	49.5712	49.6051	49.6391	49.673	49.707	49.7409
753	46.8184	46.9284	47.0357	47.1392	47.2403	47.3381	47.4338	47.524	47.6137	47.6994	47.7848	47.8642	47.9431	48.0192	48.0937	48.1681	48.2356	48.3027	48.3698	48.4344	48.4971	48.5597	48.6184	48.6741	48.7298	48.7858	48.8389	48.889	48.9402	48.9914	49.041	49.0857	49.1311	49.1769	49.2228	49.2652	49.3045	49.3438	49.3831	49.4226	49.4626	49.5026	49.5362	49.5697	49.6036	49.6376	49.6716	49.7055	49.7395
754	46.8168	46.9267	47.0341	47.1376	47.2386	47.3365	47.4321	47.5223	47.612	47.6977	47.7831	47.8626	47.9414	48.0176	48.092	48.1665	48.2339	48.301	48.3681	48.4327	48.4954	48.5581	48.6167	48.6724	48.7281	48.7841	48.8373	48.8874	48.9385	48.9898	49.0394	49.0841	49.1295	49.1753	49.2212	49.2636	49.3029	49.3423	49.3816	49.4211	49.4611	49.5011	49.5347	49.5682	49.6022	49.6361	49.6701	49.7041	49.7381
755	46.8152	46.9251	47.0324	47.1359	47.237	47.3348	47.4304	47.5207	47.6103	47.696	47.7814	47.8609	47.9397	48.0159	48.0903	48.1648	48.2322	48.2993	48.3665	48.431	48.4937	48.5564	48.615	48.6707	48.7265	48.7825	48.8356	48.8858	48.9369	48.9881	49.0378	49.0824	49.1279	49.1737	49.2196	49.2621	49.3014	49.3407	49.38	49.4195	49.4596	49.4996	49.5332	49.5667	49.6007	49.6347	49.6687	49.7027	49.7366
756	46.8135	46.9235	47.0308	47.1343	47.2353	47.3331	47.4287	47.519	47.6086	47.6943	47.7797	47.8592	47.938	48.0142	48.0886	48.1631	48.2305	48.2976	48.3648	48.4293	48.492	48.5547	48.6134	48.6691	48.7248	48.7808	48.834	48.8841	48.9353	48.9865	49.0362	49.0808	49.1263	49.1721	49.218	49.2605	49.2998	49.3392	49.3785	49.418	49.458	49.4981	49.5317	49.5652	49.5992	49.6332	49.6672	49.7012	49.7352
757	46.8119	46.9218	47.0291	47.1326	47.2336	47.3315	47.4271	47.5173	47.6069	47.6926	47.778	47.8575	47.9363	48.0125	48.0869	48.1614	48.2288	48.296	48.3631	48.4277	48.4904	48.5531	48.6117	48.6674	48.7232	48.7791	48.8324	48.8825	48.9336	48.9849	49.0346	49.0792	49.1247	49.1706	49.2164	49.2589	49.2983	49.3376	49.377	49.4165	49.4565	49.4966	49.5302	49.5637	49.5978	49.6318	49.6658	49.6998	49.7338
758	46.8103	46.9202	47.0275	47.131	47.232	47.3298	47.4254	47.5156	47.6053	47.6909	47.7764	47.8558	47.9347	48.0108	48.0853	48.1597	48.2271	48.2943	48.3614	48.426	48.4887	48.5514	48.61	48.6658	48.7215	48.7775	48.8307	48.8809	48.932	48.9833	49.033	49.0776	49.1231	49.169	49.2149	49.2573	49.2967	49.3361	49.3754	49.415	49.455	49.495	49.5287	49.5623	49.5963	49.6303	49.6643	49.6984	49.7324
759	46.8087	46.9186	47.0258	47.1293	47.2303	47.3282	47.4237	47.514	47.6036	47.6893	47.7747	47.8541	47.933	48.0091	48.0836	48.158	48.2255	48.2926	48.3597	48.4243	48.487	48.5497	48.6084	48.6641	48.7198	48.7758	48.8291	48.8792	48.9304	48.9816	49.0314	49.076	49.1215	49.1674	49.2133	49.2558	49.2951	49.3345	49.3739	49.4134	49.4535	49.4935	49.5272	49.5608	49.5948	49.6288	49.6629	49.6969	49.731
760	46.807	46.9169	47.0242	47.1277	47.2287	47.3265	47.4221	47.5123	47.6019	47.6876	47.773	47.8524	47.9313	48.0074	48.0819	48.1563	48.2238	48.2909	48.358	48.4226	48.4853	48.548	48.6067	48.6624	48.7182	48.7742	48.8274	48.8776	48.9288	48.98	49.0297	49.0744	49.1199	49.1658	49.2117	49.2542	49.2936	49.333	49.3724	49.4119	49.452	49.492	49.5257	49.5593	49.5933	49.6274	49.6614	49.6955	49.7295
761	46.8054	46.9153	47.0226	47.126	47.227	47.3248	47.4204	47.5106	47.6002	47.6859	47.7713	47.8508	47.9296	48.0057	48.0802	48.1546	48.2221	48.2892	48.3564	48.421	48.4837	48.5464	48.605	48.6608	48.7165	48.7725	48.8258	48.8759	48.9271	48.9784	49.0281	49.0728	49.1183	49.1642	49.2101	49.2526	49.292	49.3314	49.3708	49.4104	49.4505	49.4905	49.5242	49.5578	49.5919	49.6259	49.66	49.6941	49.7281
762	46.8038	46.9137	47.0209	47.1244	47.2253	47.3232	47.4187	47.5089	47.5986	47.6842	47.7696	47.8491	47.9279	48.0041	48.0785	48.153	48.2204	48.2875	48.3547	48.4193	48.482	48.5447	48.6034	48.6591	48.7149	48.7709	48.8241	48.8743	48.9255	48.9768	49.0265	49.0712	49.1167	49.1626	49.2085	49.2511	49.2905	49.3299	49.3693	49.4088	49.4489	49.489	49.5227	49.5563	49.5904	49.6245	49.6585	49.6926	49.7267
763	46.8022	46.912	47.0193	47.1227	47.2237	47.3215	47.4171	47.5073	47.5969	47.6825	47.7679	47.8474	47.9262	48.0024	48.0768	48.1513	48.2187	48.2859	48.353	48.4176	48.4803	48.543	48.6017	48.6575	48.7132	48.7692	48.8225	48.8727	48.9239	48.9751	49.0249	49.0696	49.1151	49.161	49.207	49.2495	49.2889	49.3283	49.3677	49.4073	49.4474	49.4875	49.5212	49.5548	49.5889	49.623	49.6571	49.6912	49.7253
764	46.8006	46.9104	47.0176	47.1211	47.222	47.3198	47.4154	47.5056	47.5952	47.6809	47.7663	47.8457	47.9245	48.0007	48.0751	48.1496	48.217	48.2842	48.3513	48.4159	48.4786	48.5414	48.6	48.6558	48.7116	48.7676	48.8208	48.871	48.9222	48.9735	49.0233	49.068	49.1135	49.1594	49.2054	49.2479	49.2873	49.3268	49.3662	49.4058	49.4459	49.486	49.5197	49.5534	49.5875	49.6216	49.6557	49.6898	49.7239
765	46.7989	46.9088	47.016	47.1194	47.2204	47.3182	47.4137	47.5039	47.5935	47.6792	47.7646	47.844	47.9228	47.999	48.0734	48.1479	48.2153	48.2825	48.3496	48.4142	48.477	48.5397	48.5984	48.6541	48.7099	48.7659	48.8192	48.8694	48.9206	48.9719	49.0217	49.0664	49.1119	49.1578	49.2038	49.2464	49.2858	49.3252	49.3647	49.4043	49.4444	49.4845	49.5183	49.5519	49.586	49.6201	49.6542	49.6883	49.7224
766	46.7973	46.9071	47.0143	47.1178	47.2187	47.3165	47.412	47.5022	47.5918	47.6775	47.7629	47.8423	47.9212	47.9973	48.0718	48.1462	48.2137	48.2808	48.348	48.4126	48.4753	48.538	48.5967	48.6525	48.7082	48.7643	48.8175	48.8678	48.919	48.9703	49.02	49.0648	49.1103	49.1563	49.2022	49.2448	49.2842	49.3237	49.3631	49.4027	49.4429	49.483	49.5168	49.5504	49.5845	49.6186	49.6528	49.6869	49.721
767	46.7957	46.9055	47.0127	47.1161	47.2171	47.3148	47.4104	47.5006	47.5902	47.6758	47.7612	47.8406	47.9195	47.9956	48.0701	48.1445	48.212	48.2791	48.3463	48.4109	48.4736	48.5363	48.595	48.6508	48.7066	48.7626	48.8159	48.8661	48.9173	48.9687	49.0184	49.0632	49.1087	49.1547	49.2006	49.2432	49.2827	49.3221	49.3616	49.4012	49.4413	49.4815	49.5153	49.5489	49.583	49.6172	49.6513	49.6854	49.7196
768	46.7941	46.9039	47.0111	47.1145	47.2154	47.3132	47.4087	47.4989	47.5885	47.6741	47.7595	47.839	47.9178	47.9939	48.0684	48.1428	48.2103	48.2774	48.3446	48.4092	48.4719	48.5347	48.5934	48.6491	48.7049	48.761	48.8143	48.8645	48.9157	48.967	49.0168	49.0616	49.1071	49.1531	49.1991	49.2416	49.2811	49.3206	49.36	49.3997	49.4398	49.48	49.5138	49.5474	49.5816	49.6157	49.6499	49.684	49.7182
769	46.7924	46.9022	47.0094	47.1128	47.2137	47.3115	47.407	47.4972	47.5868	47.6725	47.7578	47.8373	47.9161	47.9922	48.0667	48.1411	48.2086	48.2758	48.3429	48.4075	48.4703	48.533	48.5917	48.6475	48.7033	48.7593	48.8126	48.8628	48.9141	48.9654	49.0152	49.06	49.1055	49.1515	49.1975	49.2401	49.2796	49.319	49.3585	49.3981	49.4383	49.4785	49.5123	49.5459	49.5801	49.6143	49.6484	49.6826	49.7167
770	46.7908	46.9006	47.0078	47.1112	47.2121	47.3098	47.4054	47.4955	47.5851	47.6708	47.7561	47.8356	47.9144	47.9906	48.065	48.1395	48.2069	48.2741	48.3412	48.4058	48.4686	48.5313	48.59	48.6458	48.7016	48.7577	48.811	48.8612	48.9125	48.9638	49.0136	49.0583	49.1039	49.1499	49.1959	49.2385	49.278	49.3175	49.357	49.3966	49.4368	49.477	49.5108	49.5445	49.5786	49.6128	49.647	49.6811	49.7153
771	46.7894	46.8992	47.0063	47.1098	47.2107	47.3084	47.4039	47.4941	47.5837	47.6693	47.7547	47.8341	47.9129	47.9891	48.0635	48.138	48.2054	48.2726	48.3398	48.4044	48.4671	48.5299	48.5886	48.6444	48.7002	48.7562	48.8095	48.8598	48.911	48.9624	49.0122	49.0569	49.1025	49.1485	49.1945	49.2371	49.2766	49.3161	49.3556	49.3953	49.4354	49.4756	49.5094	49.5431	49.5773	49.6115	49.6457	49.6799	49.714
772	46.7881	46.8979	47.0051	47.1085	47.2094	47.3071	47.4026	47.4928	47.5824	47.668	47.7534	47.8328	47.9116	47.9878	48.0622	48.1367	48.2041	48.2713	48.3384	48.4031	48.4658	48.5286	48.5872	48.6431	48.6989	48.7549	48.8082	48.8585	48.9097	48.9611	49.0109	49.0556	49.1012	49.1472	49.1932	49.2358	49.2753	49.3148	49.3543	49.394	49.4342	49.4744	49.5082	49.5419	49.5761	49.6103	49.6445	49.6787	49.7129
773	46.7869	46.8966	47.0038	47.1072	47.2081	47.3058	47.4013	47.4915	47.5811	47.6667	47.7521	47.8315	47.9103	47.9865	48.0609	48.1353	48.2028	48.27	48.3371	48.4017	48.4645	48.5272	48.5859	48.6417	48.6975	48.7536	48.8069	48.8572	48.9084	48.9598	49.0096	49.0544	49.0999	49.1459	49.1919	49.2346	49.2741	49.3136	49.3531	49.3928	49.433	49.4731	49.507	49.5407	49.5749	49.6091	49.6433	49.6775	49.7117
774	46.7856	46.8954	47.0025	47.1059	47.2068	47.3045	47.4	47.4902	47.5798	47.6654	47.7508	47.8302	47.909	47.9851	48.0596	48.134	48.2015	48.2686	48.3358	48.4004	48.4632	48.5259	48.5846	48.6404	48.6962	48.7523	48.8056	48.8559	48.9071	48.9585	49.0083	49.0531	49.0986	49.1447	49.1907	49.2333	49.2728	49.3123	49.3518	49.3915	49.4317	49.4719	49.5057	49.5395	49.5737	49.6079	49.6421	49.6763	49.7105
775	46.7844	46.8941	47.0013	47.1046	47.2055	47.3032	47.3987	47.4889	47.5785	47.6641	47.7494	47.8289	47.9077	47.9838	48.0583	48.1327	48.2002	48.2673	48.3345	48.3991	48.4618	48.5246	48.5833	48.6391	48.6949	48.751	48.8043	48.8545	48.9058	48.9572	49.007	49.0518	49.0973	49.1434	49.1894	49.232	49.2715	49.3111	49.3506	49.3903	49.4305	49.4707	49.5045	49.5382	49.5724	49.6067	49.6409	49.6751	49.7093
776	46.7831	46.8929	47	47.1034	47.2042	47.302	47.3974	47.4876	47.5772	47.6628	47.7481	47.8276	47.9064	47.9825	48.0569	48.1314	48.1988	48.266	48.3332	48.3978	48.4605	48.5233	48.582	48.6378	48.6936	48.7497	48.803	48.8532	48.9045	48.9559	49.0057	49.0505	49.0961	49.1421	49.1881	49.2308	49.2703	49.3098	49.3493	49.389	49.4292	49.4694	49.5033	49.537	49.5712	49.6054	49.6397	49.6739	49.7081
777	46.7819	46.8916	46.9987	47.1021	47.2029	47.3007	47.3962	47.4863	47.5758	47.6615	47.7468	47.8262	47.9051	47.9812	48.0556	48.1301	48.1975	48.2647	48.3318	48.3965	48.4592	48.522	48.5807	48.6365	48.6923	48.7484	48.8017	48.8519	48.9032	48.9546	49.0044	49.0492	49.0948	49.1408	49.1868	49.2295	49.269	49.3085	49.3481	49.3878	49.428	49.4682	49.5021	49.5358	49.57	49.6042	49.6385	49.6727	49.7069
778	46.7806	46.8903	46.9974	47.1008	47.2017	47.2994	47.3949	47.485	47.5745	47.6602	47.7455	47.8249	47.9037	47.9799	48.0543	48.1287	48.1962	48.2634	48.3305	48.3951	48.4579	48.5206	48.5793	48.6352	48.691	48.7471	48.8004	48.8506	48.9019	48.9533	49.0031	49.0479	49.0935	49.1395	49.1856	49.2282	49.2677	49.3073	49.3468	49.3865	49.4267	49.467	49.5008	49.5346	49.5688	49.603	49.6373	49.6715	49.7057
779	46.7793	46.8891	46.9962	47.0995	47.2004	47.2981	47.3936	47.4837	47.5732	47.6589	47.7442	47.8236	47.9024	47.9785	48.053	48.1274	48.1949	48.262	48.3292	48.3938	48.4566	48.5193	48.578	48.6338	48.6897	48.7457	48.7991	48.8493	48.9006	48.952	49.0018	49.0466	49.0922	49.1382	49.1843	49.2269	49.2665	49.306	49.3456	49.3853	49.4255	49.4657	49.4996	49.5333	49.5676	49.6018	49.6361	49.6703	49.7045
780	46.7781	46.8878	46.9949	47.0983	47.1991	47.2968	47.3923	47.4824	47.5719	47.6575	47.7429	47.8223	47.9011	47.9772	48.0517	48.1261	48.1936	48.2607	48.3279	48.3925	48.4552	48.518	48.5767	48.6325	48.6884	48.7444	48.7978	48.848	48.8993	48.9507	49.0005	49.0453	49.0909	49.137	49.183	49.2257	49.2652	49.3048	49.3443	49.384	49.4243	49.4645	49.4984	49.5321	49.5664	49.6006	49.6349	49.6691	49.7034
781	46.7768	46.8865	46.9936	47.097	47.1978	47.2955	47.391	47.4811	47.5706	47.6562	47.7416	47.821	47.8998	47.9759	48.0503	48.1248	48.1922	48.2594	48.3265	48.3912	48.4539	48.5167	48.5754	48.6312	48.687	48.7431	48.7964	48.8467	48.898	48.9494	48.9992	49.044	49.0896	49.1357	49.1817	49.2244	49.2639	49.3035	49.3431	49.3828	49.423	49.4632	49.4971	49.5309	49.5651	49.5994	49.6337	49.6679	49.7022
782	46.7756	46.8853	46.9924	47.0957	47.1965	47.2942	47.3897	47.4798	47.5693	47.6549	47.7403	47.8197	47.8985	47.9746	48.049	48.1235	48.1909	48.2581	48.3252	48.3898	48.4526	48.5154	48.5741	48.6299	48.6857	48.7418	48.7951	48.8454	48.8967	48.9481	48.9979	49.0427	49.0883	49.1344	49.1805	49.2231	49.2627	49.3022	49.3418	49.3815	49.4218	49.462	49.4959	49.5297	49.5639	49.5982	49.6325	49.6667	49.701
783	46.7743	46.884	46.9911	47.0944	47.1952	47.2929	47.3884	47.4785	47.568	47.6536	47.739	47.8184	47.8972	47.9733	48.0477	48.1221	48.1896	48.2568	48.3239	48.3885	48.4513	48.514	48.5728	48.6286	48.6844	48.7405	48.7938	48.8441	48.8954	48.9468	48.9966	49.0414	49.0871	49.1331	49.1792	49.2219	49.2614	49.301	49.3405	49.3803	49.4205	49.4608	49.4947	49.5284	49.5627	49.597	49.6313	49.6655	49.6998
784	46.7731	46.8827	46.9898	47.0931	47.194	47.2916	47.3871	47.4772	47.5667	47.6523	47.7376	47.817	47.8958	47.972	48.0464	48.1208	48.1883	48.2554	48.3226	48.3872	48.45	48.5127	48.5714	48.6273	48.6831	48.7392	48.7925	48.8428	48.8941	48.9455	48.9953	49.0402	49.0858	49.1318	49.1779	49.2206	49.2602	49.2997	49.3393	49.379	49.4193	49.4595	49.4934	49.5272	49.5615	49.5958	49.6301	49.6643	49.6986
785	46.7718	46.8815	46.9885	47.0919	47.1927	47.2903	47.3858	47.4759	47.5654	47.651	47.7363	47.8157	47.8945	47.9706	48.0451	48.1195	48.187	48.2541	48.3213	48.3859	48.4486	48.5114	48.5701	48.626	48.6818	48.7379	48.7912	48.8415	48.8928	48.9442	48.994	49.0389	49.0845	49.1306	49.1766	49.2193	49.2589	49.2985	49.338	49.3778	49.418	49.4583	49.4922	49.526	49.5603	49.5946	49.6288	49.6631	49.6974
786	46.7705	46.8802	46.9873	47.0906	47.1914	47.2891	47.3845	47.4746	47.5641	47.6497	47.735	47.8144	47.8932	47.9693	48.0438	48.1182	48.1856	48.2528	48.3199	48.3846	48.4473	48.5101	48.5688	48.6246	48.6805	48.7366	48.7899	48.8402	48.8915	48.9429	48.9927	49.0376	49.0832	49.1293	49.1753	49.218	49.2576	49.2972	49.3368	49.3765	49.4168	49.4571	49.491	49.5248	49.5591	49.5934	49.6276	49.6619	49.6962
787	46.7693	46.8789	46.986	47.0893	47.1901	47.2878	47.3832	47.4733	47.5628	47.6484	47.7337	47.8131	47.8919	47.968	48.0424	48.1169	48.1843	48.2515	48.3186	48.3832	48.446	48.5088	48.5675	48.6233	48.6792	48.7353	48.7886	48.8389	48.8902	48.9416	48.9914	49.0363	49.0819	49.128	49.1741	49.2168	49.2564	49.2959	49.3355	49.3753	49.4156	49.4558	49.4898	49.5236	49.5579	49.5921	49.6264	49.6607	49.695
788	46.768	46.8777	46.9847	47.088	47.1888	47.2865	47.3819	47.472	47.5615	47.6471	47.7324	47.8118	47.8906	47.9667	48.0411	48.1155	48.183	48.2501	48.3173	48.3819	48.4447	48.5075	48.5662	48.622	48.6778	48.734	48.7873	48.8376	48.8889	48.9403	48.9902	49.035	49.0806	49.1267	49.1728	49.2155	49.2551	49.2947	49.3343	49.374	49.4143	49.4546	49.4885	49.5223	49.5566	49.5909	49.6252	49.6595	49.6939
789	46.7668	46.8764	46.9835	47.0867	47.1875	47.2852	47.3806	47.4707	47.5602	47.6458	47.7311	47.8105	47.8893	47.9654	48.0398	48.1142	48.1817	48.2488	48.316	48.3806	48.4434	48.5061	48.5649	48.6207	48.6765	48.7326	48.786	48.8363	48.8876	48.939	48.9889	49.0337	49.0793	49.1254	49.1715	49.2142	49.2538	49.2934	49.333	49.3728	49.4131	49.4534	49.4873	49.5211	49.5554	49.5897	49.624	49.6584	49.6927
790	46.7655	46.8751	46.9822	47.0855	47.1862	47.2839	47.3793	47.4694	47.5589	47.6445	47.7298	47.8092	47.8879	47.9641	48.0385	48.1129	48.1804	48.2475	48.3147	48.3793	48.442	48.5048	48.5635	48.6194	48.6752	48.7313	48.7847	48.835	48.8863	48.9377	48.9876	49.0324	49.0781	49.1242	49.1702	49.213	49.2526	49.2922	49.3318	49.3715	49.4118	49.4521	49.4861	49.5199	49.5542	49.5885	49.6228	49.6572	49.6915
791	46.7643	46.8739	46.9809	47.0842	47.185	47.2826	47.378	47.4681	47.5576	47.6432	47.7285	47.8079	47.8866	47.9627	48.0372	48.1116	48.179	48.2462	48.3133	48.378	48.4407	48.5035	48.5622	48.6181	48.6739	48.73	48.7834	48.8337	48.885	48.9364	48.9863	49.0311	49.0768	49.1229	49.169	49.2117	49.2513	49.2909	49.3305	49.3703	49.4106	49.4509	49.4848	49.5187	49.553	49.5873	49.6216	49.656	49.6903
792	46.763	46.8726	46.9796	47.0829	47.1837	47.2813	47.3767	47.4668	47.5563	47.6419	47.7272	47.8065	47.8853	47.9614	48.0358	48.1103	48.1777	48.2449	48.312	48.3766	48.4394	48.5022	48.5609	48.6168	48.6726	48.7287	48.7821	48.8324	48.8837	48.9351	48.985	49.0298	49.0755	49.1216	49.1677	49.2104	49.25	49.2896	49.3293	49.369	49.4093	49.4496	49.4836	49.5174	49.5518	49.5861	49.6204	49.6548	49.6891
793	46.7617	46.8713	46.9784	47.0816	47.1824	47.28	47.3754	47.4655	47.555	47.6405	47.7258	47.8052	47.884	47.9601	48.0345	48.1089	48.1764	48.2435	48.3107	48.3753	48.4381	48.5009	48.5596	48.6154	48.6713	48.7274	48.7807	48.8311	48.8824	48.9338	48.9837	49.0285	49.0742	49.1203	49.1664	49.2091	49.2488	49.2884	49.328	49.3678	49.4081	49.4484	49.4824	49.5162	49.5506	49.5849	49.6192	49.6536	49.6879
794	46.7605	46.8701	46.9771	47.0804	47.1811	47.2787	47.3741	47.4642	47.5537	47.6392	47.7245	47.8039	47.8827	47.9588	48.0332	48.1076	48.1751	48.2422	48.3094	48.374	48.4368	48.4995	48.5583	48.6141	48.67	48.7261	48.7794	48.8298	48.8811	48.9325	48.9824	49.0273	49.0729	49.119	49.1651	49.2079	49.2475	49.2871	49.3267	49.3665	49.4069	49.4472	49.4811	49.515	49.5493	49.5837	49.618	49.6524	49.6867
795	46.7592	46.8688	46.9758	47.0791	47.1798	47.2774	47.3728	47.4629	47.5524	47.6379	47.7232	47.8026	47.8814	47.9575	48.0319	48.1063	48.1737	48.2409	48.3081	48.3727	48.4355	48.4982	48.557	48.6128	48.6687	48.7248	48.7781	48.8284	48.8798	48.9312	48.9811	49.026	49.0716	49.1177	49.1639	49.2066	49.2462	49.2859	49.3255	49.3653	49.4056	49.4459	49.4799	49.5138	49.5481	49.5825	49.6168	49.6512	49.6855
796	46.758	46.8676	46.9745	47.0778	47.1785	47.2762	47.3715	47.4616	47.5511	47.6366	47.7219	47.8013	47.8801	47.9561	48.0306	48.105	48.1724	48.2396	48.3067	48.3714	48.4341	48.4969	48.5556	48.6115	48.6673	48.7235	48.7768	48.8271	48.8785	48.9299	48.9798	49.0247	49.0703	49.1165	49.1626	49.2053	49.245	49.2846	49.3242	49.364	49.4044	49.4447	49.4787	49.5125	49.5469	49.5813	49.6156	49.65	49.6843
797	46.7567	46.8663	46.9733	47.0765	47.1773	47.2749	47.3702	47.4603	47.5498	47.6353	47.7206	47.8	47.8787	47.9548	48.0292	48.1037	48.1711	48.2383	48.3054	48.37	48.4328	48.4956	48.5543	48.6102	48.666	48.7222	48.7755	48.8258	48.8772	48.9286	48.9785	49.0234	49.0691	49.1152	49.1613	49.2041	49.2437	49.2833	49.323	49.3628	49.4031	49.4435	49.4775	49.5113	49.5457	49.5801	49.6144	49.6488	49.6832
798	46.7555	46.865	46.972	47.0752	47.176	47.2736	47.3689	47.459	47.5485	47.634	47.7193	47.7987	47.8774	47.9535	48.0279	48.1023	48.1698	48.2369	48.3041	48.3687	48.4315	48.4943	48.553	48.6089	48.6647	48.7208	48.7742	48.8245	48.8759	48.9273	48.9772	49.0221	49.0678	49.1139	49.16	49.2028	49.2424	49.2821	49.3217	49.3615	49.4019	49.4422	49.4762	49.5101	49.5445	49.5788	49.6132	49.6476	49.682
799	46.7542	46.8638	46.9707	47.074	47.1747	47.2723	47.3677	47.4577	47.5472	47.6327	47.718	47.7973	47.8761	47.9522	48.0266	48.101	48.1685	48.2356	48.3028	48.3674	48.4302	48.4929	48.5517	48.6075	48.6634	48.7195	48.7729	48.8232	48.8746	48.926	48.9759	49.0208	49.0665	49.1126	49.1588	49.2015	49.2412	49.2808	49.3205	49.3603	49.4006	49.441	49.475	49.5089	49.5433	49.5776	49.612	49.6464	49.6808
800	46.7529	46.8625	46.9695	47.0727	47.1734	47.271	47.3664	47.4564	47.5459	47.6314	47.7167	47.796	47.8748	47.9509	48.0253	48.0997	48.1671	48.2343	48.3014	48.3661	48.4289	48.4916	48.5504	48.6062	48.6621	48.7182	48.7716	48.8219	48.8733	48.9247	48.9746	49.0195	49.0652	49.1113	49.1575	49.2002	49.2399	49.2796	49.3192	49.359	49.3994	49.4397	49.4738	49.5077	49.542	49.5764	49.6108	49.6452	49.6796
801	46.7517	46.8612	46.9682	47.0714	47.1721	47.2697	47.3651	47.4551	47.5446	47.6301	47.7154	47.7947	47.8735	47.9496	48.024	48.0984	48.1658	48.233	48.3001	48.3648	48.4275	48.4903	48.5491	48.6049	48.6608	48.7169	48.7703	48.8206	48.872	48.9234	48.9733	49.0182	49.0639	49.1101	49.1562	49.199	49.2386	49.2783	49.318	49.3578	49.3981	49.4385	49.4725	49.5064	49.5408	49.5752	49.6096	49.644	49.6784
802	46.7504	46.86	46.9669	47.0701	47.1708	47.2684	47.3638	47.4538	47.5432	47.6288	47.7141	47.7934	47.8722	47.9482	48.0226	48.0971	48.1645	48.2317	48.2988	48.3634	48.4262	48.489	48.5477	48.6036	48.6595	48.7156	48.769	48.8193	48.8707	48.9221	48.972	49.0169	49.0626	49.1088	49.1549	49.1977	49.2374	49.277	49.3167	49.3565	49.3969	49.4373	49.4713	49.5052	49.5396	49.574	49.6084	49.6428	49.6772
803	46.7492	46.8587	46.9656	47.0688	47.1695	47.2671	47.3625	47.4525	47.5419	47.6275	47.7127	47.7921	47.8708	47.9469	48.0213	48.0957	48.1632	48.2303	48.2975	48.3621	48.4249	48.4877	48.5464	48.6023	48.6582	48.7143	48.7677	48.818	48.8694	48.9208	48.9707	49.0156	49.0613	49.1075	49.1536	49.1964	49.2361	49.2758	49.3155	49.3553	49.3957	49.436	49.4701	49.504	49.5384	49.5728	49.6072	49.6416	49.676
804	46.7479	46.8574	46.9644	47.0676	47.1683	47.2658	47.3612	47.4512	47.5406	47.6262	47.7114	47.7908	47.8695	47.9456	48.02	48.0944	48.1619	48.229	48.2962	48.3608	48.4236	48.4864	48.5451	48.601	48.6568	48.713	48.7664	48.8167	48.8681	48.9195	48.9694	49.0144	49.0601	49.1062	49.1524	49.1952	49.2348	49.2745	49.3142	49.354	49.3944	49.4348	49.4688	49.5028	49.5372	49.5716	49.606	49.6404	49.6748
805	46.7466	46.8562	46.9631	47.0663	47.167	47.2645	47.3599	47.4499	47.5393	47.6249	47.7101	47.7895	47.8682	47.9443	48.0187	48.0931	48.1605	48.2277	48.2948	48.3595	48.4223	48.485	48.5438	48.5997	48.6555	48.7117	48.7651	48.8154	48.8668	48.9182	48.9681	49.0131	49.0588	49.1049	49.1511	49.1939	49.2336	49.2733	49.3129	49.3528	49.3932	49.4336	49.4676	49.5015	49.536	49.5704	49.6048	49.6392	49.6737
806	46.7454	46.8549	46.9618	47.065	47.1657	47.2633	47.3586	47.4486	47.538	47.6236	47.7088	47.7882	47.8669	47.943	48.0174	48.0918	48.1592	48.2264	48.2935	48.3582	48.4209	48.4837	48.5425	48.5983	48.6542	48.7104	48.7637	48.8141	48.8655	48.9169	48.9668	49.0118	49.0575	49.1037	49.1498	49.1926	49.2323	49.272	49.3117	49.3515	49.3919	49.4323	49.4664	49.5003	49.5347	49.5692	49.6036	49.638	49.6725
807	46.7441	46.8536	46.9606	47.0637	47.1644	47.262	47.3573	47.4473	47.5367	47.6222	47.7075	47.7868	47.8656	47.9417	48.0161	48.0905	48.1579	48.2251	48.2922	48.3568	48.4196	48.4824	48.5411	48.597	48.6529	48.709	48.7624	48.8128	48.8642	48.9156	48.9656	49.0105	49.0562	49.1024	49.1485	49.1913	49.231	49.2707	49.3104	49.3503	49.3907	49.4311	49.4651	49.4991	49.5335	49.568	49.6024	49.6368	49.6713
808	46.7429	46.8524	46.9593	47.0625	47.1631	47.2607	47.356	47.446	47.5354	47.6209	47.7062	47.7855	47.8643	47.9403	48.0147	48.0891	48.1566	48.2237	48.2909	48.3555	48.4183	48.4811	48.5398	48.5957	48.6516	48.7077	48.7611	48.8115	48.8629	48.9143	48.9643	49.0092	49.0549	49.1011	49.1473	49.1901	49.2298	49.2695	49.3092	49.3491	49.3894	49.4298	49.4639	49.4979	49.5323	49.5668	49.6012	49.6357	49.6701
809	46.7416	46.8511	46.958	47.0612	47.1618	47.2594	47.3547	47.4447	47.5341	47.6196	47.7049	47.7842	47.8629	47.939	48.0134	48.0878	48.1553	48.2224	48.2896	48.3542	48.417	48.4798	48.5385	48.5944	48.6503	48.7064	48.7598	48.8102	48.8616	48.913	48.963	49.0079	49.0536	49.0998	49.146	49.1888	49.2285	49.2682	49.3079	49.3478	49.3882	49.4286	49.4627	49.4966	49.5311	49.5655	49.6	49.6345	49.6689
810	46.7404	46.8498	46.9567	47.0599	47.1606	47.2581	47.3534	47.4434	47.5328	47.6183	47.7036	47.7829	47.8616	47.9377	48.0121	48.0865	48.1539	48.2211	48.2882	48.3529	48.4157	48.4784	48.5372	48.5931	48.649	48.7051	48.7585	48.8089	48.8603	48.9117	48.9617	49.0066	49.0523	49.0985	49.1447	49.1875	49.2272	49.267	49.3067	49.3466	49.387	49.4274	49.4615	49.4954	49.5299	49.5643	49.5988	49.6333	49.6677
811	46.7391	46.8486	46.9555	47.0586	47.1593	47.2568	47.3521	47.4421	47.5315	47.617	47.7023	47.7816	47.8603	47.9364	48.0108	48.0852	48.1526	48.2198	48.2869	48.3516	48.4143	48.4771	48.5359	48.5918	48.6476	48.7038	48.7572	48.8076	48.859	48.9104	48.9604	49.0053	49.0511	49.0972	49.1434	49.1863	49.226	49.2657	49.3054	49.3453	49.3857	49.4261	49.4602	49.4942	49.5287	49.5631	49.5976	49.6321	49.6665
812	46.7378	46.8473	46.9542	47.0573	47.158	47.2555	47.3508	47.4408	47.5302	47.6157	47.7009	47.7803	47.859	47.9351	48.0095	48.0839	48.1513	48.2184	48.2856	48.3502	48.413	48.4758	48.5346	48.5904	48.6463	48.7025	48.7559	48.8063	48.8577	48.9091	48.9591	49.004	49.0498	49.096	49.1422	49.185	49.2247	49.2644	49.3042	49.3441	49.3845	49.4249	49.459	49.493	49.5274	49.5619	49.5964	49.6309	49.6653
813	46.7366	46.846	46.9529	47.0561	47.1567	47.2542	47.3495	47.4395	47.5289	47.6144	47.6996	47.779	47.8577	47.9338	48.0081	48.0825	48.15	48.2171	48.2843	48.3489	48.4117	48.4745	48.5332	48.5891	48.645	48.7012	48.7546	48.805	48.8564	48.9078	48.9578	49.0027	49.0485	49.0947	49.1409	49.1837	49.2234	49.2632	49.3029	49.3428	49.3832	49.4237	49.4578	49.4917	49.5262	49.5607	49.5952	49.6297	49.6642
814	46.7353	46.8448	46.9517	47.0548	47.1554	47.2529	47.3482	47.4382	47.5276	47.6131	47.6983	47.7776	47.8564	47.9324	48.0068	48.0812	48.1487	48.2158	48.283	48.3476	48.4104	48.4732	48.5319	48.5878	48.6437	48.6999	48.7533	48.8037	48.8551	48.9065	48.9565	49.0014	49.0472	49.0934	49.1396	49.1824	49.2222	49.2619	49.3017	49.3416	49.382	49.4224	49.4565	49.4905	49.525	49.5595	49.594	49.6285	49.663
815	46.7341	46.8435	46.9504	47.0535	47.1541	47.2516	47.3469	47.4369	47.5263	47.6118	47.697	47.7763	47.8551	47.9311	48.0055	48.0799	48.1473	48.2145	48.2816	48.3463	48.4091	48.4718	48.5306	48.5865	48.6424	48.6986	48.752	48.8024	48.8537	48.9052	48.9552	49.0002	49.0459	49.0921	49.1383	49.1812	49.2209	49.2607	49.3004	49.3403	49.3807	49.4212	49.4553	49.4893	49.5238	49.5583	49.5928	49.6273	49.6618
816	46.7328	46.8423	46.9491	47.0522	47.1528	47.2503	47.3456	47.4356	47.525	47.6105	47.6957	47.775	47.8537	47.9298	48.0042	48.0786	48.146	48.2132	48.2803	48.345	48.4077	48.4705	48.5293	48.5852	48.6411	48.6972	48.7507	48.801	48.8524	48.9039	48.9539	48.9989	49.0446	49.0908	49.1371	49.1799	49.2196	49.2594	49.2991	49.3391	49.3795	49.4199	49.4541	49.4881	49.5226	49.5571	49.5916	49.6261	49.6606
817	46.7316	46.841	46.9478	47.0509	47.1516	47.2491	47.3443	47.4343	47.5237	47.6092	47.6944	47.7737	47.8524	47.9285	48.0029	48.0772	48.1447	48.2118	48.279	48.3436	48.4064	48.4692	48.528	48.5839	48.6398	48.6959	48.7494	48.7997	48.8511	48.9026	48.9526	48.9976	49.0433	49.0896	49.1358	49.1786	49.2184	49.2581	49.2979	49.3378	49.3783	49.4187	49.4528	49.4869	49.5214	49.5559	49.5904	49.6249	49.6594
818	46.7303	46.8397	46.9466	47.0497	47.1503	47.2478	47.343	47.433	47.5224	47.6079	47.6931	47.7724	47.8511	47.9272	48.0015	48.0759	48.1434	48.2105	48.2777	48.3423	48.4051	48.4679	48.5267	48.5826	48.6385	48.6946	48.748	48.7984	48.8498	48.9013	48.9513	48.9963	49.0421	49.0883	49.1345	49.1774	49.2171	49.2569	49.2966	49.3366	49.377	49.4175	49.4516	49.4856	49.5202	49.5547	49.5892	49.6237	49.6582
819	46.729	46.8385	46.9453	47.0484	47.149	47.2465	47.3417	47.4317	47.5211	47.6066	47.6918	47.7711	47.8498	47.9258	48.0002	48.0746	48.1421	48.2092	48.2763	48.341	48.4038	48.4666	48.5253	48.5812	48.6371	48.6933	48.7467	48.7971	48.8485	48.9	48.95	48.995	49.0408	49.087	49.1332	49.1761	49.2158	49.2556	49.2954	49.3353	49.3758	49.4162	49.4504	49.4844	49.5189	49.5535	49.588	49.6225	49.657
820	46.7278	46.8372	46.944	47.0471	47.1477	47.2452	47.3405	47.4304	47.5198	47.6052	47.6905	47.7698	47.8485	47.9245	47.9989	48.0733	48.1407	48.2079	48.275	48.3397	48.4025	48.4653	48.524	48.5799	48.6358	48.692	48.7454	48.7958	48.8472	48.8987	48.9487	48.9937	49.0395	49.0857	49.1319	49.1748	49.2146	49.2544	49.2941	49.3341	49.3745	49.415	49.4492	49.4832	49.5177	49.5523	49.5868	49.6213	49.6558
821	46.7265	46.8359	46.9427	47.0458	47.1464	47.2439	47.3392	47.4291	47.5185	47.6039	47.6891	47.7685	47.8472	47.9232	47.9976	48.072	48.1394	48.2066	48.2737	48.3383	48.4011	48.4639	48.5227	48.5786	48.6345	48.6907	48.7441	48.7945	48.8459	48.8974	48.9474	48.9924	49.0382	49.0844	49.1307	49.1735	49.2133	49.2531	49.2929	49.3328	49.3733	49.4138	49.4479	49.482	49.5165	49.551	49.5856	49.6201	49.6547
822	46.7253	46.8347	46.9415	47.0446	47.1451	47.2426	47.3379	47.4278	47.5172	47.6026	47.6878	47.7671	47.8458	47.9219	47.9963	48.0706	48.1381	48.2052	48.2724	48.337	48.3998	48.4626	48.5214	48.5773	48.6332	48.6894	48.7428	48.7932	48.8446	48.8961	48.9461	48.9911	49.0369	49.0832	49.1294	49.1723	49.2121	49.2518	49.2916	49.3316	49.372	49.4125	49.4467	49.4807	49.5153	49.5498	49.5844	49.6189	49.6535
823	46.724	46.8334	46.9402	47.0433	47.1439	47.2413	47.3366	47.4265	47.5159	47.6013	47.6865	47.7658	47.8445	47.9206	47.995	48.0693	48.1368	48.2039	48.2711	48.3357	48.3985	48.4613	48.5201	48.576	48.6319	48.6881	48.7415	48.7919	48.8433	48.8948	48.9448	48.9898	49.0356	49.0819	49.1281	49.171	49.2108	49.2506	49.2904	49.3303	49.3708	49.4113	49.4455	49.4795	49.5141	49.5486	49.5832	49.6177	49.6523
824	46.7228	46.8321	46.9389	47.042	47.1426	47.24	47.3353	47.4252	47.5146	47.6	47.6852	47.7645	47.8432	47.9193	47.9936	48.068	48.1355	48.2026	48.2697	48.3344	48.3972	48.46	48.5188	48.5747	48.6306	48.6868	48.7402	48.7906	48.842	48.8935	48.9435	48.9885	49.0343	49.0806	49.1268	49.1697	49.2095	49.2493	49.2891	49.3291	49.3696	49.4101	49.4442	49.4783	49.5129	49.5474	49.582	49.6165	49.6511
825	46.7215	46.8309	46.9377	47.0407	47.1413	47.2387	47.334	47.4239	47.5133	47.5987	47.6839	47.7632	47.8419	47.9179	47.9923	48.0667	48.1341	48.2013	48.2684	48.3331	48.3959	48.4587	48.5174	48.5734	48.6293	48.6854	48.7389	48.7893	48.8407	48.8922	48.9422	48.9873	49.0331	49.0793	49.1256	49.1685	49.2083	49.2481	49.2879	49.3278	49.3683	49.4088	49.443	49.4771	49.5116	49.5462	49.5808	49.6153	49.6499
826	46.7202	46.8296	46.9364	47.0394	47.14	47.2374	47.3327	47.4226	47.512	47.5974	47.6826	47.7619	47.8406	47.9166	47.991	48.0654	48.1328	48.2	48.2671	48.3317	48.3945	48.4573	48.5161	48.572	48.628	48.6841	48.7376	48.788	48.8394	48.8909	48.941	48.986	49.0318	49.078	49.1243	49.1672	49.207	49.2468	49.2866	49.3266	49.3671	49.4076	49.4418	49.4758	49.5104	49.545	49.5796	49.6141	49.6487
827	46.719	46.8283	46.9351	47.0382	47.1387	47.2362	47.3314	47.4213	47.5106	47.5961	47.6813	47.7606	47.8393	47.9153	47.9897	48.064	48.1315	48.1986	48.2658	48.3304	48.3932	48.456	48.5148	48.5707	48.6266	48.6828	48.7363	48.7867	48.8381	48.8897	48.9397	48.9847	49.0305	49.0767	49.123	49.1659	49.2057	49.2455	49.2853	49.3253	49.3658	49.4063	49.4405	49.4746	49.5092	49.5438	49.5784	49.613	49.6475
828	46.7177	46.8271	46.9338	47.0369	47.1374	47.2349	47.3301	47.42	47.5093	47.5948	47.68	47.7593	47.8379	47.914	47.9884	48.0627	48.1302	48.1973	48.2645	48.3291	48.3919	48.4547	48.5135	48.5694	48.6253	48.6815	48.735	48.7854	48.8368	48.8884	48.9384	48.9834	49.0292	49.0755	49.1217	49.1646	49.2045	49.2443	49.2841	49.3241	49.3646	49.4051	49.4393	49.4734	49.508	49.5426	49.5772	49.6118	49.6463
829	46.7165	46.8258	46.9326	47.0356	47.1361	47.2336	47.3288	47.4187	47.508	47.5935	47.6787	47.7579	47.8366	47.9127	47.987	48.0614	48.1288	48.196	48.2631	48.3278	48.3906	48.4534	48.5122	48.5681	48.624	48.6802	48.7337	48.7841	48.8355	48.8871	48.9371	48.9821	49.0279	49.0742	49.1205	49.1634	49.2032	49.243	49.2828	49.3228	49.3633	49.4039	49.4381	49.4722	49.5068	49.5414	49.576	49.6106	49.6452
830	46.7152	46.8245	46.9313	47.0343	47.1349	47.2323	47.3275	47.4174	47.5067	47.5922	47.6773	47.7566	47.8353	47.9114	47.9857	48.0601	48.1275	48.1947	48.2618	48.3265	48.3893	48.4521	48.5109	48.5668	48.6227	48.6789	48.7323	48.7828	48.8342	48.8858	48.9358	48.9808	49.0266	49.0729	49.1192	49.1621	49.2019	49.2418	49.2816	49.3216	49.3621	49.4026	49.4369	49.471	49.5056	49.5402	49.5748	49.6094	49.644
831	46.714	46.8233	46.93	47.033	47.1336	47.231	47.3262	47.4161	47.5054	47.5909	47.676	47.7553	47.834	47.91	47.9844	48.0588	48.1262	48.1934	48.2605	48.3251	48.3879	48.4507	48.5095	48.5655	48.6214	48.6776	48.731	48.7815	48.8329	48.8845	48.9345	48.9795	49.0253	49.0716	49.1179	49.1608	49.2007	49.2405	49.2803	49.3203	49.3609	49.4014	49.4356	49.4697	49.5043	49.539	49.5736	49.6082	49.6428
832	46.7127	46.822	46.9288	47.0318	47.1323	47.2297	47.3249	47.4148	47.5041	47.5896	47.6747	47.754	47.8327	47.9087	47.9831	48.0574	48.1249	48.192	48.2592	48.3238	48.3866	48.4494	48.5082	48.5641	48.6201	48.6763	48.7297	48.7802	48.8316	48.8832	48.9332	48.9782	49.0241	49.0703	49.1166	49.1596	49.1994	49.2392	49.2791	49.3191	49.3596	49.4002	49.4344	49.4685	49.5031	49.5377	49.5724	49.607	49.6416
833	46.7114	46.8207	46.9275	47.0305	47.131	47.2284	47.3236	47.4135	47.5028	47.5883	47.6734	47.7527	47.8314	47.9074	47.9818	48.0561	48.1236	48.1907	48.2579	48.3225	48.3853	48.4481	48.5069	48.5628	48.6188	48.675	48.7284	48.7789	48.8303	48.8819	48.9319	48.9769	49.0228	49.0691	49.1153	49.1583	49.1981	49.238	49.2778	49.3178	49.3584	49.3989	49.4332	49.4673	49.5019	49.5365	49.5712	49.6058	49.6404
834	46.7102	46.8195	46.9262	47.0292	47.1297	47.2271	47.3223	47.4122	47.5015	47.5869	47.6721	47.7514	47.8301	47.9061	47.9804	48.0548	48.1222	48.1894	48.2565	48.3212	48.384	48.4468	48.5056	48.5615	48.6174	48.6736	48.7271	48.7776	48.829	48.8806	48.9306	48.9756	49.0215	49.0678	49.1141	49.157	49.1969	49.2367	49.2766	49.3166	49.3571	49.3977	49.4319	49.4661	49.5007	49.5353	49.57	49.6046	49.6392
835	46.7089	46.8182	46.9249	47.0279	47.1284	47.2258	47.321	47.4109	47.5002	47.5856	47.6708	47.7501	47.8287	47.9048	47.9791	48.0535	48.1209	48.1881	48.2552	48.3199	48.3827	48.4455	48.5043	48.5602	48.6161	48.6723	48.7258	48.7763	48.8277	48.8793	48.9293	48.9744	49.0202	49.0665	49.1128	49.1557	49.1956	49.2355	49.2753	49.3153	49.3559	49.3964	49.4307	49.4648	49.4995	49.5341	49.5688	49.6034	49.638
836	46.7077	46.817	46.9237	47.0267	47.1272	47.2245	47.3197	47.4096	47.4989	47.5843	47.6695	47.7488	47.8274	47.9034	47.9778	48.0522	48.1196	48.1867	48.2539	48.3185	48.3813	48.4442	48.503	48.5589	48.6148	48.671	48.7245	48.7749	48.8264	48.878	48.928	48.9731	49.0189	49.0652	49.1115	49.1545	49.1943	49.2342	49.2741	49.3141	49.3546	49.3952	49.4295	49.4636	49.4983	49.5329	49.5676	49.6022	49.6368
837	46.7064	46.8157	46.9224	47.0254	47.1259	47.2233	47.3184	47.4083	47.4976	47.583	47.6682	47.7474	47.8261	47.9021	47.9765	48.0508	48.1183	48.1854	48.2526	48.3172	48.38	48.4428	48.5016	48.5576	48.6135	48.6697	48.7232	48.7736	48.8251	48.8767	48.9267	48.9718	49.0176	49.0639	49.1102	49.1532	49.1931	49.2329	49.2728	49.3128	49.3534	49.394	49.4282	49.4624	49.497	49.5317	49.5664	49.601	49.6357
838	46.7052	46.8144	46.9211	47.0241	47.1246	47.222	47.3171	47.407	47.4963	47.5817	47.6669	47.7461	47.8248	47.9008	47.9752	48.0495	48.117	48.1841	48.2513	48.3159	48.3787	48.4415	48.5003	48.5563	48.6122	48.6684	48.7219	48.7723	48.8238	48.8754	48.9254	48.9705	49.0163	49.0627	49.109	49.1519	49.1918	49.2317	49.2715	49.3116	49.3522	49.3927	49.427	49.4612	49.4958	49.5305	49.5651	49.5998	49.6345
839	46.7039	46.8132	46.9199	47.0228	47.1233	47.2207	47.3158	47.4057	47.495	47.5804	47.6655	47.7448	47.8235	47.8995	47.9738	48.0482	48.1156	48.1828	48.2499	48.3146	48.3774	48.4402	48.499	48.5549	48.6109	48.6671	48.7206	48.771	48.8225	48.8741	48.9241	48.9692	49.0151	49.0614	49.1077	49.1507	49.1905	49.2304	49.2703	49.3103	49.3509	49.3915	49.4258	49.4599	49.4946	49.5293	49.5639	49.5986	49.6333
840	46.7026	46.8119	46.9186	47.0215	47.122	47.2194	47.3145	47.4044	47.4937	47.5791	47.6642	47.7435	47.8222	47.8982	47.9725	48.0469	48.1143	48.1815	48.2486	48.3133	48.3761	48.4389	48.4977	48.5536	48.6096	48.6658	48.7193	48.7697	48.8212	48.8728	48.9228	48.9679	49.0138	49.0601	49.1064	49.1494	49.1893	49.2292	49.269	49.3091	49.3497	49.3903	49.4245	49.4587	49.4934	49.5281	49.5627	49.5974	49.6321
841	46.7014	46.8106	46.9173	47.0203	47.1207	47.2181	47.3132	47.4031	47.4924	47.5778	47.6629	47.7422	47.8208	47.8969	47.9712	48.0456	48.113	48.1801	48.2473	48.3119	48.3747	48.4376	48.4964	48.5523	48.6083	48.6645	48.718	48.7684	48.8199	48.8715	48.9215	48.9666	49.0125	49.0588	49.1051	49.1481	49.188	49.2279	49.2678	49.3078	49.3484	49.389	49.4233	49.4575	49.4922	49.5269	49.5615	49.5962	49.6309
842	46.7001	46.8094	46.916	47.019	47.1194	47.2168	47.312	47.4018	47.4911	47.5765	47.6616	47.7409	47.8195	47.8955	47.9699	48.0442	48.1117	48.1788	48.246	48.3106	48.3734	48.4362	48.4951	48.551	48.6069	48.6632	48.7166	48.7671	48.8186	48.8702	48.9202	48.9653	49.0112	49.0575	49.1039	49.1468	49.1867	49.2266	49.2665	49.3066	49.3472	49.3878	49.4221	49.4563	49.491	49.5257	49.5603	49.595	49.6297
843	46.6989	46.8081	46.9148	47.0177	47.1182	47.2155	47.3107	47.4005	47.4898	47.5752	47.6603	47.7396	47.8182	47.8942	47.9686	48.0429	48.1104	48.1775	48.2446	48.3093	48.3721	48.4349	48.4937	48.5497	48.6056	48.6618	48.7153	48.7658	48.8173	48.8689	48.9189	48.964	49.0099	49.0562	49.1026	49.1456	49.1855	49.2254	49.2653	49.3053	49.3459	49.3865	49.4209	49.455	49.4897	49.5244	49.5591	49.5938	49.6285
844	46.6976	46.8068	46.9135	47.0164	47.1169	47.2142	47.3094	47.3992	47.4885	47.5739	47.659	47.7382	47.8169	47.8929	47.9673	48.0416	48.109	48.1762	48.2433	48.308	48.3708	48.4336	48.4924	48.5484	48.6043	48.6605	48.714	48.7645	48.816	48.8676	48.9177	48.9627	49.0086	49.055	49.1013	49.1443	49.1842	49.2241	49.264	49.3041	49.3447	49.3853	49.4196	49.4538	49.4885	49.5232	49.5579	49.5926	49.6273
845	46.6964	46.8056	46.9122	47.0151	47.1156	47.2129	47.3081	47.3979	47.4872	47.5726	47.6577	47.7369	47.8156	47.8916	47.9659	48.0403	48.1077	48.1749	48.242	48.3067	48.3695	48.4323	48.4911	48.5471	48.603	48.6592	48.7127	48.7632	48.8147	48.8663	48.9164	48.9615	49.0073	49.0537	49.1	49.143	49.1829	49.2228	49.2628	49.3028	49.3435	49.3841	49.4184	49.4526	49.4873	49.522	49.5567	49.5914	49.6262
846	46.6951	46.8043	46.9109	47.0139	47.1143	47.2116	47.3068	47.3966	47.4859	47.5713	47.6564	47.7356	47.8143	47.8903	47.9646	48.039	48.1064	48.1735	48.2407	48.3053	48.3682	48.431	48.4898	48.5457	48.6017	48.6579	48.7114	48.7619	48.8134	48.865	48.9151	48.9602	49.0061	49.0524	49.0988	49.1418	49.1817	49.2216	49.2615	49.3016	49.3422	49.3828	49.4172	49.4514	49.4861	49.5208	49.5555	49.5903	49.625
847	46.6938	46.803	46.9097	47.0126	47.113	47.2104	47.3055	47.3953	47.4846	47.5699	47.6551	47.7343	47.8129	47.889	47.9633	48.0376	48.1051	48.1722	48.2394	48.304	48.3668	48.4296	48.4885	48.5444	48.6004	48.6566	48.7101	48.7606	48.8121	48.8637	48.9138	48.9589	49.0048	49.0511	49.0975	49.1405	49.1804	49.2203	49.2603	49.3003	49.341	49.3816	49.4159	49.4502	49.4849	49.5196	49.5543	49.5891	49.6238
848	46.6926	46.8018	46.9084	47.0113	47.1117	47.2091	47.3042	47.394	47.4833	47.5686	47.6538	47.733	47.8116	47.8876	47.962	48.0363	48.1038	48.1709	48.238	48.3027	48.3655	48.4283	48.4871	48.5431	48.5991	48.6553	48.7088	48.7593	48.8108	48.8624	48.9125	48.9576	49.0035	49.0498	49.0962	49.1392	49.1791	49.2191	49.259	49.2991	49.3397	49.3804	49.4147	49.4489	49.4837	49.5184	49.5531	49.5879	49.6226
849	46.6913	46.8005	46.9071	47.01	47.1105	47.2078	47.3029	47.3927	47.482	47.5673	47.6524	47.7317	47.8103	47.8863	47.9607	48.035	48.1024	48.1696	48.2367	48.3014	48.3642	48.427	48.4858	48.5418	48.5978	48.654	48.7075	48.758	48.8095	48.8611	48.9112	48.9563	49.0022	49.0486	49.0949	49.1379	49.1779	49.2178	49.2577	49.2979	49.3385	49.3791	49.4135	49.4477	49.4824	49.5172	49.5519	49.5867	49.6214
850	46.6901	46.7992	46.9059	47.0088	47.1092	47.2065	47.3016	47.3914	47.4807	47.566	47.6511	47.7304	47.809	47.885	47.9593	48.0337	48.1011	48.1683	48.2354	48.3001	48.3629	48.4257	48.4845	48.5405	48.5964	48.6527	48.7062	48.7567	48.8082	48.8598	48.9099	48.955	49.0009	49.0473	49.0936	49.1367	49.1766	49.2165	49.2565	49.2966	49.3372	49.3779	49.4122	49.4465	49.4812	49.516	49.5507	49.5855	49.6202
851	46.6888	46.798	46.9046	47.0075	47.1079	47.2052	47.3003	47.3901	47.4794	47.5647	47.6498	47.7291	47.8077	47.8837	47.958	48.0324	48.0998	48.1669	48.2341	48.2987	48.3616	48.4244	48.4832	48.5392	48.5951	48.6514	48.7049	48.7554	48.8069	48.8585	48.9086	48.9537	48.9996	49.046	49.0924	49.1354	49.1753	49.2153	49.2552	49.2954	49.336	49.3766	49.411	49.4453	49.48	49.5148	49.5495	49.5843	49.619
852	46.6876	46.7967	46.9033	47.0062	47.1066	47.2039	47.299	47.3888	47.478	47.5634	47.6485	47.7277	47.8064	47.8824	47.9567	48.031	48.0985	48.1656	48.2328	48.2974	48.3602	48.4231	48.4819	48.5378	48.5938	48.65	48.7036	48.7541	48.8056	48.8572	48.9073	48.9524	48.9983	49.0447	49.0911	49.1341	49.1741	49.214	49.254	49.2941	49.3348	49.3754	49.4098	49.444	49.4788	49.5136	49.5483	49.5831	49.6178
853	46.6863	46.7954	46.902	47.0049	47.1053	47.2026	47.2977	47.3875	47.4767	47.5621	47.6472	47.7264	47.8051	47.881	47.9554	48.0297	48.0972	48.1643	48.2314	48.2961	48.3589	48.4217	48.4806	48.5365	48.5925	48.6487	48.7023	48.7528	48.8043	48.8559	48.906	48.9511	48.9971	49.0434	49.0898	49.1329	49.1728	49.2128	49.2527	49.2929	49.3335	49.3742	49.4086	49.4428	49.4776	49.5124	49.5471	49.5819	49.6167
854	46.685	46.7942	46.9008	47.0036	47.104	47.2013	47.2964	47.3862	47.4754	47.5608	47.6459	47.7251	47.8037	47.8797	47.9541	48.0284	48.0958	48.163	48.2301	48.2948	48.3576	48.4204	48.4792	48.5352	48.5912	48.6474	48.7009	48.7515	48.803	48.8546	48.9047	48.9498	48.9958	49.0422	49.0885	49.1316	49.1715	49.2115	49.2515	49.2916	49.3323	49.3729	49.4073	49.4416	49.4764	49.5111	49.5459	49.5807	49.6155
855	46.6838	46.7929	46.8995	47.0024	47.1027	47.2	47.2951	47.3849	47.4741	47.5595	47.6446	47.7238	47.8024	47.8784	47.9527	48.0271	48.0945	48.1617	48.2288	48.2934	48.3563	48.4191	48.4779	48.5339	48.5899	48.6461	48.6996	48.7502	48.8017	48.8533	48.9034	48.9485	48.9945	49.0409	49.0873	49.1303	49.1703	49.2102	49.2502	49.2904	49.331	49.3717	49.4061	49.4404	49.4752	49.5099	49.5447	49.5795	49.6143
856	46.6825	46.7917	46.8982	47.0011	47.1015	47.1987	47.2938	47.3836	47.4728	47.5582	47.6433	47.7225	47.8011	47.8771	47.9514	48.0258	48.0932	48.1603	48.2275	48.2921	48.355	48.4178	48.4766	48.5326	48.5886	48.6448	48.6983	48.7488	48.8004	48.852	48.9021	48.9473	48.9932	49.0396	49.086	49.129	49.169	49.209	49.249	49.2891	49.3298	49.3705	49.4049	49.4391	49.4739	49.5087	49.5435	49.5783	49.6131
857	46.6813	46.7904	46.897	46.9998	47.1002	47.1974	47.2925	47.3823	47.4715	47.5569	47.642	47.7212	47.7998	47.8758	47.9501	48.0244	48.0919	48.159	48.2262	48.2908	48.3536	48.4165	48.4753	48.5313	48.5872	48.6435	48.697	48.7475	48.7991	48.8507	48.9008	48.946	48.9919	49.0383	49.0847	49.1278	49.1677	49.2077	49.2477	49.2879	49.3285	49.3692	49.4036	49.4379	49.4727	49.5075	49.5423	49.5771	49.6119
858	46.68	46.7891	46.8957	46.9985	47.0989	47.1962	47.2912	47.381	47.4702	47.5556	47.6406	47.7199	47.7985	47.8745	47.9488	48.0231	48.0906	48.1577	48.2248	48.2895	48.3523	48.4151	48.474	48.53	48.5859	48.6422	48.6957	48.7462	48.7978	48.8494	48.8995	48.9447	48.9906	49.037	49.0834	49.1265	49.1665	49.2065	49.2465	49.2866	49.3273	49.368	49.4024	49.4367	49.4715	49.5063	49.5411	49.5759	49.6107
859	46.6787	46.7879	46.8944	46.9972	47.0976	47.1949	47.2899	47.3797	47.4689	47.5543	47.6393	47.7185	47.7972	47.8731	47.9475	48.0218	48.0892	48.1564	48.2235	48.2882	48.351	48.4138	48.4727	48.5286	48.5846	48.6409	48.6944	48.7449	48.7965	48.8481	48.8982	48.9434	48.9893	49.0357	49.0822	49.1252	49.1652	49.2052	49.2452	49.2854	49.3261	49.3667	49.4012	49.4355	49.4703	49.5051	49.5399	49.5747	49.6095
860	46.6775	46.7866	46.8931	46.996	47.0963	47.1936	47.2886	47.3784	47.4676	47.553	47.638	47.7172	47.7958	47.8718	47.9462	48.0205	48.0879	48.155	48.2222	48.2868	48.3497	48.4125	48.4713	48.5273	48.5833	48.6396	48.6931	48.7436	48.7952	48.8468	48.8969	48.9421	48.9881	49.0345	49.0809	49.124	49.1639	49.2039	49.2439	49.2841	49.3248	49.3655	49.3999	49.4343	49.4691	49.5039	49.5387	49.5735	49.6083
861	46.6762	46.7853	46.8919	46.9947	47.095	47.1923	47.2873	47.3771	47.4663	47.5516	47.6367	47.7159	47.7945	47.8705	47.9448	48.0192	48.0866	48.1537	48.2209	48.2855	48.3484	48.4112	48.47	48.526	48.582	48.6382	48.6918	48.7423	48.7939	48.8455	48.8956	48.9408	48.9868	49.0332	49.0796	49.1227	49.1627	49.2027	49.2427	49.2829	49.3236	49.3643	49.3987	49.433	49.4679	49.5027	49.5375	49.5723	49.6072
862	46.675	46.7841	46.8906	46.9934	47.0938	47.191	47.286	47.3758	47.465	47.5503	47.6354	47.7146	47.7932	47.8692	47.9435	48.0178	48.0853	48.1524	48.2195	48.2842	48.347	48.4099	48.4687	48.5247	48.5807	48.6369	48.6905	48.741	48.7926	48.8442	48.8943	48.9395	48.9855	49.0319	49.0783	49.1214	49.1614	49.2014	49.2414	49.2816	49.3223	49.363	49.3975	49.4318	49.4666	49.5015	49.5363	49.5711	49.606
863	46.6737	46.7828	46.8893	46.9921	47.0925	47.1897	47.2848	47.3745	47.4637	47.549	47.6341	47.7133	47.7919	47.8679	47.9422	48.0165	48.0839	48.1511	48.2182	48.2829	48.3457	48.4086	48.4674	48.5234	48.5794	48.6356	48.6892	48.7397	48.7913	48.8429	48.8931	48.9382	48.9842	49.0306	49.077	49.1201	49.1602	49.2002	49.2402	49.2804	49.3211	49.3618	49.3963	49.4306	49.4654	49.5003	49.5351	49.5699	49.6048
864	46.6725	46.7815	46.888	46.9909	47.0912	47.1884	47.2835	47.3732	47.4624	47.5477	47.6328	47.712	47.7906	47.8666	47.9409	48.0152	48.0826	48.1498	48.2169	48.2816	48.3444	48.4072	48.4661	48.5221	48.5781	48.6343	48.6879	48.7384	48.79	48.8416	48.8918	48.9369	48.9829	49.0293	49.0758	49.1189	49.1589	49.1989	49.2389	49.2791	49.3198	49.3606	49.395	49.4294	49.4642	49.4991	49.5339	49.5687	49.6036
865	46.6712	46.7803	46.8868	46.9896	47.0899	47.1871	47.2822	47.3719	47.4611	47.5464	47.6315	47.7107	47.7893	47.8652	47.9396	48.0139	48.0813	48.1484	48.2156	48.2802	48.3431	48.4059	48.4648	48.5207	48.5767	48.633	48.6866	48.7371	48.7887	48.8403	48.8905	48.9356	48.9816	49.0281	49.0745	49.1176	49.1576	49.1976	49.2377	49.2779	49.3186	49.3593	49.3938	49.4281	49.463	49.4978	49.5327	49.5676	49.6024
866	46.6699	46.779	46.8855	46.9883	47.0886	47.1858	47.2809	47.3706	47.4598	47.5451	47.6302	47.7094	47.788	47.8639	47.9382	48.0126	48.08	48.1471	48.2143	48.2789	48.3418	48.4046	48.4634	48.5194	48.5754	48.6317	48.6853	48.7358	48.7874	48.839	48.8892	48.9344	48.9803	49.0268	49.0732	49.1163	49.1564	49.1964	49.2364	49.2766	49.3174	49.3581	49.3926	49.4269	49.4618	49.4966	49.5315	49.5664	49.6012
867	46.6687	46.7777	46.8842	46.987	47.0873	47.1845	47.2796	47.3693	47.4585	47.5438	47.6288	47.708	47.7866	47.8626	47.9369	48.0112	48.0787	48.1458	48.2129	48.2776	48.3404	48.4033	48.4621	48.5181	48.5741	48.6304	48.6839	48.7345	48.7861	48.8377	48.8879	48.9331	48.9791	49.0255	49.0719	49.115	49.1551	49.1951	49.2352	49.2754	49.3161	49.3569	49.3913	49.4257	49.4606	49.4954	49.5303	49.5652	49.6
868	46.6674	46.7765	46.883	46.9857	47.086	47.1833	47.2783	47.368	47.4572	47.5425	47.6275	47.7067	47.7853	47.8613	47.9356	48.0099	48.0773	48.1445	48.2116	48.2763	48.3391	48.402	48.4608	48.5168	48.5728	48.6291	48.6826	48.7332	48.7848	48.8364	48.8866	48.9318	48.9778	49.0242	49.0707	49.1138	49.1538	49.1939	49.2339	49.2741	49.3149	49.3556	49.3901	49.4245	49.4593	49.4942	49.5291	49.564	49.5988
869	46.6662	46.7752	46.8817	46.9845	47.0848	47.182	47.277	47.3667	47.4559	47.5412	47.6262	47.7054	47.784	47.86	47.9343	48.0086	48.076	48.1432	48.2103	48.275	48.3378	48.4006	48.4595	48.5155	48.5715	48.6278	48.6813	48.7319	48.7835	48.8351	48.8853	48.9305	48.9765	49.0229	49.0694	49.1125	49.1526	49.1926	49.2327	49.2729	49.3136	49.3544	49.3889	49.4232	49.4581	49.493	49.5279	49.5628	49.5977
870	46.6649	46.7739	46.8804	46.9832	47.0835	47.1807	47.2757	47.3654	47.4546	47.5399	47.6249	47.7041	47.7827	47.8587	47.933	48.0073	48.0747	48.1418	48.209	48.2736	48.3365	48.3993	48.4582	48.5142	48.5702	48.6265	48.68	48.7306	48.7822	48.8338	48.884	48.9292	48.9752	49.0217	49.0681	49.1112	49.1513	49.1913	49.2314	49.2716	49.3124	49.3531	49.3876	49.422	49.4569	49.4918	49.5267	49.5616	49.5965
871	46.6637	46.7727	46.8791	46.9819	47.0822	47.1794	47.2744	47.3641	47.4533	47.5386	47.6236	47.7028	47.7814	47.8573	47.9316	48.006	48.0734	48.1405	48.2077	48.2723	48.3352	48.398	48.4569	48.5129	48.5689	48.6251	48.6787	48.7293	48.7809	48.8325	48.8827	48.9279	48.9739	49.0204	49.0668	49.11	49.15	49.1901	49.2301	49.2704	49.3111	49.3519	49.3864	49.4208	49.4557	49.4906	49.5255	49.5604	49.5953
872	46.6624	46.7714	46.8779	46.9806	47.0809	47.1781	47.2731	47.3628	47.452	47.5373	47.6223	47.7015	47.7801	47.856	47.9303	48.0046	48.0721	48.1392	48.2063	48.271	48.3338	48.3967	48.4555	48.5115	48.5675	48.6238	48.6774	48.728	48.7796	48.8312	48.8814	48.9266	48.9726	49.0191	49.0656	49.1087	49.1488	49.1888	49.2289	49.2691	49.3099	49.3507	49.3852	49.4196	49.4545	49.4894	49.5243	49.5592	49.5941
873	46.6611	46.7701	46.8766	46.9793	47.0796	47.1768	47.2718	47.3615	47.4507	47.536	47.621	47.7002	47.7787	47.8547	47.929	48.0033	48.0707	48.1379	48.205	48.2697	48.3325	48.3954	48.4542	48.5102	48.5662	48.6225	48.6761	48.7267	48.7783	48.8299	48.8801	48.9253	48.9713	49.0178	49.0643	49.1074	49.1475	49.1876	49.2276	49.2679	49.3087	49.3494	49.384	49.4183	49.4533	49.4882	49.5231	49.558	49.5929
874	46.6599	46.7689	46.8753	46.9781	47.0783	47.1755	47.2705	47.3602	47.4494	47.5346	47.6197	47.6988	47.7774	47.8534	47.9277	48.002	48.0694	48.1366	48.2037	48.2684	48.3312	48.394	48.4529	48.5089	48.5649	48.6212	48.6748	48.7254	48.777	48.8286	48.8788	48.924	48.9701	49.0165	49.063	49.1061	49.1462	49.1863	49.2264	49.2666	49.3074	49.3482	49.3827	49.4171	49.452	49.487	49.5219	49.5568	49.5917
875	46.6586	46.7676	46.8741	46.9768	47.0771	47.1742	47.2692	47.3589	47.4481	47.5333	47.6184	47.6975	47.7761	47.8521	47.9264	48.0007	48.0681	48.1352	48.2024	48.267	48.3299	48.3927	48.4516	48.5076	48.5636	48.6199	48.6735	48.7241	48.7757	48.8273	48.8775	48.9227	48.9688	49.0153	49.0617	49.1049	49.145	49.185	49.2251	49.2654	49.3062	49.347	49.3815	49.4159	49.4508	49.4858	49.5207	49.5556	49.5905
876	46.6574	46.7664	46.8728	46.9755	47.0758	47.1729	47.2679	47.3576	47.4468	47.532	47.617	47.6962	47.7748	47.8507	47.925	47.9994	48.0668	48.1339	48.2011	48.2657	48.3286	48.3914	48.4503	48.5063	48.5623	48.6186	48.6722	48.7228	48.7744	48.826	48.8762	48.9215	48.9675	49.014	49.0605	49.1036	49.1437	49.1838	49.2239	49.2641	49.3049	49.3457	49.3803	49.4147	49.4496	49.4845	49.5195	49.5544	49.5893
877	46.6561	46.7651	46.8715	46.9742	47.0745	47.1716	47.2666	47.3563	47.4454	47.5307	47.6157	47.6949	47.7735	47.8494	47.9237	47.998	48.0655	48.1326	48.1997	48.2644	48.3272	48.3901	48.449	48.505	48.561	48.6173	48.6709	48.7214	48.7731	48.8247	48.8749	48.9202	48.9662	49.0127	49.0592	49.1023	49.1424	49.1825	49.2226	49.2629	49.3037	49.3445	49.379	49.4135	49.4484	49.4833	49.5183	49.5532	49.5882
878	46.6549	46.7638	46.8702	46.973	47.0732	47.1704	47.2653	47.355	47.4441	47.5294	47.6144	47.6936	47.7722	47.8481	47.9224	47.9967	48.0641	48.1313	48.1984	48.2631	48.3259	48.3888	48.4476	48.5037	48.5597	48.616	48.6696	48.7201	48.7718	48.8234	48.8736	48.9189	48.9649	49.0114	49.0579	49.1011	49.1412	49.1813	49.2214	49.2616	49.3024	49.3432	49.3778	49.4122	49.4472	49.4821	49.5171	49.552	49.587
879	46.6536	46.7626	46.869	46.9717	47.0719	47.1691	47.264	47.3537	47.4428	47.5281	47.6131	47.6923	47.7708	47.8468	47.9211	47.9954	48.0628	48.13	48.1971	48.2618	48.3246	48.3875	48.4463	48.5023	48.5584	48.6147	48.6682	48.7188	48.7704	48.8221	48.8723	48.9176	48.9636	49.0101	49.0566	49.0998	49.1399	49.18	49.2201	49.2604	49.3012	49.342	49.3766	49.411	49.446	49.4809	49.5159	49.5508	49.5858
880	46.6523	46.7613	46.8677	46.9704	47.0706	47.1678	47.2627	47.3524	47.4415	47.5268	47.6118	47.691	47.7695	47.8455	47.9198	47.9941	48.0615	48.1286	48.1958	48.2604	48.3233	48.3861	48.445	48.501	48.557	48.6133	48.6669	48.7175	48.7691	48.8208	48.871	48.9163	48.9623	49.0088	49.0553	49.0985	49.1386	49.1787	49.2189	49.2591	49.3	49.3408	49.3753	49.4098	49.4447	49.4797	49.5147	49.5496	49.5846
881	46.6511	46.76	46.8664	46.9691	47.0693	47.1665	47.2614	47.3511	47.4402	47.5255	47.6105	47.6897	47.7682	47.8442	47.9185	47.9927	48.0602	48.1273	48.1944	48.2591	48.322	48.3848	48.4437	48.4997	48.5557	48.612	48.6656	48.7162	48.7678	48.8195	48.8697	48.915	48.9611	49.0076	49.0541	49.0972	49.1374	49.1775	49.2176	49.2579	49.2987	49.3395	49.3741	49.4086	49.4435	49.4785	49.5135	49.5484	49.5834
882	46.6498	46.7588	46.8652	46.9678	47.0681	47.1652	47.2601	47.3498	47.4389	47.5242	47.6092	47.6883	47.7669	47.8428	47.9171	47.9914	48.0589	48.126	48.1931	48.2578	48.3206	48.3835	48.4424	48.4984	48.5544	48.6107	48.6643	48.7149	48.7665	48.8182	48.8685	48.9137	48.9598	49.0063	49.0528	49.096	49.1361	49.1762	49.2163	49.2566	49.2975	49.3383	49.3729	49.4073	49.4423	49.4773	49.5123	49.5472	49.5822
883	46.6486	46.7575	46.8639	46.9666	47.0668	47.1639	47.2588	47.3485	47.4376	47.5229	47.6079	47.687	47.7656	47.8415	47.9158	47.9901	48.0575	48.1247	48.1918	48.2565	48.3193	48.3822	48.441	48.4971	48.5531	48.6094	48.663	48.7136	48.7652	48.8169	48.8672	48.9124	48.9585	49.005	49.0515	49.0947	49.1348	49.175	49.2151	49.2554	49.2962	49.3371	49.3716	49.4061	49.4411	49.4761	49.5111	49.546	49.581
884	46.6473	46.7562	46.8626	46.9653	47.0655	47.1626	47.2575	47.3472	47.4363	47.5216	47.6066	47.6857	47.7643	47.8402	47.9145	47.9888	48.0562	48.1233	48.1905	48.2552	48.318	48.3809	48.4397	48.4958	48.5518	48.6081	48.6617	48.7123	48.7639	48.8156	48.8659	48.9111	48.9572	49.0037	49.0502	49.0934	49.1336	49.1737	49.2138	49.2541	49.295	49.3358	49.3704	49.4049	49.4399	49.4749	49.5099	49.5449	49.5798
885	46.6461	46.755	46.8613	46.964	47.0642	47.1613	47.2563	47.3459	47.435	47.5203	47.6053	47.6844	47.763	47.8389	47.9132	47.9875	48.0549	48.122	48.1892	48.2538	48.3167	48.3795	48.4384	48.4944	48.5505	48.6068	48.6604	48.711	48.7626	48.8144	48.8646	48.9098	48.9559	49.0024	49.049	49.0922	49.1323	49.1724	49.2126	49.2529	49.2937	49.3346	49.3692	49.4037	49.4387	49.4737	49.5087	49.5437	49.5787
886	46.6448	46.7537	46.8601	46.9627	47.0629	47.16	47.255	47.3446	47.4337	47.519	47.6039	47.6831	47.7616	47.8376	47.9119	47.9861	48.0536	48.1207	48.1878	48.2525	48.3154	48.3782	48.4371	48.4931	48.5492	48.6055	48.6591	48.7097	48.7613	48.8131	48.8633	48.9086	48.9546	49.0012	49.0477	49.0909	49.131	49.1712	49.2113	49.2516	49.2925	49.3333	49.368	49.4024	49.4374	49.4725	49.5075	49.5425	49.5775
887	46.6435	46.7524	46.8588	46.9614	47.0616	47.1587	47.2537	47.3433	47.4324	47.5176	47.6026	47.6818	47.7603	47.8363	47.9105	47.9848	48.0523	48.1194	48.1865	48.2512	48.314	48.3769	48.4358	48.4918	48.5479	48.6042	48.6578	48.7084	48.76	48.8118	48.862	48.9073	48.9533	48.9999	49.0464	49.0896	49.1298	49.1699	49.2101	49.2504	49.2913	49.3321	49.3667	49.4012	49.4362	49.4712	49.5063	49.5413	49.5763
888	46.6423	46.7512	46.8575	46.9602	47.0604	47.1575	47.2524	47.342	47.4311	47.5163	47.6013	47.6805	47.759	47.8349	47.9092	47.9835	48.0509	48.1181	48.1852	48.2499	48.3127	48.3756	48.4345	48.4905	48.5465	48.6029	48.6565	48.7071	48.7587	48.8105	48.8607	48.906	48.9521	48.9986	49.0451	49.0883	49.1285	49.1687	49.2088	49.2491	49.29	49.3309	49.3655	49.4	49.435	49.47	49.5051	49.5401	49.5751
889	46.641	46.7499	46.8562	46.9589	47.0591	47.1562	47.2511	47.3407	47.4298	47.515	47.6	47.6791	47.7577	47.8336	47.9079	47.9822	48.0496	48.1167	48.1839	48.2485	48.3114	48.3743	48.4331	48.4892	48.5452	48.6015	48.6552	48.7058	48.7574	48.8092	48.8594	48.9047	48.9508	48.9973	49.0439	49.0871	49.1272	49.1674	49.2076	49.2479	49.2888	49.3296	49.3643	49.3988	49.4338	49.4688	49.5039	49.5389	49.5739
890	46.6398	46.7486	46.855	46.9576	47.0578	47.1549	47.2498	47.3394	47.4285	47.5137	47.5987	47.6778	47.7564	47.8323	47.9066	47.9809	48.0483	48.1154	48.1826	48.2472	48.3101	48.3729	48.4318	48.4879	48.5439	48.6002	48.6539	48.7045	48.7561	48.8079	48.8581	48.9034	48.9495	48.996	49.0426	49.0858	49.126	49.1661	49.2063	49.2467	49.2875	49.3284	49.363	49.3976	49.4326	49.4676	49.5026	49.5377	49.5727
891	46.6385	46.7474	46.8537	46.9563	47.0565	47.1536	47.2485	47.3381	47.4272	47.5124	47.5974	47.6765	47.7551	47.831	47.9053	47.9795	48.047	48.1141	48.1812	48.2459	48.3088	48.3716	48.4305	48.4866	48.5426	48.5989	48.6525	48.7032	48.7548	48.8066	48.8568	48.9021	48.9482	48.9948	49.0413	49.0845	49.1247	49.1649	49.2051	49.2454	49.2863	49.3272	49.3618	49.3963	49.4314	49.4664	49.5014	49.5365	49.5715
892	46.6373	46.7461	46.8524	46.9551	47.0552	47.1523	47.2472	47.3368	47.4259	47.5111	47.5961	47.6752	47.7537	47.8297	47.9039	47.9782	48.0457	48.1128	48.1799	48.2446	48.3074	48.3703	48.4292	48.4852	48.5413	48.5976	48.6512	48.7019	48.7535	48.8053	48.8555	48.9008	48.9469	48.9935	49.04	49.0833	49.1234	49.1636	49.2038	49.2442	49.285	49.3259	49.3606	49.3951	49.4302	49.4652	49.5002	49.5353	49.5703
893	46.636	46.7448	46.8512	46.9538	47.0539	47.151	47.2459	47.3355	47.4246	47.5098	47.5948	47.6739	47.7524	47.8283	47.9026	47.9769	48.0443	48.1115	48.1786	48.2433	48.3061	48.369	48.4279	48.4839	48.54	48.5963	48.6499	48.7006	48.7522	48.804	48.8542	48.8995	48.9456	48.9922	49.0388	49.082	49.1222	49.1624	49.2025	49.2429	49.2838	49.3247	49.3593	49.3939	49.4289	49.464	49.499	49.5341	49.5692
894	46.6347	46.7436	46.8499	46.9525	47.0526	47.1497	47.2446	47.3342	47.4233	47.5085	47.5935	47.6726	47.7511	47.827	47.9013	47.9756	48.043	48.1101	48.1773	48.2419	48.3048	48.3677	48.4266	48.4826	48.5387	48.595	48.6486	48.6993	48.7509	48.8027	48.8529	48.8982	48.9443	48.9909	49.0375	49.0807	49.1209	49.1611	49.2013	49.2417	49.2826	49.3234	49.3581	49.3927	49.4277	49.4628	49.4978	49.5329	49.568
895	46.6335	46.7423	46.8486	46.9512	47.0514	47.1484	47.2433	47.3329	47.422	47.5072	47.5921	47.6713	47.7498	47.8257	47.9	47.9743	48.0417	48.1088	48.176	48.2406	48.3035	48.3664	48.4252	48.4813	48.5373	48.5937	48.6473	48.698	48.7496	48.8014	48.8516	48.8969	48.9431	48.9896	49.0362	49.0794	49.1196	49.1598	49.2	49.2404	49.2813	49.3222	49.3569	49.3914	49.4265	49.4616	49.4966	49.5317	49.5668
896	46.6322	46.7411	46.8473	46.9499	47.0501	47.1471	47.242	47.3316	47.4207	47.5059	47.5908	47.67	47.7485	47.8244	47.8987	47.9729	48.0404	48.1075	48.1746	48.2393	48.3022	48.365	48.4239	48.48	48.536	48.5924	48.646	48.6967	48.7483	48.8001	48.8503	48.8956	48.9418	48.9883	49.0349	49.0782	49.1184	49.1586	49.1988	49.2392	49.2801	49.321	49.3557	49.3902	49.4253	49.4604	49.4954	49.5305	49.5656
897	46.631	46.7398	46.8461	46.9487	47.0488	47.1458	47.2407	47.3303	47.4194	47.5046	47.5895	47.6686	47.7472	47.8231	47.8974	47.9716	48.039	48.1062	48.1733	48.238	48.3008	48.3637	48.4226	48.4787	48.5347	48.5911	48.6447	48.6953	48.747	48.7988	48.849	48.8944	48.9405	48.9871	49.0336	49.0769	49.1171	49.1573	49.1975	49.2379	49.2788	49.3197	49.3544	49.389	49.4241	49.4592	49.4942	49.5293	49.5644
898	46.6297	46.7385	46.8448	46.9474	47.0475	47.1445	47.2394	47.329	47.4181	47.5033	47.5882	47.6673	47.7458	47.8218	47.896	47.9703	48.0377	48.1049	48.172	48.2367	48.2995	48.3624	48.4213	48.4774	48.5334	48.5897	48.6434	48.694	48.7457	48.7975	48.8477	48.8931	48.9392	48.9858	49.0324	49.0756	49.1158	49.1561	49.1963	49.2367	49.2776	49.3185	49.3532	49.3878	49.4229	49.4579	49.493	49.5281	49.5632
899	46.6285	46.7373	46.8435	46.9461	47.0462	47.1433	47.2381	47.3277	47.4168	47.502	47.5869	47.666	47.7445	47.8204	47.8947	47.969	48.0364	48.1035	48.1707	48.2353	48.2982	48.3611	48.42	48.476	48.5321	48.5884	48.6421	48.6927	48.7444	48.7962	48.8464	48.8918	48.9379	48.9845	49.0311	49.0744	49.1146	49.1548	49.195	49.2354	49.2763	49.3173	49.352	49.3865	49.4216	49.4567	49.4918	49.5269	49.562
900	46.6272	46.736	46.8423	46.9448	47.0449	47.142	47.2368	47.3264	47.4155	47.5007	47.5856	47.6647	47.7432	47.8191	47.8934	47.9677	48.0351	48.1022	48.1693	48.234	48.2969	48.3598	48.4187	48.4747	48.5308	48.5871	48.6408	48.6914	48.7431	48.7949	48.8451	48.8905	48.9366	48.9832	49.0298	49.0731	49.1133	49.1535	49.1938	49.2342	49.2751	49.316	49.3507	49.3853	49.4204	49.4555	49.4906	49.5257	49.5608
901	46.6259	46.7347	46.841	46.9435	47.0437	47.1407	47.2355	47.3251	47.4142	47.4993	47.5843	47.6634	47.7419	47.8178	47.8921	47.9663	48.0338	48.1009	48.168	48.2327	48.2956	48.3584	48.4173	48.4734	48.5295	48.5858	48.6395	48.6901	48.7418	48.7936	48.8439	48.8892	48.9353	48.9819	49.0285	49.0718	49.112	49.1523	49.1925	49.2329	49.2739	49.3148	49.3495	49.3841	49.4192	49.4543	49.4894	49.5245	49.5597
902	46.6247	46.7335	46.8397	46.9423	47.0424	47.1394	47.2342	47.3238	47.4128	47.498	47.583	47.6621	47.7406	47.8165	47.8908	47.965	48.0324	48.0996	48.1667	48.2314	48.2943	48.3571	48.416	48.4721	48.5282	48.5845	48.6382	48.6888	48.7405	48.7923	48.8426	48.8879	48.9341	48.9807	49.0273	49.0705	49.1108	49.151	49.1913	49.2317	49.2726	49.3136	49.3483	49.3829	49.418	49.4531	49.4882	49.5233	49.5585
903	46.6234	46.7322	46.8384	46.941	47.0411	47.1381	47.2329	47.3225	47.4115	47.4967	47.5817	47.6608	47.7393	47.8152	47.8894	47.9637	48.0311	48.0983	48.1654	48.2301	48.2929	48.3558	48.4147	48.4708	48.5268	48.5832	48.6368	48.6875	48.7392	48.791	48.8413	48.8866	48.9328	48.9794	49.026	49.0693	49.1095	49.1498	49.19	49.2304	49.2714	49.3123	49.347	49.3816	49.4168	49.4519	49.487	49.5222	49.5573
904	46.6222	46.7309	46.8372	46.9397	47.0398	47.1368	47.2316	47.3212	47.4102	47.4954	47.5803	47.6594	47.738	47.8139	47.8881	47.9624	48.0298	48.0969	48.1641	48.2287	48.2916	48.3545	48.4134	48.4695	48.5255	48.5819	48.6355	48.6862	48.7379	48.7897	48.84	48.8853	48.9315	48.9781	49.0247	49.068	49.1083	49.1485	49.1887	49.2292	49.2701	49.3111	49.3458	49.3804	49.4156	49.4507	49.4858	49.521	49.5561
905	46.6209	46.7297	46.8359	46.9384	47.0385	47.1355	47.2303	47.3199	47.4089	47.4941	47.579	47.6581	47.7366	47.8125	47.8868	47.9611	48.0285	48.0956	48.1627	48.2274	48.2903	48.3532	48.4121	48.4681	48.5242	48.5806	48.6342	48.6849	48.7366	48.7884	48.8387	48.884	48.9302	48.9768	49.0234	49.0667	49.107	49.1472	49.1875	49.2279	49.2689	49.3098	49.3446	49.3792	49.4143	49.4495	49.4846	49.5198	49.5549
906	46.6196	46.7284	46.8346	46.9372	47.0372	47.1342	47.2291	47.3186	47.4076	47.4928	47.5777	47.6568	47.7353	47.8112	47.8855	47.9597	48.0272	48.0943	48.1614	48.2261	48.289	48.3518	48.4108	48.4668	48.5229	48.5793	48.6329	48.6836	48.7353	48.7871	48.8374	48.8827	48.9289	48.9755	49.0222	49.0655	49.1057	49.146	49.1862	49.2267	49.2676	49.3086	49.3434	49.378	49.4131	49.4483	49.4834	49.5186	49.5537
907	46.6184	46.7271	46.8334	46.9359	47.0359	47.1329	47.2278	47.3173	47.4063	47.4915	47.5764	47.6555	47.734	47.8099	47.8842	47.9584	48.0258	48.093	48.1601	48.2248	48.2877	48.3505	48.4094	48.4655	48.5216	48.5779	48.6316	48.6823	48.734	48.7858	48.8361	48.8815	48.9276	48.9743	49.0209	49.0642	49.1045	49.1447	49.185	49.2254	49.2664	49.3074	49.3421	49.3768	49.4119	49.4471	49.4822	49.5174	49.5525
908	46.6171	46.7259	46.8321	46.9346	47.0347	47.1316	47.2265	47.316	47.405	47.4902	47.5751	47.6542	47.7327	47.8086	47.8828	47.9571	48.0245	48.0917	48.1588	48.2235	48.2863	48.3492	48.4081	48.4642	48.5203	48.5766	48.6303	48.681	48.7327	48.7845	48.8348	48.8802	48.9263	48.973	49.0196	49.0629	49.1032	49.1435	49.1837	49.2242	49.2652	49.3061	49.3409	49.3755	49.4107	49.4459	49.481	49.5162	49.5513
909	46.6159	46.7246	46.8308	46.9333	47.0334	47.1304	47.2252	47.3147	47.4037	47.4889	47.5738	47.6529	47.7314	47.8073	47.8815	47.9558	48.0232	48.0903	48.1575	48.2221	48.285	48.3479	48.4068	48.4629	48.519	48.5753	48.629	48.6797	48.7314	48.7832	48.8335	48.8789	48.9251	48.9717	49.0183	49.0616	49.1019	49.1422	49.1825	49.2229	49.2639	49.3049	49.3397	49.3743	49.4095	49.4446	49.4798	49.515	49.5502
910	46.6146	46.7233	46.8295	46.932	47.0321	47.1291	47.2239	47.3134	47.4024	47.4876	47.5725	47.6516	47.7301	47.806	47.8802	47.9545	48.0219	48.089	48.1561	48.2208	48.2837	48.3466	48.4055	48.4616	48.5177	48.574	48.6277	48.6784	48.7301	48.7819	48.8322	48.8776	48.9238	48.9704	49.017	49.0604	49.1007	49.1409	49.1812	49.2217	49.2627	49.3037	49.3384	49.3731	49.4083	49.4434	49.4786	49.5138	49.549
911	46.6134	46.7221	46.8283	46.9308	47.0308	47.1278	47.2226	47.3121	47.4011	47.4863	47.5712	47.6503	47.7287	47.8046	47.8789	47.9531	48.0206	48.0877	48.1548	48.2195	48.2824	48.3453	48.4042	48.4603	48.5163	48.5727	48.6264	48.6771	48.7288	48.7806	48.8309	48.8763	48.9225	48.9691	49.0158	49.0591	49.0994	49.1397	49.18	49.2204	49.2614	49.3024	49.3372	49.3719	49.407	49.4422	49.4774	49.5126	49.5478
912	46.6121	46.7208	46.827	46.9295	47.0295	47.1265	47.2213	47.3108	47.3998	47.485	47.5699	47.6489	47.7274	47.8033	47.8776	47.9518	48.0192	48.0864	48.1535	48.2182	48.2811	48.3439	48.4029	48.4589	48.515	48.5714	48.6251	48.6758	48.7275	48.7793	48.8296	48.875	48.9212	48.9678	49.0145	49.0578	49.0981	49.1384	49.1787	49.2192	49.2602	49.3012	49.336	49.3706	49.4058	49.441	49.4762	49.5114	49.5466
913	46.6108	46.7195	46.8257	46.9282	47.0282	47.1252	47.22	47.3095	47.3985	47.4837	47.5685	47.6476	47.7261	47.802	47.8762	47.9505	48.0179	48.085	48.1522	48.2169	48.2797	48.3426	48.4015	48.4576	48.5137	48.5701	48.6238	48.6745	48.7262	48.778	48.8283	48.8737	48.9199	48.9666	49.0132	49.0566	49.0969	49.1372	49.1775	49.2179	49.2589	49.2999	49.3347	49.3694	49.4046	49.4398	49.475	49.5102	49.5454
914	46.6096	46.7183	46.8244	46.9269	47.027	47.1239	47.2187	47.3082	47.3972	47.4823	47.5672	47.6463	47.7248	47.8007	47.8749	47.9492	48.0166	48.0837	48.1509	48.2155	48.2784	48.3413	48.4002	48.4563	48.5124	48.5688	48.6225	48.6732	48.7249	48.7767	48.827	48.8724	48.9186	48.9653	49.0119	49.0553	49.0956	49.1359	49.1762	49.2167	49.2577	49.2987	49.3335	49.3682	49.4034	49.4386	49.4738	49.509	49.5442
915	46.6083	46.717	46.8232	46.9256	47.0257	47.1226	47.2174	47.3069	47.3959	47.481	47.5659	47.645	47.7235	47.7994	47.8736	47.9479	48.0153	48.0824	48.1495	48.2142	48.2771	48.34	48.3989	48.455	48.5111	48.5675	48.6211	48.6719	48.7236	48.7754	48.8257	48.8711	48.9173	48.964	49.0107	49.054	49.0943	49.1346	49.1749	49.2154	49.2564	49.2975	49.3323	49.367	49.4022	49.4374	49.4726	49.5078	49.543
916	46.6071	46.7158	46.8219	46.9244	47.0244	47.1213	47.2161	47.3056	47.3946	47.4797	47.5646	47.6437	47.7222	47.798	47.8723	47.9465	48.014	48.0811	48.1482	48.2129	48.2758	48.3387	48.3976	48.4537	48.5098	48.5661	48.6198	48.6706	48.7223	48.7741	48.8244	48.8698	48.9161	48.9627	49.0094	49.0527	49.0931	49.1334	49.1737	49.2142	49.2552	49.2962	49.331	49.3657	49.401	49.4362	49.4714	49.5066	49.5418
917	46.6058	46.7145	46.8206	46.9231	47.0231	47.12	47.2148	47.3043	47.3933	47.4784	47.5633	47.6424	47.7208	47.7967	47.871	47.9452	48.0126	48.0798	48.1469	48.2116	48.2745	48.3373	48.3963	48.4524	48.5085	48.5648	48.6185	48.6693	48.721	48.7728	48.8231	48.8686	48.9148	48.9614	49.0081	49.0515	49.0918	49.1321	49.1724	49.2129	49.254	49.295	49.3298	49.3645	49.3997	49.435	49.4702	49.5054	49.5407
918	46.6046	46.7132	46.8194	46.9218	47.0218	47.1187	47.2135	47.303	47.392	47.4771	47.562	47.6411	47.7195	47.7954	47.8697	47.9439	48.0113	48.0784	48.1456	48.2103	48.2731	48.336	48.395	48.451	48.5071	48.5635	48.6172	48.6679	48.7197	48.7715	48.8218	48.8673	48.9135	48.9602	49.0068	49.0502	49.0905	49.1309	49.1712	49.2117	49.2527	49.2938	49.3286	49.3633	49.3985	49.4338	49.469	49.5042	49.5395
919	46.6033	46.712	46.8181	46.9205	47.0205	47.1175	47.2122	47.3017	47.3907	47.4758	47.5607	47.6397	47.7182	47.7941	47.8683	47.9426	48.01	48.0771	48.1442	48.2089	48.2718	48.3347	48.3936	48.4497	48.5058	48.5622	48.6159	48.6666	48.7184	48.7702	48.8205	48.866	48.9122	48.9589	49.0056	49.0489	49.0893	49.1296	49.1699	49.2104	49.2515	49.2925	49.3274	49.3621	49.3973	49.4326	49.4678	49.503	49.5383
920	46.602	46.7107	46.8168	46.9193	47.0192	47.1162	47.2109	47.3004	47.3894	47.4745	47.5594	47.6384	47.7169	47.7928	47.867	47.9413	48.0087	48.0758	48.1429	48.2076	48.2705	48.3334	48.3923	48.4484	48.5045	48.5609	48.6146	48.6653	48.7171	48.7689	48.8193	48.8647	48.9109	48.9576	49.0043	49.0477	49.088	49.1283	49.1687	49.2092	49.2502	49.2913	49.3261	49.3609	49.3961	49.4313	49.4666	49.5018	49.5371
921	46.6008	46.7094	46.8155	46.918	47.018	47.1149	47.2096	47.2991	47.3881	47.4732	47.5581	47.6371	47.7156	47.7915	47.8657	47.9399	48.0074	48.0745	48.1416	48.2063	48.2692	48.3321	48.391	48.4471	48.5032	48.5596	48.6133	48.664	48.7158	48.7676	48.818	48.8634	48.9096	48.9563	49.003	49.0464	49.0867	49.1271	49.1674	49.2079	49.249	49.29	49.3249	49.3596	49.3949	49.4301	49.4654	49.5006	49.5359
922	46.5995	46.7082	46.8143	46.9167	47.0167	47.1136	47.2083	47.2978	47.3868	47.4719	47.5567	47.6358	47.7143	47.7901	47.8644	47.9386	48.006	48.0732	48.1403	48.205	48.2679	48.3307	48.3897	48.4458	48.5019	48.5583	48.612	48.6627	48.7145	48.7663	48.8167	48.8621	48.9083	48.955	49.0017	49.0451	49.0855	49.1258	49.1662	49.2067	49.2477	49.2888	49.3237	49.3584	49.3937	49.4289	49.4642	49.4995	49.5347
923	46.5983	46.7069	46.813	46.9154	47.0154	47.1123	47.207	47.2965	47.3855	47.4706	47.5554	47.6345	47.713	47.7888	47.8631	47.9373	48.0047	48.0718	48.139	48.2036	48.2665	48.3294	48.3884	48.4445	48.5006	48.557	48.6107	48.6614	48.7132	48.765	48.8154	48.8608	48.9071	48.9538	49.0005	49.0438	49.0842	49.1246	49.1649	49.2054	49.2465	49.2876	49.3224	49.3572	49.3924	49.4277	49.463	49.4983	49.5335
924	46.597	46.7056	46.8117	46.9141	47.0141	47.111	47.2057	47.2952	47.3842	47.4693	47.5541	47.6332	47.7116	47.7875	47.8617	47.936	48.0034	48.0705	48.1376	48.2023	48.2652	48.3281	48.387	48.4432	48.4993	48.5557	48.6094	48.6601	48.7119	48.7637	48.8141	48.8595	48.9058	48.9525	48.9992	49.0426	49.0829	49.1233	49.1637	49.2042	49.2453	49.2863	49.3212	49.356	49.3912	49.4265	49.4618	49.4971	49.5323
925	46.5958	46.7044	46.8105	46.9129	47.0128	47.1097	47.2044	47.2939	47.3829	47.468	47.5528	47.6319	47.7103	47.7862	47.8604	47.9347	48.0021	48.0692	48.1363	48.201	48.2639	48.3268	48.3857	48.4418	48.498	48.5543	48.6081	48.6588	48.7106	48.7624	48.8128	48.8582	48.9045	48.9512	48.9979	49.0413	49.0817	49.122	49.1624	49.2029	49.244	49.2851	49.32	49.3547	49.39	49.4253	49.4606	49.4959	49.5311
926	46.5945	46.7031	46.8092	46.9116	47.0115	47.1084	47.2031	47.2926	47.3816	47.4667	47.5515	47.6306	47.709	47.7849	47.8591	47.9333	48.0008	48.0679	48.135	48.1997	48.2626	48.3255	48.3844	48.4405	48.4966	48.553	48.6068	48.6575	48.7093	48.7611	48.8115	48.8569	48.9032	48.9499	48.9966	49.04	49.0804	49.1208	49.1611	49.2017	49.2428	49.2839	49.3187	49.3535	49.3888	49.4241	49.4594	49.4947	49.53
927	46.5932	46.7018	46.8079	46.9103	47.0103	47.1071	47.2019	47.2913	47.3802	47.4654	47.5502	47.6292	47.7077	47.7836	47.8578	47.932	47.9994	48.0666	48.1337	48.1984	48.2613	48.3242	48.3831	48.4392	48.4953	48.5517	48.6055	48.6562	48.708	48.7598	48.8102	48.8557	48.9019	48.9486	48.9953	49.0388	49.0791	49.1195	49.1599	49.2004	49.2415	49.2826	49.3175	49.3523	49.3876	49.4229	49.4582	49.4935	49.5288
928	46.592	46.7006	46.8066	46.909	47.009	47.1058	47.2006	47.29	47.3789	47.464	47.5489	47.6279	47.7064	47.7822	47.8565	47.9307	47.9981	48.0652	48.1324	48.197	48.2599	48.3228	48.3818	48.4379	48.494	48.5504	48.6041	48.6549	48.7067	48.7585	48.8089	48.8544	48.9006	48.9473	48.9941	49.0375	49.0779	49.1183	49.1586	49.1992	49.2403	49.2814	49.3163	49.3511	49.3864	49.4217	49.457	49.4923	49.5276
929	46.5907	46.6993	46.8054	46.9077	47.0077	47.1046	47.1993	47.2887	47.3776	47.4627	47.5476	47.6266	47.7051	47.7809	47.8551	47.9294	47.9968	48.0639	48.131	48.1957	48.2586	48.3215	48.3805	48.4366	48.4927	48.5491	48.6028	48.6536	48.7054	48.7572	48.8076	48.8531	48.8993	48.9461	48.9928	49.0362	49.0766	49.117	49.1574	49.1979	49.239	49.2801	49.3151	49.3498	49.3852	49.4205	49.4558	49.4911	49.5264
930	46.5895	46.698	46.8041	46.9065	47.0064	47.1033	47.198	47.2874	47.3763	47.4614	47.5463	47.6253	47.7037	47.7796	47.8538	47.9281	47.9955	48.0626	48.1297	48.1944	48.2573	48.3202	48.3791	48.4353	48.4914	48.5478	48.6015	48.6523	48.7041	48.7559	48.8063	48.8518	48.8981	48.9448	48.9915	49.0349	49.0753	49.1157	49.1561	49.1967	49.2378	49.2789	49.3138	49.3486	49.3839	49.4193	49.4546	49.4899	49.5252
931	46.5882	46.6968	46.8028	46.9052	47.0051	47.102	47.1967	47.2861	47.375	47.4601	47.545	47.624	47.7024	47.7783	47.8525	47.9267	47.9941	48.0613	48.1284	48.1931	48.256	48.3189	48.3778	48.434	48.4901	48.5465	48.6002	48.651	48.7028	48.7546	48.805	48.8505	48.8968	48.9435	48.9902	49.0337	49.0741	49.1145	49.1549	49.1954	49.2366	49.2777	49.3126	49.3474	49.3827	49.418	49.4534	49.4887	49.524
932	46.587	46.6955	46.8015	46.9039	47.0038	47.1007	47.1954	47.2848	47.3737	47.4588	47.5436	47.6227	47.7011	47.777	47.8512	47.9254	47.9928	48.06	48.1271	48.1918	48.2547	48.3176	48.3765	48.4326	48.4888	48.5452	48.5989	48.6497	48.7015	48.7533	48.8037	48.8492	48.8955	48.9422	48.989	49.0324	49.0728	49.1132	49.1536	49.1942	49.2353	49.2764	49.3114	49.3462	49.3815	49.4168	49.4522	49.4875	49.5228
933	46.5857	46.6942	46.8003	46.9026	47.0025	47.0994	47.1941	47.2835	47.3724	47.4575	47.5423	47.6214	47.6998	47.7756	47.8499	47.9241	47.9915	48.0586	48.1258	48.1904	48.2533	48.3162	48.3752	48.4313	48.4875	48.5439	48.5976	48.6484	48.7002	48.752	48.8024	48.8479	48.8942	48.9409	48.9877	49.0311	49.0715	49.112	49.1524	49.193	49.2341	49.2752	49.3101	49.3449	49.3803	49.4156	49.451	49.4863	49.5216
934	46.5844	46.693	46.799	46.9014	47.0013	47.0981	47.1928	47.2822	47.3711	47.4562	47.541	47.62	47.6985	47.7743	47.8486	47.9228	47.9902	48.0573	48.1244	48.1891	48.252	48.3149	48.3739	48.43	48.4861	48.5425	48.5963	48.6471	48.6989	48.7507	48.8011	48.8466	48.8929	48.9397	48.9864	49.0299	49.0703	49.1107	49.1511	49.1917	49.2328	49.274	49.3089	49.3437	49.3791	49.4144	49.4498	49.4851	49.5205
935	46.5832	46.6917	46.7977	46.9001	47	47.0968	47.1915	47.2809	47.3698	47.4549	47.5397	47.6187	47.6972	47.773	47.8472	47.9215	47.9889	48.056	48.1231	48.1878	48.2507	48.3136	48.3726	48.4287	48.4848	48.5412	48.595	48.6458	48.6976	48.7494	48.7998	48.8453	48.8916	48.9384	48.9851	49.0286	49.069	49.1094	49.1499	49.1905	49.2316	49.2727	49.3077	49.3425	49.3779	49.4132	49.4486	49.4839	49.5193
936	46.5819	46.6905	46.7965	46.8988	46.9987	47.0955	47.1902	47.2796	47.3685	47.4536	47.5384	47.6174	47.6958	47.7717	47.8459	47.9201	47.9875	48.0547	48.1218	48.1865	48.2494	48.3123	48.3712	48.4274	48.4835	48.5399	48.5937	48.6445	48.6963	48.7481	48.7985	48.844	48.8903	48.9371	48.9839	49.0273	49.0677	49.1082	49.1486	49.1892	49.2303	49.2715	49.3064	49.3413	49.3766	49.412	49.4474	49.4827	49.5181
937	46.5807	46.6892	46.7952	46.8975	46.9974	47.0942	47.1889	47.2783	47.3672	47.4523	47.5371	47.6161	47.6945	47.7704	47.8446	47.9188	47.9862	48.0533	48.1205	48.1852	48.2481	48.311	48.3699	48.4261	48.4822	48.5386	48.5924	48.6432	48.695	48.7468	48.7972	48.8427	48.8891	48.9358	48.9826	49.026	49.0665	49.1069	49.1473	49.188	49.2291	49.2703	49.3052	49.3401	49.3754	49.4108	49.4462	49.4815	49.5169
938	46.5794	46.6879	46.7939	46.8962	46.9961	47.0929	47.1876	47.277	47.3659	47.451	47.5358	47.6148	47.6932	47.7691	47.8433	47.9175	47.9849	48.052	48.1191	48.1838	48.2467	48.3096	48.3686	48.4247	48.4809	48.5373	48.5911	48.6418	48.6937	48.7455	48.7959	48.8415	48.8878	48.9345	48.9813	49.0248	49.0652	49.1057	49.1461	49.1867	49.2279	49.269	49.304	49.3388	49.3742	49.4096	49.445	49.4803	49.5157
939	46.5782	46.6867	46.7926	46.895	46.9948	47.0917	47.1863	47.2757	47.3646	47.4497	47.5345	47.6135	47.6919	47.7677	47.842	47.9162	47.9836	48.0507	48.1178	48.1825	48.2454	48.3083	48.3673	48.4234	48.4796	48.536	48.5898	48.6405	48.6924	48.7442	48.7947	48.8402	48.8865	48.9333	48.98	49.0235	49.0639	49.1044	49.1448	49.1855	49.2266	49.2678	49.3028	49.3376	49.373	49.4084	49.4438	49.4791	49.5145
940	46.5769	46.6854	46.7914	46.8937	46.9936	47.0904	47.185	47.2744	47.3633	47.4484	47.5332	47.6122	47.6906	47.7664	47.8406	47.9148	47.9823	48.0494	48.1165	48.1812	48.2441	48.307	48.366	48.4221	48.4783	48.5347	48.5884	48.6392	48.6911	48.7429	48.7934	48.8389	48.8852	48.932	48.9787	49.0222	49.0627	49.1031	49.1436	49.1842	49.2254	49.2665	49.3015	49.3364	49.3718	49.4072	49.4426	49.4779	49.5133
941	46.5756	46.6841	46.7901	46.8924	46.9923	47.0891	47.1837	47.2731	47.362	47.447	47.5318	47.6109	47.6893	47.7651	47.8393	47.9135	47.9809	48.0481	48.1152	48.1799	48.2428	48.3057	48.3647	48.4208	48.4769	48.5334	48.5871	48.6379	48.6898	48.7416	48.7921	48.8376	48.8839	48.9307	48.9775	49.021	49.0614	49.1019	49.1423	49.183	49.2241	49.2653	49.3003	49.3352	49.3706	49.406	49.4414	49.4768	49.5121
942	46.5744	46.6829	46.7888	46.8911	46.991	47.0878	47.1824	47.2718	47.3607	47.4457	47.5305	47.6095	47.688	47.7638	47.838	47.9122	47.9796	48.0467	48.1139	48.1786	48.2415	48.3044	48.3633	48.4195	48.4756	48.5321	48.5858	48.6366	48.6884	48.7404	48.7908	48.8363	48.8826	48.9294	48.9762	49.0197	49.0602	49.1006	49.1411	49.1817	49.2229	49.2641	49.2991	49.3339	49.3693	49.4047	49.4402	49.4756	49.511
943	46.5731	46.6816	46.7876	46.8898	46.9897	47.0865	47.1811	47.2705	47.3594	47.4444	47.5292	47.6082	47.6866	47.7625	47.8367	47.9109	47.9783	48.0454	48.1125	48.1772	48.2401	48.3031	48.362	48.4182	48.4743	48.5308	48.5845	48.6353	48.6871	48.7391	48.7895	48.835	48.8813	48.9281	48.9749	49.0184	49.0589	49.0994	49.1398	49.1805	49.2216	49.2628	49.2978	49.3327	49.3681	49.4035	49.4389	49.4744	49.5098
944	46.5719	46.6803	46.7863	46.8886	46.9884	47.0852	47.1798	47.2692	47.3581	47.4431	47.5279	47.6069	47.6853	47.7612	47.8354	47.9096	47.977	48.0441	48.1112	48.1759	48.2388	48.3017	48.3607	48.4169	48.473	48.5294	48.5832	48.634	48.6858	48.7378	48.7882	48.8337	48.8801	48.9268	48.9736	49.0171	49.0576	49.0981	49.1386	49.1792	49.2204	49.2616	49.2966	49.3315	49.3669	49.4023	49.4377	49.4732	49.5086
945	46.5706	46.6791	46.785	46.8873	46.9871	47.0839	47.1785	47.2679	47.3568	47.4418	47.5266	47.6056	47.684	47.7598	47.834	47.9082	47.9757	48.0428	48.1099	48.1746	48.2375	48.3004	48.3594	48.4155	48.4717	48.5281	48.5819	48.6327	48.6845	48.7365	48.7869	48.8324	48.8788	48.9256	48.9724	49.0159	49.0564	49.0968	49.1373	49.178	49.2192	49.2604	49.2954	49.3303	49.3657	49.4011	49.4365	49.472	49.5074
946	46.5694	46.6778	46.7837	46.886	46.9858	47.0826	47.1772	47.2666	47.3555	47.4405	47.5253	47.6043	47.6827	47.7585	47.8327	47.9069	47.9743	48.0415	48.1086	48.1733	48.2362	48.2991	48.3581	48.4142	48.4704	48.5268	48.5806	48.6314	48.6832	48.7352	48.7856	48.8311	48.8775	48.9243	48.9711	49.0146	49.0551	49.0956	49.1361	49.1767	49.2179	49.2591	49.2941	49.329	49.3645	49.3999	49.4353	49.4708	49.5062
947	46.5681	46.6765	46.7825	46.8847	46.9846	47.0813	47.1759	47.2653	47.3542	47.4392	47.524	47.603	47.6814	47.7572	47.8314	47.9056	47.973	48.0401	48.1073	48.172	48.2349	48.2978	48.3568	48.4129	48.4691	48.5255	48.5793	48.6301	48.6819	48.7339	48.7843	48.8298	48.8762	48.923	48.9698	49.0133	49.0538	49.0943	49.1348	49.1755	49.2167	49.2579	49.2929	49.3278	49.3633	49.3987	49.4341	49.4696	49.505
948	46.5668	46.6753	46.7812	46.8835	46.9833	47.08	47.1746	47.264	47.3529	47.4379	47.5227	47.6017	47.6801	47.7559	47.8301	47.9043	47.9717	48.0388	48.1059	48.1706	48.2335	48.2965	48.3554	48.4116	48.4678	48.5242	48.578	48.6288	48.6806	48.7326	48.783	48.8286	48.8749	48.9217	48.9685	49.0121	49.0526	49.0931	49.1335	49.1742	49.2154	49.2566	49.2917	49.3266	49.362	49.3975	49.4329	49.4684	49.5038
949	46.5656	46.674	46.7799	46.8822	46.982	47.0787	47.1734	47.2628	47.3516	47.4366	47.5214	47.6003	47.6787	47.7546	47.8288	47.903	47.9704	48.0375	48.1046	48.1693	48.2322	48.2951	48.3541	48.4103	48.4664	48.5229	48.5767	48.6275	48.6793	48.7313	48.7817	48.8273	48.8736	48.9204	48.9673	49.0108	49.0513	49.0918	49.1323	49.173	49.2142	49.2554	49.2904	49.3254	49.3608	49.3963	49.4317	49.4672	49.5026
950	46.5643	46.6727	46.7787	46.8809	46.9807	47.0775	47.1721	47.2615	47.3503	47.4353	47.52	47.599	47.6774	47.7532	47.8274	47.9016	47.9691	48.0362	48.1033	48.168	48.2309	48.2938	48.3528	48.409	48.4651	48.5216	48.5754	48.6262	48.678	48.73	48.7804	48.826	48.8723	48.9192	48.966	49.0095	49.05	49.0905	49.131	49.1717	49.2129	49.2542	49.2892	49.3242	49.3596	49.3951	49.4305	49.466	49.5015
951	46.5631	46.6715	46.7774	46.8797	46.9795	47.0762	47.1708	47.2602	47.349	47.434	47.5188	47.5978	47.6762	47.752	47.8262	47.9004	47.9678	48.0349	48.102	48.1667	48.2297	48.2926	48.3515	48.4077	48.4639	48.5203	48.5741	48.6249	48.6768	48.7287	48.7792	48.8247	48.8711	48.9179	48.9648	49.0083	49.0488	49.0893	49.1298	49.1705	49.2118	49.253	49.288	49.323	49.3584	49.3939	49.4294	49.4649	49.5003
952	46.562	46.6704	46.7763	46.8785	46.9783	47.0751	47.1696	47.259	47.3478	47.4328	47.5176	47.5966	47.675	47.7508	47.825	47.8992	47.9666	48.0337	48.1008	48.1655	48.2284	48.2914	48.3503	48.4065	48.4627	48.5191	48.5729	48.6237	48.6756	48.7275	48.778	48.8236	48.8699	48.9168	48.9636	49.0071	49.0476	49.0882	49.1287	49.1694	49.2106	49.2518	49.2869	49.3218	49.3573	49.3928	49.4283	49.4637	49.4992
953	46.5608	46.6692	46.7751	46.8773	46.9771	47.0739	47.1685	47.2578	47.3466	47.4317	47.5164	47.5954	47.6738	47.7496	47.8238	47.898	47.9654	48.0325	48.0996	48.1643	48.2272	48.2901	48.3491	48.4053	48.4615	48.5179	48.5717	48.6225	48.6744	48.7263	48.7768	48.8224	48.8687	48.9156	48.9624	49.0059	49.0465	49.087	49.1275	49.1682	49.2094	49.2507	49.2858	49.3207	49.3562	49.3917	49.4271	49.4626	49.4981
954	46.5597	46.6681	46.774	46.8762	46.976	47.0727	47.1673	47.2567	47.3454	47.4305	47.5152	47.5942	47.6726	47.7484	47.8226	47.8968	47.9642	48.0313	48.0984	48.1631	48.226	48.2889	48.3479	48.4041	48.4603	48.5167	48.5705	48.6213	48.6732	48.7251	48.7756	48.8212	48.8676	48.9144	48.9612	49.0048	49.0453	49.0858	49.1264	49.1671	49.2083	49.2495	49.2846	49.3196	49.355	49.3905	49.426	49.4615	49.497
955	46.5585	46.6669	46.7728	46.875	46.9748	47.0715	47.1661	47.2555	47.3443	47.4293	47.514	47.593	47.6714	47.7472	47.8214	47.8956	47.963	48.0301	48.0972	48.1619	48.2248	48.2877	48.3467	48.4029	48.4591	48.5155	48.5693	48.6201	48.672	48.7239	48.7744	48.82	48.8664	48.9132	48.96	49.0036	49.0441	49.0847	49.1252	49.1659	49.2071	49.2484	49.2835	49.3184	49.3539	49.3894	49.4249	49.4604	49.4959
956	46.5574	46.6658	46.7716	46.8739	46.9736	47.0704	47.1649	47.2543	47.3431	47.4281	47.5128	47.5918	47.6702	47.746	47.8202	47.8944	47.9618	48.0289	48.096	48.1607	48.2236	48.2865	48.3455	48.4017	48.4579	48.5143	48.5681	48.6189	48.6708	48.7227	48.7732	48.8188	48.8652	48.912	48.9589	49.0024	49.043	49.0835	49.124	49.1647	49.206	49.2472	49.2823	49.3173	49.3528	49.3883	49.4238	49.4593	49.4948
957	46.5563	46.6646	46.7705	46.8727	46.9725	47.0692	47.1637	47.2531	47.3419	47.4269	47.5116	47.5906	47.669	47.7448	47.819	47.8932	47.9606	48.0277	48.0948	48.1595	48.2224	48.2853	48.3443	48.4005	48.4567	48.5131	48.5669	48.6177	48.6696	48.7216	48.772	48.8176	48.864	48.9108	48.9577	49.0013	49.0418	49.0823	49.1229	49.1636	49.2048	49.2461	49.2812	49.3162	49.3517	49.3872	49.4227	49.4582	49.4937
958	46.5551	46.6635	46.7693	46.8715	46.9713	47.068	47.1626	47.2519	47.3407	47.4257	47.5104	47.5894	47.6678	47.7436	47.8178	47.892	47.9594	48.0265	48.0936	48.1583	48.2212	48.2841	48.3431	48.3993	48.4555	48.5119	48.5657	48.6166	48.6684	48.7204	48.7708	48.8164	48.8628	48.9097	48.9565	49.0001	49.0406	49.0812	49.1217	49.1624	49.2037	49.245	49.28	49.315	49.3505	49.386	49.4215	49.4571	49.4926
959	46.554	46.6623	46.7682	46.8704	46.9701	47.0668	47.1614	47.2507	47.3395	47.4245	47.5092	47.5882	47.6666	47.7424	47.8166	47.8907	47.9582	48.0253	48.0924	48.1571	48.22	48.2829	48.3419	48.3981	48.4543	48.5107	48.5645	48.6154	48.6672	48.7192	48.7697	48.8152	48.8616	48.9085	48.9553	48.9989	49.0395	49.08	49.1206	49.1613	49.2025	49.2438	49.2789	49.3139	49.3494	49.3849	49.4204	49.4559	49.4915
960	46.5528	46.6612	46.767	46.8692	46.969	47.0657	47.1602	47.2496	47.3383	47.4233	47.5081	47.587	47.6654	47.7412	47.8154	47.8895	47.957	48.0241	48.0912	48.1559	48.2188	48.2817	48.3407	48.3969	48.4531	48.5095	48.5633	48.6142	48.666	48.718	48.7685	48.8141	48.8605	48.9073	48.9542	48.9977	49.0383	49.0788	49.1194	49.1601	49.2014	49.2427	49.2778	49.3128	49.3483	49.3838	49.4193	49.4548	49.4904
961	46.5517	46.66	46.7659	46.8681	46.9678	47.0645	47.159	47.2484	47.3372	47.4221	47.5069	47.5858	47.6642	47.74	47.8142	47.8884	47.9558	48.0229	48.09	48.1547	48.2176	48.2805	48.3395	48.3957	48.4519	48.5083	48.5621	48.613	48.6648	48.7168	48.7673	48.8129	48.8593	48.9061	48.953	48.9966	49.0371	49.0777	49.1182	49.159	49.2003	49.2415	49.2766	49.3116	49.3472	49.3827	49.4182	49.4537	49.4893
962	46.5506	46.6589	46.7647	46.8669	46.9666	47.0633	47.1579	47.2472	47.336	47.421	47.5057	47.5846	47.663	47.7388	47.813	47.8872	47.9546	48.0217	48.0888	48.1535	48.2164	48.2793	48.3383	48.3945	48.4507	48.5071	48.5609	48.6118	48.6637	48.7156	48.7661	48.8117	48.8581	48.905	48.9518	48.9954	49.036	49.0765	49.1171	49.1578	49.1991	49.2404	49.2755	49.3105	49.346	49.3816	49.4171	49.4526	49.4882
963	46.5494	46.6578	46.7636	46.8658	46.9655	47.0622	47.1567	47.246	47.3348	47.4198	47.5045	47.5835	47.6618	47.7376	47.8118	47.886	47.9534	48.0205	48.0876	48.1523	48.2152	48.2781	48.3371	48.3933	48.4495	48.5059	48.5597	48.6106	48.6625	48.7144	48.7649	48.8105	48.8569	48.9038	48.9507	48.9942	49.0348	49.0754	49.1159	49.1567	49.198	49.2392	49.2744	49.3094	49.3449	49.3804	49.416	49.4515	49.4871
964	46.5483	46.6566	46.7624	46.8646	46.9643	47.061	47.1555	47.2449	47.3336	47.4186	47.5033	47.5823	47.6606	47.7364	47.8106	47.8848	47.9522	48.0193	48.0864	48.1511	48.214	48.2769	48.3359	48.3921	48.4483	48.5047	48.5585	48.6094	48.6613	48.7132	48.7637	48.8093	48.8558	48.9026	48.9495	48.9931	49.0336	49.0742	49.1148	49.1555	49.1968	49.2381	49.2732	49.3082	49.3438	49.3793	49.4149	49.4504	49.486
965	46.5472	46.6555	46.7613	46.8634	46.9632	47.0598	47.1544	47.2437	47.3324	47.4174	47.5021	47.5811	47.6594	47.7352	47.8094	47.8836	47.951	48.0181	48.0852	48.1499	48.2128	48.2757	48.3347	48.3909	48.4471	48.5035	48.5574	48.6082	48.6601	48.7121	48.7626	48.8082	48.8546	48.9014	48.9483	48.9919	49.0325	49.0731	49.1136	49.1544	49.1957	49.237	49.2721	49.3071	49.3427	49.3782	49.4138	49.4493	49.4849
966	46.546	46.6543	46.7601	46.8623	46.962	47.0587	47.1532	47.2425	47.3313	47.4162	47.5009	47.5799	47.6582	47.734	47.8082	47.8824	47.9498	48.0169	48.084	48.1487	48.2116	48.2745	48.3335	48.3897	48.4459	48.5023	48.5562	48.607	48.6589	48.7109	48.7614	48.807	48.8534	48.9003	48.9472	48.9908	49.0313	49.0719	49.1125	49.1532	49.1945	49.2358	49.271	49.306	49.3415	49.3771	49.4126	49.4482	49.4838
967	46.5449	46.6532	46.759	46.8611	46.9609	47.0575	47.152	47.2414	47.3301	47.4151	47.4998	47.5787	47.6571	47.7328	47.807	47.8812	47.9486	48.0157	48.0828	48.1475	48.2104	48.2733	48.3323	48.3885	48.4447	48.5012	48.555	48.6058	48.6577	48.7097	48.7602	48.8058	48.8522	48.8991	48.946	48.9896	49.0302	49.0708	49.1113	49.1521	49.1934	49.2347	49.2698	49.3049	49.3404	49.376	49.4115	49.4471	49.4827
968	46.5438	46.6521	46.7579	46.86	46.9597	47.0564	47.1509	47.2402	47.3289	47.4139	47.4986	47.5775	47.6559	47.7317	47.8058	47.88	47.9474	48.0145	48.0816	48.1463	48.2092	48.2721	48.3311	48.3873	48.4435	48.5	48.5538	48.6047	48.6566	48.7085	48.759	48.8046	48.8511	48.8979	48.9448	48.9884	49.029	49.0696	49.1102	49.151	49.1923	49.2336	49.2687	49.3037	49.3393	49.3749	49.4104	49.446	49.4816
969	46.5426	46.6509	46.7567	46.8588	46.9585	47.0552	47.1497	47.239	47.3278	47.4127	47.4974	47.5763	47.6547	47.7305	47.8046	47.8788	47.9462	48.0133	48.0804	48.1451	48.208	48.271	48.3299	48.3861	48.4423	48.4988	48.5526	48.6035	48.6554	48.7073	48.7578	48.8035	48.8499	48.8968	48.9437	48.9873	49.0279	49.0685	49.109	49.1498	49.1911	49.2324	49.2676	49.3026	49.3382	49.3738	49.4093	49.4449	49.4805
970	46.5415	46.6498	46.7556	46.8577	46.9574	47.054	47.1485	47.2379	47.3266	47.4115	47.4962	47.5752	47.6535	47.7293	47.8035	47.8776	47.945	48.0121	48.0792	48.1439	48.2068	48.2698	48.3288	48.3849	48.4411	48.4976	48.5514	48.6023	48.6542	48.7062	48.7567	48.8023	48.8487	48.8956	48.9425	48.9861	49.0267	49.0673	49.1079	49.1487	49.19	49.2313	49.2665	49.3015	49.3371	49.3726	49.4082	49.4438	49.4794
971	46.5404	46.6487	46.7544	46.8566	46.9562	47.0529	47.1474	47.2367	47.3254	47.4104	47.4951	47.574	47.6523	47.7281	47.8023	47.8764	47.9438	48.0109	48.078	48.1427	48.2057	48.2686	48.3276	48.3838	48.4399	48.4964	48.5502	48.6011	48.653	48.705	48.7555	48.8011	48.8476	48.8944	48.9413	48.985	49.0256	49.0662	49.1068	49.1475	49.1888	49.2302	49.2653	49.3004	49.336	49.3715	49.4071	49.4427	49.4783
972	46.5393	46.6475	46.7533	46.8554	46.9551	47.0517	47.1462	47.2355	47.3242	47.4092	47.4939	47.5728	47.6512	47.7269	47.8011	47.8752	47.9426	48.0097	48.0768	48.1415	48.2045	48.2674	48.3264	48.3826	48.4388	48.4952	48.5491	48.5999	48.6518	48.7038	48.7543	48.7999	48.8464	48.8933	48.9402	48.9838	49.0244	49.065	49.1056	49.1464	49.1877	49.229	49.2642	49.2993	49.3348	49.3704	49.406	49.4416	49.4772
973	46.5382	46.6464	46.7522	46.8543	46.954	47.0506	47.1451	47.2344	47.3231	47.408	47.4927	47.5716	47.65	47.7257	47.7999	47.8741	47.9415	48.0086	48.0757	48.1404	48.2033	48.2662	48.3252	48.3814	48.4376	48.494	48.5479	48.5988	48.6507	48.7026	48.7531	48.7988	48.8452	48.8921	48.939	48.9826	49.0232	49.0639	49.1045	49.1452	49.1866	49.2279	49.2631	49.2981	49.3337	49.3693	49.4049	49.4405	49.4761
974	46.537	46.6453	46.751	46.8531	46.9528	47.0494	47.1439	47.2332	47.3219	47.4069	47.4915	47.5705	47.6488	47.7246	47.7987	47.8729	47.9403	48.0074	48.0745	48.1392	48.2021	48.265	48.324	48.3802	48.4364	48.4929	48.5467	48.5976	48.6495	48.7015	48.752	48.7976	48.8441	48.891	48.9379	48.9815	49.0221	49.0627	49.1033	49.1441	49.1854	49.2268	49.262	49.297	49.3326	49.3682	49.4038	49.4394	49.475
975	46.5359	46.6442	46.7499	46.852	46.9517	47.0483	47.1428	47.232	47.3207	47.4057	47.4904	47.5693	47.6476	47.7234	47.7975	47.8717	47.9391	48.0062	48.0733	48.138	48.2009	48.2638	48.3228	48.379	48.4352	48.4917	48.5455	48.5964	48.6483	48.7003	48.7508	48.7964	48.8429	48.8898	48.9367	48.9803	49.021	49.0616	49.1022	49.143	49.1843	49.2256	49.2608	49.2959	49.3315	49.3671	49.4027	49.4383	49.4739
976	46.5348	46.643	46.7488	46.8509	46.9505	47.0471	47.1416	47.2309	47.3196	47.4045	47.4892	47.5681	47.6464	47.7222	47.7964	47.8705	47.9379	48.005	48.0721	48.1368	48.1997	48.2626	48.3216	48.3778	48.434	48.4905	48.5443	48.5952	48.6471	48.6991	48.7496	48.7953	48.8417	48.8886	48.9355	48.9792	49.0198	49.0604	49.101	49.1418	49.1832	49.2245	49.2597	49.2948	49.3304	49.366	49.4016	49.4372	49.4728
977	46.5337	46.6419	46.7476	46.8497	46.9494	47.046	47.1405	47.2297	47.3184	47.4034	47.488	47.5669	47.6453	47.721	47.7952	47.8693	47.9367	48.0038	48.0709	48.1356	48.1985	48.2615	48.3205	48.3767	48.4329	48.4893	48.5432	48.5941	48.646	48.698	48.7485	48.7941	48.8406	48.8875	48.9344	48.978	49.0187	49.0593	49.0999	49.1407	49.182	49.2234	49.2586	49.2937	49.3293	49.3649	49.4005	49.4361	49.4717
978	46.5326	46.6408	46.7465	46.8486	46.9482	47.0448	47.1393	47.2286	47.3173	47.4022	47.4869	47.5658	47.6441	47.7199	47.794	47.8682	47.9355	48.0026	48.0697	48.1344	48.1974	48.2603	48.3193	48.3755	48.4317	48.4882	48.542	48.5929	48.6448	48.6968	48.7473	48.793	48.8394	48.8863	48.9332	48.9769	49.0175	49.0581	49.0988	49.1396	49.1809	49.2223	49.2575	49.2925	49.3282	49.3638	49.3994	49.435	49.4706
979	46.5314	46.6397	46.7454	46.8474	46.9471	47.0437	47.1381	47.2274	47.3161	47.401	47.4857	47.5646	47.6429	47.7187	47.7928	47.867	47.9344	48.0015	48.0686	48.1333	48.1962	48.2591	48.3181	48.3743	48.4305	48.487	48.5408	48.5917	48.6436	48.6956	48.7461	48.7918	48.8383	48.8852	48.9321	48.9757	49.0164	49.057	49.0976	49.1384	49.1798	49.2211	49.2563	49.2914	49.3271	49.3627	49.3983	49.4339	49.4696
980	46.5303	46.6385	46.7442	46.8463	46.946	47.0425	47.137	47.2263	47.3149	47.3999	47.4845	47.5634	47.6418	47.7175	47.7917	47.8658	47.9332	48.0003	48.0674	48.1321	48.195	48.2579	48.3169	48.3731	48.4293	48.4858	48.5396	48.5905	48.6425	48.6944	48.745	48.7906	48.8371	48.884	48.9309	48.9746	49.0152	49.0559	49.0965	49.1373	49.1787	49.22	49.2552	49.2903	49.326	49.3616	49.3972	49.4328	49.4685
981	46.5292	46.6374	46.7431	46.8452	46.9448	47.0414	47.1359	47.2251	47.3138	47.3987	47.4834	47.5623	47.6406	47.7163	47.7905	47.8646	47.932	47.9991	48.0662	48.1309	48.1938	48.2568	48.3158	48.372	48.4282	48.4846	48.5385	48.5894	48.6413	48.6933	48.7438	48.7895	48.8359	48.8829	48.9298	48.9734	49.0141	49.0547	49.0954	49.1362	49.1775	49.2189	49.2541	49.2892	49.3248	49.3605	49.3961	49.4318	49.4674
982	46.5281	46.6363	46.742	46.844	46.9437	47.0403	47.1347	47.224	47.3126	47.3976	47.4822	47.5611	47.6394	47.7152	47.7893	47.8635	47.9308	47.9979	48.065	48.1297	48.1927	48.2556	48.3146	48.3708	48.427	48.4835	48.5373	48.5882	48.6401	48.6921	48.7426	48.7883	48.8348	48.8817	48.9286	48.9723	49.0129	49.0536	49.0942	49.135	49.1764	49.2178	49.253	49.2881	49.3237	49.3594	49.395	49.4307	49.4663
983	46.527	46.6352	46.7409	46.8429	46.9425	47.0391	47.1336	47.2228	47.3115	47.3964	47.481	47.5599	47.6383	47.714	47.7881	47.8623	47.9297	47.9968	48.0639	48.1286	48.1915	48.2544	48.3134	48.3696	48.4258	48.4823	48.5361	48.587	48.639	48.691	48.7415	48.7872	48.8336	48.8806	48.9275	48.9711	49.0118	49.0524	49.0931	49.1339	49.1753	49.2167	49.2519	49.287	49.3226	49.3583	49.3939	49.4296	49.4652
984	46.5259	46.6341	46.7398	46.8418	46.9414	47.038	47.1324	47.2217	47.3103	47.3952	47.4799	47.5588	47.6371	47.7128	47.787	47.8611	47.9285	47.9956	48.0627	48.1274	48.1903	48.2532	48.3122	48.3684	48.4246	48.4811	48.535	48.5859	48.6378	48.6898	48.7403	48.786	48.8325	48.8794	48.9263	48.97	49.0107	49.0513	49.092	49.1328	49.1742	49.2155	49.2508	49.2859	49.3215	49.3572	49.3928	49.4285	49.4641
985	46.5248	46.6329	46.7386	46.8407	46.9403	47.0368	47.1313	47.2205	47.3092	47.3941	47.4787	47.5576	47.6359	47.7117	47.7858	47.8599	47.9273	47.9944	48.0615	48.1262	48.1891	48.2521	48.3111	48.3673	48.4235	48.4799	48.5338	48.5847	48.6366	48.6886	48.7392	48.7848	48.8313	48.8783	48.9252	48.9689	49.0095	49.0502	49.0908	49.1317	49.173	49.2144	49.2497	49.2848	49.3204	49.3561	49.3917	49.4274	49.4631
986	46.5237	46.6318	46.7375	46.8395	46.9391	47.0357	47.1301	47.2194	47.308	47.3929	47.4776	47.5565	47.6348	47.7105	47.7846	47.8588	47.9262	47.9933	48.0603	48.125	48.188	48.2509	48.3099	48.3661	48.4223	48.4788	48.5326	48.5835	48.6355	48.6875	48.738	48.7837	48.8302	48.8771	48.924	48.9677	49.0084	49.049	49.0897	49.1305	49.1719	49.2133	49.2485	49.2837	49.3193	49.355	49.3906	49.4263	49.462
987	46.5226	46.6307	46.7364	46.8384	46.938	47.0346	47.129	47.2182	47.3069	47.3918	47.4764	47.5553	47.6336	47.7093	47.7835	47.8576	47.925	47.9921	48.0592	48.1239	48.1868	48.2497	48.3087	48.3649	48.4211	48.4776	48.5315	48.5824	48.6343	48.6863	48.7369	48.7825	48.829	48.876	48.9229	48.9666	49.0072	49.0479	49.0886	49.1294	49.1708	49.2122	49.2474	49.2826	49.3182	49.3539	49.3896	49.4252	49.4609
988	46.5215	46.6296	46.7353	46.8373	46.9369	47.0334	47.1279	47.2171	47.3057	47.3906	47.4753	47.5541	47.6324	47.7082	47.7823	47.8564	47.9238	47.9909	48.058	48.1227	48.1856	48.2485	48.3076	48.3638	48.42	48.4765	48.5303	48.5812	48.6331	48.6852	48.7357	48.7814	48.8279	48.8748	48.9218	48.9654	49.0061	49.0468	49.0874	49.1283	49.1697	49.2111	49.2463	49.2815	49.3171	49.3528	49.3885	49.4241	49.4598
989	46.5203	46.6285	46.7342	46.8362	46.9358	47.0323	47.1267	47.2159	47.3046	47.3895	47.4741	47.553	47.6313	47.707	47.7812	47.8553	47.9227	47.9898	48.0568	48.1215	48.1845	48.2474	48.3064	48.3626	48.4188	48.4753	48.5291	48.5801	48.632	48.684	48.7345	48.7802	48.8267	48.8737	48.9206	48.9643	49.005	49.0456	49.0863	49.1272	49.1686	49.2099	49.2452	49.2803	49.316	49.3517	49.3874	49.4231	49.4587
990	46.5192	46.6274	46.733	46.835	46.9346	47.0312	47.1256	47.2148	47.3034	47.3883	47.473	47.5518	47.6301	47.7059	47.78	47.8541	47.9215	47.9886	48.0557	48.1204	48.1833	48.2462	48.3052	48.3614	48.4176	48.4741	48.528	48.5789	48.6308	48.6828	48.7334	48.7791	48.8256	48.8725	48.9195	48.9632	49.0038	49.0445	49.0852	49.126	49.1674	49.2088	49.2441	49.2792	49.3149	49.3506	49.3863	49.422	49.4577
991	46.5181	46.6263	46.7319	46.8339	46.9335	47.03	47.1244	47.2137	47.3023	47.3872	47.4718	47.5507	47.629	47.7047	47.7788	47.853	47.9203	47.9874	48.0545	48.1192	48.1821	48.245	48.3041	48.3603	48.4165	48.473	48.5268	48.5777	48.6297	48.6817	48.7322	48.7779	48.8244	48.8714	48.9183	48.962	49.0027	49.0434	49.0841	49.1249	49.1663	49.2077	49.243	49.2781	49.3138	49.3495	49.3852	49.4209	49.4566
992	46.517	46.6252	46.7308	46.8328	46.9324	47.0289	47.1233	47.2125	47.3012	47.386	47.4707	47.5495	47.6278	47.7035	47.7777	47.8518	47.9192	47.9863	48.0533	48.118	48.181	48.2439	48.3029	48.3591	48.4153	48.4718	48.5257	48.5766	48.6285	48.6805	48.7311	48.7768	48.8233	48.8702	48.9172	48.9609	49.0016	49.0423	49.0829	49.1238	49.1652	49.2066	49.2419	49.277	49.3127	49.3484	49.3841	49.4198	49.4555
993	46.5159	46.6241	46.7297	46.8317	46.9313	47.0278	47.1222	47.2114	47.3	47.3849	47.4695	47.5484	47.6267	47.7024	47.7765	47.8506	47.918	47.9851	48.0522	48.1169	48.1798	48.2427	48.3017	48.3579	48.4142	48.4706	48.5245	48.5754	48.6274	48.6794	48.7299	48.7756	48.8221	48.8691	48.9161	48.9598	49.0004	49.0411	49.0818	49.1227	49.1641	49.2055	49.2408	49.2759	49.3116	49.3473	49.383	49.4187	49.4544
994	46.5148	46.623	46.7286	46.8306	46.9301	47.0267	47.121	47.2102	47.2989	47.3837	47.4684	47.5472	47.6255	47.7012	47.7754	47.8495	47.9169	47.9839	48.051	48.1157	48.1786	48.2416	48.3006	48.3568	48.413	48.4695	48.5233	48.5743	48.6262	48.6782	48.7288	48.7745	48.821	48.868	48.9149	48.9586	48.9993	49.04	49.0807	49.1216	49.163	49.2044	49.2397	49.2748	49.3105	49.3462	49.3819	49.4177	49.4534
995	46.5137	46.6219	46.7275	46.8295	46.929	47.0255	47.1199	47.2091	47.2977	47.3826	47.4672	47.5461	47.6244	47.7001	47.7742	47.8483	47.9157	47.9828	48.0499	48.1146	48.1775	48.2404	48.2994	48.3556	48.4118	48.4683	48.5222	48.5731	48.6251	48.6771	48.7276	48.7733	48.8199	48.8668	48.9138	48.9575	48.9982	49.0389	49.0796	49.1204	49.1619	49.2033	49.2386	49.2737	49.3094	49.3452	49.3809	49.4166	49.4523
996	46.5127	46.6208	46.7264	46.8283	46.9279	47.0244	47.1188	47.208	47.2966	47.3815	47.4661	47.5449	47.6232	47.6989	47.773	47.8472	47.9145	47.9816	48.0487	48.1134	48.1763	48.2392	48.2982	48.3545	48.4107	48.4672	48.521	48.572	48.6239	48.6759	48.7265	48.7722	48.8187	48.8657	48.9126	48.9564	48.9971	49.0378	49.0785	49.1193	49.1607	49.2022	49.2375	49.2726	49.3084	49.3441	49.3798	49.4155	49.4512
997	46.5116	46.6197	46.7253	46.8272	46.9268	47.0233	47.1176	47.2068	47.2955	47.3803	47.4649	47.5438	47.6221	47.6978	47.7719	47.846	47.9134	47.9805	48.0475	48.1122	48.1752	48.2381	48.2971	48.3533	48.4095	48.466	48.5199	48.5708	48.6228	48.6748	48.7254	48.7711	48.8176	48.8645	48.9115	48.9552	48.9959	49.0366	49.0773	49.1182	49.1596	49.2011	49.2364	49.2715	49.3073	49.343	49.3787	49.4144	49.4501
998	46.5105	46.6186	46.7242	46.8261	46.9257	47.0222	47.1165	47.2057	47.2943	47.3792	47.4638	47.5426	47.6209	47.6966	47.7707	47.8449	47.9122	47.9793	48.0464	48.1111	48.174	48.2369	48.2959	48.3522	48.4084	48.4649	48.5187	48.5697	48.6216	48.6736	48.7242	48.7699	48.8164	48.8634	48.9104	48.9541	48.9948	49.0355	49.0762	49.1171	49.1585	49.2	49.2353	49.2704	49.3062	49.3419	49.3776	49.4133	49.4491
999	46.5094	46.6175	46.7231	46.825	46.9245	47.021	47.1154	47.2046	47.2932	47.378	47.4626	47.5415	47.6198	47.6955	47.7696	47.8437	47.9111	47.9782	48.0452	48.1099	48.1728	48.2358	48.2948	48.351	48.4072	48.4637	48.5176	48.5685	48.6205	48.6725	48.7231	48.7688	48.8153	48.8623	48.9093	48.953	48.9937	49.0344	49.0751	49.116	49.1574	49.1989	49.2342	49.2693	49.3051	49.3408	49.3765	49.4123	49.448
1000	46.5083	46.6164	46.7219	46.8239	46.9234	47.0199	47.1143	47.2035	47.2921	47.3769	47.4615	47.5404	47.6186	47.6943	47.7684	47.8426	47.9099	47.977	48.0441	48.1088	48.1717	48.2346	48.2936	48.3498	48.4061	48.4626	48.5164	48.5674	48.6193	48.6714	48.7219	48.7676	48.8142	48.8611	48.9081	48.9518	48.9926	49.0333	49.074	49.1149	49.1563	49.1977	49.2331	49.2683	49.304	49.3397	49.3755	49.4112	49.4469
1001	46.5072	46.6153	46.7208	46.8228	46.9223	47.0188	47.1131	47.2023	47.2909	47.3758	47.4604	47.5392	47.6175	47.6932	47.7673	47.8414	47.9088	47.9759	48.0429	48.1076	48.1705	48.2335	48.2925	48.3487	48.4049	48.4614	48.5153	48.5662	48.6182	48.6702	48.7208	48.7665	48.813	48.86	48.907	48.9507	48.9914	49.0321	49.0729	49.1138	49.1552	49.1966	49.232	49.2672	49.3029	49.3386	49.3744	49.4101	49.4459
1002	46.5061	46.6142	46.7197	46.8217	46.9212	47.0177	47.112	47.2012	47.2898	47.3746	47.4592	47.5381	47.6163	47.692	47.7661	47.8403	47.9076	47.9747	48.0418	48.1065	48.1694	48.2323	48.2913	48.3475	48.4038	48.4603	48.5141	48.5651	48.617	48.6691	48.7196	48.7654	48.8119	48.8589	48.9059	48.9496	48.9903	49.031	49.0718	49.1127	49.1541	49.1955	49.2309	49.2661	49.3018	49.3376	49.3733	49.409	49.4448
1003	46.505	46.6131	46.7186	46.8206	46.9201	47.0166	47.1109	47.2001	47.2887	47.3735	47.4581	47.5369	47.6152	47.6909	47.765	47.8391	47.9065	47.9736	48.0406	48.1053	48.1682	48.2312	48.2902	48.3464	48.4026	48.4591	48.513	48.5639	48.6159	48.6679	48.7185	48.7642	48.8108	48.8577	48.9047	48.9485	48.9892	49.0299	49.0706	49.1115	49.153	49.1944	49.2298	49.265	49.3007	49.3365	49.3722	49.408	49.4437
1004	46.5039	46.612	46.7175	46.8195	46.919	47.0154	47.1098	47.199	47.2875	47.3724	47.457	47.5358	47.6141	47.6898	47.7639	47.838	47.9053	47.9724	48.0395	48.1042	48.1671	48.23	48.289	48.3452	48.4015	48.458	48.5118	48.5628	48.6147	48.6668	48.7174	48.7631	48.8096	48.8566	48.9036	48.9473	48.9881	49.0288	49.0695	49.1104	49.1519	49.1933	49.2287	49.2639	49.2996	49.3354	49.3711	49.4069	49.4427
1005	46.5029	46.6109	46.7165	46.8184	46.9179	47.0143	47.1087	47.1978	47.2864	47.3712	47.4558	47.5347	47.6129	47.6886	47.7627	47.8368	47.9042	47.9713	48.0383	48.103	48.1659	48.2289	48.2879	48.3441	48.4003	48.4568	48.5107	48.5616	48.6136	48.6656	48.7162	48.762	48.8085	48.8555	48.9025	48.9462	48.9869	49.0277	49.0684	49.1093	49.1508	49.1922	49.2276	49.2628	49.2986	49.3343	49.3701	49.4058	49.4416
1006	46.5018	46.6098	46.7154	46.8173	46.9168	47.0132	47.1075	47.1967	47.2853	47.3701	47.4547	47.5335	47.6118	47.6875	47.7616	47.8357	47.903	47.9701	48.0372	48.1019	48.1648	48.2277	48.2867	48.3429	48.3992	48.4557	48.5096	48.5605	48.6125	48.6645	48.7151	48.7608	48.8074	48.8544	48.9014	48.9451	48.9858	49.0266	49.0673	49.1082	49.1497	49.1911	49.2265	49.2617	49.2975	49.3332	49.369	49.4048	49.4405
1007	46.5007	46.6087	46.7143	46.8162	46.9157	47.0121	47.1064	47.1956	47.2842	47.369	47.4536	47.5324	47.6106	47.6863	47.7604	47.8345	47.9019	47.969	48.036	48.1007	48.1636	48.2266	48.2856	48.3418	48.398	48.4545	48.5084	48.5594	48.6113	48.6634	48.714	48.7597	48.8062	48.8532	48.9002	48.944	48.9847	49.0255	49.0662	49.1071	49.1486	49.19	49.2254	49.2606	49.2964	49.3322	49.3679	49.4037	49.4395
1008	46.4996	46.6076	46.7132	46.8151	46.9145	47.011	47.1053	47.1945	47.283	47.3679	47.4524	47.5313	47.6095	47.6852	47.7593	47.8334	47.9007	47.9678	48.0349	48.0996	48.1625	48.2254	48.2844	48.3407	48.3969	48.4534	48.5073	48.5582	48.6102	48.6622	48.7128	48.7586	48.8051	48.8521	48.8991	48.9429	48.9836	49.0243	49.0651	49.106	49.1475	49.1889	49.2243	49.2595	49.2953	49.3311	49.3669	49.4026	49.4384
1009	46.4985	46.6065	46.7121	46.814	46.9134	47.0099	47.1042	47.1933	47.2819	47.3667	47.4513	47.5301	47.6084	47.6841	47.7582	47.8322	47.8996	47.9667	48.0338	48.0984	48.1614	48.2243	48.2833	48.3395	48.3957	48.4522	48.5061	48.5571	48.6091	48.6611	48.7117	48.7574	48.804	48.851	48.898	48.9417	48.9825	49.0232	49.064	49.1049	49.1464	49.1879	49.2232	49.2584	49.2942	49.33	49.3658	49.4016	49.4373
1010	46.4974	46.6055	46.711	46.8129	46.9123	47.0088	47.1031	47.1922	47.2808	47.3656	47.4502	47.529	47.6072	47.6829	47.757	47.8311	47.8985	47.9655	48.0326	48.0973	48.1602	48.2231	48.2822	48.3384	48.3946	48.4511	48.505	48.5559	48.6079	48.66	48.7106	48.7563	48.8029	48.8499	48.8969	48.9406	48.9814	49.0221	49.0629	49.1038	49.1453	49.1868	49.2221	49.2574	49.2931	49.3289	49.3647	49.4005	49.4363
1011	46.4964	46.6044	46.7099	46.8118	46.9112	47.0077	47.102	47.1911	47.2797	47.3645	47.449	47.5279	47.6061	47.6818	47.7559	47.83	47.8973	47.9644	48.0315	48.0961	48.1591	48.222	48.281	48.3372	48.3935	48.45	48.5039	48.5548	48.6068	48.6588	48.7094	48.7552	48.8017	48.8487	48.8957	48.9395	48.9803	49.021	49.0618	49.1027	49.1442	49.1857	49.221	49.2563	49.2921	49.3279	49.3636	49.3994	49.4352
1012	46.4953	46.6033	46.7088	46.8107	46.9101	47.0066	47.1009	47.19	47.2786	47.3634	47.4479	47.5267	47.605	47.6807	47.7547	47.8288	47.8962	47.9633	48.0303	48.095	48.1579	48.2209	48.2799	48.3361	48.3923	48.4488	48.5027	48.5537	48.6057	48.6577	48.7083	48.754	48.8006	48.8476	48.8946	48.9384	48.9791	49.0199	49.0607	49.1016	49.1431	49.1846	49.2199	49.2552	49.291	49.3268	49.3626	49.3984	49.4342
1013	46.4942	46.6022	46.7077	46.8096	46.909	47.0055	47.0998	47.1889	47.2774	47.3622	47.4468	47.5256	47.6038	47.6795	47.7536	47.8277	47.8951	47.9621	48.0292	48.0939	48.1568	48.2197	48.2787	48.335	48.3912	48.4477	48.5016	48.5525	48.6045	48.6566	48.7072	48.7529	48.7995	48.8465	48.8935	48.9373	48.978	49.0188	49.0596	49.1005	49.142	49.1835	49.2189	49.2541	49.2899	49.3257	49.3615	49.3973	49.4331
1014	46.4931	46.6011	46.7066	46.8085	46.9079	47.0044	47.0987	47.1878	47.2763	47.3611	47.4457	47.5245	47.6027	47.6784	47.7525	47.8266	47.8939	47.961	48.0281	48.0927	48.1557	48.2186	48.2776	48.3338	48.3901	48.4466	48.5005	48.5514	48.6034	48.6554	48.706	48.7518	48.7984	48.8454	48.8924	48.9362	48.9769	49.0177	49.0585	49.0994	49.1409	49.1824	49.2178	49.253	49.2888	49.3246	49.3604	49.3962	49.432
[truncated: 2,586 more rows]
[truncated: 428 more columns]

## Sheet: Sheet2
1000000	1000000	1000000	1000000	1000000	1000000	1000000	9	10	11	12	13	14	15	16	17	18	19	20	21	22	23	24	25	26	27	28	29	30	31	32	33	34	35	36	37	38	39	40	41	42	43	44	45	46	47	48	49	50	51
[truncated: 1,801 more rows]
[truncated: 426 more columns]
