# Supplementary material for: Numerical simulation research on thermal insulation performance of composite heat-insulation zone structure in hydrothermal high-temperature mine
Source: Sci Rep. 2024 Jun 18;14:14096. doi: 10.1038/s41598-024-64702-4 (PMC11189482; doi:10.1038/s41598-024-64702-4)
Supplement: Supplementary file 1 — Supplementary Information. [file 41598_2024_64702_MOESM1_ESM.zip › Heat-regulating circle scenario 3-2.txt]

% Model:              方案三.mph
% Version:            COMSOL 5.6.0.280
% Date:               Sep 21 2022, 17:15
% Table:              表格: 表格 12 {tbl12} - 点计算: 点计算 1 {pev1}
% grdr (W/(m*K))         t (d)                    温度 (degC), 点: (52.4, 78.1)温度 (degC), 点: (52.5, 78.1)温度 (degC), 点: (52.6, 78.1)温度 (degC), 点: (52.7, 78.1)温度 (degC), 点: (52.8, 78.1)温度 (degC), 点: (52.9, 78.1)温度 (degC), 点: (53, 78.1) 温度 (degC), 点: (53.1, 78.1)温度 (degC), 点: (53.2, 78.1)温度 (degC), 点: (53.3, 78.1)温度 (degC), 点: (53.4, 78.1)温度 (degC), 点: (53.5, 78.1)温度 (degC), 点: (53.6, 78.1)温度 (degC), 点: (53.7, 78.1)温度 (degC), 点: (53.8, 78.1)温度 (degC), 点: (53.9, 78.1)温度 (degC), 点: (54, 78.1) 温度 (degC), 点: (54.1, 78.1)温度 (degC), 点: (54.2, 78.1)温度 (degC), 点: (54.3, 78.1)温度 (degC), 点: (54.4, 78.1)温度 (degC), 点: (54.5, 78.1)温度 (degC), 点: (54.6, 78.1)温度 (degC), 点: (54.7, 78.1)温度 (degC), 点: (54.8, 78.1)温度 (degC), 点: (54.9, 78.1)温度 (degC), 点: (55, 78.1) 温度 (degC), 点: (55.1, 78.1)温度 (degC), 点: (55.2, 78.1)温度 (degC), 点: (55.3, 78.1)温度 (degC), 点: (55.4, 78.1)温度 (degC), 点: (55.5, 78.1)温度 (degC), 点: (55.6, 78.1)温度 (degC), 点: (55.7, 78.1)温度 (degC), 点: (55.8, 78.1)温度 (degC), 点: (55.9, 78.1)温度 (degC), 点: (56, 78.1) 温度 (degC), 点: (56.1, 78.1)温度 (degC), 点: (56.2, 78.1)温度 (degC), 点: (56.3, 78.1)温度 (degC), 点: (56.4, 78.1)温度 (degC), 点: (56.5, 78.1)温度 (degC), 点: (56.6, 78.1)温度 (degC), 点: (56.7, 78.1)温度 (degC), 点: (56.8, 78.1)温度 (degC), 点: (56.9, 78.1)温度 (degC), 点: (57, 78.1) 温度 (degC), 点: (57.1, 78.1)温度 (degC), 点: (57.2, 78.1)温度 (degC), 点: (57.3, 78.1)温度 (degC), 点: (57.4, 78.1)温度 (degC), 点: (57.5, 78.1)温度 (degC), 点: (57.6, 78.1)温度 (degC), 点: (57.7, 78.1)温度 (degC), 点: (57.8, 78.1)温度 (degC), 点: (57.9, 78.1)温度 (degC), 点: (58, 78.1) 温度 (degC), 点: (58.1, 78.1)温度 (degC), 点: (58.2, 78.1)温度 (degC), 点: (58.3, 78.1)温度 (degC), 点: (58.4, 78.1)温度 (degC), 点: (58.5, 78.1)温度 (degC), 点: (58.6, 78.1)温度 (degC), 点: (58.7, 78.1)温度 (degC), 点: (58.8, 78.1)温度 (degC), 点: (58.9, 78.1)温度 (degC), 点: (59, 78.1) 温度 (degC), 点: (59.1, 78.1)温度 (degC), 点: (59.2, 78.1)温度 (degC), 点: (59.3, 78.1)温度 (degC), 点: (59.4, 78.1)温度 (degC), 点: (59.5, 78.1)温度 (degC), 点: (59.6, 78.1)温度 (degC), 点: (59.7, 78.1)温度 (degC), 点: (59.8, 78.1)温度 (degC), 点: (59.9, 78.1)温度 (degC), 点: (60, 78.1) 温度 (degC), 点: (60.1, 78.1)温度 (degC), 点: (60.2, 78.1)温度 (degC), 点: (60.3, 78.1)温度 (degC), 点: (60.4, 78.1)温度 (degC), 点: (60.5, 78.1)温度 (degC), 点: (60.6, 78.1)温度 (degC), 点: (60.7, 78.1)温度 (degC), 点: (60.8, 78.1)温度 (degC), 点: (60.9, 78.1)温度 (degC), 点: (61, 78.1) 温度 (degC), 点: (61.1, 78.1)温度 (degC), 点: (61.2, 78.1)温度 (degC), 点: (61.3, 78.1)温度 (degC), 点: (61.4, 78.1)温度 (degC), 点: (61.5, 78.1)温度 (degC), 点: (61.6, 78.1)温度 (degC), 点: (61.7, 78.1)温度 (degC), 点: (61.8, 78.1)温度 (degC), 点: (61.9, 78.1)温度 (degC), 点: (62, 78.1) 温度 (degC), 点: (62.1, 78.1)温度 (degC), 点: (62.2, 78.1)温度 (degC), 点: (62.3, 78.1)温度 (degC), 点: (62.4, 78.1)温度 (degC), 点: (62.5, 78.1)温度 (degC), 点: (62.6, 78.1)温度 (degC), 点: (62.7, 78.1)温度 (degC), 点: (62.8, 78.1)温度 (degC), 点: (62.9, 78.1)温度 (degC), 点: (63, 78.1) 温度 (degC), 点: (63.1, 78.1)温度 (degC), 点: (63.2, 78.1)温度 (degC), 点: (63.3, 78.1)温度 (degC), 点: (63.4, 78.1)温度 (degC), 点: (63.5, 78.1)温度 (degC), 点: (63.6, 78.1)温度 (degC), 点: (63.7, 78.1)温度 (degC), 点: (63.8, 78.1)温度 (degC), 点: (63.9, 78.1)温度 (degC), 点: (64, 78.1) 温度 (degC), 点: (64.1, 78.1)温度 (degC), 点: (64.2, 78.1)温度 (degC), 点: (64.3, 78.1)温度 (degC), 点: (64.4, 78.1)温度 (degC), 点: (64.5, 78.1)温度 (degC), 点: (64.6, 78.1)温度 (degC), 点: (64.7, 78.1)温度 (degC), 点: (64.8, 78.1)温度 (degC), 点: (64.9, 78.1)温度 (degC), 点: (65, 78.1) 温度 (degC), 点: (65.1, 78.1)温度 (degC), 点: (65.2, 78.1)温度 (degC), 点: (65.3, 78.1)温度 (degC), 点: (65.4, 78.1)温度 (degC), 点: (65.5, 78.1)温度 (degC), 点: (65.6, 78.1)温度 (degC), 点: (65.7, 78.1)温度 (degC), 点: (65.8, 78.1)温度 (degC), 点: (65.9, 78.1)温度 (degC), 点: (66, 78.1) 温度 (degC), 点: (66.1, 78.1)温度 (degC), 点: (66.2, 78.1)温度 (degC), 点: (66.3, 78.1)温度 (degC), 点: (66.4, 78.1)温度 (degC), 点: (66.5, 78.1)温度 (degC), 点: (66.6, 78.1)温度 (degC), 点: (66.7, 78.1)温度 (degC), 点: (66.8, 78.1)温度 (degC), 点: (66.9, 78.1)温度 (degC), 点: (67, 78.1) 温度 (degC), 点: (67.1, 78.1)温度 (degC), 点: (67.2, 78.1)温度 (degC), 点: (67.3, 78.1)温度 (degC), 点: (67.4, 78.1)温度 (degC), 点: (67.5, 78.1)温度 (degC), 点: (67.6, 78.1)温度 (degC), 点: (67.7, 78.1)温度 (degC), 点: (67.8, 78.1)温度 (degC), 点: (67.9, 78.1)温度 (degC), 点: (68, 78.1) 温度 (degC), 点: (68.1, 78.1)温度 (degC), 点: (68.2, 78.1)温度 (degC), 点: (68.3, 78.1)温度 (degC), 点: (68.4, 78.1)温度 (degC), 点: (68.5, 78.1)温度 (degC), 点: (68.6, 78.1)温度 (degC), 点: (68.7, 78.1)温度 (degC), 点: (68.8, 78.1)温度 (degC), 点: (68.9, 78.1)温度 (degC), 点: (69, 78.1) 温度 (degC), 点: (69.1, 78.1)温度 (degC), 点: (69.2, 78.1)温度 (degC), 点: (69.3, 78.1)温度 (degC), 点: (69.4, 78.1)温度 (degC), 点: (69.5, 78.1)温度 (degC), 点: (69.6, 78.1)温度 (degC), 点: (69.7, 78.1)温度 (degC), 点: (69.8, 78.1)温度 (degC), 点: (69.9, 78.1)温度 (degC), 点: (70, 78.1) 温度 (degC), 点: (70.1, 78.1)温度 (degC), 点: (70.2, 78.1)温度 (degC), 点: (70.3, 78.1)温度 (degC), 点: (70.4, 78.1)温度 (degC), 点: (70.5, 78.1)温度 (degC), 点: (70.6, 78.1)温度 (degC), 点: (70.7, 78.1)温度 (degC), 点: (70.8, 78.1)温度 (degC), 点: (70.9, 78.1)温度 (degC), 点: (71, 78.1) 温度 (degC), 点: (71.1, 78.1)温度 (degC), 点: (71.2, 78.1)温度 (degC), 点: (71.3, 78.1)温度 (degC), 点: (71.4, 78.1)温度 (degC), 点: (71.5, 78.1)温度 (degC), 点: (71.6, 78.1)温度 (degC), 点: (71.7, 78.1)温度 (degC), 点: (71.8, 78.1)温度 (degC), 点: (71.9, 78.1)温度 (degC), 点: (72, 78.1) 温度 (degC), 点: (72.1, 78.1)温度 (degC), 点: (72.2, 78.1)温度 (degC), 点: (72.3, 78.1)温度 (degC), 点: (72.4, 78.1)温度 (degC), 点: (72.5, 78.1)温度 (degC), 点: (72.6, 78.1)温度 (degC), 点: (72.7, 78.1)温度 (degC), 点: (72.8, 78.1)温度 (degC), 点: (72.9, 78.1)温度 (degC), 点: (73, 78.1) 温度 (degC), 点: (73.1, 78.1)温度 (degC), 点: (73.2, 78.1)温度 (degC), 点: (73.3, 78.1)温度 (degC), 点: (73.4, 78.1)温度 (degC), 点: (73.5, 78.1)温度 (degC), 点: (73.6, 78.1)温度 (degC), 点: (73.7, 78.1)温度 (degC), 点: (73.8, 78.1)温度 (degC), 点: (73.9, 78.1)温度 (degC), 点: (74, 78.1) 温度 (degC), 点: (74.1, 78.1)温度 (degC), 点: (74.2, 78.1)温度 (degC), 点: (74.3, 78.1)温度 (degC), 点: (74.4, 78.1)温度 (degC), 点: (74.5, 78.1)温度 (degC), 点: (74.6, 78.1)温度 (degC), 点: (74.7, 78.1)温度 (degC), 点: (74.8, 78.1)温度 (degC), 点: (74.9, 78.1)温度 (degC), 点: (75, 78.1) 温度 (degC), 点: (75.1, 78.1)温度 (degC), 点: (75.2, 78.1)温度 (degC), 点: (75.3, 78.1)温度 (degC), 点: (75.4, 78.1)温度 (degC), 点: (75.5, 78.1)温度 (degC), 点: (75.6, 78.1)温度 (degC), 点: (75.7, 78.1)温度 (degC), 点: (75.8, 78.1)温度 (degC), 点: (75.9, 78.1)温度 (degC), 点: (76, 78.1) 温度 (degC), 点: (76.1, 78.1)温度 (degC), 点: (76.2, 78.1)温度 (degC), 点: (76.3, 78.1)温度 (degC), 点: (76.4, 78.1)温度 (degC), 点: (76.5, 78.1)温度 (degC), 点: (76.6, 78.1)温度 (degC), 点: (76.7, 78.1)温度 (degC), 点: (76.8, 78.1)温度 (degC), 点: (76.9, 78.1)温度 (degC), 点: (77, 78.1) 温度 (degC), 点: (77.1, 78.1)温度 (degC), 点: (77.2, 78.1)温度 (degC), 点: (77.3, 78.1)温度 (degC), 点: (77.4, 78.1)温度 (degC), 点: (77.5, 78.1)温度 (degC), 点: (77.6, 78.1)温度 (degC), 点: (77.7, 78.1)温度 (degC), 点: (77.8, 78.1)温度 (degC), 点: (77.9, 78.1)温度 (degC), 点: (78, 78.1) 温度 (degC), 点: (78.1, 78.1)温度 (degC), 点: (78.2, 78.1)温度 (degC), 点: (78.3, 78.1)温度 (degC), 点: (78.4, 78.1)温度 (degC), 点: (78.5, 78.1)温度 (degC), 点: (78.6, 78.1)温度 (degC), 点: (78.7, 78.1)温度 (degC), 点: (78.8, 78.1)温度 (degC), 点: (78.9, 78.1)温度 (degC), 点: (79, 78.1) 温度 (degC), 点: (79.1, 78.1)温度 (degC), 点: (79.2, 78.1)温度 (degC), 点: (79.3, 78.1)温度 (degC), 点: (79.4, 78.1)温度 (degC), 点: (79.5, 78.1)温度 (degC), 点: (79.6, 78.1)温度 (degC), 点: (79.7, 78.1)温度 (degC), 点: (79.8, 78.1)温度 (degC), 点: (79.9, 78.1)温度 (degC), 点: (80, 78.1) 温度 (degC), 点: (80.1, 78.1)温度 (degC), 点: (80.2, 78.1)温度 (degC), 点: (80.3, 78.1)温度 (degC), 点: (80.4, 78.1)温度 (degC), 点: (80.5, 78.1)温度 (degC), 点: (80.6, 78.1)温度 (degC), 点: (80.7, 78.1)温度 (degC), 点: (80.8, 78.1)温度 (degC), 点: (80.9, 78.1)温度 (degC), 点: (81, 78.1) 温度 (degC), 点: (81.1, 78.1)温度 (degC), 点: (81.2, 78.1)温度 (degC), 点: (81.3, 78.1)温度 (degC), 点: (81.4, 78.1)温度 (degC), 点: (81.5, 78.1)温度 (degC), 点: (81.6, 78.1)温度 (degC), 点: (81.7, 78.1)温度 (degC), 点: (81.8, 78.1)温度 (degC), 点: (81.9, 78.1)温度 (degC), 点: (82, 78.1) 温度 (degC), 点: (82.1, 78.1)温度 (degC), 点: (82.2, 78.1)温度 (degC), 点: (82.3, 78.1)温度 (degC), 点: (82.4, 78.1)温度 (degC), 点: (82.5, 78.1)温度 (degC), 点: (82.6, 78.1)温度 (degC), 点: (82.7, 78.1)温度 (degC), 点: (82.8, 78.1)温度 (degC), 点: (82.9, 78.1)温度 (degC), 点: (83, 78.1) 温度 (degC), 点: (83.1, 78.1)温度 (degC), 点: (83.2, 78.1)温度 (degC), 点: (83.3, 78.1)温度 (degC), 点: (83.4, 78.1)温度 (degC), 点: (83.5, 78.1)温度 (degC), 点: (83.6, 78.1)温度 (degC), 点: (83.7, 78.1)温度 (degC), 点: (83.8, 78.1)温度 (degC), 点: (83.9, 78.1)温度 (degC), 点: (84, 78.1) 温度 (degC), 点: (84.1, 78.1)温度 (degC), 点: (84.2, 78.1)温度 (degC), 点: (84.3, 78.1)温度 (degC), 点: (84.4, 78.1)温度 (degC), 点: (84.5, 78.1)温度 (degC), 点: (84.6, 78.1)温度 (degC), 点: (84.7, 78.1)温度 (degC), 点: (84.8, 78.1)温度 (degC), 点: (84.9, 78.1)温度 (degC), 点: (85, 78.1) 温度 (degC), 点: (85.1, 78.1)温度 (degC), 点: (85.2, 78.1)温度 (degC), 点: (85.3, 78.1)温度 (degC), 点: (85.4, 78.1)温度 (degC), 点: (85.5, 78.1)温度 (degC), 点: (85.6, 78.1)温度 (degC), 点: (85.7, 78.1)温度 (degC), 点: (85.8, 78.1)温度 (degC), 点: (85.9, 78.1)温度 (degC), 点: (86, 78.1) 温度 (degC), 点: (86.1, 78.1)温度 (degC), 点: (86.2, 78.1)温度 (degC), 点: (86.3, 78.1)温度 (degC), 点: (86.4, 78.1)温度 (degC), 点: (86.5, 78.1)温度 (degC), 点: (86.6, 78.1)温度 (degC), 点: (86.7, 78.1)温度 (degC), 点: (86.8, 78.1)温度 (degC), 点: (86.9, 78.1)温度 (degC), 点: (87, 78.1) 温度 (degC), 点: (87.1, 78.1)温度 (degC), 点: (87.2, 78.1)温度 (degC), 点: (87.3, 78.1)温度 (degC), 点: (87.4, 78.1)温度 (degC), 点: (87.5, 78.1)温度 (degC), 点: (87.6, 78.1)温度 (degC), 点: (87.7, 78.1)温度 (degC), 点: (87.8, 78.1)温度 (degC), 点: (87.9, 78.1)温度 (degC), 点: (88, 78.1) 温度 (degC), 点: (88.1, 78.1)温度 (degC), 点: (88.2, 78.1)温度 (degC), 点: (88.3, 78.1)温度 (degC), 点: (88.4, 78.1)温度 (degC), 点: (88.5, 78.1)温度 (degC), 点: (88.6, 78.1)温度 (degC), 点: (88.7, 78.1)温度 (degC), 点: (88.8, 78.1)温度 (degC), 点: (88.9, 78.1)温度 (degC), 点: (89, 78.1) 温度 (degC), 点: (89.1, 78.1)温度 (degC), 点: (89.2, 78.1)温度 (degC), 点: (89.3, 78.1)温度 (degC), 点: (89.4, 78.1)温度 (degC), 点: (89.5, 78.1)温度 (degC), 点: (89.6, 78.1)温度 (degC), 点: (89.7, 78.1)温度 (degC), 点: (89.8, 78.1)温度 (degC), 点: (89.9, 78.1)温度 (degC), 点: (90, 78.1) 温度 (degC), 点: (90.1, 78.1)温度 (degC), 点: (90.2, 78.1)温度 (degC), 点: (90.3, 78.1)温度 (degC), 点: (90.4, 78.1)温度 (degC), 点: (90.5, 78.1)温度 (degC), 点: (90.6, 78.1)温度 (degC), 点: (90.7, 78.1)温度 (degC), 点: (90.8, 78.1)温度 (degC), 点: (90.9, 78.1)温度 (degC), 点: (91, 78.1) 温度 (degC), 点: (91.1, 78.1)温度 (degC), 点: (91.2, 78.1)温度 (degC), 点: (91.3, 78.1)温度 (degC), 点: (91.4, 78.1)温度 (degC), 点: (91.5, 78.1)温度 (degC), 点: (91.6, 78.1)温度 (degC), 点: (91.7, 78.1)温度 (degC), 点: (91.8, 78.1)温度 (degC), 点: (91.9, 78.1)温度 (degC), 点: (92, 78.1) 温度 (degC), 点: (92.1, 78.1)温度 (degC), 点: (92.2, 78.1)温度 (degC), 点: (92.3, 78.1)温度 (degC), 点: (92.4, 78.1)温度 (degC), 点: (92.5, 78.1)温度 (degC), 点: (92.6, 78.1)温度 (degC), 点: (92.7, 78.1)温度 (degC), 点: (92.8, 78.1)温度 (degC), 点: (92.9, 78.1)温度 (degC), 点: (93, 78.1) 温度 (degC), 点: (93.1, 78.1)温度 (degC), 点: (93.2, 78.1)温度 (degC), 点: (93.3, 78.1)温度 (degC), 点: (93.4, 78.1)温度 (degC), 点: (93.5, 78.1)温度 (degC), 点: (93.6, 78.1)温度 (degC), 点: (93.7, 78.1)温度 (degC), 点: (93.8, 78.1)温度 (degC), 点: (93.9, 78.1)温度 (degC), 点: (94, 78.1) 温度 (degC), 点: (94.1, 78.1)温度 (degC), 点: (94.2, 78.1)温度 (degC), 点: (94.3, 78.1)温度 (degC), 点: (94.4, 78.1)温度 (degC), 点: (94.5, 78.1)温度 (degC), 点: (94.6, 78.1)温度 (degC), 点: (94.7, 78.1)温度 (degC), 点: (94.8, 78.1)温度 (degC), 点: (94.9, 78.1)温度 (degC), 点: (95, 78.1) 温度 (degC), 点: (95.1, 78.1)温度 (degC), 点: (95.2, 78.1)温度 (degC), 点: (95.3, 78.1)温度 (degC), 点: (95.4, 78.1)温度 (degC), 点: (95.5, 78.1)温度 (degC), 点: (95.6, 78.1)温度 (degC), 点: (95.7, 78.1)温度 (degC), 点: (95.8, 78.1)温度 (degC), 点: (95.9, 78.1)温度 (degC), 点: (96, 78.1) 温度 (degC), 点: (96.1, 78.1)温度 (degC), 点: (96.2, 78.1)温度 (degC), 点: (96.3, 78.1)温度 (degC), 点: (96.4, 78.1)温度 (degC), 点: (96.5, 78.1)温度 (degC), 点: (96.6, 78.1)温度 (degC), 点: (96.7, 78.1)温度 (degC), 点: (96.8, 78.1)温度 (degC), 点: (96.9, 78.1)温度 (degC), 点: (97, 78.1) 温度 (degC), 点: (97.1, 78.1)温度 (degC), 点: (97.2, 78.1)温度 (degC), 点: (97.3, 78.1)温度 (degC), 点: (97.4, 78.1)温度 (degC), 点: (97.5, 78.1)温度 (degC), 点: (97.6, 78.1)温度 (degC), 点: (97.7, 78.1)温度 (degC), 点: (97.8, 78.1)温度 (degC), 点: (97.9, 78.1)温度 (degC), 点: (98, 78.1) 温度 (degC), 点: (98.1, 78.1)温度 (degC), 点: (98.2, 78.1)温度 (degC), 点: (98.3, 78.1)温度 (degC), 点: (98.4, 78.1)温度 (degC), 点: (98.5, 78.1)温度 (degC), 点: (98.6, 78.1)温度 (degC), 点: (98.7, 78.1)温度 (degC), 点: (98.8, 78.1)温度 (degC), 点: (98.9, 78.1)温度 (degC), 点: (99, 78.1) 温度 (degC), 点: (99.1, 78.1)温度 (degC), 点: (99.2, 78.1)温度 (degC), 点: (99.3, 78.1)温度 (degC), 点: (99.4, 78.1)温度 (degC), 点: (99.5, 78.1)温度 (degC), 点: (99.6, 78.1)温度 (degC), 点: (99.7, 78.1)温度 (degC), 点: (99.8, 78.1)温度 (degC), 点: (99.9, 78.1)温度 (degC), 点: (100, 78.1)
0.2                      0                        51.10021081998201        51.09995414457006        51.10000323355007        51.100001351704236       51.09999973296544        51.09999990145525        51.09999997116927        51.09999999084641        51.10000000488782        51.10000000292257        51.09999999981636        51.10000000000775        51.10000000053839        51.10000000076923        51.10000000085773        51.10000000094624        51.100000000726595       51.100000000493765       51.100000000260934       51.10000000071278        51.100000001660646       51.10000000260845        51.10000000280786        51.10000000247271        51.10000000213745        51.10000000068959        51.10000000092185        51.100000004780554       51.100000006551966       51.10000000815842        51.1000000095612         51.10000001029039        51.10000000864545        51.10000000566197        51.10000000267837        51.09999999894035        51.09999999450787        51.09999999007533        51.09999998564285        51.099999981561666       51.099999978567155       51.09999997557264        51.09999997380362        51.099999973007016       51.09999998388071        51.09999999475451        51.10000000562826        51.10000001650195        51.1000000273757         51.1000000352567         51.10000004291999        51.10000005058322        51.100000058246565       51.100000065909796       51.10000007380347        51.10000008206737        51.10000008143959        51.10000008026657        51.10000006346189        51.10000004665727        51.10000002985265        51.10000001304809        51.09999999624341        51.09999998374951        51.09999999221037        51.10000000067129        51.09999999991106        51.09999998975104        51.09999997959102        51.09999996943105        51.09999995927103        51.09999994911101        51.09999993895104        51.09999992879102        51.099999918631056       51.099999946934645       51.099999977751          51.10000000856729        51.10000003938359        51.10000007019988        51.10000010101618        51.100000107908386       51.10000011301156        51.100000118114735       51.10000012321791        51.100000128321085       51.10000013342426        51.100000138527435       51.10000014363061        51.10000014873384        51.10000015196522        51.100000145906904       51.10000013984853        51.10000013379022        51.100000127731846       51.100000121673474       51.10000011561522        51.100000109556845       51.10000010349847        51.1000000974401         51.100000091381844       51.10000009042841        51.100000091710285       51.10000009299222        51.10000009427415        51.100000095556084       51.10000009683796        51.10000009811989        51.10000009940177        51.1000001006837         51.10000009981536        51.10000009302928        51.1000000862432         51.10000007945706        51.10000007267098        51.100000065884956       51.10000005909882        51.10000005231274        51.100000045526656       51.100000038740575       51.10000003195444        51.100000029180876       51.10000002890126        51.100000028621594       51.10000002834198        51.10000002806231        51.1000000277827         51.10000002750303        51.10000002722336        51.10000002694369        51.10000002666408        51.10000003126777        51.100000038548956       51.10000004583014        51.10000005311127        51.100000060392404       51.10000006767365        51.10000007495478        51.100000082235965       51.10000008951715        51.10000009679834        51.10000009937011        51.10000009692021        51.10000009447026        51.100000092020366       51.10000008957053        51.100000087120634       51.100000084670796       51.100000082220845       51.10000007977101        51.100000077321056       51.100000079412325       51.1000000854134         51.10000009141436        51.10000009741543        51.100000103416505       51.10000010941752        51.100000115418595       51.10000012141961        51.10000012742063        51.1000001334217         51.1000001358089         51.10000013528668        51.10000013476446        51.10000013424229        51.10000013372013        51.100000133197966       51.100000132675746       51.10000013215358        51.10000013163142        51.100000131109255       51.10000013014843        51.100000128875706       51.10000012760304        51.10000012633037        51.100000125057704       51.10000012378498        51.10000012251231        51.10000012123959        51.10000011996692        51.100000118694254       51.10000011827947        51.100000118363596       51.10000011844778        51.10000011853191        51.10000011861604        51.10000011870022        51.10000011878435        51.10000011886848        51.10000011895272        51.10000011903685        51.10000011939934        51.100000119931224       51.10000012046305        51.10000012099488        51.100000121526705       51.10000012205853        51.100000122590416       51.10000012312224        51.10000012365413        51.100000124185954       51.10000012392999        51.100000123460745       51.10000012299156        51.10000012252226        51.10000012205302        51.100000121583776       51.100000121114476       51.10000012064529        51.10000012017599        51.100000119706806       51.10000011866799        51.100000117573245       51.100000116478554       51.10000011538375        51.100000114289          51.10000011319431        51.100000112099565       51.10000011100476        51.10000010991007        51.100000110205656       51.1000001132129         51.10000011622026        51.100000119227616       51.100000122234974       51.100000125242275       51.100000128249576       51.100000131256934       51.10000013426429        51.10000013727165        51.10000013950116        51.10000014138723        51.10000014327329        51.100000145159356       51.10000014704542        51.100000148931485       51.10000015081761        51.100000152703615       51.10000015458968        51.100000156475744       51.10000015749847        51.100000148632205       51.100000139765996       51.10000013089973        51.10000012203352        51.10000011316731        51.10000010430099        51.10000009543478        51.100000086568514       51.10000007770236        51.10000006992556        51.100000062294214       51.10000005466293        51.10000004703164        51.100000039400356       51.100000031769014       51.10000002413773        51.10000001650644        51.10000002364541        51.1000000366256         51.1000000496058         51.10000006258599        51.100000075566186       51.10000008854644        51.10000010152669        51.10000011450683        51.10000011885967        51.10000010093137        51.100000083003124       51.10000006507482        51.10000004714652        51.10000002921822        51.10000001128998        51.09999999336168        51.099999975433434       51.09999995750513        51.09999993957689        51.09999992164859        51.09999990372029        51.099999885792045       51.09999987279315        51.09999987934077        51.09999988588828        51.09999987786284        51.099999856898194       51.099999841331          51.099999854371504       51.09999986741195        51.099999880452515       51.09999989349302        51.099999906533526       51.09999991957403        51.09999993261454        51.099999945654986       51.09999995869555        51.099999971736          51.09999998477656        51.09999999781712        51.10000001085757        51.100000015669536       51.100000004235255       51.09999999280092        51.09999998136658        51.099999969932355       51.09999995849796        51.09999994706368        51.09999993562934        51.09999992419506        51.099999912760666       51.09999990132644        51.09999988989205        51.099999878457766       51.09999986702343        51.09999986540129        51.099999888056345       51.099999893709196       51.099999868852706       51.099999861741594       51.09999987264689        51.09999988355224        51.09999989445748        51.09999990536278        51.099999916268075       51.09999992717343        51.09999993807867        51.099999948983964       51.09999995988926        51.099999970794556       51.09999998169985        51.09999999260515        51.100000003510445       51.10000000671346        51.099999995935036       51.099999985156614       51.099999974378136       51.09999996359966        51.099999952821236       51.09999994204276        51.099999931264335       51.099999920485914       51.09999990970749        51.09999989892901        51.09999988815059        51.09999987737211        51.09999986659369        51.09999985581521        51.099999870038914       51.0999998748112         51.099999854258556       51.09999986540953        51.0999998765605         51.099999887711476       51.09999989886245        51.099999910013366       51.0999999211644         51.09999993231531        51.09999994346629        51.09999995461732        51.099999965768234       51.09999997691921        51.09999998807018        51.099999999221154       51.10000001037213        51.10000001517261        51.09999999964316        51.09999998411371        51.09999996858426        51.09999995305486        51.09999993752541        51.09999992199596        51.09999990646651        51.099999890937056       51.099999875407605       51.09999985987821        51.09999984434876        51.09999982881931        51.099999813289855       51.09999979776046        51.09999980649769        51.099999826887085       51.099999829792694       51.09999984486262        51.099999871218245       51.09999989757381        51.099999923929374       51.099999950284996       51.09999997664056        51.10000000299624        51.10000002935175        51.10000005570737        51.10000008206299        51.10000010841861        51.10000013477418        51.1000001611298         51.100000187485364       51.10000021384093        51.100000187471665       51.10000015684932        51.10000012622686        51.1000000956044         51.100000064982055       51.10000003435971        51.10000000373725        51.09999997311479        51.099999942492445       51.09999991187004        51.09999988124764        51.09999985062524        51.09999982000278        51.09999978938043        51.099999767964675       51.09999976371296        51.09999976656502        51.099999775846186       51.099999807077836       51.09999983830937        51.09999986954091        51.09999990077256        51.09999993200415        51.09999996323563        51.099999994467225       51.10000002569876        51.100000056930355       51.10000008816189        51.100000119393485       51.10000015062508        51.10000018185667        51.10000021308821        51.10000020848372        51.10000017700736        51.10000014553111        51.10000011405481        51.100000082578504       51.1000000511022         51.100000019625895       51.09999998814965        51.099999956673344       51.09999992519704        51.099999893720735       51.09999986224449        51.09999983076818        51.09999979929188        51.099999767815575       51.09999976150954        51.09999976221167        51.099999774135426       51.099999801798845       51.09999983425337        51.09999986670789        51.09999989916241        51.099999931616935       51.09999996407146        51.09999999652598        51.100000028980446       51.10000006143497        51.10000009388949        51.10000012634396        51.10000015879854        51.10000019125306        51.10000022370758        51.100000247247124       51.10000023344003        51.100000219632875       51.10000020582578        51.100000192018626       51.10000017821153        51.10000016440438        51.10000015059734        51.100000136790186       51.10000012298309        51.10000010917594        51.100000095368785       51.10000008156169        51.100000067754536       51.10000005394738        51.100000030071385       51.10000000000002
0.2                      1                        50.99179727446551        51.022020574073          51.0438448684705         51.05926941315238        51.07099595365776        51.07938405731443        51.08529895618699        51.08903376030162        51.09252301581449        51.094417319210265       51.096198915801835       51.0971438182338         51.098002627608935       51.09857500444127        51.0989519427859         51.09932888113059        51.09947457674741        51.09961035760563        51.0997461384639         51.09982849935068        51.09987164414275        51.099914788934825       51.09994051842068        51.09995380869901        51.099967098977345       51.09997985298543        51.09998686538586        51.09998958926593        51.09999256111263        51.09999555255422        51.099997968102684       51.099998479111036       51.09999905105974        51.099999657365856       51.10000026367203        51.10000054151402        51.100000517083686       51.10000049265341        51.100000468223016       51.100000468073915       51.100000543034014       51.10000061799417        51.10000060120126        51.100000583694566       51.10000058730634        51.10000059091806        51.100000594529774       51.100000598141435       51.10000060175321        51.100000599052066       51.10000059589174        51.100000592731476       51.10000058957121        51.10000058641094        51.10000059114395        51.100000615627266       51.10000060369498        51.10000058259038        51.100000298530006       51.10000001446963        51.09999973040925        51.099999446348875       51.09999916228844        51.09999913942437        51.10000038625947        51.100001633094564       51.10000198747878        51.10000143211835        51.100000876757974       51.10000032139766        51.099999766037286       51.09999921067691        51.0999986553166         51.09999809995617        51.099997544595794       51.1000022431416         51.10000728489865        51.1000123266557         51.10001736841275        51.1000224101698         51.10002745192685        51.1000291221672         51.10003054029244        51.100031958417674       51.10003337654291        51.100034794668204       51.10003621279344        51.10003763091868        51.100039049043914       51.10004046716915        51.10004147793586        51.10004046699328        51.100039456050695       51.100038445108055       51.100037434165415       51.10003642322283        51.10003541228025        51.10003440133761        51.10003339039497        51.10003237945239        51.1000313685098         51.10003108457374        51.1000311189764         51.10003115337912        51.10003118778178        51.1000312221845         51.100031256587215       51.100031290989875       51.100031325392536       51.10003135979531        51.100031009669465       51.10002960129492        51.10002819292038        51.10002678454583        51.10002537617129        51.1000239677968         51.1000225594222         51.100021151047656       51.10001974267317        51.100018334298625       51.100016925924024       51.10001633129315        51.10001624243489        51.10001615357669        51.10001606471843        51.100015975860174       51.10001588700197        51.100015798143716       51.10001570928546        51.10001562042726        51.10001553156894        51.10001647335639        51.100017980236885       51.10001948711749        51.100020993998044       51.100022500878595       51.1000240077592         51.10002551463975        51.100027021520305       51.10002852840091        51.10003003528141        51.1000306388691         51.10003027928508        51.10002991970106        51.10002956011698        51.10002920053296        51.10002884094888        51.10002848136486        51.10002812178084        51.10002776219676        51.10002740261274        51.10002794933462        51.10002927636452        51.10003060339437        51.10003193042428        51.100033257454186       51.100034584484035       51.10003591151394        51.10003723854379        51.1000385655737         51.10003989260355        51.10004042899794        51.100040328895545       51.100040228793205       51.10004012869081        51.10004002858841        51.10003992848607        51.10003982838367        51.10003972828133        51.10003962817888        51.100039528076536       51.10003937721922        51.100039190275936       51.10003900333271        51.10003881638943        51.1000386294462         51.100038442502864       51.10003825555964        51.10003806861641        51.10003788167313        51.100037694729906       51.10003761473217        51.10003759693518        51.10003757913813        51.10003756134108        51.10003754354409        51.10003752574704        51.10003750795005        51.100037490153          51.10003747235601        51.1000374545589         51.100037492883985       51.100037565352295       51.10003763782049        51.100037710288746       51.100037782757          51.100037855225196       51.10003792769345        51.1000380001617         51.10003807262984        51.100038145098154       51.10003811959518        51.10003806756367        51.100038015532164       51.10003796350077        51.100037911469315       51.10003785943786        51.10003780740641        51.100037755374956       51.100037703343446       51.10003765131205        51.10003748320844        51.100037303706586       51.10003712420479        51.100036944702936       51.10003676520108        51.100036585699286       51.10003640619743        51.10003622669558        51.10003604719384        51.10003614311108        51.10003677623837        51.100037409365655       51.100038042493          51.100038675620226       51.10003930874757        51.100039941874854       51.10004057500214        51.10004120812948        51.10004184125671        51.10004219887196        51.10004243481745        51.10004267076289        51.100042906708325       51.10004314265382        51.10004337859925        51.10004361454469        51.100043850490124       51.10004408643562        51.10004432238105        51.10004439756767        51.10004263141559        51.10004086526351        51.100039099111314       51.10003733295929        51.10003556680721        51.10003380065507        51.100032034503045       51.10003026835085        51.10002850219888        51.10002691437592        51.10002535036358        51.10002378635119        51.10002222233885        51.10002065832646        51.100019094314064       51.100017530301784       51.10001596628939        51.10001735604317        51.100019913929486       51.100022471815805       51.100025029702124       51.10002758758844        51.10003014547476        51.10003270336102        51.10003526124734        51.10003598652747        51.10003197893559        51.10002797134371        51.10002396375182        51.10001995615994        51.10001594856806        51.100011940976174       51.10000793338429        51.10000392579241        51.099999918200524       51.09999591060864        51.09999190301676        51.09998789542482        51.09998388783299        51.099980919406335       51.0999820715723         51.09998322373832        51.0999815985258         51.09997750731395        51.099974523697824       51.09997741057276        51.0999802974477         51.09998318432264        51.09998607119758        51.099988958072515       51.09999184494745        51.09999473182239        51.09999761869733        51.10000050557227        51.100003392447206       51.100006279322145       51.10000916619708        51.100012053071964       51.100013075380275       51.10001041629562        51.10000775721102        51.10000509812636        51.10000243904176        51.0999997799571         51.099997120872445       51.099994461787844       51.09999180270319        51.09998914361853        51.099986484533986       51.09998382544933        51.099981166364614       51.09997850728007        51.09997784182673        51.09998210897987        51.09998318643176        51.09997854017166        51.09997747154938        51.099980035208546       51.09998259886771        51.09998516252688        51.09998772618604        51.09999028984521        51.09999285350443        51.09999541716354        51.099997980822764       51.100000544481986       51.100003108141095       51.10000567180026        51.10000823545943        51.10001079911859        51.10001153636438        51.100008958244985       51.10000638012559        51.1000038020062         51.10000122388686        51.09999864576747        51.09999606764808        51.09999348952874        51.09999091140935        51.099988333290014       51.09998575517062        51.09998317705123        51.099980598931836       51.09997802081244        51.09997544269311        51.09997790151181        51.09997873201672        51.09997488143961        51.099977451520715       51.09998002160199        51.0999825916831         51.099985161764266       51.09998773184549        51.09999030192671        51.099992872007874       51.09999544208904        51.099998012170204       51.10000058225137        51.10000315233265        51.10000572241381        51.10000829249498        51.1000108625762         51.10001205772369        51.10000885128716        51.10000564485051        51.10000243841398        51.09999923197739        51.099996025540804       51.099992819104216       51.09998961266763        51.099986406231096       51.09998319979451        51.09997999335798        51.09997678692133        51.09997358048474        51.09997037404821        51.09996716761168        51.09996879571952        51.09997280740822        51.09997400043346        51.09997751287381        51.09998317721107        51.09998884154828        51.09999450588555        51.100000170222756       51.100005834559965       51.10001149889723        51.10001716323444        51.100022827571706       51.10002849190897        51.10003415624618        51.10003982058345        51.100045484920656       51.100051149257865       51.10005681359513        51.10005143389685        51.10004516331867        51.100038892740486       51.100032622162246       51.10002635158412        51.10002008100594        51.10001381042764        51.10000753984946        51.100001269271274       51.09999499869309        51.09998872811485        51.09998245753667        51.09997618695843        51.099969916380246       51.099965371204235       51.09996404267997        51.0999647730153         51.099966950501994       51.09997327634062        51.09997960217919        51.0999859280177         51.09999225385627        51.09999857969484        51.10000490553335        51.10001123137192        51.10001755721049        51.100023883049005       51.100030208887574       51.10003653472609        51.10004286056471        51.100049186403226       51.100055512241795       51.100054576256866       51.100048194968394       51.10004181367998        51.100035432391564       51.10002905110315        51.100022669814734       51.10001628852632        51.10000990723779        51.10000352594943        51.09999714466096        51.0999907633726         51.09998438208413        51.09997800079566        51.099971619507244       51.09996523821883        51.099963702872          51.09996375232993        51.09996634090601        51.099972078059466       51.09997877362093        51.09998546918234        51.09999216474381        51.09999886030522        51.10000555586669        51.1000122514281         51.100018946989564       51.100025642550975       51.10003233811244        51.10003903367385        51.10004572923526        51.100052424796786       51.100059120358196       51.100063838009646       51.10006026976737        51.10005670152509        51.10005313328281        51.100049565040536       51.10004599679826        51.10004242855598        51.1000388603137         51.100035292071425       51.10003172382915        51.10002815558687        51.10002458734459        51.100021019102314       51.10001745086004        51.1000138826177         51.100007734882126       51.10000000000002
0.2                      2                        50.882979798234885       50.94124660053603        50.98383109579686        51.01447686318693        51.03809723414196        51.05528216703334        51.067611603972864       51.07555889898714        51.08301262425243        51.087174776941424       51.09110430709404        51.09324531085463        51.09520228117549        51.09652543147672        51.097416365566176       51.09830729965563        51.098665273703375       51.099000396567135       51.099335519430895       51.09954206191196        51.09965421231141        51.09976636271091        51.09983419103918        51.09987036150096        51.09990653196269        51.09994129956806        51.099960740982056       51.09996868150188        51.099977293829          51.09998595924384        51.09999298651405        51.09999459626442        51.099996361692206       51.0999982148893         51.10000006808639        51.10000096289713        51.10000097574334        51.10000098858944        51.100001001435544       51.100001073928524       51.100001330927455       51.10000158792627        51.1000015473665         51.100001500014116       51.10000146555831        51.100001431102385       51.10000139664652        51.10000136219065        51.10000132773479        51.10000123784778        51.100001143929035       51.10000105001035        51.10000095609172        51.100000862172976       51.10000079719538        51.10000080646472        51.10000075171979        51.10000068928889        51.100000406511924       51.10000012373496        51.09999984095799        51.099999558181025       51.09999927540406        51.099999447284176       51.100001829294          51.100004211303826       51.10000496980865        51.10000407334854        51.100003176888436       51.10000228042833        51.10000138396828        51.10000048750811        51.099999591048004       51.09999869458795        51.09999779812779        51.100006761390716       51.100016368739716       51.1000259760886         51.10003558343749        51.10004519078649        51.100054798135375       51.10005807390672        51.10006087621559        51.100063678524464       51.100066480833334       51.10006928314226        51.100072085451075       51.10007488776           51.10007769006887        51.10008049237774        51.10008250136491        51.10008057311751        51.100078644870166       51.100076716622766       51.10007478837531        51.10007286012802        51.10007093188062        51.10006900363322        51.10006707538582        51.10006514713842        51.10006321889108        51.10006265523754        51.100062689106835       51.100062722976304       51.1000627568456         51.10006279071496        51.10006282458443        51.10006285845378        51.10006289232308        51.10006292619255        51.10006222453205        51.100059498643304       51.100056772754556       51.10005404686581        51.100051320977116       51.10004859508837        51.10004586919962        51.10004314331087        51.10004041742218        51.10003769153343        51.100034965644625       51.10003381080924        51.10003363244334        51.100033454077504       51.10003327571161        51.10003309734577        51.10003291897988        51.10003274061398        51.10003256224809        51.100032383882194       51.1000322055163         51.100034026677804       51.10003694416099        51.10003986164418        51.10004277912742        51.10004569661061        51.100048614093794       51.10005153157698        51.10005444906028        51.10005736654341        51.1000602840266         51.10006146471744        51.10006079348494        51.100060122252444       51.100059451019945       51.100058779787446       51.10005810855495        51.10005743732245        51.10005676608995        51.10005609485745        51.10005542362495        51.10005650116432        51.100059084355166       51.1000616675459         51.10006425073664        51.100066833927485       51.10006941711822        51.10007200030907        51.100074583499804       51.10007716669065        51.10007974988133        51.10008079669831        51.10008060666581        51.10008041663326        51.10008022660071        51.100080036568215       51.10007984653572        51.100079656503226       51.100079466470675       51.10007927643812        51.10007908640563        51.1000788031223         51.10007845353897        51.100078103955695       51.100077754372364       51.10007740478909        51.1000770552057         51.10007670562243        51.10007635603915        51.10007600645588        51.10007565687255        51.10007550339827        51.100075463983046       51.10007542456782        51.100075385152536       51.10007534573731        51.100075306322026       51.10007526690674        51.100075227491516       51.10007518807629        51.100075148661006       51.10007521770865        51.10007535274235        51.100075487775996       51.100075622809584       51.10007575784323        51.100075892876816       51.10007602791046        51.100076162944106       51.100076297977694       51.10007643301145        51.10007638758884        51.10007629330272        51.1000761990166         51.100076104730476       51.100076010444354       51.10007591615823        51.10007582187205        51.10007572758593        51.10007563329981        51.10007553901369        51.100075220285476       51.100074879517194       51.100074538748856       51.10007419798052        51.10007385721224        51.1000735164439         51.10007317567562        51.10007283490728        51.100072494139          51.10007268486049        51.1000739122627         51.100075139664796       51.10007636706689        51.100077594468985       51.10007882187108        51.100080049273174       51.10008127667527        51.10008250407742        51.10008373147957        51.100084407724125       51.10008484057039        51.10008527341648        51.10008570626269        51.100086139108896       51.100086571955046       51.10008700480125        51.1000874376474         51.10008787049361        51.10008830333982        51.10008842725176        51.100085012618194       51.10008159798463        51.10007818335106        51.10007476871749        51.10007135408398        51.100067939450355       51.100064524816844       51.10006111018322        51.10005769554971        51.10005462371953        51.10005159766064        51.10004857160169        51.1000455455428         51.10004251948385        51.10003949342496        51.10003646736601        51.10003344130712        51.10003612205162        51.10004105967846        51.100045997305244       51.100050934932085       51.10005587255887        51.10006081018571        51.10006574781255        51.10007068543939        51.10007206464144        51.10006425388838        51.100056443135315       51.100048632382254       51.10004082162925        51.10003301087613        51.10002520012313        51.10001738937001        51.100009578617005       51.100001767863944       51.09999395711094        51.09998614635782        51.09997833560476        51.099970524851756       51.09996472842852        51.09996691940955        51.099969110390646       51.099965968666595       51.09995809210068        51.09995235776847        51.09995797772643        51.09996359768439        51.09996921764241        51.099974837600485       51.099980457558445       51.099986077516405       51.09999169747442        51.09999731743244        51.1000029373904         51.10000855734842        51.100014177306434       51.10001979726445        51.10002541722247        51.10002739998771        51.100022201494426       51.1000170030012         51.10001180450786        51.100006606014574       51.10000140752129        51.09999620902806        51.09999101053472        51.09998581204144        51.099980613548155       51.09997541505493        51.099970216561644       51.09996501806836        51.09995981957502        51.09995847454144        51.09996666366749        51.09996873198105        51.09995981689326        51.099957813737205       51.099962828083676       51.09996784243015        51.09997285677662        51.09997787112303        51.0999828854695         51.09998789981597        51.099992914162385       51.099997928508856       51.100002942855326       51.1000079572018         51.10001297154821        51.10001798589468        51.100023000241094       51.100024439652145       51.1000193897238         51.10001433979551        51.10000928986722        51.100004239938926       51.09999919001069        51.099994140082345       51.099989090154054       51.09998404022576        51.09997899029747        51.09997394036918        51.09996889044089        51.0999638405126         51.09995879058425        51.09995374065596        51.099958421235385       51.09996000454919        51.099952618442614       51.09995764005362        51.09996266166462        51.09996768327562        51.099972704886625       51.09997772649763        51.09998274810869        51.09998776971969        51.09999279133069        51.099997812941695       51.1000028345527         51.1000078561637         51.1000128777747         51.10001789938576        51.10002292099671        51.10002527010562        51.100019063716104       51.10001285732665        51.100006650937075       51.10000044454762        51.09999423815816        51.099988031768646       51.09998182537913        51.099975618989674       51.09996941260016        51.0999632062107         51.09995699982119        51.099950793431674       51.099944587042216       51.0999383806527         51.09994150198395        51.099949233249106       51.099951644674434       51.099958513781985       51.09996951861848        51.09998052345492        51.09999152829141        51.10000253312779        51.10001353796423        51.100024542800725       51.10003554763716        51.1000465524736         51.10005755731004        51.100068562146475       51.10007956698291        51.10009057181941        51.10010157665579        51.10011258149228        51.10010217856677        51.1000900487594         51.10007791895191        51.10006578914448        51.10005365933705        51.100041529529676       51.10002939972219        51.10001726991476        51.10000514010727        51.09999301029984        51.09998088049235        51.09996875068498        51.09995662087749        51.09994449107012        51.09993567099792        51.09993302123519        51.09993446342821        51.09993872851686        51.09995095494463        51.09996318137246        51.09997540780023        51.099987634228114       51.099999860655885       51.100012087083655       51.100024313511426       51.1000365399392         51.100048766367024       51.100060992794795       51.10007321922262        51.10008544565045        51.10009767207822        51.10010989850599        51.1001080911189         51.10009576042705        51.10008342973532        51.10007109904359        51.1000587683518         51.10004643766001        51.100034106968224       51.10002177627649        51.1000094455847         51.099997114892915       51.099984784201126       51.099972453509395       51.099960122817606       51.09994779212582        51.099935461434086       51.099932443910916       51.09993251574343        51.099937537470225       51.09994863638161        51.09996158515128        51.09997453392111        51.099987482690835       51.10000043146056        51.10001338023028        51.100026329             51.100039277769724       51.10005222653939        51.10006517530917        51.10007812407889        51.10009107284861        51.10010402161839        51.100116970388115       51.100126065563245       51.10011901719531        51.100111968827434       51.10010492045956        51.10009787209157        51.10009082372369        51.100083775355756       51.10007672698788        51.100069678619946       51.10006263025201        51.10005558188408        51.100048533516144       51.10004148514827        51.100034436780334       51.1000273884124         51.10001525775658        51.10000000000002
0.2                      3                        50.772546599147574       50.84911101483959        50.90839569274658        50.95344186756711        50.98961875379416        51.017236092190615       51.037978902831355       51.0520495145941         51.06536862273555        51.073292800446325       51.080835599613295       51.085177501054545       51.089190040725555       51.091977551965385       51.09393071175435        51.09588387154338        51.09672045440044        51.097509162927395       51.09829787145435        51.09879588016673        51.09908048322603        51.09936508628539        51.09954049168016        51.099637900605046       51.09973530952999        51.09982912329764        51.09988266110719        51.09990580474022        51.0999307391686         51.09995581510941        51.09997624440541        51.09998130674893        51.09998674519795        51.09999239569106        51.09999804618411        51.100000899517795       51.10000117873773        51.10000145795766        51.10000173717759        51.10000215715286        51.100003012527          51.10000386790114        51.10000376860245        51.10000363886138        51.10000344311567        51.100003247369955       51.100003051624185       51.100002855878415       51.100002660132645       51.10000217664435        51.10000167222802        51.10000116781163        51.10000066339529        51.1000001589789         51.0999997580912         51.099999626412284       51.099999402822505       51.099999213486285       51.100000006149344       51.100000798812516       51.10000159147563        51.10000238413875        51.10000317680186        51.10000436388367        51.10000746827046        51.10001057265731        51.10001193118751        51.100011510030185       51.10001108887275        51.10001066771542        51.1000102465581         51.10000982540066        51.10000940424334        51.10000898308596        51.100008561928576       51.100020167808225       51.100032559353735       51.10004495089913        51.10005734244464        51.10006973399004        51.10008212553555        51.1000867755688         51.100090846707644       51.10009491784649        51.10009898898534        51.100103060124184       51.10010713126297        51.10011120240176        51.10011527354061        51.100119344679456       51.100122314627185       51.10011981939306        51.10011732415887        51.100114828924745       51.10011233369056        51.10010983845643        51.100107343222305       51.10010484798818        51.10010235275399        51.100099857519865       51.10009736228574        51.10009653197517        51.100096430694805       51.10009632941444        51.10009622813408        51.100096126853714       51.10009602557335        51.10009592429299        51.10009582301262        51.10009572173226        51.10009465942841        51.100090952322546       51.100087245216685       51.100083538110766       51.100079831004905       51.10007612389904        51.10007241679318        51.100068709687264       51.100065002581346       51.100061295475484       51.10005758836962        51.100055999941105       51.10005572835138        51.10005545676171        51.10005518517198        51.100054913582255       51.10005464199253        51.10005437040286        51.100054098813075       51.100053827223405       51.10005355563362        51.100056024930495       51.10005999702935        51.1000639691282         51.10006794122705        51.100071913325905       51.10007588542476        51.10007985752361        51.10008382962246        51.10008780172126        51.10009177382017        51.10009343596323        51.10009263502502        51.10009183408681        51.1000910331486         51.10009023221039        51.10008943127218        51.10008863033397        51.100087829395704       51.100087028457494       51.100086227519284       51.10008778062388        51.100091360503825       51.10009494038377        51.100098520263714       51.10010210014366        51.1001056800236         51.10010925990355        51.10011283978349        51.100116419663436       51.10011999954338        51.10012146244384        51.100121221081395       51.10012097971901        51.10012073835662        51.10012049699418        51.10012025563185        51.100120014269464       51.10011977290702        51.10011953154458        51.10011929018219        51.10011894435439        51.10011852425316        51.10011810415199        51.10011768405076        51.10011726394953        51.100116843848355       51.10011642374718        51.10011600364595        51.10011558354472        51.100115163443604       51.100114960917836       51.10011488493615        51.10011480895446        51.10011473297283        51.10011465699108        51.10011458100939        51.10011450502782        51.10011442904613        51.10011435306444        51.10011427708275        51.100114347893395       51.10011450800846        51.100114668123524       51.10011482823859        51.10011498835365        51.100115148468774       51.10011530858384        51.1001154686989         51.100115628814024       51.10011578892909        51.10011574489698        51.10011564558636        51.10011554627573        51.100115446965106       51.10011534765448        51.100115248343855       51.10011514903317        51.10011504972249        51.10011495041192        51.10011485110135        51.100114447509156       51.10011401403676        51.100113580564425       51.100113147091974       51.10011271361964        51.10011228014724        51.10011184667485        51.100111413202455       51.10011097973012        51.10011126198583        51.1001129402822         51.10011461857857        51.100116296874944       51.100117975171315       51.10011965346769        51.10012133176406        51.10012301006043        51.1001246883568         51.10012636665317        51.10012721450198        51.100127695614276       51.10012817672663        51.100128657838866       51.10012913895116        51.1001296200634         51.10013010117575        51.10013058228799        51.10013106340023        51.10013154451258        51.10013161539581        51.1001269874983         51.10012235960073        51.10011773170322        51.10011310380571        51.1001084759082         51.10010384801069        51.10009922011318        51.10009459221561        51.1000899643181         51.10008579263649        51.10008168186903        51.100077571101565       51.100073460334045       51.10006934956658        51.10006523879912        51.100061128031655       51.100057017264135       51.10006062250284        51.10006727920779        51.10007393591275        51.1000805926177         51.100087249322655       51.10009390602761        51.100100562732564       51.10010721943746        51.10010898454016        51.100098116635706       51.10008724873114        51.100076380826636       51.10006551292213        51.10005464501762        51.100043777113115       51.100032909208664       51.10002204130416        51.100011173399594       51.10000030549514        51.09998943759064        51.09997856968607        51.09996770178162        51.09995958708669        51.099962389669656       51.09996519225257        51.0999609367185         51.09995041437122        51.099942798653956       51.099950588689524       51.09995837872509        51.099966168760716       51.09997395879634        51.09998174883185        51.099989538867476       51.099997328903044       51.10000511893861        51.100012908974236       51.100020699009804       51.100028489045485       51.100036279080996       51.100044069116564       51.100046784181984       51.10003947924673        51.10003217431148        51.10002486937617        51.100017564440975       51.100010259505666       51.100002954570414       51.09999564963516        51.09998834469991        51.0999810397646         51.09997373482935        51.09996642989415        51.09995912495879        51.099951820023534       51.09994973241288        51.09996055341139        51.099963288836705       51.0999515152248         51.09994908544513        51.09995614221248        51.09996319897982        51.09997025574717        51.09997731251451        51.099984369281856       51.0999914260492         51.099998482816545       51.10000553958389        51.100012596351235       51.10001965311858        51.100026709885924       51.100033766653326       51.10004082342061        51.10004283748685        51.10003569787773        51.100028558268605       51.10002141865948        51.100014279050356       51.10000713944123        51.09999999983211        51.09999286022298        51.09998572061386        51.099978581004734       51.09997144139561        51.099964301786486       51.09995716217736        51.099950022568294       51.09994288295917        51.099948893961425       51.09995093838967        51.09994119473379        51.09994823827304        51.099955281812356       51.099962325351555       51.09996936889081        51.09997641243007        51.09998345596932        51.099990499508635       51.099997543047834       51.10000458658709        51.100011630126346       51.10001867366566        51.10002571720486        51.100032760744114       51.10003980428337        51.1000431618109         51.10003471928536        51.10002627675976        51.10001783423428        51.10000939170868        51.10000094918314        51.0999925066576         51.09998406413206        51.09997562160646        51.09996717908098        51.09995873655538        51.09995029402984        51.0999418515043         51.09993340897876        51.09992496645316        51.099929076418505       51.0999394403687         51.099943183316384       51.099952846277915       51.09996800168392        51.09998315708992        51.09999831249581        51.10001346790182        51.100028623307765       51.10004377871371        51.10005893411966        51.10007408952566        51.10008924493167        51.100104400337614       51.10011955574362        51.10013471114951        51.10014986655551        51.10016502196146        51.10015091621574        51.10013445008536        51.100117983954874       51.100101517824385       51.10008505169401        51.10006858556352        51.10005211943303        51.1000356533026         51.100019187172165       51.100002721041676       51.099986254911244       51.099969788780754       51.09995332265032        51.09993685651989        51.09992475700801        51.09992079814333        51.09992288969164        51.09992891996808        51.09994547091412        51.099962021860165       51.09997857280615        51.09999512375225        51.100011674698294       51.10002822564422        51.10004477659032        51.100061327536366       51.10007787848235        51.100094429428395       51.10011098037444        51.10012753132048        51.100144082266524       51.10016063321257        51.100158194336416       51.10014151587643        51.10012483741656        51.10010815895669        51.1000914804967         51.10007480203677        51.1000581235769         51.100041445116915       51.100024766656986       51.10000808819706        51.09999140973707        51.0999747312772         51.09995805281727        51.09994137435734        51.099924695897414       51.09992038365573        51.09992037233803        51.0999272532091         51.09994232295003        51.09995988533353        51.09997744771704        51.09999501010054        51.10001257248405        51.100030134867495       51.100047697251          51.100065259634505       51.10008282201795        51.10010038440146        51.10011794678496        51.10013550916847        51.10015307155197        51.10017063393548        51.100182840281605       51.10017260902612        51.10016237777063        51.100152146515086       51.10014191525954        51.100131684004054       51.10012145274857        51.10011122149308        51.100100990237536       51.10009075898205        51.10008052772656        51.10007029647102        51.10006006521553        51.100049833959986       51.10003960270444        51.10002205288589        51.10000000000002
0.2                      4                        50.665422833804996       50.75874917425887        50.83355999365506        50.89218584463106        50.94033588340437        50.97803740711015        51.00703213482956        51.02721967193929        51.04641523687343        51.05820755584722        51.0694764458143         51.076148900217504       51.08234839663072        51.08671964614774        51.08984644894042        51.092973251733156       51.09436208016115        51.0956763912352         51.09699070230931        51.09783371692089        51.09833074766834        51.09882777841585        51.09913851758233        51.09931619451038        51.09949387143848        51.099665268076365       51.09976483977073        51.0998099641684         51.0998583512511         51.09990699615821        51.09994682718536        51.099957509766455       51.099968804710215       51.09998044489748        51.09999208508464        51.09999820078457        51.099999232520304       51.10000026425604        51.100001295991774       51.10000255254511        51.10000450452725        51.100006456509504       51.10000635267329        51.100006187659915       51.10000593486717        51.100005682074425       51.10000542928174        51.10000517648905        51.10000492369625        51.1000040542213         51.100003139894          51.10000222556664        51.10000131123934        51.10000039691192        51.09999967625248        51.09999945862859        51.099999047622305       51.09999871418495        51.100000604536774       51.1000024948886         51.10000438524048        51.10000627559231        51.10000816594413        51.10001037934177        51.10001416309467        51.10001794684763        51.10001990814726        51.10002001167862        51.10002011520987        51.10002021874118        51.100020322272485       51.10002042580379        51.1000205293351         51.1000206328664         51.10002073639771        51.10003479799775        51.10004977140801        51.10006474481838        51.1000797182287         51.100094691639015       51.10010966504933        51.100115646448785       51.10012095544397        51.10012626443921        51.100131573434396       51.10013688242964        51.10014219142482        51.100147500420064       51.10015280941525        51.10015811841049        51.10016203045632        51.10015900947968        51.100155988503104       51.10015296752641        51.10014994654978        51.1001469255732         51.10014390459662        51.10014088361993        51.10013786264335        51.100134841666716       51.10013182069008        51.10013072907077        51.1001304822708         51.10013023547083        51.10012998867086        51.10012974187083        51.10012949507086        51.100129248270946       51.10012900147092        51.10012875467095        51.10012733766587        51.100122700176826       51.10011806268773        51.10011342519863        51.10010878770953        51.10010415022043        51.100099512731276       51.100094875242235       51.100090237753136       51.10008560026404        51.10008096277494        51.10007896040878        51.10007859587205        51.10007823133526        51.10007786679847        51.10007750226168        51.10007713772495        51.100076773188164       51.100076408651375       51.10007604411459        51.1000756795778         51.100078762747216       51.100083736260785       51.10008870977458        51.10009368328821        51.10009865680195        51.10010363031563        51.10010860382937        51.10011357734305        51.100118550856735       51.10012352437042        51.10012565157484        51.10012474378982        51.1001238360048         51.10012292821983        51.10012202043481        51.100121112649845       51.10012020486482        51.10011929707986        51.100118389294835       51.10011748150987        51.10011949846103        51.10012403354119        51.100128568621244       51.10013310370135        51.10013763878146        51.100142173861514       51.100146708941566       51.10015124402173        51.10015577910178        51.10016031418189        51.10016217855713        51.10016189289587        51.1001616072345         51.100161321573296       51.10016103591198        51.10016075025078        51.100160464589464       51.10016017892815        51.100159893266834       51.100159607605576       51.100159208790785       51.10015872952562        51.10015825026045        51.100157770995224       51.100157291730056       51.10015681246489        51.10015633319972        51.100155853934496       51.100155374669384       51.10015489540416        51.10015464768094        51.100154534624835       51.10015442156873        51.10015430851263        51.10015419545664        51.100154082400536       51.10015396934449        51.10015385628839        51.10015374323234        51.10015363017624        51.10015370012081        51.10015388139823        51.10015406267553        51.10015424395294        51.1001544252303         51.10015460650766        51.100154787785016       51.10015496906232        51.100155150339674       51.10015533161703        51.10015529103413        51.10015519037631        51.100155089718385       51.10015498906057        51.100154888402756       51.100154787744884       51.10015468708707        51.1001545864292         51.100154485771384       51.10015438511351        51.10015390453361        51.10015338664567        51.100152868757675       51.10015235086968        51.10015183298168        51.100151315093626       51.100150797205686       51.10015027931769        51.10014976142969        51.100150133016086       51.100152239538204       51.10015434606038        51.100156452582496       51.10015855910467        51.100160665626845       51.10016277214902        51.10016487867114        51.100166985193255       51.10016909171543        51.10017009251169        51.10017060500485        51.10017111749801        51.10017162999111        51.10017214248427        51.10017265497737        51.10017316747053        51.10017367996363        51.100174192456734       51.10017470494995        51.10017471217748        51.1001689320716         51.10016315196566        51.10015737185978        51.1001515917539         51.10014581164796        51.10014003154208        51.1001342514362         51.100128471330265       51.100122691224385       51.100117475639195       51.10011233542889        51.100107195218584       51.10010205500828        51.10009691479797        51.10009177458767        51.10008663437736        51.10008149416706        51.10008597238061        51.10009425441365        51.10010253644674        51.100110818479834       51.10011910051287        51.10012738254602        51.10013566457906        51.10014394661209        51.10014606384959        51.10013225994231        51.100118456035034       51.10010465212781        51.100090848220475       51.10007704431325        51.100063240405916       51.10004943649869        51.10003563259136        51.10002182868408        51.100008024776855       51.099994220869576       51.099980416962296       51.09996661305502        51.09995626454281        51.099959617677996       51.09996297081324        51.09995765992039        51.09994465634588        51.09993528304409        51.099945150954          51.09995501886391        51.099964886773876       51.099974754683785       51.09998462259375        51.09999449050372        51.10000435841363        51.10001422632354        51.100024094233504       51.10003396214347        51.10004383005344        51.10005369796335        51.100063565873256       51.100066977029485       51.10005763999726        51.10004830296509        51.10003896593287        51.10002962890076        51.10002029186853        51.10001095483631        51.10000161780414        51.09999228077197        51.09998294373975        51.09997360670758        51.099964269675354       51.099954932643186       51.09994559561096        51.09994276613935        51.09995603755493        51.09995939303576        51.099944955014166       51.099942160462206       51.099951187218664       51.09996021397501        51.09996924073147        51.09997826748793        51.09998729424433        51.099996321000845       51.10000534775725        51.10001437451365        51.10002340127005        51.10003242802651        51.10004145478291        51.10005048153937        51.10005950829577        51.100062074899995       51.100052914825255       51.10004375475057        51.10003459467589        51.10002543460121        51.10001627452658        51.1000071144519         51.099997954377216       51.09998879430253        51.09997963422785        51.099970474153224       51.09996131407854        51.0999521540038         51.099942993929176       51.09993383385449        51.0999410579895         51.099943525676          51.09993158898317        51.09994058175931        51.09994957453546        51.099958567311546       51.099967560087634       51.099976552863836       51.099985545639925       51.09999453841607        51.100003531192215       51.1000125239683         51.10002151674439        51.10003050952059        51.10003950229668        51.100048495072826       51.10005748784897        51.100061825930766       51.100051262909915       51.10004069988901        51.100030136868156       51.10001957384725        51.1000090108264         51.09999844780549        51.09998788478458        51.09997732176379        51.09996675874288        51.09995619572197        51.09994563270112        51.099935069680214       51.09992450665936        51.099913943638455       51.09991897277547        51.09993181317094        51.099936887280876       51.09994924861991        51.09996837087232        51.09998749312473        51.10000661537714        51.10002573762955        51.10004485988202        51.10006398213443        51.10008310438684        51.10010222663925        51.10012134889166        51.10014047114407        51.100159593396484       51.100178715648894       51.100197837901305       51.100216960153716       51.100199347436956       51.100178771451226       51.1001581954655         51.10013761947977        51.10011704349404        51.100096467508365       51.100075891522636       51.100055315536906       51.10003473955118        51.10001416356545        51.099993587579775       51.099973011594045       51.099952435608316       51.099931859622586       51.099916633399005       51.09991138068813        51.09991411038476        51.099921852667194       51.0999424973196         51.099963141972125       51.099983786624534       51.100004431277          51.100025075929466       51.100045720581875       51.100066365234284       51.10008700988675        51.10010765453916        51.100128299191624       51.10014894384403        51.100169588496556       51.100190233148965       51.10021087780137        51.10020784382084        51.10018705433549        51.1001662648502         51.10014547536491        51.100124685879564       51.10010389639422        51.100083106908926       51.10006231742358        51.10004152793823        51.10002073845294        51.09999994896759        51.099979159482245       51.09995836999701        51.099937580511664       51.099916791026374       51.09991121584193        51.09991110243163        51.09991974233486        51.09993856470169        51.09996048654898        51.09998240839627        51.100004330243564       51.100026252090856       51.10004817393815        51.10007009578544        51.100092017632676       51.10011393947997        51.10013586132726        51.10015778317461        51.1001797050219         51.10020162686919        51.100223548716485       51.100238670801104       51.100225307205335       51.10021194360968        51.100198580013966       51.100185216418254       51.1001718528226         51.10015848922683        51.10014512563123        51.10013176203552        51.100118398439804       51.10010503484409        51.10009167124838        51.100078307652666       51.10006494405695        51.10005158046124        51.10002871381516        51.10000000000002
0.2                      5                        50.568528227309685       50.67386981858107        50.76057792498119        50.830246646353885       50.88856671652087        50.93527610856688        50.972023705623315       50.998308412838924       51.02341466303477        51.03940311892694        51.054746821577          51.06415058162963        51.07294314127006        51.079267113565265       51.083911940119776       51.08855676667429        51.09072544520956        51.09278795647214        51.094850467734716       51.09620397449123        51.09703699210513        51.09787000971892        51.09840187610973        51.09871863961922        51.09903540312865        51.09934167791562        51.09952418118917        51.09961223545548        51.09970611508453        51.09980045504619        51.09987823234803        51.09990123515837        51.099925135515775       51.0999495419004         51.099973948285026       51.09998735641244        51.099990643284684       51.09999393015693        51.09999721702911        51.10000082191118        51.100005410493736       51.10000999907629        51.100010058233806       51.100010003580394       51.100010015946          51.1000100283116         51.10001004067715        51.10001005304275        51.100010065408355       51.100008833483          51.10000751105804        51.10000618863319        51.10000486620834        51.10000354378343        51.10000255323433        51.10000241967526        51.10000176384932        51.100001233160356       51.10000428996938        51.1000073467784         51.10001040358742        51.10001346039644        51.10001651720546        51.100019791272075       51.10002412144797        51.100028451623814       51.10003102417494        51.10003180504236        51.100032585909844       51.100033366777325       51.100034147644806       51.10003492851229        51.10003570937971        51.10003649024725        51.100037271114616       51.10005321075488        51.10007014064132        51.10008707052782        51.10010400041432        51.10012093030076        51.10013786018726        51.100145040365646       51.1001514914808         51.100157942595956       51.10016439371111        51.10017084482621        51.10017729594142        51.100183747056576       51.10019019817162        51.10019664928677        51.10020144512839        51.1001980258917         51.10019460665495        51.100191187418204       51.10018776818151        51.10018434894482        51.10018092970813        51.10017751047138        51.100174091234635       51.100170671997944       51.10016725276125        51.100165916363835       51.100165491991845       51.10016506761991        51.10016464324792        51.10016421887599        51.100163794504056       51.100163370132066       51.10016294576013        51.1001625213882         51.10016076804857        51.100155357299286       51.100149946550005       51.10014453580078        51.1001391250515         51.100133714302274       51.10012830355299        51.10012289280371        51.10011748205443        51.10011207130515        51.100106660555866       51.10010430500523        51.10010384837699        51.100103391748576       51.10010293512033        51.10010247849209        51.10010202186379        51.10010156523549        51.10010110860719        51.10010065197889        51.10010019535059        51.10010378648872        51.100109596978484       51.10011540746825        51.10012121795796        51.10012702844779        51.100132838937554       51.10013864942732        51.10014445991703        51.1001502704068         51.10015608089657        51.10015862249924        51.10015767852224        51.10015673454535        51.10015579056841        51.100154846591465       51.10015390261458        51.100152958637636       51.100152014660694       51.10015107068375        51.10015012670681        51.1001525712835         51.10015793332508        51.1001632953666         51.10016865740812        51.10017401944964        51.1001793814911         51.10018474353268        51.10019010557414        51.10019546761572        51.10020082965718        51.10020305035283        51.10020274212479        51.10020243389681        51.10020212566883        51.10020181744079        51.10020150921281        51.10020120098483        51.100200892756845       51.10020058452881        51.100200276300825       51.10019985404068        51.10019935070545        51.100198847370166       51.10019834403488        51.10019784069959        51.10019733736431        51.10019683402902        51.100196330693734       51.10019582735845        51.10019532402316        51.100195043014935       51.10019489131429        51.1001947396137         51.10019458791305        51.10019443621246        51.100194284511815       51.100194132811225       51.10019398111058        51.10019382940993        51.10019367770934        51.10019373866237        51.10019392898823        51.1001941193141         51.10019430963996        51.10019449996582        51.10019469029169        51.10019488061755        51.10019507094336        51.10019526126922        51.100195451595084       51.10019542082432        51.1001953301855         51.10019523954662        51.1001951489078         51.10019505826892        51.100194967630046       51.100194876991225       51.10019478635235        51.100194695713526       51.10019460507465        51.10019407185143        51.100193495166764       51.100192918482094       51.100192341797424       51.1001917651127         51.10019118842803        51.1001906117433         51.10019003505863        51.100189458373904       51.10018991247989        51.10019237716165        51.100194841843404       51.100197306525104       51.10019977120686        51.10020223588856        51.100204700570316       51.10020716525207        51.10020962993383        51.100212094615586       51.10021319069267        51.100213682375795       51.10021417405903        51.100214665742214       51.100215157425396       51.100215649108634       51.100216140791815       51.100216632475          51.100217124158235       51.100217615841416       51.10021752656621        51.10021078296927        51.100204039372215       51.100197295775274       51.10019055217833        51.100183808581335       51.10017706498434        51.100170321387395       51.1001635777904         51.100156834193456       51.10015074763396        51.100144748802165       51.10013874997048        51.10013275113869        51.100126752307006       51.10012075347521        51.100114754643585       51.10010875581179        51.100113947758246       51.10012356534679        51.10013318293534        51.10014280052383        51.100152418112316       51.10016203570086        51.10017165328941        51.1001812708779         51.10018363588301        51.100167270432564       51.10015090498206        51.10013453953155        51.10011817408105        51.1001018086306         51.10008544318015        51.1000690777297         51.10005271227914        51.100036346828745       51.10001998137824        51.10000361592779        51.099987250477284       51.099970885026835       51.09995856373786        51.09996227872682        51.099965993715784       51.099959808131075       51.09994483195146        51.09993408372111        51.099945744513604       51.099957405305986       51.09996906609848        51.099980726890976       51.099992387683415       51.10000404847591        51.10001570926835        51.100027370060786       51.10003903085328        51.10005069164572        51.100062352438215       51.10007401323071        51.10008567402315        51.10008966935072        51.10007853001537        51.10006739068007        51.100056251344654       51.100045112009354       51.100033972674          51.10002283333864        51.10001169400334        51.10000055466793        51.09998941533263        51.09997827599727        51.099967136661974       51.09995599732656        51.09994485799126        51.099941288871946       51.09995644984269        51.0999602799327         51.099943777491205       51.099940809343764       51.0999515822092         51.09996235507458        51.09997312793996        51.09998390080534        51.09999467367072        51.1000054465361         51.10001621940148        51.10002699226686        51.10003776513224        51.10004853799762        51.100059310863          51.10007008372838        51.10008085659376        51.1000839073734         51.10007294077127        51.10006197416919        51.10005100756706        51.100040040964984       51.10002907436285        51.10001810776083        51.100007141158756       51.09999617455662        51.099985207954546       51.09997424135247        51.099963274750394       51.09995230814832        51.09994134154613        51.09993037494411        51.099938449678746       51.099941223613314       51.09992760237617        51.099938319706666       51.09994903703728        51.09995975436783        51.099970471698384       51.09998118902894        51.09999190635949        51.100002623690045       51.1000133410206         51.10002405835115        51.100034775681706       51.10004549301232        51.10005621034287        51.100066927673424       51.10007764500398        51.100082877513955       51.10007055143274        51.10005822535152        51.1000458992703         51.10003357318908        51.10002124710786        51.10000892102664        51.099996594945424       51.099984268864205       51.099971942782986       51.09995961670177        51.09994729062055        51.09993496453933        51.09992263845811        51.09991031237689        51.09991604598298        51.09993087990159        51.099937284060445       51.099952048667774       51.09997456989538        51.09999709112293        51.100019612350536       51.100042133578086       51.10006465480569        51.1000871760333         51.10010969726085        51.100132218488454       51.10015473971606        51.10017726094361        51.10019978217122        51.10022230339882        51.100244824626316       51.10026734585392        51.100246831517836       51.1002228456681         51.100198859818306       51.100174873968456       51.10015088811872        51.100126902268926       51.10010291641913        51.10007893056934        51.1000549447196         51.10003095886975        51.100006973020015       51.09998298717022        51.09995900132037        51.09993501547069        51.09991713460363        51.099910635200445       51.09991396840587        51.09992325831456        51.09994728325506        51.09997130819551        51.09999533313595        51.10001935807645        51.100043383016896       51.10006740795734        51.10009143289784        51.10011545783834        51.100139482778786       51.10016350771923        51.100187532659675       51.10021155760023        51.10023558254068        51.10025960748112        51.10025609085773        51.100231922097294       51.10020775333692        51.100183584576655       51.10015941581628        51.1001352470559         51.10011107829553        51.10008690953521        51.10006274077483        51.10003857201451        51.100014403254136       51.099990234493816       51.09996606573344        51.099941896973064       51.099917728212745       51.09991098830176        51.09991071424963        51.09992080374724        51.09994270429229        51.09996820004892        51.099993695805665       51.100019191562296       51.100044687318984       51.100070183075616       51.100095678832304       51.100121174588935       51.100146670345566       51.1001721661022         51.100197661858886       51.10022315761552        51.100248653372205       51.10027414912889        51.10029158288762        51.10027524318912        51.100258903490726       51.10024256379222        51.10022622409372        51.10020988439527        51.100193544696765       51.10017720499832        51.10016086529981        51.10014452560131        51.10012818590292        51.100111846204356       51.100095506505966       51.100079166807404       51.1000628271089         51.10003495994431        51.10000000000002
0.2                      6                        50.479155061143274       50.593021701802456       50.688958819849915       50.767805113267          50.834969390450965       50.88989524130113        50.93402876082553        50.966396112234406       50.99743821568393        51.01786398177046        51.03753891025269        51.049968647048445       51.06165287762559        51.07020088483216        51.076616956294174       51.083033027756244       51.0861489126753         51.08912329886266        51.092097685049964       51.094083365014626       51.095343221831854       51.096603078649196       51.09741915568543        51.09791825473076        51.098417353776085       51.09890063559362        51.0991932011039         51.09933958899205        51.099495166970144       51.0996514711689         51.099780830439386       51.099821079943354       51.099862548154704       51.099904703459686       51.099946858764724       51.09997052259996        51.0999771694768         51.099983816353756       51.0999904632306         51.0999975280227         51.10000588555289        51.10001424308314        51.100014588419185       51.100014751208334       51.10001526564787        51.1000157800874         51.10001629452694        51.10001680896647        51.100017323406064       51.100015746336226       51.1000140171472         51.100012287958236       51.10001055876933        51.100008829580304       51.100007605819656       51.10000768133267        51.10000673847884        51.100005971456994       51.10001024528822        51.1000145191195         51.10001879295072        51.100023066782          51.100027340613224       51.10003170060844        51.10003647945496        51.10004125830153        51.10004444834084        51.10004601878529        51.10004758922969        51.100049159674086       51.10005073011854        51.100052300562936       51.10005387100739        51.10005544145179        51.10005701189618        51.100074404811835       51.100092831329846       51.1001112578478         51.10012968436581        51.10014811088382        51.100166537401776       51.10017481886865        51.10018234170923        51.10018986454986        51.100197387390494       51.10020491023107        51.100212433071704       51.10021995591228        51.10022747875291        51.100235001593546       51.10024063836153        51.10023691460174        51.100233190842005       51.10022946708216        51.100225743322426       51.100222019562636       51.100218295802904       51.100214572043114       51.10021084828327        51.100207124523536       51.100203400763746       51.10020183174322        51.10020120623142        51.10020058071956        51.1001999552077         51.1001993296959         51.100198704184095       51.10019807867218        51.100197453160376       51.10019682764852        51.10019475147914        51.100188683001306       51.10018261452359        51.100176546045816       51.10017047756804        51.10016440909021        51.10015834061244        51.10015227213461        51.10014620365689        51.10014013517906        51.100134066701344       51.10013140263749        51.10013085454676        51.100130306456094       51.10012975836537        51.10012921027459        51.10012866218386        51.100128114093195       51.10012756600241        51.10012701791169        51.100126469820964       51.10013049105743        51.100137017612326       51.10014354416728        51.100150070722236       51.100156597277135       51.10016312383209        51.100169650387045       51.10017617694194        51.1001827034969         51.10018923005185        51.1001921488006         51.10019122058384        51.10019029236702        51.1001893641502         51.10018843593349        51.100187507716726       51.10018657950002        51.1001856512832         51.10018472306649        51.10018379484973        51.10018664041877        51.10019273512859        51.10019882983829        51.10020492454805        51.10021101925787        51.100217113967574       51.100223208677335       51.100229303387096       51.100235398096856       51.100241492806674       51.10024403662078        51.100243721805555       51.10024340699039        51.100243092175276       51.10024277736005        51.10024246254494        51.10024214772977        51.10024183291455        51.100241518099324       51.10024120328421        51.10024077930041        51.10024027769941        51.10023977609836        51.10023927449731        51.10023877289632        51.10023827129527        51.10023776969422        51.100237268093224       51.10023676649217        51.10023626489112        51.10023595935701        51.10023576785733        51.100235576357704       51.10023538485791        51.10023519335823        51.10023500185855        51.10023481035887        51.10023461885919        51.10023442735951        51.10023423585983        51.10023428184661        51.10023447231379        51.10023466278096        51.10023485324808        51.100235043715315       51.10023523418249        51.10023542464967        51.10023561511679        51.100235805583964       51.10023599605108        51.100235979771355       51.10023590750893        51.100235835246565       51.1002357629842         51.10023569072183        51.100235618459465       51.10023554619704        51.10023547393473        51.100235401672364       51.10023532941           51.10023476144386        51.10023414479991        51.10023352815597        51.10023291151191        51.100232294867965       51.10023167822402        51.100231061580075       51.100230444936074       51.10022982829207        51.10023035990952        51.10023313123156        51.10023590255366        51.10023867387571        51.10024144519787        51.100244216519854       51.100246987841956       51.10024975916406        51.100252530486046       51.10025530180815        51.10025645076411        51.10025688326181        51.10025731575951        51.10025774825715        51.100258180754906       51.10025861325255        51.100259045750306       51.10025947824795        51.10025991074565        51.10026034324335        51.10026013331321        51.1002525649879         51.10024499666258        51.10023742833721        51.10022986001184        51.100222291686464       51.10021472336115        51.10020715503583        51.10019958671046        51.100192018385144       51.1001851880053         51.10017845615607        51.10017172430685        51.10016499245762        51.100158260608396       51.10015152875923        51.10014479691           51.100138065060776       51.10014385365059        51.100154593726415       51.10016533380218        51.10017607387795        51.10018681395377        51.10019755402959        51.100208294105414       51.10021903418118        51.10022157021342        51.10020291855767        51.10018426690186        51.10016561524617        51.10014696359036        51.10012831193461        51.10010966027886        51.10009100862311        51.10007235696742        51.10005370531161        51.100035053655915       51.10001640200011        51.09999775034436        51.099979098688664       51.09996499656461        51.09996893465819        51.09997287275189        51.099965945318786       51.09994937052113        51.09993752872674        51.099950772848956       51.09996401697106        51.09997726109327        51.09999050521549        51.100003749337645       51.1000169934598         51.10003023758196        51.100043481704176       51.10005672582639        51.10006996994855        51.100083214070764       51.10009645819298        51.10010970231508        51.10011419952025        51.1001014268478         51.10008865417535        51.100075881502846       51.10006310883034        51.10005033615789        51.10003756348539        51.10002479081294        51.10001201814043        51.09999924546793        51.099986472795536       51.09997370012297        51.099960927450525       51.099948154778076       51.0999438476386         51.099960485766076       51.09996468351926        51.09994655782674        51.09994355665515        51.09995591101176        51.099968265368375       51.09998061972499        51.0999929740816         51.100005328438215       51.10001768279483        51.100030037151384       51.100042391508          51.100054745864554       51.10006710022117        51.10007945457778        51.100091808934394       51.10010416329101        51.100107647979485       51.100095032157355       51.10008241633534        51.10006980051327        51.100057184691195       51.10004456886918        51.10003195304705        51.100019337225035       51.10000672140296        51.09999410558095        51.099981489758875       51.0999688739368         51.09995625811473        51.099943642292715       51.09993102647064        51.09993968523639        51.099942679382366       51.0999277474923         51.099940024169655       51.09995230084701        51.099964577524304       51.09997685420154        51.09998913087895        51.10000140755625        51.1000136842336         51.1000259609109         51.100038237588194       51.10005051426549        51.10006279094284        51.10007506762014        51.100087344297435       51.10009962097479        51.100105684584946       51.10009185826323        51.10007803194145        51.10006420561973        51.10005037929801        51.10003655297629        51.100022726654515       51.10000890033285        51.099995074011076       51.09998124768936        51.099967421367694       51.09995359504592        51.0999397687242         51.09992594240242        51.09991211608076        51.099918396286455       51.099934868638286       51.0999426020274         51.09995955291106        51.09998505556143        51.10001055821181        51.100036060862124       51.10006156351244        51.100087066162814       51.10011256881313        51.10013807146345        51.10016357411382        51.100189076764195       51.100214579414455       51.10024008206483        51.1002655847152         51.10029108736552        51.10031659001584        51.10029361917202        51.10026673815764        51.10023985714315        51.10021297612872        51.10018609511434        51.100159214099904       51.10013233308541        51.10010545207098        51.10007857105654        51.10005169004211        51.10002480902767        51.09999792801324        51.0999710469988         51.099944165984425       51.09992397758316        51.09991626615971        51.09992017740336        51.099930894070894       51.099957774727045       51.09998465538325        51.10001153603935        51.100038416695554       51.100065297351705       51.100092178007856       51.10011905866395        51.10014593932016        51.10017281997631        51.1001997006324         51.10022658128861        51.10025346194482        51.10028034260091        51.10030722325712        51.10030330668303        51.10027629669935        51.100249286715666       51.1002222767321         51.100195266748415       51.10016825676473        51.10014124678111        51.100114236797424       51.10008722681374        51.100060216830116       51.10003320684649        51.10000619686281        51.09997918687918        51.0999521768955         51.09992516691187        51.09991733449198        51.09991685674726        51.09992816831152        51.09995265111746        51.09998114316994        51.10000963522242        51.1000381272749         51.100066619327436       51.10009511137986        51.10012360343234        51.10015209548476        51.10018058753724        51.10020907958983        51.10023757164225        51.10026606369473        51.10029455574727        51.10032304779969        51.10034234906777        51.10032314814691        51.10030394722611        51.100284746305306       51.1002655453845         51.100246344463756       51.10022714354284        51.10020794262209        51.10018874170123        51.100169540780485       51.10015033985968        51.10013113893882        51.100111938018074       51.100092737097214       51.10007353617635        51.10004090107344        51.10000000000002
0.2                      7                        50.39730333530582        50.51620482392309        50.61870267826106        50.70486124537041        50.77954390519449        50.841894805312734       50.89304730043614        50.931482770125854       50.9684858948209         50.99359014437789        51.017852711841385       51.03360309647411        51.04847760569737        51.059520959948486       51.06796149746373        51.076402034979026       51.0806324825586         51.08468241840683        51.08873235425517        51.091471888491014       51.09324943684874        51.09502698520646        51.09619035630908        51.09691503984487        51.09763972338067        51.09834214111038        51.09877189951504        51.098992024777885       51.099225506908          51.099460044526325       51.09965462145925        51.099717044121405       51.09978104262677        51.099845929575224       51.09991081652362        51.09994769934701        51.09995881109671        51.09996992284641        51.09998103459611        51.0999926708796         51.100005929704764       51.10001918853004        51.1000199432292         51.10002043054351        51.10002168397273        51.10002293740189        51.10002419083105        51.10002544426021        51.10002669768937        51.1000247927812         51.10002265816149        51.10002052354184        51.100018388922194       51.10001625430249        51.10001483400839        51.100015243600694       51.10001397151069        51.10001292907475        51.100018470493296       51.100024011911785       51.10002955333027        51.100035094748705       51.10004063616725        51.100046107350806       51.100051237115736       51.100056366880665       51.100060180644846       51.10006265290701        51.10006512516918        51.100067597431405       51.10007006969357        51.1000725419558         51.10007501421791        51.10007748648013        51.1000799587423         51.10009838016862        51.10011784347341        51.10013730677832        51.100156770083174       51.10017623338797        51.10019569669288        51.10020498195752        51.100213506129194       51.10022203030081        51.10023055447243        51.10023907864405        51.10024760281567        51.10025612698735        51.100264651158966       51.100273175330585       51.10027961015567        51.10027567560991        51.10027174106409        51.100267806518275       51.10026387197246        51.1002599374267         51.10025600288088        51.100252068335124       51.10024813378925        51.100244199243434       51.100240264697675       51.10023847520904        51.10023762498929        51.10023677476971        51.10023592455008        51.10023507433044        51.100234224110864       51.10023337389117        51.10023252367159        51.10023167345196        51.100229287957745       51.10022267728306        51.10021606660837        51.10020945593374        51.100202845259105       51.10019623458447        51.10018962390973        51.10018301323515        51.100176402560464       51.10016979188583        51.100163181211144       51.1001602533056         51.10015961438154        51.100158975457475       51.100158336533354       51.100157697609234       51.10015705868511        51.10015641976105        51.10015578083693        51.100155141912865       51.100154502988744       51.10015887645318        51.100165998162424       51.10017311987167        51.100180241580915       51.10018736329016        51.100194484999406       51.10020160670865        51.10020872841784        51.100215850127086       51.10022297183639        51.10022623047888        51.100225369974396       51.10022450946991        51.100223648965425       51.10022278846094        51.100221927956454       51.10022106745197        51.10022020694748        51.100219346443          51.10021848593851        51.10022170586683        51.10022843895172        51.10023517203649        51.100241905121266       51.10024863820615        51.10025537129093        51.1002621043757         51.10026883746053        51.100275570545364       51.10028230363014        51.100285137361084       51.100284831938154       51.100284526515395       51.100284221092636       51.10028391566982        51.100283610247004       51.10028330482419        51.10028299940137        51.100282693978556       51.1002823885558         51.100281984570074       51.10028151050756        51.10028103644515        51.10028056238275        51.10028008832029        51.10027961425783        51.100279140195425       51.10027866613291        51.10027819207045        51.100277718008044       51.1002773967071         51.10027716425384        51.100276931800636       51.10027669934732        51.10027646689406        51.1002762344408         51.10027600198754        51.10027576953428        51.10027553708102        51.10027530462776        51.10027532967348        51.100275511374775       51.10027569307613        51.10027587477737        51.10027605647866        51.10027623817996        51.100276419881254       51.10027660158255        51.10027678328379        51.10027696498514        51.10027696787495        51.10027692234661        51.10027687681816        51.10027683128982        51.10027678576142        51.100276740233085       51.10027669470469        51.100276649176294       51.1002766036479         51.1002765581195         51.100275973310715       51.10027533554495        51.10027469777913        51.10027406001325        51.10027342224748        51.10027278448166        51.10027214671584        51.100271508950016       51.10027087118425        51.10027147530502        51.100274501748174       51.10027752819133        51.10028055463442        51.10028358107763        51.10028660752073        51.10028963396388        51.100292660407035       51.10029568685019        51.10029871329334        51.10029987272628        51.10030020766288        51.100300542599484       51.100300877536085       51.10030121247269        51.10030154740923        51.10030188234589        51.10030221728249        51.10030255221909        51.10030288715569        51.10030253241837        51.10029427812742        51.10028602383642        51.100277769545414       51.10026951525441        51.10026126096341        51.10025300667246        51.1002447523814         51.10023649809034        51.10022824379939        51.10022079675315        51.10021345749044        51.100206118227675       51.100198778964966       51.10019143970226        51.10018410043955        51.10017676117678        51.10016942191402        51.1001756900576         51.10018733955252        51.100198989047385       51.10021063854231        51.10022228803723        51.10023393753215        51.100245587027075       51.100257236522          51.10025986684076        51.10023920431769        51.10021854179456        51.100197879271434       51.10017721674831        51.10015655422518        51.10013589170211        51.10011522917898        51.10009456665591        51.10007390413284        51.100053241609714       51.10003257908659        51.10001191656346        51.09999125404039        51.09997556302278        51.09997958547217        51.09998360792156        51.099976071483525       51.09995827205461        51.09994561806093        51.099960235960054       51.09997485385912        51.09998947175825        51.10000408965732        51.100018707556444       51.10003332545551        51.10004794335458        51.10006256125371        51.100077179152834       51.1000917970519         51.10010641495103        51.1001210328501         51.100135650749166       51.10014056753823        51.10012633049462        51.100112093451          51.10009785640739        51.10008361936377        51.10006938232016        51.10005514527654        51.100040908232984       51.100026671189426       51.100012434145754       51.099998197102195       51.09998396005858        51.09996972301491        51.09995548597135        51.099950442439194       51.09996814532485        51.09997260379538        51.099953296020885       51.099950402396416       51.09996417362646        51.09997794485656        51.099991716086606       51.10000548731671        51.100019258546695       51.100033029776796       51.1000468010069         51.10006057223694        51.100074343466986       51.10008811469709        51.10010188592713        51.100115657157176       51.10012942838728        51.10013329671801        51.10011918898351        51.1001050812489         51.100090973514284       51.10007686577978        51.100062758045226       51.10004865031061        51.100034542576054       51.1000204348415         51.10000632710694        51.09999221937238        51.099978111637824       51.09996400390321        51.099949896168596       51.09993578843404        51.09994476466238        51.09994789298298        51.09993202433168        51.09994569514811        51.09995936596454        51.099973036780966       51.09998670759728        51.10000037841377        51.10001404923014        51.10002772004657        51.100041390863          51.10005506167937        51.10006873249574        51.10008240331217        51.1000960741286         51.10010974494497        51.1001234157614         51.100130247143625       51.10011518340127        51.100100119658805       51.10008505591645        51.10006999217404        51.10005492843163        51.10003986468928        51.10002480094681        51.10000973720446        51.099994673462106       51.099979609719696       51.099964545977286       51.09994948223488        51.09993441849247        51.099919354750114       51.099926023686066       51.09994377938108        51.0999528411819         51.099971761349934       51.09999982787059        51.1000278943913         51.10005596091196        51.100084027432615       51.10011209395333        51.100140160473984       51.10016822699464        51.100196293515296       51.10022436003601        51.100252426556665       51.10028049307738        51.100308559598034       51.10033662611875        51.100364692639346       51.10033971039957        51.100310448919856       51.100281187440146       51.10025192596049        51.10022266448084        51.100193403001185       51.10016414152142        51.10013488004182        51.10010561856211        51.1000763570824         51.100047095602804       51.10001783412309        51.09998857264338        51.09995931116373        51.09993716233737        51.09992827356575        51.099932737377344       51.09994475993619        51.09997397173578        51.10000318353525        51.10003239533478        51.10006160713425        51.10009081893378        51.10012003073325        51.10014924253278        51.10017845433225        51.10020766613172        51.10023687793125        51.100266089730724       51.10029530153025        51.100324513329724       51.10035372512925        51.10034949129681        51.1003201781416         51.10029086498639        51.10026155183118        51.10023223867597        51.10020292552076        51.10017361236555        51.10014429921034        51.10011498605513        51.10008567289998        51.10005635974471        51.1000270465895         51.09999773343435        51.09996842027908        51.09993910712387        51.099930254412754       51.099929529924566       51.09994183602771        51.09996840517715        51.09999931591193        51.10003022664671        51.10006113738143        51.10009204811615        51.10012295885093        51.100153869585654       51.100184780320376       51.1002156910551         51.10024660178988        51.1002775125246         51.10030842325938        51.10033933399416        51.10037024472888        51.10039096934128        51.10036902207855        51.100347074815886       51.10032512755322        51.100303180290496       51.10028123302783        51.100259285765105       51.100237338502495       51.10021539123977        51.100193443977105       51.100171496714324       51.10014954945166        51.10012760218905        51.10010565492627        51.1000837076636         51.100046537202445       51.10000000000002
0.2                      8                        50.34418893278661        50.463810701542855       50.56806655136779        50.65677850792332        50.73447703571662        50.80021833045447        50.85498918959479        50.896993330652094       50.9375595297285         50.96596980168795        50.99352020427682        51.012051004619025       51.02965371777492        51.043066008928065       51.05363356684194        51.06420112475581        51.06990097026045        51.07539210782585        51.08088324539119        51.08476818372753        51.08747396006686        51.0901797364063         51.09204656074502        51.093314147960086       51.094581735175154       51.09581835537551        51.09663713931036        51.09712877986027        51.097644687146726       51.09816251204256        51.09860473973225        51.09879695935683        51.098991707132484       51.09918788025186        51.09938405337118        51.099510698536164       51.099573359912085       51.099636021288006       51.09969868266393        51.09976186521948        51.09982665994113        51.09989145466278        51.09990858864137        51.09992450216248        51.09994083677009        51.099957171377866       51.09997350598553        51.09998984059325        51.100006175200974       51.10000908698794        51.100011022509534       51.10001295803107        51.10001489355267        51.10001682907421        51.10001960633031        51.100024452065554       51.100023983907136       51.100023785976816       51.100031335104575       51.10003888423233        51.100046433360035       51.10005398248779        51.10006153161555        51.10006876961518        51.10007449519247        51.10008022076977        51.10008474235593        51.10008803662038        51.100091330884766       51.10009462514921        51.1000979194136         51.10010121367799        51.10010450794243        51.10010780220682        51.10011109647121        51.100129810746296       51.10014953233292        51.1001692539196         51.100188975506285       51.10020869709297        51.10022841867965        51.10023829281755        51.10024743058324        51.10025656834898        51.10026570611478        51.10027484388047        51.10028398164627        51.10029311941207        51.10030225717776        51.10031139494356        51.1003183351113         51.100314368658644       51.10031040220605        51.10030643575328        51.100302469300686       51.100298502848034       51.10029453639544        51.100290569942786       51.100286603490076       51.10028263703748        51.10027867058483        51.10027674944001        51.1002757238864         51.10027469833278        51.10027367277917        51.10027264722555        51.10027162167205        51.10027059611838        51.10026957056476        51.10026854501126        51.10026597366084        51.10025914817254        51.10025232268424        51.10024549719594        51.10023867170759        51.10023184621923        51.10022502073093        51.10021819524263        51.10021136975428        51.10020454426598        51.10019771877762        51.10019467020334        51.10019396912509        51.10019326804684        51.10019256696859        51.10019186589034        51.10019116481209        51.10019046373384        51.10018976265559        51.10018906157734        51.100188360499146       51.100192873407366       51.10020024509464        51.100207616781915       51.10021498846913        51.100222360156465       51.1002297318438         51.100237103531015       51.10024447521829        51.100251846905564       51.10025921859284        51.10026267457016        51.10026195526768        51.10026123596515        51.100260516662615       51.10025979736008        51.10025907805755        51.10025835875507        51.100257639452536       51.10025692015006        51.10025620084747        51.100259661005055       51.100266719579224       51.100273778153394       51.10028083672751        51.10028789530173        51.1002949538759         51.100302012450015       51.100309071024185       51.1003161295983         51.100323188172524       51.10032619965           51.10032595303426        51.100325706418516       51.10032545980272        51.100325213187034       51.100324966571236       51.100324719955495       51.100324473339754       51.100324226723956       51.100323980108215       51.100323638890245       51.100323230411504       51.10032282193288        51.10032241345414        51.100322004975396       51.100321596496656       51.10032118801797        51.10032077953923        51.10032037106055        51.100319962581864       51.10031965244451        51.10031939950352        51.10031914656264        51.10031889362165        51.10031864068077        51.100318387739776       51.1003181347989         51.100317881857904       51.10031762891697        51.10031737597603        51.100317385736844       51.100317555318384       51.10031772489987        51.10031789448135        51.10031806406289        51.10031823364437        51.10031840322591        51.100318572807396       51.100318742388936       51.10031891197036        51.10031893287163        51.10031891351343        51.10031889415529        51.10031887479704        51.1003188554389         51.10031883608076        51.10031881672256        51.100318797364366       51.100318778006226       51.10031875864803        51.10031818158723        51.10031754976029        51.10031691793341        51.10031628610648        51.1003156542796         51.10031502245266        51.10031439062578        51.10031375879885        51.10031312697197        51.10031376480606        51.1003168791367         51.10031999346745        51.10032310779809        51.10032622212884        51.100329336459595       51.10033245079023        51.100335565120986       51.10033867945168        51.10034179378238        51.10034288740849        51.10034308866477        51.10034328992094        51.10034349117723        51.100343692433455       51.10034389368968        51.10034409494597        51.100344296202195       51.10034449745842        51.10034469871471        51.100344196028175       51.10033563035154        51.1003270646749         51.10031849899826        51.10030993332168        51.1003013676451         51.10029280196841        51.10028423629183        51.100275670615076       51.10026710493855        51.100259392302405       51.10025179356438        51.100244194826416       51.10023659608839        51.10022899735043        51.10022139861246        51.10021379987444        51.10020620113647        51.100212634157174       51.10022461634895        51.10023659854062        51.1002485807324         51.10026056292412        51.1002725451159         51.100284527307565       51.100296509499344       51.10029908703774        51.100277376204644       51.10025566537155        51.10023395453845        51.10021224370536        51.10019053287226        51.100168822039166       51.10014711120601        51.10012540037292        51.10010368953982        51.10008197870678        51.10006026787369        51.100038557040534       51.10001684620744        51.10000027036409        51.1000040562505         51.10000784213679        51.100000053920155       51.099981989203          51.09996921377058        51.099984472663664       51.09999973155681        51.10001499044995        51.10003024934309        51.10004550823618        51.10006076712932        51.100076026022464       51.10009128491561        51.10010654380869        51.100121802701835       51.10013706159498        51.10015232048812        51.10016757938121        51.10017264953859        51.10015760309716        51.100142556655726       51.10012751021429        51.100112463772916       51.100097417331426       51.10008237089005        51.10006732444867        51.10005227800718        51.10003723156581        51.100022185124374       51.10000713868294        51.099992092241564       51.09997704580013        51.09997144854299        51.099989230284734       51.09999368195798        51.09997421368689        51.09997161391203        51.099986140277736       51.10000066664338        51.10001519300903        51.100029719374675       51.10004424574032        51.100058772106024       51.10007329847167        51.10008782483732        51.10010235120296        51.10011687756867        51.100131403934256       51.10014593029996        51.10016045666566        51.10016451549501        51.10014957331157        51.10013463112813        51.10011968894469        51.10010474676125        51.10008980457786        51.10007486239442        51.10005992021104        51.1000449780276         51.100030035844156       51.10001509366077        51.100000151477275       51.09998520929389        51.09997026711051        51.09995532492701        51.09996410101752        51.099967198119714       51.099951276301624       51.09996571496691        51.0999801536322         51.09999459229749        51.100009030962724       51.10002346962801        51.10003790829336        51.10005234695865        51.10006678562394        51.10008122428917        51.10009566295446        51.10011010161975        51.10012454028504        51.100138978950326       51.100153417615616       51.10016072509063        51.10014520344049        51.10012968179029        51.10011416014015        51.10009863848995        51.10008311683981        51.10006759518967        51.10005207353947        51.10003655188933        51.100021030239134       51.10000550858899        51.099989986938795       51.09997446528865        51.09995894363851        51.09994342198837        51.09995012135215        51.09996823892567        51.09997834768876        51.099998419518215       51.10002773483768        51.10005705015715        51.10008636547661        51.10011568079602        51.100144996115546       51.10017431143501        51.10020362675448        51.100232942073944       51.10026225739341        51.10029157271288        51.10032088803234        51.10035020335181        51.100379518671275       51.100408833990684       51.10038309688389        51.10035291890932        51.100322740934644       51.10029256296002        51.10026238498534        51.10023220701066        51.10020202903604        51.10017185106142        51.100141673086796       51.10011149511206        51.10008131713744        51.10005113916276        51.10002096118808        51.09999078321346        51.09996773704472        51.09995798663664        51.099962880835335       51.09997576026541        51.10000587057857        51.10003598089179        51.10006609120495        51.10009620151817        51.10012631183139        51.100156422144494       51.10018653245771        51.100216642770874       51.10024675308409        51.100276863397255       51.100306973710474       51.100337084023636       51.100367194336854       51.100397304650016       51.1003929688643         51.100362803552116       51.10033263824005        51.10030247292798        51.100272307615796       51.10024214230367        51.1002119769916         51.10018181167948        51.10015164636735        51.100121481055226       51.1000913157431         51.10006115043103        51.100030985118906       51.10000081980672        51.099970654494655       51.09996103241838        51.09995988123188        51.099972311367765       51.09999939384147        51.10003093639841        51.100062478955294       51.100094021512234       51.10012556406912        51.10015710662606        51.10018864918294        51.10022019173982        51.100251734296705       51.100283276853645       51.10031481941053        51.10034636196747        51.10037790452441        51.10040944708129        51.100430247401846       51.100406046164835       51.10038184492794        51.10035764369104        51.10033344245414        51.100309241217246       51.10028503998029        51.100260838743395       51.10023663750644        51.100212436269544       51.10018823503265        51.10016403379569        51.100139832558796       51.1001156313219         51.10009143008489        51.10005077654375        51.10000000000002
0.2                      9                        50.297130645047616       50.416917582202586       50.522130983617046       50.612486403310015       50.692274044061264       50.76051578118722        50.81810989347912        50.863060023062644       50.90658603460548        50.93792303770903        50.968397862486995       50.98952981984257        51.009700427096504       51.025409355796114       51.03809158952305        51.05077382325004        51.058006672054375       51.06500587314042        51.07200507422647        51.07711505196113        51.08083806254183        51.084561073122586       51.0872109279768         51.08909426132516        51.09097759467352        51.09282086465191        51.09408756267726        51.09489785242931        51.09574488425267        51.09659481951326        51.09732826087918        51.09767644444764        51.09802825187165        51.0983821023853         51.09873595289895        51.09897105175196        51.0990968682122         51.0992226846725         51.09934850113274        51.09947480691824        51.09960262633467        51.09973044575116        51.09976793301041        51.09980303209613        51.09983799789228        51.099872963688426       51.099907929484516       51.099942895280606       51.099977861076695       51.09998687309644        51.0999939974522         51.10000112180808        51.10000824616384        51.1000153705196         51.10002343834509        51.100033726988215       51.10003435238434        51.100035284801834       51.10004501908452        51.10005475336732        51.10006448765           51.10007422193274        51.100083956215485       51.1000931211492         51.10009951842517        51.100105915701135       51.10011116519814        51.10011524467478        51.100119324151365       51.100123403628004       51.10012748310464        51.10013156258128        51.100135642057865       51.10013972153445        51.100143801011086       51.10016268793413        51.10018254215311        51.100202396372026       51.100222250590946       51.100242104809865       51.100261959028785       51.10027233293226        51.10028199791708        51.10029166290195        51.10030132788677        51.10031099287164        51.10032065785646        51.10033032284127        51.100339987826146       51.10034965281096        51.100357031573026       51.10035306387283        51.10034909617258        51.10034512847233        51.100341160772075       51.10033719307182        51.10033322537157        51.10032925767132        51.10032528997107        51.100321322270815       51.10031735457062        51.10031532214941        51.1003141371404         51.1003129521315         51.10031176712255        51.10031058211365        51.10030939710475        51.1003082120958         51.100307027086956       51.100305842078          51.10030311371304        51.1002961379271         51.100289162141166       51.10028218635517        51.10027521056929        51.10026823478336        51.100261258997364       51.10025428321143        51.10024730742555        51.10024033163961        51.10023335585356        51.10023021570305        51.100229459546085       51.10022870338918        51.100227947232156       51.10022719107519        51.100226434918284       51.10022567876132        51.100224922604355       51.10022416644745        51.10022341029048        51.10022802112701        51.100235574634894       51.10024312814272        51.10025068165061        51.10025823515849        51.10026578866638        51.10027334217426        51.10028089568209        51.10028844919003        51.10029600269786        51.10029962595809        51.1002990584372         51.10029849091626        51.10029792339526        51.10029735587432        51.100296788353376       51.10029622083249        51.10029565331149        51.10029508579055        51.10029451826961        51.1002981891188         51.10030550910494        51.100312829091024       51.100320149077106       51.100327469063245       51.10033478904927        51.100342109035296       51.100349429021435       51.10035674900752        51.1003640689936         51.100367235155375       51.10036705730346        51.100366879451485       51.10036670159951        51.10036652374754        51.10036634589562        51.100366168043706       51.10036599019173        51.10036581233976        51.100365634487844       51.100365363471724       51.10036502621733        51.100364688963          51.10036435170866        51.10036401445427        51.10036367719988        51.10036333994549        51.100363002691154       51.100362665436876       51.100362328182484       51.10036203462744        51.100361766488504       51.100361498349514       51.10036123021058        51.10036096207165        51.10036069393266        51.100360425793724       51.100360157654734       51.100359889515744       51.10035962137681        51.10035961816283        51.10035977612216        51.100359934081496       51.10036009204083        51.100360250000165       51.10036040795944        51.100360565918834       51.10036072387817        51.100360881837446       51.10036103979684        51.10036107771799        51.100361083135454       51.100361088552916       51.10036109397038        51.10036109938784        51.1003611048053         51.10036111022282        51.100361115640226       51.10036112105769        51.10036112647515        51.10036056062489        51.10035993867649        51.10035931672803        51.10035869477963        51.10035807283123        51.100357450882825       51.10035682893442        51.10035620698591        51.10035558503756        51.1003562476385         51.100359415776325       51.10036258391409        51.10036575205186        51.100368920189624       51.10037208832739        51.100375256465156       51.10037842460292        51.100381592740746       51.10038476087851        51.10038577598698        51.10038584028945        51.10038590459186        51.10038596889427        51.100386033196685       51.1003860974991         51.100386161801566       51.10038622610392        51.100386290406334       51.1003863547088         51.10038570691029        51.10037690267865        51.10036809844701        51.10035929421531        51.10035048998367        51.10034168575203        51.10033288152033        51.10032407728869        51.10031527305705        51.10030646882535        51.10029855929531        51.10029076922609        51.100282979156816       51.1002751890876         51.10026739901832        51.100259608949045       51.10025181887977        51.10024402881049        51.10025056560278        51.100262768270966       51.100274970939154       51.100287173607285       51.10029937627553        51.10031157894372        51.100323781611905       51.10033598428009        51.10033848378259        51.100315923978144       51.100293364173694       51.1002708043693         51.100248244564796       51.1002256847604         51.100203124955954       51.100180565151504       51.100158005347055       51.10013544554266        51.10011288573821        51.10009032593376        51.100067766129314       51.100045206324864       51.10002789288154        51.10003138278745        51.10003487269336        51.10002690207824        51.10000875581051        51.09999598942477        51.100011737549096       51.10002748567342        51.100043233797805       51.10005898192219        51.10007473004657        51.100090478170955       51.10010622629528        51.10012197441961        51.10013772254399        51.100153470668374       51.10016921879276        51.10018496691714        51.10020071504147        51.100205884357365       51.10019016691655        51.10017444947573        51.10015873203491        51.100143014594096       51.10012729715328        51.10011157971252        51.1000958622717         51.10008014483083        51.10006442739001        51.100048709949306       51.10003299250849        51.100017275067614       51.100001557626854       51.0999954520675         51.10001312804957        51.10001752208882        51.099998082542015       51.09999580210689        51.10001094286628        51.10002608362572        51.10004122438522        51.10005636514467        51.10007150590411        51.100086646663556       51.100101787423          51.100116928182445       51.10013206894189        51.10014720970139        51.10016235046078        51.10017749122022        51.10019263197967        51.10019684056169        51.1001812046992         51.1001655688367         51.10014993297415        51.10013429711171        51.10011866124921        51.100103025386716       51.10008738952422        51.10007175366178        51.100056117799284       51.10004048193679        51.10002484607429        51.10000921021174        51.0999935743493         51.0999779384868         51.09998642502461        51.09998946246577        51.099973652295716       51.09998872701851        51.10000380174125        51.10001887646399        51.10003395118673        51.10004902590953        51.10006410063232        51.10007917535506        51.1000942500778         51.10010932480054        51.10012439952334        51.100139474246134       51.100154548968874       51.10016962369161        51.10018469841441        51.10019241856162        51.10017659445896        51.10016077035624        51.10014494625358        51.10012912215086        51.1001132980482         51.10009747394548        51.100081649842764       51.10006582574016        51.10005000163744        51.10003417753478        51.10001835343206        51.100002529329345       51.099986705226684       51.09997088112402        51.09997754502075        51.09999584736988        51.10000693285559        51.10002798448954        51.100058282472844       51.10008858045603        51.100118878439275       51.10014917642246        51.10017947440571        51.10020977238895        51.10024007037214        51.10027036835538        51.100300666338626       51.10033096432187        51.100361262305114       51.10039156028836        51.100421858271545       51.10045215625473        51.10042591164654        51.100395105964594       51.10036430028259        51.10033349460059        51.100302688918646       51.1002718832367         51.10024107755464        51.100210271872754       51.10017946619075        51.10014866050875        51.10011785482675        51.100087049144804       51.10005624346286        51.1000254377808         51.100001707974          51.09999116965656        51.099996467517826       51.10001010969404        51.10004083904937        51.1000715684047         51.100102297759975       51.10013302711536        51.10016375647069        51.10019448582602        51.1002252151813         51.10025594453663        51.10028667389196        51.10031740324723        51.10034813260256        51.100378861958006       51.10040959131322        51.100440320668554       51.10043592435204        51.1004051889289         51.10037445350571        51.10034371808263        51.10031298265949        51.10028224723635        51.10025151181321        51.10022077639013        51.100190040966936       51.100159305543855       51.10012857012066        51.100097834697635       51.10006709927444        51.1000363638513         51.10000562842822        51.099995288885566       51.09999367246979        51.10000604314109        51.1000333200717         51.100065134377815       51.10009694868393        51.10012876298998        51.10016057729604        51.10019239160215        51.10022420590826        51.10025602021426        51.10028783452037        51.100319648826485       51.10035146313248        51.100383277438596       51.10041509174471        51.10044690605082        51.100467511795046       51.10044116244376        51.10041481309247        51.10038846374118        51.10036211438984        51.10033576503861        51.10030941568726        51.100283066335976       51.10025671698463        51.100230367633344       51.10020401828206        51.10017766893077        51.10015131957948        51.10012497022814        51.10009862087679        51.10005471243818        51.10000000000002
0.2                      10                       50.250072357308625       50.37002446286226        50.4761954158663         50.56819429869665        50.650071052405906       50.72081323191992        50.78123059736345        50.829126715473194       50.87561253948252        50.90987627373022        50.94327552069723        50.967008635066236       50.98974713641809        51.00775270266416        51.02254961220427        51.03734652174444        51.0461123738483         51.05461963845494        51.06312690306163        51.06946192019467        51.0742021650168         51.07894240983893        51.082375295208635       51.08487437469029        51.087373454171825       51.08982337392831        51.0915379860441         51.09266692499841        51.09384508135872        51.095027126983894       51.096051782026166       51.096555929538454       51.09706479661071        51.09757632451874        51.098087852426715       51.098431404967755       51.098620376512315       51.09880934805693        51.09899831960149        51.099187748617          51.09937859272816        51.099569436839374       51.09962727737934        51.0996815620299         51.09973515901436        51.09978875599893        51.09984235298339        51.0998959499679         51.099949546952416       51.099964659205          51.09997697239493        51.09998928558497        51.10000159877501        51.10001391196499        51.100027270359874       51.10004300191082        51.10004472086155        51.100046783626794       51.10005870306452        51.100070622502244       51.10008254193997        51.10009446137764        51.100106380815305       51.100117472683166       51.100124541657806       51.1001316106325         51.1001375880403         51.10014245272919        51.100147317417964       51.100152182106854       51.10015704679569        51.10016191148452        51.100166776173296       51.100171640862186       51.10017650555096        51.10019556512202        51.10021555197318        51.100235538824336       51.10025552567555        51.100275512526764       51.10029549937792        51.10030637304703        51.100316565250864       51.10032675745481        51.100336949658754       51.1003471418627         51.10035733406664        51.10036752627053        51.10037771847442        51.100387910678364       51.10039572803487        51.10039175908702        51.10038779013911        51.10038382119126        51.100379852243464       51.10037588329561        51.10037191434776        51.10036794539991        51.10036397645206        51.10036000750415        51.100356038556356       51.10035389485881        51.10035255039446        51.100351205930224       51.100349861465986       51.10034851700175        51.10034717253757        51.10034582807327        51.10034448360898        51.1003431391448         51.10034025376518        51.10033312768161        51.10032600159809        51.10031887551452        51.100311749430944       51.10030462334737        51.100297497263796       51.10029037118028        51.100283245096705       51.100276119013245       51.10026899292956        51.10026576120271        51.100264949967084       51.100264138731404       51.10026332749584        51.1002625162601         51.10026170502442        51.1002608937888         51.10026008255312        51.10025927131744        51.10025846008182        51.10026316884671        51.10027090417509        51.10027863950364        51.10028637483208        51.100294110160576       51.10030184548907        51.100309580817566       51.100317316146004       51.1003250514745         51.10033278680288        51.10033657734613        51.100336161606776       51.10033574586737        51.10033533012796        51.10033491438861        51.10033449864926        51.10033408290985        51.1003336671705         51.10033325143115        51.10033283569169        51.100336717232665       51.100344298630716       51.100351880028654       51.10035946142665        51.1003670428247         51.10037462422264        51.10038220562063        51.10038978701863        51.10039736841662        51.100404949814674       51.10040827066075        51.100408161572545       51.10040805248434        51.10040794339625        51.100407834308044       51.10040772521995        51.10040761613186        51.100407507043656       51.10040739795545        51.10040728886736        51.100407088053146       51.10040682202316        51.10040655599312        51.10040628996313        51.10040602393315        51.100405757903104       51.10040549187312        51.10040522584313        51.10040495981315        51.10040469378316        51.10040441681048        51.10040413347343        51.1004038501365         51.100403566799514       51.10040328346247        51.10040300012548        51.100402716788494       51.10040243345156        51.10040215011452        51.10040186677753        51.10040185058881        51.100401996925996       51.10040214326318        51.10040228960031        51.1004024359375         51.10040258227457        51.100402728611755       51.100402874948884       51.10040302128607        51.10040316762314        51.10040322256435        51.100403252757474       51.10040328295054        51.1004033131436         51.10040334333678        51.10040337352984        51.10040340372291        51.10040343391603        51.10040346410915        51.10040349430227        51.10040293966256        51.10040232759263        51.10040171552271        51.100401103452725       51.10040049138286        51.100399879312874       51.10039926724295        51.100398655173024       51.1003980431031         51.100398730471056       51.10040195241584        51.100405174360674       51.10040839630551        51.100411618250405       51.10041484019524        51.10041806214008        51.100421284084916       51.10042450602975        51.10042772797465        51.10042866456564        51.10042859191424        51.10042851926278        51.10042844661132        51.10042837395997        51.10042830130851        51.10042822865711        51.100428156005705       51.100428083354245       51.1004280107029         51.10042721779246        51.10041817500576        51.10040913221917        51.10040008943241        51.10039104664577        51.10038200385907        51.10037296107237        51.10036391828572        51.10035487549902        51.10034583271232        51.100337726288444       51.10032974488786        51.10032176348727        51.1003137820868         51.10030580068627        51.10029781928563        51.1002898378851         51.10028185648463        51.10028849704827        51.100300920193035       51.10031334333763        51.100325766482285       51.10033818962694        51.10035061277165        51.100363035916246       51.1003754590609         51.10037788052745        51.1003544717517         51.1003310629759         51.100307654200094       51.10028424542435        51.100260836648545       51.1002374278728         51.100214019096995       51.10019061032119        51.100167201545446       51.1001437927697         51.1001203839939         51.10009697521815        51.10007356644235        51.10005551539899        51.10005870932446        51.10006190324998        51.10005375023633        51.10003552241801        51.10002276507896        51.10003900243453        51.100055239790095       51.100071477145775       51.10008771450134        51.10010395185691        51.10012018921253        51.100136426568156       51.10015266392372        51.100168901279346       51.10018513863491        51.10020137599054        51.1002176133461         51.10023385070173        51.10023911917614        51.100222730735936       51.10020634229579        51.10018995385553        51.10017356541533        51.10015717697513        51.10014078853493        51.10012440009473        51.10010801165453        51.10009162321427        51.100075234774124       51.10005884633392        51.10004245789372        51.10002606945352        51.100019455592076       51.10003702581446        51.100041362219656       51.100021951397196       51.10001999030169        51.10003574545493        51.100051500608174       51.10006725576142        51.10008301091466        51.100098766067845       51.100114521221144       51.10013027637433        51.100146031527515       51.100161786680815       51.100177541834          51.10019329698724        51.100209052140485       51.10022480729367        51.10022916562838        51.100212836086826       51.100196506545274       51.100180177003665       51.10016384746211        51.10014751792062        51.10013118837901        51.10011485883746        51.100098529295906       51.10008219975441        51.1000658702128         51.10004954067125        51.1000332111297         51.10001688158815        51.100000552046595       51.1000087490317         51.10001172681183        51.09999602828981        51.100011739070055       51.100027449850245       51.10004316063055        51.10005887141074        51.10007458219104        51.10009029297123        51.10010600375148        51.100121714531724       51.10013742531197        51.10015313609222        51.100168846872464       51.10018455765265        51.1002002684329         51.1002159792132         51.100224112032606       51.10020798547737        51.10019185892213        51.10017573236695        51.10015960581177        51.10014347925653        51.10012735270129        51.100111226146055       51.10009509959093        51.10007897303569        51.10006284648051        51.100046719925274       51.100030593370036       51.100014466814855       51.09999834025962        51.100004968689234       51.10002345581404        51.10003551802242        51.10005754946087        51.10008883010789        51.10012011075486        51.10015139140188        51.100182672048845       51.10021395269587        51.10024523334289        51.100276513989854       51.10030779463682        51.10033907528384        51.10037035593086        51.100401636577885       51.10043291722485        51.100464197871815       51.10049547851884        51.10046872640919        51.10043729301992        51.1004058596306         51.100374426241274       51.100342992852006       51.10031155946274        51.10028012607336        51.10024869268409        51.10021725929482        51.1001858259055         51.100154392516174       51.10012295912691        51.100091525737525       51.10006009234826        51.10003567890334        51.100024352676655       51.100030054200374       51.10004445912273        51.10007580752023        51.10010715591767        51.10013850431511        51.100169852712554       51.10020120111005        51.100232549507496       51.10026389790494        51.10029524630238        51.10032659469982        51.100357943097265       51.10038929149471        51.10042063989221        51.10045198828965        51.10048333668715        51.10047887983967        51.10044757430546        51.10041626877137        51.100384963237275       51.10035365770307        51.10032235216897        51.10029104663488        51.10025974110067        51.10022843556652        51.10019713003243        51.10016582449822        51.100134518964126       51.100103213429975       51.100071907895824       51.10004060236167        51.100029545352754       51.100027463707704       51.10003977491431        51.10006724630193        51.10009933235716        51.100131418412445       51.10016350446767        51.10019559052296        51.10022767657824        51.10025976263353        51.1002918486887         51.10032393474398        51.10035602079927        51.100388106854496       51.10042019290978        51.100452278965065       51.10048436502029        51.10050477618836        51.10047627872268        51.10044778125706        51.100419283791325       51.10039078632565        51.10036228885997        51.100333791394235       51.10030529392861        51.10027679646288        51.1002482989972         51.100219801531466       51.10019130406579        51.10016280660017        51.100134309134376       51.1001058116687         51.10005864833255        51.10000000000002
0.2                      11                       50.20301406956952        50.323131343521936       50.4302598481155         50.52390219408329        50.60786806075049        50.681110682652616       50.74435130124766        50.795193407883744       50.84463904435955        50.881829509751356       50.9181531789074         50.9444874502899         50.96979384573967        50.99009604953221        51.00700763488544        51.02391922023867        51.03421807564223        51.04423340376957        51.05424873189685        51.06180878842821        51.06756626749171        51.073323746555275       51.07753966244036        51.0806544880553         51.08376931367019        51.08682588320471        51.08898840941106        51.09043599756751        51.09194527846478        51.09345943445453        51.09477530317315        51.095435414629264       51.09610134134982        51.09677054665218        51.09743975195454        51.09789175818349        51.09814388481243        51.09839601144142        51.0986481380703         51.09890069031576        51.0991545591217         51.0994084279277         51.099486621748326       51.09956009196355        51.09963232013655        51.09970454830949        51.09977677648237        51.09984900465531        51.09992123282825        51.0999424453135         51.09995994733771        51.099977449361916       51.09999495138618        51.100012453410386       51.1000311023746         51.10005227683342        51.10005508933875        51.10005828245181        51.10007238704452        51.10008649163717        51.10010059622982        51.10011470082253        51.10012880541518        51.10014182421713        51.100149564890444       51.10015730556381        51.10016401088251        51.100169660783536       51.10017531068456        51.10018096058565        51.10018661048673        51.1001922603877         51.100197910288784       51.10020356018981        51.10020921009084        51.100228442309856       51.100248561793364       51.1002686812767         51.10028880076021        51.10030892024366        51.100329039727114       51.100340413161746       51.100351132584706       51.10036185200778        51.10037257143074        51.100383290853756       51.10039401027677        51.10040472969979        51.100415449122806       51.100426168545766       51.100434424496655       51.100430454301204       51.10042648410581        51.1004225139103         51.100418543714795       51.1004145735194         51.100410603323894       51.10040663312844        51.10040266293299        51.10039869273754        51.10039472254209        51.100392467568156       51.10039096364858        51.100389459729          51.100387955809424       51.10038645188985        51.100384947970326       51.10038344405069        51.100381940131115       51.10038043621154        51.100377393817325       51.10037011743623        51.100362841055016       51.10035556467386        51.10034828829265        51.100341011911496       51.100333735530285       51.10032645914913        51.100319182767976       51.10031190638682        51.10030463000555        51.10030130670248        51.10030044038808        51.100299574073745       51.10029870775935        51.10029784144501        51.10029697513062        51.10029610881628        51.100295242501886       51.10029437618755        51.100293509873154       51.100298316566295       51.1003062337154         51.10031415086445        51.1003220680135         51.100329985162546       51.10033790231165        51.100345819460756       51.100353736609804       51.10036165375885        51.1003695709079         51.10037352873405        51.10037326477624        51.10037300081848        51.10037273686066        51.10037247290285        51.10037220894503        51.10037194498722        51.1003716810294         51.10037141707164        51.10037115311383        51.10037524534647        51.10038308815638        51.10039093096623        51.10039877377619        51.1004066165861         51.100414459396006       51.100422302205914       51.10043014501582        51.10043798782573        51.10044583063569        51.10044930616601        51.10044926584169        51.10044922551731        51.100449185192986       51.10044914486866        51.10044910454428        51.10044906421996        51.10044902389558        51.1004489835712         51.100448943246874       51.10044881263457        51.10044861782899        51.100448423023295       51.10044822821766        51.10044803341202        51.100447838606385       51.10044764380075        51.100447448995055       51.100447254189476       51.10044705938378        51.10044679899346        51.10044650045842        51.10044620192343        51.10044590338845        51.100445604853405       51.10044530631836        51.10044500778338        51.100444709248336       51.10044441071335        51.10044411217831        51.10044408301485        51.10044421772983        51.10044435244481        51.100444487159734       51.100444621874715       51.100444756589695       51.100444891304676       51.100445026019656       51.10044516073464        51.10044529544962        51.100445367410714       51.100445422379494       51.10044547734816        51.10044553231694        51.10044558728566        51.100445642254385       51.10044569722311        51.10044575219183        51.100445807160554       51.100445862129334       51.10044531870017        51.100444716508775       51.10044411431733        51.10044351212582        51.10044290993443        51.10044230774298        51.10044170555159        51.10044110336008        51.100440501168634       51.1004412133035         51.10044448905535        51.10044776480731        51.100451040559165       51.10045431631113        51.100457592063094       51.100460867814945       51.10046414356691        51.10046741931882        51.10047069507078        51.100471553144246       51.10047134353897        51.10047113393375        51.10047092432848        51.1004707147232         51.100470505117926       51.10047029551271        51.10047008590743        51.10046987630221        51.10046966669694        51.10046872867463        51.10045944733292        51.10045016599122        51.100440884649515       51.10043160330781        51.10042232196611        51.100413040624346       51.10040375928264        51.10039447794094        51.100385196599234       51.10037689328141        51.10036872054957        51.100360547817786       51.10035237508589        51.10034420235411        51.10033602962227        51.10032785689049        51.10031968415865        51.10032642849387        51.10033907211499        51.10035171573611        51.10036435935717        51.10037700297835        51.10038964659947        51.100402290220586       51.10041493384165        51.1004172772723         51.1003930195252         51.1003687617781         51.10034450403094        51.10032024628384        51.100295988536686       51.100271730789586       51.10024747304243        51.10022321529533        51.10019895754829        51.10017469980113        51.10015044205409        51.10012618430687        51.10010192655983        51.100083137916386       51.10008603586152        51.100088933806546       51.10008059839441        51.100062289025516       51.10004954073315        51.10006626732002        51.100082993906824       51.10009972049363        51.100116447080495       51.1001331736673         51.100149900254166       51.10016662684097        51.10018335342778        51.1002000800147         51.10021680660145        51.100233533188316       51.10025025977518        51.10026698636199        51.10027235399491        51.10025529455538        51.10023823511574        51.100221175676154       51.10020411623657        51.100187056796926       51.1001699973574         51.100152937917755       51.10013587847811        51.100118819038585       51.100101759599          51.10008470015936        51.10006764071977        51.100050581280186       51.100043459116534       51.10006092357929        51.10006520235038        51.10004582025226        51.10004417849649        51.10006054804347        51.10007691759057        51.1000932871375         51.100109656684594       51.10012602623158        51.10014239577862        51.10015876532566        51.10017513487264        51.10019150441963        51.100207873966724       51.10022424351371        51.10024061306069        51.10025698260773        51.10026149069506        51.100244467474454       51.10022744425379        51.10021042103318        51.10019339781252        51.10017637459191        51.1001593513713         51.100142328150696       51.10012530493009        51.100108281709424       51.100091258488874       51.10007423526821        51.100057212047545       51.10004018882694        51.100023165606274       51.10003107303885        51.10003399115783        51.100018404283844       51.10003475112154        51.100051097959295       51.10006744479699        51.10008379163469        51.10010013847244        51.100116485310195       51.10013283214789        51.100149178985646       51.10016552582334        51.10018187266104        51.10019821949879        51.10021456633649        51.10023091317419        51.10024726001194        51.10025580550354        51.10023937649589        51.10022294748808        51.10020651848038        51.10019008947262        51.10017366046492        51.10015723145716        51.1001408024494         51.100124373441645       51.100107944433944       51.100091515426186       51.10007508641843        51.10005865741073        51.10004222840303        51.10002579939527        51.10003239235766        51.10005106425814        51.1000641031892         51.1000871144322         51.10011937774294        51.10015164105374        51.100183904364485       51.10021616767523        51.10024843098597        51.10028069429677        51.100312957607514       51.100345220918314       51.10037748422906        51.1004097475398         51.10044201085054        51.10047427416134        51.100506537472086       51.10053880078283        51.100511541171784       51.100479480075194       51.10044741897855        51.1004153578819         51.10038329678531        51.10035123568866        51.100319174592016       51.100287113495426       51.100255052398836       51.10022299130213        51.10019093020554        51.100158869108895       51.10012680801225        51.10009474691566        51.10006964983262        51.100057535696635       51.10006364088292        51.10007880855136        51.10011077599103        51.10014274343058        51.100174710870135       51.100206678309746       51.10023864574936        51.10027061318897        51.10030258062852        51.10033454806813        51.100366515507744       51.1003984829473         51.10043045038685        51.10046241782652        51.100494385266074       51.10052635270563        51.10052183532741        51.100489959682136       51.10045808403703        51.10042620839192        51.10039433274676        51.100362457101596       51.10033058145643        51.10029870581127        51.10026683016616        51.10023495452094        51.10020307887578        51.10017120323067        51.10013932758551        51.100107451940346       51.10007557629524        51.100063801819886       51.100061254945615       51.10007350668758        51.10010117253216        51.10013353033662        51.10016588814108        51.100198245945535       51.100230603749935       51.100262961554336       51.10029531935879        51.10032767716319        51.10036003496765        51.10039239277205        51.10042475057651        51.100457108380965       51.10048946618542        51.10052182398988        51.10054204058173        51.100511395001604       51.100480749421536       51.100450103841524       51.1004194582614         51.10038881268133        51.10035816710126        51.100327521521194       51.10029687594107        51.100266230361          51.10023558478093        51.10020493920081        51.100174293620796       51.10014364804067        51.1001130024606         51.10006258422692        51.10000000000002
0.2                      12                       50.15595578183053        50.27623822418161        50.38432428036475        50.47961008946993        50.565665069095076       50.641408133385255       50.70747200513205        50.761260100294294       50.813665549236646       50.85378274577255        50.89303083711758        50.92196626551345        50.9498405550612         50.97243939640026        50.99146565756655        51.010491918732896       51.0223237774361         51.03384716908408        51.04537056073207        51.05415565666175        51.06093036996663        51.067705083271676       51.072704029672195       51.076434601420374       51.08016517316855        51.08382839248111        51.0864388327779         51.08820507013655        51.09004547557072        51.09189174192528        51.093498824320136       51.09431489972013        51.095137886088935       51.09596476878568        51.096791651482306       51.09735211139923        51.097667393112545       51.09798267482586        51.09829795653911        51.09861363201446        51.098930525515186       51.09924741901597        51.099345966117255       51.09943862189732        51.09952948125863        51.09962034062005        51.09971119998136        51.099802059342665       51.09989291870403        51.099920231422004       51.099942922280434       51.09996561313886        51.09998830399729        51.10001099485578        51.100034934389384       51.10006155175603        51.100065457816015       51.10006978127683        51.10008607102452        51.100102360772155       51.10011865051979        51.10013494026748        51.10015123001506        51.100166175751156       51.10017458812314        51.100183000495235       51.10019043372472        51.100196868838          51.10020330395122        51.100209739064496       51.10021617417772        51.100222609290995       51.10022904440427        51.100235479517494       51.10024191463077        51.10026131949775        51.10028157161349        51.100301823729126       51.10032207584487        51.10034232796056        51.10036258007625        51.100374453276515       51.10038569991855        51.100396946560636       51.100408193202725       51.10041943984481        51.1004306864869         51.10044193312899        51.10045317977108        51.10046442641317        51.10047312095844        51.100469149515334       51.10046517807234        51.100461206629234       51.10045723518613        51.100453263743134       51.100449292300084       51.100445320857034       51.10044134941393        51.10043737797088        51.10043340652783        51.100431040277556       51.10042937690264        51.10042771352772        51.100426050152805       51.100424386777945       51.100422723403085       51.10042106002811        51.100419396653194       51.100417733278334       51.100414533869525       51.10040710719073        51.10039968051194        51.10039225383315        51.10038482715436        51.100377400475566       51.100369973796774       51.10036254711798        51.10035512043919        51.1003476937604         51.100340267081606       51.10033685220219        51.100335930809194       51.100335009416085       51.100334088022976       51.10033316662992        51.100332245236814       51.10033132384376        51.10033040245071        51.100329481057656       51.10032855966455        51.100333464285995       51.100341563255654       51.10034966222531        51.10035776119497        51.10036586016463        51.100373959134345       51.100382058104          51.10039015707366        51.10039825604338        51.10040635501298        51.10041048012209        51.10041036794587        51.10041025576959        51.100410143593365       51.10041003141714        51.10040991924086        51.10040980706469        51.10040969488841        51.10040958271219        51.10040947053591        51.100413773460275       51.10042187768215        51.10042998190397        51.10043808612579        51.10044619034761        51.10045429456943        51.10046239879125        51.10047050301307        51.10047860723495        51.10048671145677        51.100490341671446       51.10049037011083        51.10049039855028        51.10049042698978        51.10049045542917        51.10049048386867        51.10049051230811        51.10049054074756        51.100490569186945       51.10049059762639        51.10049053721605        51.1004904136347         51.10049029005347        51.10049016647213        51.1004900428909         51.10048991930955        51.100489795728265       51.10048967214698        51.10048954856575        51.1004894249844         51.10048918117644        51.100488867443346       51.10048855371036        51.100488239977324       51.10048792624434        51.100487612511245       51.100487298778205       51.100486985045166       51.10048667131218        51.10048635757903        51.10048631544089        51.100486438533665       51.10048656162644        51.10048668471927        51.1004868078121         51.10048693090482        51.100487053997654       51.10048717709043        51.10048730018326        51.10048742327609        51.10048751225713        51.10048759200146        51.10048767174584        51.10048775149028        51.1004878312346         51.100487910978984       51.10048799072331        51.10048807046769        51.10048815021207        51.100488229956454       51.10048769773789        51.10048710542492        51.100486513111946       51.100485920798974       51.10048532848606        51.100484736173144       51.100484143860115       51.10048355154714        51.10048295923417        51.100483696135996       51.100487025694974       51.100490355253896       51.10049368481293        51.10049701437191        51.10050034393089        51.100503673489925       51.100507003048904       51.10051033260788        51.10051366216692        51.10051444172285        51.1005140951637         51.10051374860467        51.10051340204558        51.10051305548649        51.10051270892734        51.10051236236836        51.100512015809215       51.100511669250125       51.10051132269109        51.1005102395568         51.10050071966009        51.10049119976338        51.10048167986662        51.10047215996991        51.10046264007315        51.10045312017638        51.10044360027962        51.100434080382854       51.10042456048615        51.100416060274426       51.100407696211334       51.100399332148186       51.100390968085094       51.10038260402206        51.10037423995897        51.10036587589582        51.100357511832726       51.100364359939476       51.10037722403706        51.100390088134645       51.100402952232116       51.1004158163297         51.100428680427285       51.10044154452487        51.100454408622454       51.100456674017096       51.10043156729864        51.10040646058019        51.100381353861735       51.10035624714328        51.10033114042483        51.100306033706374       51.10028092698792        51.10025582026947        51.10023071355107        51.10020560683256        51.10018050011416        51.10015539339565        51.100130286677256       51.10011076043372        51.10011336239842        51.10011596436317        51.1001074465525         51.10008905563302        51.100076316387344       51.10009353220539        51.10011074802344        51.1001279638416         51.10014517965965        51.100162395477696       51.100179611295744       51.10019682711385        51.10021404293184        51.10023125875           51.10024847456805        51.100265690386095       51.10028290620414        51.10030012202219        51.10030558881374        51.10028785837477        51.1002701279358         51.100252397496774       51.100234667057805       51.10021693661878        51.10019920617981        51.10018147574078        51.10016374530181        51.10014601486279        51.100128284423874       51.10011055398479        51.100092823545765       51.10007509310691        51.10006746264099        51.10008482134407        51.10008904248127        51.10006968910744        51.10006836669129        51.10008535063213        51.100102334572966       51.10011931851375        51.10013630245453        51.10015328639531        51.10017027033615        51.10018725427693        51.10020423821777        51.10022122215855        51.100238206099334       51.10025519004017        51.10027217398101        51.10028915792179        51.1002938157618         51.10027609886208        51.10025838196236        51.10024066506264        51.10022294816298        51.10020523126326        51.10018751436354        51.10016979746388        51.100152080564214       51.10013436366455        51.10011664676489        51.10009892986517        51.10008121296545        51.100063496065786       51.10004577916607        51.10005339704594        51.10005625550389        51.100040780277936       51.10005776317308        51.100074746068344       51.10009172896355        51.10010871185875        51.100125694753956       51.10014267764916        51.100159660544364       51.10017664343957        51.10019362633477        51.10021060922992        51.10022759212518        51.10024457502033        51.10026155791553        51.100278540810734       51.10028749897458        51.1002707675143         51.100254036054025       51.100237304593804       51.10022057313353        51.100203841673306       51.10018711021303        51.10017037875275        51.10015364729253        51.10013691583225        51.10012018437203        51.10010345291175        51.100086721451476       51.1000699899912         51.10005325853092        51.1000598160262         51.10007867270235        51.100092688356085       51.10011667940353        51.10014992537805        51.10018317135257        51.10021641732715        51.10024966330161        51.10028290927613        51.10031615525071        51.10034940122517        51.100382647199694       51.10041589317427        51.10044913914879        51.100482385123314       51.10051563109789        51.100548877072356       51.10058212304682        51.10055435593438        51.100521667130465       51.100488978326496       51.100456289522526       51.100423600718614       51.1003909119147         51.100358223110675       51.10032553430676        51.10029284550279        51.10026015669882        51.10022746789491        51.10019477909094        51.10016209028703        51.100129401483          51.10010362076201        51.10009071871667        51.10009722756547        51.100113157980104       51.10014574446183        51.10017833094355        51.100210917425215       51.100243503906995       51.10027609038872        51.100308676870384       51.10034126335211        51.100373849833886       51.10040643631555        51.100439022797275       51.100471609279          51.10050419576078        51.10053678224244        51.10056936872422        51.10056479081504        51.10053234505881        51.10049989930269        51.100467453546514       51.10043500779034        51.10040256203422        51.10037011627804        51.10033767052187        51.10030522476569        51.100272779009515       51.10024033325334        51.10020788749716        51.100175441741044       51.10014299598487        51.10011055022869        51.10009805828713        51.10009504618347        51.10010723846085        51.10013509876234        51.10016772831597        51.100200357869596       51.100232987423226       51.1002656169768         51.10029824653043        51.10033087608406        51.10036350563763        51.10039613519126        51.100428764744834       51.10046139429846        51.10049402385209        51.10052665340572        51.100559282959296       51.100579304974985       51.10054651128053        51.10051371758607        51.10048092389161        51.100448130197094       51.10041533650269        51.10038254280818        51.100349749113775       51.10031695541926        51.1002841617248         51.10025136803034        51.100218574335884       51.100185780641425       51.10015298694691        51.10012019325245        51.100066520121345       51.10000000000002
0.2                      13                       50.108897494091536       50.22934510484134        50.338388712614005       50.435317984856624       50.52346207743972        50.601705584118065       50.67059270901632        50.727326792704844       50.78269205411368        50.825735981793684       50.86790849532781        50.89944508073711        50.929887264382785       50.95478274326831        50.975923680247774       50.99706461722724        51.01042947923008        51.02346093439871        51.0364923895674         51.04650252489529        51.054294472441654       51.06208641998796        51.06786839690403        51.072214714785446       51.07656103266686        51.08083090175751        51.0838892561448         51.085974142705595       51.08814567267683        51.09032404939592        51.09222234546712        51.093194384811          51.09417443082805        51.09515899091912        51.09614355101019        51.09681246461503        51.09719090141266        51.09756933821029        51.097947775007924       51.09832657371328        51.09870649190873        51.099086410104235       51.09920531048624        51.09931715183103        51.09942664238076        51.09953613293055        51.099645623480285       51.09975511403002        51.09986460457975        51.099898017530506       51.0999258972231         51.099953776915754       51.09998165660846        51.10000953630106        51.100038766404055       51.10007082667863        51.10007582629322        51.10008128010179        51.10009975500441        51.100118229907025       51.1001367048097         51.10015517971232        51.10017365461499        51.10019052728512        51.10019961135583        51.1002086954266         51.10021685656693        51.100224076892346       51.10023129721782        51.100238517543346       51.10024573786882        51.10025295819429        51.10026017851976        51.10026739884523        51.100274619170705       51.100294196685695       51.10031458143362        51.10033496618155        51.10035535092953        51.10037573567752        51.100396120425444       51.10040849339134        51.1004202672525         51.10043204111366        51.100443814974824       51.100455588835985       51.10046736269709        51.100479136558306       51.10049091041941        51.10050268428063        51.10051181742023        51.10050784472952        51.10050387203893        51.10049989934822        51.10049592665757        51.10049195396692        51.100487981276274       51.10048400858557        51.10048003589492        51.10047606320427        51.10047209051362        51.1004696129869         51.10046779015664        51.10046596732644        51.100464144496186       51.10046232166599        51.10046049883579        51.10045867600553        51.10045685317533        51.10045503034513        51.100451673921725       51.10044409694524        51.100436519968866       51.10042894299244        51.10042136601601        51.100413789039635       51.100406212063206       51.100398635086776       51.10039105811035        51.100383481133974       51.10037590415749        51.1003723977019         51.100371421230136       51.10037044475837        51.100369468286544       51.10036849181478        51.10036751534301        51.100366538871185       51.10036556239942        51.10036458592765        51.10036360945594        51.100368612005695       51.100376892795964       51.10038517358623        51.100393454376444       51.10040173516671        51.10041001595698        51.10041829674725        51.10042657753752        51.10043485832779        51.100443139118056       51.10044743151008        51.10044747111539        51.1004475107207         51.10044755032607        51.10044758993138        51.10044762953669        51.100447669142056       51.10044770874737        51.100447748352735       51.100447787958046       51.10045230157402        51.10046066720781        51.100469032841545       51.10047739847528        51.10048576410907        51.1004941297428         51.10050249537653        51.100510861010264       51.100519226643996       51.100527592277786       51.100531377176765       51.10053147437998        51.10053157158325        51.100531668786516       51.10053176598973        51.100531863193          51.10053196039627        51.10053205759948        51.10053215480275        51.10053225200596        51.10053226179741        51.10053220944053        51.10053215708359        51.10053210472665        51.100532052369715       51.10053200001278        51.100531947655895       51.1005318952989         51.10053184294202        51.10053179058502        51.100531563359425       51.10053123442833        51.100530905497294       51.1005305765662         51.100530247635106       51.10052991870407        51.10052958977303        51.100529260841995       51.10052893191096        51.10052860297981        51.100528547866816       51.10052865933744        51.10052877080807        51.100528882278695       51.10052899374932        51.10052910521995        51.100529216690575       51.100529328161144       51.10052943963177        51.1005295511024         51.100529657103436       51.100529761623534       51.10052986614346        51.100529970663445       51.100530075183485       51.100530179703526       51.10053028422351        51.10053038874355        51.100530493263534       51.10053059778352        51.1005300767755         51.10052949434106        51.10052891190662        51.10052832947213        51.10052774703763        51.10052716460319        51.1005265821687         51.10052599973426        51.100525417299764       51.10052617896838        51.100529562334486       51.100532945700536       51.100536329066585       51.10053971243269        51.1005430957988         51.10054647916479        51.1005498625309         51.10055324589689        51.100556629263          51.1005573303014         51.100556846788436       51.10055636327559        51.100555879762624       51.10055539624972        51.10055491273681        51.100554429223905       51.100553945711          51.100553462198036       51.10055297868513        51.10055175043897        51.1005419919872         51.10053223353543        51.100522475083665       51.1005127166319         51.10050295818013        51.10049319972836        51.100483441276594       51.10047368282477        51.100463924373116       51.100455227267446       51.1004466718731         51.1004381164787         51.1004295610843         51.100421005689896       51.10041245029555        51.10040389490115        51.100395339506804       51.10040229138502        51.100415375959074       51.10042846053307        51.10044154510712        51.10045462968105        51.10046771425516        51.10048079882915        51.1004938834032         51.10049607076195        51.1004701150722         51.100444159382334       51.100418203692584       51.10039224800272        51.10036629231291        51.10034033662316        51.100314380933355       51.100288425243605       51.100262469553854       51.10023651386405        51.10021055817424        51.10018460248443        51.10015864679468        51.100138382951116       51.10014068893537        51.10014299491968        51.10013429471053        51.10011582224047        51.10010309204148        51.100120797090824       51.10013850214011        51.1001562071894         51.10017391223869        51.10019161728803        51.10020932233732        51.10022702738661        51.1002447324359         51.10026243748524        51.10028014253453        51.100297847583874       51.100315552633106       51.10033325768245        51.10033882363251        51.10032042219416        51.10030202075575        51.10028361931734        51.100265217878984       51.10024681644052        51.10022841500222        51.10021001356381        51.1001916121254         51.10017321068699        51.10015480924869        51.10013640781028        51.100118006371815       51.10009960493346        51.10009146616551        51.1001087191089         51.100112882611995       51.100093557962566       51.10009255488603        51.100110153220726       51.100127751555306       51.100145349889885       51.100162948224465       51.100180546559045       51.10019814489368        51.100215743228205       51.100233341562785       51.10025093989742        51.10026853823206        51.10028613656664        51.10030373490122        51.1003213332358         51.10032614082843        51.100307730249654       51.10028931967088        51.10027090909216        51.10025249851333        51.10023408793461        51.100215677355834       51.100197266777116       51.10017885619834        51.10016044561962        51.10014203504085        51.10012362446207        51.100105213883296       51.10008680330458        51.1000683927258         51.10007572105303        51.10007851984989        51.10006315627197        51.100080775224626       51.10009839417734        51.10011601312999        51.1001336320827         51.10015125103541        51.10016886998807        51.10018648894078        51.10020410789343        51.10022172684609        51.1002393457988         51.10025696475145        51.10027458370416        51.100292202656874       51.100309821609585       51.10031919244557        51.10030215853283        51.10028512461997        51.10026809070723        51.10025105679438        51.10023402288164        51.100216988968896       51.1001999550561         51.1001829211433         51.1001658872305         51.100148853317705       51.100131819404965       51.10011478549211        51.10009775157937        51.10008071766657        51.10008723969469        51.10010628114651        51.10012127352286        51.1001462443748         51.100180473013154       51.10021470165145        51.100248930289695       51.10028315892805        51.10031738756629        51.10035161620465        51.10038584484283        51.10042007348119        51.10045430211949        51.10048853075773        51.100522759396085       51.10055698803433        51.100591216672626       51.100625445310925       51.10059717069703        51.10056385418579        51.1005305376745         51.10049722116321        51.10046390465192        51.100430588140625       51.10039727162933        51.100363955118155       51.10033063860686        51.10029732209557        51.10026400558428        51.10023068907299        51.100197372561695       51.1001640560504         51.10013759169124        51.10012390173671        51.10013081424796        51.100147507408735       51.10018071293263        51.10021391845646        51.100247123980296       51.10028032950419        51.10031353502802        51.10034674055191        51.10037994607569        51.10041315159958        51.100446357123474       51.10047956264731        51.10051276817114        51.100545973695034       51.10057917921887        51.1006123847427         51.10060774630273        51.10057473043548        51.100541714568294       51.10050869870122        51.10047568283403        51.10044266696684        51.10040965109965        51.10037663523252        51.100343619365276       51.10031060349809        51.1002775876309         51.10024457176377        51.100211555896635       51.10017854002945        51.10014552416226        51.10013231475426        51.10012883742138        51.100140970234065       51.100169024992624       51.100201926295426       51.10023482759823        51.100267728900974       51.10030063020372        51.10033353150652        51.100366432809324       51.100399334112126       51.10043223541487        51.10046513671762        51.10049803802042        51.10053093932322        51.10056384062602        51.100596741928825       51.10061656936824        51.10058162755939        51.1005466857506         51.10051174394175        51.100476802132846       51.100441860324054       51.10040691851515        51.100371976706356       51.10033703489745        51.10030209308866        51.10026715127981        51.1002322094709         51.100197267662054       51.100162325853205       51.1001273840443         51.100070456015715       51.10000000000002
0.2                      14                       50.061839206352545       50.18245198550096        50.2924531448632         50.39102588024326        50.48125908578436        50.56200303485065        50.63371341290065        50.69339348511545        50.75171855899066        50.79768921781482        50.84278615353793        50.876923895960715       50.90993397370437        50.9371260901363         50.960381702928885       50.98363731572152        50.998535181023954       51.013074699713286       51.02761421840262        51.038849393128885       51.04765857491657        51.05646775670431        51.063032764135755       51.06799482815052        51.07295689216522        51.07783341103391        51.0813396795117         51.08374321527475        51.08624586978283        51.088756356866554       51.09094586661405        51.09207386990181        51.09321097556722        51.094353213052614       51.095495450537896       51.09627281783088        51.09671440971283        51.09715600159478        51.097597593476735       51.09803951541204        51.09848245830227        51.0989254011925         51.099064654855226       51.09919568176474        51.0993238035029         51.099451925241056       51.09958004697921        51.09970816871737        51.09983629045553        51.099875803639065       51.099908872165884       51.0999419406927         51.099975009219634       51.10000807774651        51.100042598418895       51.10008010160129        51.10008619477043        51.10009277892681        51.10011343898441        51.10013409904201        51.10015475909961        51.10017541915727        51.10019607921487        51.10021487881909        51.10022463458853        51.10023439035797        51.100243279409085       51.10025128494675        51.100259290484416       51.10026729602214        51.100275301559805       51.10028330709747        51.10029131263519        51.10029931817286        51.100307323710524       51.100327073873586       51.10034759125381        51.100368108633916       51.10038862601414        51.10040914339436        51.10042966077458        51.100442533506055       51.10045483458629        51.10046713566652        51.10047943674681        51.100491737826985       51.10050403890722        51.10051633998751        51.10052864106768        51.10054094214797        51.100550513881956       51.10054653994371        51.10054256600546        51.10053859206721        51.100534618128904       51.10053064419071        51.10052667025241        51.10052269631416        51.10051872237585        51.100514748437604       51.100510774499355       51.1005081856963         51.10050620341076        51.10050422112522        51.10050223883968        51.100500256554085       51.100498274268546       51.100496291983006       51.10049430969747        51.10049232741187        51.10048881397387        51.1004810866998         51.10047335942579        51.10046563215178        51.10045790487777        51.10045017760376        51.10044245032964        51.10043472305563        51.10042699578162        51.10041926850761        51.10041154123354        51.10040794320162        51.10040691165119        51.10040588010065        51.10040484855023        51.10040381699969        51.100402785449205       51.10040175389872        51.10040072234818        51.10039969079776        51.100398659247276       51.10040375972534        51.10041222233622        51.10042068494704        51.10042914755792        51.10043761016874        51.10044607277962        51.10045453539044        51.100462998001376       51.1004714606122         51.10047992322308        51.100484382897946       51.100484574284906       51.10048476567181        51.100484957058654       51.100485148445614       51.10048533983252        51.10048553121942        51.10048572260632        51.100485913993225       51.10048610538013        51.10049082968783        51.10049945673353        51.100508083779175       51.10051671082482        51.10052533787052        51.10053396491617        51.10054259196181        51.10055121900746        51.100559846053216       51.10056847309886        51.100572412682084       51.10057257864912        51.100572744616215       51.10057291058325        51.10057307655029        51.10057324251733        51.100573408484365       51.1005735744514         51.10057374041844        51.100573906385534       51.10057398637889        51.1005740052463         51.10057402411377        51.10057404298118        51.10057406184865        51.100574080716          51.10057409958341        51.10057411845088        51.10057413731829        51.1005741561857         51.10057394554241        51.100573601413316       51.100573257284225       51.10057291315513        51.100572569025985       51.10057222489695        51.10057188076786        51.10057153663877        51.100571192509676       51.100570848380585       51.100570780292855       51.10057088014128        51.100570979989755       51.100571079838176       51.10057117968665        51.100571279535075       51.10057137938355        51.10057147923192        51.100571579080395       51.10057167892887        51.100571801949854       51.1005719312455         51.10057206054114        51.10057218983678        51.100572319132425       51.10057244842807        51.10057257772371        51.10057270701935        51.100572836314996       51.100572965610695       51.10057245581322        51.10057188325726        51.1005713107013         51.10057073814528        51.10057016558926        51.10056959303324        51.10056902047734        51.10056844792132        51.10056787536536        51.100568661800935       51.100572098974          51.100575536147176       51.10057897332035        51.10058241049347        51.10058584766659        51.100589284839714       51.100592722012834       51.10059615918601        51.10059959635919        51.100600218880004       51.10059959841317        51.10059897794645        51.100598357479726       51.100597737013004       51.100597116546226       51.100596496079504       51.100595875612726       51.100595255146004       51.100594634679226       51.10059326132114        51.100583264314366       51.10057326730754        51.10056327030077        51.100553273294          51.10054327628711        51.100533279280285       51.10052328227357        51.100513285266686       51.100503288259915       51.100494394260465       51.10048564753481        51.1004769008091         51.100468154083444       51.100459407357846       51.100450660632134       51.10044191390648        51.100433167180825       51.10044022283057        51.100453527881086       51.100466832931545       51.100480137982004       51.10049344303252        51.100506748083035       51.10052005313349        51.10053335818395        51.1005354675068         51.10050866284564        51.10048185818448        51.100455053523376       51.10042824886227        51.10040144420111        51.10037463954001        51.10034783487879        51.10032103021774        51.10029422555664        51.10026742089548        51.100240616234316       51.10021381157321        51.10018700691205        51.10016600546851        51.100168015472434       51.100170025476245       51.10016114286856        51.10014258884803        51.10012986769567        51.100148061976256       51.100166256256784       51.10018445053731        51.10020264481784        51.10022083909837        51.1002390333789         51.10025722765943        51.100275421939955       51.1002936162206         51.10031181050107        51.100330004781654       51.10034819906218        51.10036639334271        51.100372058451285       51.10035298601349        51.10033391357575        51.10031484113796        51.100295768700164       51.100276696262426       51.10025762382463        51.10023855138684        51.10021947894904        51.10020040651125        51.10018133407357        51.10016226163572        51.10014318919798        51.10012411676013        51.10011546969008        51.100132616873736       51.10013672274283        51.10011742681769        51.100116743080946       51.10013495580927        51.1001531685377         51.10017138126602        51.10018959399446        51.10020780672278        51.10022601945121        51.100244232179534       51.10026244490791        51.10028065763629        51.100298870364725       51.1003170830931         51.10033529582148        51.10035350854986        51.10035846589517        51.10033936163734        51.10032025737945        51.10030115312156        51.10028204886379        51.100262944606015       51.10024384034813        51.100224736090354       51.10020563183252        51.10018652757469        51.10016742331686        51.10014831905903        51.10012921480126        51.10011011054337        51.10009100628554        51.10009804506018        51.100100784196          51.100085532266064       51.100103787276225       51.10012204228633        51.10014029729655        51.10015855230665        51.10017680731687        51.10019506232703        51.10021331733719        51.100231572347354       51.100249827357516       51.10026808236762        51.10028633737784        51.100304592388          51.10032284739816        51.10034110240832        51.100350885916555       51.10033354955124        51.10031621318592        51.1002988768206         51.100281540455285       51.10026420408997        51.10024686772471        51.10022953135939        51.10021219499407        51.10019485862881        51.10017752226349        51.100160185898176       51.10014284953286        51.10012551316754        51.10010817680222        51.10011466336317        51.100133889590666       51.10014985868969        51.10017580934618        51.10021102064826        51.10024623195028        51.100281443252356       51.100316654554376       51.10035186585645        51.10038707715853        51.10042228846055        51.100457499762626       51.1004927110647         51.10052792236672        51.1005631336688         51.10059834497088        51.100633556272896       51.100668767574916       51.10063998545968        51.100606041241065       51.10057209702245        51.100538152803836       51.10050420858522        51.10047026436666        51.10043632014805        51.100402375929434       51.100368431710876       51.10033448749232        51.10030054327365        51.10026659905509        51.10023265483642        51.10019871061786        51.100171562620574       51.100157084756745       51.10016440093051        51.10018185683737        51.10021568140348        51.10024950596943        51.100283330535376       51.10031715510138        51.10035097966738        51.100384804233386       51.10041862879933        51.10045245336539        51.10048627793134        51.10052010249734        51.10055392706329        51.10058775162929        51.100621576195294       51.1006554007613         51.100650701790414       51.10061711581221        51.10058352983401        51.10054994385587        51.100516357877666       51.100482771899465       51.10044918592132        51.10041559994312        51.10038201396492        51.10034842798677        51.100314842008515       51.10028125603037        51.10024767005217        51.10021408407391        51.100180498095824       51.10016657122151        51.10016262865929        51.10017470200739        51.100202951222855       51.10023612427483        51.100269297326804       51.10030247037878        51.1003356434307         51.10036881648267        51.100401989534646       51.100435162586564       51.10046833563854        51.10050150869051        51.10053468174243        51.10056785479446        51.10060102784644        51.100634200898355       51.10065383376161        51.10061674383837        51.10057965391513        51.100542563991894       51.100505474068655       51.100468384145415       51.100431294222176       51.10039420429894        51.1003571143757         51.10032002445246        51.10028293452922        51.10024584460598        51.10020875468274        51.1001716647595         51.100134574836204       51.10007439191014        51.10000000000002
0.2                      15                       50.02566770434993        50.14643311051702        50.25702528121968        50.35657461858483        50.44804621833504        50.53028038930995        50.603701156360216       50.665210004028154       50.72537718746884        50.77325352250011        50.82026072213347        50.85618476994853        50.890968398163864       50.91981485294741        50.944645847599645       50.969476842251936       50.98562678145754        51.00140451190458        51.01718224235162        51.02948567150287        51.03923829637881        51.04899092125481        51.05632929042349        51.061943232396175       51.06755717436886        51.07308023242814        51.07710364325186        51.07991507005352        51.08283908646996        51.08577199995909        51.08834269069291        51.08971547194483        51.09110001230357        51.092491182316735       51.0938823523299         51.094846323585216       51.09541716094952        51.095987998313774       51.096558835678024       51.09713013826263        51.09770287991455        51.09827562156653        51.098473478246774       51.09866112972327        51.098844576664646       51.09902802360608        51.0992114705474         51.09939491748878        51.09957836443016        51.099643408779855       51.099699841499955       51.09975627422011        51.099812706940384       51.099869139660484       51.09992697159004        51.099987276969216       51.10000212175498        51.10001751526357        51.100048639876604       51.10007976448958        51.10011088910255        51.100142013715526       51.1001731383285         51.100201462555276       51.1002161738478         51.10023088514032        51.10024371552913        51.10025462856652        51.10026554160396        51.100276454641346       51.10028736767873        51.10029828071612        51.1003091937535         51.10032010679089        51.100331019828275       51.10035187406805        51.100373377716494       51.10039488136482        51.10041638501332        51.1004378886617         51.10045939231014        51.10047300151888        51.10048602039751        51.1004990392762         51.100512058154834       51.10052507703347        51.10053809591216        51.100551114790846       51.100564133669536       51.10057715254817        51.100587338712046       51.10058346618797        51.10057959366395        51.10057572113993        51.100571848615914       51.100567976091895       51.100564103567876       51.10056023104386        51.10055635851978        51.10055248599576        51.100548613471744       51.100546004814646       51.1005439495745         51.10054189433447        51.100539839094324       51.10053778385418        51.10053572861415        51.100533673374          51.10053161813397        51.10052956289388        51.100525975967685       51.1005181737371         51.100510371506516       51.10050256927582        51.100494767045234       51.10048696481459        51.10047916258395        51.100471360353424       51.100463558122726       51.1004557558922         51.1004479536615         51.100444309388365       51.100443249444425       51.10044218950037        51.10044112955637        51.10044006961232        51.10043900966832        51.10043794972432        51.10043688978027        51.10043582983627        51.100434769892274       51.100439926084505       51.100448490524855       51.10045705496532        51.100465619405725       51.10047418384613        51.100482748286595       51.100491312726945       51.10049987716735        51.10050844160776        51.10051700604822        51.10052157624693        51.100521887428386       51.10052219860984        51.100522509791176       51.10052282097257        51.10052313215397        51.10052344333542        51.10052375451676        51.10052406569821        51.10052437687955        51.100529242930634       51.10053803061726        51.10054681830377        51.10055560599028        51.100564393676905       51.100573181363416       51.10058196904993        51.10059075673644        51.100599544423005       51.10060833210957        51.100612381037706       51.10061261505393        51.1006128490701         51.10061308308639        51.100613317102614       51.1006135511189         51.10061378513518        51.10061401915141        51.100614253167635       51.10061448718386        51.100614629190545       51.10061470577989        51.10061478236918        51.10061485895852        51.10061493554787        51.100615012137155       51.1006150887265         51.10061516531579        51.100615241905075       51.10061531849442        51.10061512888859        51.1006147844609         51.10061444003327        51.10061409560558        51.100613751177946       51.10061340675031        51.10061306232262        51.10061271789499        51.10061237346736        51.10061202903967        51.10061195866456        51.10061205501586        51.10061215136716        51.1006122477184         51.100612344069646       51.10061244042089        51.10061253677213        51.10061263312343        51.100612729474676       51.10061282582592        51.10061295910532        51.10061310238416        51.100613245662885       51.10061338894167        51.10061353222045        51.10061367549923        51.10061381877796        51.10061396205674        51.10061410533547        51.100614248614306       51.100613744090026       51.10061317595188        51.10061260781373        51.100612039675525       51.100611471537434       51.10061090339923        51.10061033526114        51.10060976712299        51.10060919898484        51.10060999095367        51.1006134358355         51.100616880717325       51.10062032559915        51.10062377048098        51.10062721536292        51.10063066024475        51.100634105126574       51.1006375500084         51.10064099489034        51.10064154654475        51.100640820511785       51.10064009447888        51.10063936844597        51.100638642412946       51.10063791638004        51.10063719034707        51.100636464314164       51.1006357382812         51.10063501224829        51.10063353027874        51.100623389780026       51.10061324928131        51.10060310878259        51.10059296828388        51.10058282778516        51.10057268728639        51.10056254678773        51.1005524062889         51.100542265790295       51.100533257067866       51.10052439946054        51.10051554185321        51.100506684245886       51.1004978266385         51.100488969031176       51.100480111423906       51.10047125381652        51.100478340038194       51.10049173160144        51.10050512316474        51.10051851472804        51.10053190629134        51.10054529785464        51.10055868941794        51.10057208098124        51.100574110282366       51.10054679550916        51.1005194807359         51.10049216596269        51.100464851189486       51.10043753641622        51.10041022164296        51.100382906869754       51.10035559209649        51.100328277323285       51.100300962550136       51.10027364777693        51.10024633300367        51.10021901823046        51.10019754975809        51.100199263570914       51.10020097738379        51.10019198852285        51.10017349689235        51.100160867322984       51.10017930791446        51.10019774850588        51.10021618909741        51.100234629688885       51.10025307028036        51.10027151087189        51.10028995146337        51.10030839205484        51.100326832646374       51.10034527323785        51.100363713829324       51.100382154420856       51.100400595012275       51.10040628630361        51.10038680542823        51.10036732455279        51.100347843677355       51.100328362801974       51.100308881926594       51.10028940105116        51.10026992017572        51.10025043930034        51.10023095842496        51.10021147754952        51.10019199667414        51.100172515798704       51.10015303492327        51.10014403776597        51.10016097923199        51.100165001382095       51.10014584065675        51.10014539821077        51.100163959941426       51.10018252167208        51.10020108340268        51.100219645133336       51.10023820686399        51.100256768594704       51.1002753303253         51.1002938920559         51.10031245378656        51.10033101551721        51.10034957724781        51.100368138978524       51.10038670070912        51.10039173684635        51.100372220885674       51.10035270492506        51.10033318896444        51.100313673003825       51.10029415704321        51.10027464108259        51.10025512512203        51.100235609161416       51.10021609320086        51.10019657724024        51.10017706127957        51.10015754531895        51.100138029358334       51.10011851339772        51.10012528546423        51.100127967770334       51.10011291360513        51.10013155664882        51.100150199692564       51.100168842736196       51.10018748577994        51.100206128823686       51.100224771867374       51.10024341491112        51.100262057954865       51.10028070099855        51.10029934404224        51.10031798708599        51.10033663012973        51.10035527317336        51.10037391621711        51.100383969126256       51.100366522382274       51.100349075638235       51.10033162889425        51.10031418215027        51.10029673540623        51.10027928866231        51.10026184191827        51.10024439517434        51.10022694843036        51.10020950168632        51.1001920549424         51.10017460819836        51.10015716145443        51.100139714710394       51.100146136012086       51.10016538754894        51.10018208630373        51.10020869142704        51.10024448743741        51.10028028344789        51.10031607945825        51.100351875468675       51.1003876714791         51.10042346748952        51.100459263499886       51.10049505951031        51.10053085552079        51.10056665153115        51.100602447541576       51.100638243552          51.100674039562364       51.10070983557273        51.10068083017495        51.10064659749639        51.100612364817835       51.10057813213916        51.100543899460604       51.100509666782045       51.10047543410337        51.100441201424815       51.100406968746256       51.100372736067584       51.100338503389025       51.10030427071047        51.100270038031795       51.100235805353236       51.10020826828236        51.10019321377166        51.100200841365904       51.10021884973975        51.100252978338176       51.10028710693649        51.10032123553481        51.10035536413312        51.100389492731495       51.10042362132981        51.100457749928125       51.10049187852644        51.100526007124756       51.10056013572307        51.100594264321444       51.100628392919816       51.10066252151813        51.10069665011645        51.10069189228625        51.10065797533309        51.10062405838005        51.10059014142695        51.10055622447379        51.10052230752075        51.10048839056765        51.10045447361449        51.10042055666139        51.10038663970835        51.10035272275519        51.10031880580209        51.10028488884899        51.10025097189589        51.10021705494279        51.10020248426554        51.10019800409333        51.10020971110748        51.10023771832397        51.10027068722377        51.10030365612357        51.100336625023374       51.10036959392312        51.10040256282292        51.100435531722724       51.10046850062247        51.100501469522214       51.10053443842202        51.10056740732182        51.100600376221564       51.10063334512142        51.10066631402117        51.10068542689072        51.100646493845204       51.10060756079969        51.10056862775423        51.10052969470871        51.100490761663195       51.10045182861768        51.10041289557216        51.1003739625267         51.10033502948119        51.10029609643561        51.1002571633901         51.10021823034464        51.10017929729912        51.100140364253605       51.100077534023          51.10000000000002
0.2                      16                       49.99675405950501        50.11766373177056        50.228602553647534       50.32868391889622        50.42082676702313        50.50387767958699        50.57826692620313        50.64085974060902        50.702123898347736       50.75122520629492        50.79946656431912        50.836633683112495       50.87266129938183        50.90273389305378        50.92878074026345        50.954827587473176       50.972042314317605       50.98887835534708        51.00571439637656        51.018981556637186       51.02962843049926        51.040275304361444       51.048380589415046       51.054670497228926       51.06096040504275        51.06715659523434        51.07174330057427        51.07502211297219        51.078427649544665       51.08184320013288        51.08485505005973        51.086531818622746       51.08822404370471        51.089924983001424       51.09162592229808        51.09282859769871        51.0935727408106         51.09431688392249        51.09506102703432        51.09580588188112        51.0965529383393         51.09729999479754        51.09758195431988        51.09785118969842        51.09811442451951        51.098377659340656       51.098640894161804       51.098904128982895       51.09916736380404        51.09927089327556        51.09936280709502        51.09945472091448        51.099546634734          51.09963854855346        51.09973170553201        51.09982638596756        51.099855087744345       51.09988440994158        51.09993151871021        51.09997862747878        51.1000257362474         51.100072845015916       51.10011995378454        51.10016286775959        51.10018539045814        51.10020791315662        51.10022682716783        51.10024206256327        51.10025729795865        51.10027253335409        51.100287768749524       51.10030300414496        51.1003182395404         51.10033347493584        51.100348710331275       51.10037128960022        51.100394348607495       51.100417407614714       51.10044046662199        51.100463525629266       51.10048658463654        51.10050108813033        51.100514951860305       51.10052881559034        51.100542679320256       51.10055654305023        51.100570406780264       51.10058427051024        51.10059813424016        51.10061199797019        51.10062291578748        51.10061921311893        51.10061551045038        51.100611807781775       51.100608105113224       51.100604402444674       51.10060069977612        51.10059699710757        51.10059329443902        51.10058959177047        51.100585889101865       51.10058332153892        51.10058125101142        51.100579180483976       51.10057710995653        51.10057503942909        51.10057296890159        51.1005708983742         51.10056882784676        51.10056675731926        51.1005631525893         51.10055532562944        51.100547498669584       51.100539671709726       51.10053184474992        51.100524017790065       51.10051619083015        51.10050836387035        51.10050053691049        51.10049270995063        51.10048488299077        51.100481222699784       51.10048015215233        51.10047908160499        51.10047801105753        51.100476940510134       51.10047586996268        51.100474799415224       51.100473728867826       51.10047265832043        51.10047158777297        51.10047677153659        51.10048538447916        51.10049399742178        51.100502610364344       51.10051122330697        51.10051983624959        51.10052844919221        51.10053706213478        51.1005456750774         51.100554288019964       51.100558930903276       51.10055934055441        51.100559750205605       51.10056015985674        51.100560569507934       51.10056097915913        51.10056138881032        51.10056179846151        51.100562208112706       51.10056261776384        51.10056757959279        51.1005764607396         51.1005853418863         51.100594223033          51.100603104179754       51.10061198532645        51.10062086647315        51.100629747619905       51.10063862876666        51.10064750991336        51.10065163795997        51.10065193954898        51.10065224113799        51.10065254272712        51.10065284431607        51.1006531459052         51.10065344749427        51.10065374908322        51.10065405067229        51.10065435226136        51.1006545508223         51.10065467613185        51.100654801441465       51.10065492675096        51.100655052060574       51.10065517737013        51.10065530267974        51.10065542798924        51.10065555329891        51.10065567860846        51.10065551301011        51.10065517821687        51.10065484342363        51.100654508630384       51.10065417383714        51.100653839043844       51.10065350425066        51.10065316945736        51.100652834664174       51.100652499870876       51.10065243433348        51.10065253260427        51.10065263087495        51.100652729145736       51.10065282741641        51.1006529256872         51.10065302395793        51.100653122228664       51.10065322049934        51.10065331877007        51.10065345780026        51.100653607867116       51.100653757934026       51.10065390800088        51.100654058067846       51.100654208134756       51.10065435820161        51.10065450826846        51.10065465833543        51.10065480840228        51.100654305192904       51.10065373783215        51.100653170471446       51.10065260311069        51.10065203574999        51.10065146838923        51.10065090102853        51.10065033366777        51.100649766307015       51.10065055098653        51.10065397284484        51.10065739470315        51.10066081656146        51.100664238419824       51.100667660278134       51.1006710821365         51.10067450399481        51.10067792585312        51.10068134771143        51.10068183360028        51.10068102292621        51.10068021225226        51.10067940157819        51.100678590904124       51.10067778023006        51.10067696955605        51.10067615888204        51.10067534820797        51.10067453753396        51.1006729712866         51.100662750671404       51.10065253005621        51.10064230944096        51.100632088825705       51.10062186821051        51.1006116475952         51.100601426980006       51.10059120636481        51.10058098574956        51.10057191708489        51.10056300222891        51.100554087372984       51.100545172517          51.10053625766113        51.10052734280515        51.100518427949225       51.10050951309324        51.100516581086936       51.10052996985405        51.100543358620996       51.100556747388055       51.100570136155056       51.10058352492206        51.10059691368906        51.10061030245606        51.1006122504117         51.1005846514326         51.10055705245338        51.10052945347428        51.10050185449512        51.10047425551596        51.10044665653686        51.1004190575577         51.10039145857854        51.10036385959938        51.10033626062028        51.100308661641066       51.10028106266191        51.10025346368286        51.10023170856249        51.10023312604392        51.10023454352546        51.10022549917471        51.10020716589469        51.10019468293228        51.10021320788792        51.10023173284344        51.100250257799075       51.100268782754654       51.100287307710175       51.10030583266581        51.10032435762139        51.10034288257691        51.100361407532546       51.10037993248807        51.1003984574437         51.100416982399224       51.10043550735486        51.100441176178265       51.10042146190642        51.10040174763458        51.10038203336268        51.10036231909078        51.10034260481888        51.100322890547034       51.10030317627513        51.10028346200329        51.10026374773139        51.100244033459546       51.100224319187646       51.100204604915746       51.10018489064396        51.10017564887602        51.10019231798566        51.100196239026786       51.10017728448486        51.10017703129722        51.100195765102455       51.10021449890769        51.100233232712924       51.10025196651816        51.100270700323335       51.10028943412863        51.10030816793386        51.100326901739095       51.100345635544386       51.10036436934956        51.100383103154854       51.10040183696003        51.10042057076532        51.10042563838715        51.100405898708004       51.100386159028744       51.100366419349484       51.10034667967028        51.10032693999108        51.10030720031182        51.100287460632615       51.10026772095341        51.10024798127415        51.100228241595005       51.100208501915745       51.100188762236485       51.10016902255728        51.10014928287808        51.10015580346629        51.10015843083028        51.10014363184075        51.100162497568704       51.10018136329671        51.10020022902472        51.10021909475273        51.10023796048068        51.10025682620875        51.10027569193676        51.10029455766471        51.10031342339266        51.10033228912067        51.10035115484868        51.10037002057669        51.1003888863047         51.10040775203265        51.10041797882843        51.10040054975502        51.100383120681556       51.10036569160809        51.10034826253468        51.100330833461214       51.10031340438775        51.10029597531434        51.10027854624093        51.100261117167406       51.100243688094          51.10022625902053        51.100208829947064       51.100191400873655       51.10017397180019        51.10018030798119        51.10019947851657        51.10021674221582        51.1002437849142         51.10027990032938        51.10031601574451        51.10035213115964        51.10038824657482        51.10042436199001        51.100460477405136       51.100496592820264       51.10053270823545        51.10056882365063        51.10060493906576        51.100641054480946       51.10067716989613        51.10071328531126        51.100749400726386       51.10072036152542        51.1006860665517         51.10065177157804        51.10061747660427        51.10058318163061        51.100548886656895       51.10051459168318        51.10048029670952        51.100446001735804       51.10041170676209        51.10037741178843        51.10034311681471        51.10030882184094        51.10027452686728        51.100246797098976       51.1002313067832         51.10023918430312        51.10025760495785        51.100291827582055       51.10032605020615        51.100360272830244       51.10039449545445        51.10042871807866        51.100462940702755       51.10049716332696        51.10053138595106        51.100565608575266       51.10059983119936        51.10063405382357        51.10066827644778        51.10070249907187        51.10073672169608        51.100731906120814       51.10069781761683        51.10066372911291        51.100629640608986       51.100595552105005       51.10056146360108        51.10052737509716        51.10049328659318        51.100459198089254       51.10042510958533        51.10039102108129        51.10035693257743        51.100322844073446       51.100288755569466       51.10025466706554        51.10023950169432        51.10023443565808        51.10024557175893        51.10027304600584        51.10030549348585        51.100337940965915       51.100370388445924       51.100402835925934       51.10043528340594        51.10046773088595        51.10050017836596        51.10053262584597        51.10056507332604        51.100597520806105       51.10062996828606        51.100662415766124       51.10069486324619        51.100713239177026       51.100672666337346       51.10063209349761        51.100591520657986       51.10055094781819        51.10051037497857        51.10046980213883        51.10042922929921        51.10038865645947        51.10034808361979        51.10030751078011        51.10026693794032        51.100226365100696       51.10018579226096        51.10014521942128        51.100080146948244       51.10000000000002
0.2                      17                       49.96784041466009        50.08889435302416        50.20017982607544        50.30079321920766        50.393607315711165       50.47747496986398        50.55283269604604        50.61650947718988        50.678870609226635       50.729196890089725       50.778672406504825       50.817082596276464       50.854354200599744       50.88565293316009        50.91291563292725        50.94017833269436        50.958457847177726       50.976352198789584       50.9942465504015         51.00847744177145        51.020018564619704       51.03155968746796        51.04043188840666        51.04739776206162        51.05436363571664        51.06123295804048        51.06638295789668        51.07012915589087        51.0740162126192         51.07791440030667        51.08136740942655        51.08334816530055        51.08534807510591        51.087358783686          51.089369492266144       51.09081087181221        51.09172832067168        51.092645769531146       51.093563218390614       51.09448162549961        51.09540299676405        51.09632436802855        51.09669043039304        51.09704124967345        51.09738427237431        51.09772729507523        51.09807031777609        51.09841334047701        51.09875636317793        51.09889837777121        51.09902577268997        51.09915316760879        51.09928056252761        51.09940795744643        51.099536439474036       51.09966549496579        51.09970805373371        51.09975130461953        51.09981439754375        51.099877490467975       51.09994058339214        51.10000367631642        51.100066769240584       51.10012427296391        51.10015460706836        51.10018494117287        51.10020993880647        51.10022949655996        51.100249054313394       51.100268612066884       51.100288169820374       51.10030772757381        51.10032728532724        51.10034684308073        51.10036640083422        51.10039070513244        51.10041531949855        51.10043993386461        51.100464548230775       51.10048916259689        51.10051377696294        51.10052917474184        51.1005438833231         51.10055859190442        51.100573300485735       51.100588009066996       51.10060271764837        51.10061742622963        51.100632134810894       51.10064684339227        51.10065849286303        51.100654960049894       51.10065142723681        51.10064789442367        51.10064436161065        51.10064082879751        51.10063729598443        51.100633763171345       51.100630230358206       51.10062669754507        51.10062316473204        51.100620638263194       51.100618552448395       51.100616466633596       51.10061438081874        51.10061229500394        51.1006102091892         51.10060812337434        51.10060603755949        51.10060395174469        51.10060032921098        51.1005924775219         51.10058462583282        51.10057677414369        51.10056892245461        51.100561070765536       51.1005532190764         51.100545367387326       51.10053751569819        51.10052966400917        51.10052181231998        51.10051813601115        51.100517054860404       51.10051597370955        51.10051489255869        51.10051381140789        51.100512730257094       51.10051164910624        51.10051056795544        51.10050948680458        51.10050840565373        51.10051361698868        51.10052227843346        51.10053093987824        51.10053960132302        51.1005482627678         51.10055692421258        51.10056558565742        51.1005742471022         51.10058290854698        51.100591569991764       51.100596285559504       51.10059679368044        51.10059730180137        51.10059780992236        51.100598318043296       51.10059882616429        51.10059933428522        51.100599842406154       51.1006003505272         51.10060085864808        51.10060591625495        51.10061489086189        51.10062386546872        51.10063284007572        51.100641814682604       51.10065078928949        51.10065976389643        51.100668738503316       51.100677713110315       51.1006866877172         51.100690894882234       51.10069126404409        51.10069163320594        51.10069200236779        51.10069237152959        51.1006927406915         51.100693109853296       51.10069347901515        51.100693848177          51.100694217338855       51.10069447245405        51.10069464648387        51.100694820513695       51.10069499454352        51.10069516857334        51.10069534260316        51.10069551663298        51.1006956906628         51.10069586469268        51.10069603872245        51.100695897131686       51.10069557197289        51.100695246813984       51.10069492165519        51.10069459649634        51.10069427133749        51.10069394617864        51.100693621019786       51.10069329586099        51.100692970702084       51.10069291000241        51.100693010192686       51.10069311038285        51.10069321057307        51.10069331076329        51.100693410953454       51.100693511143675       51.100693611333895       51.10069371152406        51.100693811714336       51.10069395649515        51.10069411335019        51.10069427020517        51.10069442706015        51.100694583915185       51.10069474077022        51.1006948976252         51.1006950544803         51.10069521133528        51.100695368190316       51.10069486629578        51.10069429971247        51.100693733129106       51.100693166545796       51.100692599962485       51.10069203337912        51.10069146679581        51.10069090021244        51.10069033362919        51.10069111101939        51.10069450985418        51.10069790868897        51.100701307523764       51.100704706358556       51.10070810519335        51.1007115040282         51.10071490286299        51.10071830169784        51.10072170053263        51.1007221206558         51.10072122534069        51.100720330025524       51.10071943471041        51.1007185393953         51.100717644080135       51.100716748765024       51.100715853449856       51.100714958134745       51.100714062819634       51.100712412294456       51.10070211156278        51.100691810830995       51.10068151009921        51.10067120936753        51.100660908635746       51.10065060790407        51.10064030717234        51.100630006440554       51.10061970570882        51.10061057710186        51.10060160499734        51.100592632892756       51.100583660788175       51.10057468868365        51.100565716579126       51.100556744474545       51.100547772369964       51.10055482213579        51.10056820810655        51.100581594077255       51.10059498004796        51.10060836601872        51.10062175198948        51.100635137960126       51.100648523930886       51.100650390541034       51.10062250735598        51.10059462417087        51.10056674098587        51.1005388578007         51.100510974615645       51.10048309143059        51.100455208245535       51.10042732506048        51.10039944187537        51.10037155869037        51.10034367550526        51.1003157923202         51.10028790913509        51.10026586736683        51.10026698851692        51.10026810966701        51.100259009826516       51.10024083489702        51.10022849854158        51.10024710786132        51.100265717180946       51.10028432650063        51.10030293582031        51.10032154513999        51.10034015445967        51.1003587637793         51.10037737309898        51.10039598241872        51.1004145917384         51.100433201058024       51.100451810377706       51.10047041969739        51.10047606605292        51.10045611838461        51.10043617071631        51.100416223047944       51.10039627537964        51.100376327711274       51.10035638004297        51.10033643237466        51.1003164847063         51.100296537037934       51.10027658936963        51.10025664170132        51.10023669403296        51.10021674636465        51.10020725998612        51.100223656739445       51.10022747667165        51.100208728313135       51.10020866438367        51.10022757026354        51.100246476143354       51.10026538202317        51.10028428790304        51.10030319378285        51.10032209966266        51.100341005542475       51.10035991142229        51.10037881730216        51.10039772318203        51.10041662906178        51.10043553494165        51.10045444082141        51.10045953992801        51.10043957653022        51.100419613132374       51.10039964973453        51.10037968633674        51.10035972293895        51.10033975954104        51.10031979614325        51.10029983274546        51.10027986934756        51.10025990594977        51.10023994255192        51.100219979154076       51.100200015756286       51.10018005235844        51.10018632146836        51.10018889389016        51.10017435007637        51.100193438488645       51.100212526900975       51.10023161531319        51.100250703725465       51.10026979213774        51.10028888055001        51.100307968962284       51.100327057374614       51.10034614578689        51.1003652341991         51.100384322611376       51.10040341102365        51.10042249943598        51.10044158784825        51.100451988530665       51.10043457712777        51.10041716572488        51.100399754321984       51.10038234291909        51.1003649315162         51.100347520113246       51.10033010871035        51.10031269730746        51.10029528590451        51.10027787450167        51.10026046309872        51.10024305169583        51.10022564029293        51.10020822889004        51.10021447995041        51.1002335694842         51.10025139812802        51.100278878401355       51.1003153132213         51.10035174804125        51.10038818286108        51.10042461768097        51.10046105250092        51.10049748732081        51.1005339221407         51.10057035696059        51.100606791780535       51.10064322660037        51.100679661420315       51.10071609624026        51.10075253106015        51.100788965879985       51.100759892875885       51.10072553560707        51.10069117833825        51.10065682106938        51.10062246380062        51.10058810653186        51.100553749262986       51.100519391994226       51.10048503472541        51.10045067745659        51.10041632018772        51.100381962919016       51.10034760565014        51.100313248381326       51.10028532591559        51.10026939979468        51.10027752724034        51.100296360176          51.10033067682593        51.10036499347598        51.10039931012585        51.10043362677584        51.10046794342588        51.100502260075814       51.1005365767258         51.10057089337579        51.10060521002572        51.10063952667565        51.100673843325694       51.10070815997568        51.10074247662567        51.1007767932756         51.100771919955434       51.100737659900574       51.10070339984583        51.10066913979108        51.10063487973622        51.10060061968147        51.10056635962667        51.100532099571865       51.10049783951706        51.100463579462314       51.10042931940745        51.10039505935265        51.1003607992979         51.10032653924304        51.10029227918835        51.1002765191231         51.100270867222946       51.10028143241033        51.10030837368765        51.10034029974793        51.1003722258082         51.100404151868474       51.10043607792875        51.10046800398902        51.100499930049295       51.10053185610951        51.100563782169786       51.10059570823012        51.10062763429033        51.10065956035061        51.10069148641094        51.10072341247121        51.10074105146339        51.10069883882943        51.10065662619559        51.10061441356174        51.100572200927786       51.10052998829394        51.10048777566004        51.1004455630262         51.10040335039224        51.1003611377584         51.100318925124554       51.100276712490654       51.100234499856754       51.10019228722285        51.100150074588896       51.10008275987343        51.10000000000002
0.2                      18                       49.93892676981517        50.060124974277755       50.17175709850335        50.27290251951899        50.36638786439926        50.45107226014096        50.52739846588901        50.59215921377074        50.655617320105534       50.70716857388447        50.75787824869059        50.79753150944043        50.83604710181771        50.86857197326651        50.897050525591055       50.925529077915655       50.94487338003779        50.963826042232085       50.98277870442644        50.99797332690571        51.01040869874009        51.02284407057459        51.03248318739827        51.04012502689437        51.047766866390475       51.055309320846675       51.06102261521909        51.06523619880949        51.06960477569385        51.0739856004804         51.07787976879331        51.08016451197841        51.082472106507055       51.08479258437069        51.087113062234266       51.08879314592565        51.089883900532755       51.09097465513986        51.092065409746965       51.0931573691181         51.09425305518886        51.09534874125961        51.0957989064662         51.096231309648545       51.096654120229175       51.09707693080986        51.097499741390436       51.09792255197112        51.098345362551754       51.09852586226691        51.09868873828498        51.09885161430316        51.09901449032134        51.09917736633946        51.099341173416065       51.09950460396419        51.099561019723126       51.09961819929754        51.09969727637741        51.09977635345723        51.099855430537104       51.099934507616865       51.10001358469668        51.100085678168284       51.1001238236787         51.10016196918917        51.100193050445114       51.1002169305566         51.10024081066814        51.100264690779625       51.100288570891166       51.10031245100265        51.100336331114136       51.10036021122562        51.100384091337105       51.100410120664606       51.10043629038955        51.1004624601145         51.10048862983945        51.100514799564394       51.10054096928934        51.10055726135329        51.10057281478589        51.100588368218496       51.1006039216511         51.10061947508376        51.100635028516365       51.100650581949026       51.10066613538163        51.100681688814234       51.10069406993841        51.1006907069808         51.100687344023186       51.100683981065515       51.1006806181079         51.10067725515029        51.100673892192674       51.10067052923506        51.10066716627739        51.100663803319776       51.10066044036216        51.10065795498747        51.10065585388526        51.10065375278316        51.10065165168095        51.100649550578794       51.100647449476696       51.100645348374485       51.100643247272274       51.100641146170176       51.100637505832594       51.10062962941424        51.10062175299595        51.100613876577654       51.10060600015936        51.10059812374095        51.10059024732266        51.10058237090436        51.100574494485954       51.10056661806766        51.10055874164931        51.100555049322566       51.100553957568366       51.10055286581411        51.10055177405991        51.10055068230565        51.10054959055145        51.100548498797195       51.10054740704294        51.10054631528874        51.10054522353448        51.100550462440765       51.100559172387705       51.1005678823347         51.10057659228164        51.10058530222864        51.10059401217569        51.10060272212263        51.10061143206963        51.10062014201657        51.10062885196362        51.10063364021573        51.10063424680652        51.10063485339725        51.100635459987984       51.100636066578716       51.10063667316945        51.10063727976018        51.10063788635091        51.1006384929417         51.10063909953237        51.10064425291711        51.10065332098418        51.10066238905131        51.10067145711838        51.10068052518551        51.10068959325264        51.10069866131971        51.100707729386784       51.10071679745397        51.10072586552104        51.100730151804555       51.10073058853925        51.10073102527389        51.100731462008525       51.100731898743106       51.1007323354778         51.10073277221244        51.10073320894708        51.10073364568166        51.10073408241635        51.100734394085805       51.100734616835894       51.10073483958598        51.100735062336014       51.10073528508616        51.10073550783619        51.10073573058628        51.10073595333637        51.1007361760864         51.10073639883643        51.100736281253376       51.10073596572886        51.1007356502044         51.100735334679996       51.100735019155536       51.100734703631076       51.100734388106616       51.10073407258221        51.10073375705781        51.10073344153329        51.10073338567133        51.100733487780985       51.100733589890694       51.100733692000404       51.100733794110056       51.100733896219765       51.100733998329474       51.10073410043913        51.10073420254878        51.10073430465849        51.100734455190036       51.1007346188332         51.10073478247631        51.10073494611947        51.10073510976258        51.100735273405746       51.10073543704891        51.10073560069202        51.10073576433513        51.10073592797829        51.10073542739866        51.10073486159274        51.10073429578688        51.1007337299809         51.10073316417498        51.10073259836906        51.1007320325632         51.100731466757225       51.100730900951305       51.100731671052245       51.10073504686352        51.100738422674794       51.10074179848601        51.100745174297344       51.10074855010862        51.100751925919894       51.10075530173117        51.100758677542444       51.10076205335372        51.10076240771133        51.10076142775506        51.10076044779885        51.100759467842636       51.100758487886424       51.100757507930155       51.10075652797394        51.10075554801767        51.10075456806146        51.10075358810525        51.10075185330231        51.100741472454104       51.10073109160584        51.10072071075757        51.10071032990936        51.100699949061095       51.10068956821283        51.10067918736456        51.100668806516296       51.10065842566809        51.10064923711889        51.10064020776571        51.10063117841253        51.10062214905935        51.10061311970617        51.100604090353045       51.10059506099992        51.100586031646685       51.10059306318465        51.10060644635911        51.100619829533514       51.100633212707976       51.10064659588238        51.10065997905684        51.100673362231305       51.10068674540571        51.10068853067037        51.10066036327942        51.10063219588841        51.1006040284974         51.10057586110639        51.100547693715384       51.10051952632443        51.100491358933425       51.10046319154242        51.10043502415141        51.10040685676046        51.10037868936945        51.10035052197844        51.10032235458743        51.10030002617117        51.100300850989925       51.100301675808566       51.100292520478376       51.1002745038993         51.10026231415094        51.100281007834724       51.10029970151845        51.10031839520224        51.10033708888602        51.10035578256975        51.100374476253535       51.10039316993732        51.10041186362105        51.10043055730489        51.10044925098862        51.1004679446724         51.10048663835619        51.100505332039916       51.10051095592763        51.100490774862806       51.100470593798036       51.10045041273321        51.1004302316685         51.100410050603614       51.100389869538844       51.100369688474075       51.10034950740925        51.10032932634448        51.10030914527965        51.10028896421488        51.10026878315006        51.100248602085344       51.100238871096224       51.100254995493174       51.10025871431645        51.100240172141355       51.10024029747018        51.10025937542457        51.10027845337896        51.10029753133341        51.1003166092878         51.10033568724225        51.1003547651967         51.10037384315103        51.10039292110548        51.10041199905993        51.10043107701438        51.10045015496871        51.10046923292316        51.10048831087761        51.10049344146887        51.10047325435244        51.100453067236          51.10043288011957        51.100412693003136       51.1003925058867         51.10037231877027        51.10035213165389        51.10033194453746        51.100311757421025       51.10029157030459        51.1002713831881         51.100251196071724       51.10023100895529        51.10021082183886        51.10021683947036        51.100219356950106       51.10020506831211        51.10022437940859        51.100243690505124       51.10026300160172        51.1002823126982         51.10030162379479        51.10032093489133        51.10034024598792        51.10035955708446        51.100378868181          51.10039817927759        51.10041749037407        51.100436801470664       51.10045611256726        51.100475423663795       51.1004859982329         51.10046860450052        51.10045121076814        51.100433817035764       51.1004164233035         51.100399029571065       51.100381635838744       51.100364242106366       51.1003468483741         51.10032945464167        51.100312060909346       51.10029466717697        51.10027727344459        51.10025987971227        51.10024248597995        51.10024865191963        51.100267660452005       51.100286054040225       51.10031397188857        51.10035072611328        51.10038748033793        51.100424234562524       51.10046098878718        51.10049774301183        51.10053449723648        51.10057125146113        51.100608005685785       51.10064475991038        51.10068151413503        51.10071826835974        51.10075502258434        51.10079177680899        51.100828531033585       51.100799424226295       51.10076500466238        51.100730585098404       51.10069616553449        51.10066174597068        51.10062732640671        51.100592906842735       51.100558487278875       51.10052406771496        51.10048964815098        51.10045522858712        51.100420809023205       51.10038638945929        51.10035196989537        51.10032385473221        51.10030749280611        51.100315870177496       51.100335115394046       51.10036952606987        51.100403936745636       51.1004383474214         51.100472758097226       51.10050716877305        51.100541579448816       51.10057599012464        51.100610400800406       51.10064481147623        51.100679222151996       51.10071363282782        51.100748043503586       51.100782454179466       51.10081686485523        51.100811933790055       51.10077750218437        51.100743070578744       51.10070863897312        51.10067420736743        51.100639775761806       51.10060534415618        51.100570912550495       51.10053648094487        51.10050204933924        51.10046761773356        51.10043318612799        51.1003987545223         51.100364322916676       51.10032989131105        51.100313536551766       51.1003072987877         51.10031729306178        51.10034370136941        51.10037510600995        51.10040651065049        51.100437915291025       51.100469319931506       51.10050072457204        51.10053212921258        51.10056353385306        51.1005949384936         51.10062634313408        51.10065774777456        51.10068915241516        51.10072055705564        51.10075196169623        51.10076886374969        51.10072501132163        51.100681158893565       51.1006373064655         51.10059345403738        51.10054960160937        51.10050574918125        51.100461896753245       51.100418044325124       51.10037419189706        51.10033033946894        51.10028648704082        51.10024263461281        51.10019878218469        51.10015492975663        51.100085372798674       51.10000000000002
0.2                      19                       49.91001312497025        50.031355595531295       50.14333437093126        50.24501181983044        50.33916841308735        50.42466955041789        50.50196423573192        50.56780895035166        50.632364030984434       50.68514025767922        50.73708409087624        50.7779804226044         50.817740003035624       50.85149101337288        50.88118541825486        50.910879823136895       50.9312889128978         50.95129988567453        50.97131085845126        50.98746921203991        51.00079883286048        51.01412845368111        51.02453448638988        51.032852291727124       51.04117009706437        51.04938568365276        51.0556622725415         51.06034324172816        51.06519333876838        51.07005680065413        51.07439212816013        51.07698085865627        51.079596137908254       51.08222638505532        51.084856632202445       51.08677542003909        51.08803948039383        51.089303540748574       51.09056760110332        51.09183311273665        51.093103113613665       51.09437311449062        51.09490738253936        51.09542136962358        51.09592396808404        51.09642656654444        51.09692916500484        51.09743176346518        51.09793436192564        51.09815334676256        51.098351703879985       51.09855006099747        51.09874841811495        51.098946775232434       51.09914590735809        51.09934371296242        51.09941398571243        51.099485093975545       51.099580155211015       51.09967521644643        51.09977027768184        51.09986533891731        51.099960400152725       51.10004708337249        51.10009304028898        51.10013899720542        51.10017616208381        51.10020436455329        51.10023256702283        51.10026076949242        51.10028897196196        51.100317174431495       51.10034537690103        51.10037357937057        51.100401781840105       51.10042953619683        51.10045726128067        51.10048498636439        51.10051271144823        51.100540436532015       51.1005681616158         51.100585347964795       51.100601746248685       51.10061814453263        51.10063454281658        51.100650941100525       51.10066733938447        51.10068373766842        51.100700135952366       51.100716534236255       51.100729647013964       51.10072645391182        51.10072326080967        51.10072006770747        51.10071687460527        51.10071368150312        51.10071048840098        51.100707295298776       51.10070410219669        51.100700909094485       51.10069771599228        51.10069527171174        51.10069315532223        51.10069103893272        51.10068892254321        51.1006868061537         51.10068468976414        51.10068257337463        51.10068045698512        51.10067834059561        51.10067468245427        51.1006667813067         51.10065888015913        51.10065097901156        51.10064307786399        51.10063517671642        51.1006272755688         51.100619374421285       51.100611473273716       51.10060357212615        51.10059567097858        51.100591962633985       51.100590860276384       51.100589757918726       51.10058865556107        51.10058755320347        51.10058645084581        51.10058534848815        51.10058424613055        51.100583143772894       51.10058204141524        51.10058730789285        51.10059606634195        51.10060482479116        51.10061358324032        51.10062234168947        51.100631100138685       51.10063985858784        51.100648617036995       51.10065737548615        51.100666133935306       51.10067099487202        51.10067169993255        51.10067240499302        51.10067311005355        51.10067381511408        51.10067452017461        51.100675225235136       51.100675930295665       51.100676635356194       51.10067734041667        51.100682589579264       51.100691751106524       51.10070091263384        51.1007100741611         51.100719235688416       51.100728397215676       51.100737558742935       51.10074672027025        51.100755881797625       51.100765043324884       51.10076940872693        51.10076991303441        51.10077041734178        51.1007709216492         51.10077142595668        51.1007719302641         51.10077243457158        51.100772938879004       51.10077344318643        51.10077394749385        51.10077431571756        51.100774587187914       51.10077485865827        51.10077513012857        51.10077540159892        51.10077567306922        51.10077594453958        51.10077621600982        51.10077648748023        51.10077675895059        51.100776665374894       51.10077635948488        51.100776053594814       51.1007757477048         51.10077544181479        51.10077513592478        51.10077483003471        51.10077452414464        51.10077421825463        51.100773912364616       51.10077386134026        51.100773965369456       51.1007740693986         51.10077417342774        51.10077427745688        51.10077438148602        51.10077448551522        51.1007745895443         51.1007746935735         51.10077479760264        51.10077495388492        51.100775124316215       51.10077529474745        51.10077546517874        51.10077563560998        51.10077580604121        51.10077597647245        51.10077614690374        51.100776317334976       51.10077648776621        51.10077598850148        51.10077542347301        51.10077485844448        51.10077429341595        51.10077372838748        51.10077316335895        51.10077259833048        51.100772033301894       51.10077146827342        51.100772231085045       51.1007755838728         51.10077893666062        51.10078228944826        51.10078564223613        51.10078899502389        51.10079234781159        51.100795700599406       51.10079905338716        51.10080240617492        51.100802694766855       51.10080163016954        51.10080056557217        51.100799500974915       51.100798436377545       51.10079737178023        51.10079630718292        51.100795242585605       51.100794177988234       51.100793113390864       51.10079129431023        51.10078083334548        51.10077037238074        51.100759911415935       51.10074945045119        51.100738989486445       51.100728528521586       51.1007180675569         51.10070760659204        51.10069714562741        51.100687897135856       51.10067881053408        51.1006697239323         51.10066063733052        51.10065155072874        51.10064246412696        51.100633377525185       51.10062429092346        51.1006313042335         51.100644684611666       51.10065806498977        51.10067144536788        51.1006848257461         51.100698206124264       51.10071158650237        51.100724966880534       51.10072667079976        51.100698219202854       51.10066976760589        51.10064131600893        51.10061286441203        51.100584412815124       51.10055596121822        51.10052750962126        51.100499058024354       51.10047060642739        51.100442154830546       51.10041370323364        51.10038525163668        51.100356800039776       51.100334184975566       51.10033471346287        51.10033524195012        51.10032603113018        51.100308172901634       51.10029612976024        51.10031490780813        51.10033368585596        51.100352463903846       51.10037124195168        51.10039001999951        51.1004087980474         51.100427576095285       51.100446354143116       51.100465132191005       51.100483910238836       51.100502688286724       51.10052146633461        51.10054024438239        51.10054584580223        51.100525431341          51.100505016879765       51.100484602418476       51.10046418795724        51.100443773495954       51.10042335903472        51.10040294457349        51.1003825301122         51.10036211565097        51.100341701189734       51.100321286728445       51.10030087226721        51.10028045780598        51.10027048220627        51.1002863342469         51.1002899519612         51.10027161596952        51.10027193055663        51.10029118058566        51.10031043061463        51.100329680643654       51.100348930672624       51.100368180701594       51.10038743073068        51.100406680759704       51.100425930788674       51.1004451808177         51.10046443084673        51.10048368087564        51.100502930904725       51.100522180933694       51.10052734300973        51.10050693217471        51.10048652133963        51.10046611050461        51.100445699669535       51.100425288834515       51.10040487799944        51.100384467164474       51.1003640563294         51.10034364549438        51.1003232346593         51.10030282382428        51.10028241298926        51.10026200215424        51.10024159131916        51.10024735747237        51.100249820009935       51.10023578654767        51.100255320328415       51.10027485410933        51.10029438789013        51.10031392167093        51.10033345545179        51.10035298923265        51.10037252301345        51.100392056794306       51.100411590575106       51.100431124355964       51.100450658136765       51.100470191917566       51.100489725698424       51.10050925947928        51.10052000793502        51.10050263187327        51.10048525581141        51.1004678797496         51.100450503687796       51.100433127625934       51.100415751564185       51.10039837550232        51.10038099944052        51.10036362337877        51.10034624731696        51.1003288712551         51.100311495193296       51.10029411913143        51.10027674306974        51.10028282388873        51.10030175141958        51.100320709952314       51.100349065375724       51.10038613900514        51.10042321263455        51.10046028626391        51.100497359893325       51.10053443352274        51.100571507152154       51.10060858078151        51.10064565441087        51.10068272804034        51.1007198016697         51.10075687529911        51.100793948928526       51.10083102255783        51.10086809618724        51.100838955576705       51.100804473717744       51.100769991858726       51.10073550999965        51.10070102814069        51.10066654628167        51.1006320644226         51.10059758256364        51.10056310070456        51.10052861884549        51.10049413698647        51.10045965512751        51.10042517326849        51.10039069140947        51.10036238354894        51.10034558581765        51.10035421311471        51.10037387061209        51.100408375313805       51.10044288001535        51.10047738471695        51.10051188941861        51.100546394120215       51.10058089882182        51.10061540352342        51.10064990822508        51.10068441292668        51.100718917628285       51.10075342232989        51.10078792703155        51.10082243173315        51.10085693643475        51.10085194762462        51.10081734446811        51.100782741311605       51.100748138155154       51.10071353499865        51.1006789318422         51.10064432868569        51.10060972552918        51.100575122372675       51.100540519216224       51.10050591605966        51.10047131290321        51.10043670974676        51.100402106590195       51.1003675034338         51.10035055398049        51.10034373035245        51.10035315371317        51.10037902905128        51.100409912272085       51.10044079549277        51.100471678713575       51.10050256193432        51.100533445155065       51.10056432837587        51.10059521159661        51.1006260948173         51.1006569780381         51.10068786125885        51.10071874447965        51.10074962770045        51.10078051092114        51.100796676036          51.10075118381371        51.100705691591486       51.10066019936926        51.100614707146974       51.10056921492475        51.100523722702405       51.100478230480235       51.100432738257894       51.100387246035666       51.10034175381338        51.1002962615911         51.10025076936887        51.100205277146586       51.1001597849243         51.10008798572386        51.10000000000002
0.2                      20                       49.88109948012527        50.002586216784835       50.114911643359164       50.217121120141826       50.31194896177544        50.39826684069493        50.47653000557489        50.543458686932524       50.60911074186333        50.66311194147397        50.71628993306189        50.75842933576837        50.79943290425365        50.834410053479246       50.86532031091866        50.89623056835808        50.91770444575786        50.93877372911709        50.9598430124762         50.97696509717423        50.991188966980985       51.00541283678774        51.016585785381494       51.025579556559876       51.03457332773826        51.043462046458956       51.05030192986385        51.05545028464684        51.060781901843086       51.06612800082797        51.070904487526946       51.07379720533413        51.07672016930934        51.07966018574001        51.08260020217051        51.08475769415253        51.08619506025485        51.08763242635723        51.089069792459554       51.090508856355086       51.09195317203836        51.09339748772169        51.094015858612465       51.09461142959867        51.09519381593884        51.09577620227901        51.09635858861918        51.09694097495935        51.09752336129952        51.09778083125826        51.09801466947505        51.098248507691835       51.09848234590868        51.098716184125465       51.09895064130012        51.09918282196071        51.09926695170179        51.09935198865355        51.09946303404462        51.09957407943563        51.09968512482669        51.09979617021776        51.09990721560882        51.10000848857686        51.10006225689932        51.10011602522172        51.100159273722454       51.10019179855004        51.10022432337763        51.10025684820516        51.10028937303281        51.10032189786034        51.10035442268793        51.10038694751552        51.10041947234305        51.10044895172905        51.100478232171724       51.100507512614286       51.10053679305696        51.100566073499635       51.1005953539422         51.1006134345763         51.100630677711536       51.10064792084677        51.10066516398206        51.10068240711723        51.10069965025252        51.10071689338781        51.10073413652299        51.10075137965828        51.1007652240894         51.10076220084272        51.100759177596046       51.10075615434931        51.100753131102636       51.1007501078559         51.10074708460928        51.10074406136255        51.10074103811587        51.100738014869194       51.10073499162246        51.10073258843602        51.10073045675915        51.10072832508229        51.10072619340542        51.100724061728556       51.10072193005175        51.10071979837477        51.10071766669796        51.100715535021095       51.100711859075886       51.1007039331991         51.10069600732231        51.10068808144547        51.10068015556874        51.100672229691895       51.10066430381505        51.100656377938265       51.10064845206148        51.10064052618469        51.10063260030785        51.10062887594546        51.100627762984345       51.100626650023344       51.100625537062285       51.10062442410123        51.10062331114017        51.10062219817911        51.10062108521805        51.10061997225705        51.10061885929599        51.10062415334494        51.10063296029625        51.10064176724762        51.100650574198994       51.10065938115031        51.100668188101736       51.10067699505305        51.10068580200442        51.10069460895579        51.10070341590716        51.100708349528304       51.100709153058574       51.1007099565889         51.10071076011917        51.1007115636495         51.10071236717977        51.100713170710094       51.100713974240364       51.10071477777069        51.10071558130096        51.100720926241365       51.10073018122887        51.100739436216315       51.10074869120382        51.10075794619132        51.100767201178826       51.100776456166216       51.10078571115372        51.10079496614128        51.100804221128726       51.10080866564931        51.10080923752952        51.100809809409725       51.10081038128999        51.10081095317014        51.1008115250504         51.10081209693067        51.100812668810875       51.10081324069108        51.100813812571346       51.10081423734937        51.100814557539934       51.1008148777305         51.100815197921065       51.10081551811163        51.10081583830225        51.10081615849282        51.100816478683385       51.10081679887395        51.10081711906457        51.10081704949653        51.10081675324079        51.10081645698523        51.10081616072961        51.10081586447399        51.10081556821831        51.10081527196269        51.10081497570707        51.100814679451446       51.100814383195825       51.10081433700918        51.10081444295781        51.10081454890644        51.10081465485507        51.1008147608037         51.10081486675233        51.10081497270096        51.10081507864959        51.10081518459822        51.10081529054685        51.10081545257981        51.10081562979917        51.10081580701859        51.100815984237954       51.100816161457374       51.10081633867674        51.100816515896156       51.10081669311552        51.10081687033488        51.1008170475543         51.10081654960442        51.10081598535328        51.100815421102254       51.100814856851116       51.100814292600035       51.10081372834895        51.100813164097815       51.10081259984668        51.100812035595595       51.10081279111796        51.1008161208822         51.10081945064644        51.100822780410624       51.100826110174864       51.100829439939105       51.100832769703345       51.100836099467585       51.10083942923177        51.10084275899612        51.10084298182238        51.10084183258397        51.100840683345496       51.10083953410708        51.100838384868666       51.10083723563025        51.10083608639184        51.10083493715342        51.10083378791495        51.10083263867659        51.100830735318084       51.1008201942368         51.10080965315552        51.10079911207424        51.10078857099302        51.10077802991174        51.100767488830456       51.10075694774923        51.100746406667895       51.100735865586614       51.100726557152825       51.100717413302505       51.10070826945207        51.10069912560175        51.10068998175137        51.100680837900995       51.10067169405062        51.100662550200184       51.10066954528236        51.10068292286428        51.10069630044609        51.1007096780279         51.10072305560982        51.100736433191685       51.10074981077355        51.100763188355415       51.10076481092909        51.10073607512629        51.10070733932338        51.10067860352058        51.10064986771772        51.10062113191486        51.100592396112006       51.100563660309206       51.10053492450629        51.100506188703434       51.10047745290069        51.10044871709778        51.100419981294976       51.10039124549212        51.100368343779905       51.10036857593582        51.10036880809173        51.10035954178193        51.10034184190391        51.100329945369594       51.10034880778153        51.100367670193464       51.1003865326054         51.10040539501739        51.100424257429324       51.10044311984126        51.100461982253194       51.100480844665185       51.10049970707712        51.100518569489054       51.100537431901046       51.10055629431304        51.10057515672497        51.100580735676886       51.10056008781919        51.100539439961494       51.1005187921038         51.1004981442461         51.10047749638835        51.100456848530655       51.1004362006729         51.10041555281521        51.10039490495751        51.100374257099816       51.10035360924212        51.10033296138437        51.100312313526615       51.10030209331643        51.10031767300063        51.10032118960601        51.10030305979774        51.10030356364308        51.100322985746686       51.10034240785029        51.10036182995384        51.1003812520575         51.10040067416105        51.100420096264656       51.10043951836832        51.10045894047187        51.10047836257547        51.10049778467908        51.10051720678268        51.10053662888629        51.10055605098984        51.10056124455059        51.10054060999698        51.10051997544326        51.100499340889655       51.10047870633599        51.100458071782384       51.10043743722866        51.10041680267511        51.10039616812139        51.100375533567785       51.10035489901412        51.100334264460514       51.10031362990685        51.100292995353186       51.10027236079958        51.10027787547449        51.10028028306988        51.10026650478329        51.10028626124847        51.100306017713535       51.10032577417866        51.10034553064372        51.10036528710884        51.100385043573965       51.10040480003909        51.10042455650421        51.10044431296933        51.10046406943445        51.10048382589946        51.10050358236464        51.1005233388297         51.10054309529488        51.10055401763725        51.10053665924602        51.10051930085473        51.10050194246344        51.100484584072206       51.100467225680916       51.10044986728968        51.10043250889839        51.10041515050716        51.10039779211587        51.10038043372458        51.10036307533335        51.10034571694206        51.10032835855077        51.100311000159536       51.10031699585795        51.10033584238727        51.10035536586446        51.10038415886294        51.10042155189706        51.10045894493123        51.10049633796535        51.10053373099953        51.10057112403365        51.100608517067826       51.10064591010189        51.100683303136066       51.10072069617024        51.100758089204305       51.10079548223848        51.10083287527266        51.10087026830672        51.1009076613409         51.10087848692723        51.100843942773054       51.100809398618935       51.10077485446476        51.1007403103107         51.10070576615652        51.10067122200235        51.100636677848286       51.10060213369411        51.100567589539935       51.10053304538587        51.1004985012317         51.10046395707758        51.100429412923404       51.10040091236556        51.100383678829076       51.10039255605193        51.100412625830245       51.10044722455768        51.10048182328512        51.10051642201256        51.10055102074           51.10058561946744        51.10062021819482        51.10065481692226        51.1006894156497         51.100724014377136       51.10075861310452        51.100793211831956       51.10082781055951        51.10086240928689        51.10089700801433        51.10089196145918        51.10085718675185        51.10082241204452        51.10078763733719        51.10075286262986        51.10071808792253        51.1006833132152         51.10064853850781        51.10061376380054        51.10057898909321        51.10054421438588        51.10050943967855        51.100474664971216       51.10043989026383        51.100405115556555       51.100387571409215       51.100380161917315       51.10038901436468        51.1004143567331         51.100444718534106       51.10047508033517        51.10050544213618        51.100535803937134       51.100566165738144       51.10059652753915        51.100626889340106       51.100657251141115       51.100687612942124       51.100717974743134       51.10074833654414        51.10077869834515        51.10080906014616        51.10082448832236        51.100777356305855       51.100730224289464       51.100683092273016       51.10063596025651        51.10058882824012        51.100541696223615       51.100494564207224       51.10044743219072        51.10040030017433        51.100353168157824       51.10030603614132        51.10025890412493        51.10021177210842        51.100164640091975       51.1000905986491         51.10000000000002
0.2                      21                       49.85218583528035        49.97381683803843        50.08648891578713        50.18923042045327        50.284729510463535       50.37186413097186        50.4510957754178         50.51910842351339        50.58585745274223        50.64108362526872        50.69549577524754        50.73887824893234        50.78112580547162        50.817329093585556       50.849455203582465       50.88158131357932        50.90411997861793        50.92624757255953        50.94837516650114        50.96646098230843        50.981579101101374       50.996697219894315       51.00863708437316        51.01830682139263        51.02797655841209        51.037538409265096       51.04494158718626        51.050557327565514       51.056370464917734       51.06219920100176        51.067416846893764       51.07061355201199        51.073844200710596       51.07709398642464        51.08034377213869        51.08273996826597        51.084350640115986       51.08596131196589        51.08757198381585        51.089184599973635       51.090803230463166       51.092421860952754       51.09312433468568        51.09380148957382        51.094463663793704       51.095125838013644       51.095788012233584       51.09645018645347        51.09711236067341        51.09740831575391        51.09767763507011        51.0979469543862         51.09821627370235        51.098485593018495       51.09875537524215        51.099021930959054       51.099119917691155       51.09921888333156        51.09934591287822        51.09947294242494        51.09959997197154        51.099727001518204       51.099854031064865       51.09996989378112        51.1000314735096         51.10009305323808        51.100142385361096       51.100179232546736       51.10021607973232        51.10025292691796        51.100289774103544       51.10032662128913        51.10036346847477        51.10040031566035        51.100437162845935       51.100468367261215       51.10049920306267        51.10053003886418        51.10056087466563        51.100591710467086       51.100622546268596       51.100641521187754       51.10065960917427        51.100677697160904       51.10069578514742        51.100713873134          51.10073196112057        51.100750049107205       51.10076813709372        51.100786225080356       51.100800801164894       51.100797947773685       51.10079509438242        51.10079224099121        51.100789387599946       51.10078653420874        51.100783680817585       51.10078082742632        51.100777974035054       51.10077512064379        51.10077226725264        51.100769905160405       51.10076775819607        51.10076561123185        51.10076346426763        51.10076131730341        51.100759170339245       51.10075702337491        51.10075487641075        51.100752729446526       51.100749035697504       51.10074108509144        51.100733134485495       51.100725183879376       51.10071723327337        51.10070928266737        51.10070133206125        51.100693381455244       51.10068543084918        51.10067748024318        51.100669529637116       51.10066578925688        51.10066466569236        51.10066354212796        51.1006624185635         51.10066129499904        51.10066017143458        51.100659047870124       51.100657924305665       51.100656800741206       51.1006556771768         51.100660998797025       51.100669854250555       51.10067870970414        51.10068756515767        51.1006964206112         51.10070527606479        51.100714131518316       51.100722986971846       51.10073184242543        51.10074069787896        51.10074570418459        51.10074660618466        51.100747508184725       51.100748410184735       51.10074931218486        51.10075021418493        51.10075111618505        51.10075201818506        51.10075292018519        51.1007538221852         51.100759262903466       51.100768611351214       51.10077795979885        51.10078730824648        51.10079665669423        51.10080600514186        51.100815353589496       51.10082470203719        51.100834050484934       51.10084339893257        51.100847922571575       51.10084856202462        51.100849201477615       51.100849840930664       51.100850480383656       51.10085111983676        51.10085175928975        51.100852398742745       51.10085303819574        51.100853677648786       51.100854158981065       51.1008545278919         51.10085489680273        51.10085526571356        51.100855634624395       51.10085600353523        51.10085637244606        51.10085674135689        51.100857110267725       51.10085747917856        51.100857433618046       51.10085714699687        51.10085686037564        51.100856573754356       51.100856287133126       51.1008560005119         51.100855713890724       51.10085542726944        51.100855140648264       51.100854854027034       51.100854812677994       51.10085492054617        51.10085502841429        51.10085513628235        51.10085524415052        51.100855352018584       51.1008554598867         51.10085556775482        51.10085567562294        51.100855783491056       51.10085595127475        51.10085613528224        51.10085631928973        51.10085650329722        51.10085668730477        51.10085687131226        51.10085705531981        51.1008572393273         51.10085742333479        51.10085760734228        51.100857110707295       51.100856547233604       51.10085598375986        51.100855420286166       51.10085485681253        51.100854293338784       51.100853729865094       51.10085316639146        51.10085260291777        51.10085335115082        51.100856657891484       51.10085996463221        51.10086327137287        51.100866578113596       51.10086988485432        51.10087319159504        51.100876498335765       51.10087980507649        51.10088311181721        51.10088326887791        51.10088203499839        51.10088080111893        51.10087956723942        51.1008783333599         51.10087709948027        51.10087586560081        51.1008746317213         51.100873397841724       51.10087216396221        51.100870176325884       51.10085955512818        51.10084893393042        51.100838312732606       51.100827691534846       51.10081707033703        51.10080644913927        51.100795827941454       51.10078520674364        51.10077458554588        51.10076521716985        51.100756016070875       51.1007468149719         51.100737613872866       51.10072841277389        51.100719211674914       51.10071001057594        51.10070080947696        51.10070778633121        51.10072116111678        51.10073453590235        51.100747910687915       51.10076128547348        51.100774660259106       51.10078803504467        51.10080140983024        51.10080295105848        51.10077393104967        51.10074491104092        51.100715891032166       51.10068687102341        51.1006578510146         51.10062883100585        51.100599810997096       51.100570790988286       51.10054177097953        51.10051275097078        51.100483730962026       51.100454710953215       51.10042569094446        51.100402502584245       51.10040243840888        51.1004023742334         51.10039305243379        51.100375510906304       51.10036376097895        51.10038270775499        51.10040165453103        51.100420601307064       51.10043954808316        51.10045849485914        51.10047744163518        51.100496388411216       51.100515335187254       51.10053428196329        51.100553228739386       51.100572175515424       51.10059112229146        51.1006100690675         51.10061562555154        51.10059474429738        51.10057386304322        51.100552981789065       51.100532100534906       51.10051121928069        51.10049033802659        51.10046945677237        51.100448575518215       51.100427694264          51.1004068130099         51.10038593175568        51.10036505050152        51.10034416924731        51.10033370442653        51.10034901175436        51.100352427250755       51.10033450362596        51.10033519672959        51.10035479090777        51.100374385085956       51.10039397926414        51.100413573442324       51.10043316762051        51.10045276179869        51.100472355976876       51.10049195015506        51.100511544333244       51.10053113851143        51.10055073268961        51.10057032686785        51.10058992104598        51.10059514609145        51.1005742878192         51.10055342954695        51.1005325712747         51.10051171300245        51.1004908547302         51.100469996457946       51.100449138185695       51.100428279913444       51.100407421641194       51.10038656336894        51.10036570509669        51.10034484682444        51.100323988552134       51.10030313027988        51.100308393476496       51.10031074612982        51.10029722301891        51.1003172021683         51.10033718131774        51.10035716046707        51.10037713961651        51.1003971187659         51.10041709791528        51.100437077064726       51.100457056214054       51.10047703536344        51.100497014512825       51.10051699366227        51.1005369728116         51.10055695196104        51.100576931110425       51.100588027339484       51.10057068661882        51.10055334589805        51.10053600517733        51.100518664456615       51.1005013237359         51.100483983015124       51.10046664229441        51.10044930157369        51.10043196085297        51.100414620132256       51.10039727941148        51.100379938690764       51.10036259797005        51.10034525724939        51.100351167827114       51.100369933354955       51.10039002177666        51.10041925235009        51.10045696478903        51.100494677227914       51.100532389666796       51.100570102105735       51.10060781454456        51.1006455269835         51.100683239422324       51.10072095186126        51.10075866430009        51.10079637673897        51.10083408917785        51.10087180161679        51.100909514055616       51.1009472264945         51.10091801827764        51.10088341182842        51.1008488053792         51.10081419892987        51.10077959248065        51.100744986031486       51.100710379582154       51.100675773132934       51.10064116668366        51.10060656023444        51.10057195378516        51.100537347335944       51.100502740886725       51.10046813443745        51.100439441182175       51.10042177184056        51.10043089898909        51.10045138104829        51.10048607380156        51.10052076655478        51.100555459308          51.10059015206133        51.100624844814604       51.10065953756782        51.100694230321096       51.10072892307437        51.10076361582759        51.10079830858086        51.10083300133408        51.100867694087356       51.10090238684063        51.100937079593905       51.100931975293804       51.100897029035536       51.10086208277738        51.10082713651923        51.10079219026102        51.100757244002864       51.10072229774471        51.1006873514865         51.100652405228345       51.10061745897019        51.100582512711924       51.10054756645377        51.10051262019556        51.100477673937405       51.10044272767925        51.10042458883794        51.10041659348201        51.10042487501602        51.10044968441491        51.10047952479613        51.1005093651774         51.10053920555862        51.10056904593989        51.100598886321166       51.10062872670244        51.100658567083656       51.10068840746487        51.1007182478462         51.10074808822736        51.100777928608636       51.10080776898997        51.10083760937118        51.100852300608665       51.100803528798          51.100754756987385       51.10070598517677        51.10065721336605        51.100608441555494       51.100559669744825       51.100510897934214       51.100462126123546       51.10041335431288        51.100364582502266       51.1003158106916         51.100267038880986       51.10021826707026        51.10016949525965        51.10009321157429        51.10000000000002
0.2                      22                       49.82327219043543        49.94504745929203        50.05806618821504        50.16133972076466        50.257510059151514       50.34546142124884        50.425661545260766       50.49475816009431        50.562604163621245       50.61905530906358        50.67470161743324        50.719327162096306       50.762818706689586       50.80024813369198        50.83359009624627        50.866932058800614       50.89053551147805        50.91372141600203        50.936907320526075       50.955956867442694       50.97196923522182        50.98798160300089        51.00068838336472        51.01103408622538        51.02137978908604        51.03161477207129        51.03958124450867        51.045664370484246       51.05195902799238        51.05827040117549        51.06392920626058        51.06742989868991        51.070968232111795       51.07452778710933        51.07808734210681        51.08072224237952        51.08250621997706        51.08429019757466        51.0860741751722         51.087860343592126       51.08965328888797        51.09144623418388        51.09223281075879        51.092991549548856       51.093733511648566       51.094475473748275       51.09521743584793        51.09595939794758        51.09670136004729        51.09703580024967        51.09734060066512        51.09764540108057        51.09795020149602        51.09825500191147        51.098560109184234       51.098861039957285       51.09897288368052        51.09908577800957        51.09922879171182        51.09937180541414        51.09951481911639        51.09965783281871        51.099800846520964       51.099931298985496       51.100000690119884       51.10007008125433        51.100125496999794       51.10016666654343        51.100207836087066       51.1002490056307         51.10029017517439        51.10033134471803        51.100372514261664       51.1004136838053         51.100454853348936       51.10048778279344        51.10052017395378        51.100552565114015       51.10058495627442        51.10061734743471        51.10064973859505        51.10066960779926        51.10068854063712        51.10070747347504        51.1007264063129         51.10074533915076        51.10076427198868        51.1007832048266         51.10080213766446        51.10082107050232        51.10083637824039        51.10083369470465        51.10083101116885        51.10082832763305        51.10082564409731        51.10082296056157        51.10082027702583        51.10081759349009        51.10081490995424        51.1008122264185         51.10080954288276        51.10080722188468        51.10080505963299        51.10080289738147        51.10080073512984        51.10079857287826        51.100796410626685       51.10079424837511        51.10079208612353        51.10078992387196        51.10078621231912        51.10077823698384        51.10077026164856        51.100762286313284       51.100754310978004       51.100746335642725       51.1007383603075         51.10073038497222        51.100722409636944       51.10071443430161        51.10070645896633        51.100702702568185       51.100701568400325       51.100700434232465       51.10069930006466        51.1006981658968         51.10069703172894        51.10069589756108        51.10069476339322        51.10069362922536        51.1006924950575         51.10069784424911        51.1007067482048         51.100715652160545       51.10072455611629        51.10073346007198        51.10074236402778        51.10075126798347        51.10076017193927        51.100769075895016       51.100777979850704       51.10078305884082        51.10078405931068        51.10078505978049        51.10078606025036        51.10078706072022        51.10078806119003        51.10078906165995        51.10079006212976        51.10079106259968        51.10079206306949        51.10079759956568        51.10080704147356        51.10081648338138        51.1008259252892         51.10083536719708        51.100844809104956       51.10085425101278        51.100863692920655       51.10087313482853        51.10088257673635        51.100887179493895       51.10088788651973        51.10088859354556        51.100889300571396       51.10089000759717        51.100890714623006       51.10089142164884        51.10089212867467        51.100892835700506       51.10089354272634        51.100894080612875       51.100894498243974       51.10089491587502        51.10089533350606        51.10089575113716        51.10089616876826        51.10089658639936        51.10089700403046        51.1008974216615         51.10089783929266        51.100897817739735       51.10089754075284        51.10089726376606        51.10089698677916        51.10089670979238        51.10089643280554        51.10089615581876        51.100895878831864       51.10089560184508        51.10089532485824        51.10089528834692        51.100895398134526       51.10089550792213        51.10089561770968        51.10089572749729        51.10089583728484        51.100895947072445       51.10089605686005        51.1008961666476         51.10089627643521        51.10089644996958        51.10089664076526        51.100896831560874       51.10089702235655        51.100897213152166       51.10089740394778        51.1008975947434         51.10089778553902        51.100897976334636       51.10089816713037        51.10089767181017        51.10089710911387        51.10089654641763        51.10089598372127        51.10089542102503        51.10089485832873        51.10089429563243        51.10089373293613        51.10089317023994        51.100893911183675       51.100897194900824       51.10090047861803        51.10090376233518        51.100907046052384       51.10091032976959        51.100913613486796       51.100916897204          51.10092018092121        51.100923464638356       51.10092355593349        51.100922237412874       51.10092091889226        51.10091960037164        51.10091828185102        51.10091696333035        51.10091564480979        51.10091432628917        51.100913007768554       51.10091168924794        51.1009096173338         51.10089891601956        51.100888214705265       51.10087751339097        51.100866812076674       51.10085611076232        51.100845409448084       51.10083470813373        51.10082400681944        51.1008133055052         51.10080387718682        51.100794618839245       51.10078536049167        51.100776102144096       51.100766843796464       51.10075758544883        51.10074832710126        51.10073906875368        51.10074602738001        51.10075939936928        51.100772771358606       51.100786143347875       51.1007995153372         51.10081288732647        51.100826259315795       51.10083963130501        51.10084109118776        51.10081178697311        51.100782482758405       51.1007531785437         51.10072387432899        51.100694570114285       51.100665265899636       51.10063596168493        51.10060665747022        51.100577353255574       51.10054804904087        51.10051874482622        51.100489440611454       51.100460136396805       51.1004366613887         51.100436300881825       51.100435940374894       51.10042656308565        51.10040917990858        51.10039757658825        51.10041660772839        51.10043563886853        51.10045467000867        51.100473701148815       51.1004927322889         51.10051176342904        51.10053079456918        51.10054982570932        51.10056885684946        51.100587887989604       51.100606919129746       51.10062595026989        51.10064498141003        51.10065051542625        51.10062940077563        51.10060828612501        51.10058717147433        51.10056605682371        51.10054494217309        51.100523827522466       51.100502712871844       51.10048159822122        51.100460483570544       51.10043936891998        51.1004182542693         51.10039713961868        51.10037602496806        51.10036531553669        51.10038035050826        51.10038366489562        51.10036594745418        51.10036682981604        51.10038659606886        51.10040636232162        51.100426128574384       51.1004458948272         51.100465661079966       51.10048542733273        51.10050519358549        51.10052495983825        51.10054472609107        51.100564492343835       51.1005842585966         51.10060402484942        51.10062379110218        51.10062904763231        51.10060796564147        51.100586883650635       51.10056580165974        51.10054471966885        51.100523637678066       51.10050255568717        51.100481473696334       51.10046039170544        51.1004393097146         51.100418227723765       51.10039714573287        51.10037606374203        51.100354981751195       51.1003338997603         51.10033891147856        51.100341209189764       51.10032794125465        51.10034814308824        51.10036834492195        51.100388546755596       51.100408748589246       51.10042895042295        51.1004491522566         51.10046935409025        51.10048955592396        51.10050975775761        51.100529959591256       51.10055016142496        51.10057036325861        51.10059056509226        51.10061076692597        51.10062203704172        51.100604713991515       51.100587390941314       51.10057006789111        51.10055274484091        51.10053542179082        51.10051809874062        51.10050077569042        51.100483452640276       51.10046612959013        51.10044880653987        51.10043148348973        51.10041416043953        51.10039683738927        51.100379514339124       51.10038533979633        51.10040402432264        51.10042467768886        51.10045434583736        51.10049237768101        51.100530409524595       51.10056844136824        51.100606473211826       51.10064450505547        51.100682536899114       51.1007205687427         51.100758600586346       51.10079663243005        51.100834664273634       51.10087269611728        51.10091072796092        51.10094875980451        51.1009867916481         51.10095754962805        51.10092288088373        51.10088821213935        51.100853543394976       51.10081887465071        51.100784205906336       51.1007495371619         51.10071486841758        51.10068019967326        51.10064553092889        51.10061086218457        51.10057619344025        51.10054152469587        51.10050685595155        51.10047796999885        51.10045986485204        51.10046924192636        51.10049013626639        51.1005249230455         51.10055970982461        51.100594496603605       51.100629283382716       51.10066407016177        51.10069885694088        51.100733643719934       51.10076843049899        51.1008032172781         51.10083800405715        51.100872790836206       51.10090757761532        51.10094236439443        51.10097715117348        51.100971989128425       51.100936871319334       51.1009017535103         51.10086663570132        51.10083151789229        51.100796400083254       51.10076128227422        51.100726164465186       51.10069104665615        51.100655928847175       51.100620811038084       51.10058569322905        51.10055057542007        51.10051545761098        51.100480339802004       51.10046160626666        51.100453025046875       51.10046073566741        51.100485012096726       51.10051433105821        51.100543650019745       51.100572968981226       51.100602287942706       51.10063160690419        51.100660925865725       51.100690244827206       51.10071956378869        51.10074888275017        51.10077820171165        51.100807520673186       51.10083683963467        51.100866158596205       51.10088011289497        51.10082970129014        51.100779289685306       51.10072887808053        51.10067846647564        51.10062805487087        51.10057764326598        51.100527231661204       51.100476820056315       51.10042640845154        51.10037599684671        51.10032558524182        51.100275173637044       51.10022476203221        51.10017435042738        51.10009582449953        51.10000000000002
0.2                      23                       49.794358545590455       49.91627808054557        50.02964346064289        50.133449021076046       50.23029060783966        50.319058711525884       50.400227315103734       50.47040789667517        50.53935087450009        50.59702699285833        50.65390745961889        50.699776075260274       50.744511607907555       50.78316717379835        50.81772498891007        50.8522828040218         50.876951044338114       50.901195259444535       50.925439474550956       50.94545275257701        50.962359369342266       50.97926598610752        50.99273968235639        51.00376135105813        51.014783019759875       51.02569113487738        51.03422090183108        51.040771413402865       51.04754759106697        51.054341601349336       51.0604415656274         51.06424624536777        51.06809226351294        51.071961587793965       51.075830912074935       51.07870451649296        51.08066179983814        51.082619083183374       51.084576366528495       51.08653608721062        51.08850334731278        51.090470607414886       51.091341286832005       51.092181609524005       51.09300335950343        51.09382510948285        51.09464685946227        51.095468609441696       51.09629035942112        51.09666328474543        51.09700356626013        51.09734384777494        51.097684129289746       51.0980244108045         51.09836484312626        51.09870014895563        51.09882584966988        51.098952672687574       51.09911167054548        51.099270668403335       51.099429666261244       51.099588664119096       51.099747661977005       51.099892704189756       51.099969906730166       51.10004710927063        51.100108608638436       51.10015410054007        51.100199592441754       51.1002450843435         51.100290576245186       51.10033606814682        51.100381560048504       51.10042705195019        51.10047254385188        51.1005071983256         51.10054114484478        51.100575091363964       51.100609037883146       51.10064298440227        51.10067693092145        51.10069769441077        51.100717472099916       51.10073724978918        51.10075702747838        51.100776805167584       51.10079658285679        51.10081636054599        51.100836138235195       51.1008559159244         51.10087195531588        51.10086944163555        51.10086692795528        51.10086441427495        51.10086190059468        51.10085938691441        51.10085687323408        51.10085435955381        51.10085184587348        51.10084933219321        51.10084681851288        51.10084453860895        51.100842361069965       51.100840183531034       51.100838005992046       51.100835828453114       51.10083365091418        51.10083147337525        51.10082929583626        51.10082711829739        51.100823388940796       51.1008153888763         51.100807388811745       51.10079938874725        51.10079138868275        51.100783388618254       51.1007753885537         51.1007673884892         51.100759388424706       51.10075138836015        51.1007433882956         51.100739615879604       51.1007384711084         51.10073732633714        51.10073618156588        51.10073503679462        51.10073389202336        51.100732747252096       51.10073160248078        51.100730457709574       51.100729312938256       51.1007346897012         51.10074364215916        51.10075259461706        51.100761547075024       51.10077049953293        51.10077945199083        51.10078840444879        51.10079735690675        51.1008063093646         51.10081526182256        51.100820413497104       51.10082151243677        51.10082261137637        51.10082371031598        51.10082480925564        51.10082590819525        51.10082700713485        51.100828106074516       51.10082920501418        51.100830303953785       51.10083593622778        51.1008454715959         51.100855006963855       51.10086454233192        51.10087407770004        51.10088361306805        51.10089314843606        51.10090268380412        51.10091221917219        51.100921754540195       51.10092643641627        51.10092721101489        51.10092798561351        51.10092876021213        51.10092953481069        51.100930309409364       51.10093108400798        51.1009318586066         51.10093263320516        51.100933407803836       51.100934002244685       51.100934468595995       51.100934934947304       51.10093540129867        51.10093586764998        51.10093633400129        51.100936800352656       51.100937266703966       51.10093773305539        51.10093819940664        51.100938201861254       51.100937934508806       51.100937667156416       51.10093739980397        51.10093713245158        51.100936865099186       51.10093659774674        51.10093633039435        51.1009360630419         51.10093579568945        51.100935764015844       51.10093587572294        51.10093598742998        51.100936099137016       51.10093621084411        51.10093632255115        51.100936434258244       51.10093654596528        51.10093665767232        51.100936769379416       51.100936948664526       51.100937146248214       51.10093734383196        51.10093754141576        51.100937738999505       51.10093793658325        51.100938134166995       51.10093833175074        51.100938529334485       51.10093872691829        51.100938232912995       51.10093767099414        51.10093710907529        51.10093654715638        51.10093598523747        51.10093542331862        51.10093486139982        51.100934299480855       51.100933737562          51.10093447121653        51.10093773191011        51.10094099260385        51.100944253297484       51.10094751399117        51.10095077468486        51.10095403537849        51.10095729607218        51.10096055676587        51.10096381745956        51.10096384298902        51.1009624398273         51.10096103666558        51.10095963350386        51.100958230342144       51.100956827180426       51.10095542401871        51.10095402085699        51.10095261769527        51.10095121453355        51.100949058341655       51.100938276910824       51.10092749548011        51.100916714049276       51.1009059326185         51.100895151187615       51.10088436975684        51.10087358832601        51.10086280689518        51.100852025464405       51.10084253720379        51.100833221607616       51.10082390601144        51.10081459041521        51.10080527481898        51.100795959222864       51.100786643626634       51.100777328030404       51.100784268428924       51.100797637621895       51.100811006814865       51.10082437600789        51.10083774520086        51.10085111439389        51.10086448358692        51.10087785277989        51.10087923131715        51.10084964289655        51.10082005447589        51.10079046605529        51.10076087763463        51.10073128921408        51.10070170079342        51.10067211237276        51.10064252395216        51.100612935531615       51.100583347110955       51.10055375869035        51.10052417026975        51.10049458184915        51.10047082019304        51.10047016335477        51.100469506516504       51.10046007373745        51.100442848910916       51.100431392197606       51.10045050770185        51.10046962320604        51.10048873871028        51.10050785421447        51.100526969718715       51.10054608522296        51.1005652007272         51.10058431623139        51.100603431735635       51.10062254723988        51.100641662744124       51.10066077824837        51.100679893752556       51.100685405300965       51.10066405725382        51.100642709206795       51.100621361159654       51.10060001311257        51.10057866506543        51.10055731701834        51.10053596897126        51.100514620924116       51.10049327287709        51.10047192483           51.10045057678286        51.10042922873578        51.10040788068869        51.10039692664668        51.100411689261875       51.100414902540365       51.10039739128234        51.10039846290243        51.10041840122983        51.10043833955723        51.10045827788457        51.10047821621197        51.10049815453931        51.10051809286665        51.10053803119405        51.10055796952145        51.10057790784879        51.100597846176186       51.10061778450353        51.100637722830925       51.100657661158266       51.10066294917317        51.100641643463746       51.10062033775421        51.10059903204473        51.100577726335246       51.10055642062582        51.10053511491634        51.10051380920686        51.100492503497435       51.100471197787954       51.10044989207853        51.10042858636905        51.10040728065957        51.100385974950086       51.10036466924066        51.100369429480565       51.10037167224965        51.10035865949021        51.100379084008125       51.100399508526095       51.10041993304401        51.10044035756198        51.10046078207995        51.10048120659786        51.10050163111583        51.100522055633746       51.10054248015172        51.10056290466969        51.10058332918754        51.100603753705514       51.100624178223484       51.100644602741454       51.10065604674389        51.100638741364264       51.10062143598452        51.10060413060495        51.10058682522538        51.10056951984569        51.10055221446606        51.100534909086434       51.10051760370675        51.10050029832712        51.10048299294749        51.10046568756786        51.10044838218823        51.100431076808604       51.10041377142903        51.100419511765494       51.100438115290274       51.10045933360101        51.10048943932452        51.100527790572926       51.100566141821275       51.10060449306968        51.10064284431803        51.10068119556638        51.10071954681479        51.10075789806319        51.10079624931154        51.10083460055989        51.10087295180824        51.100911303056705       51.100949654305055       51.100988005553404       51.10102635680175        51.100997080978516       51.100962349939095       51.10092761889962        51.10089288786014        51.100858156820664       51.10082342578124        51.10078869474171        51.100753963702346       51.10071923266281        51.100684501623334       51.100649770583914       51.10061503954449        51.100580308505016       51.10054557746554        51.10051649881552        51.100497957863524       51.10050758486352        51.10052889148443        51.10056377228938        51.100598653094266       51.1006335338991         51.100668414704046       51.10070329550899        51.100738176313826       51.10077305711877        51.10080793792366        51.10084281872855        51.100877699533385       51.10091258033833        51.10094746114328        51.10098234194811        51.10101722275306        51.10101200296299        51.10097671360302        51.10094142424316        51.1009061348833         51.100870845523445       51.10083555616359        51.100800266803674       51.10076497744387        51.10072968808396        51.1006943987241         51.10065910936413        51.10062382000433        51.100588530644416       51.10055324128456        51.100517951924644       51.10049862369533        51.100489456611626       51.10049659631886        51.10052033977854        51.10054913732023        51.100577934861974       51.100606732403776       51.10063552994552        51.100664327487266       51.100693125028954       51.1007219225707         51.100750720112444       51.10077951765419        51.100808315195934       51.10083711273768        51.100865910279424       51.10089470782117        51.10090792518133        51.10085587378228        51.10080382238323        51.10075177098429        51.10069971958518        51.10064766818624        51.10059561678719        51.10054356538819        51.100491513989084       51.100439462590145       51.10038741119115        51.10033535979204        51.1002833083931         51.10023125699405        51.100179205595          51.10009843742472        51.10000000000002
0.2                      24                       49.765444900745536       49.88750870179916        50.001220733070795       50.10555832138749        50.2030711565277         50.29265600180287        50.374793084946646       50.44605763325603        50.516097585378986       50.57499867665308        50.6331133018046         50.68022498842424        50.726204509125466       50.766086213904714       50.80185988157382        50.83763354924304        50.86336657719818        50.88866910288698        50.913971628575894       50.93494863771133        50.95274950346271        50.97055036921415        50.984790981348          50.99648861589088        51.00818625043382        51.019767497683574       51.028860559153486       51.0358784563216         51.04313615414151        51.050412801523066       51.056953924994104       51.06106259204557        51.06521629491414        51.06939538847854        51.07357448204306        51.0766867906064         51.07881737969922        51.080947968791975       51.083078557884846       51.08521183082911        51.08735340573753        51.08949498064595        51.090449762905166       51.09137166949904        51.09227320735823        51.093174745217425       51.09407628307662        51.09497782093581        51.095879358795          51.09629076924108        51.096666531855135       51.09704229446925        51.09741805708336        51.09779381969747        51.09816957706829        51.09853925795392        51.0986788156593         51.098819567365524       51.098994549379086       51.09916953139253        51.099344513406095       51.0995194954196         51.09969447743305        51.099854109394016       51.09993912334045        51.10002413728688        51.10009172027708        51.10014153453676        51.1001913487965         51.10024116305624        51.10029097731598        51.10034079157566        51.1003906058354         51.10044042009514        51.10049023435482        51.100526613857824       51.1005621157359         51.1005976176138         51.10063311949182        51.10066862136989        51.10070412324785        51.10072578102216        51.10074640356271        51.100767026103256       51.100787648643745       51.10080827118429        51.10082889372484        51.100849516265384       51.100870138805874       51.10089076134642        51.100907532391375       51.10090518856646        51.100902844741654       51.10090050091685        51.10089815709199        51.100895813267186       51.10089346944238        51.10089112561758        51.10088878179272        51.100886437967915       51.100884094143055       51.10088185533323        51.100879662506884       51.1008774696806         51.100875276854254       51.10087308402797        51.10087089120168        51.10086869837539        51.10086650554905        51.10086431272282        51.100860565562414       51.10085254076864        51.10084451597493        51.100836491181155       51.10082846638744        51.10082044159367        51.1008124167999         51.10080439200618        51.10079636721241        51.10078834241858        51.10078031762487        51.10077652919108        51.10077537381636        51.1007742184417         51.10077306306704        51.10077190769232        51.10077075231766        51.100769596942996       51.100768441568334       51.10076728619367        51.10076613081901        51.100771535153285       51.10078053611335        51.100789537073524       51.10079853803359        51.100807538993706       51.10081653995388        51.100825540914          51.100834541874065       51.100843542834184       51.1008525437943         51.10085776815339        51.100858965562736       51.10086016297214        51.1008613603816         51.100862557791004       51.10086375520041        51.10086495260981        51.100866150019215       51.100867347428675       51.10086854483802        51.10087427288988        51.100883901718134       51.10089353054639        51.10090315937464        51.10091278820289        51.100922417031086       51.10093204585928        51.10094167468753        51.100951303515785       51.10096093234404        51.100965693338594       51.10096653550994        51.10096737768134        51.1009682198528         51.100969062024205       51.100969904195665       51.10097074636707        51.10097158853847        51.100972430709874       51.10097327288133        51.10097392387638        51.10097443894796        51.100974954019534       51.10097546909111        51.100975984162744       51.10097649923432        51.1009770143059         51.10097752937742        51.10097804444911        51.10097855952063        51.10097858598277        51.10097832826477        51.10097807054683        51.10097781282877        51.100977555110774       51.100977297392774       51.10097703967472        51.10097678195672        51.10097652423872        51.10097626652066        51.10097623968477        51.10097635331124        51.10097646693782        51.10097658056441        51.10097669419093        51.10097680781746        51.10097692144393        51.100977035070514       51.10097714869704        51.100977262323624       51.100977447359355       51.10097765173123        51.10097785610316        51.10097806047503        51.1009782648469         51.100978469218774       51.10097867359059        51.10097887796246        51.100979082334334       51.10097928670626        51.10097879401593        51.10097823287447        51.10097767173295        51.10097711059149        51.100976549450024       51.10097598830856        51.1009754271671         51.10097486602564        51.100974304884176       51.10097503124939        51.10097826891945        51.10098150658962        51.10098474425979        51.10098798192996        51.100991219600076       51.10099445727025        51.10099769494036        51.10100093261053        51.1010041702807         51.101004130044544       51.10100264224178        51.101001154438904       51.100999666636085       51.10099817883332        51.100996691030446       51.10099520322768        51.10099371542486        51.10099222762199        51.100990739819224       51.10098849934957        51.100977637802316       51.10096677625495        51.10095591470758        51.100945053160274       51.100934191612964       51.100923330065655       51.100912468518345       51.10090160697098        51.100890745423726       51.10088119722076        51.100871824375986       51.10086245153116        51.100853078686384       51.10084370584161        51.10083433299678        51.100824960151954       51.100815587307125       51.100822509477666       51.10083587587445        51.100849242271124       51.10086260866785        51.100875975064525       51.10088934146131        51.10090270785798        51.10091607425471        51.100917371446485       51.10088749881993        51.10085762619343        51.10082775356682        51.10079788094032        51.100768008313764       51.10073813568721        51.10070826306071        51.100678390434155       51.100648517807656       51.100618645181044       51.10058877255449        51.10055889992793        51.100529027301434       51.10050497899738        51.100504025827775       51.10050307265806        51.100493584389255       51.100476517913194       51.10046520780685        51.1004844076752         51.100503607543544       51.100522807411835       51.10054200728018        51.10056120714847        51.10058040701682        51.10059960688511        51.10061880675346        51.10063800662181        51.1006572064901         51.100676406358446       51.100695606226736       51.100714806095084       51.10072029517556        51.100698713732015       51.10067713228847        51.10065555084492        51.10063396940137        51.10061238795777        51.10059080651422        51.10056922507067        51.100547643627124       51.100526062183576       51.100504480740085       51.10048289929648        51.10046131785293        51.100439736409385       51.100428537756784       51.100443028015604       51.10044614018517        51.10042883511056        51.100430095989          51.100450206390974       51.10047031679284        51.10049042719481        51.10051053759685        51.10053064799877        51.100550758400686       51.10057086880266        51.10059097920458        51.10061108960656        51.10063120000859        51.10065131041051        51.10067142081243        51.10069153121435        51.10069685071397        51.10067532128596        51.10065379185784        51.10063226242977        51.1006107330017         51.10058920357369        51.100567674145566       51.1005461447175         51.10052461528943        51.10050308586142        51.10048155643335        51.10046002700528        51.10043849757716        51.10041696814915        51.10039543872102        51.10039994748257        51.100402135309594       51.10038937772589        51.10041002492807        51.1004306721303         51.100451319332535       51.10047196653477        51.100492613737          51.10051326093924        51.100533908141415       51.100554555343706       51.10057520254588        51.10059584974806        51.10061649695035        51.10063714415253        51.10065779135482        51.100678438557          51.10069005644607        51.10067276873701        51.10065548102784        51.10063819331879        51.10062090560973        51.10060361790062        51.100586330191504       51.10056904248245        51.10055175477339        51.10053446706428        51.10051717935522        51.10049989164611        51.100482603936996       51.10046531622788        51.10044802851883        51.100453683734656       51.10047220625802        51.100493989513154       51.10052453281173        51.100563203464844       51.100601874117956       51.10064054477107        51.10067921542418        51.10071788607729        51.1007565567304         51.100795227383514       51.100833898036626       51.100872568689795       51.100911239342906       51.10094990999602        51.10098858064919        51.1010272513023         51.10106592195535        51.101036612328926       51.101001818994405       51.10096702565983        51.10093223232525        51.10089743899073        51.10086264565615        51.10082785232157        51.100793058986994       51.100758265652416       51.10072347231784        51.10068867898326        51.10065388564874        51.100619092314105       51.100584298979584       51.1005550276322         51.10053605087501        51.10054592780074        51.10056764670253        51.10060262153331        51.10063759636404        51.10067257119471        51.10070754602543        51.10074252085616        51.100777495686884       51.10081247051761        51.100847445348336       51.10088242017906        51.10091739500973        51.100952369840456       51.10098734467124        51.10102231950191        51.101057294332634       51.10105201679755        51.101016555886815       51.100981094976135       51.1009456340654         51.10091017315466        51.10087471224398        51.10083925133324        51.1008037904225         51.100768329511766       51.100732868601085       51.10069740769035        51.10066194677961        51.10062648586893        51.10059102495819        51.100555564047454       51.10053564112411        51.10052588817638        51.10053245697026        51.100555667460355       51.100583943582365       51.10061221970432        51.100640495826326       51.10066877194828        51.10069704807029        51.10072532419224        51.10075360031425        51.10078187643626        51.10081015255821        51.10083842868022        51.10086670480223        51.10089498092418        51.10092325704619        51.10093573746758        51.100882046274364       51.100828355081205       51.100774663888046       51.10072097269477        51.100667281501615       51.1006135903084         51.10055989911518        51.10050620792197        51.10045251672875        51.100398825535535       51.10034513434232        51.1002914431491         51.100237751955945       51.10018406076273        51.10010105034996        51.10000000000002
0.2                      25                       49.736531255900616       49.85873932305276        49.9727980054987         50.07766762169888        50.17585170521579        50.266253292079796       50.34935885478956        50.421707369836895       50.492844296257886       50.55297036044783        50.61231914399025        50.66067390158821        50.70789741034349        50.74900525401108        50.78599477423768        50.82298429446428        50.84978211005824        50.87614294632954        50.902503782600775       50.92444452284553        50.9431396375831         50.96183475232067        50.97684228033961        50.989215880723634       51.00158948110766        51.013843860489715       51.023500216475895       51.03098549924022        51.03872471721621        51.046484001696854       51.05346628436098        51.05787893872349        51.06234032631522        51.066829189163286       51.07131805201118        51.0746690647199         51.076972959560294       51.079276854400746       51.08158074924114        51.0838875744476         51.08620346416228        51.08851935387702        51.08955823897827        51.09056172947413        51.091543055213094       51.092524380952          51.09350570669096        51.094487032429925       51.09546835816889        51.09591825373673        51.09632949745014        51.09674074116356        51.09715198487703        51.097563228590445       51.09797431101032        51.098378366952204       51.09853178164866        51.09868646204353        51.09887742821263        51.09906839438179        51.09925936055089        51.09945032671999        51.099641292889146       51.09981551459833        51.09990833995079        51.10000116530324        51.10007483191578        51.100128968533454       51.100183105151245       51.10023724176904        51.10029137838677        51.100345515004506       51.10039965162224        51.100453788239975       51.100507924857766       51.10054602938999        51.1005830866269         51.100620143863694       51.1006572011006         51.100694258337455       51.10073131557431        51.10075386763367        51.1007753350255         51.100796802417335       51.100818269809224       51.100839737201          51.10086120459289        51.10088267198478        51.10090413937655        51.10092560676844        51.100943109466755       51.10094093549742        51.100938761528084       51.10093658755869        51.10093441358936        51.100932239619965       51.10093006565063        51.10092789168124        51.1009257177119         51.10092354374251        51.100921369773175       51.1009191720575         51.100916963943746       51.10091475583016        51.10091254771652        51.10091033960282        51.100908131489234       51.100905923375535       51.10090371526189        51.10090150714825        51.10089774218409        51.10088969266104        51.10088164313811        51.10087359361506        51.10086554409213        51.10085749456914        51.10084944504615        51.100841395523105       51.10083334600017        51.10082529647718        51.10081724695419        51.1008134425025         51.10081227652444        51.10081111054632        51.100809944568255       51.100808778590135       51.10080761261213        51.10080644663401        51.10080528065589        51.10080411467783        51.100802948699766       51.10080838060537        51.10081743006765        51.100826479529985       51.10083552899226        51.1008445784546         51.10085362791693        51.10086267737921        51.10087172684149        51.100880776303825       51.1008898257661         51.10089512280962        51.10089641868882        51.10089771456802        51.100899010447165       51.100900306326366       51.10090160220557        51.10090289808477        51.10090419396397        51.10090548984317        51.100906785722316       51.1009126095521         51.10092233184048        51.10093205412892        51.1009417764173         51.1009514987058         51.10096122099418        51.10097094328256        51.100980665571          51.10099038785944        51.10100011014788        51.101004950260915       51.10100586000516        51.10100676974929        51.10100767949359        51.10100858923778        51.101009498981966       51.10101040872621        51.1010113184704         51.101012228214586       51.10101313795883        51.101013845508135       51.10101440929998        51.101014973091765       51.101015536883665       51.10101610067545        51.101016664467295       51.10101722825914        51.10101779205098        51.101018355842825       51.10101891963461        51.10101897010435        51.1010187220208         51.10101847393719        51.10101822585358        51.10101797776997        51.101017729686305       51.10101748160275        51.10101723351909        51.101016985435535       51.10101673735187        51.10101671535364        51.10101683089965        51.10101694644567        51.10101706199168        51.1010171775377         51.101017293083714       51.10101740862967        51.101017524175745       51.10101763972176        51.101017755267776       51.10101794605424        51.1010181572143         51.10101836837424        51.10101857953424        51.1010187906943         51.1010190018543         51.10101921301424        51.1010194241743         51.101019635334296       51.101019846494296       51.10101935511875        51.10101879475474        51.10101823439072        51.10101767402659        51.10101711366258        51.10101655329851        51.101015992934435       51.101015432570364       51.10101487220629        51.10101559128225        51.10101880592879        51.10102202057544        51.101025235222096       51.10102844986875        51.10103166451529        51.10103487916194        51.1010380938086         51.101041308455194       51.10104452310185        51.10104441710007        51.10104284465615        51.10104127221223        51.101039699768364       51.10103812732444        51.101036554880466       51.1010349824366         51.10103340999268        51.10103183754876        51.101030265104896       51.101027940357426       51.10101699869358        51.101006057029736       51.10099511536595        51.1009841737021         51.100973232038314       51.10096229037447        51.10095134871062        51.10094040704678        51.10092946538305        51.10091985723784        51.10091042714441        51.100900997050985       51.10089156695756        51.100882136864186       51.10087270677076        51.10086327667739        51.1008538465839         51.10086075052658        51.10087411412701        51.10088747772744        51.10090084132787        51.1009142049283         51.10092756852873        51.100940932129106       51.10095429572959        51.100955511575876       51.100925354743424       51.100895197910916       51.100865041078464       51.100834884245955       51.10080472741356        51.10077457058105        51.1007444137486         51.10071425691615        51.1006841000837         51.100653943251245       51.10062378641874        51.10059362958623        51.100563472753834       51.100539137801775       51.10053788830072        51.100536638799724       51.10052709504117        51.10051018691553        51.10049902341626        51.100518307648656       51.10053759188105        51.1005568761135         51.100576160345895       51.10059544457829        51.10061472881068        51.100634013043134       51.10065329727547        51.10067258150798        51.10069186574037        51.10071114997277        51.10073043420516        51.100749718437555       51.10075518505022        51.10073337021021        51.10071155537025        51.100689740530186       51.100667925690175       51.100646110850164       51.10062429601015        51.100602481170085       51.10058066633013        51.100558851490064       51.10053703665005        51.1005152218101         51.10049340697009        51.10047159213008        51.10046014886689        51.10047436676939        51.100477377829975       51.10046027893878        51.10046172907539        51.100482011552          51.1005022940285         51.100522576505114       51.10054285898161        51.10056314145817        51.10058342393472        51.10060370641122        51.10062398888783        51.10064427136433        51.10066455384094        51.10068483631744        51.10070511879405        51.10072540127055        51.10073075225489        51.10070899910818        51.100687245961524       51.10066549281481        51.10064373966816        51.100621986521446       51.10060023337479        51.10057848022814        51.10055672708148        51.10053497393477        51.10051322078817        51.10049146764146        51.10046971449475        51.10044796134804        51.100426208201384       51.100430465484635       51.10043259836948        51.10042009596157        51.10044096584801        51.10046183573451        51.10048270562095        51.100503575507446       51.10052444539406        51.100545315280556       51.100566185167054       51.10058705505355        51.10060792494005        51.10062879482655        51.100649664713046       51.100670534599544       51.10069140448604        51.10071227437254        51.100724066148246       51.10070679610976        51.100689526071164       51.10067225603268        51.10065498599408        51.1006377159556         51.100620445917          51.10060317587846        51.10058590583998        51.10056863580138        51.10055136576284        51.1005340957243         51.10051682568576        51.10049955564716        51.10048228560868        51.10048785570382        51.10050629722565        51.1005286454253         51.10055962629889        51.10059861635676        51.10063760641464        51.10067659647251        51.10071558653033        51.10075457658826        51.100793566646075       51.10083255670395        51.10087154676182        51.1009105368197         51.10094952687757        51.100988516935445       51.10102750699332        51.101066497051136       51.10110548710895        51.10107614367939        51.10104128804977        51.101006432420036       51.10097157679036        51.100936721160735       51.10090186553106        51.10086700990132        51.1008321542717         51.10079729864202        51.10076244301234        51.100727587382664       51.100692731752986       51.10065787612331        51.100623020493686       51.10059355644887        51.10057414388655        51.10058427073801        51.10060640192074        51.10064147077725        51.10067653963375        51.100711608490315       51.10074667734682        51.10078174620338        51.100816815059886       51.10085188391645        51.10088695277295        51.100922021629515       51.10095709048602        51.10099215934258        51.10102722819914        51.10106229705559        51.10109736591221        51.10109203063212        51.101056398170556       51.101020765708995       51.10098513324749        51.10094950078587        51.10091386832431        51.10087823586275        51.100842603401134       51.10080697093957        51.10077133847807        51.10073570601645        51.10070007355495        51.100664441093386       51.10062880863177        51.10059317617021        51.100572658552835       51.10056231974124        51.100568317621764       51.10059099514217        51.10061874984439        51.1006465045466         51.100674259248876       51.10070201395109        51.100729768653366       51.10075752335558        51.10078527805774        51.100813032760016       51.10084078746229        51.10086854216445        51.10089629686672        51.100924051568995       51.100951806271155       51.10096354975394        51.10090821876656        51.10085288777918        51.100797556791804       51.10074222580437        51.10068689481699        51.10063156382955        51.10057623284217        51.10052090185479        51.100465570867414       51.100410239880034       51.10035490889254        51.10029957790522        51.10024424691778        51.100188915930346       51.10010366327515        51.10000000000002
0.2                      26                       49.707617611055696       49.829969944306356       49.94437527792661        50.04977692201027        50.148632253903884       50.239850582356894       50.32392462463258        50.39735710641776        50.469591007136785       50.530942044242636       50.591524986175955       50.64112281475218        50.6895903115614         50.73192429411745        50.770129666901425       50.8083350396854         50.83619764291825        50.86361678977198        50.89103593662577        50.913940407979794       50.93352977170355        50.9531191354273         50.968893579331166       50.981943145556386       50.99499271178155        51.00792022329597        51.018139873798305       51.02609254215889        51.03431328029086        51.04255520187064        51.04997864372774        51.05469528540135        51.05946435771642        51.06426298984786        51.06906162197936        51.07265133883334        51.07512853942137        51.0776057400094         51.080082940597435       51.08256331806609        51.08505352258703        51.08754372710803        51.08866671505149        51.089751789449224       51.090812903067956       51.09187401668669        51.092935130305364       51.09399624392404        51.09505735754277        51.09554573823249        51.09599246304521        51.09643918785798        51.09688591267076        51.097332637483476       51.09777904495235        51.09821747595049        51.09838474763802        51.09855335672154        51.09876030704629        51.09896725737099        51.099174207695796       51.09938115802049        51.09958810834519        51.09977691980271        51.099877556561125       51.099978193319544       51.10005794355442        51.10011640253026        51.10017486150599        51.100233320481834       51.10029177945762        51.10035023843335        51.10040869740919        51.10046715638492        51.100525615360766       51.10056544492227        51.100604057517955       51.10064267011364        51.10068128270933        51.10071989530502        51.10075850790071        51.10078195424518        51.10080426648835        51.10082657873153        51.1008488909747         51.10087120321782        51.100893515460996       51.10091582770417        51.10093813994729        51.10096045219046        51.100978686542305       51.10097668242838        51.100974678314515       51.10097267420059        51.100970670086724       51.10096866597286        51.10096666185893        51.10096465774507        51.1009626536312         51.10096064951722        51.10095864540335        51.10095648878183        51.10095426538078        51.10095204197978        51.10094981857878        51.100947595177786       51.10094537177673        51.100943148375734       51.100940924974736       51.10093870157368        51.100934918805706       51.10092684455344        51.10091877030129        51.10091069604903        51.10090262179682        51.10089454754461        51.10088647329235        51.10087839904014        51.100870324787934       51.10086225053573        51.10085417628335        51.100850355813805       51.10084917923234        51.100848002650935       51.100846826069414       51.10084564948795        51.10084447290643        51.10084329632491        51.10084211974345        51.100840943161984       51.10083976658052        51.10084522605746        51.10085432402195        51.100863421986446       51.10087251995094        51.100881617915434       51.10089071587993        51.10089981384448        51.100908911808915       51.100918009773466       51.1009271077379         51.10093247746585        51.100933871814846       51.100935266163845       51.10093666051279        51.100938054861786       51.10093944921073        51.10094084355973        51.10094223790867        51.10094363225767        51.10094502660661        51.1009509462142         51.100960761962824       51.100970577711394       51.10098039346002        51.100990209208646       51.10100002495727        51.10100984070584        51.10101965645447        51.10102947220304        51.10103928795172        51.101044207183236       51.10104518450021        51.10104616181724        51.101047139134266       51.10104811645124        51.10104909376827        51.1010500710853         51.101051048402326       51.10105202571924        51.10105300303627        51.10105376713989        51.10105437965194        51.10105499216405        51.10105560467616        51.10105621718827        51.10105682970038        51.101057442212436       51.10105805472449        51.1010586672366         51.10105927974871        51.10105935422598        51.10105911577682        51.1010588773276         51.10105863887833        51.10105840042917        51.10105816197995        51.10105792353079        51.10105768508157        51.10105744663235        51.10105720818319        51.10105719102256        51.101057308488066       51.10105742595351        51.10105754341902        51.10105766088452        51.101057778350025       51.10105789581553        51.101058013280976       51.10105813074648        51.101058248211984       51.101058444749185       51.10105866269731        51.10105888064538        51.101059098593566       51.10105931654169        51.10105953448982        51.10105975243795        51.10105997038602        51.1010601883342         51.10106040628233        51.101059916221686       51.10105935663506        51.10105879704844        51.10105823746176        51.10105767787513        51.10105711828851        51.10105655870177        51.10105599911515        51.10105543952852        51.101056151315106       51.10105934293824        51.10106253456132        51.1010657261844         51.10106891780754        51.10107210943062        51.1010753010537         51.101078492676834       51.10108168429991        51.10108487592305        51.10108470415571        51.10108304707063        51.101081389985666       51.101079732900644       51.10107807581562        51.1010764187306         51.101074761645634       51.10107310456061        51.10107144747553        51.10106979039057        51.10106738136528        51.10105635958496        51.101045337804635       51.10103431602431        51.10102329424399        51.101012272463606       51.101001250683225       51.10099022890296        51.10097920712258        51.10096818534231        51.10095851725481        51.10094902991278        51.10093954257076        51.10093005522873        51.1009205678867         51.10091108054473        51.100901593202764       51.10089210586068        51.100898991575434       51.10091235237962        51.100925713183756       51.10093907398789        51.10095243479202        51.10096579559615        51.100979156400285       51.10099251720442        51.10099365170521        51.10096321066686        51.1009327696284         51.10090232859005        51.10087188755165        51.10084144651324        51.10081100547484        51.10078056443649        51.100750123398086       51.10071968235974        51.100689241321334       51.10065880028293        51.100628359244524       51.10059791820618        51.10057329660617        51.100571750773724       51.10057020494122        51.10056060569292        51.10054385591786        51.10053283902562        51.100552207622115       51.100571576218556       51.10059094481505        51.10061031341161        51.10062968200805        51.1006490506046         51.1006684192011         51.1006877877976         51.10070715639415        51.10072652499059        51.100745893587145       51.10076526218364        51.10078463078014        51.10079007492487        51.1007680266884         51.10074597845198        51.10072393021545        51.10070188197898        51.100679833742504       51.10065778550603        51.100635737269556       51.10061368903314        51.10059164079661        51.100569592560134       51.10054754432372        51.10052549608719        51.10050344785071        51.10049175997699        51.10050570552312        51.10050861547478        51.10049172276695        51.10049336216184        51.10051381671303        51.100534271264166       51.1005547258153         51.10057518036649        51.10059563491757        51.10061608946876        51.100636544019835       51.100656998571026       51.10067745312216        51.10069790767329        51.10071836222443        51.10073881677556        51.100759271326694       51.10076465379575        51.100742676930395       51.10072070006515        51.100698723199855       51.10067674633456        51.100654769469315       51.10063279260396        51.10061081573872        51.10058883887342        51.10056686200812        51.10054488514288        51.10052290827764        51.10050093141234        51.10047895454704        51.1004569776818         51.1004609834867         51.100463061429366       51.10045081419719        51.10047190676789        51.10049299933871        51.10051409190942        51.100535184480236       51.100556277051055       51.100577369621874       51.100598462192636       51.1006195547634         51.10064064733422        51.10066173990492        51.10068283247574        51.10070392504656        51.10072501761732        51.10074611018808        51.100758075850536       51.10074082348251        51.100723571114486       51.10070631874652        51.10068906637849        51.100671814010525       51.1006545616425         51.100637309274475       51.100620056906564       51.10060280453848        51.100585552170514       51.10056829980249        51.10055104743452        51.1005337950665         51.10051654269853        51.10052202767298        51.10054038819334        51.1005633013375         51.1005947197861         51.10063402924874        51.10067333871132        51.10071264817395        51.10075195763653        51.10079126709917        51.100830576561805       51.100869886024384       51.10090919548702        51.1009485049496         51.10098781441218        51.101027123874815       51.10106643333745        51.10110574280003        51.10114505226261        51.10111567502986        51.10108075710508        51.1010458391803         51.101010921255465       51.10097600333074        51.100941085405964       51.10090616748113        51.10087124955635        51.10083633163157        51.10080141370673        51.10076649578201        51.10073157785723        51.10069665993245        51.100661742007674       51.10063208526549        51.10061223689803        51.10062261367517        51.100645157138786       51.10068032002113        51.100715482903524       51.10075064578581        51.100785808668206       51.10082097155055        51.10085613443289        51.10089129731523        51.10092646019763        51.10096162307997        51.10099678596231        51.10103194884471        51.10106711172705        51.10110227460939        51.10113743749173        51.10113204446674        51.10109624045424        51.101060436441855       51.10102463242947        51.10098882841703        51.100953024404646       51.100917220392205       51.10088141637982        51.10084561236738        51.100809808354995       51.100774004342554       51.10073820033017        51.10070239631773        51.10066659230529        51.10063078829296        51.10060967598156        51.10059875130594        51.1006041782731         51.10062632282393        51.100653556106465       51.10068078938889        51.10070802267143        51.10073525595385        51.10076248923633        51.10078972251881        51.10081695580129        51.10084418908377        51.100871422366254       51.100898655648734       51.100925888931215       51.100953122213696       51.100980355496176       51.10099136204025        51.10093439125865        51.100877420477104       51.10082044969556        51.100763478913905       51.10070650813236        51.10064953735076        51.10059256656922        51.10053559578756        51.10047862500602        51.10042165422442        51.10036468344282        51.10030771266122        51.10025074187968        51.10019377109808        51.10010627620039        51.10000000000002
0.2                      27                       49.67870396621072        49.801200565559895       49.91595255035452        50.021886222321655       50.121412802591976       50.21344787263382        50.29849039447549        50.37300684299862        50.446337718015684       50.508913728037385       50.57073082836166        50.62157172791615        50.67128321277937        50.714843334223815       50.754264559565286       50.7936857849067         50.82261317577837        50.85109063321454        50.87956809065065        50.90343629311411        50.92391990582394        50.944403518533875       50.960944878322834       50.97467041038908        50.98839594245544        51.00199658610205        51.012779531120714       51.02119958507751        51.029901843365394       51.03862640204443        51.04649100309456        51.05151163207921        51.05658838911762        51.061696790532494       51.066805191947424       51.070633612946835       51.07328411928245        51.07593462561806        51.07858513195367        51.081239061684585       51.08390358101184        51.08656810033909        51.08777519112459        51.088941849424316       51.09008275092276        51.091223652421206       51.09236455391965        51.09350545541815        51.094646356916655       51.095173222728135       51.095655428640214       51.09613763455229        51.09661984046443        51.09710204637645        51.097583778894375       51.098056584948836       51.098237713627384       51.098420251399546       51.098643185879894       51.09886612036024        51.09908905484065        51.099311989320995       51.09953492380134        51.099738325007024       51.099846773171464       51.09995522133585        51.10004105519306        51.100103836526955       51.10016661786074        51.100229399194575       51.10029218052841        51.10035496186225        51.10041774319603        51.10048052452987        51.10054330586365        51.10058486045443        51.10062502840901        51.10066519636348        51.10070536431806        51.10074553227258        51.10078570022711        51.100810040856686       51.10083319795115        51.10085635504561        51.10087951214007        51.10090266923453        51.100925826329046       51.100948983423564       51.10097214051797        51.100995297612485       51.10101426361774        51.10101242935929        51.101010595100945       51.10100876084243        51.101006926584034       51.10100509232558        51.10100325806718        51.101001423808725       51.10099958955027        51.10099775529193        51.10099592103347        51.10099380550605        51.10099156681764        51.10098932812929        51.10098708944088        51.10098485075258        51.10098261206423        51.10098037337582        51.100978134687466       51.10097589599917        51.10097209542732        51.10096399644584        51.10095589746442        51.100947798482935       51.10093969950151        51.10093160052003        51.100923501538546       51.10091540255712        51.100907303575696       51.10089920459416        51.10089110561273        51.100887269125224       51.100886081940416       51.100884894755495       51.10088370757063        51.10088252038577        51.100881333200846       51.100880146015925       51.100878958831004       51.100877771646196       51.100876584461275       51.100882071509545       51.100891217976255       51.100900364442964       51.10090951090962        51.10091865737627        51.10092780384298        51.10093695030969        51.1009460967764         51.10095524324305        51.10096438970976        51.10096983212219        51.10097132494093        51.10097281775961        51.10097431057835        51.10097580339715        51.10097729621589        51.10097878903463        51.10098028185337        51.100981774672164       51.10098326749085        51.1009892828763         51.10099919208517        51.101009101293926       51.10101901050274        51.10102891971155        51.10103882892031        51.101048738129066       51.10105864733788        51.10106855654669        51.10107846575556        51.10108346410561        51.101084508995314       51.10108555388513        51.10108659877494        51.101087643664755       51.10108868855457        51.10108973344438        51.101090778334196       51.10109182322401        51.101092868113824       51.1010936887717         51.10109435000402        51.10109501123634        51.10109567246866        51.10109633370104        51.10109699493336        51.101097656165734       51.101098317398          51.10109897863043        51.10109963986275        51.101099738347614       51.10109950953273        51.10109928071796        51.10109905190319        51.101098823088364       51.101098594273594       51.10109836545877        51.101098136644          51.10109790782917        51.1010976790144         51.10109766669143        51.10109778607648        51.101097905461415       51.10109802484635        51.101098144231344       51.10109826361628        51.10109838300127        51.10109850238621        51.10109862177114        51.101098741156136       51.10109894344407        51.10109916818038        51.10109939291658        51.10109961765278        51.10109984238903        51.10110006712529        51.101100291861485       51.10110051659774        51.101100741333994       51.10110096607025        51.10110047732451        51.101099918515274       51.10109935970604        51.10109880089681        51.10109824208757        51.10109768327834        51.10109712446916        51.10109656565987        51.10109600685064        51.101096711347964       51.101099879947526       51.10110304854709        51.10110621714671        51.10110938574627        51.10111255434583        51.10111572294545        51.10111889154501        51.101122060144576       51.101125228744195       51.10112499121112        51.101123249485          51.10112150775899        51.10111976603281        51.10111802430674        51.10111628258062        51.10111454085455        51.10111279912843        51.10111105740225        51.10110931567618        51.10110682237314        51.10109572047628        51.10108461857942        51.10107351668262        51.10106241478576        51.1010513128889         51.10104021099204        51.10102910909518        51.10101800719832        51.101006905301574       51.10099717727178        51.100987632681154       51.10097808809053        51.1009685434999         51.10095899890922        51.100949454318595       51.10093990972803        51.1009303651374         51.10093723262423        51.100950590632124       51.10096394863996        51.10097730664779        51.10099066465568        51.101004022663574       51.10101738067135        51.10103073867924        51.101031791834544       51.10100106659024        51.100970341345885       51.100939616101584       51.10090889085723        51.100878165612926       51.100847440368625       51.10081671512427        51.10078598987997        51.100755264635666       51.100724539391365       51.100693814147064       51.10066308890271        51.10063236365846        51.1006074554104         51.100605613246614       51.10060377108283        51.100594116344666       51.100577524920084       51.100566654634804       51.10058610759546        51.10060556055606        51.10062501351666        51.10064446647726        51.10066391943781        51.100683372398464       51.10070282535901        51.10072227831961        51.10074173128021        51.10076118424081        51.10078063720147        51.10080009016207        51.10081954312267        51.10082496479953        51.10080268316659        51.10078040153371        51.100758119900775       51.10073583826784        51.100713556634844       51.100691275001964       51.10066899336903        51.10064671173609        51.10062443010315        51.10060214847027        51.10057986683728        51.10055758520434        51.10053530357146        51.10052337108715        51.10053704427685        51.100539853119585       51.100523166595224       51.100524995248406       51.10054562187412        51.10056624849983        51.10058687512554        51.10060750175131        51.100628128377025       51.10064875500274        51.10066938162845        51.10069000825422        51.10071063487993        51.10073126150564        51.100751888131356       51.10077251475707        51.10079314138284        51.10079855533655        51.10077635475267        51.100754154168726       51.10073195358484        51.100709753000956       51.10068755241707        51.100665351833186       51.1006431512493         51.10062095066547        51.10059875008153        51.1005765494977         51.10055434891382        51.10053214832993        51.10050994774599        51.10048774716205        51.10049150148865        51.10049352448925        51.10048153243275        51.10050284768778        51.10052416294292        51.10054547819789        51.10056679345297        51.10058810870805        51.100609423963135       51.10063073921816        51.100652054473244       51.10067336972833        51.10069468498341        51.100716000238435       51.10073731549346        51.100758630748544       51.10077994600363        51.10079208555271        51.1007748508552         51.10075761615775        51.100740381460355       51.100723146762846       51.10070591206539        51.10068867736794        51.10067144267049        51.10065420797309        51.100636973275584       51.10061973857813        51.10060250388068        51.10058526918317        51.100568034485775       51.10055079978838        51.1005561996422         51.100574479161025       51.100597957249704       51.10062981327326        51.100669442140656       51.100709071008          51.100748699875396       51.10078832874274        51.10082795761008        51.10086758647742        51.10090721534482        51.10094684421216        51.1009864730795         51.1010261019469         51.10106573081424        51.10110535968158        51.10114498854898        51.101184617416266       51.10115520638033        51.10112022616045        51.10108524594051        51.10105026572057        51.10101528550075        51.10098030528087        51.100945325060934       51.100910344841054       51.100875364621174       51.10084038440124        51.10080540418136        51.100770423961535       51.1007354437416         51.10070046352166        51.100670614082105       51.100650329909456       51.10066095661239        51.10068391235683        51.10071916926506        51.10075442617318        51.10078968308136        51.100824939989536       51.10086019689777        51.10089545380595        51.10093071071407        51.1009659676223         51.10100122453042        51.101036481438655       51.101071738346775       51.10110699525501        51.101142252163186       51.10117750907136        51.10117205830136        51.101136082738094       51.10110010717477        51.101064131611565       51.1010281560483         51.100992180485036       51.10095620492177        51.10092022935851        51.100884253795186       51.10084827823198        51.100812302668714       51.10077632710551        51.10074035154224        51.10070437597898        51.100668400415714       51.10064669341034        51.1006351828708         51.10064003892455        51.1006616505058         51.10068836236849        51.10071507423123        51.10074178609398        51.100768497956665       51.10079520981941        51.100821921682154       51.10084863354484        51.10087534540753        51.10090205727033        51.10092876913302        51.100955480995765       51.10098219285851        51.1010089047212         51.10101917432661        51.100960563750846       51.100901953175025       51.10084334259932        51.1007847320235         51.10072612144779        51.100667510871915       51.10060890029621        51.10055028972039        51.100491679144625       51.10043306856892        51.10037445799304        51.100315847417335       51.100257236841514       51.10019862626575        51.10010888912558        51.10000000000002
0.2                      28                       49.649790321365856       49.77243118681338        49.887529822782426       49.9939955226331         50.09419335128001        50.18704516291086        50.273056164318405       50.34865657957954        50.42308442889458        50.48688541183219        50.54993667054737        50.60202064108012        50.65297611399734        50.69776237433018        50.73839945222903        50.77903653012794        50.80902870863844        50.838564476656984       50.86810024467559        50.89293217824837        50.91431003994444        50.93568790164045        50.952996177314446       50.96739767522189        50.981799173129275       50.99607294890825        51.00741918844318        51.01630662799619        51.0254904064401         51.034697602218216       51.04300336246132        51.048327978757015       51.053712420518764       51.05913059121718        51.0645487619156         51.068615887060275       51.071439699143525       51.07426351122683        51.077087323310025       51.079914805303076       51.08275363943659        51.08559247357016        51.08688366719775        51.08813190939941        51.08935259877762        51.09057328815584        51.09179397753405        51.09301466691227        51.09423535629048        51.09480070722378        51.095318394235164       51.0958360812466         51.09635376825804        51.09687145526942        51.097388512836346       51.097895693947066       51.09809067961669        51.098287146077496       51.0985260647135         51.0987649833495         51.09900390198544        51.09924282062144        51.099481739257385       51.09969973021134        51.099815989781746       51.09993224935215        51.10002416683176        51.10009127052365        51.10015837421548        51.10022547790737        51.100292581599206       51.10035968529104        51.10042678898293        51.10049389267476        51.10056099636665        51.100604275986655       51.10064599930001        51.10068772261337        51.10072944592679        51.10077116924015        51.10081289255356        51.10083812746814        51.10086212941394        51.100886131359744       51.10091013330555        51.10093413525135        51.10095813719715        51.10098213914296        51.10100614108876        51.10103014303456        51.101049840693236       51.101048176290305       51.101046511887375       51.10104484748439        51.1010431830814         51.10104151867847        51.10103985427554        51.101038189872554       51.10103652546957        51.10103486106658        51.10103319666371        51.10103112223038        51.101028868254616       51.10102661427891        51.10102436030314        51.10102210632749        51.10101985235178        51.10101759837602        51.10101534440025        51.1010130904246         51.10100927204894        51.10100114833824        51.100993024627655       51.10098490091684        51.1009767772062         51.1009686534955         51.10096052978474        51.10095240607404        51.10094428236334        51.1009361586527         51.100928034942          51.10092418243664        51.10092298464832        51.100921786860056       51.10092058907179        51.10091939128347        51.100918193495204       51.10091699570688        51.10091579791856        51.100914600130295       51.10091340234197        51.10091891696163        51.10092811193044        51.10093730689937        51.100946501868236       51.100955696837104       51.10096489180603        51.1009740867749         51.100983281743765       51.10099247671258        51.1010016716815         51.10100718677836        51.101008778066955       51.101010369355436       51.10101196064397        51.10101355193245        51.10101514322105        51.101016734509585       51.101018325798066       51.1010199170866         51.10102150837514        51.10102761953851        51.101037622207514       51.1010476248764         51.1010576275454         51.10106763021446        51.1010776328834         51.10108763555235        51.101097638221404       51.101107640890405       51.10111764355935        51.101122721027934       51.101123833490476       51.10112494595313        51.10112605841573        51.10112717087827        51.10112828334093        51.101129395803525       51.101130508266124       51.101131620728665       51.10113273319132        51.101133610403394       51.10113432035598        51.10113503030857        51.10113574026116        51.1011364502138         51.10113716016633        51.101137870118976       51.10113858007156        51.10113929002421        51.10113999997685        51.10114012246913        51.101139903288754       51.10113968410843        51.101139464927996       51.10113924574762        51.10113902656724        51.10113880738686        51.101138588206425       51.101138369026046       51.10113814984561        51.10113814236041        51.101138263664836       51.10113838496932        51.101138506273685       51.101138627578166       51.10113874888259        51.101138870187015       51.10113899149144        51.10113911279586        51.10113923410029        51.10113944213896        51.10113967366334        51.10113990518772        51.10114013671205        51.10114036823643        51.10114059976081        51.101140831285136       51.10114106280952        51.1011412943339         51.10114152585828        51.101141038427386       51.1011404803956         51.10113992236376        51.10113936433186        51.10113880630013        51.101138248268285       51.101137690236385       51.1011371322046         51.101136574172756       51.10113727138082        51.10114041695681        51.10114356253291        51.1011467081089         51.101149853685          51.1011529992611         51.10115614483709        51.10115929041319        51.10116243598924        51.10116558156528        51.10116527826665        51.10116345189948        51.10116162553226        51.10115979916509        51.101157972797864       51.10115614643064        51.10115432006347        51.10115249369625        51.10115066732908        51.101148840961855       51.101146263381          51.10113508136766        51.10112389935432        51.101112717340925       51.10110153532759        51.10109035331425        51.10107917130091        51.101067989287515       51.10105680727406        51.10104562526084        51.101035837288805       51.10102623544958        51.1010166336103         51.10100703177102        51.10099742993185        51.10098782809257        51.1009782262534         51.10096862441412        51.10097547367309        51.10098882888468        51.101002184096274       51.10101553930781        51.101028894519345       51.10104224973094        51.10105560494253        51.101068960154066       51.10106993196388        51.10103892251368        51.10100791306343        51.10097690361317        51.10094589416292        51.100914884712665       51.10088387526247        51.10085286581227        51.10082185636196        51.100790846911764       51.10075983746151        51.10072882801131        51.10069781856106        51.100666809110805       51.10064161421485        51.100639475719674       51.10063733722444        51.100627626996584       51.100611193922475       51.10060047024422        51.10062000756892        51.10063954489357        51.10065908221827        51.100678619542975       51.10069815686768        51.100717694192326       51.10073723151703        51.100756768841734       51.100776306166495       51.10079584349114        51.10081538081579        51.10083491814055        51.100854455465196       51.10085985467424        51.10083733964484        51.10081482461544        51.10079230958604        51.10076979455664        51.10074727952724        51.10072476449784        51.10070224946844        51.10067973443904        51.10065721940964        51.1006347043803         51.1006121893509         51.1005896743215         51.10056715929204        51.100554982197195       51.100568383030634       51.10057109076433        51.100554610423444       51.10055662833486        51.10057742703515        51.100598225735496       51.10061902443579        51.100639823136135       51.100660621836425       51.10068142053677        51.100702219237064       51.100723017937355       51.100743816637646       51.100764615337994       51.10078541403834        51.10080621273863        51.10082701143892        51.100832456877356       51.100810032574884       51.10078760827241        51.100765183969884       51.100742759667355       51.10072033536494        51.10069791106241        51.10067548675988        51.10065306245741        51.10063063815494        51.10060821385247        51.10058578954994        51.10056336524741        51.10054094094494        51.10051851664247        51.10052201949071        51.100523987549195       51.10051225066837        51.10053378860772        51.10055532654707        51.10057686448636        51.1005984024257         51.10061994036511        51.10064147830445        51.10066301624374        51.10068455418315        51.10070609212244        51.10072763006178        51.10074916800113        51.10077070594048        51.10079224387982        51.10081378181917        51.10082609525489        51.10080887822801        51.10079166120107        51.100774444174135       51.100757227147255       51.100740010120376       51.10072279309338        51.1007055760665         51.10068835903962        51.10067114201274        51.10065392498575        51.10063670795887        51.10061949093193        51.100602273905          51.100585056878174       51.10059037161136        51.10060857012871        51.10063261316185        51.10066490676047        51.10070485503263        51.10074480330468        51.10078475157678        51.100824699848886       51.10086464812099        51.10090459639309        51.10094454466514        51.1009844929373         51.101024441209404       51.10106438948151        51.10110433775361        51.101144286025715       51.10118423429776        51.101224182569865       51.10119473773074        51.101159695215756       51.101124652700776       51.10108961018568        51.10105456767076        51.10101952515572        51.10098448264068        51.1009494401257         51.10091439761072        51.10087935509574        51.100844312580705       51.100809270065724       51.10077422755063        51.10073918503565        51.10070914289872        51.10068842292094        51.10069929954955        51.10072266757487        51.100758018508884       51.100793369442954       51.10082872037685        51.10086407131092        51.100899422244936       51.10093477317889        51.100970124112905       51.10100547504692        51.10104082598093        51.101076176914944       51.10111152784896        51.10114687878297        51.101182229716926       51.10121758065094        51.10121207213598        51.101175925021835       51.10113977790769        51.1011036307936         51.101067483679515       51.10103133656537        51.10099518945128        51.100959042337195       51.10092289522305        51.10088674810902        51.100850600994875       51.10081445388079        51.10077830676664        51.1007421596525         51.10070601253847        51.100683710839064       51.10067161443561        51.100675899576004       51.10069697818767        51.10072316863062        51.100749359073575       51.10077554951653        51.10080173995948        51.10082793040243        51.10085412084544        51.10088031128839        51.100906501731345       51.100932692174354       51.100958882617306       51.10098507306026        51.10101126350327        51.10103745394622        51.101046986612914       51.10098673624293        51.100926485873          51.10086623550308        51.10080598513309        51.10074573476311        51.100685484393125       51.1006252340232         51.100564983653214       51.10050473328329        51.1004444829133         51.10038423254332        51.10032398217339        51.10026373180341        51.100203481433425       51.10011150205082        51.10000000000002
0.2                      29                       49.62326777541455        49.74602585754366        49.86141676361001        49.96833523046962        50.06910669027968        50.16265883737884        50.24950316703524        50.32604008433134        50.40141605635927        50.4662823217011         50.530407274199604       50.58358007158455        50.63562592849644        50.68149333451049        50.72320697353797        50.76492061256539        50.79586796105576        50.826353694289764       50.85683942752371        50.882544601503525       50.90473933142573        50.92693406134799        50.94495043712277        50.95998234546761        50.97501425381239        50.98991650250707        51.00179632887921        51.01113354841942        51.02078021356249        51.03045133176022        51.039183774679714       51.04481191782827        51.05050383337948        51.05623170310656        51.06195957283359        51.06627022194937        51.06927665975098        51.0722830975526         51.07528953535427        51.078299971149136       51.081322773946          51.08434557674292        51.08573246025048        51.08707394313649        51.08838631139167        51.08969867964686        51.09101104790193        51.092323416157114       51.0936357844123         51.09424932668014        51.09481204210033        51.095374757520574       51.09593747294082        51.09650018836106        51.09706213755521        51.09761322545978        51.09782835847204        51.09804505957999        51.098306715757076       51.098568371934164       51.09883002811125        51.09909168428828        51.09935334046537        51.099592316298754       51.099721040899226       51.0998497654997         51.099951720967965       51.10002638857617        51.10010105618437        51.10017572379263        51.100250391400834       51.10032505900904        51.100399726617184       51.100474394225444       51.10054906183359        51.100595965689195       51.10064105587867        51.10068614606814        51.100731236257616       51.10077632644703        51.10082141663651        51.10084865095075        51.10087455003918        51.10090044912761        51.10092634821598        51.10095224730435        51.10097814639278        51.101004045481204       51.101029944569575       51.101055843657946       51.101077221685216       51.101076161806816       51.10107510192836        51.101074042049845       51.10107298217139        51.10107192229299        51.10107086241453        51.101069802536074       51.10106874265762        51.10106768277916        51.1010666229007         51.10106485946085        51.10106278794831        51.10106071643577        51.10105864492323        51.101056573410744       51.10105450189826        51.10105243038572        51.10105035887318        51.10104828736064        51.10104461815365        51.10103655198236        51.101028485811185       51.101020419639894       51.10101235346872        51.10100428729743        51.10099622112614        51.10098815495496        51.10098008878367        51.10097202261244        51.10096395644115        51.100960139348786       51.10095896322093        51.10095778709308        51.10095661096511        51.1009554348372         51.100954258709294       51.10095308258144        51.100951906453474       51.10095073032562        51.100949554197655       51.10095510977766        51.10096435628873        51.10097360279991        51.10098284931098        51.10099209582211        51.101001342333234       51.101010588844304       51.10101983535549        51.10102908186661        51.10103832837768        51.10104391448175        51.10104559753273        51.10104728058354        51.101048963634526       51.10105064668545        51.101052329736376       51.1010540127873         51.10105569583823        51.101057378889095       51.10105906194002        51.10106525911249        51.101075342837134       51.10108542656178        51.10109551028643        51.101105594011074       51.10111567773572        51.10112576146037        51.10113584518501        51.1011459289096         51.101156012634306       51.10116116092445        51.10116233596983        51.101163511015216       51.101164686060656       51.10116586110598        51.10116703615142        51.10116821119681        51.10116938624219        51.101170561287574       51.10117173633296        51.10117266504551        51.10117341861917        51.101174172192884       51.10117492576654        51.1011756793402         51.10117643291392        51.101177186487575       51.101177940061234       51.10117869363489        51.10117944720861        51.10117959254768        51.101179384131456       51.10117917571529        51.10117896729906        51.10117875888284        51.101178550466614       51.10117834205039        51.101178133634164       51.10117792521794        51.10117771680166        51.101177715003644       51.10117783890661        51.10117796280957        51.10117808671248        51.101178210615444       51.10117833451835        51.10117845842126        51.10117858232422        51.10117870622713        51.10117883013015        51.10117904290598        51.10117927974676        51.10117951658742        51.10117975342814        51.10117999026886        51.10118022710958        51.1011804639503         51.10118070079102        51.101180937631796       51.10118117447246        51.10118068759584        51.10118012965063        51.10117957170536        51.101179013760145       51.101178455814875       51.10117789786966        51.10117733992439        51.10117678197912        51.10117622403396        51.10117691257392        51.101180032405864       51.10118315223792        51.10118627206987        51.10118939190181        51.10119251173376        51.1011956315657         51.1011987513977         51.101201871229705       51.10120499106165        51.10120462716628        51.101202724810946       51.10120082245555        51.10119892010033        51.10119701774494        51.101195115389544       51.101193213034264       51.10119131067893        51.101189408323535       51.101187505968255       51.10118485313603        51.1011736043111         51.10116235548617        51.10115110666118        51.10113985783619        51.1011286090112         51.101117360186265       51.10110611136133        51.101094862536286       51.10108361371135        51.101073775364625       51.101064125345374       51.101054475326066       51.10104482530676        51.10103517528751        51.10102552526814        51.10101587524889        51.10100622522964        51.1010130495564         51.1010263890297         51.101039728503          51.101053067976295       51.10106640744954        51.101079746922835       51.10109308639608        51.101106425869375       51.1011073206796         51.10107607601674        51.101044831353875       51.10101358669101        51.1009823420282         51.10095109736534        51.10091985270253        51.10088860803967        51.100857363376804       51.100826118714          51.10079487405113        51.10076362938827        51.10073238472546        51.1007011400626         51.10067570185009        51.10067328790382        51.10067087395754        51.1006611165472         51.1006448389673         51.10063425502432        51.10065384855835        51.100673442092386       51.10069303562642        51.10071262916051        51.10073222269449        51.10075181622858        51.100771409762615       51.10079100329665        51.100810596830684       51.10083019036472        51.10084978389875        51.10086937743279        51.10088897096682        51.10089434271606        51.10087163503067        51.100848927345396       51.100826219660064       51.100803511974675       51.10078080428934        51.10075809660401        51.10073538891868        51.10071268123329        51.10068997354796        51.10066726586274        51.10064455817735        51.10062185049196        51.10059914280663        51.10058675448283        51.10059989813425        51.10060251121473        51.100586227867495       51.100588411980766       51.10060934562074        51.100630279260656       51.100651212900516       51.10067214654049        51.10069308018046        51.10071401382038        51.100734947460296       51.10075588110021        51.100776814740186       51.10079774838016        51.10081868202002        51.10083961565999        51.10086054929991        51.100866017628164       51.10084341281913        51.100820808009985       51.10079820320095        51.100775598391806       51.10075299358277        51.10073038877363        51.100707783964594       51.100685179155505       51.100662574346416       51.10063996953738        51.10061736472829        51.100594759919204       51.10057215511017        51.10054955030108        51.10055282526156        51.100554743328416       51.10054324702952        51.100564968600395       51.100586690171326       51.100608411742314       51.10063013331319        51.10065185488418        51.10067357645511        51.10069529802604        51.100717019596914       51.1007387411679         51.100760462738776       51.100782184309764       51.10080390588064        51.10082562745163        51.1008473490225         51.10085981018079        51.10084262592062        51.100825441660334       51.100808257400104       51.100791073139874       51.100773888879644       51.100756704619414       51.100739520359184       51.10072233609901        51.10070515183878        51.10068796757855        51.10067078331832        51.10065359905809        51.100636414797805       51.10061923053763        51.10062446545322        51.10064257787917        51.10066712696903        51.100699801280314       51.10074001397385        51.10078022666738        51.100820439360916       51.10086065205445        51.100900864747985       51.10094107744152        51.10098129013505        51.10102150282859        51.10106171552212        51.1011019282156         51.10114214090913        51.10118235360267        51.1012225662962         51.101262778989735       51.10123332087221        51.10119824267798        51.101163164483694       51.10112808628941        51.10109300809512        51.10105792990083        51.10102285170649        51.10098777351226        51.100952695317915       51.10091761712363        51.1008825389294         51.100847460735054       51.10081238254082        51.10077730434648        51.1007471015302         51.10072598783671        51.100737078776376       51.10076080166942        51.10079620719114        51.10083161271285        51.10086701823457        51.100902423756224       51.10093782927794        51.100973234799596       51.10100864032131        51.101044045843025       51.10107945136474        51.1011148568864         51.10115026240811        51.101185667929826       51.101221073451484       51.1012564789732         51.101250894123154       51.10121457250108        51.101178250879          51.10114192925698        51.101105607634906       51.10106928601283        51.101032964390754       51.10099664276868        51.1009603211466         51.10092399952458        51.10088767790245        51.10085135628043        51.10081503465835        51.10077871303628        51.100742391414315       51.10071950880092        51.10070682589037        51.100710516257266       51.10073102898741        51.1007566623436         51.10078229569973        51.100807929055804       51.100833562411935       51.10085919576807        51.1008848291242         51.10091046248027        51.1009360958364         51.10096172919259        51.100987362548665       51.10101299590474        51.10103862926087        51.101064262617          51.10107304854097        51.101011256918355       51.1009494652958         51.10088767367324        51.10082588205063        51.10076409042807        51.10070229880546        51.1006405071829         51.10057871556029        51.10051692393773        51.100455132315176       51.10039334069256        51.100331549070006       51.100269757447336       51.10020796582472        51.10011390915565        51.10000000000002
0.2                      30                       49.606309625037625       49.72907672618044        49.84454237803595        49.95159656840633        50.05255119052583        50.14633804861103        50.23347510124768        50.31035866176683        50.38608735016692        50.451380135866486       50.5159369237183         50.56958157145061        50.62210339612034        50.6684719749868         50.71070500942727        50.7529380438678         50.784402091702134       50.81540440868355        50.846406725664906       50.8726231772423         50.89532525235086        50.91802732745941        50.93651654019823        50.95199663736537        50.967476734532454       50.98282881927673        50.99512340176989        51.0048399788609         51.01487499687596        51.024935178775365       51.034036398304124       51.03996622647293        51.04596477207815        51.0520020598147         51.05803934755119        51.06261279994078        51.06583914334385        51.06906548674692        51.07229183014999        51.07552282590552        51.078768212794046       51.082013599682625       51.0835425212216         51.08502387192186        51.08647548304259        51.087927094163376       51.08937870528416        51.09083031640489        51.092281927525676       51.09298248597895        51.09362841904601        51.094274352113075       51.09492028518014        51.09556621824714        51.096211325381205       51.09684444703004        51.097104888791534       51.09736704838065        51.09767845564073        51.097989862900874       51.09830127016107        51.09861267742116        51.0989240846813         51.09920962591883        51.099369430045726       51.099529234172735       51.0996570450946         51.09975224285233        51.099847440610006       51.09994263836779        51.10003783612558        51.10013303388331        51.10022823164104        51.10032342939883        51.1004186271565         51.10047675207301        51.100532455207485       51.100588158341964       51.10064386147644        51.10069956461092        51.1007552677454         51.10078892191791        51.10082092731403        51.10085293271027        51.10088493810639        51.10091694350251        51.10094894889869        51.10098095429487        51.10101295969105        51.101044965087226       51.1010718183432         51.101073101665406       51.101074384987726       51.10107566830993        51.10107695163208        51.10107823495434        51.101079518276606       51.10108080159887        51.10108208492102        51.10108336824328        51.10108465156554        51.10108427871626        51.10108318066909        51.101082082621986       51.101080984574935       51.10107988652783        51.10107878848078        51.10107769043361        51.10107659238656        51.10107549433951        51.10107264219039        51.101064962633416       51.10105728307644        51.101049603519414       51.10104192396244        51.101034244405355       51.101026564848326       51.10101888529135        51.10101120573438        51.101003526177294       51.10099584662032        51.10099227066377        51.10099124525152        51.100990219839275       51.100989194426916       51.10098816901461        51.10098714360231        51.10098611819001        51.100985092777705       51.1009840673654         51.10098304195316        51.10098869204916        51.10099800226271        51.10100731247638        51.10101662268994        51.10102593290355        51.10103524311717        51.10104455333067        51.10105386354428        51.10106317375789        51.10107248397145        51.10107813437344        51.10107988235728        51.101081630341014       51.1010833783248         51.10108512630853        51.10108687429238        51.101088622276166       51.10109037025995        51.10109211824374        51.10109386622747        51.101100110334016       51.1011102254962         51.10112034065838        51.10113045582057        51.10114057098281        51.10115068614493        51.101160801307174       51.1011709164693         51.101181031631484       51.101191146793724       51.101196332718075       51.101197550386246       51.10119876805436        51.10119998572259        51.1012012033907         51.10120242105893        51.10120363872704        51.10120485639521        51.101206074063384       51.1012072917315         51.101208251729304       51.10120902852731        51.10120980532537        51.10121058212337        51.10121135892143        51.101212135719436       51.10121291251744        51.10121368931544        51.101214466113504       51.101215242911564       51.101215406454116       51.101215213321154       51.101215020188135       51.10121482705517        51.101214633922154       51.101214440789136       51.10121424765617        51.101214054523155       51.10121386139019        51.101213668257174       51.101213675544386       51.10121380476198        51.10121393397952        51.101214063197006       51.1012141924146         51.10121432163214        51.10121445084968        51.10121458006722        51.10121470928476        51.1012148385023         51.10121505196145        51.10121528823146        51.10121552450141        51.10121576077148        51.101215997041436       51.10121623331145        51.10121646958146        51.10121670585147        51.10121694212148        51.10121717839144        51.10121668902639        51.101216128404474       51.10121556778256        51.10121500716059        51.10121444653868        51.10121388591671        51.10121332529479        51.10121276467282        51.10121220405091        51.101212878407864       51.10121596161355        51.10121904481923        51.1012221280248         51.101225211230485       51.10122829443617        51.101231377641795       51.10123446084742        51.101237544053106       51.10124062725879        51.101240223442176       51.101238279710515       51.10123633597891        51.10123439224731        51.101232448515646       51.10123050478404        51.101228561052494       51.10122661732083        51.10122467358917        51.10122272985757        51.10122003788001        51.101208775463135       51.101197513046145       51.1011862506291         51.101174988212165       51.10116372579512        51.101152463378185       51.101141200961194       51.101129938544204       51.101118676127214       51.10110882567608        51.10109916375097        51.10108950182581        51.101079839900706       51.1010701779756         51.101060516050495       51.10105085412539        51.101041192200285       51.101047964777706       51.10106123674473        51.10107450871169        51.101087780678654       51.10110105264562        51.10111432461264        51.1011275965796         51.101140868546565       51.10114170374061        51.10111041983839        51.101079135936175       51.101047852034014       51.1010165681318         51.10098528422964        51.10095400032742        51.10092271642526        51.10089143252304        51.100860148620825       51.10082886471872        51.100797580816504       51.100766296914344       51.10073501301213        51.100709504808776       51.1007068989328         51.100704293056936       51.10069452169296        51.100678388182246       51.10066791648751        51.100687453611954       51.10070699073634        51.100726527860786       51.10074606498523        51.10076560210962        51.10078513923406        51.10080467635851        51.100824213482895       51.100843750607396       51.100863287731784       51.10088282485623        51.100902361980616       51.10092189910506        51.10092722342654        51.10090448604734        51.100881748668144       51.10085901128889        51.10083627390969        51.10081353653044        51.10079079915124        51.10076806177199        51.10074532439285        51.10072258701359        51.10069984963434        51.10067711225514        51.10065437487589        51.10063163749663        51.10061917147044        51.10063211863769        51.10063466288722        51.1006185397751         51.10062079786445        51.100641717904125       51.10066263794374        51.100683557983416       51.10070447802309        51.100725398062764       51.10074631810244        51.10076723814211        51.10078815818173        51.10080907822146        51.10082999826113        51.100850918300694       51.10087183834037        51.10089275838004        51.10089821521865        51.100875602751046       51.10085299028344        51.10083037781584        51.100807765348236       51.10078515288069        51.100762540413086       51.10073992794548        51.10071731547794        51.10069470301033        51.10067209054279        51.100649478075184       51.10062686560758        51.100604253140034       51.100581640672374       51.100584782107376       51.10058666998498        51.1005753558926         51.10059710488429        51.100618853876085       51.10064060286783        51.10066235185957        51.10068410085137        51.100705849843166       51.10072759883491        51.10074934782665        51.10077109681839        51.10079284581013        51.10081459480193        51.10083634379362        51.100858092785415       51.100879841777214       51.1008923460015         51.10087525489257        51.10085816378353        51.10084107267454        51.100823981565554       51.10080689045657        51.10078979934758        51.100772708238594       51.10075561712961        51.10073852602068        51.100721434911634       51.10070434380265        51.10068725269366        51.100670161584674       51.10065307047563        51.100658246785656       51.10067625276082        51.10070107235646        51.100733899930844       51.10077415711254        51.10081441429418        51.10085467147587        51.10089492865751        51.10093518583915        51.10097544302084        51.10101570020254        51.101055957384176       51.10109621456587        51.10113647174751        51.101176728929204       51.1012169861109         51.101257243292594       51.101297500474175       51.10126811117789        51.10123310376764        51.10119809635734        51.10116308894703        51.101128081536785       51.10109307412648        51.10105806671618        51.10102305930593        51.10098805189557        51.100953044485266       51.10091803707502        51.100883029664715       51.10084802225441        51.10081301484405        51.1007827794208         51.10076144036924        51.1007726031616         51.10079645126967        51.10083175362661        51.100867055983485       51.10090235834036        51.10093766069724        51.10097296305423        51.10100826541111        51.10104356776799        51.101078870124866       51.1011141724818         51.101149474838735       51.10118477719561        51.10122007955255        51.101255381909425       51.1012906842663         51.10128494872083        51.10124844076233        51.10121193280389        51.10117542484545        51.10113891688701        51.10110240892851        51.10106590097007        51.10102939301157        51.100992885053074       51.10095637709469        51.10091986913619        51.10088336117775        51.10084685321925        51.100810345260754       51.10077383730237        51.100750428895424       51.100737156905154       51.10074015705777        51.100759972259254       51.10078490586022        51.100809839461135       51.10083477306205        51.1008597066629         51.10088464026387        51.100909573864726       51.10093450746564        51.10095944106649        51.10098437466746        51.10100930826832        51.10103424186934        51.1010591754702         51.10108410907111        51.10109210903585        51.10102917032691        51.100966231617974       51.100903292909095       51.1008403542001         51.10077741549122        51.10071447678229        51.10065153807335        51.100588599364414       51.10052566065548        51.1004627219466         51.100399783237606       51.10033684452867        51.10027390581973        51.1002109671108         51.100115492979114       51.10000000000002
0.2                      31                       49.5893514746607         49.71212759481722        49.82766799246201        49.9348579063431         50.03599569077198        50.13001725984327        50.217447035460054       50.29467723920237        50.370758643974455       50.43647795003187        50.50146657323688        50.55558307131673        50.608580863744294       50.65545061546311        50.69820304531663        50.74095547517021        50.77293622234856        50.80445512307733        50.83597402380616        50.86270175298125        50.885911173275986       50.909120593570776       50.92808264327368        50.94401092926307        50.95993921525252        50.975741136046395       50.98845047466068        50.99854640930238        51.00896978018949        51.01941902579051        51.028889021928535       51.035120535117585       51.04142571077682        51.04777241652289        51.054119122268844       51.05895537793231        51.062401626936776       51.065847875941245       51.06929412494571        51.07274568066191        51.07621365164209        51.07968162262239        51.081352582192665       51.08297380070724        51.08456465469362        51.08615550868001        51.08774636266634        51.08933721665272        51.09092807063911        51.09171564527787        51.092444795991696       51.09317394670552        51.09390309741946        51.09463224813322        51.09536051320714        51.09607566860029        51.09638141911097        51.09668903718119        51.09705019552439        51.097411353867585       51.09777251221078        51.098133670554034       51.098494828897174       51.09882693553885        51.099017819192284       51.099208702845715       51.099362369221126       51.09947809712844        51.099593825035754       51.09970955294301        51.099825280850325       51.09994100875758        51.1000567366649         51.10017246457221        51.10028819247947        51.10035753845682        51.10042385453636        51.10049017061584        51.100556486695325       51.100622802774865       51.10068911885435        51.10072919288507        51.100767304589          51.10080541629293        51.1008435279968         51.100881639700674       51.10091975140472        51.10095786310853        51.10099597481246        51.10103408651639        51.10106641500124        51.10107004152417        51.10107366804709        51.101077294569905       51.10108092109289        51.101084547615756       51.10108817413868        51.10109180066166        51.10109542718453        51.10109905370746        51.10110268023038        51.10110369797161        51.101103573389935       51.10110344880832        51.101103324226585       51.10110319964491        51.10110307506329        51.10110295048156        51.101102825899886       51.10110270131827        51.10110066622724        51.10109337328447        51.1010860803417         51.10107878739893        51.101071494456164       51.101064201513395       51.10105690857051        51.101049615627744       51.10104232268492        51.10103502974215        51.101027736799324       51.10102440197875        51.10102352728211        51.101022652585414       51.10102177788872        51.10102090319202        51.10102002849533        51.10101915379863        51.101018279101936       51.1010174044053         51.101016529708545       51.10102227432071        51.101031648236756       51.1010410221528         51.1010503960689         51.10105976998494        51.101069143900986       51.101078517817086       51.10108789173313        51.10109726564917        51.10110663956527        51.101112354265126       51.10111416718178        51.10111598009843        51.10111779301508        51.10111960593167        51.10112141884838        51.10112323176497        51.10112504468162        51.101126857598274       51.101128670514925       51.101134961555545       51.101145108155265       51.101155254754985       51.101165401354706       51.10117554795454        51.10118569455426        51.10119584115398        51.1012059877537         51.10121613435342        51.10122628095314        51.10123150451176        51.10123276480266        51.10123402509362        51.10123528538452        51.10123654567548        51.101237805966434       51.101239066257335       51.101240326548236       51.10124158683914        51.101242847130095       51.1012438384131         51.101244638435446       51.10124543845791        51.10124623848026        51.101247038502606       51.10124783852501        51.10124863854742        51.101249438569766       51.10125023859217        51.10125103861458        51.10125122036055        51.101251042510796       51.1012508646611         51.10125068681134        51.10125050896153        51.10125033111177        51.101250153262015       51.1012499754122         51.1012497975625         51.10124961971269        51.101249636085186       51.1012497706173         51.10124990514947        51.101250039681645       51.10125017421376        51.101250308745875       51.10125044327799        51.10125057781016        51.10125071234228        51.10125084687445        51.10125106101697        51.101251296716214       51.101251532415404       51.101251768114764       51.10125200381401        51.101252239513315       51.10125247521256        51.10125271091181        51.10125294661111        51.101253182310415       51.10125269045693        51.10125212715832        51.101251563859705       51.10125100056109        51.10125043726248        51.10124987396381        51.101249310665196       51.101248747366526       51.10124818406791        51.101248844241866       51.10125189082123        51.10125493740054        51.10125798397985        51.10126103055916        51.101264077138524       51.10126712371789        51.1012701702972         51.10127321687651        51.10127626345587        51.10127581971807        51.10127383461014        51.10127184950227        51.10126986439434        51.10126787928647        51.10126589417848        51.10126390907067        51.10126192396274        51.10125993885481        51.10125795374694        51.101255222624104       51.101243946615114       51.10123267060612        51.101221394597076       51.101210118588085       51.101198842579095       51.101187566570104       51.10117629056111        51.101165014552066       51.101153738543076       51.101143875987475       51.101134202156516       51.101124528325556       51.101114854494654       51.101105180663694       51.10109550683268        51.10108583300172        51.101076159170816       51.101082879998955       51.10109608445964        51.10110928892033        51.10112249338101        51.1011356978417         51.101148902302384       51.10116210676307        51.101175311223756       51.10117608680156        51.101144763660045       51.101113440518475       51.10108211737696        51.10105079423539        51.10101947109388        51.100988147952364       51.10095682481085        51.10092550166928        51.100894178527824       51.100862855386254       51.1008315322448         51.10080020910323        51.10076888596177        51.100743307767516       51.10074050996184        51.100737712156274       51.10072792683877        51.10071193739725        51.10070157795076        51.10072105866561        51.100740539380354       51.10076002009521        51.100779500810006       51.100798981524804       51.1008184622396         51.100837942954456       51.100857423669254       51.10087690438411        51.10089638509885        51.100915865813704       51.1009353465285         51.1009548272433         51.100960104137016       51.100937337063954       51.10091456999089        51.10089180291777        51.10086903584471        51.100846268771534       51.100823501698414       51.10080073462535        51.10077796755223        51.100755200479114       51.10073243340605        51.10070966633293        51.10068689925981        51.10066413218681        51.10065158845799        51.10066433914102        51.100666814559816       51.100650851682644       51.100653183748136       51.10067409018757        51.10069499662694        51.100715903066316       51.10073680950575        51.100757715945065       51.100778622384496       51.10079952882387        51.100820435263245       51.100841341702676       51.10086224814205        51.100883154581425       51.1009040610208         51.10092496746017        51.10093041280908        51.10090779268296        51.1008851725569         51.10086255243078        51.100839932304666       51.100817312178606       51.100794692052546       51.100772071926485       51.10074945180037        51.10072683167431        51.10070421154819        51.10068159142213        51.10065897129607        51.10063635116995        51.100613731043836       51.100616738953306       51.10061859664165        51.10060746475574        51.100629241168235       51.100651017580844       51.10067279399345        51.100694570406006       51.100716346818615       51.100738123231224       51.100759899643776       51.100781676056386       51.100803452468995       51.10082522888155        51.1008470052941         51.10086878170671        51.10089055811932        51.10091233453187        51.100924881822266       51.10090788386452        51.10089088590672        51.10087388794898        51.100856889991235       51.10083989203349        51.10082289407569        51.10080589611795        51.100788898160204       51.10077190020246        51.10075490224466        51.10073790428697        51.10072090632917        51.10070390837143        51.100686910413685       51.10069202811815        51.10070992764247        51.10073501774383        51.100767998581205       51.10080830025106        51.100848601920916       51.10088890359066        51.10092920526051        51.10096950693037        51.10100980860017        51.101050110269966       51.10109041193982        51.10113071360968        51.101171015279476       51.101211316949275       51.10125161861913        51.10129192028887        51.10133222195873        51.101302901483564       51.1012679648573         51.10123302823098        51.10119809160466        51.101163154978394       51.10112821835213        51.10109328172581        51.101058345099545       51.101023408473225       51.100988471846904       51.1009535352207         51.100918598594376       51.100883661968          51.10084872534179        51.10081845731139        51.100796892901826       51.10080812754671        51.10083210086992        51.10086730006202        51.100902499254175       51.10093769844622        51.10097289763837        51.101008096830526       51.10104329602257        51.10107849521472        51.10111369440682        51.10114889359892        51.101184092791016       51.101219291983114       51.10125449117527        51.101289690367366       51.101324889559464       51.10131900331862        51.10128230902376        51.101245614728896       51.10120892043403        51.10117222613917        51.10113553184431        51.10109883754944        51.10106214325458        51.10102544895972        51.1009887546648         51.100952060369934       51.10091536607507        51.10087867178021        51.10084197748529        51.100805283190425       51.10078134899004        51.10076748791994        51.10076979785839        51.100788915531155       51.10081314937685        51.10083738322254        51.10086161706829        51.10088585091398        51.100910084759676       51.10093431860537        51.100958552451004       51.100982786296754       51.10100702014245        51.10103125398814        51.10105548783383        51.101079721679525       51.10110395552522        51.10111116953078        51.101047083735466       51.10098299794021        51.10091891214495        51.10085482634963        51.10079074055437        51.100726654759114       51.1006625689638         51.10059848316848        51.10053439737328        51.10047031157802        51.100406225782706       51.10034213998739        51.10027805419213        51.100213968396815       51.100117076802576       51.10000000000002
[truncated: 21,171,393 more chars]
