# Supplementary material for: Numerical simulation research on thermal insulation performance of composite heat-insulation zone structure in hydrothermal high-temperature mine
Source: Sci Rep. 2024 Jun 18;14:14096. doi: 10.1038/s41598-024-64702-4 (PMC11189482; doi:10.1038/s41598-024-64702-4)
Supplement: Supplementary file 1 — Supplementary Information. [file 41598_2024_64702_MOESM1_ESM.zip › Heat-regulating circle scenario 3-2.xlsx]

## Sheet: Sheet1
0	51.1002	51.1	51.1	51.1	51.1	51.1	51.1	51.1	51.1	51.1	51.1	51.1	51.1	51.1	51.1	51.1	51.1	51.1	51.1	51.1	51.1	51.1	51.1	51.1	51.1	51.1	51.1	51.1	51.1	51.1	51.1	51.1	51.1	51.1	51.1	51.1	51.1	51.1	51.1	51.1	51.1	51.1	51.1	51.1	51.1	51.1	51.1	51.1	51.1
1	50.9918	51.022	51.0438	51.0593	51.071	51.0794	51.0853	51.089	51.0925	51.0944	51.0962	51.0971	51.098	51.0986	51.099	51.0993	51.0995	51.0996	51.0997	51.0998	51.0999	51.0999	51.0999	51.1	51.1	51.1	51.1	51.1	51.1	51.1	51.1	51.1	51.1	51.1	51.1	51.1	51.1	51.1	51.1	51.1	51.1	51.1	51.1	51.1	51.1	51.1	51.1	51.1	51.1
2	50.883	50.9412	50.9838	51.0145	51.0381	51.0553	51.0676	51.0756	51.083	51.0872	51.0911	51.0932	51.0952	51.0965	51.0974	51.0983	51.0987	51.099	51.0993	51.0995	51.0997	51.0998	51.0998	51.0999	51.0999	51.0999	51.1	51.1	51.1	51.1	51.1	51.1	51.1	51.1	51.1	51.1	51.1	51.1	51.1	51.1	51.1	51.1	51.1	51.1	51.1	51.1	51.1	51.1	51.1
3	50.7725	50.8491	50.9084	50.9534	50.9896	51.0172	51.038	51.052	51.0654	51.0733	51.0808	51.0852	51.0892	51.092	51.0939	51.0959	51.0967	51.0975	51.0983	51.0988	51.0991	51.0994	51.0995	51.0996	51.0997	51.0998	51.0999	51.0999	51.0999	51.1	51.1	51.1	51.1	51.1	51.1	51.1	51.1	51.1	51.1	51.1	51.1	51.1	51.1	51.1	51.1	51.1	51.1	51.1	51.1
4	50.6654	50.7587	50.8336	50.8922	50.9403	50.978	51.007	51.0272	51.0464	51.0582	51.0695	51.0761	51.0823	51.0867	51.0898	51.093	51.0944	51.0957	51.097	51.0978	51.0983	51.0988	51.0991	51.0993	51.0995	51.0997	51.0998	51.0998	51.0999	51.0999	51.0999	51.1	51.1	51.1	51.1	51.1	51.1	51.1	51.1	51.1	51.1	51.1	51.1	51.1	51.1	51.1	51.1	51.1	51.1
5	50.5685	50.6739	50.7606	50.8302	50.8886	50.9353	50.972	50.9983	51.0234	51.0394	51.0547	51.0642	51.0729	51.0793	51.0839	51.0886	51.0907	51.0928	51.0949	51.0962	51.097	51.0979	51.0984	51.0987	51.099	51.0993	51.0995	51.0996	51.0997	51.0998	51.0999	51.0999	51.0999	51.0999	51.1	51.1	51.1	51.1	51.1	51.1	51.1	51.1	51.1	51.1	51.1	51.1	51.1	51.1	51.1
6	50.4792	50.593	50.689	50.7678	50.835	50.8899	50.934	50.9664	50.9974	51.0179	51.0375	51.05	51.0617	51.0702	51.0766	51.083	51.0861	51.0891	51.0921	51.0941	51.0953	51.0966	51.0974	51.0979	51.0984	51.0989	51.0992	51.0993	51.0995	51.0997	51.0998	51.0998	51.0999	51.0999	51.0999	51.1	51.1	51.1	51.1	51.1	51.1	51.1	51.1	51.1	51.1	51.1	51.1	51.1	51.1
7	50.3973	50.5162	50.6187	50.7049	50.7795	50.8419	50.893	50.9315	50.9685	50.9936	51.0179	51.0336	51.0485	51.0595	51.068	51.0764	51.0806	51.0847	51.0887	51.0915	51.0932	51.095	51.0962	51.0969	51.0976	51.0983	51.0988	51.099	51.0992	51.0995	51.0997	51.0997	51.0998	51.0998	51.0999	51.0999	51.1	51.1	51.1	51.1	51.1	51.1	51.1	51.1	51.1	51.1	51.1	51.1	51.1
8	50.3442	50.4638	50.5681	50.6568	50.7345	50.8002	50.855	50.897	50.9376	50.966	50.9935	51.0121	51.0297	51.0431	51.0536	51.0642	51.0699	51.0754	51.0809	51.0848	51.0875	51.0902	51.092	51.0933	51.0946	51.0958	51.0966	51.0971	51.0976	51.0982	51.0986	51.0988	51.099	51.0992	51.0994	51.0995	51.0996	51.0996	51.0997	51.0998	51.0998	51.0999	51.0999	51.0999	51.0999	51.1	51.1	51.1	51.1
9	50.2971	50.4169	50.5221	50.6125	50.6923	50.7605	50.8181	50.8631	50.9066	50.9379	50.9684	50.9895	51.0097	51.0254	51.0381	51.0508	51.058	51.065	51.072	51.0771	51.0808	51.0846	51.0872	51.0891	51.091	51.0928	51.0941	51.0949	51.0957	51.0966	51.0973	51.0977	51.098	51.0984	51.0987	51.099	51.0991	51.0992	51.0993	51.0995	51.0996	51.0997	51.0998	51.0998	51.0998	51.0999	51.0999	51.0999	51.1
10	50.2501	50.37	50.4762	50.5682	50.6501	50.7208	50.7812	50.8291	50.8756	50.9099	50.9433	50.967	50.9897	51.0078	51.0225	51.0373	51.0461	51.0546	51.0631	51.0695	51.0742	51.0789	51.0824	51.0849	51.0874	51.0898	51.0915	51.0927	51.0938	51.095	51.0961	51.0966	51.0971	51.0976	51.0981	51.0984	51.0986	51.0988	51.099	51.0992	51.0994	51.0996	51.0996	51.0997	51.0997	51.0998	51.0998	51.0999	51.0999
11	50.203	50.3231	50.4303	50.5239	50.6079	50.6811	50.7444	50.7952	50.8446	50.8818	50.9182	50.9445	50.9698	50.9901	51.007	51.0239	51.0342	51.0442	51.0542	51.0618	51.0676	51.0733	51.0775	51.0807	51.0838	51.0868	51.089	51.0904	51.0919	51.0935	51.0948	51.0954	51.0961	51.0968	51.0974	51.0979	51.0981	51.0984	51.0986	51.0989	51.0992	51.0994	51.0995	51.0996	51.0996	51.0997	51.0998	51.0998	51.0999
12	50.156	50.2762	50.3843	50.4796	50.5657	50.6414	50.7075	50.7613	50.8137	50.8538	50.893	50.922	50.9498	50.9724	50.9915	51.0105	51.0223	51.0338	51.0454	51.0542	51.0609	51.0677	51.0727	51.0764	51.0802	51.0838	51.0864	51.0882	51.09	51.0919	51.0935	51.0943	51.0951	51.096	51.0968	51.0974	51.0977	51.098	51.0983	51.0986	51.0989	51.0992	51.0993	51.0994	51.0995	51.0996	51.0997	51.0998	51.0999
13	50.1089	50.2293	50.3384	50.4353	50.5235	50.6017	50.6706	50.7273	50.7827	50.8257	50.8679	50.8994	50.9299	50.9548	50.9759	50.9971	51.0104	51.0235	51.0365	51.0465	51.0543	51.0621	51.0679	51.0722	51.0766	51.0808	51.0839	51.086	51.0881	51.0903	51.0922	51.0932	51.0942	51.0952	51.0961	51.0968	51.0972	51.0976	51.0979	51.0983	51.0987	51.0991	51.0992	51.0993	51.0994	51.0995	51.0996	51.0998	51.0999
14	50.0618	50.1825	50.2925	50.391	50.4813	50.562	50.6337	50.6934	50.7517	50.7977	50.8428	50.8769	50.9099	50.9371	50.9604	50.9836	50.9985	51.0131	51.0276	51.0388	51.0477	51.0565	51.063	51.068	51.073	51.0778	51.0813	51.0837	51.0862	51.0888	51.0909	51.0921	51.0932	51.0944	51.0955	51.0963	51.0967	51.0972	51.0976	51.098	51.0985	51.0989	51.0991	51.0992	51.0993	51.0995	51.0996	51.0997	51.0998
15	50.0257	50.1464	50.257	50.3566	50.448	50.5303	50.6037	50.6652	50.7254	50.7733	50.8203	50.8562	50.891	50.9198	50.9446	50.9695	50.9856	51.0014	51.0172	51.0295	51.0392	51.049	51.0563	51.0619	51.0676	51.0731	51.0771	51.0799	51.0828	51.0858	51.0883	51.0897	51.0911	51.0925	51.0939	51.0948	51.0954	51.096	51.0966	51.0971	51.0977	51.0983	51.0985	51.0987	51.0988	51.099	51.0992	51.0994	51.0996
16	49.9968	50.1177	50.2286	50.3287	50.4208	50.5039	50.5783	50.6409	50.7021	50.7512	50.7995	50.8366	50.8727	50.9027	50.9288	50.9548	50.972	50.9889	51.0057	51.019	51.0296	51.0403	51.0484	51.0547	51.061	51.0672	51.0717	51.075	51.0784	51.0818	51.0849	51.0865	51.0882	51.0899	51.0916	51.0928	51.0936	51.0943	51.0951	51.0958	51.0966	51.0973	51.0976	51.0979	51.0981	51.0984	51.0986	51.0989	51.0992
17	49.9678	50.0889	50.2002	50.3008	50.3936	50.4775	50.5528	50.6165	50.6789	50.7292	50.7787	50.8171	50.8544	50.8857	50.9129	50.9402	50.9585	50.9764	50.9942	51.0085	51.02	51.0316	51.0404	51.0474	51.0544	51.0612	51.0664	51.0701	51.074	51.0779	51.0814	51.0833	51.0853	51.0874	51.0894	51.0908	51.0917	51.0926	51.0936	51.0945	51.0954	51.0963	51.0967	51.097	51.0974	51.0977	51.0981	51.0984	51.0988
18	49.9389	50.0601	50.1718	50.2729	50.3664	50.4511	50.5274	50.5922	50.6556	50.7072	50.7579	50.7975	50.836	50.8686	50.8971	50.9255	50.9449	50.9638	50.9828	50.998	51.0104	51.0228	51.0325	51.0401	51.0478	51.0553	51.061	51.0652	51.0696	51.074	51.0779	51.0802	51.0825	51.0848	51.0871	51.0888	51.0899	51.091	51.0921	51.0932	51.0943	51.0953	51.0958	51.0962	51.0967	51.0971	51.0975	51.0979	51.0983
19	49.91	50.0314	50.1433	50.245	50.3392	50.4247	50.502	50.5678	50.6324	50.6851	50.7371	50.778	50.8177	50.8515	50.8812	50.9109	50.9313	50.9513	50.9713	50.9875	51.0008	51.0141	51.0245	51.0329	51.0412	51.0494	51.0557	51.0603	51.0652	51.0701	51.0744	51.077	51.0796	51.0822	51.0849	51.0868	51.088	51.0893	51.0906	51.0918	51.0931	51.0944	51.0949	51.0954	51.0959	51.0964	51.0969	51.0974	51.0979
20	49.8811	50.0026	50.1149	50.2171	50.3119	50.3983	50.4765	50.5435	50.6091	50.6631	50.7163	50.7584	50.7994	50.8344	50.8653	50.8962	50.9177	50.9388	50.9598	50.977	50.9912	51.0054	51.0166	51.0256	51.0346	51.0435	51.0503	51.0555	51.0608	51.0661	51.0709	51.0738	51.0767	51.0797	51.0826	51.0848	51.0862	51.0876	51.0891	51.0905	51.092	51.0934	51.094	51.0946	51.0952	51.0958	51.0964	51.0969	51.0975
21	49.8522	49.9738	50.0865	50.1892	50.2847	50.3719	50.4511	50.5191	50.5859	50.6411	50.6955	50.7389	50.7811	50.8173	50.8495	50.8816	50.9041	50.9262	50.9484	50.9665	50.9816	50.9967	51.0086	51.0183	51.028	51.0375	51.0449	51.0506	51.0564	51.0622	51.0674	51.0706	51.0738	51.0771	51.0803	51.0827	51.0844	51.086	51.0876	51.0892	51.0908	51.0924	51.0931	51.0938	51.0945	51.0951	51.0958	51.0965	51.0971
22	49.8233	49.945	50.0581	50.1613	50.2575	50.3455	50.4257	50.4948	50.5626	50.6191	50.6747	50.7193	50.7628	50.8002	50.8336	50.8669	50.8905	50.9137	50.9369	50.956	50.972	50.988	51.0007	51.011	51.0214	51.0316	51.0396	51.0457	51.052	51.0583	51.0639	51.0674	51.071	51.0745	51.0781	51.0807	51.0825	51.0843	51.0861	51.0879	51.0897	51.0914	51.0922	51.093	51.0937	51.0945	51.0952	51.096	51.0967
23	49.7944	49.9163	50.0296	50.1334	50.2303	50.3191	50.4002	50.4704	50.5394	50.597	50.6539	50.6998	50.7445	50.7832	50.8177	50.8523	50.877	50.9012	50.9254	50.9455	50.9624	50.9793	50.9927	51.0038	51.0148	51.0257	51.0342	51.0408	51.0475	51.0543	51.0604	51.0642	51.0681	51.072	51.0758	51.0787	51.0807	51.0826	51.0846	51.0865	51.0885	51.0905	51.0913	51.0922	51.093	51.0938	51.0946	51.0955	51.0963
24	49.7654	49.8875	50.0012	50.1056	50.2031	50.2927	50.3748	50.4461	50.5161	50.575	50.6331	50.6802	50.7262	50.7661	50.8019	50.8376	50.8634	50.8887	50.914	50.9349	50.9527	50.9706	50.9848	50.9965	51.0082	51.0198	51.0289	51.0359	51.0431	51.0504	51.057	51.0611	51.0652	51.0694	51.0736	51.0767	51.0788	51.0809	51.0831	51.0852	51.0874	51.0895	51.0904	51.0914	51.0923	51.0932	51.0941	51.095	51.0959
25	49.7365	49.8587	49.9728	50.0777	50.1759	50.2663	50.3494	50.4217	50.4928	50.553	50.6123	50.6607	50.7079	50.749	50.786	50.823	50.8498	50.8761	50.9025	50.9244	50.9431	50.9618	50.9768	50.9892	51.0016	51.0138	51.0235	51.031	51.0387	51.0465	51.0535	51.0579	51.0623	51.0668	51.0713	51.0747	51.077	51.0793	51.0816	51.0839	51.0862	51.0885	51.0896	51.0906	51.0915	51.0925	51.0935	51.0945	51.0955
26	49.7076	49.83	49.9444	50.0498	50.1486	50.2399	50.3239	50.3974	50.4696	50.5309	50.5915	50.6411	50.6896	50.7319	50.7701	50.8083	50.8362	50.8636	50.891	50.9139	50.9335	50.9531	50.9689	50.9819	50.995	51.0079	51.0181	51.0261	51.0343	51.0426	51.05	51.0547	51.0595	51.0643	51.0691	51.0727	51.0751	51.0776	51.0801	51.0826	51.0851	51.0875	51.0887	51.0898	51.0908	51.0919	51.0929	51.094	51.0951
27	49.6787	49.8012	49.916	50.0219	50.1214	50.2134	50.2985	50.373	50.4463	50.5089	50.5707	50.6216	50.6713	50.7148	50.7543	50.7937	50.8226	50.8511	50.8796	50.9034	50.9239	50.9444	50.9609	50.9747	50.9884	51.002	51.0128	51.0212	51.0299	51.0386	51.0465	51.0515	51.0566	51.0617	51.0668	51.0706	51.0733	51.0759	51.0786	51.0812	51.0839	51.0866	51.0878	51.0889	51.0901	51.0912	51.0924	51.0935	51.0946
28	49.6498	49.7724	49.8875	49.994	50.0942	50.187	50.2731	50.3487	50.4231	50.4869	50.5499	50.602	50.653	50.6978	50.7384	50.779	50.809	50.8386	50.8681	50.8929	50.9143	50.9357	50.953	50.9674	50.9818	50.9961	51.0074	51.0163	51.0255	51.0347	51.043	51.0483	51.0537	51.0591	51.0645	51.0686	51.0714	51.0743	51.0771	51.0799	51.0828	51.0856	51.0869	51.0881	51.0894	51.0906	51.0918	51.093	51.0942
29	49.6233	49.746	49.8614	49.9683	50.0691	50.1627	50.2495	50.326	50.4014	50.4663	50.5304	50.5836	50.6356	50.6815	50.7232	50.7649	50.7959	50.8264	50.8568	50.8825	50.9047	50.9269	50.945	50.96	50.975	50.9899	51.0018	51.0111	51.0208	51.0305	51.0392	51.0448	51.0505	51.0562	51.062	51.0663	51.0693	51.0723	51.0753	51.0783	51.0813	51.0843	51.0857	51.0871	51.0884	51.0897	51.091	51.0923	51.0936
30	49.6063	49.7291	49.8445	49.9516	50.0526	50.1463	50.2335	50.3104	50.3861	50.4514	50.5159	50.5696	50.6221	50.6685	50.7107	50.7529	50.7844	50.8154	50.8464	50.8726	50.8953	50.918	50.9365	50.952	50.9675	50.9828	50.9951	51.0048	51.0149	51.0249	51.034	51.04	51.046	51.052	51.058	51.0626	51.0658	51.0691	51.0723	51.0755	51.0788	51.082	51.0835	51.085	51.0865	51.0879	51.0894	51.0908	51.0923
31	49.5894	49.7121	49.8277	49.9349	50.036	50.13	50.2174	50.2947	50.3708	50.4365	50.5015	50.5556	50.6086	50.6555	50.6982	50.741	50.7729	50.8045	50.836	50.8627	50.8859	50.9091	50.9281	50.944	50.9599	50.9757	50.9885	50.9985	51.009	51.0194	51.0289	51.0351	51.0414	51.0478	51.0541	51.059	51.0624	51.0658	51.0693	51.0727	51.0762	51.0797	51.0814	51.083	51.0846	51.0862	51.0877	51.0893	51.0909
32	49.5724	49.6952	49.8108	49.9181	50.0194	50.1137	50.2014	50.279	50.3554	50.4216	50.487	50.5416	50.5951	50.6424	50.6857	50.729	50.7615	50.7935	50.8255	50.8528	50.8765	50.9002	50.9196	50.936	50.9524	50.9687	50.9818	50.9923	51.0031	51.0139	51.0237	51.0303	51.0369	51.0435	51.0502	51.0553	51.059	51.0626	51.0663	51.07	51.0737	51.0773	51.0792	51.0809	51.0827	51.0844	51.0861	51.0878	51.0896
33	49.5554	49.6782	49.7939	49.9014	50.0029	50.0974	50.1854	50.2633	50.3401	50.4067	50.4725	50.5276	50.5815	50.6294	50.6732	50.717	50.75	50.7826	50.8151	50.8429	50.8671	50.8913	50.9112	50.928	50.9449	50.9616	50.9751	50.986	50.9972	51.0084	51.0186	51.0254	51.0323	51.0393	51.0463	51.0516	51.0555	51.0594	51.0633	51.0672	51.0711	51.075	51.077	51.0789	51.0807	51.0826	51.0845	51.0864	51.0882
34	49.5385	49.6613	49.777	49.8846	49.9863	50.0811	50.1694	50.2476	50.3248	50.3918	50.4581	50.5136	50.568	50.6164	50.6607	50.705	50.7385	50.7716	50.8047	50.8329	50.8577	50.8824	50.9028	50.9201	50.9373	50.9545	50.9684	50.9797	50.9913	51.0029	51.0134	51.0206	51.0278	51.0351	51.0424	51.048	51.0521	51.0562	51.0603	51.0644	51.0685	51.0727	51.0748	51.0768	51.0788	51.0808	51.0828	51.0849	51.0869
35	49.5215	49.6443	49.7602	49.8679	49.9698	50.0647	50.1533	50.232	50.3094	50.3769	50.4436	50.4996	50.5545	50.6034	50.6482	50.693	50.7271	50.7607	50.7942	50.823	50.8483	50.8735	50.8943	50.9121	50.9298	50.9474	50.9618	50.9734	50.9853	50.9974	51.0083	51.0157	51.0233	51.0309	51.0384	51.0443	51.0487	51.053	51.0573	51.0616	51.066	51.0704	51.0726	51.0748	51.0769	51.0791	51.0812	51.0834	51.0855
36	49.5046	49.6274	49.7433	49.8512	49.9532	50.0484	50.1373	50.2163	50.2941	50.362	50.4291	50.4856	50.541	50.5903	50.6357	50.681	50.7156	50.7497	50.7838	50.8131	50.8388	50.8646	50.8859	50.9041	50.9223	50.9403	50.9551	50.9671	50.9794	50.9918	51.0032	51.0109	51.0187	51.0266	51.0345	51.0407	51.0452	51.0498	51.0543	51.0589	51.0634	51.068	51.0704	51.0727	51.075	51.0773	51.0796	51.0819	51.0842
37	49.4876	49.6104	49.7264	49.8344	49.9367	50.0321	50.1213	50.2006	50.2788	50.3471	50.4146	50.4716	50.5274	50.5773	50.6232	50.6691	50.7041	50.7388	50.7734	50.8032	50.8294	50.8557	50.8775	50.8961	50.9147	50.9332	50.9484	50.9608	50.9735	50.9863	50.998	51.006	51.0142	51.0224	51.0306	51.037	51.0418	51.0465	51.0513	51.0561	51.0609	51.0657	51.0682	51.0707	51.0731	51.0755	51.078	51.0804	51.0828
38	49.4706	49.5935	49.7095	49.8177	49.9201	50.0158	50.1053	50.1849	50.2635	50.3322	50.4002	50.4576	50.5139	50.5643	50.6107	50.6571	50.6927	50.7278	50.7629	50.7933	50.82	50.8468	50.869	50.8881	50.9072	50.9261	50.9417	50.9545	50.9676	50.9808	50.9929	51.0012	51.0097	51.0182	51.0267	51.0334	51.0383	51.0433	51.0483	51.0533	51.0583	51.0634	51.066	51.0686	51.0712	51.0738	51.0763	51.0789	51.0815
39	49.4537	49.5765	49.6927	49.8009	49.9036	49.9995	50.0892	50.1692	50.2481	50.3173	50.3857	50.4436	50.5004	50.5513	50.5982	50.6451	50.6812	50.7169	50.7525	50.7833	50.8106	50.8379	50.8606	50.8801	50.8996	50.919	50.9351	50.9482	50.9617	50.9753	50.9877	50.9964	51.0051	51.0139	51.0228	51.0297	51.0349	51.0401	51.0453	51.0505	51.0558	51.061	51.0638	51.0666	51.0693	51.072	51.0747	51.0774	51.0801
40	49.4367	49.5596	49.6758	49.7842	49.887	49.9831	50.0732	50.1535	50.2328	50.3024	50.3712	50.4296	50.4869	50.5383	50.5857	50.6331	50.6697	50.7059	50.7421	50.7734	50.8012	50.829	50.8522	50.8721	50.8921	50.912	50.9284	50.9419	50.9558	50.9698	50.9826	50.9915	51.0006	51.0097	51.0188	51.026	51.0315	51.0369	51.0423	51.0478	51.0532	51.0587	51.0616	51.0645	51.0674	51.0702	51.0731	51.0759	51.0787
41	49.4198	49.5426	49.6589	49.7675	49.8704	49.9668	50.0572	50.1379	50.2175	50.2875	50.3568	50.4156	50.4734	50.5252	50.5732	50.6211	50.6583	50.695	50.7316	50.7635	50.7918	50.8201	50.8437	50.8642	50.8846	50.9049	50.9217	50.9356	50.9499	50.9643	50.9774	50.9867	50.996	51.0055	51.0149	51.0224	51.028	51.0337	51.0393	51.045	51.0507	51.0564	51.0595	51.0625	51.0655	51.0684	51.0714	51.0744	51.0774
42	49.4028	49.5257	49.642	49.7507	49.8539	49.9505	50.0411	50.1222	50.2021	50.2726	50.3423	50.4016	50.4598	50.5122	50.5607	50.6091	50.6468	50.684	50.7212	50.7536	50.7824	50.8111	50.8353	50.8562	50.877	50.8978	50.915	50.9293	50.944	50.9587	50.9723	50.9818	50.9915	51.0012	51.011	51.0187	51.0246	51.0305	51.0363	51.0422	51.0481	51.054	51.0573	51.0604	51.0635	51.0667	51.0698	51.0729	51.076
43	49.3859	49.5087	49.6252	49.734	49.8373	49.9342	50.0251	50.1065	50.1868	50.2577	50.3278	50.3876	50.4463	50.4992	50.5482	50.5972	50.6353	50.6731	50.7108	50.7436	50.7729	50.8022	50.8269	50.8482	50.8695	50.8907	50.9084	50.923	50.9381	50.9532	50.9671	50.977	50.987	50.997	51.0071	51.0151	51.0212	51.0272	51.0333	51.0394	51.0456	51.0517	51.0551	51.0584	51.0616	51.0649	51.0682	51.0714	51.0747
44	49.3689	49.4918	49.6083	49.7173	49.8208	49.9178	50.0091	50.0908	50.1715	50.2427	50.3134	50.3736	50.4328	50.4862	50.5357	50.5852	50.6239	50.6621	50.7003	50.7337	50.7635	50.7933	50.8184	50.8402	50.862	50.8836	50.9017	50.9167	50.9322	50.9477	50.962	50.9721	50.9824	50.9928	51.0032	51.0114	51.0177	51.024	51.0303	51.0366	51.043	51.0494	51.0529	51.0563	51.0597	51.0631	51.0665	51.0699	51.0733
45	49.3519	49.4748	49.5914	49.7005	49.8042	49.9015	49.9931	50.0751	50.1562	50.2278	50.2989	50.3596	50.4193	50.4732	50.5232	50.5732	50.6124	50.6512	50.6899	50.7238	50.7541	50.7844	50.81	50.8322	50.8544	50.8765	50.895	50.9104	50.9263	50.9422	50.9568	50.9673	50.9779	50.9886	50.9992	51.0078	51.0143	51.0208	51.0273	51.0339	51.0404	51.047	51.0507	51.0543	51.0578	51.0614	51.0649	51.0684	51.072
46	49.335	49.4579	49.5746	49.6838	49.7877	49.8852	49.977	50.0595	50.1408	50.2129	50.2844	50.3456	50.4057	50.4601	50.5107	50.5612	50.6009	50.6402	50.6795	50.7139	50.7447	50.7755	50.8016	50.8242	50.8469	50.8694	50.8884	50.9041	50.9204	50.9367	50.9517	50.9624	50.9733	50.9843	50.9953	51.0041	51.0108	51.0176	51.0243	51.0311	51.0379	51.0447	51.0485	51.0522	51.0559	51.0596	51.0633	51.0669	51.0706
47	49.318	49.4409	49.5577	49.667	49.7711	49.8689	49.961	50.0438	50.1255	50.198	50.2699	50.3316	50.3922	50.4471	50.4982	50.5492	50.5895	50.6293	50.6691	50.704	50.7353	50.7666	50.7931	50.8162	50.8393	50.8623	50.8817	50.8978	50.9145	50.9312	50.9465	50.9576	50.9688	50.9801	50.9914	51.0004	51.0074	51.0144	51.0213	51.0283	51.0353	51.0424	51.0463	51.0502	51.054	51.0578	51.0616	51.0654	51.0693
48	49.3011	49.424	49.5408	49.6503	49.7546	49.8526	49.945	50.0281	50.1102	50.1831	50.2555	50.3176	50.3787	50.4341	50.4857	50.5373	50.578	50.6183	50.6586	50.694	50.7259	50.7577	50.7847	50.8083	50.8318	50.8553	50.875	50.8916	50.9086	50.9256	50.9414	50.9527	50.9643	50.9759	50.9875	50.9968	51.004	51.0111	51.0183	51.0255	51.0328	51.04	51.0441	51.0481	51.0521	51.056	51.06	51.064	51.0679
49	49.2841	49.407	49.5239	49.6336	49.738	49.8362	49.9289	50.0124	50.0948	50.1682	50.241	50.3036	50.3652	50.4211	50.4732	50.5253	50.5666	50.6074	50.6482	50.6841	50.7165	50.7488	50.7763	50.8003	50.8243	50.8482	50.8683	50.8853	50.9027	50.9201	50.9362	50.9479	50.9597	50.9716	50.9836	50.9931	51.0005	51.0079	51.0153	51.0228	51.0302	51.0377	51.0419	51.0461	51.0502	51.0543	51.0584	51.0625	51.0666
50	49.2671	49.3901	49.5071	49.6168	49.7214	49.8199	49.9129	49.9967	50.0795	50.1533	50.2265	50.2896	50.3517	50.408	50.4607	50.5133	50.5551	50.5964	50.6378	50.6742	50.707	50.7399	50.7678	50.7923	50.8167	50.8411	50.8617	50.879	50.8968	50.9146	50.9311	50.9431	50.9552	50.9674	50.9796	50.9895	50.9971	51.0047	51.0123	51.02	51.0277	51.0354	51.0397	51.044	51.0483	51.0525	51.0567	51.061	51.0652
51	49.2502	49.3731	49.4902	49.6001	49.7049	49.8036	49.8969	49.981	50.0642	50.1384	50.2121	50.2756	50.3381	50.395	50.4482	50.5013	50.5436	50.5855	50.6273	50.6643	50.6976	50.731	50.7594	50.7843	50.8092	50.834	50.855	50.8727	50.8909	50.9091	50.9259	50.9382	50.9506	50.9632	50.9757	50.9858	50.9937	51.0015	51.0093	51.0172	51.0251	51.033	51.0376	51.042	51.0463	51.0507	51.0551	51.0595	51.0639
52	49.2332	49.3562	49.4733	49.5833	49.6883	49.7873	49.8809	49.9654	50.0489	50.1235	50.1976	50.2616	50.3246	50.382	50.4357	50.4893	50.5322	50.5745	50.6169	50.6544	50.6882	50.7221	50.751	50.7763	50.8017	50.8269	50.8483	50.8664	50.885	50.9036	50.9208	50.9334	50.9461	50.9589	50.9718	50.9821	50.9902	50.9983	51.0063	51.0144	51.0226	51.0307	51.0354	51.0399	51.0444	51.049	51.0535	51.058	51.0625
53	49.2163	49.3392	49.4564	49.5666	49.6718	49.771	49.8648	49.9497	50.0335	50.1086	50.1831	50.2476	50.3111	50.369	50.4232	50.4773	50.5207	50.5636	50.6065	50.6444	50.6788	50.7132	50.7425	50.7683	50.7941	50.8198	50.8416	50.8601	50.8791	50.8981	50.9156	50.9285	50.9416	50.9547	50.9679	50.9785	50.9868	50.9951	51.0033	51.0116	51.02	51.0284	51.0332	51.0379	51.0425	51.0472	51.0518	51.0565	51.0611
54	49.1993	49.3223	49.4396	49.5499	49.6552	49.7546	49.8488	49.934	50.0182	50.0937	50.1686	50.2336	50.2976	50.356	50.4107	50.4654	50.5092	50.5526	50.596	50.6345	50.6694	50.7043	50.7341	50.7603	50.7866	50.8127	50.835	50.8538	50.8731	50.8925	50.9105	50.9237	50.937	50.9505	50.964	50.9748	50.9833	50.9918	51.0003	51.0089	51.0175	51.026	51.031	51.0358	51.0406	51.0454	51.0502	51.055	51.0598
55	49.1824	49.3053	49.4227	49.5331	49.6387	49.7383	49.8328	49.9183	50.0029	50.0788	50.1542	50.2196	50.284	50.3429	50.3982	50.4534	50.4978	50.5417	50.5856	50.6246	50.66	50.6954	50.7257	50.7524	50.779	50.8056	50.8283	50.8475	50.8672	50.887	50.9054	50.9188	50.9325	50.9463	50.96	50.9712	50.9799	50.9886	50.9973	51.0061	51.0149	51.0237	51.0288	51.0338	51.0387	51.0436	51.0486	51.0535	51.0584
56	49.1654	49.2884	49.4058	49.5164	49.6221	49.722	49.8167	49.9026	49.9875	50.0639	50.1397	50.2056	50.2705	50.3299	50.3857	50.4414	50.4863	50.5307	50.5752	50.6147	50.6506	50.6865	50.7172	50.7444	50.7715	50.7985	50.8216	50.8412	50.8613	50.8815	50.9002	50.914	50.9279	50.942	50.9561	50.9675	50.9765	50.9854	50.9944	51.0033	51.0123	51.0214	51.0266	51.0317	51.0368	51.0419	51.0469	51.052	51.0571
57	49.1484	49.2715	49.3889	49.4997	49.6056	49.7057	49.8007	49.887	49.9722	50.049	50.1252	50.1916	50.257	50.3169	50.3732	50.4294	50.4748	50.5198	50.5647	50.6047	50.6411	50.6775	50.7088	50.7364	50.764	50.7915	50.815	50.8349	50.8554	50.876	50.8951	50.9091	50.9234	50.9378	50.9522	50.9639	50.973	50.9822	50.9914	51.0005	51.0098	51.0191	51.0244	51.0297	51.0349	51.0401	51.0453	51.0505	51.0557
58	49.1344	49.2574	49.3749	49.4857	49.5918	49.692	49.7873	49.8738	49.9593	50.0364	50.1129	50.1796	50.2454	50.3056	50.3623	50.4189	50.4647	50.5101	50.5554	50.5958	50.6326	50.6694	50.701	50.7289	50.7569	50.7847	50.8086	50.8288	50.8497	50.8705	50.8899	50.9042	50.9188	50.9334	50.9481	50.96	50.9694	50.9787	50.9881	50.9975	51.0069	51.0164	51.0219	51.0273	51.0326	51.038	51.0433	51.0487	51.054
59	49.1247	49.2477	49.3652	49.476	49.5821	49.6824	49.7777	49.8643	49.9499	50.0272	50.1038	50.1707	50.2366	50.297	50.3538	50.4106	50.4566	50.5022	50.5477	50.5883	50.6253	50.6623	50.6942	50.7223	50.7505	50.7785	50.8026	50.8231	50.8441	50.8652	50.8848	50.8993	50.914	50.9289	50.9437	50.9558	50.9653	50.9748	50.9844	50.9939	51.0035	51.0132	51.0188	51.0243	51.0298	51.0353	51.0408	51.0462	51.0517
60	49.115	49.238	49.3555	49.4663	49.5724	49.6728	49.7682	49.8549	49.9406	50.0179	50.0947	50.1617	50.2278	50.2884	50.3454	50.4024	50.4486	50.4943	50.54	50.5809	50.6181	50.6553	50.6874	50.7157	50.7441	50.7724	50.7966	50.8173	50.8385	50.8598	50.8796	50.8943	50.9093	50.9243	50.9393	50.9516	50.9613	50.971	50.9807	50.9904	51.0002	51.01	51.0157	51.0214	51.027	51.0326	51.0382	51.0438	51.0494
61	49.1053	49.2283	49.3458	49.4566	49.5628	49.6632	49.7586	49.8454	49.9312	50.0087	50.0856	50.1528	50.219	50.2797	50.3369	50.3941	50.4405	50.4864	50.5324	50.5734	50.6108	50.6483	50.6805	50.7091	50.7377	50.7662	50.7906	50.8115	50.833	50.8545	50.8745	50.8894	50.9045	50.9197	50.935	50.9474	50.9573	50.9671	50.977	50.9869	50.9968	51.0068	51.0127	51.0184	51.0242	51.0299	51.0357	51.0414	51.0472
62	49.0957	49.2186	49.3361	49.4469	49.5531	49.6536	49.7491	49.836	49.9218	49.9995	50.0765	50.1438	50.2102	50.2711	50.3285	50.3858	50.4324	50.4785	50.5247	50.5659	50.6036	50.6412	50.6737	50.7025	50.7313	50.76	50.7846	50.8057	50.8274	50.8491	50.8693	50.8844	50.8997	50.9152	50.9306	50.9432	50.9532	50.9633	50.9733	50.9833	50.9934	51.0036	51.0096	51.0155	51.0214	51.0273	51.0331	51.039	51.0449
63	49.086	49.2089	49.3264	49.4372	49.5434	49.644	49.7396	49.8265	49.9125	49.9902	50.0674	50.1349	50.2013	50.2625	50.32	50.3775	50.4243	50.4707	50.517	50.5584	50.5963	50.6342	50.6669	50.6959	50.7249	50.7538	50.7787	50.8	50.8219	50.8438	50.8642	50.8795	50.895	50.9106	50.9262	50.939	50.9492	50.9594	50.9696	50.9798	50.9901	51.0004	51.0065	51.0126	51.0186	51.0246	51.0306	51.0366	51.0426
64	49.0763	49.1991	49.3166	49.4275	49.5338	49.6343	49.73	49.8171	49.9031	49.981	50.0583	50.1259	50.1925	50.2538	50.3116	50.3693	50.4163	50.4628	50.5093	50.551	50.5891	50.6271	50.66	50.6892	50.7185	50.7476	50.7727	50.7942	50.8163	50.8384	50.859	50.8745	50.8902	50.906	50.9219	50.9348	50.9452	50.9555	50.9659	50.9762	50.9867	50.9972	51.0035	51.0096	51.0158	51.0219	51.028	51.0342	51.0403
65	49.0666	49.1894	49.3069	49.4178	49.5241	49.6247	49.7205	49.8076	49.8938	49.9718	50.0492	50.117	50.1837	50.2452	50.3031	50.361	50.4082	50.4549	50.5016	50.5435	50.5818	50.6201	50.6532	50.6826	50.7121	50.7414	50.7667	50.7884	50.8107	50.8331	50.8539	50.8696	50.8854	50.9015	50.9175	50.9306	50.9411	50.9517	50.9622	50.9727	50.9833	50.994	51.0004	51.0067	51.013	51.0192	51.0255	51.0317	51.038
66	49.0569	49.1797	49.2972	49.4081	49.5144	49.6151	49.7109	49.7982	49.8844	49.9625	50.0401	50.108	50.1749	50.2366	50.2946	50.3527	50.4001	50.447	50.494	50.536	50.5745	50.6131	50.6464	50.676	50.7056	50.7352	50.7607	50.7827	50.8052	50.8277	50.8488	50.8646	50.8807	50.8969	50.9131	50.9264	50.9371	50.9478	50.9585	50.9692	50.98	50.9908	50.9973	51.0037	51.0101	51.0165	51.0229	51.0293	51.0357
67	49.0473	49.17	49.2875	49.3985	49.5048	49.6055	49.7014	49.7887	49.8751	49.9533	50.031	50.099	50.1661	50.2279	50.2862	50.3445	50.392	50.4392	50.4863	50.5286	50.5673	50.606	50.6396	50.6694	50.6992	50.729	50.7548	50.7769	50.7996	50.8224	50.8436	50.8596	50.8759	50.8923	50.9087	50.9222	50.9331	50.9439	50.9548	50.9656	50.9766	50.9876	50.9942	51.0008	51.0073	51.0139	51.0204	51.0269	51.0334
68	49.0376	49.1603	49.2778	49.3888	49.4951	49.5959	49.6918	49.7792	49.8657	49.9441	50.0219	50.0901	50.1573	50.2193	50.2777	50.3362	50.384	50.4313	50.4786	50.5211	50.56	50.599	50.6327	50.6628	50.6928	50.7228	50.7488	50.7711	50.7941	50.817	50.8385	50.8547	50.8712	50.8878	50.9044	50.918	50.9291	50.9401	50.9511	50.9621	50.9732	50.9844	50.9912	50.9979	51.0045	51.0112	51.0178	51.0245	51.0312
69	49.0279	49.1506	49.2681	49.3791	49.4854	49.5863	49.6823	49.7698	49.8563	49.9348	50.0128	50.0811	50.1485	50.2107	50.2693	50.3279	50.3759	50.4234	50.4709	50.5136	50.5528	50.5919	50.6259	50.6562	50.6864	50.7166	50.7428	50.7653	50.7885	50.8117	50.8333	50.8497	50.8664	50.8832	50.9	50.9139	50.925	50.9362	50.9474	50.9586	50.9699	50.9812	50.9881	50.9949	51.0017	51.0085	51.0153	51.0221	51.0289
70	49.0182	49.1409	49.2584	49.3694	49.4758	49.5767	49.6727	49.7603	49.847	49.9256	50.0037	50.0722	50.1397	50.202	50.2608	50.3196	50.3678	50.4155	50.4632	50.5061	50.5455	50.5849	50.6191	50.6496	50.68	50.7105	50.7368	50.7596	50.7829	50.8063	50.8282	50.8448	50.8616	50.8786	50.8956	50.9097	50.921	50.9323	50.9437	50.955	50.9665	50.978	50.985	50.992	50.9989	51.0058	51.0128	51.0197	51.0266
71	49.0085	49.1312	49.2486	49.3597	49.4661	49.567	49.6632	49.7509	49.8376	49.9164	49.9946	50.0632	50.1309	50.1934	50.2524	50.3114	50.3597	50.4077	50.4556	50.4987	50.5383	50.5778	50.6122	50.6429	50.6736	50.7043	50.7308	50.7538	50.7774	50.801	50.823	50.8398	50.8569	50.8741	50.8912	50.9055	50.917	50.9285	50.94	50.9515	50.9631	50.9748	50.982	50.989	50.9961	51.0032	51.0102	51.0173	51.0243
72	48.9988	49.1215	49.2389	49.35	49.4564	49.5574	49.6537	49.7414	49.8283	49.9071	49.9854	50.0543	50.1221	50.1848	50.2439	50.3031	50.3517	50.3998	50.4479	50.4912	50.531	50.5708	50.6054	50.6363	50.6672	50.6981	50.7249	50.748	50.7718	50.7956	50.8179	50.8349	50.8521	50.8695	50.8869	50.9013	50.9129	50.9246	50.9363	50.948	50.9598	50.9716	50.9789	50.9861	50.9933	51.0005	51.0077	51.0148	51.022
73	48.9892	49.1118	49.2292	49.3403	49.4468	49.5478	49.6441	49.732	49.8189	49.8979	49.9763	50.0453	50.1133	50.1761	50.2355	50.2948	50.3436	50.3919	50.4402	50.4837	50.5237	50.5638	50.5986	50.6297	50.6608	50.6919	50.7189	50.7423	50.7662	50.7903	50.8127	50.8299	50.8473	50.8649	50.8825	50.8971	50.9089	50.9207	50.9326	50.9444	50.9564	50.9684	50.9758	50.9832	50.9905	50.9978	51.0051	51.0124	51.0197
74	48.9795	49.1021	49.2195	49.3306	49.4371	49.5382	49.6346	49.7225	49.8095	49.8887	49.9672	50.0364	50.1045	50.1675	50.227	50.2866	50.3355	50.384	50.4325	50.4763	50.5165	50.5567	50.5918	50.6231	50.6544	50.6857	50.7129	50.7365	50.7607	50.7849	50.8076	50.825	50.8426	50.8603	50.8781	50.8929	50.9049	50.9169	50.9289	50.9409	50.953	50.9652	50.9728	50.9802	50.9877	50.9951	51.0026	51.01	51.0175
75	48.9698	49.0924	49.2098	49.3209	49.4274	49.5286	49.625	49.7131	49.8002	49.8794	49.9581	50.0274	50.0957	50.1589	50.2186	50.2783	50.3274	50.3761	50.4248	50.4688	50.5092	50.5497	50.5849	50.6165	50.648	50.6795	50.7069	50.7307	50.7551	50.7796	50.8024	50.82	50.8378	50.8558	50.8737	50.8887	50.9008	50.913	50.9252	50.9374	50.9497	50.962	50.9697	50.9773	50.9849	50.9924	51	51.0076	51.0152
76	48.9601	49.0826	49.2001	49.3112	49.4178	49.519	49.6155	49.7036	49.7908	49.8702	49.949	50.0185	50.0869	50.1502	50.2101	50.27	50.3194	50.3683	50.4172	50.4613	50.502	50.5426	50.5781	50.6099	50.6416	50.6733	50.701	50.7249	50.7496	50.7742	50.7973	50.815	50.833	50.8512	50.8694	50.8845	50.8968	50.9091	50.9215	50.9338	50.9463	50.9588	50.9666	50.9743	50.9821	50.9898	50.9975	51.0052	51.0129
77	48.9504	49.0729	49.1904	49.3015	49.4081	49.5093	49.6059	49.6942	49.7815	49.861	49.9399	50.0095	50.0781	50.1416	50.2017	50.2617	50.3113	50.3604	50.4095	50.4538	50.4947	50.5356	50.5713	50.6032	50.6352	50.6671	50.695	50.7192	50.744	50.7689	50.7922	50.8101	50.8283	50.8466	50.865	50.8803	50.8928	50.9053	50.9178	50.9303	50.9429	50.9556	50.9635	50.9714	50.9792	50.9871	50.9949	51.0028	51.0106
78	48.9407	49.0632	49.1807	49.2918	49.3984	49.4997	49.5964	49.6847	49.7721	49.8517	49.9308	50.0005	50.0693	50.133	50.1932	50.2535	50.3032	50.3525	50.4018	50.4464	50.4875	50.5286	50.5645	50.5966	50.6288	50.6609	50.689	50.7134	50.7384	50.7635	50.787	50.8051	50.8235	50.8421	50.8606	50.8761	50.8888	50.9014	50.9141	50.9268	50.9396	50.9524	50.9605	50.9685	50.9764	50.9844	50.9924	51.0004	51.0083
79	48.9311	49.0535	49.1709	49.2821	49.3888	49.4901	49.5868	49.6753	49.7628	49.8425	49.9217	49.9916	50.0605	50.1243	50.1848	50.2452	50.2951	50.3446	50.3941	50.4389	50.4802	50.5215	50.5576	50.59	50.6224	50.6547	50.683	50.7076	50.7329	50.7582	50.7819	50.8002	50.8188	50.8375	50.8563	50.8719	50.8847	50.8975	50.9104	50.9232	50.9362	50.9492	50.9574	50.9655	50.9736	50.9817	50.9898	50.9979	51.006
80	48.9214	49.0438	49.1612	49.2724	49.3791	49.4805	49.5773	49.6658	49.7534	49.8333	49.9126	49.9826	50.0517	50.1157	50.1763	50.2369	50.2871	50.3368	50.3864	50.4314	50.473	50.5145	50.5508	50.5834	50.616	50.6486	50.677	50.7019	50.7273	50.7528	50.7767	50.7952	50.814	50.8329	50.8519	50.8677	50.8807	50.8937	50.9067	50.9197	50.9328	50.946	50.9543	50.9626	50.9708	50.9791	50.9873	50.9955	51.0038
81	48.9117	49.0341	49.1515	49.2627	49.3694	49.4709	49.5677	49.6564	49.744	49.824	49.9035	49.9737	50.0429	50.1071	50.1679	50.2287	50.279	50.3289	50.3788	50.424	50.4657	50.5074	50.544	50.5768	50.6096	50.6424	50.6711	50.6961	50.7218	50.7475	50.7716	50.7903	50.8092	50.8284	50.8475	50.8635	50.8767	50.8898	50.903	50.9161	50.9295	50.9428	50.9513	50.9596	50.968	50.9764	50.9847	50.9931	51.0015
82	48.902	49.0244	49.1418	49.253	49.3598	49.4613	49.5582	49.6469	49.7347	49.8148	49.8944	49.9647	50.0341	50.0984	50.1594	50.2204	50.2709	50.321	50.3711	50.4165	50.4584	50.5004	50.5371	50.5702	50.6032	50.6362	50.6651	50.6903	50.7162	50.7421	50.7664	50.7853	50.8045	50.8238	50.8431	50.8593	50.8726	50.886	50.8993	50.9126	50.9261	50.9396	50.9482	50.9567	50.9652	50.9737	50.9822	50.9907	50.9992
83	48.8923	49.0147	49.1321	49.2433	49.3501	49.4517	49.5487	49.6375	49.7253	49.8056	49.8853	49.9558	50.0253	50.0898	50.151	50.2121	50.2628	50.3131	50.3634	50.409	50.4512	50.4934	50.5303	50.5635	50.5968	50.63	50.6591	50.6845	50.7106	50.7368	50.7613	50.7804	50.7997	50.8192	50.8388	50.8551	50.8686	50.8821	50.8956	50.9091	50.9227	50.9364	50.9451	50.9538	50.9624	50.971	50.9797	50.9883	50.9969
84	48.8827	49.005	49.1224	49.2336	49.3404	49.442	49.5391	49.628	49.716	49.7963	49.8762	49.9468	50.0165	50.0812	50.1425	50.2038	50.2548	50.3052	50.3557	50.4015	50.4439	50.4863	50.5235	50.5569	50.5904	50.6238	50.6531	50.6788	50.7051	50.7314	50.7561	50.7754	50.7949	50.8147	50.8344	50.8509	50.8646	50.8782	50.8919	50.9055	50.9193	50.9331	50.9421	50.9508	50.9596	50.9683	50.9771	50.9859	50.9946
85	48.873	48.9953	49.1127	49.2239	49.3308	49.4324	49.5296	49.6186	49.7066	49.7871	49.8671	49.9379	50.0077	50.0725	50.134	50.1956	50.2467	50.2974	50.3481	50.3941	50.4367	50.4793	50.5167	50.5503	50.584	50.6176	50.6472	50.673	50.6995	50.7261	50.751	50.7704	50.7902	50.8101	50.83	50.8467	50.8606	50.8744	50.8882	50.902	50.916	50.9299	50.939	50.9479	50.9568	50.9657	50.9746	50.9834	50.9923
86	48.8633	48.9856	49.1029	49.2142	49.3211	49.4228	49.52	49.6091	49.6973	49.7779	49.858	49.9289	49.9989	50.0639	50.1256	50.1873	50.2386	50.2895	50.3404	50.3866	50.4294	50.4722	50.5098	50.5437	50.5776	50.6114	50.6412	50.6672	50.694	50.7207	50.7459	50.7655	50.7854	50.8055	50.8256	50.8426	50.8565	50.8705	50.8845	50.8985	50.9126	50.9267	50.9359	50.945	50.954	50.963	50.972	50.981	50.9901
87	48.8536	48.9758	49.0932	49.2045	49.3115	49.4132	49.5105	49.5996	49.6879	49.7686	49.8489	49.92	49.9901	50.0553	50.1171	50.179	50.2305	50.2816	50.3327	50.3791	50.4222	50.4652	50.503	50.5371	50.5712	50.6052	50.6352	50.6615	50.6884	50.7154	50.7407	50.7605	50.7807	50.801	50.8213	50.8384	50.8525	50.8666	50.8808	50.8949	50.9092	50.9235	50.9328	50.942	50.9512	50.9603	50.9695	50.9786	50.9878
88	48.8439	48.9661	49.0835	49.1948	49.3018	49.4036	49.5009	49.5902	49.6785	49.7594	49.8398	49.911	49.9813	50.0466	50.1087	50.1707	50.2225	50.2737	50.325	50.3717	50.4149	50.4581	50.4962	50.5305	50.5648	50.599	50.6292	50.6557	50.6828	50.71	50.7356	50.7556	50.7759	50.7964	50.8169	50.8342	50.8485	50.8628	50.8771	50.8914	50.9059	50.9203	50.9298	50.9391	50.9484	50.9576	50.9669	50.9762	50.9855
89	48.8342	48.9564	49.0738	49.1851	49.2921	49.394	49.4914	49.5807	49.6692	49.7502	49.8307	49.902	49.9725	50.038	50.1002	50.1625	50.2144	50.2659	50.3173	50.3642	50.4076	50.4511	50.4893	50.5239	50.5584	50.5928	50.6232	50.6499	50.6773	50.7047	50.7304	50.7506	50.7711	50.7918	50.8125	50.83	50.8444	50.8589	50.8734	50.8879	50.9025	50.9171	50.9267	50.9361	50.9455	50.955	50.9644	50.9738	50.9832
90	48.8246	48.9467	49.0641	49.1754	49.2825	49.3843	49.4818	49.5713	49.6598	49.741	49.8216	49.8931	49.9637	50.0294	50.0918	50.1542	50.2063	50.258	50.3097	50.3567	50.4004	50.4441	50.4825	50.5172	50.552	50.5867	50.6173	50.6441	50.6717	50.6993	50.7253	50.7457	50.7664	50.7873	50.8081	50.8258	50.8404	50.855	50.8697	50.8843	50.8991	50.9139	50.9236	50.9332	50.9427	50.9523	50.9618	50.9714	50.9809
91	48.8149	48.937	49.0544	49.1657	49.2728	49.3747	49.4723	49.5618	49.6505	49.7317	49.8125	49.8841	49.9549	50.0207	50.0833	50.1459	50.1982	50.2501	50.302	50.3492	50.3931	50.437	50.4757	50.5106	50.5456	50.5805	50.6113	50.6384	50.6661	50.694	50.7201	50.7407	50.7616	50.7827	50.8038	50.8216	50.8364	50.8512	50.866	50.8808	50.8958	50.9107	50.9206	50.9303	50.9399	50.9496	50.9593	50.969	50.9786
92	48.8052	48.9273	49.0447	49.156	49.2631	49.3651	49.4628	49.5524	49.6411	49.7225	49.8033	49.8752	49.9461	50.0121	50.0749	50.1377	50.1902	50.2422	50.2943	50.3418	50.3859	50.43	50.4689	50.504	50.5391	50.5743	50.6053	50.6326	50.6606	50.6886	50.715	50.7357	50.7568	50.7781	50.7994	50.8174	50.8323	50.8473	50.8623	50.8773	50.8924	50.9075	50.9175	50.9273	50.9371	50.9469	50.9567	50.9665	50.9764
93	48.7955	48.9176	49.035	49.1463	49.2535	49.3555	49.4532	49.5429	49.6318	49.7133	49.7942	49.8662	49.9373	50.0035	50.0664	50.1294	50.1821	50.2344	50.2866	50.3343	50.3786	50.4229	50.462	50.4974	50.5327	50.5681	50.5993	50.6268	50.655	50.6833	50.7098	50.7308	50.7521	50.7736	50.795	50.8132	50.8283	50.8434	50.8586	50.8737	50.889	50.9043	50.9144	50.9244	50.9343	50.9442	50.9542	50.9641	50.9741
94	48.7858	48.9079	49.0252	49.1366	49.2438	49.3459	49.4437	49.5335	49.6224	49.704	49.7851	49.8573	49.9285	49.9948	50.058	50.1211	50.174	50.2265	50.2789	50.3268	50.3714	50.4159	50.4552	50.4908	50.5263	50.5619	50.5934	50.6211	50.6495	50.6779	50.7047	50.7258	50.7473	50.769	50.7907	50.809	50.8243	50.8396	50.8549	50.8702	50.8857	50.9011	50.9114	50.9214	50.9315	50.9416	50.9516	50.9617	50.9718
95	48.7761	48.8982	49.0155	49.1269	49.2341	49.3363	49.4341	49.524	49.613	49.6948	49.776	49.8483	49.9197	49.9862	50.0495	50.1128	50.1659	50.2186	50.2713	50.3194	50.3641	50.4089	50.4484	50.4842	50.5199	50.5557	50.5874	50.6153	50.6439	50.6726	50.6995	50.7209	50.7426	50.7644	50.7863	50.8048	50.8203	50.8357	50.8512	50.8667	50.8823	50.8979	50.9083	50.9185	50.9287	50.9389	50.9491	50.9593	50.9695
96	48.7665	48.8885	49.0058	49.1172	49.2245	49.3267	49.4246	49.5146	49.6037	49.6856	49.7669	49.8394	49.9109	49.9776	50.0411	50.1046	50.1579	50.2107	50.2636	50.3119	50.3569	50.4018	50.4415	50.4775	50.5135	50.5495	50.5814	50.6095	50.6383	50.6672	50.6944	50.7159	50.7378	50.7599	50.7819	50.8006	50.8162	50.8318	50.8475	50.8631	50.8789	50.8947	50.9052	50.9156	50.9259	50.9362	50.9465	50.9569	50.9672
97	48.7568	48.8788	48.9961	49.1075	49.2148	49.317	49.415	49.5051	49.5943	49.6763	49.7578	49.8304	49.9021	49.9689	50.0326	50.0963	50.1498	50.2028	50.2559	50.3044	50.3496	50.3948	50.4347	50.4709	50.5071	50.5433	50.5754	50.6037	50.6328	50.6619	50.6893	50.711	50.733	50.7553	50.7775	50.7964	50.8122	50.828	50.8438	50.8596	50.8756	50.8915	50.9021	50.9126	50.9231	50.9335	50.944	50.9545	50.9649
98	48.7471	48.8691	48.9864	49.0978	49.2051	49.3074	49.4055	49.4957	49.585	49.6671	49.7487	49.8215	49.8933	49.9603	50.0242	50.088	50.1417	50.195	50.2482	50.2969	50.3423	50.3877	50.4279	50.4643	50.5007	50.5371	50.5694	50.598	50.6272	50.6565	50.6841	50.706	50.7283	50.7507	50.7732	50.7922	50.8082	50.8241	50.8401	50.856	50.8722	50.8883	50.8991	50.9097	50.9203	50.9309	50.9415	50.9521	50.9626
99	48.7374	48.8593	48.9767	49.0881	49.1955	49.2978	49.3959	49.4862	49.5756	49.6579	49.7396	49.8125	49.8845	49.9517	50.0157	50.0798	50.1336	50.1871	50.2405	50.2895	50.3351	50.3807	50.4211	50.4577	50.4943	50.5309	50.5635	50.5922	50.6217	50.6512	50.679	50.7011	50.7235	50.7461	50.7688	50.788	50.8041	50.8202	50.8364	50.8525	50.8688	50.8851	50.896	50.9067	50.9175	50.9282	50.9389	50.9496	50.9604
100	48.7277	48.8496	48.967	49.0784	49.1858	49.2882	49.3864	49.4768	49.5663	49.6486	49.7305	49.8035	49.8757	49.943	50.0073	50.0715	50.1256	50.1792	50.2329	50.282	50.3278	50.3737	50.4142	50.4511	50.4879	50.5248	50.5575	50.5864	50.6161	50.6458	50.6738	50.6961	50.7187	50.7416	50.7644	50.7838	50.8001	50.8164	50.8327	50.849	50.8655	50.8819	50.8929	50.9038	50.9147	50.9255	50.9364	50.9472	50.9581
101	48.7181	48.8399	48.9572	49.0687	49.1761	49.2786	49.3769	49.4673	49.5569	49.6394	49.7214	49.7946	49.8669	49.9344	49.9988	50.0632	50.1175	50.1713	50.2252	50.2745	50.3206	50.3666	50.4074	50.4445	50.4815	50.5186	50.5515	50.5807	50.6105	50.6405	50.6687	50.6911	50.714	50.737	50.76	50.7796	50.7961	50.8125	50.829	50.8454	50.8621	50.8787	50.8899	50.9009	50.9118	50.9228	50.9338	50.9448	50.9558
102	48.7084	48.8302	48.9475	49.059	49.1665	49.269	49.3673	49.4579	49.5475	49.6302	49.7123	49.7856	49.8581	49.9258	49.9904	50.0549	50.1094	50.1635	50.2175	50.2671	50.3133	50.3596	50.4006	50.4378	50.4751	50.5124	50.5455	50.5749	50.605	50.6351	50.6635	50.6862	50.7092	50.7324	50.7557	50.7754	50.792	50.8087	50.8253	50.8419	50.8587	50.8755	50.8868	50.8979	50.909	50.9202	50.9313	50.9424	50.9535
103	48.6987	48.8205	48.9378	49.0493	49.1568	49.2593	49.3578	49.4484	49.5382	49.6209	49.7032	49.7767	49.8493	49.9171	49.9819	50.0467	50.1013	50.1556	50.2098	50.2596	50.3061	50.3525	50.3938	50.4312	50.4687	50.5062	50.5396	50.5691	50.5994	50.6298	50.6584	50.6812	50.7045	50.7279	50.7513	50.7713	50.788	50.8048	50.8216	50.8384	50.8554	50.8723	50.8837	50.895	50.9062	50.9175	50.9287	50.94	50.9512
104	48.689	48.8108	48.9281	49.0396	49.1471	49.2497	49.3482	49.439	49.5288	49.6117	49.6941	49.7677	49.8405	49.9085	49.9734	50.0384	50.0933	50.1477	50.2021	50.2521	50.2988	50.3455	50.3869	50.4246	50.4623	50.5	50.5336	50.5633	50.5939	50.6244	50.6532	50.6763	50.6997	50.7233	50.7469	50.7671	50.784	50.8009	50.8179	50.8348	50.852	50.8691	50.8807	50.892	50.9034	50.9148	50.9262	50.9376	50.9489
105	48.6793	48.8011	48.9184	49.0299	49.1375	49.2401	49.3387	49.4295	49.5195	49.6025	49.685	49.7588	49.8317	49.8999	49.965	50.0301	50.0852	50.1398	50.1945	50.2446	50.2915	50.3384	50.3801	50.418	50.4559	50.4938	50.5276	50.5576	50.5883	50.6191	50.6481	50.6713	50.6949	50.7187	50.7425	50.7629	50.78	50.7971	50.8142	50.8313	50.8486	50.8659	50.8776	50.8891	50.9006	50.9121	50.9236	50.9351	50.9467
106	48.6696	48.7914	48.9087	49.0202	49.1278	49.2305	49.3291	49.42	49.5101	49.5932	49.6759	49.7498	49.8229	49.8912	49.9565	50.0218	50.0771	50.132	50.1868	50.2372	50.2843	50.3314	50.3733	50.4114	50.4495	50.4876	50.5216	50.5518	50.5827	50.6137	50.643	50.6664	50.6902	50.7142	50.7382	50.7587	50.7759	50.7932	50.8105	50.8278	50.8452	50.8627	50.8745	50.8862	50.8978	50.9094	50.9211	50.9327	50.9444
107	48.66	48.7817	48.899	49.0105	49.1181	49.2209	49.3196	49.4106	49.5007	49.584	49.6668	49.7409	49.8141	49.8826	49.9481	50.0136	50.069	50.1241	50.1791	50.2297	50.277	50.3244	50.3664	50.4048	50.4431	50.4814	50.5156	50.546	50.5772	50.6084	50.6378	50.6614	50.6854	50.7096	50.7338	50.7545	50.7719	50.7893	50.8067	50.8242	50.8419	50.8595	50.8714	50.8832	50.895	50.9068	50.9185	50.9303	50.9421
108	48.6503	48.772	48.8893	49.0009	49.1085	49.2113	49.31	49.4011	49.4914	49.5748	49.6577	49.7319	49.8052	49.874	49.9396	50.0053	50.061	50.1162	50.1714	50.2222	50.2698	50.3173	50.3596	50.3982	50.4367	50.4752	50.5097	50.5403	50.5716	50.603	50.6327	50.6565	50.6806	50.705	50.7294	50.7503	50.7679	50.7855	50.803	50.8207	50.8385	50.8563	50.8684	50.8803	50.8922	50.9041	50.916	50.9279	50.9398
109	48.6406	48.7623	48.8795	48.9912	49.0988	49.2017	49.3005	49.3917	49.482	49.5655	49.6486	49.723	49.7964	49.8653	49.9312	49.997	50.0529	50.1083	50.1637	50.2148	50.2625	50.3103	50.3528	50.3915	50.4303	50.469	50.5037	50.5345	50.566	50.5977	50.6275	50.6515	50.6759	50.7005	50.7251	50.7461	50.7638	50.7816	50.7993	50.8172	50.8351	50.8531	50.8653	50.8773	50.8894	50.9014	50.9134	50.9255	50.9375
110	48.6309	48.7526	48.8698	48.9815	49.0891	49.192	49.2909	49.3822	49.4727	49.5563	49.6395	49.714	49.7876	49.8567	49.9227	49.9888	50.0448	50.1004	50.1561	50.2073	50.2553	50.3032	50.346	50.3849	50.4239	50.4629	50.4977	50.5287	50.5605	50.5923	50.6224	50.6465	50.6711	50.6959	50.7207	50.7419	50.7598	50.7777	50.7956	50.8136	50.8318	50.8499	50.8622	50.8744	50.8866	50.8987	50.9109	50.9231	50.9352
111	48.6212	48.7428	48.8601	48.9718	49.0795	49.1824	49.2814	49.3728	49.4633	49.5471	49.6304	49.705	49.7788	49.8481	49.9143	49.9805	50.0367	50.0926	50.1484	50.1998	50.248	50.2962	50.3391	50.3783	50.4175	50.4567	50.4917	50.5229	50.5549	50.587	50.6172	50.6416	50.6663	50.6913	50.7163	50.7377	50.7558	50.7739	50.7919	50.8101	50.8284	50.8467	50.8592	50.8715	50.8838	50.8961	50.9084	50.9207	50.933
112	48.6115	48.7331	48.8504	48.9621	49.0698	49.1728	49.2719	49.3633	49.454	49.5378	49.6213	49.6961	49.77	49.8394	49.9058	49.9722	50.0287	50.0847	50.1407	50.1923	50.2407	50.2892	50.3323	50.3717	50.4111	50.4505	50.4857	50.5172	50.5494	50.5816	50.6121	50.6366	50.6616	50.6868	50.7119	50.7335	50.7518	50.77	50.7882	50.8066	50.825	50.8435	50.8561	50.8685	50.8809	50.8934	50.9058	50.9182	50.9307
113	48.6019	48.7234	48.8407	48.9524	49.0601	49.1632	49.2623	49.3539	49.4446	49.5286	49.6121	49.6871	49.7612	49.8308	49.8974	49.9639	50.0206	50.0768	50.133	50.1849	50.2335	50.2821	50.3255	50.3651	50.4047	50.4443	50.4798	50.5114	50.5438	50.5763	50.6069	50.6317	50.6568	50.6822	50.7076	50.7293	50.7477	50.7661	50.7845	50.803	50.8217	50.8403	50.853	50.8656	50.8781	50.8907	50.9033	50.9158	50.9284
114	48.5922	48.7137	48.831	48.9427	49.0505	49.1536	49.2528	49.3444	49.4352	49.5194	49.603	49.6782	49.7524	49.8222	49.8889	49.9557	50.0125	50.0689	50.1254	50.1774	50.2262	50.2751	50.3186	50.3585	50.3983	50.4381	50.4738	50.5056	50.5382	50.5709	50.6018	50.6267	50.6521	50.6776	50.7032	50.7251	50.7437	50.7623	50.7808	50.7995	50.8183	50.8371	50.85	50.8626	50.8753	50.888	50.9007	50.9134	50.9261
115	48.5825	48.704	48.8213	48.933	49.0408	49.144	49.2432	49.335	49.4259	49.5101	49.5939	49.6692	49.7436	49.8135	49.8805	49.9474	50.0044	50.0611	50.1177	50.1699	50.219	50.268	50.3118	50.3518	50.3919	50.4319	50.4678	50.4999	50.5327	50.5656	50.5966	50.6218	50.6473	50.6731	50.6988	50.7209	50.7397	50.7584	50.7771	50.7959	50.8149	50.8339	50.8469	50.8597	50.8725	50.8853	50.8982	50.911	50.9238
116	48.5762	48.6977	48.815	48.9267	49.0345	49.1377	49.237	49.3287	49.4197	49.504	49.5878	49.6632	49.7377	49.8076	49.8746	49.9416	49.9988	50.0555	50.1122	50.1645	50.2137	50.2628	50.3067	50.3469	50.387	50.4271	50.4632	50.4953	50.5282	50.5612	50.5924	50.6177	50.6433	50.6692	50.695	50.7172	50.7361	50.7549	50.7738	50.7927	50.8118	50.8309	50.8439	50.8568	50.8697	50.8826	50.8955	50.9085	50.9214
117	48.5708	48.6923	48.8095	48.9212	49.0291	49.1322	49.2315	49.3233	49.4143	49.4986	49.5825	49.6579	49.7324	49.8024	49.8695	49.9365	49.9937	50.0505	50.1073	50.1597	50.2089	50.2581	50.3021	50.3423	50.3825	50.4227	50.4588	50.4911	50.5241	50.5572	50.5884	50.6138	50.6395	50.6654	50.6914	50.7137	50.7326	50.7515	50.7705	50.7895	50.8086	50.8278	50.8409	50.8539	50.8669	50.8799	50.8929	50.9059	50.9189
118	48.5655	48.6869	48.8041	48.9158	49.0236	49.1268	49.2261	49.3179	49.4089	49.4932	49.5771	49.6526	49.7271	49.7972	49.8643	49.9314	49.9887	50.0455	50.1023	50.1548	50.2041	50.2534	50.2974	50.3377	50.378	50.4183	50.4545	50.4868	50.5199	50.5531	50.5845	50.6099	50.6357	50.6617	50.6878	50.7101	50.7292	50.7482	50.7672	50.7863	50.8055	50.8248	50.838	50.851	50.8641	50.8772	50.8903	50.9033	50.9164
119	48.5601	48.6815	48.7987	48.9103	49.0182	49.1213	49.2206	49.3125	49.4035	49.4879	49.5718	49.6472	49.7218	49.7919	49.8591	49.9263	49.9836	50.0405	50.0974	50.1499	50.1993	50.2487	50.2928	50.3332	50.3735	50.4139	50.4502	50.4826	50.5158	50.549	50.5805	50.606	50.6319	50.658	50.6841	50.7066	50.7257	50.7448	50.7639	50.783	50.8024	50.8217	50.835	50.8482	50.8613	50.8745	50.8876	50.9008	50.9139
120	48.5547	48.676	48.7932	48.9049	49.0127	49.1159	49.2152	49.307	49.3981	49.4825	49.5664	49.6419	49.7166	49.7867	49.8539	49.9212	49.9785	50.0355	50.0924	50.1451	50.1945	50.244	50.2882	50.3286	50.369	50.4095	50.4459	50.4783	50.5116	50.545	50.5765	50.6021	50.6281	50.6543	50.6805	50.7031	50.7222	50.7414	50.7606	50.7798	50.7993	50.8187	50.8321	50.8453	50.8585	50.8717	50.885	50.8982	50.9114
121	48.5493	48.6706	48.7878	48.8994	49.0073	49.1104	49.2097	49.3016	49.3926	49.4771	49.5611	49.6366	49.7113	49.7815	49.8488	49.916	49.9735	50.0305	50.0875	50.1402	50.1897	50.2392	50.2835	50.324	50.3646	50.4051	50.4415	50.4741	50.5075	50.5409	50.5725	50.5982	50.6242	50.6506	50.6769	50.6995	50.7188	50.738	50.7573	50.7766	50.7961	50.8157	50.8291	50.8424	50.8557	50.869	50.8823	50.8956	50.9089
122	48.5439	48.6652	48.7823	48.894	49.0018	49.105	49.2043	49.2962	49.3872	49.4717	49.5557	49.6313	49.706	49.7763	49.8436	49.9109	49.9684	50.0255	50.0826	50.1353	50.1849	50.2345	50.2789	50.3195	50.3601	50.4007	50.4372	50.4699	50.5033	50.5368	50.5685	50.5943	50.6204	50.6468	50.6732	50.696	50.7153	50.7347	50.754	50.7734	50.793	50.8126	50.8261	50.8395	50.8529	50.8663	50.8797	50.8931	50.9065
123	48.5385	48.6598	48.7769	48.8885	48.9964	49.0995	49.1989	49.2908	49.3818	49.4663	49.5504	49.626	49.7007	49.771	49.8384	49.9058	49.9634	50.0205	50.0776	50.1305	50.1801	50.2298	50.2742	50.3149	50.3556	50.3963	50.4329	50.4656	50.4992	50.5328	50.5646	50.5904	50.6166	50.6431	50.6696	50.6924	50.7118	50.7313	50.7507	50.7702	50.7899	50.8096	50.8232	50.8366	50.8501	50.8636	50.877	50.8905	50.904
124	48.5331	48.6544	48.7715	48.8831	48.9909	49.0941	49.1934	49.2853	49.3764	49.4609	49.545	49.6207	49.6955	49.7658	49.8332	49.9007	49.9583	50.0155	50.0727	50.1256	50.1753	50.2251	50.2696	50.3103	50.3511	50.3919	50.4286	50.4614	50.495	50.5287	50.5606	50.5865	50.6128	50.6394	50.666	50.6889	50.7084	50.7279	50.7474	50.767	50.7868	50.8065	50.8202	50.8337	50.8473	50.8608	50.8744	50.8879	50.9015
125	48.5277	48.6489	48.766	48.8776	48.9854	49.0886	49.188	49.2799	49.371	49.4556	49.5397	49.6154	49.6902	49.7606	49.8281	49.8956	49.9532	50.0105	50.0678	50.1207	50.1706	50.2204	50.2649	50.3058	50.3466	50.3875	50.4242	50.4571	50.4909	50.5246	50.5566	50.5826	50.609	50.6357	50.6623	50.6853	50.7049	50.7245	50.7441	50.7638	50.7836	50.8035	50.8173	50.8309	50.8445	50.8581	50.8717	50.8854	50.899
126	48.5223	48.6435	48.7606	48.8722	48.98	49.0832	49.1825	49.2745	49.3656	49.4502	49.5343	49.6101	49.6849	49.7554	49.8229	49.8904	49.9482	50.0055	50.0628	50.1159	50.1658	50.2156	50.2603	50.3012	50.3421	50.3831	50.4199	50.4529	50.4867	50.5206	50.5526	50.5787	50.6052	50.6319	50.6587	50.6818	50.7015	50.7211	50.7408	50.7606	50.7805	50.8005	50.8143	50.828	50.8417	50.8554	50.8691	50.8828	50.8965
127	48.5169	48.6381	48.7551	48.8667	48.9745	49.0777	49.1771	49.2691	49.3602	49.4448	49.529	49.6047	49.6797	49.7501	49.8177	49.8853	49.9431	50.0005	50.0579	50.111	50.161	50.2109	50.2557	50.2966	50.3376	50.3787	50.4156	50.4487	50.4825	50.5165	50.5486	50.5748	50.6014	50.6282	50.6551	50.6782	50.698	50.7178	50.7375	50.7574	50.7774	50.7974	50.8113	50.8251	50.8389	50.8527	50.8665	50.8802	50.894
128	48.5115	48.6327	48.7497	48.8613	48.9691	49.0723	49.1716	49.2636	49.3548	49.4394	49.5236	49.5994	49.6744	49.7449	49.8126	49.8802	49.9381	49.9955	50.053	50.1061	50.1562	50.2062	50.251	50.2921	50.3331	50.3743	50.4113	50.4444	50.4784	50.5124	50.5446	50.5709	50.5976	50.6245	50.6514	50.6747	50.6945	50.7144	50.7342	50.7542	50.7743	50.7944	50.8084	50.8222	50.8361	50.8499	50.8638	50.8777	50.8915
129	48.5061	48.6273	48.7443	48.8558	48.9636	49.0668	49.1662	49.2582	49.3494	49.434	49.5183	49.5941	49.6691	49.7397	49.8074	49.8751	49.933	49.9905	50.048	50.1013	50.1514	50.2015	50.2464	50.2875	50.3287	50.3698	50.4069	50.4402	50.4742	50.5083	50.5407	50.567	50.5938	50.6208	50.6478	50.6711	50.6911	50.711	50.7309	50.7509	50.7712	50.7914	50.8054	50.8193	50.8333	50.8472	50.8612	50.8751	50.889
130	48.5007	48.6218	48.7388	48.8504	48.9582	49.0614	49.1608	49.2528	49.344	49.4287	49.5129	49.5888	49.6638	49.7345	49.8022	49.8699	49.9279	49.9855	50.0431	50.0964	50.1466	50.1968	50.2417	50.2829	50.3242	50.3654	50.4026	50.4359	50.4701	50.5043	50.5367	50.5631	50.59	50.6171	50.6442	50.6676	50.6876	50.7076	50.7276	50.7477	50.768	50.7883	50.8025	50.8164	50.8305	50.8445	50.8585	50.8725	50.8866
131	48.4953	48.6164	48.7334	48.8449	48.9527	49.0559	49.1553	49.2473	49.3386	49.4233	49.5076	49.5835	49.6586	49.7292	49.797	49.8648	49.9229	49.9805	50.0382	50.0915	50.1418	50.192	50.2371	50.2784	50.3197	50.361	50.3983	50.4317	50.4659	50.5002	50.5327	50.5592	50.5861	50.6133	50.6405	50.664	50.6841	50.7042	50.7244	50.7445	50.7649	50.7853	50.7995	50.8136	50.8277	50.8418	50.8559	50.87	50.8841
132	48.4899	48.611	48.728	48.8395	48.9473	49.0505	49.1499	49.2419	49.3331	49.4179	49.5022	49.5782	49.6533	49.724	49.7919	49.8597	49.9178	49.9755	50.0332	50.0867	50.137	50.1873	50.2324	50.2738	50.3152	50.3566	50.394	50.4275	50.4618	50.4961	50.5287	50.5553	50.5823	50.6096	50.6369	50.6605	50.6807	50.7009	50.7211	50.7413	50.7618	50.7822	50.7965	50.8107	50.8249	50.839	50.8532	50.8674	50.8816
133	48.4845	48.6056	48.7225	48.8341	48.9418	49.045	49.1444	49.2365	49.3277	49.4125	49.4969	49.5729	49.648	49.7188	49.7867	49.8546	49.9128	49.9705	50.0283	50.0818	50.1322	50.1826	50.2278	50.2693	50.3107	50.3522	50.3896	50.4232	50.4576	50.4921	50.5247	50.5514	50.5785	50.6059	50.6333	50.6569	50.6772	50.6975	50.7178	50.7381	50.7587	50.7792	50.7936	50.8078	50.8221	50.8363	50.8506	50.8648	50.8791
134	48.4791	48.6002	48.7171	48.8286	48.9364	49.0396	49.139	49.2311	49.3223	49.4071	49.4915	49.5676	49.6428	49.7136	49.7815	49.8495	49.9077	49.9655	50.0233	50.0769	50.1274	50.1779	50.2231	50.2647	50.3062	50.3478	50.3853	50.419	50.4535	50.488	50.5207	50.5475	50.5747	50.6022	50.6296	50.6534	50.6737	50.6941	50.7145	50.7349	50.7555	50.7762	50.7906	50.8049	50.8193	50.8336	50.8479	50.8623	50.8766
135	48.4737	48.5947	48.7116	48.8232	48.9309	49.0341	49.1335	49.2256	49.3169	49.4018	49.4862	49.5622	49.6375	49.7083	49.7763	49.8443	49.9026	49.9605	50.0184	50.0721	50.1226	50.1732	50.2185	50.2601	50.3017	50.3434	50.381	50.4147	50.4493	50.4839	50.5168	50.5436	50.5709	50.5985	50.626	50.6498	50.6703	50.6907	50.7112	50.7317	50.7524	50.7731	50.7877	50.802	50.8165	50.8309	50.8453	50.8597	50.8741
136	48.4683	48.5893	48.7062	48.8177	48.9255	49.0286	49.1281	49.2202	49.3115	49.3964	49.4808	49.5569	49.6322	49.7031	49.7712	49.8392	49.8976	49.9555	50.0135	50.0672	50.1178	50.1684	50.2139	50.2556	50.2973	50.339	50.3767	50.4105	50.4452	50.4799	50.5128	50.5397	50.5671	50.5947	50.6224	50.6463	50.6668	50.6873	50.7079	50.7285	50.7493	50.7701	50.7847	50.7992	50.8137	50.8281	50.8426	50.8571	50.8716
137	48.4629	48.5839	48.7008	48.8123	48.92	49.0232	49.1227	49.2148	49.3061	49.391	49.4755	49.5516	49.6269	49.6979	49.766	49.8341	49.8925	49.9505	50.0085	50.0623	50.113	50.1637	50.2092	50.251	50.2928	50.3346	50.3723	50.4063	50.441	50.4758	50.5088	50.5358	50.5633	50.591	50.6187	50.6427	50.6634	50.684	50.7046	50.7253	50.7462	50.7671	50.7817	50.7963	50.8108	50.8254	50.84	50.8546	50.8692
138	48.4575	48.5785	48.6953	48.8068	48.9146	49.0177	49.1172	49.2094	49.3007	49.3856	49.4701	49.5463	49.6217	49.6927	49.7608	49.829	49.8875	49.9455	50.0036	50.0575	50.1082	50.159	50.2046	50.2464	50.2883	50.3302	50.368	50.402	50.4368	50.4717	50.5048	50.5319	50.5595	50.5873	50.6151	50.6392	50.6599	50.6806	50.7013	50.7221	50.743	50.764	50.7788	50.7934	50.808	50.8227	50.8374	50.852	50.8667
139	48.4521	48.5731	48.6899	48.8014	48.9091	49.0123	49.1118	49.2039	49.2953	49.3802	49.4648	49.541	49.6164	49.6874	49.7556	49.8238	49.8824	49.9405	49.9987	50.0526	50.1034	50.1543	50.1999	50.2419	50.2838	50.3258	50.3637	50.3978	50.4327	50.4677	50.5008	50.528	50.5557	50.5836	50.6115	50.6357	50.6564	50.6772	50.698	50.7188	50.7399	50.761	50.7758	50.7905	50.8052	50.82	50.8347	50.8494	50.8642
140	48.4467	48.5676	48.6845	48.7959	48.9037	49.0068	49.1063	49.1985	49.2899	49.3749	49.4594	49.5357	49.6111	49.6822	49.7505	49.8187	49.8773	49.9355	49.9937	50.0477	50.0986	50.1496	50.1953	50.2373	50.2793	50.3214	50.3594	50.3935	50.4285	50.4636	50.4968	50.5241	50.5519	50.5798	50.6078	50.6321	50.653	50.6738	50.6947	50.7156	50.7368	50.7579	50.7729	50.7876	50.8024	50.8173	50.8321	50.8469	50.8617
141	48.4413	48.5622	48.679	48.7905	48.8982	49.0014	49.1009	49.1931	49.2845	49.3695	49.4541	49.5304	49.6058	49.677	49.7453	49.8136	49.8723	49.9305	49.9888	50.0429	50.0939	50.1448	50.1906	50.2327	50.2748	50.317	50.355	50.3893	50.4244	50.4595	50.4929	50.5202	50.548	50.5761	50.6042	50.6286	50.6495	50.6705	50.6914	50.7124	50.7337	50.7549	50.7699	50.7847	50.7996	50.8145	50.8294	50.8443	50.8592
142	48.4359	48.5568	48.6736	48.785	48.8927	48.9959	49.0954	49.1877	49.2791	49.3641	49.4487	49.5251	49.6006	49.6718	49.7401	49.8085	49.8672	49.9255	49.9839	50.038	50.0891	50.1401	50.186	50.2282	50.2703	50.3126	50.3507	50.3851	50.4202	50.4555	50.4889	50.5163	50.5442	50.5724	50.6006	50.625	50.646	50.6671	50.6881	50.7092	50.7305	50.7519	50.7669	50.7819	50.7968	50.8118	50.8268	50.8418	50.8567
143	48.4305	48.5514	48.6681	48.7796	48.8873	48.9905	49.09	49.1822	49.2736	49.3587	49.4434	49.5198	49.5953	49.6665	49.7349	49.8034	49.8622	49.9205	49.9789	50.0331	50.0843	50.1354	50.1813	50.2236	50.2658	50.3081	50.3464	50.3808	50.4161	50.4514	50.4849	50.5124	50.5404	50.5687	50.5969	50.6215	50.6426	50.6637	50.6848	50.706	50.7274	50.7488	50.764	50.779	50.794	50.8091	50.8241	50.8392	50.8542
144	48.4251	48.546	48.6627	48.7741	48.8818	48.985	49.0846	49.1768	49.2682	49.3533	49.438	49.5144	49.59	49.6613	49.7298	49.7982	49.8571	49.9155	49.974	50.0283	50.0795	50.1307	50.1767	50.219	50.2614	50.3037	50.3421	50.3766	50.4119	50.4473	50.4809	50.5085	50.5366	50.565	50.5933	50.6179	50.6391	50.6603	50.6815	50.7028	50.7243	50.7458	50.761	50.7761	50.7912	50.8064	50.8215	50.8366	50.8518
145	48.4197	48.5405	48.6573	48.7687	48.8764	48.9796	49.0791	49.1714	49.2628	49.348	49.4327	49.5091	49.5848	49.6561	49.7246	49.7931	49.852	49.9105	49.9691	50.0234	50.0747	50.126	50.1721	50.2145	50.2569	50.2993	50.3378	50.3723	50.4078	50.4432	50.4769	50.5046	50.5328	50.5612	50.5897	50.6144	50.6357	50.6569	50.6782	50.6996	50.7212	50.7427	50.7581	50.7732	50.7884	50.8036	50.8188	50.8341	50.8493
146	48.4143	48.5351	48.6518	48.7632	48.8709	48.9741	49.0737	49.166	49.2574	49.3426	49.4273	49.5038	49.5795	49.6509	49.7194	49.788	49.847	49.9055	49.9641	50.0185	50.0699	50.1212	50.1674	50.2099	50.2524	50.2949	50.3334	50.3681	50.4036	50.4392	50.4729	50.5007	50.529	50.5575	50.586	50.6108	50.6322	50.6536	50.6749	50.6964	50.718	50.7397	50.7551	50.7703	50.7856	50.8009	50.8162	50.8315	50.8468
147	48.409	48.5297	48.6464	48.7578	48.8655	48.9687	49.0682	49.1605	49.252	49.3372	49.4219	49.4985	49.5742	49.6456	49.7143	49.7829	49.8419	49.9006	49.9592	50.0137	50.0651	50.1165	50.1628	50.2053	50.2479	50.2905	50.3291	50.3639	50.3995	50.4351	50.469	50.4968	50.5252	50.5538	50.5824	50.6073	50.6287	50.6502	50.6716	50.6932	50.7149	50.7367	50.7521	50.7674	50.7828	50.7982	50.8136	50.8289	50.8443
148	48.4036	48.5243	48.641	48.7523	48.86	48.9632	49.0628	49.1551	49.2466	49.3318	49.4166	49.4932	49.5689	49.6404	49.7091	49.7778	49.8369	49.8956	49.9543	50.0088	50.0603	50.1118	50.1581	50.2008	50.2434	50.2861	50.3248	50.3596	50.3953	50.431	50.465	50.4929	50.5214	50.5501	50.5788	50.6037	50.6253	50.6468	50.6683	50.69	50.7118	50.7336	50.7492	50.7646	50.78	50.7955	50.8109	50.8264	50.8418
149	48.3982	48.5189	48.6355	48.7469	48.8546	48.9578	49.0573	49.1497	49.2412	49.3264	49.4112	49.4879	49.5637	49.6352	49.7039	49.7726	49.8318	49.8906	49.9493	50.0039	50.0555	50.1071	50.1535	50.1962	50.2389	50.2817	50.3205	50.3554	50.3911	50.427	50.461	50.489	50.5176	50.5463	50.5751	50.6002	50.6218	50.6434	50.665	50.6867	50.7087	50.7306	50.7462	50.7617	50.7772	50.7927	50.8083	50.8238	50.8393
150	48.3928	48.5134	48.6301	48.7414	48.8491	48.9523	49.0519	49.1442	49.2358	49.3211	49.4059	49.4826	49.5584	49.63	49.6987	49.7675	49.8267	49.8856	49.9444	49.9991	50.0507	50.1024	50.1488	50.1916	50.2344	50.2773	50.3161	50.3511	50.387	50.4229	50.457	50.4851	50.5138	50.5426	50.5715	50.5966	50.6183	50.64	50.6618	50.6835	50.7055	50.7276	50.7433	50.7588	50.7744	50.79	50.8056	50.8212	50.8368
151	48.3874	48.508	48.6246	48.736	48.8437	48.9469	49.0465	49.1388	49.2304	49.3157	49.4005	49.4773	49.5531	49.6247	49.6936	49.7624	49.8217	49.8806	49.9394	49.9942	50.0459	50.0976	50.1442	50.1871	50.2299	50.2729	50.3118	50.3469	50.3828	50.4188	50.453	50.4813	50.5099	50.5389	50.5679	50.5931	50.6149	50.6367	50.6585	50.6803	50.7024	50.7245	50.7403	50.7559	50.7716	50.7873	50.803	50.8187	50.8343
152	48.382	48.5026	48.6192	48.7305	48.8382	48.9414	49.041	49.1334	49.225	49.3103	49.3952	49.4719	49.5478	49.6195	49.6884	49.7573	49.8166	49.8756	49.9345	49.9893	50.0411	50.0929	50.1396	50.1825	50.2255	50.2685	50.3075	50.3427	50.3787	50.4148	50.449	50.4774	50.5061	50.5352	50.5642	50.5895	50.6114	50.6333	50.6552	50.6771	50.6993	50.7215	50.7373	50.753	50.7688	50.7846	50.8003	50.8161	50.8319
153	48.3766	48.4972	48.6138	48.7251	48.8328	48.936	49.0356	49.128	49.2196	49.3049	49.3898	49.4666	49.5426	49.6143	49.6832	49.7521	49.8116	49.8706	49.9296	49.9845	50.0363	50.0882	50.1349	50.1779	50.221	50.2641	50.3032	50.3384	50.3745	50.4107	50.4451	50.4735	50.5023	50.5315	50.5606	50.586	50.6079	50.6299	50.6519	50.6739	50.6962	50.7184	50.7344	50.7501	50.766	50.7818	50.7977	50.8135	50.8294
154	48.3712	48.4917	48.6083	48.7196	48.8273	48.9305	49.0301	49.1225	49.2141	49.2995	49.3845	49.4613	49.5373	49.6091	49.678	49.747	49.8065	49.8656	49.9246	49.9796	50.0315	50.0835	50.1303	50.1734	50.2165	50.2597	50.2988	50.3342	50.3704	50.4066	50.4411	50.4696	50.4985	50.5277	50.557	50.5824	50.6045	50.6265	50.6486	50.6707	50.693	50.7154	50.7314	50.7473	50.7632	50.7791	50.795	50.811	50.8269
155	48.3658	48.4863	48.6029	48.7142	48.8219	48.9251	49.0247	49.1171	49.2087	49.2942	49.3791	49.456	49.532	49.6038	49.6729	49.7419	49.8014	49.8606	49.9197	49.9747	50.0267	50.0788	50.1256	50.1688	50.212	50.2553	50.2945	50.3299	50.3662	50.4026	50.4371	50.4657	50.4947	50.524	50.5533	50.5789	50.601	50.6231	50.6453	50.6675	50.6899	50.7124	50.7285	50.7444	50.7604	50.7764	50.7924	50.8084	50.8244
156	48.3604	48.4809	48.5975	48.7087	48.8164	48.9196	49.0192	49.1117	49.2033	49.2888	49.3738	49.4507	49.5268	49.5986	49.6677	49.7368	49.7964	49.8556	49.9148	49.9699	50.0219	50.074	50.121	50.1642	50.2075	50.2508	50.2902	50.3257	50.3621	50.3985	50.4331	50.4618	50.4909	50.5203	50.5497	50.5753	50.5976	50.6198	50.642	50.6643	50.6868	50.7093	50.7255	50.7415	50.7576	50.7737	50.7897	50.8058	50.8219
157	48.355	48.4755	48.592	48.7033	48.811	48.9142	49.0138	49.1063	49.1979	49.2834	49.3684	49.4454	49.5215	49.5934	49.6625	49.7317	49.7913	49.8506	49.9098	49.965	50.0172	50.0693	50.1163	50.1597	50.203	50.2464	50.2859	50.3215	50.3579	50.3944	50.4291	50.4579	50.4871	50.5166	50.5461	50.5718	50.5941	50.6164	50.6387	50.6611	50.6837	50.7063	50.7225	50.7386	50.7548	50.7709	50.7871	50.8033	50.8194
158	48.3496	48.4701	48.5866	48.6979	48.8055	48.9087	49.0084	49.1008	49.1925	49.278	49.3631	49.4401	49.5162	49.5882	49.6573	49.7265	49.7863	49.8456	49.9049	49.9601	50.0124	50.0646	50.1117	50.1551	50.1985	50.242	50.2815	50.3172	50.3538	50.3904	50.4251	50.454	50.4833	50.5128	50.5424	50.5682	50.5906	50.613	50.6354	50.6579	50.6806	50.7033	50.7196	50.7357	50.752	50.7682	50.7845	50.8007	50.8169
159	48.3442	48.4646	48.5811	48.6924	48.8001	48.9033	49.0029	49.0954	49.1871	49.2726	49.3577	49.4348	49.5109	49.5829	49.6522	49.7214	49.7812	49.8406	49.9	49.9553	50.0076	50.0599	50.107	50.1505	50.1941	50.2376	50.2772	50.313	50.3496	50.3863	50.4212	50.4501	50.4795	50.5091	50.5388	50.5647	50.5872	50.6096	50.6321	50.6546	50.6774	50.7002	50.7166	50.7329	50.7492	50.7655	50.7818	50.7981	50.8145
160	48.3388	48.4592	48.5757	48.687	48.7946	48.8978	48.9975	49.09	49.1817	49.2673	49.3524	49.4294	49.5057	49.5777	49.647	49.7163	49.7761	49.8356	49.895	49.9504	50.0028	50.0552	50.1024	50.146	50.1896	50.2332	50.2729	50.3087	50.3454	50.3822	50.4172	50.4462	50.4757	50.5054	50.5352	50.5612	50.5837	50.6063	50.6288	50.6514	50.6743	50.6972	50.7137	50.73	50.7464	50.7628	50.7792	50.7956	50.812
161	48.3334	48.4538	48.5703	48.6815	48.7891	48.8924	48.992	49.0846	49.1763	49.2619	49.347	49.4241	49.5004	49.5725	49.6418	49.7112	49.7711	49.8306	49.8901	49.9455	49.998	50.0504	50.0978	50.1414	50.1851	50.2288	50.2686	50.3045	50.3413	50.3781	50.4132	50.4423	50.4718	50.5017	50.5315	50.5576	50.5802	50.6029	50.6255	50.6482	50.6712	50.6941	50.7107	50.7271	50.7436	50.76	50.7765	50.793	50.8095
162	48.328	48.4484	48.5648	48.6761	48.7837	48.8869	48.9866	49.0791	49.1709	49.2565	49.3417	49.4188	49.4951	49.5673	49.6366	49.706	49.766	49.8256	49.8852	49.9407	49.9932	50.0457	50.0931	50.1369	50.1806	50.2244	50.2642	50.3003	50.3371	50.3741	50.4092	50.4384	50.468	50.498	50.5279	50.5541	50.5768	50.5995	50.6222	50.645	50.6681	50.6911	50.7077	50.7242	50.7408	50.7573	50.7739	50.7904	50.807
163	48.3226	48.443	48.5594	48.6706	48.7782	48.8815	48.9811	49.0737	49.1655	49.2511	49.3363	49.4135	49.4899	49.562	49.6315	49.7009	49.761	49.8206	49.8802	49.9358	49.9884	50.041	50.0885	50.1323	50.1761	50.22	50.2599	50.296	50.333	50.37	50.4052	50.4345	50.4642	50.4942	50.5243	50.5505	50.5733	50.5961	50.6189	50.6418	50.6649	50.6881	50.7048	50.7213	50.738	50.7546	50.7712	50.7879	50.8045
164	48.3172	48.4375	48.5539	48.6652	48.7728	48.876	48.9757	49.0683	49.1601	49.2457	49.331	49.4082	49.4846	49.5568	49.6263	49.6958	49.7559	49.8156	49.8753	49.9309	49.9836	50.0363	50.0838	50.1277	50.1716	50.2156	50.2556	50.2918	50.3288	50.3659	50.4012	50.4306	50.4604	50.4905	50.5206	50.547	50.5699	50.5927	50.6156	50.6386	50.6618	50.685	50.7018	50.7184	50.7352	50.7519	50.7686	50.7853	50.802
165	48.3118	48.4321	48.5485	48.6597	48.7673	48.8706	48.9703	49.0628	49.1546	49.2404	49.3256	49.4029	49.4793	49.5516	49.6211	49.6907	49.7508	49.8106	49.8703	49.9261	49.9788	50.0316	50.0792	50.1232	50.1671	50.2112	50.2513	50.2875	50.3247	50.3619	50.3973	50.4267	50.4566	50.4868	50.517	50.5434	50.5664	50.5894	50.6123	50.6354	50.6587	50.682	50.6989	50.7156	50.7324	50.7491	50.7659	50.7827	50.7995
166	48.3064	48.4267	48.5431	48.6543	48.7619	48.8651	48.9648	49.0574	49.1492	49.235	49.3203	49.3976	49.474	49.5463	49.616	49.6856	49.7458	49.8056	49.8654	49.9212	49.974	50.0268	50.0745	50.1186	50.1626	50.2068	50.2469	50.2833	50.3205	50.3578	50.3933	50.4228	50.4528	50.4831	50.5134	50.5399	50.5629	50.586	50.609	50.6322	50.6556	50.6789	50.6959	50.7127	50.7296	50.7464	50.7633	50.7802	50.797
167	48.301	48.4213	48.5376	48.6488	48.7564	48.8597	48.9594	49.052	49.1438	49.2296	49.3149	49.3923	49.4688	49.5411	49.6108	49.6804	49.7407	49.8006	49.8605	49.9163	49.9692	50.0221	50.0699	50.114	50.1582	50.2024	50.2426	50.2791	50.3164	50.3537	50.3893	50.4189	50.449	50.4794	50.5097	50.5363	50.5595	50.5826	50.6057	50.629	50.6524	50.6759	50.6929	50.7098	50.7267	50.7437	50.7607	50.7776	50.7946
168	48.2956	48.4159	48.5322	48.6434	48.751	48.8542	48.9539	49.0466	49.1384	49.2242	49.3096	49.3869	49.4635	49.5359	49.6056	49.6753	49.7357	49.7956	49.8555	49.9115	49.9644	50.0174	50.0653	50.1095	50.1537	50.198	50.2383	50.2748	50.3122	50.3497	50.3853	50.415	50.4452	50.4756	50.5061	50.5328	50.556	50.5792	50.6024	50.6258	50.6493	50.6729	50.69	50.7069	50.7239	50.741	50.758	50.775	50.7921
169	48.2902	48.4104	48.5268	48.6379	48.7455	48.8488	48.9485	49.0411	49.133	49.2188	49.3042	49.3816	49.4582	49.5307	49.6004	49.6702	49.7306	49.7906	49.8506	49.9066	49.9596	50.0127	50.0606	50.1049	50.1492	50.1936	50.234	50.2706	50.3081	50.3456	50.3813	50.4111	50.4414	50.4719	50.5024	50.5292	50.5525	50.5758	50.5992	50.6225	50.6462	50.6698	50.687	50.704	50.7211	50.7383	50.7554	50.7725	50.7896
170	48.2848	48.405	48.5213	48.6325	48.7401	48.8433	48.943	49.0357	49.1276	49.2134	49.2989	49.3763	49.4529	49.5254	49.5953	49.6651	49.7255	49.7856	49.8457	49.9017	49.9548	50.008	50.056	50.1003	50.1447	50.1891	50.2296	50.2663	50.3039	50.3415	50.3774	50.4072	50.4376	50.4682	50.4988	50.5257	50.5491	50.5725	50.5959	50.6193	50.6431	50.6668	50.6841	50.7011	50.7183	50.7355	50.7527	50.7699	50.7871
171	48.2794	48.3996	48.5159	48.627	48.7346	48.8379	48.9376	49.0303	49.1222	49.2081	49.2935	49.371	49.4477	49.5202	49.5901	49.66	49.7205	49.7806	49.8407	49.8969	49.95	50.0032	50.0513	50.0958	50.1402	50.1847	50.2253	50.2621	50.2997	50.3375	50.3734	50.4033	50.4337	50.4645	50.4952	50.5221	50.5456	50.5691	50.5926	50.6161	50.6399	50.6638	50.6811	50.6983	50.7155	50.7328	50.7501	50.7673	50.7846
172	48.274	48.3942	48.5104	48.6216	48.7292	48.8324	48.9321	49.0249	49.1168	49.2027	49.2882	49.3657	49.4424	49.515	49.5849	49.6548	49.7154	49.7756	49.8358	49.892	49.9453	49.9985	50.0467	50.0912	50.1357	50.1803	50.221	50.2579	50.2956	50.3334	50.3694	50.3994	50.4299	50.4607	50.4915	50.5186	50.5421	50.5657	50.5893	50.6129	50.6368	50.6607	50.6781	50.6954	50.7127	50.7301	50.7474	50.7648	50.7821
173	48.2686	48.3888	48.505	48.6161	48.7237	48.827	48.9267	49.0194	49.1114	49.1973	49.2828	49.3604	49.4371	49.5098	49.5797	49.6497	49.7104	49.7706	49.8309	49.8871	49.9405	49.9938	50.042	50.0866	50.1312	50.1759	50.2167	50.2536	50.2914	50.3293	50.3654	50.3955	50.4261	50.457	50.4879	50.515	50.5387	50.5623	50.586	50.6097	50.6337	50.6577	50.6752	50.6925	50.7099	50.7274	50.7448	50.7622	50.7796
174	48.2632	48.3833	48.4996	48.6107	48.7183	48.8215	48.9213	49.014	49.106	49.1919	49.2775	49.3551	49.4319	49.5045	49.5746	49.6446	49.7053	49.7656	49.8259	49.8823	49.9357	49.9891	50.0374	50.0821	50.1267	50.1715	50.2123	50.2494	50.2873	50.3253	50.3614	50.3916	50.4223	50.4533	50.4843	50.5115	50.5352	50.5589	50.5827	50.6065	50.6306	50.6546	50.6722	50.6896	50.7071	50.7246	50.7421	50.7596	50.7772
175	48.2579	48.3779	48.4941	48.6052	48.7128	48.816	48.9158	49.0086	49.1006	49.1865	49.2721	49.3498	49.4266	49.4993	49.5694	49.6395	49.7002	49.7606	49.821	49.8774	49.9309	49.9844	50.0327	50.0775	50.1223	50.1671	50.208	50.2451	50.2831	50.3212	50.3574	50.3877	50.4185	50.4496	50.4806	50.5079	50.5318	50.5556	50.5794	50.6033	50.6274	50.6516	50.6693	50.6867	50.7043	50.7219	50.7395	50.7571	50.7747
176	48.2525	48.3725	48.4887	48.5998	48.7074	48.8106	48.9104	49.0032	49.0952	49.1812	49.2668	49.3444	49.4213	49.4941	49.5642	49.6343	49.6952	49.7556	49.8161	49.8725	49.9261	49.9796	50.0281	50.0729	50.1178	50.1627	50.2037	50.2409	50.279	50.3171	50.3535	50.3838	50.4147	50.4459	50.477	50.5044	50.5283	50.5522	50.5761	50.6001	50.6243	50.6486	50.6663	50.6839	50.7015	50.7192	50.7368	50.7545	50.7722
177	48.2471	48.3671	48.4833	48.5943	48.7019	48.8051	48.9049	48.9977	49.0897	49.1758	49.2614	49.3391	49.416	49.4889	49.559	49.6292	49.6901	49.7506	49.8111	49.8677	49.9213	49.9749	50.0235	50.0684	50.1133	50.1583	50.1994	50.2367	50.2748	50.313	50.3495	50.3799	50.4109	50.4421	50.4734	50.5008	50.5248	50.5488	50.5728	50.5969	50.6212	50.6455	50.6633	50.681	50.6987	50.7165	50.7342	50.7519	50.7697
178	48.2417	48.3617	48.4778	48.5889	48.6964	48.7997	48.8995	48.9923	49.0843	49.1704	49.2561	49.3338	49.4108	49.4836	49.5539	49.6241	49.6851	49.7456	49.8062	49.8628	49.9165	49.9702	50.0188	50.0638	50.1088	50.1539	50.195	50.2324	50.2707	50.309	50.3455	50.376	50.4071	50.4384	50.4697	50.4973	50.5214	50.5454	50.5695	50.5937	50.6181	50.6425	50.6604	50.6781	50.6959	50.7137	50.7316	50.7494	50.7672
179	48.2363	48.3562	48.4724	48.5834	48.691	48.7942	48.894	48.9869	49.0789	49.165	49.2507	49.3285	49.4055	49.4784	49.5487	49.619	49.68	49.7406	49.8012	49.8579	49.9117	49.9655	50.0142	50.0592	50.1043	50.1495	50.1907	50.2282	50.2665	50.3049	50.3415	50.3721	50.4033	50.4347	50.4661	50.4938	50.5179	50.5421	50.5662	50.5904	50.6149	50.6395	50.6574	50.6752	50.6931	50.711	50.7289	50.7468	50.7647
180	48.2309	48.3508	48.4669	48.578	48.6855	48.7888	48.8886	48.9815	49.0735	49.1596	49.2454	49.3232	49.4002	49.4732	49.5435	49.6139	49.6749	49.7356	49.7963	49.8531	49.9069	49.9607	50.0095	50.0547	50.0998	50.1451	50.1864	50.2239	50.2624	50.3008	50.3375	50.3682	50.3995	50.431	50.4625	50.4902	50.5144	50.5387	50.5629	50.5872	50.6118	50.6364	50.6544	50.6723	50.6903	50.7083	50.7263	50.7443	50.7622
181	48.2255	48.3454	48.4615	48.5725	48.6801	48.7833	48.8832	48.976	49.0681	49.1543	49.24	49.3179	49.3949	49.468	49.5383	49.6087	49.6699	49.7306	49.7914	49.8482	49.9021	49.956	50.0049	50.0501	50.0953	50.1407	50.1821	50.2197	50.2582	50.2968	50.3335	50.3643	50.3956	50.4272	50.4588	50.4867	50.511	50.5353	50.5596	50.584	50.6087	50.6334	50.6515	50.6694	50.6875	50.7056	50.7236	50.7417	50.7597
182	48.2201	48.34	48.4561	48.5671	48.6746	48.7779	48.8777	48.9706	49.0627	49.1489	49.2347	49.3126	49.3897	49.4627	49.5332	49.6036	49.6648	49.7256	49.7864	49.8433	49.8973	49.9513	50.0002	50.0455	50.0909	50.1363	50.1777	50.2155	50.254	50.2927	50.3296	50.3604	50.3918	50.4235	50.4552	50.4831	50.5075	50.5319	50.5563	50.5808	50.6056	50.6303	50.6485	50.6666	50.6847	50.7028	50.721	50.7391	50.7573
183	48.2147	48.3345	48.4506	48.5616	48.6692	48.7724	48.8723	48.9652	49.0573	49.1435	49.2293	49.3073	49.3844	49.4575	49.528	49.5985	49.6598	49.7206	49.7815	49.8385	49.8925	49.9466	49.9956	50.041	50.0864	50.1318	50.1734	50.2112	50.2499	50.2886	50.3256	50.3565	50.388	50.4198	50.4516	50.4796	50.5041	50.5285	50.553	50.5776	50.6025	50.6273	50.6456	50.6637	50.6819	50.7001	50.7183	50.7366	50.7548
184	48.2093	48.3291	48.4452	48.5562	48.6637	48.767	48.8668	48.9597	49.0519	49.1381	49.224	49.3019	49.3791	49.4523	49.5228	49.5934	49.6547	49.7156	49.7766	49.8336	49.8877	49.9419	49.9909	50.0364	50.0819	50.1274	50.1691	50.207	50.2457	50.2846	50.3216	50.3526	50.3842	50.4161	50.4479	50.476	50.5006	50.5252	50.5497	50.5744	50.5993	50.6243	50.6426	50.6608	50.6791	50.6974	50.7157	50.734	50.7523
185	48.2039	48.3237	48.4398	48.5508	48.6583	48.7615	48.8614	48.9543	49.0465	49.1327	49.2186	49.2966	49.3739	49.4471	49.5177	49.5882	49.6496	49.7106	49.7716	49.8287	49.8829	49.9371	49.9863	50.0318	50.0774	50.123	50.1648	50.2027	50.2416	50.2805	50.3176	50.3487	50.3804	50.4124	50.4443	50.4725	50.4971	50.5218	50.5464	50.5712	50.5962	50.6212	50.6396	50.6579	50.6763	50.6947	50.713	50.7314	50.7498
186	48.1985	48.3183	48.4343	48.5453	48.6528	48.7561	48.8559	48.9489	49.0411	49.1274	49.2133	49.2913	49.3686	49.4418	49.5125	49.5831	49.6446	49.7056	49.7667	49.8239	49.8781	49.9324	49.9817	50.0273	50.0729	50.1186	50.1604	50.1985	50.2374	50.2764	50.3136	50.3448	50.3766	50.4086	50.4407	50.4689	50.4937	50.5184	50.5431	50.568	50.5931	50.6182	50.6367	50.655	50.6735	50.6919	50.7104	50.7289	50.7473
187	48.1931	48.3129	48.4289	48.5399	48.6474	48.7506	48.8505	48.9435	49.0357	49.122	49.2079	49.286	49.3633	49.4366	49.5073	49.578	49.6395	49.7006	49.7618	49.819	49.8733	49.9277	49.977	50.0227	50.0684	50.1142	50.1561	50.1943	50.2333	50.2724	50.3096	50.3409	50.3728	50.4049	50.437	50.4654	50.4902	50.515	50.5398	50.5648	50.59	50.6151	50.6337	50.6521	50.6707	50.6892	50.7078	50.7263	50.7448
188	48.1877	48.3074	48.4234	48.5344	48.6419	48.7452	48.8451	48.938	49.0302	49.1166	49.2026	49.2807	49.358	49.4314	49.5021	49.5729	49.6345	49.6956	49.7568	49.8141	49.8686	49.923	49.9724	50.0182	50.0639	50.1098	50.1518	50.19	50.2291	50.2683	50.3057	50.3371	50.369	50.4012	50.4334	50.4618	50.4867	50.5116	50.5366	50.5616	50.5868	50.6121	50.6308	50.6493	50.6679	50.6865	50.7051	50.7237	50.7423
189	48.1823	48.302	48.418	48.529	48.6365	48.7397	48.8396	48.9326	49.0248	49.1112	49.1972	49.2754	49.3528	49.4262	49.497	49.5678	49.6294	49.6906	49.7519	49.8093	49.8638	49.9183	49.9677	50.0136	50.0594	50.1054	50.1475	50.1858	50.225	50.2642	50.3017	50.3332	50.3652	50.3975	50.4298	50.4583	50.4833	50.5083	50.5333	50.5583	50.5837	50.6091	50.6278	50.6464	50.6651	50.6838	50.7025	50.7212	50.7399
190	48.1769	48.2966	48.4126	48.5235	48.631	48.7343	48.8342	48.9272	49.0194	49.1058	49.1919	49.2701	49.3475	49.4209	49.4918	49.5626	49.6243	49.6856	49.747	49.8044	49.859	49.9135	49.9631	50.009	50.055	50.101	50.1432	50.1815	50.2208	50.2602	50.2977	50.3293	50.3614	50.3937	50.4261	50.4547	50.4798	50.5049	50.53	50.5551	50.5806	50.606	50.6248	50.6435	50.6623	50.681	50.6998	50.7186	50.7374
191	48.1715	48.2912	48.4071	48.5181	48.6256	48.7288	48.8287	48.9218	49.014	49.1005	49.1865	49.2648	49.3422	49.4157	49.4866	49.5575	49.6193	49.6807	49.742	49.7995	49.8542	49.9088	49.9584	50.0045	50.0505	50.0966	50.1388	50.1773	50.2167	50.2561	50.2937	50.3254	50.3575	50.39	50.4225	50.4512	50.4763	50.5015	50.5267	50.5519	50.5775	50.603	50.6219	50.6406	50.6595	50.6783	50.6972	50.716	50.7349
192	48.1661	48.2858	48.4017	48.5126	48.6201	48.7234	48.8233	48.9163	49.0086	49.0951	49.1811	49.2594	49.337	49.4105	49.4814	49.5524	49.6142	49.6757	49.7371	49.7947	49.8494	49.9041	49.9538	49.9999	50.046	50.0922	50.1345	50.1731	50.2125	50.252	50.2897	50.3215	50.3537	50.3863	50.4189	50.4476	50.4729	50.4981	50.5234	50.5487	50.5743	50.6	50.6189	50.6377	50.6567	50.6756	50.6945	50.7135	50.7324
193	48.1607	48.2803	48.3962	48.5072	48.6147	48.7179	48.8178	48.9109	49.0032	49.0897	49.1758	49.2541	49.3317	49.4053	49.4763	49.5473	49.6092	49.6707	49.7322	49.7898	49.8446	49.8994	49.9492	49.9953	50.0415	50.0878	50.1302	50.1688	50.2084	50.248	50.2857	50.3176	50.3499	50.3826	50.4152	50.4441	50.4694	50.4947	50.5201	50.5455	50.5712	50.5969	50.616	50.6348	50.6539	50.6729	50.6919	50.7109	50.7299
194	48.1553	48.2749	48.3908	48.5017	48.6092	48.7125	48.8124	48.9055	48.9978	49.0843	49.1704	49.2488	49.3264	49.4	49.4711	49.5422	49.6041	49.6657	49.7272	49.7849	49.8398	49.8947	49.9445	49.9908	50.037	50.0834	50.1259	50.1646	50.2042	50.2439	50.2818	50.3137	50.3461	50.3789	50.4116	50.4405	50.466	50.4914	50.5168	50.5423	50.5681	50.5939	50.613	50.632	50.6511	50.6701	50.6892	50.7083	50.7274
195	48.1499	48.2695	48.3854	48.4963	48.6037	48.707	48.807	48.9001	48.9924	49.0789	49.1651	49.2435	49.3211	49.3948	49.4659	49.537	49.599	49.6607	49.7223	49.7801	49.835	49.8899	49.9399	49.9862	50.0325	50.079	50.1215	50.1603	50.2	50.2398	50.2778	50.3098	50.3423	50.3751	50.408	50.437	50.4625	50.488	50.5135	50.5391	50.565	50.5908	50.61	50.6291	50.6483	50.6674	50.6866	50.7058	50.7249
196	48.1445	48.2641	48.3799	48.4908	48.5983	48.7016	48.8015	48.8946	48.987	49.0736	49.1597	49.2382	49.3159	49.3896	49.4607	49.5319	49.594	49.6557	49.7173	49.7752	49.8302	49.8852	49.9352	49.9816	50.028	50.0745	50.1172	50.1561	50.1959	50.2357	50.2738	50.3059	50.3385	50.3714	50.4043	50.4334	50.459	50.4846	50.5102	50.5359	50.5618	50.5878	50.6071	50.6262	50.6455	50.6647	50.6839	50.7032	50.7224
197	48.1391	48.2587	48.3745	48.4854	48.5928	48.6961	48.7961	48.8892	48.9816	49.0682	49.1544	49.2329	49.3106	49.3844	49.4556	49.5268	49.5889	49.6507	49.7124	49.7703	49.8254	49.8805	49.9306	49.9771	50.0235	50.0701	50.1129	50.1519	50.1917	50.2317	50.2698	50.302	50.3347	50.3677	50.4007	50.4299	50.4556	50.4812	50.5069	50.5327	50.5587	50.5848	50.6041	50.6233	50.6426	50.662	50.6813	50.7006	50.72
198	48.1337	48.2532	48.3691	48.4799	48.5874	48.6907	48.7906	48.8838	48.9762	49.0628	49.149	49.2276	49.3053	49.3791	49.4504	49.5217	49.5839	49.6457	49.7075	49.7655	49.8206	49.8758	49.9259	49.9725	50.0191	50.0657	50.1086	50.1476	50.1876	50.2276	50.2658	50.2981	50.3309	50.364	50.3971	50.4263	50.4521	50.4779	50.5036	50.5295	50.5556	50.5817	50.6012	50.6204	50.6398	50.6593	50.6787	50.6981	50.7175
199	48.1283	48.2478	48.3636	48.4745	48.5819	48.6852	48.7852	48.8783	48.9707	49.0574	49.1437	49.2223	49.3	49.3739	49.4452	49.5165	49.5788	49.6407	49.7025	49.7606	49.8158	49.8711	49.9213	49.9679	50.0146	50.0613	50.1042	50.1434	50.1834	50.2235	50.2618	50.2942	50.3271	50.3602	50.3934	50.4228	50.4486	50.4745	50.5003	50.5262	50.5525	50.5787	50.5982	50.6176	50.637	50.6565	50.676	50.6955	50.715
200	48.1229	48.2424	48.3582	48.469	48.5765	48.6798	48.7797	48.8729	48.9653	49.052	49.1383	49.217	49.2948	49.3687	49.4401	49.5114	49.5737	49.6357	49.6976	49.7557	49.811	49.8663	49.9166	49.9634	50.0101	50.0569	50.0999	50.1391	50.1793	50.2195	50.2579	50.2903	50.3233	50.3565	50.3898	50.4193	50.4452	50.4711	50.497	50.523	50.5493	50.5756	50.5952	50.6147	50.6342	50.6538	50.6734	50.6929	50.7125
201	48.1175	48.237	48.3527	48.4636	48.571	48.6743	48.7743	48.8675	48.9599	49.0467	49.133	49.2116	49.2895	49.3635	49.4349	49.5063	49.5687	49.6307	49.6927	49.7509	49.8062	49.8616	49.912	49.9588	50.0056	50.0525	50.0956	50.1349	50.1751	50.2154	50.2539	50.2864	50.3194	50.3528	50.3862	50.4157	50.4417	50.4677	50.4937	50.5198	50.5462	50.5726	50.5923	50.6118	50.6314	50.6511	50.6707	50.6904	50.71
202	48.1121	48.2316	48.3473	48.4581	48.5656	48.6689	48.7689	48.8621	48.9545	49.0413	49.1276	49.2063	49.2842	49.3582	49.4297	49.5012	49.5636	49.6257	49.6877	49.746	49.8014	49.8569	49.9074	49.9542	50.0011	50.0481	50.0913	50.1307	50.171	50.2113	50.2499	50.2825	50.3156	50.3491	50.3825	50.4122	50.4382	50.4643	50.4904	50.5166	50.5431	50.5696	50.5893	50.6089	50.6286	50.6484	50.6681	50.6878	50.7075
203	48.1067	48.2261	48.3419	48.4527	48.5601	48.6634	48.7634	48.8566	48.9491	49.0359	49.1223	49.201	49.279	49.353	49.4245	49.4961	49.5586	49.6207	49.6828	49.7411	49.7966	49.8522	49.9027	49.9497	49.9966	50.0437	50.0869	50.1264	50.1668	50.2073	50.2459	50.2786	50.3118	50.3454	50.3789	50.4086	50.4348	50.461	50.4871	50.5134	50.54	50.5665	50.5864	50.606	50.6258	50.6456	50.6654	50.6852	50.705
204	48.1014	48.2207	48.3364	48.4472	48.5547	48.658	48.758	48.8512	48.9437	49.0305	49.1169	49.1957	49.2737	49.3478	49.4194	49.4909	49.5535	49.6157	49.6779	49.7363	49.7919	49.8475	49.8981	49.9451	49.9921	50.0393	50.0826	50.1222	50.1627	50.2032	50.2419	50.2747	50.308	50.3416	50.3753	50.4051	50.4313	50.4576	50.4838	50.5102	50.5368	50.5635	50.5834	50.6031	50.623	50.6429	50.6628	50.6827	50.7026
205	48.096	48.2153	48.331	48.4418	48.5492	48.6525	48.7525	48.8458	48.9383	49.0251	49.1116	49.1904	49.2684	49.3426	49.4142	49.4858	49.5484	49.6107	49.6729	49.7314	49.7871	49.8427	49.8934	49.9405	49.9877	50.0349	50.0783	50.1179	50.1585	50.1991	50.2379	50.2708	50.3042	50.3379	50.3716	50.4015	50.4279	50.4542	50.4805	50.507	50.5337	50.5605	50.5804	50.6003	50.6202	50.6402	50.6601	50.6801	50.7001
206	48.0906	48.2099	48.3256	48.4363	48.5438	48.6471	48.7471	48.8404	48.9329	49.0198	49.1062	49.1851	49.2631	49.3373	49.409	49.4807	49.5434	49.6057	49.668	49.7265	49.7823	49.838	49.8888	49.936	49.9832	50.0305	50.074	50.1137	50.1543	50.1951	50.234	50.2669	50.3004	50.3342	50.368	50.398	50.4244	50.4508	50.4773	50.5038	50.5306	50.5574	50.5775	50.5974	50.6174	50.6375	50.6575	50.6775	50.6976
207	48.0852	48.2045	48.3201	48.4309	48.5383	48.6416	48.7416	48.8349	48.9275	49.0144	49.1009	49.1798	49.2579	49.3321	49.4038	49.4756	49.5383	49.6007	49.6631	49.7217	49.7775	49.8333	49.8841	49.9314	49.9787	50.0261	50.0696	50.1095	50.1502	50.191	50.23	50.263	50.2966	50.3305	50.3644	50.3944	50.4209	50.4474	50.474	50.5006	50.5275	50.5544	50.5745	50.5945	50.6146	50.6347	50.6549	50.675	50.6951
208	48.0798	48.199	48.3147	48.4254	48.5329	48.6362	48.7362	48.8295	48.9221	49.009	49.0955	49.1745	49.2526	49.3269	49.3987	49.4704	49.5333	49.5957	49.6581	49.7168	49.7727	49.8286	49.8795	49.9268	49.9742	50.0217	50.0653	50.1052	50.146	50.1869	50.226	50.2591	50.2928	50.3268	50.3607	50.3909	50.4175	50.4441	50.4707	50.4974	50.5243	50.5513	50.5716	50.5916	50.6118	50.632	50.6522	50.6724	50.6926
209	48.0744	48.1936	48.3092	48.42	48.5274	48.6307	48.7308	48.8241	48.9167	49.0036	49.0902	49.1691	49.2473	49.3217	49.3935	49.4653	49.5282	49.5907	49.6532	49.7119	49.7679	49.8239	49.8748	49.9223	49.9697	50.0173	50.061	50.101	50.1419	50.1829	50.222	50.2552	50.289	50.323	50.3571	50.3873	50.414	50.4407	50.4674	50.4941	50.5212	50.5483	50.5686	50.5887	50.609	50.6293	50.6496	50.6698	50.6901
210	48.069	48.1882	48.3038	48.4146	48.522	48.6253	48.7253	48.8187	48.9112	48.9982	49.0848	49.1638	49.242	49.3164	49.3883	49.4602	49.5231	49.5857	49.6482	49.707	49.7631	49.8191	49.8702	49.9177	49.9652	50.0128	50.0567	50.0967	50.1377	50.1788	50.218	50.2513	50.2851	50.3193	50.3535	50.3838	50.4105	50.4373	50.4641	50.4909	50.5181	50.5453	50.5656	50.5858	50.6062	50.6266	50.6469	50.6673	50.6876
211	48.0636	48.1828	48.2984	48.4091	48.5165	48.6198	48.7199	48.8132	48.9058	48.9929	49.0795	49.1585	49.2368	49.3112	49.3831	49.4551	49.5181	49.5807	49.6433	49.7022	49.7583	49.8144	49.8656	49.9131	49.9607	50.0084	50.0523	50.0925	50.1336	50.1747	50.2141	50.2474	50.2813	50.3156	50.3498	50.3802	50.4071	50.4339	50.4608	50.4877	50.515	50.5422	50.5627	50.583	50.6034	50.6238	50.6443	50.6647	50.6851
212	48.0582	48.1774	48.2929	48.4037	48.5111	48.6143	48.7144	48.8078	48.9004	48.9875	49.0741	49.1532	49.2315	49.306	49.378	49.45	49.513	49.5757	49.6384	49.6973	49.7535	49.8097	49.8609	49.9086	49.9562	50.004	50.048	50.0883	50.1294	50.1706	50.2101	50.2435	50.2775	50.3119	50.3462	50.3767	50.4036	50.4305	50.4575	50.4845	50.5119	50.5392	50.5597	50.5801	50.6006	50.6211	50.6416	50.6621	50.6827
213	48.0528	48.1719	48.2875	48.3982	48.5056	48.6089	48.709	48.8024	48.895	48.9821	49.0688	49.1479	49.2262	49.3008	49.3728	49.4448	49.508	49.5707	49.6334	49.6924	49.7487	49.805	49.8563	49.904	49.9518	49.9996	50.0437	50.084	50.1253	50.1666	50.2061	50.2396	50.2737	50.3081	50.3426	50.3731	50.4002	50.4272	50.4542	50.4813	50.5087	50.5362	50.5568	50.5772	50.5978	50.6184	50.639	50.6596	50.6802
214	48.0474	48.1665	48.2821	48.3928	48.5001	48.6034	48.7035	48.797	48.8896	48.9767	49.0634	49.1426	49.221	49.2955	49.3676	49.4397	49.5029	49.5657	49.6285	49.6876	49.7439	49.8003	49.8516	49.8994	49.9473	49.9952	50.0394	50.0798	50.1211	50.1625	50.2021	50.2357	50.2699	50.3044	50.3389	50.3696	50.3967	50.4238	50.4509	50.4781	50.5056	50.5331	50.5538	50.5743	50.595	50.6157	50.6363	50.657	50.6777
215	48.042	48.1611	48.2766	48.3873	48.4947	48.598	48.6981	48.7915	48.8842	48.9713	49.0581	49.1373	49.2157	49.2903	49.3624	49.4346	49.4978	49.5607	49.6236	49.6827	49.7391	49.7955	49.847	49.8949	49.9428	49.9908	50.035	50.0755	50.117	50.1584	50.1981	50.2318	50.2661	50.3007	50.3353	50.366	50.3932	50.4204	50.4476	50.4749	50.5025	50.5301	50.5508	50.5714	50.5922	50.6129	50.6337	50.6544	50.6752
216	48.0366	48.1557	48.2712	48.3819	48.4892	48.5925	48.6927	48.7861	48.8788	48.9659	49.0527	49.132	49.2104	49.2851	49.3573	49.4295	49.4928	49.5557	49.6186	49.6778	49.7343	49.7908	49.8423	49.8903	49.9383	49.9864	50.0307	50.0713	50.1128	50.1544	50.1941	50.2279	50.2623	50.297	50.3317	50.3625	50.3898	50.417	50.4443	50.4717	50.4994	50.527	50.5479	50.5686	50.5894	50.6102	50.631	50.6519	50.6727
217	48.0312	48.1502	48.2657	48.3764	48.4838	48.5871	48.6872	48.7807	48.8734	48.9606	49.0474	49.1266	49.2051	49.2798	49.3521	49.4243	49.4877	49.5507	49.6137	49.673	49.7295	49.7861	49.8377	49.8858	49.9338	49.982	50.0264	50.0671	50.1086	50.1503	50.1902	50.224	50.2585	50.2933	50.328	50.3589	50.3863	50.4137	50.441	50.4685	50.4962	50.524	50.5449	50.5657	50.5866	50.6075	50.6284	50.6493	50.6702
218	48.0258	48.1448	48.2603	48.371	48.4783	48.5816	48.6818	48.7752	48.868	48.9552	49.042	49.1213	49.1999	49.2746	49.3469	49.4192	49.4827	49.5457	49.6088	49.6681	49.7247	49.7814	49.8331	49.8812	49.9293	49.9776	50.0221	50.0628	50.1045	50.1462	50.1862	50.2201	50.2547	50.2895	50.3244	50.3554	50.3828	50.4103	50.4377	50.4653	50.4931	50.521	50.542	50.5628	50.5838	50.6048	50.6258	50.6468	50.6677
219	48.0204	48.1394	48.2549	48.3655	48.4729	48.5762	48.6763	48.7698	48.8626	48.9498	49.0367	49.116	49.1946	49.2694	49.3418	49.4141	49.4776	49.5407	49.6038	49.6632	49.72	49.7767	49.8284	49.8766	49.9248	49.9732	50.0177	50.0586	50.1003	50.1422	50.1822	50.2162	50.2509	50.2858	50.3208	50.3519	50.3794	50.4069	50.4344	50.462	50.49	50.5179	50.539	50.5599	50.581	50.602	50.6231	50.6442	50.6653
220	48.015	48.134	48.2494	48.3601	48.4674	48.5707	48.6709	48.7644	48.8572	48.9444	49.0313	49.1107	49.1893	49.2642	49.3366	49.409	49.4725	49.5357	49.5989	49.6584	49.7152	49.7719	49.8238	49.8721	49.9203	49.9688	50.0134	50.0543	50.0962	50.1381	50.1782	50.2123	50.247	50.2821	50.3171	50.3483	50.3759	50.4035	50.4311	50.4588	50.4869	50.5149	50.536	50.557	50.5782	50.5993	50.6205	50.6416	50.6628
221	48.0096	48.1286	48.244	48.3546	48.462	48.5653	48.6654	48.759	48.8517	48.939	49.026	49.1054	49.1841	49.2589	49.3314	49.4039	49.4675	49.5307	49.594	49.6535	49.7104	49.7672	49.8191	49.8675	49.9159	49.9644	50.0091	50.0501	50.092	50.134	50.1742	50.2084	50.2432	50.2784	50.3135	50.3448	50.3724	50.4001	50.4278	50.4556	50.4837	50.5118	50.5331	50.5541	50.5754	50.5966	50.6178	50.6391	50.6603
222	48.0042	48.1231	48.2386	48.3492	48.4565	48.5598	48.66	48.7535	48.8463	48.9337	49.0206	49.1001	49.1788	49.2537	49.3262	49.3987	49.4624	49.5257	49.589	49.6486	49.7056	49.7625	49.8145	49.8629	49.9114	49.96	50.0048	50.0459	50.0879	50.13	50.1702	50.2045	50.2394	50.2746	50.3099	50.3412	50.369	50.3968	50.4245	50.4524	50.4806	50.5088	50.5301	50.5513	50.5726	50.5939	50.6152	50.6365	50.6578
223	47.9988	48.1177	48.2331	48.3437	48.4511	48.5544	48.6546	48.7481	48.8409	48.9283	49.0153	49.0948	49.1735	49.2485	49.3211	49.3936	49.4574	49.5207	49.5841	49.6438	49.7008	49.7578	49.8098	49.8584	49.9069	49.9555	50.0004	50.0416	50.0837	50.1259	50.1663	50.2006	50.2356	50.2709	50.3062	50.3377	50.3655	50.3934	50.4212	50.4492	50.4775	50.5058	50.5272	50.5484	50.5698	50.5911	50.6125	50.6339	50.6553
224	47.9934	48.1123	48.2277	48.3383	48.4456	48.5489	48.6491	48.7427	48.8355	48.9229	49.0099	49.0895	49.1682	49.2433	49.3159	49.3885	49.4523	49.5157	49.5791	49.6389	49.696	49.7531	49.8052	49.8538	49.9024	49.9511	49.9961	50.0374	50.0796	50.1218	50.1623	50.1967	50.2318	50.2672	50.3026	50.3341	50.3621	50.39	50.4179	50.446	50.4744	50.5027	50.5242	50.5455	50.567	50.5884	50.6099	50.6314	50.6528
225	47.988	48.1069	48.2222	48.3328	48.4402	48.5435	48.6437	48.7373	48.8301	48.9175	49.0046	49.0841	49.163	49.238	49.3107	49.3834	49.4472	49.5107	49.5742	49.634	49.6912	49.7483	49.8005	49.8492	49.8979	49.9467	49.9918	50.0331	50.0754	50.1178	50.1583	50.1928	50.228	50.2635	50.299	50.3306	50.3586	50.3866	50.4147	50.4428	50.4712	50.4997	50.5212	50.5426	50.5642	50.5857	50.6072	50.6288	50.6503
226	47.9826	48.1015	48.2168	48.3274	48.4347	48.538	48.6382	48.7318	48.8247	48.9121	48.9992	49.0788	49.1577	49.2328	49.3055	49.3783	49.4422	49.5057	49.5693	49.6292	49.6864	49.7436	49.7959	49.8447	49.8934	49.9423	49.9875	50.0289	50.0713	50.1137	50.1543	50.189	50.2242	50.2598	50.2953	50.327	50.3551	50.3832	50.4114	50.4396	50.4681	50.4967	50.5183	50.5397	50.5614	50.583	50.6046	50.6262	50.6478
227	47.9772	48.096	48.2114	48.3219	48.4293	48.5326	48.6328	48.7264	48.8193	48.9068	48.9939	49.0735	49.1524	49.2276	49.3004	49.3731	49.4371	49.5007	49.5643	49.6243	49.6816	49.7389	49.7913	49.8401	49.8889	49.9379	49.9831	50.0247	50.0671	50.1096	50.1503	50.1851	50.2204	50.256	50.2917	50.3235	50.3517	50.3799	50.4081	50.4364	50.465	50.4936	50.5153	50.5368	50.5585	50.5803	50.602	50.6237	50.6454
228	47.9718	48.0906	48.2059	48.3165	48.4238	48.5271	48.6273	48.721	48.8139	48.9014	48.9885	49.0682	49.1471	49.2224	49.2952	49.368	49.4321	49.4957	49.5594	49.6194	49.6768	49.7342	49.7866	49.8355	49.8845	49.9335	49.9788	50.0204	50.0629	50.1055	50.1463	50.1812	50.2166	50.2523	50.2881	50.3199	50.3482	50.3765	50.4048	50.4332	50.4619	50.4906	50.5124	50.534	50.5557	50.5775	50.5993	50.6211	50.6429
229	47.9664	48.0852	48.2005	48.311	48.4184	48.5217	48.6219	48.7156	48.8085	48.896	48.9832	49.0629	49.1419	49.2171	49.29	49.3629	49.427	49.4907	49.5545	49.6146	49.672	49.7295	49.782	49.831	49.88	49.9291	49.9745	50.0162	50.0588	50.1015	50.1424	50.1773	50.2128	50.2486	50.2844	50.3164	50.3447	50.3731	50.4015	50.4299	50.4587	50.4875	50.5094	50.5311	50.5529	50.5748	50.5967	50.6185	50.6404
230	47.961	48.0798	48.195	48.3056	48.4129	48.5162	48.6165	48.7101	48.8031	48.8906	48.9778	49.0576	49.1366	49.2119	49.2848	49.3578	49.4219	49.4857	49.5495	49.6097	49.6672	49.7247	49.7773	49.8264	49.8755	49.9247	49.9702	50.0119	50.0546	50.0974	50.1384	50.1734	50.2089	50.2449	50.2808	50.3128	50.3413	50.3697	50.3982	50.4267	50.4556	50.4845	50.5064	50.5282	50.5501	50.5721	50.594	50.616	50.6379
231	47.957	48.0757	48.191	48.3015	48.4088	48.5121	48.6123	48.706	48.799	48.8865	48.9737	49.0535	49.1326	49.2079	49.2809	49.3538	49.418	49.4819	49.5457	49.6059	49.6635	49.721	49.7737	49.8228	49.8719	49.9212	49.9667	50.0085	50.0513	50.0941	50.1351	50.1702	50.2058	50.2418	50.2778	50.3098	50.3384	50.3669	50.3954	50.424	50.4529	50.4819	50.5038	50.5257	50.5477	50.5697	50.5917	50.6136	50.6356
232	47.9538	48.0725	48.1878	48.2983	48.4056	48.5089	48.6091	48.7028	48.7958	48.8833	48.9705	49.0503	49.1294	49.2047	49.2777	49.3507	49.4149	49.4787	49.5426	49.6028	49.6604	49.718	49.7706	49.8198	49.8689	49.9182	49.9638	50.0056	50.0484	50.0913	50.1323	50.1674	50.2031	50.2391	50.2751	50.3072	50.3358	50.3643	50.3929	50.4215	50.4505	50.4795	50.5015	50.5234	50.5454	50.5674	50.5895	50.6115	50.6335
233	47.9507	48.0694	48.1846	48.2951	48.4024	48.5057	48.6059	48.6996	48.7925	48.8801	48.9673	49.0471	49.1262	49.2015	49.2745	49.3475	49.4117	49.4756	49.5395	49.5997	49.6573	49.7149	49.7676	49.8168	49.866	49.9153	49.9609	50.0028	50.0456	50.0885	50.1296	50.1647	50.2004	50.2364	50.2725	50.3047	50.3332	50.3618	50.3904	50.4191	50.4481	50.4771	50.4992	50.5211	50.5431	50.5652	50.5873	50.6094	50.6314
234	47.9475	48.0662	48.1814	48.2919	48.3992	48.5025	48.6027	48.6964	48.7893	48.8769	48.9641	49.0439	49.123	49.1984	49.2713	49.3443	49.4086	49.4725	49.5364	49.5967	49.6543	49.7119	49.7646	49.8138	49.863	49.9124	49.958	49.9999	50.0428	50.0857	50.1268	50.1619	50.1977	50.2338	50.2699	50.3021	50.3307	50.3593	50.3879	50.4166	50.4457	50.4747	50.4968	50.5188	50.5409	50.563	50.5851	50.6072	50.6293
235	47.9444	48.063	48.1782	48.2887	48.396	48.4993	48.5995	48.6931	48.7861	48.8737	48.9609	49.0407	49.1198	49.1952	49.2682	49.3412	49.4055	49.4694	49.5333	49.5936	49.6512	49.7089	49.7616	49.8108	49.8601	49.9094	49.9551	49.997	50.0399	50.0829	50.124	50.1592	50.195	50.2311	50.2672	50.2995	50.3281	50.3568	50.3854	50.4142	50.4433	50.4724	50.4945	50.5165	50.5386	50.5608	50.5829	50.6051	50.6272
236	47.9412	48.0599	48.175	48.2855	48.3928	48.496	48.5963	48.6899	48.7829	48.8705	48.9577	49.0375	49.1166	49.192	49.265	49.338	49.4023	49.4662	49.5302	49.5905	49.6482	49.7058	49.7586	49.8078	49.8571	49.9065	49.9522	49.9942	50.0371	50.0801	50.1212	50.1565	50.1923	50.2284	50.2646	50.2969	50.3255	50.3542	50.3829	50.4117	50.4408	50.47	50.4922	50.5142	50.5363	50.5585	50.5807	50.6029	50.6251
237	47.9381	48.0567	48.1718	48.2823	48.3896	48.4928	48.593	48.6867	48.7796	48.8672	48.9545	49.0343	49.1134	49.1888	49.2618	49.3349	49.3992	49.4631	49.5271	49.5874	49.6451	49.7028	49.7556	49.8049	49.8541	49.9036	49.9493	49.9913	50.0342	50.0773	50.1185	50.1537	50.1896	50.2258	50.2619	50.2943	50.323	50.3517	50.3804	50.4093	50.4384	50.4676	50.4898	50.5119	50.5341	50.5563	50.5785	50.6008	50.623
238	47.9349	48.0535	48.1687	48.2791	48.3863	48.4896	48.5898	48.6835	48.7764	48.864	48.9512	49.0311	49.1102	49.1856	49.2586	49.3317	49.396	49.46	49.5239	49.5843	49.642	49.6997	49.7526	49.8019	49.8512	49.9006	49.9464	49.9884	50.0314	50.0744	50.1157	50.151	50.1869	50.2231	50.2593	50.2917	50.3204	50.3492	50.3779	50.4068	50.436	50.4652	50.4875	50.5096	50.5318	50.5541	50.5764	50.5986	50.6209
239	47.9318	48.0503	48.1655	48.2759	48.3831	48.4864	48.5866	48.6803	48.7732	48.8608	48.948	49.0279	49.107	49.1824	49.2555	49.3285	49.3929	49.4569	49.5208	49.5812	49.639	49.6967	49.7495	49.7989	49.8482	49.8977	49.9435	49.9855	50.0286	50.0716	50.1129	50.1482	50.1841	50.2204	50.2567	50.2891	50.3179	50.3467	50.3755	50.4044	50.4336	50.4628	50.4851	50.5073	50.5296	50.5519	50.5742	50.5965	50.6188
240	47.9286	48.0472	48.1623	48.2727	48.3799	48.4832	48.5834	48.677	48.77	48.8576	48.9448	49.0247	49.1038	49.1792	49.2523	49.3254	49.3897	49.4537	49.5177	49.5781	49.6359	49.6937	49.7465	49.7959	49.8453	49.8948	49.9406	49.9827	50.0257	50.0688	50.1101	50.1455	50.1814	50.2177	50.254	50.2865	50.3153	50.3441	50.373	50.4019	50.4312	50.4605	50.4828	50.5049	50.5273	50.5496	50.572	50.5943	50.6167
241	47.9254	48.044	48.1591	48.2695	48.3767	48.48	48.5802	48.6738	48.7668	48.8544	48.9416	49.0215	49.1006	49.176	49.2491	49.3222	49.3866	49.4506	49.5146	49.5751	49.6328	49.6906	49.7435	49.7929	49.8423	49.8918	49.9377	49.9798	50.0229	50.066	50.1074	50.1427	50.1787	50.2151	50.2514	50.2839	50.3127	50.3416	50.3705	50.3995	50.4288	50.4581	50.4805	50.5026	50.525	50.5474	50.5698	50.5922	50.6146
242	47.9223	48.0408	48.1559	48.2663	48.3735	48.4768	48.5769	48.6706	48.7635	48.8511	48.9384	49.0183	49.0974	49.1729	49.246	49.3191	49.3835	49.4475	49.5115	49.572	49.6298	49.6876	49.7405	49.7899	49.8393	49.8889	49.9348	49.9769	50.02	50.0632	50.1046	50.14	50.176	50.2124	50.2488	50.2813	50.3102	50.3391	50.368	50.397	50.4264	50.4557	50.4781	50.5003	50.5228	50.5452	50.5676	50.59	50.6124
243	47.9191	48.0377	48.1527	48.2631	48.3703	48.4735	48.5737	48.6674	48.7603	48.8479	48.9352	49.0151	49.0942	49.1697	49.2428	49.3159	49.3803	49.4444	49.5084	49.5689	49.6267	49.6845	49.7375	49.7869	49.8364	49.886	49.9319	49.9741	50.0172	50.0604	50.1018	50.1373	50.1733	50.2097	50.2461	50.2787	50.3076	50.3365	50.3655	50.3946	50.4239	50.4533	50.4758	50.498	50.5205	50.543	50.5654	50.5879	50.6103
244	47.916	48.0345	48.1495	48.2599	48.3671	48.4703	48.5705	48.6642	48.7571	48.8447	48.932	49.0119	49.091	49.1665	49.2396	49.3127	49.3772	49.4412	49.5053	49.5658	49.6237	49.6815	49.7345	49.784	49.8334	49.883	49.929	49.9712	50.0144	50.0576	50.099	50.1345	50.1706	50.2071	50.2435	50.2761	50.305	50.334	50.363	50.3921	50.4215	50.451	50.4734	50.4957	50.5182	50.5407	50.5632	50.5857	50.6082
245	47.9128	48.0313	48.1464	48.2567	48.3639	48.4671	48.5673	48.6609	48.7539	48.8415	48.9287	49.0086	49.0878	49.1633	49.2364	49.3096	49.374	49.4381	49.5022	49.5627	49.6206	49.6785	49.7315	49.781	49.8305	49.8801	49.9261	49.9683	50.0115	50.0548	50.0963	50.1318	50.1679	50.2044	50.2409	50.2735	50.3025	50.3315	50.3605	50.3896	50.4191	50.4486	50.4711	50.4934	50.516	50.5385	50.5611	50.5836	50.6061
246	47.9097	48.0281	48.1432	48.2535	48.3607	48.4639	48.5641	48.6577	48.7507	48.8383	48.9255	49.0054	49.0846	49.1601	49.2333	49.3064	49.3709	49.435	49.4991	49.5596	49.6175	49.6754	49.7284	49.778	49.8275	49.8772	49.9232	49.9654	50.0087	50.052	50.0935	50.129	50.1652	50.2017	50.2382	50.2709	50.2999	50.329	50.358	50.3872	50.4167	50.4462	50.4688	50.4911	50.5137	50.5363	50.5589	50.5814	50.604
247	47.9065	48.025	48.14	48.2503	48.3575	48.4607	48.5608	48.6545	48.7474	48.8351	48.9223	49.0022	49.0814	49.1569	49.2301	49.3032	49.3677	49.4319	49.496	49.5565	49.6145	49.6724	49.7254	49.775	49.8245	49.8742	49.9203	49.9626	50.0058	50.0492	50.0907	50.1263	50.1625	50.199	50.2356	50.2683	50.2974	50.3264	50.3555	50.3847	50.4143	50.4438	50.4664	50.4888	50.5115	50.5341	50.5567	50.5793	50.6019
248	47.9034	48.0218	48.1368	48.2471	48.3543	48.4575	48.5576	48.6513	48.7442	48.8318	48.9191	48.999	49.0782	49.1537	49.2269	49.3001	49.3646	49.4287	49.4929	49.5535	49.6114	49.6694	49.7224	49.772	49.8216	49.8713	49.9174	49.9597	50.003	50.0464	50.0879	50.1236	50.1598	50.1964	50.233	50.2657	50.2948	50.3239	50.3531	50.3823	50.4119	50.4415	50.4641	50.4865	50.5092	50.5318	50.5545	50.5771	50.5998
249	47.9002	48.0186	48.1336	48.2439	48.3511	48.4543	48.5544	48.6481	48.741	48.8286	48.9159	48.9958	49.075	49.1505	49.2237	49.2969	49.3615	49.4256	49.4898	49.5504	49.6083	49.6663	49.7194	49.769	49.8186	49.8684	49.9144	49.9568	50.0002	50.0436	50.0852	50.1208	50.1571	50.1937	50.2303	50.2631	50.2922	50.3214	50.3506	50.3798	50.4095	50.4391	50.4617	50.4842	50.5069	50.5296	50.5523	50.575	50.5977
250	47.8971	48.0155	48.1304	48.2407	48.3479	48.451	48.5512	48.6448	48.7378	48.8254	48.9127	48.9926	49.0718	49.1474	49.2206	49.2938	49.3583	49.4225	49.4867	49.5473	49.6053	49.6633	49.7164	49.766	49.8157	49.8655	49.9115	49.954	49.9973	50.0407	50.0824	50.1181	50.1544	50.191	50.2277	50.2605	50.2897	50.3189	50.3481	50.3774	50.407	50.4367	50.4594	50.4819	50.5047	50.5274	50.5501	50.5729	50.5956
251	47.8939	48.0123	48.1272	48.2375	48.3447	48.4478	48.548	48.6416	48.7346	48.8222	48.9095	48.9894	49.0686	49.1442	49.2174	49.2906	49.3552	49.4194	49.4836	49.5442	49.6022	49.6602	49.7134	49.763	49.8127	49.8625	49.9086	49.9511	49.9945	50.0379	50.0796	50.1153	50.1517	50.1884	50.225	50.2579	50.2871	50.3163	50.3456	50.3749	50.4046	50.4343	50.4571	50.4796	50.5024	50.5252	50.5479	50.5707	50.5935
252	47.8908	48.0091	48.1241	48.2343	48.3415	48.4446	48.5448	48.6384	48.7313	48.819	48.9062	48.9862	49.0654	49.141	49.2142	49.2874	49.352	49.4162	49.4804	49.5411	49.5991	49.6572	49.7104	49.7601	49.8097	49.8596	49.9057	49.9482	49.9916	50.0351	50.0768	50.1126	50.149	50.1857	50.2224	50.2553	50.2845	50.3138	50.3431	50.3725	50.4022	50.4319	50.4547	50.4773	50.5001	50.5229	50.5458	50.5686	50.5914
253	47.8876	48.0059	48.1209	48.2312	48.3382	48.4414	48.5415	48.6352	48.7281	48.8158	48.903	48.983	49.0622	49.1378	49.211	49.2843	49.3489	49.4131	49.4773	49.538	49.5961	49.6542	49.7074	49.7571	49.8068	49.8567	49.9028	49.9453	49.9888	50.0323	50.0741	50.1098	50.1463	50.183	50.2198	50.2527	50.282	50.3113	50.3406	50.37	50.3998	50.4296	50.4524	50.475	50.4979	50.5207	50.5436	50.5664	50.5893
254	47.8844	48.0028	48.1177	48.228	48.335	48.4382	48.5383	48.632	48.7249	48.8125	48.8998	48.9798	49.059	49.1346	49.2079	49.2811	49.3457	49.41	49.4742	49.5349	49.593	49.6511	49.7043	49.7541	49.8038	49.8537	49.8999	49.9425	49.986	50.0295	50.0713	50.1071	50.1436	50.1803	50.2171	50.2501	50.2794	50.3088	50.3381	50.3676	50.3974	50.4272	50.45	50.4727	50.4956	50.5185	50.5414	50.5643	50.5871
255	47.8813	47.9996	48.1145	48.2248	48.3318	48.435	48.5351	48.6287	48.7217	48.8093	48.8966	48.9766	49.0558	49.1314	49.2047	49.278	49.3426	49.4069	49.4711	49.5318	49.59	49.6481	49.7013	49.7511	49.8009	49.8508	49.897	49.9396	49.9831	50.0267	50.0685	50.1044	50.1408	50.1777	50.2145	50.2475	50.2768	50.3062	50.3356	50.3651	50.395	50.4248	50.4477	50.4704	50.4933	50.5163	50.5392	50.5621	50.585
256	47.8781	47.9964	48.1113	48.2216	48.3286	48.4318	48.5319	48.6255	48.7184	48.8061	48.8934	48.9734	49.0526	49.1282	49.2015	49.2748	49.3395	49.4037	49.468	49.5288	49.5869	49.645	49.6983	49.7481	49.7979	49.8479	49.8941	49.9367	49.9803	50.0239	50.0657	50.1016	50.1381	50.175	50.2119	50.2449	50.2743	50.3037	50.3331	50.3627	50.3926	50.4224	50.4454	50.4681	50.4911	50.514	50.537	50.56	50.5829
257	47.875	47.9933	48.1081	48.2184	48.3254	48.4286	48.5287	48.6223	48.7152	48.8029	48.8902	48.9702	49.0494	49.1251	49.1983	49.2716	49.3363	49.4006	49.4649	49.5257	49.5838	49.642	49.6953	49.7451	49.7949	49.8449	49.8912	49.9339	49.9774	50.0211	50.063	50.0989	50.1354	50.1723	50.2092	50.2423	50.2717	50.3012	50.3306	50.3602	50.3901	50.4201	50.443	50.4658	50.4888	50.5118	50.5348	50.5578	50.5808
258	47.8718	47.9901	48.1049	48.2152	48.3222	48.4253	48.5254	48.6191	48.712	48.7997	48.887	48.967	49.0462	49.1219	49.1952	49.2685	49.3332	49.3975	49.4618	49.5226	49.5808	49.639	49.6923	49.7421	49.792	49.842	49.8883	49.931	49.9746	50.0183	50.0602	50.0961	50.1327	50.1697	50.2066	50.2397	50.2692	50.2987	50.3282	50.3578	50.3877	50.4177	50.4407	50.4635	50.4866	50.5096	50.5326	50.5557	50.5787
259	47.8687	47.9869	48.1018	48.212	48.319	48.4221	48.5222	48.6159	48.7088	48.7964	48.8837	48.9638	49.043	49.1187	49.192	49.2653	49.33	49.3944	49.4587	49.5195	49.5777	49.6359	49.6893	49.7391	49.789	49.8391	49.8854	49.9281	49.9718	50.0155	50.0574	50.0934	50.13	50.167	50.204	50.2371	50.2666	50.2961	50.3257	50.3553	50.3853	50.4153	50.4383	50.4612	50.4843	50.5074	50.5305	50.5535	50.5766
260	47.8655	47.9837	48.0986	48.2088	48.3158	48.4189	48.519	48.6126	48.7056	48.7932	48.8805	48.9606	49.0398	49.1155	49.1888	49.2622	49.3269	49.3912	49.4556	49.5164	49.5746	49.6329	49.6863	49.7362	49.7861	49.8361	49.8825	49.9252	49.9689	50.0127	50.0546	50.0907	50.1273	50.1643	50.2013	50.2345	50.264	50.2936	50.3232	50.3529	50.3829	50.4129	50.436	50.4589	50.482	50.5051	50.5283	50.5514	50.5745
261	47.8624	47.9806	48.0954	48.2056	48.3126	48.4157	48.5158	48.6094	48.7023	48.79	48.8773	48.9573	49.0366	49.1123	49.1856	49.259	49.3237	49.3881	49.4525	49.5133	49.5716	49.6298	49.6832	49.7332	49.7831	49.8332	49.8796	49.9224	49.9661	50.0099	50.0518	50.0879	50.1246	50.1616	50.1987	50.2319	50.2615	50.2911	50.3207	50.3504	50.3805	50.4106	50.4337	50.4566	50.4798	50.5029	50.5261	50.5492	50.5724
262	47.8592	47.9774	48.0922	48.2024	48.3094	48.4125	48.5126	48.6062	48.6991	48.7868	48.8741	48.9541	49.0334	49.1091	49.1825	49.2558	49.3206	49.385	49.4494	49.5102	49.5685	49.6268	49.6802	49.7302	49.7801	49.8303	49.8767	49.9195	49.9632	50.0071	50.0491	50.0852	50.1219	50.159	50.1961	50.2293	50.2589	50.2886	50.3182	50.348	50.3781	50.4082	50.4313	50.4543	50.4775	50.5007	50.5239	50.5471	50.5703
263	47.8561	47.9742	48.089	48.1992	48.3062	48.4093	48.5093	48.603	48.6959	48.7836	48.8709	48.9509	49.0302	49.1059	49.1793	49.2527	49.3175	49.3819	49.4463	49.5072	49.5655	49.6238	49.6772	49.7272	49.7772	49.8273	49.8738	49.9166	49.9604	50.0042	50.0463	50.0824	50.1192	50.1563	50.1934	50.2267	50.2563	50.286	50.3157	50.3455	50.3757	50.4058	50.429	50.452	50.4752	50.4985	50.5217	50.5449	50.5682
264	47.8529	47.9711	48.0858	48.196	48.303	48.4061	48.5061	48.5998	48.6927	48.7804	48.8677	48.9477	49.027	49.1027	49.1761	49.2495	49.3143	49.3787	49.4432	49.5041	49.5624	49.6207	49.6742	49.7242	49.7742	49.8244	49.8709	49.9138	49.9576	50.0014	50.0435	50.0797	50.1165	50.1536	50.1908	50.2241	50.2538	50.2835	50.3132	50.3431	50.3732	50.4034	50.4266	50.4497	50.473	50.4963	50.5195	50.5428	50.5661
265	47.8497	47.9679	48.0826	48.1928	48.2998	48.4028	48.5029	48.5965	48.6895	48.7771	48.8645	48.9445	49.0238	49.0996	49.173	49.2463	49.3112	49.3756	49.4401	49.501	49.5593	49.6177	49.6712	49.7212	49.7713	49.8215	49.868	49.9109	49.9547	49.9986	50.0407	50.077	50.1138	50.151	50.1881	50.2215	50.2512	50.281	50.3107	50.3406	50.3708	50.401	50.4243	50.4474	50.4707	50.494	50.5173	50.5406	50.564
266	47.8466	47.9647	48.0795	48.1896	48.2966	48.3996	48.4997	48.5933	48.6862	48.7739	48.8612	48.9413	49.0206	49.0964	49.1698	49.2432	49.308	49.3725	49.4369	49.4979	49.5563	49.6146	49.6682	49.7182	49.7683	49.8185	49.8651	49.908	49.9519	49.9958	50.038	50.0742	50.1111	50.1483	50.1855	50.2189	50.2487	50.2785	50.3082	50.3382	50.3684	50.3987	50.422	50.4451	50.4685	50.4918	50.5152	50.5385	50.5618
267	47.8434	47.9615	48.0763	48.1864	48.2933	48.3964	48.4965	48.5901	48.683	48.7707	48.858	48.9381	49.0174	49.0932	49.1666	49.24	49.3049	49.3694	49.4338	49.4948	49.5532	49.6116	49.6652	49.7152	49.7653	49.8156	49.8622	49.9051	49.949	49.993	50.0352	50.0715	50.1084	50.1456	50.1829	50.2163	50.2461	50.2759	50.3058	50.3357	50.366	50.3963	50.4196	50.4428	50.4662	50.4896	50.513	50.5364	50.5597
268	47.8403	47.9584	48.0731	48.1832	48.2901	48.3932	48.4933	48.5869	48.6798	48.7675	48.8548	48.9349	49.0142	49.09	49.1634	49.2369	49.3017	49.3662	49.4307	49.4917	49.5501	49.6086	49.6621	49.7123	49.7624	49.8127	49.8593	49.9023	49.9462	49.9902	50.0324	50.0687	50.1057	50.143	50.1802	50.2137	50.2435	50.2734	50.3033	50.3332	50.3636	50.3939	50.4173	50.4405	50.4639	50.4874	50.5108	50.5342	50.5576
269	47.8371	47.9552	48.0699	48.18	48.2869	48.39	48.49	48.5837	48.6766	48.7643	48.8516	48.9317	49.011	49.0868	49.1603	49.2337	49.2986	49.3631	49.4276	49.4886	49.5471	49.6055	49.6591	49.7093	49.7594	49.8097	49.8564	49.8994	49.9434	49.9874	50.0296	50.066	50.103	50.1403	50.1776	50.2111	50.241	50.2709	50.3008	50.3308	50.3612	50.3915	50.415	50.4382	50.4617	50.4851	50.5086	50.5321	50.5555
270	47.834	47.952	48.0667	48.1768	48.2837	48.3868	48.4868	48.5804	48.6734	48.7611	48.8484	48.9285	49.0078	49.0836	49.1571	49.2305	49.2954	49.36	49.4245	49.4856	49.544	49.6025	49.6561	49.7063	49.7565	49.8068	49.8535	49.8965	49.9405	49.9846	50.0269	50.0632	50.1003	50.1376	50.175	50.2085	50.2384	50.2683	50.2983	50.3283	50.3588	50.3892	50.4126	50.4359	50.4594	50.4829	50.5064	50.5299	50.5534
271	47.8308	47.9489	48.0635	48.1736	48.2805	48.3836	48.4836	48.5772	48.6701	48.7578	48.8452	48.9253	49.0046	49.0804	49.1539	49.2274	49.2923	49.3569	49.4214	49.4825	49.541	49.5994	49.6531	49.7033	49.7535	49.8039	49.8506	49.8937	49.9377	49.9818	50.0241	50.0605	50.0975	50.1349	50.1723	50.2059	50.2358	50.2658	50.2958	50.3259	50.3563	50.3868	50.4103	50.4336	50.4571	50.4807	50.5042	50.5278	50.5513
272	47.8277	47.9457	48.0604	48.1704	48.2773	48.3803	48.4804	48.574	48.6669	48.7546	48.842	48.9221	49.0014	49.0772	49.1507	49.2242	49.2892	49.3537	49.4183	49.4794	49.5379	49.5964	49.6501	49.7003	49.7505	49.8009	49.8477	49.8908	49.9348	49.979	50.0213	50.0578	50.0948	50.1323	50.1697	50.2033	50.2333	50.2633	50.2933	50.3234	50.3539	50.3844	50.4079	50.4313	50.4549	50.4785	50.502	50.5256	50.5492
273	47.8245	47.9425	48.0572	48.1672	48.2741	48.3771	48.4772	48.5708	48.6637	48.7514	48.8388	48.9189	48.9983	49.0741	49.1476	49.2211	49.286	49.3506	49.4152	49.4763	49.5348	49.5934	49.6471	49.6973	49.7476	49.798	49.8448	49.8879	49.932	49.9762	50.0185	50.055	50.0921	50.1296	50.1671	50.2007	50.2307	50.2608	50.2908	50.321	50.3515	50.382	50.4056	50.429	50.4526	50.4762	50.4999	50.5235	50.5471
274	47.8214	47.9393	48.054	48.164	48.2709	48.3739	48.4739	48.5676	48.6605	48.7482	48.8355	48.9157	48.9951	49.0709	49.1444	49.2179	49.2829	49.3475	49.4121	49.4732	49.5318	49.5903	49.6441	49.6943	49.7446	49.7951	49.8419	49.885	49.9292	49.9734	50.0158	50.0523	50.0894	50.1269	50.1644	50.1981	50.2282	50.2582	50.2883	50.3185	50.3491	50.3797	50.4033	50.4267	50.4504	50.474	50.4977	50.5213	50.545
275	47.8182	47.9362	48.0508	48.1608	48.2677	48.3707	48.4707	48.5643	48.6573	48.745	48.8323	48.9125	48.9919	49.0677	49.1412	49.2147	49.2797	49.3444	49.409	49.4701	49.5287	49.5873	49.641	49.6914	49.7417	49.7921	49.839	49.8822	49.9263	49.9705	50.013	50.0495	50.0867	50.1243	50.1618	50.1955	50.2256	50.2557	50.2858	50.3161	50.3467	50.3773	50.4009	50.4244	50.4481	50.4718	50.4955	50.5192	50.5429
276	47.815	47.933	48.0476	48.1576	48.2645	48.3675	48.4675	48.5611	48.654	48.7417	48.8291	48.9093	48.9887	49.0645	49.138	49.2116	49.2766	49.3412	49.4059	49.467	49.5256	49.5842	49.638	49.6884	49.7387	49.7892	49.8361	49.8793	49.9235	49.9677	50.0102	50.0468	50.084	50.1216	50.1592	50.1929	50.223	50.2532	50.2834	50.3136	50.3443	50.3749	50.3986	50.4221	50.4458	50.4696	50.4933	50.517	50.5408
277	47.8119	47.9298	48.0444	48.1544	48.2613	48.3643	48.4643	48.5579	48.6508	48.7385	48.8259	48.906	48.9855	49.0613	49.1349	49.2084	49.2734	49.3381	49.4028	49.464	49.5226	49.5812	49.635	49.6854	49.7357	49.7863	49.8332	49.8764	49.9206	49.9649	50.0074	50.0441	50.0813	50.1189	50.1565	50.1903	50.2205	50.2507	50.2809	50.3112	50.3418	50.3725	50.3962	50.4198	50.4436	50.4673	50.4911	50.5149	50.5387
278	47.8087	47.9267	48.0412	48.1512	48.2581	48.3611	48.4611	48.5547	48.6476	48.7353	48.8227	48.9028	48.9823	49.0581	49.1317	49.2053	49.2703	49.335	49.3997	49.4609	49.5195	49.5782	49.632	49.6824	49.7328	49.7833	49.8303	49.8736	49.9178	49.9621	50.0047	50.0413	50.0786	50.1162	50.1539	50.1877	50.2179	50.2481	50.2784	50.3087	50.3394	50.3701	50.3939	50.4175	50.4413	50.4651	50.4889	50.5127	50.5365
279	47.8056	47.9235	48.0381	48.148	48.2549	48.3578	48.4578	48.5515	48.6444	48.7321	48.8195	48.8996	48.9791	49.0549	49.1285	49.2021	49.2672	49.3319	49.3966	49.4578	49.5165	49.5751	49.629	49.6794	49.7298	49.7804	49.8274	49.8707	49.915	49.9593	50.0019	50.0386	50.0759	50.1136	50.1512	50.1851	50.2153	50.2456	50.2759	50.3063	50.337	50.3678	50.3916	50.4152	50.439	50.4629	50.4867	50.5106	50.5344
280	47.8024	47.9203	48.0349	48.1448	48.2517	48.3546	48.4546	48.5482	48.6411	48.7289	48.8163	48.8964	48.9759	49.0517	49.1253	49.1989	49.264	49.3287	49.3935	49.4547	49.5134	49.5721	49.626	49.6764	49.7269	49.7775	49.8245	49.8678	49.9121	49.9565	49.9991	50.0358	50.0732	50.1109	50.1486	50.1825	50.2128	50.2431	50.2734	50.3038	50.3346	50.3654	50.3892	50.4129	50.4368	50.4607	50.4846	50.5084	50.5323
281	47.7993	47.9171	48.0317	48.1416	48.2485	48.3514	48.4514	48.545	48.6379	48.7257	48.813	48.8932	48.9727	49.0486	49.1222	49.1958	49.2609	49.3256	49.3903	49.4516	49.5103	49.569	49.623	49.6734	49.7239	49.7745	49.8216	49.8649	49.9093	49.9537	49.9963	50.0331	50.0705	50.1082	50.146	50.1799	50.2102	50.2406	50.2709	50.3014	50.3322	50.363	50.3869	50.4106	50.4345	50.4584	50.4824	50.5063	50.5302
282	47.7961	47.914	48.0285	48.1384	48.2452	48.3482	48.4482	48.5418	48.6347	48.7224	48.8098	48.89	48.9695	49.0454	49.119	49.1926	49.2577	49.3225	49.3872	49.4485	49.5073	49.566	49.6199	49.6704	49.7209	49.7716	49.8187	49.8621	49.9064	49.9509	49.9936	50.0304	50.0678	50.1056	50.1433	50.1773	50.2077	50.238	50.2684	50.2989	50.3298	50.3606	50.3845	50.4083	50.4322	50.4562	50.4802	50.5041	50.5281
283	47.793	47.9108	48.0253	48.1352	48.242	48.345	48.445	48.5386	48.6315	48.7192	48.8066	48.8868	48.9663	49.0422	49.1158	49.1895	49.2546	49.3194	49.3841	49.4454	49.5042	49.563	49.6169	49.6675	49.718	49.7687	49.8158	49.8592	49.9036	49.9481	49.9908	50.0276	50.0651	50.1029	50.1407	50.1747	50.2051	50.2355	50.2659	50.2965	50.3274	50.3583	50.3822	50.406	50.43	50.454	50.478	50.502	50.526
284	47.7898	47.9076	48.0221	48.132	48.2388	48.3418	48.4418	48.5354	48.6283	48.716	48.8034	48.8836	48.9631	49.039	49.1126	49.1863	49.2514	49.3162	49.381	49.4424	49.5011	49.5599	49.6139	49.6645	49.715	49.7657	49.8128	49.8563	49.9008	49.9453	49.988	50.0249	50.0624	50.1002	50.1381	50.1721	50.2025	50.233	50.2634	50.294	50.3249	50.3559	50.3799	50.4037	50.4277	50.4518	50.4758	50.4999	50.5239
285	47.7867	47.9045	48.0189	48.1288	48.2356	48.3386	48.4385	48.5321	48.625	48.7128	48.8002	48.8804	48.9599	49.0358	49.1095	49.1831	49.2483	49.3131	49.3779	49.4393	49.4981	49.5569	49.6109	49.6615	49.7121	49.7628	49.8099	49.8535	49.8979	49.9425	49.9852	50.0221	50.0597	50.0975	50.1354	50.1695	50.2	50.2305	50.261	50.2916	50.3225	50.3535	50.3775	50.4014	50.4255	50.4495	50.4736	50.4977	50.5218
286	47.7835	47.9013	48.0158	48.1256	48.2324	48.3353	48.4353	48.5289	48.6218	48.7096	48.797	48.8772	48.9567	49.0326	49.1063	49.18	49.2452	49.31	49.3748	49.4362	49.495	49.5539	49.6079	49.6585	49.7091	49.7599	49.807	49.8506	49.8951	49.9397	49.9825	50.0194	50.057	50.0949	50.1328	50.1669	50.1974	50.2279	50.2585	50.2891	50.3201	50.3511	50.3752	50.3991	50.4232	50.4473	50.4714	50.4956	50.5197
287	47.7804	47.8981	48.0126	48.1224	48.2292	48.3321	48.4321	48.5257	48.6186	48.7064	48.7938	48.874	48.9535	49.0294	49.1031	49.1768	49.242	49.3069	49.3717	49.4331	49.492	49.5508	49.6049	49.6555	49.7061	49.7569	49.8041	49.8477	49.8922	49.9369	49.9797	50.0166	50.0542	50.0922	50.1302	50.1643	50.1948	50.2254	50.256	50.2867	50.3177	50.3488	50.3728	50.3968	50.4209	50.4451	50.4693	50.4934	50.5176
288	47.7772	47.8949	48.0094	48.1192	48.226	48.3289	48.4289	48.5225	48.6154	48.7031	48.7905	48.8708	48.9503	49.0263	49.0999	49.1736	49.2389	49.3037	49.3686	49.43	49.4889	49.5478	49.6019	49.6525	49.7032	49.754	49.8012	49.8448	49.8894	49.934	49.9769	50.0139	50.0515	50.0895	50.1275	50.1617	50.1923	50.2229	50.2535	50.2842	50.3153	50.3464	50.3705	50.3945	50.4187	50.4429	50.4671	50.4913	50.5155
289	47.774	47.8918	48.0062	48.116	48.2228	48.3257	48.4257	48.5193	48.6122	48.6999	48.7873	48.8676	48.9471	49.0231	49.0968	49.1705	49.2357	49.3006	49.3655	49.4269	49.4858	49.5447	49.5988	49.6495	49.7002	49.7511	49.7983	49.842	49.8866	49.9312	49.9741	50.0112	50.0488	50.0869	50.1249	50.1591	50.1897	50.2204	50.251	50.2818	50.3129	50.344	50.3682	50.3922	50.4164	50.4406	50.4649	50.4891	50.5134
290	47.7709	47.8886	48.003	48.1129	48.2196	48.3225	48.4224	48.516	48.6089	48.6967	48.7841	48.8644	48.9439	49.0199	49.0936	49.1673	49.2326	49.2975	49.3624	49.4238	49.4828	49.5417	49.5958	49.6465	49.6973	49.7481	49.7954	49.8391	49.8837	49.9284	49.9714	50.0084	50.0461	50.0842	50.1223	50.1565	50.1872	50.2178	50.2485	50.2793	50.3105	50.3416	50.3658	50.3899	50.4141	50.4384	50.4627	50.487	50.5112
291	47.7677	47.8854	47.9998	48.1097	48.2164	48.3193	48.4192	48.5128	48.6057	48.6935	48.7809	48.8612	48.9407	49.0167	49.0904	49.1642	49.2294	49.2944	49.3593	49.4208	49.4797	49.5387	49.5928	49.6436	49.6943	49.7452	49.7925	49.8362	49.8809	49.9256	49.9686	50.0057	50.0434	50.0815	50.1196	50.1539	50.1846	50.2153	50.246	50.2768	50.308	50.3392	50.3635	50.3876	50.4119	50.4362	50.4605	50.4848	50.5091
292	47.7646	47.8823	47.9966	48.1065	48.2132	48.3161	48.416	48.5096	48.6025	48.6903	48.7777	48.858	48.9375	49.0135	49.0873	49.161	49.2263	49.2912	49.3562	49.4177	49.4766	49.5356	49.5898	49.6406	49.6913	49.7423	49.7896	49.8334	49.878	49.9228	49.9658	50.0029	50.0407	50.0788	50.117	50.1513	50.182	50.2128	50.2435	50.2744	50.3056	50.3369	50.3611	50.3853	50.4096	50.434	50.4583	50.4827	50.507
293	47.7614	47.8791	47.9935	48.1033	48.21	48.3128	48.4128	48.5064	48.5993	48.6871	48.7745	48.8547	48.9343	49.0103	49.0841	49.1578	49.2232	49.2881	49.3531	49.4146	49.4736	49.5326	49.5868	49.6376	49.6884	49.7393	49.7867	49.8305	49.8752	49.92	49.963	50.0002	50.038	50.0762	50.1143	50.1487	50.1795	50.2102	50.241	50.2719	50.3032	50.3345	50.3588	50.383	50.4074	50.4317	50.4561	50.4805	50.5049
294	47.7583	47.8759	47.9903	48.1001	48.2068	48.3096	48.4096	48.5032	48.5961	48.6838	48.7713	48.8515	48.9311	49.0071	49.0809	49.1547	49.22	49.285	49.35	49.4115	49.4705	49.5295	49.5838	49.6346	49.6854	49.7364	49.7838	49.8276	49.8724	49.9172	49.9603	49.9975	50.0353	50.0735	50.1117	50.1461	50.1769	50.2077	50.2385	50.2695	50.3008	50.3321	50.3565	50.3807	50.4051	50.4295	50.454	50.4784	50.5028
295	47.7551	47.8728	47.9871	48.0969	48.2036	48.3064	48.4063	48.4999	48.5928	48.6806	48.768	48.8483	48.9279	49.0039	49.0777	49.1515	49.2169	49.2819	49.3468	49.4084	49.4675	49.5265	49.5808	49.6316	49.6825	49.7335	49.7809	49.8247	49.8695	49.9144	49.9575	49.9947	50.0326	50.0708	50.1091	50.1435	50.1743	50.2052	50.2361	50.267	50.2984	50.3297	50.3541	50.3784	50.4028	50.4273	50.4518	50.4762	50.5007
296	47.752	47.8696	47.9839	48.0937	48.2003	48.3032	48.4031	48.4967	48.5896	48.6774	48.7648	48.8451	48.9247	49.0008	49.0746	49.1484	49.2137	49.2787	49.3437	49.4053	49.4644	49.5235	49.5777	49.6286	49.6795	49.7305	49.778	49.8219	49.8667	49.9116	49.9547	49.992	50.0299	50.0682	50.1064	50.1409	50.1718	50.2027	50.2336	50.2646	50.296	50.3274	50.3518	50.3761	50.4006	50.4251	50.4496	50.4741	50.4986
297	47.7488	47.8664	47.9807	48.0905	48.1971	48.3	48.3999	48.4935	48.5864	48.6742	48.7616	48.8419	48.9215	48.9976	49.0714	49.1452	49.2106	49.2756	49.3406	49.4022	49.4613	49.5204	49.5747	49.6256	49.6765	49.7276	49.7751	49.819	49.8638	49.9088	49.9519	49.9892	50.0272	50.0655	50.1038	50.1383	50.1692	50.2001	50.2311	50.2621	50.2936	50.325	50.3495	50.3738	50.3983	50.4228	50.4474	50.4719	50.4965
298	47.7457	47.8632	47.9775	48.0873	48.1939	48.2968	48.3967	48.4903	48.5832	48.671	48.7584	48.8387	48.9183	48.9944	49.0682	49.142	49.2074	49.2725	49.3375	49.3991	49.4583	49.5174	49.5717	49.6227	49.6736	49.7247	49.7722	49.8161	49.861	49.906	49.9492	49.9865	50.0245	50.0628	50.1012	50.1357	50.1666	50.1976	50.2286	50.2597	50.2911	50.3226	50.3471	50.3715	50.396	50.4206	50.4452	50.4698	50.4944
299	47.7425	47.8601	47.9743	48.0841	48.1907	48.2936	48.3935	48.4871	48.58	48.6677	48.7552	48.8355	48.9151	48.9912	49.065	49.1389	49.2043	49.2694	49.3344	49.3961	49.4552	49.5143	49.5687	49.6197	49.6706	49.7217	49.7693	49.8133	49.8582	49.9032	49.9464	49.9837	50.0218	50.0602	50.0985	50.1331	50.1641	50.1951	50.2261	50.2572	50.2887	50.3202	50.3448	50.3692	50.3938	50.4184	50.443	50.4676	50.4923
300	47.7393	47.8569	47.9712	48.0809	48.1875	48.2903	48.3903	48.4838	48.5767	48.6645	48.752	48.8323	48.9119	48.988	49.0619	49.1357	49.2012	49.2662	49.3313	49.393	49.4521	49.5113	49.5657	49.6167	49.6677	49.7188	49.7664	49.8104	49.8553	49.9003	49.9436	49.981	50.0191	50.0575	50.0959	50.1305	50.1615	50.1926	50.2236	50.2548	50.2863	50.3178	50.3424	50.3669	50.3915	50.4162	50.4408	50.4655	50.4902
301	47.7362	47.8537	47.968	48.0777	48.1843	48.2871	48.387	48.4806	48.5735	48.6613	48.7488	48.8291	48.9087	48.9848	49.0587	49.1326	49.198	49.2631	49.3282	49.3899	49.4491	49.5083	49.5627	49.6137	49.6647	49.7159	49.7635	49.8075	49.8525	49.8975	49.9408	49.9783	50.0164	50.0548	50.0933	50.1279	50.159	50.19	50.2211	50.2523	50.2839	50.3155	50.3401	50.3646	50.3893	50.414	50.4386	50.4633	50.488
302	47.733	47.8506	47.9648	48.0745	48.1811	48.2839	48.3838	48.4774	48.5703	48.6581	48.7455	48.8259	48.9055	48.9816	49.0555	49.1294	49.1949	49.26	49.3251	49.3868	49.446	49.5052	49.5597	49.6107	49.6617	49.7129	49.7606	49.8046	49.8496	49.8947	49.938	49.9755	50.0136	50.0521	50.0906	50.1253	50.1564	50.1875	50.2186	50.2499	50.2815	50.3131	50.3378	50.3622	50.387	50.4117	50.4365	50.4612	50.4859
303	47.7299	47.8474	47.9616	48.0713	48.1779	48.2807	48.3806	48.4742	48.5671	48.6549	48.7423	48.8227	48.9023	48.9784	49.0523	49.1262	49.1917	49.2569	49.322	49.3837	49.4429	49.5022	49.5566	49.6077	49.6588	49.71	49.7577	49.8018	49.8468	49.8919	49.9353	49.9728	50.0109	50.0495	50.088	50.1227	50.1538	50.185	50.2161	50.2474	50.2791	50.3107	50.3354	50.3599	50.3847	50.4095	50.4343	50.4591	50.4838
304	47.7267	47.8442	47.9584	48.0681	48.1747	48.2775	48.3774	48.471	48.5638	48.6517	48.7391	48.8195	48.8991	48.9753	49.0492	49.1231	49.1886	49.2537	49.3189	49.3806	49.4399	49.4991	49.5536	49.6047	49.6558	49.7071	49.7548	49.7989	49.844	49.8891	49.9325	49.97	50.0082	50.0468	50.0854	50.1201	50.1513	50.1825	50.2137	50.245	50.2767	50.3083	50.3331	50.3576	50.3825	50.4073	50.4321	50.4569	50.4817
305	47.7236	47.841	47.9552	48.0649	48.1715	48.2743	48.3742	48.4677	48.5606	48.6484	48.7359	48.8163	48.8959	48.9721	49.046	49.1199	49.1854	49.2506	49.3158	49.3775	49.4368	49.4961	49.5506	49.6017	49.6529	49.7042	49.7519	49.796	49.8411	49.8863	49.9297	49.9673	50.0055	50.0441	50.0827	50.1175	50.1487	50.1799	50.2112	50.2425	50.2742	50.306	50.3307	50.3553	50.3802	50.4051	50.4299	50.4548	50.4796
306	47.7204	47.8379	47.952	48.0617	48.1683	48.2711	48.3709	48.4645	48.5574	48.6452	48.7327	48.8131	48.8927	48.9689	49.0428	49.1168	49.1823	49.2475	49.3127	49.3745	49.4338	49.4931	49.5476	49.5988	49.6499	49.7012	49.749	49.7932	49.8383	49.8835	49.9269	49.9646	50.0028	50.0415	50.0801	50.1149	50.1461	50.1774	50.2087	50.2401	50.2718	50.3036	50.3284	50.353	50.3779	50.4028	50.4277	50.4526	50.4775
307	47.7173	47.8347	47.9489	48.0585	48.1651	48.2678	48.3677	48.4613	48.5542	48.642	48.7295	48.8099	48.8895	48.9657	49.0396	49.1136	49.1792	49.2444	49.3096	49.3714	49.4307	49.49	49.5446	49.5958	49.6469	49.6983	49.7461	49.7903	49.8355	49.8807	49.9242	49.9618	50.0001	50.0388	50.0774	50.1123	50.1436	50.1749	50.2062	50.2376	50.2694	50.3012	50.3261	50.3507	50.3757	50.4006	50.4255	50.4505	50.4754
308	47.7141	47.8315	47.9457	48.0553	48.1619	48.2646	48.3645	48.4581	48.551	48.6388	48.7263	48.8067	48.8863	48.9625	49.0365	49.1104	49.176	49.2412	49.3065	49.3683	49.4276	49.487	49.5416	49.5928	49.644	49.6954	49.7432	49.7874	49.8326	49.8779	49.9214	49.9591	49.9974	50.0361	50.0748	50.1097	50.141	50.1724	50.2037	50.2352	50.267	50.2988	50.3237	50.3484	50.3734	50.3984	50.4233	50.4483	50.4733
309	47.711	47.8284	47.9425	48.0521	48.1587	48.2614	48.3613	48.4549	48.5477	48.6356	48.7231	48.8034	48.8831	48.9593	49.0333	49.1073	49.1729	49.2381	49.3033	49.3652	49.4246	49.4839	49.5386	49.5898	49.641	49.6924	49.7403	49.7845	49.8298	49.8751	49.9186	49.9563	49.9947	50.0334	50.0722	50.1071	50.1385	50.1698	50.2012	50.2327	50.2646	50.2965	50.3214	50.3461	50.3711	50.3962	50.4212	50.4462	50.4712
310	47.7078	47.8252	47.9393	48.0489	48.1555	48.2582	48.3581	48.4516	48.5445	48.6324	48.7198	48.8002	48.8799	48.9561	49.0301	49.1041	49.1697	49.235	49.3002	49.3621	49.4215	49.4809	49.5356	49.5868	49.6381	49.6895	49.7374	49.7817	49.8269	49.8723	49.9158	49.9536	49.992	50.0308	50.0695	50.1045	50.1359	50.1673	50.1987	50.2303	50.2622	50.2941	50.319	50.3438	50.3689	50.3939	50.419	50.444	50.4691
311	47.7046	47.822	47.9361	48.0457	48.1522	48.255	48.3549	48.4484	48.5413	48.6291	48.7166	48.797	48.8767	48.9529	49.0269	49.1009	49.1666	49.2319	49.2971	49.359	49.4184	49.4779	49.5325	49.5838	49.6351	49.6866	49.7345	49.7788	49.8241	49.8695	49.9131	49.9509	49.9893	50.0281	50.0669	50.1019	50.1333	50.1648	50.1962	50.2278	50.2598	50.2917	50.3167	50.3415	50.3666	50.3917	50.4168	50.4419	50.467
312	47.7015	47.8188	47.9329	48.0425	48.149	48.2518	48.3516	48.4452	48.5381	48.6259	48.7134	48.7938	48.8735	48.9498	49.0238	49.0978	49.1634	49.2287	49.294	49.3559	49.4154	49.4748	49.5295	49.5808	49.6321	49.6836	49.7316	49.7759	49.8213	49.8667	49.9103	49.9481	49.9866	50.0254	50.0643	50.0993	50.1308	50.1623	50.1937	50.2254	50.2573	50.2893	50.3144	50.3392	50.3644	50.3895	50.4146	50.4397	50.4649
313	47.6983	47.8157	47.9297	48.0393	48.1458	48.2486	48.3484	48.442	48.5349	48.6227	48.7102	48.7906	48.8703	48.9466	49.0206	49.0946	49.1603	49.2256	49.2909	49.3529	49.4123	49.4718	49.5265	49.5778	49.6292	49.6807	49.7287	49.7731	49.8184	49.8638	49.9075	49.9454	49.9839	50.0228	50.0616	50.0967	50.1282	50.1597	50.1913	50.2229	50.2549	50.2869	50.312	50.3369	50.3621	50.3873	50.4124	50.4376	50.4627
314	47.6952	47.8125	47.9266	48.0361	48.1426	48.2454	48.3452	48.4388	48.5316	48.6195	48.707	48.7874	48.8671	48.9434	49.0174	49.0915	49.1572	49.2225	49.2878	49.3498	49.4093	49.4687	49.5235	49.5749	49.6262	49.6778	49.7258	49.7702	49.8156	49.861	49.9047	49.9426	49.9812	50.0201	50.059	50.0941	50.1256	50.1572	50.1888	50.2204	50.2525	50.2846	50.3097	50.3346	50.3598	50.385	50.4102	50.4354	50.4606
315	47.692	47.8093	47.9234	48.0329	48.1394	48.2421	48.342	48.4355	48.5284	48.6163	48.7038	48.7842	48.8639	48.9402	49.0143	49.0883	49.154	49.2194	49.2847	49.3467	49.4062	49.4657	49.5205	49.5719	49.6233	49.6748	49.7229	49.7673	49.8127	49.8582	49.902	49.9399	49.9785	50.0174	50.0564	50.0915	50.1231	50.1547	50.1863	50.218	50.2501	50.2822	50.3073	50.3323	50.3576	50.3828	50.408	50.4333	50.4585
316	47.6889	47.8062	47.9202	48.0297	48.1362	48.2389	48.3388	48.4323	48.5252	48.613	48.7006	48.781	48.8607	48.937	49.0111	49.0851	49.1509	49.2162	49.2816	49.3436	49.4031	49.4627	49.5175	49.5689	49.6203	49.6719	49.72	49.7644	49.8099	49.8554	49.8992	49.9371	49.9758	50.0147	50.0537	50.0889	50.1205	50.1522	50.1838	50.2155	50.2477	50.2798	50.305	50.33	50.3553	50.3806	50.4059	50.4311	50.4564
317	47.6857	47.803	47.917	48.0265	48.133	48.2357	48.3355	48.4291	48.522	48.6098	48.6973	48.7778	48.8575	48.9338	49.0079	49.082	49.1477	49.2131	49.2785	49.3405	49.4001	49.4596	49.5145	49.5659	49.6173	49.669	49.7171	49.7616	49.8071	49.8526	49.8964	49.9344	49.9731	50.0121	50.0511	50.0863	50.118	50.1496	50.1813	50.2131	50.2453	50.2774	50.3027	50.3277	50.353	50.3784	50.4037	50.429	50.4543
318	47.6826	47.7998	47.9138	48.0233	48.1298	48.2325	48.3323	48.4259	48.5188	48.6066	48.6941	48.7746	48.8543	48.9306	49.0047	49.0788	49.1446	49.21	49.2754	49.3374	49.397	49.4566	49.5114	49.5629	49.6144	49.666	49.7141	49.7587	49.8042	49.8498	49.8936	49.9317	49.9703	50.0094	50.0485	50.0837	50.1154	50.1471	50.1788	50.2106	50.2429	50.2751	50.3003	50.3254	50.3508	50.3761	50.4015	50.4268	50.4522
319	47.6794	47.7966	47.9106	48.0201	48.1266	48.2293	48.3291	48.4227	48.5155	48.6034	48.6909	48.7714	48.8511	48.9275	49.0016	49.0757	49.1414	49.2069	49.2723	49.3343	49.3939	49.4536	49.5084	49.5599	49.6114	49.6631	49.7112	49.7558	49.8014	49.847	49.8909	49.9289	49.9676	50.0067	50.0458	50.0811	50.1128	50.1446	50.1763	50.2082	50.2404	50.2727	50.298	50.3231	50.3485	50.3739	50.3993	50.4247	50.4501
320	47.6763	47.7935	47.9074	48.0169	48.1234	48.2261	48.3259	48.4194	48.5123	48.6002	48.6877	48.7682	48.8479	48.9243	48.9984	49.0725	49.1383	49.2037	49.2692	49.3313	49.3909	49.4505	49.5054	49.5569	49.6085	49.6602	49.7083	49.753	49.7985	49.8442	49.8881	49.9262	49.9649	50.0041	50.0432	50.0785	50.1103	50.142	50.1738	50.2057	50.238	50.2703	50.2956	50.3208	50.3463	50.3717	50.3971	50.4226	50.448
321	47.6731	47.7903	47.9043	48.0137	48.1202	48.2229	48.3227	48.4162	48.5091	48.597	48.6845	48.765	48.8447	48.9211	48.9952	49.0693	49.1351	49.2006	49.2661	49.3282	49.3878	49.4475	49.5024	49.5539	49.6055	49.6572	49.7054	49.7501	49.7957	49.8414	49.8853	49.9234	49.9622	50.0014	50.0405	50.0759	50.1077	50.1395	50.1713	50.2033	50.2356	50.2679	50.2933	50.3185	50.344	50.3695	50.3949	50.4204	50.4459
322	47.67	47.7871	47.9011	48.0105	48.117	48.2196	48.3194	48.413	48.5059	48.5937	48.6813	48.7618	48.8415	48.9179	48.992	49.0662	49.132	49.1975	49.263	49.3251	49.3848	49.4444	49.4994	49.551	49.6025	49.6543	49.7025	49.7472	49.7929	49.8386	49.8825	49.9207	49.9595	49.9987	50.0379	50.0733	50.1051	50.137	50.1689	50.2008	50.2332	50.2656	50.291	50.3162	50.3417	50.3672	50.3927	50.4183	50.4438
323	47.6668	47.784	47.8979	48.0073	48.1138	48.2164	48.3162	48.4098	48.5026	48.5905	48.6781	48.7586	48.8383	48.9147	48.9889	49.063	49.1289	49.1944	49.2598	49.322	49.3817	49.4414	49.4964	49.548	49.5996	49.6514	49.6996	49.7443	49.79	49.8358	49.8798	49.918	49.9568	49.996	50.0353	50.0707	50.1026	50.1345	50.1664	50.1984	50.2308	50.2632	50.2886	50.3139	50.3395	50.365	50.3906	50.4161	50.4417
324	47.6636	47.7808	47.8947	48.0041	48.1106	48.2132	48.313	48.4066	48.4994	48.5873	48.6748	48.7554	48.8351	48.9115	48.9857	49.0599	49.1257	49.1912	49.2567	49.3189	49.3786	49.4384	49.4934	49.545	49.5966	49.6484	49.6967	49.7415	49.7872	49.833	49.877	49.9152	49.9541	49.9934	50.0326	50.0681	50.1	50.1319	50.1639	50.1959	50.2284	50.2608	50.2863	50.3116	50.3372	50.3628	50.3884	50.414	50.4396
325	47.6605	47.7776	47.8915	48.0009	48.1074	48.21	48.3098	48.4033	48.4962	48.5841	48.6716	48.7521	48.8319	48.9083	48.9825	49.0567	49.1226	49.1881	49.2536	49.3158	49.3756	49.4353	49.4903	49.542	49.5937	49.6455	49.6938	49.7386	49.7843	49.8301	49.8742	49.9125	49.9514	49.9907	50.03	50.0655	50.0975	50.1294	50.1614	50.1935	50.2259	50.2584	50.2839	50.3093	50.3349	50.3606	50.3862	50.4118	50.4374
326	47.6573	47.7744	47.8883	47.9978	48.1041	48.2068	48.3066	48.4001	48.493	48.5809	48.6684	48.7489	48.8288	48.9051	48.9793	49.0535	49.1194	49.185	49.2505	49.3127	49.3725	49.4323	49.4873	49.539	49.5907	49.6426	49.6909	49.7357	49.7815	49.8273	49.8714	49.9097	49.9487	49.988	50.0274	50.0629	50.0949	50.1269	50.1589	50.191	50.2235	50.256	50.2816	50.307	50.3327	50.3583	50.384	50.4097	50.4353
327	47.6542	47.7713	47.8851	47.9946	48.1009	48.2036	48.3034	48.3969	48.4898	48.5777	48.6652	48.7457	48.8256	48.902	48.9762	49.0504	49.1163	49.1819	49.2474	49.3097	49.3694	49.4292	49.4843	49.536	49.5877	49.6396	49.688	49.7329	49.7787	49.8245	49.8687	49.907	49.946	49.9854	50.0247	50.0603	50.0923	50.1244	50.1564	50.1886	50.2211	50.2537	50.2793	50.3047	50.3304	50.3561	50.3818	50.4075	50.4332
328	47.651	47.7681	47.882	47.9914	48.0977	48.2004	48.3001	48.3937	48.4865	48.5744	48.662	48.7425	48.8224	48.8988	48.973	49.0472	49.1131	49.1787	49.2443	49.3066	49.3664	49.4262	49.4813	49.533	49.5848	49.6367	49.6851	49.73	49.7758	49.8217	49.8659	49.9043	49.9433	49.9827	50.0221	50.0577	50.0898	50.1218	50.1539	50.1861	50.2187	50.2513	50.2769	50.3024	50.3282	50.3539	50.3796	50.4054	50.4311
329	47.6479	47.7649	47.8788	47.9882	48.0945	48.1971	48.2969	48.3905	48.4833	48.5712	48.6588	48.7393	48.8192	48.8956	48.9698	49.044	49.11	49.1756	49.2412	49.3035	49.3633	49.4232	49.4783	49.5301	49.5818	49.6338	49.6822	49.7271	49.773	49.8189	49.8631	49.9015	49.9406	49.98	50.0195	50.0551	50.0872	50.1193	50.1514	50.1837	50.2163	50.2489	50.2746	50.3001	50.3259	50.3517	50.3774	50.4032	50.429
330	47.6447	47.7618	47.8756	47.985	48.0913	48.1939	48.2937	48.3872	48.4801	48.568	48.6556	48.7361	48.816	48.8924	48.9666	49.0409	49.1069	49.1725	49.2381	49.3004	49.3603	49.4201	49.4753	49.5271	49.5789	49.6308	49.6793	49.7242	49.7701	49.8161	49.8603	49.8988	49.9379	49.9773	50.0168	50.0525	50.0846	50.1168	50.1489	50.1812	50.2139	50.2465	50.2723	50.2978	50.3236	50.3494	50.3753	50.4011	50.4269
331	47.6416	47.7586	47.8724	47.9818	48.0881	48.1907	48.2905	48.384	48.4769	48.5648	48.6523	48.7329	48.8128	48.8892	48.9635	49.0377	49.1037	49.1694	49.235	49.2973	49.3572	49.4171	49.4723	49.5241	49.5759	49.6279	49.6764	49.7214	49.7673	49.8133	49.8576	49.896	49.9352	49.9747	50.0142	50.0499	50.0821	50.1143	50.1464	50.1788	50.2115	50.2442	50.2699	50.2955	50.3214	50.3472	50.3731	50.3989	50.4248
332	47.6384	47.7554	47.8692	47.9786	48.0849	48.1875	48.2873	48.3808	48.4737	48.5616	48.6491	48.7297	48.8096	48.886	48.9603	49.0346	49.1006	49.1662	49.2319	49.2942	49.3541	49.414	49.4692	49.5211	49.5729	49.625	49.6735	49.7185	49.7645	49.8105	49.8548	49.8933	49.9325	49.972	50.0116	50.0473	50.0795	50.1117	50.144	50.1763	50.209	50.2418	50.2676	50.2932	50.3191	50.345	50.3709	50.3968	50.4227
333	47.6353	47.7522	47.866	47.9754	48.0817	48.1843	48.284	48.3776	48.4704	48.5583	48.6459	48.7265	48.8064	48.8828	48.9571	49.0314	49.0974	49.1631	49.2288	49.2911	49.3511	49.411	49.4662	49.5181	49.57	49.622	49.6706	49.7156	49.7616	49.8077	49.852	49.8905	49.9298	49.9693	50.0089	50.0447	50.0769	50.1092	50.1415	50.1739	50.2066	50.2394	50.2652	50.2909	50.3168	50.3428	50.3687	50.3946	50.4206
334	47.6321	47.7491	47.8628	47.9722	48.0785	48.1811	48.2808	48.3744	48.4672	48.5551	48.6427	48.7233	48.8032	48.8796	48.9539	49.0282	49.0943	49.16	49.2257	49.2881	49.348	49.408	49.4632	49.5151	49.567	49.6191	49.6677	49.7128	49.7588	49.8049	49.8492	49.8878	49.927	49.9667	50.0063	50.0421	50.0744	50.1067	50.139	50.1714	50.2042	50.237	50.2629	50.2886	50.3146	50.3405	50.3665	50.3925	50.4185
335	47.6289	47.7459	47.8597	47.969	48.0753	48.1779	48.2776	48.3711	48.464	48.5519	48.6395	48.7201	48.8	48.8765	48.9508	49.0251	49.0911	49.1569	49.2226	49.285	49.3449	49.4049	49.4602	49.5121	49.5641	49.6162	49.6648	49.7099	49.7559	49.8021	49.8465	49.8851	49.9243	49.964	50.0036	50.0395	50.0718	50.1042	50.1365	50.169	50.2018	50.2347	50.2606	50.2863	50.3123	50.3383	50.3643	50.3903	50.4164
336	47.6258	47.7427	47.8565	47.9658	48.0721	48.1746	48.2744	48.3679	48.4608	48.5487	48.6363	48.7169	48.7968	48.8733	48.9476	49.0219	49.088	49.1537	49.2195	49.2819	49.3419	49.4019	49.4572	49.5091	49.5611	49.6132	49.6619	49.707	49.7531	49.7993	49.8437	49.8823	49.9216	49.9613	50.001	50.0369	50.0693	50.1016	50.134	50.1665	50.1994	50.2323	50.2582	50.284	50.31	50.3361	50.3621	50.3882	50.4143
337	47.6226	47.7396	47.8533	47.9626	48.0689	48.1714	48.2712	48.3647	48.4576	48.5455	48.6331	48.7137	48.7936	48.8701	48.9444	49.0188	49.0849	49.1506	49.2163	49.2788	49.3388	49.3988	49.4542	49.5062	49.5581	49.6103	49.659	49.7041	49.7503	49.7965	49.8409	49.8796	49.9189	49.9587	49.9984	50.0343	50.0667	50.0991	50.1315	50.164	50.197	50.2299	50.2559	50.2817	50.3078	50.3339	50.36	50.3861	50.4121
338	47.6195	47.7364	47.8501	47.9594	48.0657	48.1682	48.2679	48.3615	48.4543	48.5423	48.6298	48.7105	48.7904	48.8669	48.9412	49.0156	49.0817	49.1475	49.2132	49.2757	49.3358	49.3958	49.4512	49.5032	49.5552	49.6074	49.6561	49.7013	49.7474	49.7936	49.8381	49.8768	49.9162	49.956	49.9957	50.0317	50.0641	50.0966	50.129	50.1616	50.1946	50.2275	50.2535	50.2794	50.3055	50.3316	50.3578	50.3839	50.41
339	47.6163	47.7332	47.8469	47.9562	48.0625	48.165	48.2647	48.3583	48.4511	48.539	48.6266	48.7073	48.7872	48.8637	48.9381	49.0124	49.0786	49.1444	49.2101	49.2726	49.3327	49.3928	49.4481	49.5002	49.5522	49.6044	49.6532	49.6984	49.7446	49.7908	49.8354	49.8741	49.9135	49.9533	49.9931	50.0291	50.0616	50.0941	50.1265	50.1591	50.1921	50.2251	50.2512	50.2771	50.3033	50.3294	50.3556	50.3818	50.4079
340	47.6132	47.73	47.8437	47.953	48.0592	48.1618	48.2615	48.355	48.4479	48.5358	48.6234	48.7041	48.784	48.8605	48.9349	49.0093	49.0754	49.1412	49.207	49.2695	49.3296	49.3897	49.4451	49.4972	49.5493	49.6015	49.6503	49.6955	49.7417	49.788	49.8326	49.8714	49.9108	49.9506	49.9905	50.0265	50.059	50.0915	50.124	50.1567	50.1897	50.2228	50.2489	50.2748	50.301	50.3272	50.3534	50.3796	50.4058
341	47.61	47.7269	47.8405	47.9498	48.056	48.1586	48.2583	48.3518	48.4447	48.5326	48.6202	48.7008	48.7808	48.8573	48.9317	49.0061	49.0723	49.1381	49.2039	49.2664	49.3266	49.3867	49.4421	49.4942	49.5463	49.5986	49.6474	49.6927	49.7389	49.7852	49.8298	49.8686	49.9081	49.948	49.9878	50.0239	50.0564	50.089	50.1216	50.1542	50.1873	50.2204	50.2465	50.2725	50.2987	50.325	50.3512	50.3775	50.4037
342	47.6069	47.7237	47.8374	47.9466	48.0528	48.1554	48.2551	48.3486	48.4415	48.5294	48.617	48.6976	48.7776	48.8541	48.9286	49.003	49.0691	49.135	49.2008	49.2634	49.3235	49.3836	49.4391	49.4912	49.5433	49.5956	49.6445	49.6898	49.7361	49.7824	49.827	49.8659	49.9054	49.9453	49.9852	50.0213	50.0539	50.0865	50.1191	50.1518	50.1849	50.218	50.2442	50.2702	50.2965	50.3228	50.349	50.3753	50.4016
343	47.6037	47.7205	47.8342	47.9434	48.0496	48.1521	48.2519	48.3454	48.4382	48.5262	48.6138	48.6944	48.7744	48.851	48.9254	48.9998	49.066	49.1319	49.1977	49.2603	49.3204	49.3806	49.4361	49.4882	49.5404	49.5927	49.6416	49.6869	49.7332	49.7796	49.8242	49.8631	49.9027	49.9426	49.9826	50.0187	50.0513	50.0839	50.1166	50.1493	50.1825	50.2156	50.2418	50.2679	50.2942	50.3205	50.3468	50.3732	50.3995
344	47.6006	47.7174	47.831	47.9402	48.0464	48.1489	48.2486	48.3422	48.435	48.523	48.6106	48.6912	48.7712	48.8478	48.9222	48.9966	49.0629	49.1287	49.1946	49.2572	49.3174	49.3776	49.4331	49.4852	49.5374	49.5898	49.6387	49.684	49.7304	49.7768	49.8215	49.8604	49.9	49.94	49.9799	50.0161	50.0488	50.0814	50.1141	50.1469	50.1801	50.2133	50.2395	50.2656	50.2919	50.3183	50.3447	50.371	50.3974
345	47.5974	47.7142	47.8278	47.937	48.0432	48.1457	48.2454	48.3389	48.4318	48.5197	48.6073	48.688	48.768	48.8446	48.919	48.9935	49.0597	49.1256	49.1915	49.2541	49.3143	49.3745	49.4301	49.4823	49.5345	49.5868	49.6358	49.6812	49.7275	49.774	49.8187	49.8576	49.8973	49.9373	49.9773	50.0135	50.0462	50.0789	50.1116	50.1444	50.1777	50.2109	50.2372	50.2633	50.2897	50.3161	50.3425	50.3689	50.3953
346	47.5942	47.711	47.8246	47.9338	48.04	48.1425	48.2422	48.3357	48.4286	48.5165	48.6041	48.6848	48.7648	48.8414	48.9159	48.9903	49.0566	49.1225	49.1884	49.251	49.3113	49.3715	49.427	49.4793	49.5315	49.5839	49.6329	49.6783	49.7247	49.7712	49.8159	49.8549	49.8946	49.9346	49.9747	50.0109	50.0436	50.0764	50.1091	50.142	50.1752	50.2085	50.2348	50.261	50.2874	50.3139	50.3403	50.3667	50.3932
347	47.5911	47.7078	47.8214	47.9306	48.0368	48.1393	48.239	48.3325	48.4253	48.5133	48.6009	48.6816	48.7616	48.8382	48.9127	48.9872	49.0534	49.1194	49.1853	49.2479	49.3082	49.3684	49.424	49.4763	49.5285	49.581	49.63	49.6754	49.7219	49.7684	49.8131	49.8522	49.8919	49.9319	49.972	50.0083	50.0411	50.0738	50.1066	50.1395	50.1728	50.2061	50.2325	50.2587	50.2852	50.3116	50.3381	50.3646	50.3911
348	47.5879	47.7047	47.8182	47.9274	48.0336	48.1361	48.2358	48.3293	48.4221	48.5101	48.5977	48.6784	48.7584	48.835	48.9095	48.984	49.0503	49.1162	49.1822	49.2448	49.3051	49.3654	49.421	49.4733	49.5256	49.578	49.6271	49.6726	49.719	49.7656	49.8104	49.8494	49.8892	49.9293	49.9694	50.0057	50.0385	50.0713	50.1041	50.1371	50.1704	50.2038	50.2301	50.2564	50.2829	50.3094	50.3359	50.3624	50.389
349	47.5848	47.7015	47.8151	47.9242	48.0304	48.1329	48.2325	48.3261	48.4189	48.5069	48.5945	48.6752	48.7552	48.8318	48.9063	48.9808	49.0471	49.1131	49.1791	49.2418	49.3021	49.3624	49.418	49.4703	49.5226	49.5751	49.6242	49.6697	49.7162	49.7628	49.8076	49.8467	49.8864	49.9266	49.9667	50.0031	50.0359	50.0688	50.1016	50.1346	50.168	50.2014	50.2278	50.2541	50.2806	50.3072	50.3337	50.3603	50.3868
350	47.5816	47.6983	47.8119	47.921	48.0272	48.1296	48.2293	48.3228	48.4157	48.5036	48.5913	48.672	48.752	48.8287	48.9032	48.9777	49.044	49.11	49.176	49.2387	49.299	49.3593	49.415	49.4673	49.5197	49.5722	49.6213	49.6668	49.7133	49.7599	49.8048	49.8439	49.8837	49.9239	49.9641	50.0005	50.0334	50.0663	50.0992	50.1322	50.1656	50.199	50.2255	50.2518	50.2784	50.305	50.3315	50.3581	50.3847
351	47.5785	47.6952	47.8087	47.9178	48.024	48.1264	48.2261	48.3196	48.4125	48.5004	48.5881	48.6688	48.7488	48.8255	48.9	48.9745	49.0409	49.1069	49.1728	49.2356	49.2959	49.3563	49.412	49.4643	49.5167	49.5692	49.6184	49.6639	49.7105	49.7571	49.802	49.8412	49.881	49.9213	49.9615	49.9979	50.0308	50.0637	50.0967	50.1297	50.1632	50.1966	50.2231	50.2495	50.2761	50.3027	50.3294	50.356	50.3826
352	47.5753	47.692	47.8055	47.9146	48.0208	48.1232	48.2229	48.3164	48.4092	48.4972	48.5849	48.6656	48.7456	48.8223	48.8968	48.9713	49.0377	49.1037	49.1697	49.2325	49.2929	49.3532	49.409	49.4613	49.5137	49.5663	49.6155	49.6611	49.7077	49.7543	49.7993	49.8385	49.8783	49.9186	49.9588	49.9953	50.0283	50.0612	50.0942	50.1273	50.1608	50.1942	50.2208	50.2472	50.2738	50.3005	50.3272	50.3538	50.3805
353	47.5722	47.6888	47.8023	47.9114	48.0176	48.12	48.2197	48.3132	48.406	48.494	48.5816	48.6624	48.7424	48.8191	48.8936	48.9682	49.0346	49.1006	49.1666	49.2294	49.2898	49.3502	49.4059	49.4584	49.5108	49.5634	49.6125	49.6582	49.7048	49.7515	49.7965	49.8357	49.8756	49.9159	49.9562	49.9927	50.0257	50.0587	50.0917	50.1248	50.1583	50.1919	50.2184	50.2449	50.2716	50.2983	50.325	50.3517	50.3784
354	47.569	47.6856	47.7991	47.9082	48.0144	48.1168	48.2164	48.31	48.4028	48.4908	48.5784	48.6592	48.7392	48.8159	48.8905	48.965	49.0314	49.0975	49.1635	49.2263	49.2868	49.3472	49.4029	49.4554	49.5078	49.5604	49.6096	49.6553	49.702	49.7487	49.7937	49.833	49.8729	49.9132	49.9536	49.9901	50.0231	50.0562	50.0892	50.1224	50.1559	50.1895	50.2161	50.2426	50.2693	50.2961	50.3228	50.3496	50.3763
355	47.5659	47.6825	47.7959	47.905	48.0111	48.1136	48.2132	48.3067	48.3996	48.4876	48.5752	48.656	48.736	48.8127	48.8873	48.9619	49.0283	49.0944	49.1604	49.2232	49.2837	49.3441	49.3999	49.4524	49.5049	49.5575	49.6067	49.6525	49.6991	49.7459	49.7909	49.8302	49.8702	49.9106	49.9509	49.9875	50.0206	50.0536	50.0867	50.1199	50.1535	50.1871	50.2138	50.2403	50.267	50.2938	50.3206	50.3474	50.3742
356	47.5627	47.6793	47.7928	47.9018	48.0079	48.1104	48.21	48.3035	48.3964	48.4843	48.572	48.6528	48.7328	48.8095	48.8841	48.9587	49.0251	49.0912	49.1573	49.2202	49.2806	49.3411	49.3969	49.4494	49.5019	49.5546	49.6038	49.6496	49.6963	49.7431	49.7882	49.8275	49.8675	49.9079	49.9483	49.9849	50.018	50.0511	50.0842	50.1175	50.1511	50.1847	50.2114	50.238	50.2648	50.2916	50.3184	50.3453	50.3721
357	47.5596	47.6761	47.7896	47.8986	48.0047	48.1071	48.2068	48.3003	48.3931	48.4811	48.5688	48.6495	48.7296	48.8063	48.8809	48.9555	49.022	49.0881	49.1542	49.2171	49.2776	49.3381	49.3939	49.4464	49.4989	49.5516	49.6009	49.6467	49.6935	49.7403	49.7854	49.8248	49.8648	49.9052	49.9457	49.9823	50.0154	50.0486	50.0817	50.115	50.1487	50.1824	50.2091	50.2357	50.2625	50.2894	50.3162	50.3431	50.37
358	47.5564	47.673	47.7864	47.8954	48.0015	48.1039	48.2036	48.2971	48.3899	48.4779	48.5656	48.6463	48.7264	48.8032	48.8778	48.9524	49.0189	49.085	49.1511	49.214	49.2745	49.335	49.3909	49.4434	49.496	49.5487	49.598	49.6438	49.6906	49.7375	49.7826	49.822	49.8621	49.9026	49.943	49.9797	50.0129	50.0461	50.0792	50.1126	50.1463	50.18	50.2068	50.2334	50.2603	50.2872	50.3141	50.341	50.3679
359	47.5532	47.6698	47.7832	47.8922	47.9983	48.1007	48.2004	48.2939	48.3867	48.4747	48.5624	48.6431	48.7232	48.8	48.8746	48.9492	49.0157	49.0819	49.148	49.2109	49.2714	49.332	49.3879	49.4404	49.493	49.5458	49.5951	49.641	49.6878	49.7347	49.7798	49.8193	49.8594	49.8999	49.9404	49.9771	50.0103	50.0435	50.0768	50.1101	50.1439	50.1776	50.2044	50.2311	50.258	50.2849	50.3119	50.3388	50.3658
360	47.5501	47.6666	47.78	47.889	47.9951	48.0975	48.1971	48.2906	48.3835	48.4715	48.5591	48.6399	48.72	48.7968	48.8714	48.9461	49.0126	49.0787	49.1449	49.2078	49.2684	49.3289	49.3849	49.4375	49.4901	49.5429	49.5922	49.6381	49.6849	49.7319	49.7771	49.8165	49.8567	49.8972	49.9378	49.9745	50.0078	50.041	50.0743	50.1076	50.1414	50.1752	50.2021	50.2288	50.2557	50.2827	50.3097	50.3367	50.3636
361	47.5469	47.6634	47.7768	47.8858	47.9919	48.0943	48.1939	48.2874	48.3803	48.4683	48.5559	48.6367	48.7168	48.7936	48.8682	48.9429	49.0094	49.0756	49.1418	49.2047	49.2653	49.3259	49.3818	49.4345	49.4871	49.5399	49.5893	49.6352	49.6821	49.7291	49.7743	49.8138	49.854	49.8945	49.9351	49.9719	50.0052	50.0385	50.0718	50.1052	50.139	50.1729	50.1997	50.2265	50.2535	50.2805	50.3075	50.3345	50.3615
362	47.5438	47.6603	47.7736	47.8826	47.9887	48.0911	48.1907	48.2842	48.377	48.465	48.5527	48.6335	48.7136	48.7904	48.8651	48.9397	49.0063	49.0725	49.1387	49.2016	49.2622	49.3229	49.3788	49.4315	49.4841	49.537	49.5864	49.6324	49.6793	49.7263	49.7715	49.811	49.8513	49.8919	49.9325	49.9693	50.0026	50.036	50.0693	50.1027	50.1366	50.1705	50.1974	50.2242	50.2512	50.2783	50.3053	50.3324	50.3594
363	47.5406	47.6571	47.7705	47.8795	47.9855	48.0879	48.1875	48.281	48.3738	48.4618	48.5495	48.6303	48.7104	48.7872	48.8619	48.9366	49.0031	49.0693	49.1356	49.1986	49.2592	49.3198	49.3758	49.4285	49.4812	49.5341	49.5835	49.6295	49.6764	49.7234	49.7687	49.8083	49.8486	49.8892	49.9298	49.9667	50.0001	50.0334	50.0668	50.1003	50.1342	50.1681	50.1951	50.2219	50.2489	50.276	50.3031	50.3302	50.3573
364	47.5375	47.6539	47.7673	47.8763	47.9823	48.0846	48.1843	48.2778	48.3706	48.4586	48.5463	48.6271	48.7072	48.784	48.8587	48.9334	49	49.0662	49.1325	49.1955	49.2561	49.3168	49.3728	49.4255	49.4782	49.5311	49.5806	49.6266	49.6736	49.7206	49.766	49.8056	49.8459	49.8865	49.9272	49.9641	49.9975	50.0309	50.0643	50.0978	50.1318	50.1657	50.1927	50.2195	50.2467	50.2738	50.3009	50.3281	50.3552
365	47.5343	47.6508	47.7641	47.8731	47.9791	48.0814	48.181	48.2745	48.3674	48.4554	48.5431	48.6239	48.704	48.7808	48.8556	48.9303	48.9969	49.0631	49.1293	49.1924	49.2531	49.3137	49.3698	49.4225	49.4753	49.5282	49.5777	49.6237	49.6707	49.7178	49.7632	49.8028	49.8431	49.8839	49.9246	49.9615	49.9949	50.0284	50.0618	50.0954	50.1294	50.1633	50.1904	50.2172	50.2444	50.2716	50.2988	50.3259	50.3531
366	47.5312	47.6476	47.7609	47.8699	47.9759	48.0782	48.1778	48.2713	48.3642	48.4522	48.5399	48.6207	48.7008	48.7777	48.8524	48.9271	48.9937	49.06	49.1262	49.1893	49.25	49.3107	49.3668	49.4195	49.4723	49.5253	49.5748	49.6209	49.6679	49.715	49.7604	49.8001	49.8404	49.8812	49.9219	49.9589	49.9924	50.0259	50.0593	50.0929	50.1269	50.161	50.188	50.2149	50.2422	50.2694	50.2966	50.3238	50.351
367	47.528	47.6444	47.7577	47.8667	47.9727	48.075	48.1746	48.2681	48.3609	48.449	48.5366	48.6175	48.6976	48.7745	48.8492	48.9239	48.9906	49.0568	49.1231	49.1862	49.2469	49.3077	49.3638	49.4165	49.4693	49.5223	49.5719	49.618	49.6651	49.7122	49.7576	49.7973	49.8377	49.8785	49.9193	49.9563	49.9898	50.0233	50.0568	50.0905	50.1245	50.1586	50.1857	50.2126	50.2399	50.2671	50.2944	50.3216	50.3489
368	47.5249	47.6413	47.7545	47.8635	47.9695	48.0718	48.1714	48.2649	48.3577	48.4457	48.5334	48.6143	48.6944	48.7713	48.846	48.9208	48.9874	49.0537	49.12	49.1831	49.2439	49.3046	49.3607	49.4136	49.4664	49.5194	49.569	49.6151	49.6622	49.7094	49.7549	49.7946	49.835	49.8759	49.9167	49.9537	49.9873	50.0208	50.0543	50.088	50.1221	50.1562	50.1834	50.2103	50.2376	50.2649	50.2922	50.3195	50.3468
369	47.5217	47.6381	47.7513	47.8603	47.9662	48.0686	48.1682	48.2617	48.3545	48.4425	48.5302	48.6111	48.6912	48.7681	48.8429	48.9176	48.9843	49.0506	49.1169	49.18	49.2408	49.3016	49.3577	49.4106	49.4634	49.5165	49.5661	49.6123	49.6594	49.7066	49.7521	49.7919	49.8323	49.8732	49.914	49.9511	49.9847	50.0183	50.0519	50.0856	50.1197	50.1538	50.181	50.208	50.2354	50.2627	50.29	50.3173	50.3447
370	47.5185	47.6349	47.7482	47.8571	47.963	48.0654	48.1649	48.2584	48.3513	48.4393	48.527	48.6079	48.688	48.7649	48.8397	48.9145	48.9811	49.0475	49.1138	49.177	49.2377	49.2985	49.3547	49.4076	49.4605	49.5135	49.5632	49.6094	49.6565	49.7038	49.7493	49.7891	49.8296	49.8705	49.9114	49.9485	49.9821	50.0157	50.0494	50.0831	50.1173	50.1515	50.1787	50.2057	50.2331	50.2605	50.2878	50.3152	50.3426
371	47.5154	47.6317	47.745	47.8539	47.9598	48.0622	48.1617	48.2552	48.348	48.4361	48.5238	48.6047	48.6848	48.7617	48.8365	48.9113	48.978	49.0443	49.1107	49.1739	49.2347	49.2955	49.3517	49.4046	49.4575	49.5106	49.5603	49.6065	49.6537	49.701	49.7465	49.7864	49.8269	49.8678	49.9088	49.9459	49.9796	50.0132	50.0469	50.0807	50.1149	50.1491	50.1763	50.2034	50.2308	50.2582	50.2856	50.3131	50.3405
372	47.5122	47.6286	47.7418	47.8507	47.9566	48.0589	48.1585	48.252	48.3448	48.4329	48.5206	48.6015	48.6816	48.7585	48.8333	48.9081	48.9748	49.0412	49.1076	49.1708	49.2316	49.2925	49.3487	49.4016	49.4545	49.5077	49.5574	49.6036	49.6509	49.6982	49.7438	49.7836	49.8242	49.8652	49.9061	49.9433	49.977	50.0107	50.0444	50.0782	50.1125	50.1467	50.174	50.2011	50.2286	50.256	50.2835	50.3109	50.3383
373	47.5091	47.6254	47.7386	47.8475	47.9534	48.0557	48.1553	48.2488	48.3416	48.4296	48.5174	48.5983	48.6784	48.7553	48.8302	48.905	48.9717	49.0381	49.1045	49.1677	49.2286	49.2894	49.3457	49.3986	49.4516	49.5047	49.5545	49.6008	49.648	49.6954	49.741	49.7809	49.8215	49.8625	49.9035	49.9407	49.9744	50.0082	50.0419	50.0758	50.11	50.1443	50.1717	50.1988	50.2263	50.2538	50.2813	50.3088	50.3362
374	47.5059	47.6222	47.7354	47.8443	47.9502	48.0525	48.1521	48.2456	48.3384	48.4264	48.5141	48.595	48.6752	48.7522	48.827	48.9018	48.9686	49.035	49.1014	49.1646	49.2255	49.2864	49.3427	49.3956	49.4486	49.5018	49.5516	49.5979	49.6452	49.6926	49.7382	49.7782	49.8188	49.8598	49.9009	49.9381	49.9719	50.0056	50.0394	50.0733	50.1076	50.1419	50.1693	50.1965	50.2241	50.2516	50.2791	50.3066	50.3341
375	47.5028	47.6191	47.7322	47.8411	47.947	48.0493	48.1489	48.2423	48.3352	48.4232	48.5109	48.5918	48.672	48.749	48.8238	48.8986	48.9654	49.0318	49.0983	49.1615	49.2224	49.2833	49.3396	49.3926	49.4457	49.4989	49.5487	49.595	49.6423	49.6898	49.7354	49.7754	49.8161	49.8572	49.8982	49.9355	49.9693	50.0031	50.0369	50.0709	50.1052	50.1396	50.167	50.1942	50.2218	50.2493	50.2769	50.3045	50.332
376	47.4996	47.6159	47.729	47.8379	47.9438	48.0461	48.1456	48.2391	48.3319	48.42	48.5077	48.5886	48.6688	48.7458	48.8206	48.8955	48.9623	49.0287	49.0952	49.1584	49.2194	49.2803	49.3366	49.3897	49.4427	49.4959	49.5458	49.5922	49.6395	49.6869	49.7327	49.7727	49.8134	49.8545	49.8956	49.9329	49.9667	50.0006	50.0344	50.0684	50.1028	50.1372	50.1646	50.1919	50.2195	50.2471	50.2747	50.3023	50.3299
377	47.4965	47.6127	47.7259	47.8347	47.9406	48.0429	48.1424	48.2359	48.3287	48.4168	48.5045	48.5854	48.6656	48.7426	48.8175	48.8923	48.9591	49.0256	49.0921	49.1554	49.2163	49.2773	49.3336	49.3867	49.4397	49.493	49.5429	49.5893	49.6367	49.6841	49.7299	49.7699	49.8107	49.8518	49.8929	49.9303	49.9642	49.9981	50.0319	50.066	50.1004	50.1348	50.1623	50.1896	50.2173	50.2449	50.2725	50.3002	50.3278
378	47.4933	47.6095	47.7227	47.8315	47.9374	48.0397	48.1392	48.2327	48.3255	48.4136	48.5013	48.5822	48.6624	48.7394	48.8143	48.8892	48.956	49.0225	49.089	49.1523	49.2132	49.2742	49.3306	49.3837	49.4368	49.4901	49.54	49.5864	49.6338	49.6813	49.7271	49.7672	49.808	49.8491	49.8903	49.9277	49.9616	49.9955	50.0295	50.0635	50.098	50.1324	50.16	50.1873	50.215	50.2427	50.2703	50.298	50.3257
379	47.4902	47.6064	47.7195	47.8283	47.9342	48.0364	48.136	48.2295	48.3223	48.4103	48.4981	48.579	48.6593	48.7362	48.8111	48.886	48.9528	49.0193	49.0858	49.1492	49.2102	49.2712	49.3276	49.3807	49.4338	49.4871	49.5371	49.5835	49.631	49.6785	49.7243	49.7644	49.8053	49.8465	49.8877	49.9251	49.9591	49.993	50.027	50.0611	50.0956	50.1301	50.1576	50.185	50.2127	50.2405	50.2682	50.2959	50.3236
380	47.487	47.6032	47.7163	47.8251	47.931	48.0332	48.1328	48.2262	48.3191	48.4071	48.4949	48.5758	48.6561	48.733	48.8079	48.8828	48.9497	49.0162	49.0827	49.1461	49.2071	49.2681	49.3246	49.3777	49.4309	49.4842	49.5342	49.5807	49.6281	49.6757	49.7216	49.7617	49.8026	49.8438	49.885	49.9225	49.9565	49.9905	50.0245	50.0586	50.0931	50.1277	50.1553	50.1827	50.2105	50.2382	50.266	50.2937	50.3215
381	47.4838	47.6	47.7131	47.8219	47.9278	48.03	48.1295	48.223	48.3158	48.4039	48.4916	48.5726	48.6529	48.7299	48.8048	48.8797	48.9466	49.0131	49.0796	49.143	49.2041	49.2651	49.3216	49.3747	49.4279	49.4813	49.5313	49.5778	49.6253	49.6729	49.7188	49.759	49.7998	49.8411	49.8824	49.9199	49.9539	49.988	50.022	50.0561	50.0907	50.1253	50.1529	50.1804	50.2082	50.236	50.2638	50.2916	50.3194
382	47.4807	47.5969	47.7099	47.8187	47.9246	48.0268	48.1263	48.2198	48.3126	48.4007	48.4884	48.5694	48.6497	48.7267	48.8016	48.8765	48.9434	49.01	49.0765	49.1399	49.201	49.2621	49.3185	49.3717	49.4249	49.4783	49.5284	49.5749	49.6225	49.6701	49.716	49.7562	49.7971	49.8385	49.8798	49.9173	49.9514	49.9854	50.0195	50.0537	50.0883	50.1229	50.1506	50.1781	50.2059	50.2338	50.2616	50.2894	50.3173
383	47.4775	47.5937	47.7067	47.8155	47.9214	48.0236	48.1231	48.2166	48.3094	48.3975	48.4852	48.5662	48.6465	48.7235	48.7984	48.8734	48.9403	49.0068	49.0734	49.1368	49.1979	49.259	49.3155	49.3687	49.422	49.4754	49.5255	49.5721	49.6196	49.6673	49.7132	49.7535	49.7944	49.8358	49.8771	49.9147	49.9488	49.9829	50.017	50.0512	50.0859	50.1206	50.1483	50.1758	50.2037	50.2316	50.2594	50.2873	50.3152
384	47.4744	47.5905	47.7036	47.8123	47.9181	48.0204	48.1199	48.2134	48.3062	48.3943	48.482	48.563	48.6433	48.7203	48.7952	48.8702	48.9371	49.0037	49.0703	49.1337	49.1949	49.256	49.3125	49.3658	49.419	49.4725	49.5226	49.5692	49.6168	49.6645	49.7104	49.7507	49.7917	49.8331	49.8745	49.9121	49.9462	49.9804	50.0145	50.0488	50.0835	50.1182	50.1459	50.1735	50.2014	50.2293	50.2572	50.2851	50.313
385	47.4712	47.5873	47.7004	47.8091	47.9149	48.0172	48.1167	48.2101	48.303	48.391	48.4788	48.5598	48.6401	48.7171	48.7921	48.867	48.934	49.0006	49.0672	49.1307	49.1918	49.2529	49.3095	49.3628	49.4161	49.4695	49.5197	49.5663	49.6139	49.6617	49.7077	49.748	49.789	49.8304	49.8719	49.9095	49.9437	49.9779	50.012	50.0463	50.0811	50.1158	50.1436	50.1712	50.1992	50.2271	50.255	50.283	50.3109
386	47.4681	47.5842	47.6972	47.8059	47.9117	48.0139	48.1134	48.2069	48.2997	48.3878	48.4756	48.5566	48.6369	48.7139	48.7889	48.8639	48.9308	48.9975	49.0641	49.1276	49.1887	49.2499	49.3065	49.3598	49.4131	49.4666	49.5168	49.5634	49.6111	49.6589	49.7049	49.7453	49.7863	49.8278	49.8692	49.9069	49.9411	49.9753	50.0095	50.0439	50.0787	50.1134	50.1412	50.1689	50.1969	50.2249	50.2529	50.2808	50.3088
387	47.4649	47.581	47.694	47.8027	47.9085	48.0107	48.1102	48.2037	48.2965	48.3846	48.4724	48.5534	48.6337	48.7107	48.7857	48.8607	48.9277	48.9943	49.061	49.1245	49.1857	49.2469	49.3035	49.3568	49.4101	49.4637	49.5139	49.5606	49.6083	49.6561	49.7021	49.7425	49.7836	49.8251	49.8666	49.9043	49.9386	49.9728	50.0071	50.0414	50.0762	50.111	50.1389	50.1666	50.1946	50.2227	50.2507	50.2787	50.3067
388	47.4618	47.5778	47.6908	47.7995	47.9053	48.0075	48.107	48.2005	48.2933	48.3814	48.4692	48.5502	48.6305	48.7075	48.7825	48.8576	48.9246	48.9912	49.0579	49.1214	49.1826	49.2438	49.3005	49.3538	49.4072	49.4607	49.5109	49.5577	49.6054	49.6532	49.6993	49.7398	49.7809	49.8224	49.864	49.9017	49.936	49.9703	50.0046	50.039	50.0738	50.1087	50.1366	50.1643	50.1924	50.2204	50.2485	50.2766	50.3046
389	47.4586	47.5747	47.6876	47.7963	47.9021	48.0043	48.1038	48.1973	48.2901	48.3782	48.4659	48.547	48.6273	48.7044	48.7794	48.8544	48.9214	48.9881	49.0548	49.1183	49.1796	49.2408	49.2974	49.3508	49.4042	49.4578	49.508	49.5548	49.6026	49.6504	49.6966	49.737	49.7782	49.8198	49.8613	49.8991	49.9334	49.9678	50.0021	50.0365	50.0714	50.1063	50.1342	50.162	50.1901	50.2182	50.2463	50.2744	50.3025
390	47.4555	47.5715	47.6844	47.7931	47.8989	48.0011	48.1006	48.194	48.2868	48.3749	48.4627	48.5437	48.6241	48.7012	48.7762	48.8512	48.9183	48.985	49.0517	49.1152	49.1765	49.2377	49.2944	49.3478	49.4013	49.4549	49.5051	49.5519	49.5998	49.6476	49.6938	49.7343	49.7755	49.8171	49.8587	49.8965	49.9309	49.9652	49.9996	50.0341	50.069	50.1039	50.1319	50.1597	50.1878	50.216	50.2441	50.2723	50.3004
391	47.4523	47.5683	47.6813	47.7899	47.8957	47.9979	48.0974	48.1908	48.2836	48.3717	48.4595	48.5405	48.6209	48.698	48.773	48.8481	48.9151	48.9818	49.0486	49.1121	49.1734	49.2347	49.2914	49.3449	49.3983	49.4519	49.5022	49.5491	49.5969	49.6448	49.691	49.7315	49.7728	49.8144	49.856	49.8939	49.9283	49.9627	49.9971	50.0316	50.0666	50.1015	50.1296	50.1574	50.1856	50.2138	50.2419	50.2701	50.2983
392	47.4492	47.5651	47.6781	47.7867	47.8925	47.9947	48.0941	48.1876	48.2804	48.3685	48.4563	48.5373	48.6177	48.6948	48.7699	48.8449	48.912	48.9787	49.0455	49.1091	49.1704	49.2317	49.2884	49.3419	49.3953	49.449	49.4993	49.5462	49.5941	49.642	49.6882	49.7288	49.7701	49.8117	49.8534	49.8913	49.9257	49.9602	49.9946	50.0292	50.0642	50.0992	50.1272	50.1551	50.1833	50.2115	50.2397	50.268	50.2962
393	47.446	47.562	47.6749	47.7835	47.8893	47.9914	48.0909	48.1844	48.2772	48.3653	48.4531	48.5341	48.6145	48.6916	48.7667	48.8417	48.9088	48.9756	49.0423	49.106	49.1673	49.2286	49.2854	49.3389	49.3924	49.4461	49.4964	49.5433	49.5912	49.6392	49.6855	49.7261	49.7674	49.8091	49.8508	49.8887	49.9232	49.9576	49.9921	50.0267	50.0618	50.0968	50.1249	50.1528	50.1811	50.2093	50.2376	50.2658	50.2941
394	47.4428	47.5588	47.6717	47.7803	47.8861	47.9882	48.0877	48.1812	48.274	48.3621	48.4499	48.5309	48.6113	48.6884	48.7635	48.8386	48.9057	48.9725	49.0392	49.1029	49.1642	49.2256	49.2824	49.3359	49.3894	49.4431	49.4935	49.5405	49.5884	49.6364	49.6827	49.7233	49.7647	49.8064	49.8481	49.8861	49.9206	49.9551	49.9896	50.0243	50.0593	50.0944	50.1225	50.1505	50.1788	50.2071	50.2354	50.2637	50.292
395	47.4397	47.5556	47.6685	47.7771	47.8829	47.985	48.0845	48.1779	48.2707	48.3589	48.4467	48.5277	48.6081	48.6852	48.7603	48.8354	48.9026	48.9693	49.0361	49.0998	49.1612	49.2226	49.2794	49.3329	49.3865	49.4402	49.4906	49.5376	49.5856	49.6336	49.6799	49.7206	49.762	49.8037	49.8455	49.8835	49.9181	49.9526	49.9871	50.0218	50.0569	50.092	50.1202	50.1482	50.1765	50.2049	50.2332	50.2615	50.2899
396	47.4365	47.5525	47.6653	47.7739	47.8797	47.9818	48.0813	48.1747	48.2675	48.3556	48.4434	48.5245	48.6049	48.682	48.7572	48.8323	48.8994	48.9662	49.033	49.0967	49.1581	49.2195	49.2763	49.3299	49.3835	49.4373	49.4877	49.5347	49.5827	49.6308	49.6771	49.7178	49.7593	49.8011	49.8429	49.8809	49.9155	49.9501	49.9846	50.0194	50.0545	50.0897	50.1179	50.1459	50.1743	50.2026	50.231	50.2594	50.2877
397	47.4334	47.5493	47.6621	47.7707	47.8765	47.9786	48.078	48.1715	48.2643	48.3524	48.4402	48.5213	48.6017	48.6789	48.754	48.8291	48.8963	48.9631	49.0299	49.0936	49.1551	49.2165	49.2733	49.3269	49.3805	49.4343	49.4848	49.5318	49.5799	49.628	49.6744	49.7151	49.7565	49.7984	49.8402	49.8783	49.9129	49.9475	49.9822	50.0169	50.0521	50.0873	50.1155	50.1436	50.172	50.2004	50.2288	50.2572	50.2856
398	47.4302	47.5461	47.659	47.7675	47.8732	47.9754	48.0748	48.1683	48.2611	48.3492	48.437	48.5181	48.5985	48.6757	48.7508	48.8259	48.8931	48.96	49.0268	49.0905	49.152	49.2134	49.2703	49.3239	49.3776	49.4314	49.4819	49.529	49.577	49.6252	49.6716	49.7124	49.7538	49.7957	49.8376	49.8757	49.9104	49.945	49.9797	50.0145	50.0497	50.0849	50.1132	50.1413	50.1697	50.1982	50.2266	50.2551	50.2835
399	47.4271	47.5429	47.6558	47.7643	47.87	47.9722	48.0716	48.1651	48.2579	48.346	48.4338	48.5149	48.5953	48.6725	48.7476	48.8228	48.89	48.9568	49.0237	49.0875	49.1489	49.2104	49.2673	49.321	49.3746	49.4285	49.479	49.5261	49.5742	49.6224	49.6688	49.7096	49.7511	49.793	49.835	49.8731	49.9078	49.9425	49.9772	50.012	50.0473	50.0825	50.1108	50.139	50.1675	50.196	50.2244	50.2529	50.2814
400	47.4239	47.5398	47.6526	47.7612	47.8668	47.9689	48.0684	48.1618	48.2546	48.3428	48.4306	48.5117	48.5921	48.6693	48.7445	48.8196	48.8868	48.9537	49.0206	49.0844	49.1459	49.2074	49.2643	49.318	49.3717	49.4255	49.4761	49.5232	49.5714	49.6196	49.666	49.7069	49.7484	49.7904	49.8323	49.8705	49.9052	49.94	49.9747	50.0096	50.0449	50.0801	50.1085	50.1367	50.1652	50.1937	50.2223	50.2508	50.2793
401	47.4208	47.5366	47.6494	47.758	47.8636	47.9657	48.0652	48.1586	48.2514	48.3396	48.4274	48.5085	48.5889	48.6661	48.7413	48.8165	48.8837	48.9506	49.0175	49.0813	49.1428	49.2043	49.2613	49.315	49.3687	49.4226	49.4732	49.5204	49.5685	49.6167	49.6633	49.7041	49.7457	49.7877	49.8297	49.8679	49.9027	49.9374	49.9722	50.0071	50.0424	50.0778	50.1062	50.1344	50.163	50.1915	50.2201	50.2486	50.2772
402	47.4176	47.5334	47.6462	47.7548	47.8604	47.9625	48.0619	48.1554	48.2482	48.3363	48.4242	48.5053	48.5857	48.6629	48.7381	48.8133	48.8806	48.9475	49.0144	49.0782	49.1397	49.2013	49.2583	49.312	49.3657	49.4197	49.4703	49.5175	49.5657	49.6139	49.6605	49.7014	49.743	49.785	49.8271	49.8653	49.9001	49.9349	49.9697	50.0047	50.04	50.0754	50.1038	50.1321	50.1607	50.1893	50.2179	50.2465	50.2751
403	47.4145	47.5303	47.643	47.7516	47.8572	47.9593	48.0587	48.1522	48.245	48.3331	48.4209	48.5021	48.5825	48.6597	48.7349	48.8101	48.8774	48.9443	49.0113	49.0751	49.1367	49.1982	49.2552	49.309	49.3628	49.4167	49.4674	49.5146	49.5628	49.6111	49.6577	49.6987	49.7403	49.7824	49.8244	49.8627	49.8976	49.9324	49.9672	50.0022	50.0376	50.073	50.1015	50.1298	50.1584	50.1871	50.2157	50.2443	50.273
404	47.4113	47.5271	47.6399	47.7484	47.854	47.9561	48.0555	48.149	48.2418	48.3299	48.4177	48.4989	48.5793	48.6566	48.7318	48.807	48.8743	48.9412	49.0082	49.072	49.1336	49.1952	49.2522	49.306	49.3598	49.4138	49.4645	49.5117	49.56	49.6083	49.6549	49.6959	49.7376	49.7797	49.8218	49.8601	49.895	49.9299	49.9647	49.9997	50.0352	50.0706	50.0991	50.1275	50.1562	50.1848	50.2135	50.2422	50.2709
405	47.4081	47.5239	47.6367	47.7452	47.8508	47.9529	48.0523	48.1458	48.2385	48.3267	48.4145	48.4957	48.5761	48.6534	48.7286	48.8038	48.8711	48.9381	49.0051	49.0689	49.1306	49.1922	49.2492	49.303	49.3568	49.4109	49.4616	49.5089	49.5572	49.6055	49.6522	49.6932	49.7349	49.777	49.8192	49.8575	49.8924	49.9273	49.9622	49.9973	50.0328	50.0683	50.0968	50.1252	50.1539	50.1826	50.2113	50.2401	50.2688
406	47.405	47.5207	47.6335	47.742	47.8476	47.9497	48.0491	48.1425	48.2353	48.3235	48.4113	48.4924	48.5729	48.6502	48.7254	48.8007	48.868	48.935	49.002	49.0659	49.1275	49.1891	49.2462	49.3	49.3539	49.4079	49.4587	49.506	49.5543	49.6027	49.6494	49.6904	49.7322	49.7744	49.8165	49.8549	49.8899	49.9248	49.9598	49.9948	50.0304	50.0659	50.0945	50.1229	50.1516	50.1804	50.2091	50.2379	50.2667
407	47.4018	47.5176	47.6303	47.7388	47.8444	47.9464	48.0459	48.1393	48.2321	48.3202	48.4081	48.4892	48.5697	48.647	48.7222	48.7975	48.8648	48.9318	48.9988	49.0628	49.1244	49.1861	49.2432	49.2971	49.3509	49.405	49.4558	49.5031	49.5515	49.5999	49.6466	49.6877	49.7295	49.7717	49.8139	49.8523	49.8873	49.9223	49.9573	49.9924	50.028	50.0635	50.0921	50.1206	50.1494	50.1782	50.207	50.2358	50.2646
408	47.3987	47.5144	47.6271	47.7356	47.8412	47.9432	48.0426	48.1361	48.2289	48.317	48.4049	48.486	48.5665	48.6438	48.7191	48.7943	48.8617	48.9287	48.9957	49.0597	49.1214	49.183	49.2402	49.2941	49.348	49.4021	49.4529	49.5003	49.5486	49.5971	49.6438	49.6849	49.7268	49.769	49.8112	49.8497	49.8847	49.9198	49.9548	49.9899	50.0255	50.0611	50.0898	50.1183	50.1471	50.1759	50.2048	50.2336	50.2624
409	47.3955	47.5112	47.6239	47.7324	47.838	47.94	48.0394	48.1329	48.2257	48.3138	48.4017	48.4828	48.5633	48.6406	48.7159	48.7912	48.8586	48.9256	48.9926	49.0566	49.1183	49.18	49.2372	49.2911	49.345	49.3991	49.45	49.4974	49.5458	49.5943	49.6411	49.6822	49.7241	49.7663	49.8086	49.8471	49.8822	49.9172	49.9523	49.9875	50.0231	50.0588	50.0874	50.116	50.1448	50.1737	50.2026	50.2315	50.2603
410	47.3924	47.5081	47.6207	47.7292	47.8348	47.9368	48.0362	48.1297	48.2224	48.3106	48.3984	48.4796	48.5601	48.6374	48.7127	48.788	48.8554	48.9225	48.9895	49.0535	49.1152	49.177	49.2341	49.2881	49.342	49.3962	49.4471	49.4945	49.543	49.5915	49.6383	49.6795	49.7214	49.7637	49.806	49.8445	49.8796	49.9147	49.9498	49.985	50.0207	50.0564	50.0851	50.1137	50.1426	50.1715	50.2004	50.2293	50.2582
411	47.3898	47.5055	47.6182	47.7266	47.8322	47.9342	48.0336	48.127	48.2198	48.308	48.3958	48.477	48.5575	48.6348	48.7101	48.7854	48.8528	48.9199	48.987	49.051	49.1127	49.1744	49.2317	49.2856	49.3396	49.3938	49.4447	49.4921	49.5406	49.5891	49.6359	49.6771	49.7191	49.7614	49.8037	49.8423	49.8774	49.9125	49.9477	49.9829	50.0186	50.0543	50.0831	50.1117	50.1406	50.1695	50.1985	50.2274	50.2564
412	47.3877	47.5033	47.616	47.7244	47.83	47.932	48.0314	48.1248	48.2176	48.3058	48.3936	48.4748	48.5553	48.6326	48.7079	48.7832	48.8506	48.9177	48.9848	49.0488	49.1105	49.1723	49.2295	49.2835	49.3375	49.3916	49.4426	49.49	49.5385	49.587	49.6339	49.6751	49.717	49.7594	49.8017	49.8403	49.8755	49.9106	49.9457	49.981	50.0167	50.0524	50.0812	50.1098	50.1388	50.1678	50.1967	50.2257	50.2546
413	47.3855	47.5012	47.6138	47.7222	47.8278	47.9298	48.0292	48.1226	48.2154	48.3036	48.3914	48.4726	48.5531	48.6304	48.7057	48.781	48.8484	48.9155	48.9826	49.0466	49.1084	49.1701	49.2273	49.2813	49.3353	49.3895	49.4404	49.4879	49.5364	49.585	49.6318	49.6731	49.715	49.7574	49.7997	49.8384	49.8735	49.9087	49.9438	49.9791	50.0149	50.0506	50.0794	50.108	50.137	50.166	50.195	50.2239	50.2529
414	47.3834	47.499	47.6117	47.7201	47.8256	47.9276	48.027	48.1204	48.2132	48.3014	48.3892	48.4704	48.5509	48.6282	48.7035	48.7788	48.8462	48.9133	48.9804	49.0444	49.1062	49.168	49.2252	49.2792	49.3332	49.3874	49.4383	49.4858	49.5343	49.5829	49.6298	49.671	49.713	49.7554	49.7978	49.8364	49.8716	49.9067	49.9419	49.9772	50.013	50.0487	50.0775	50.1062	50.1352	50.1642	50.1932	50.2222	50.2512
415	47.3813	47.4969	47.6095	47.7179	47.8234	47.9254	48.0248	48.1182	48.211	48.2991	48.387	48.4682	48.5487	48.626	48.7013	48.7766	48.844	48.9111	48.9782	49.0423	49.104	49.1658	49.223	49.2771	49.3311	49.3853	49.4362	49.4837	49.5323	49.5808	49.6277	49.669	49.711	49.7534	49.7958	49.8344	49.8696	49.9048	49.94	49.9753	50.0111	50.0469	50.0757	50.1044	50.1334	50.1624	50.1914	50.2205	50.2495
416	47.3791	47.4947	47.6073	47.7157	47.8213	47.9232	48.0226	48.116	48.2088	48.2969	48.3848	48.466	48.5464	48.6238	48.6991	48.7744	48.8418	48.9089	48.976	49.0401	49.1019	49.1636	49.2209	49.2749	49.3289	49.3832	49.4341	49.4816	49.5302	49.5788	49.6257	49.667	49.709	49.7514	49.7938	49.8324	49.8677	49.9029	49.9381	49.9734	50.0092	50.045	50.0739	50.1026	50.1316	50.1606	50.1897	50.2187	50.2478
417	47.377	47.4926	47.6052	47.7135	47.8191	47.921	48.0204	48.1138	48.2066	48.2947	48.3826	48.4637	48.5442	48.6216	48.6969	48.7722	48.8397	48.9068	48.9739	49.0379	49.0997	49.1615	49.2187	49.2728	49.3268	49.3811	49.432	49.4796	49.5281	49.5767	49.6236	49.6649	49.7069	49.7494	49.7918	49.8305	49.8657	49.9009	49.9362	49.9715	50.0073	50.0431	50.072	50.1007	50.1298	50.1589	50.1879	50.217	50.246
418	47.3748	47.4904	47.603	47.7114	47.8169	47.9189	48.0182	48.1116	48.2044	48.2925	48.3804	48.4615	48.542	48.6194	48.6947	48.77	48.8375	48.9046	48.9717	49.0357	49.0975	49.1593	49.2166	49.2706	49.3247	49.3789	49.4299	49.4775	49.526	49.5746	49.6216	49.6629	49.7049	49.7474	49.7898	49.8285	49.8638	49.899	49.9342	49.9696	50.0055	50.0413	50.0702	50.0989	50.128	50.1571	50.1861	50.2152	50.2443
419	47.3727	47.4883	47.6008	47.7092	47.8147	47.9167	48.016	48.1094	48.2022	48.2903	48.3781	48.4593	48.5398	48.6172	48.6925	48.7678	48.8353	48.9024	48.9695	49.0335	49.0953	49.1572	49.2144	49.2685	49.3225	49.3768	49.4278	49.4754	49.5239	49.5726	49.6195	49.6609	49.7029	49.7454	49.7878	49.8265	49.8618	49.8971	49.9323	49.9677	50.0036	50.0394	50.0683	50.0971	50.1262	50.1553	50.1844	50.2135	50.2426
420	47.3705	47.4861	47.5987	47.707	47.8125	47.9145	48.0138	48.1072	48.2	48.2881	48.3759	48.4571	48.5376	48.6149	48.6903	48.7656	48.8331	48.9002	48.9673	49.0314	49.0932	49.155	49.2123	49.2663	49.3204	49.3747	49.4257	49.4733	49.5219	49.5705	49.6175	49.6588	49.7009	49.7434	49.7858	49.8246	49.8598	49.8951	49.9304	49.9658	50.0017	50.0376	50.0665	50.0953	50.1244	50.1535	50.1826	50.2117	50.2409
421	47.3684	47.4839	47.5965	47.7048	47.8103	47.9123	48.0116	48.105	48.1977	48.2859	48.3737	48.4549	48.5354	48.6127	48.6881	48.7634	48.8309	48.898	48.9651	49.0292	49.091	49.1528	49.2101	49.2642	49.3183	49.3726	49.4236	49.4712	49.5198	49.5684	49.6154	49.6568	49.6989	49.7414	49.7839	49.8226	49.8579	49.8932	49.9285	49.9639	49.9998	50.0357	50.0646	50.0934	50.1226	50.1517	50.1809	50.21	50.2391
422	47.3663	47.4818	47.5943	47.7027	47.8081	47.9101	48.0094	48.1028	48.1955	48.2837	48.3715	48.4527	48.5332	48.6105	48.6859	48.7612	48.8287	48.8958	48.9629	49.027	49.0888	49.1507	49.208	49.2621	49.3162	49.3705	49.4215	49.4691	49.5177	49.5664	49.6134	49.6547	49.6968	49.7394	49.7819	49.8206	49.8559	49.8913	49.9266	49.962	49.9979	50.0338	50.0628	50.0916	50.1208	50.1499	50.1791	50.2083	50.2374
423	47.3641	47.4796	47.5922	47.7005	47.806	47.9079	48.0072	48.1006	48.1933	48.2815	48.3693	48.4505	48.531	48.6083	48.6837	48.759	48.8265	48.8936	48.9607	49.0248	49.0867	49.1485	49.2058	49.2599	49.314	49.3683	49.4194	49.467	49.5156	49.5643	49.6113	49.6527	49.6948	49.7374	49.7799	49.8187	49.854	49.8893	49.9247	49.9601	49.9961	50.032	50.061	50.0898	50.119	50.1482	50.1773	50.2065	50.2357
424	47.362	47.4775	47.59	47.6983	47.8038	47.9057	48.005	48.0984	48.1911	48.2793	48.3671	48.4483	48.5288	48.6061	48.6815	48.7568	48.8243	48.8914	48.9586	49.0226	49.0845	49.1463	49.2037	49.2578	49.3119	49.3662	49.4173	49.4649	49.5135	49.5623	49.6093	49.6507	49.6928	49.7353	49.7779	49.8167	49.852	49.8874	49.9227	49.9582	49.9942	50.0301	50.0591	50.088	50.1172	50.1464	50.1756	50.2048	50.234
425	47.3598	47.4753	47.5878	47.6961	47.8016	47.9035	48.0028	48.0962	48.1889	48.2771	48.3649	48.4461	48.5266	48.6039	48.6792	48.7546	48.8221	48.8892	48.9564	49.0205	49.0823	49.1442	49.2015	49.2556	49.3098	49.3641	49.4152	49.4628	49.5115	49.5602	49.6072	49.6486	49.6908	49.7333	49.7759	49.8147	49.8501	49.8855	49.9208	49.9563	49.9923	50.0283	50.0573	50.0862	50.1154	50.1446	50.1738	50.203	50.2323
426	47.3577	47.4732	47.5857	47.694	47.7994	47.9013	48.0006	48.094	48.1867	48.2748	48.3627	48.4438	48.5243	48.6017	48.677	48.7524	48.8199	48.887	48.9542	49.0183	49.0802	49.142	49.1994	49.2535	49.3076	49.362	49.4131	49.4607	49.5094	49.5581	49.6052	49.6466	49.6888	49.7313	49.7739	49.8127	49.8481	49.8835	49.9189	49.9544	49.9904	50.0264	50.0554	50.0843	50.1136	50.1428	50.1721	50.2013	50.2305
427	47.3555	47.471	47.5835	47.6918	47.7972	47.8991	47.9984	48.0918	48.1845	48.2726	48.3605	48.4416	48.5221	48.5995	48.6748	48.7502	48.8177	48.8848	48.952	49.0161	49.078	49.1399	49.1972	49.2514	49.3055	49.3599	49.4109	49.4586	49.5073	49.5561	49.6031	49.6446	49.6867	49.7293	49.7719	49.8108	49.8462	49.8816	49.917	49.9525	49.9885	50.0245	50.0536	50.0825	50.1118	50.141	50.1703	50.1996	50.2288
428	47.3534	47.4689	47.5813	47.6896	47.795	47.8969	47.9962	48.0896	48.1823	48.2704	48.3582	48.4394	48.5199	48.5973	48.6726	48.748	48.8155	48.8826	48.9498	49.0139	49.0758	49.1377	49.1951	49.2492	49.3034	49.3577	49.4088	49.4565	49.5052	49.554	49.6011	49.6425	49.6847	49.7273	49.7699	49.8088	49.8442	49.8797	49.9151	49.9506	49.9867	50.0227	50.0518	50.0807	50.11	50.1393	50.1685	50.1978	50.2271
429	47.3513	47.4667	47.5792	47.6874	47.7929	47.8947	47.994	48.0874	48.1801	48.2682	48.356	48.4372	48.5177	48.5951	48.6704	48.7458	48.8133	48.8805	48.9476	49.0118	49.0736	49.1355	49.1929	49.2471	49.3012	49.3556	49.4067	49.4544	49.5031	49.5519	49.599	49.6405	49.6827	49.7253	49.768	49.8068	49.8423	49.8777	49.9132	49.9487	49.9848	50.0208	50.0499	50.0789	50.1082	50.1375	50.1668	50.1961	50.2254
430	47.3491	47.4646	47.577	47.6853	47.7907	47.8926	47.9918	48.0852	48.1779	48.266	48.3538	48.435	48.5155	48.5929	48.6682	48.7436	48.8111	48.8783	48.9454	49.0096	49.0715	49.1334	49.1908	49.2449	49.2991	49.3535	49.4046	49.4523	49.5011	49.5499	49.597	49.6385	49.6807	49.7233	49.766	49.8049	49.8403	49.8758	49.9112	49.9469	49.9829	50.0189	50.0481	50.077	50.1064	50.1357	50.165	50.1943	50.2237
431	47.347	47.4624	47.5748	47.6831	47.7885	47.8904	47.9896	48.083	48.1757	48.2638	48.3516	48.4328	48.5133	48.5907	48.666	48.7414	48.8089	48.8761	48.9432	49.0074	49.0693	49.1312	49.1886	49.2428	49.297	49.3514	49.4025	49.4502	49.499	49.5478	49.5949	49.6364	49.6787	49.7213	49.764	49.8029	49.8384	49.8739	49.9093	49.945	49.981	50.0171	50.0462	50.0752	50.1046	50.1339	50.1633	50.1926	50.2219
432	47.3448	47.4602	47.5727	47.6809	47.7863	47.8882	47.9874	48.0808	48.1735	48.2616	48.3494	48.4306	48.5111	48.5884	48.6638	48.7392	48.8067	48.8739	48.9411	49.0052	49.0671	49.129	49.1865	49.2407	49.2948	49.3493	49.4004	49.4482	49.4969	49.5457	49.5929	49.6344	49.6766	49.7193	49.762	49.8009	49.8364	49.8719	49.9074	49.9431	49.9791	50.0152	50.0444	50.0734	50.1028	50.1321	50.1615	50.1909	50.2202
433	47.3427	47.4581	47.5705	47.6787	47.7841	47.886	47.9852	48.0786	48.1713	48.2594	48.3472	48.4284	48.5089	48.5862	48.6616	48.737	48.8045	48.8717	48.9389	49.003	49.065	49.1269	49.1843	49.2385	49.2927	49.3471	49.3983	49.4461	49.4948	49.5437	49.5908	49.6324	49.6746	49.7173	49.76	49.799	49.8345	49.87	49.9055	49.9412	49.9773	50.0134	50.0425	50.0716	50.101	50.1304	50.1597	50.1891	50.2185
434	47.3405	47.4559	47.5683	47.6766	47.7819	47.8838	47.983	48.0764	48.1691	48.2572	48.345	48.4262	48.5067	48.584	48.6594	48.7348	48.8023	48.8695	48.9367	49.0009	49.0628	49.1247	49.1822	49.2364	49.2906	49.345	49.3962	49.444	49.4927	49.5416	49.5887	49.6303	49.6726	49.7153	49.758	49.797	49.8325	49.868	49.9036	49.9393	49.9754	50.0115	50.0407	50.0698	50.0992	50.1286	50.158	50.1874	50.2168
435	47.3384	47.4538	47.5662	47.6744	47.7797	47.8816	47.9808	48.0742	48.1669	48.255	48.3428	48.4239	48.5044	48.5818	48.6572	48.7326	48.8001	48.8673	48.9345	48.9987	49.0606	49.1226	49.18	49.2342	49.2885	49.3429	49.3941	49.4419	49.4907	49.5395	49.5867	49.6283	49.6706	49.7133	49.756	49.795	49.8306	49.8661	49.9017	49.9374	49.9735	50.0096	50.0389	50.0679	50.0974	50.1268	50.1562	50.1856	50.2151
436	47.3363	47.4516	47.564	47.6722	47.7776	47.8794	47.9786	48.072	48.1646	48.2528	48.3406	48.4217	48.5022	48.5796	48.655	48.7304	48.7979	48.8651	48.9323	48.9965	49.0584	49.1204	49.1778	49.2321	49.2863	49.3408	49.392	49.4398	49.4886	49.5375	49.5846	49.6262	49.6686	49.7113	49.754	49.793	49.8286	49.8642	49.8997	49.9355	49.9716	50.0078	50.037	50.0661	50.0956	50.125	50.1545	50.1839	50.2133
437	47.3341	47.4495	47.5618	47.67	47.7754	47.8772	47.9764	48.0698	48.1624	48.2505	48.3383	48.4195	48.5	48.5774	48.6528	48.7281	48.7957	48.8629	48.9301	48.9943	49.0563	49.1182	49.1757	49.2299	49.2842	49.3387	49.3899	49.4377	49.4865	49.5354	49.5826	49.6242	49.6665	49.7093	49.7521	49.7911	49.8267	49.8622	49.8978	49.9336	49.9697	50.0059	50.0352	50.0643	50.0938	50.1232	50.1527	50.1822	50.2116
438	47.332	47.4473	47.5597	47.6678	47.7732	47.875	47.9742	48.0676	48.1602	48.2483	48.3361	48.4173	48.4978	48.5752	48.6506	48.7259	48.7935	48.8607	48.9279	48.9921	49.0541	49.1161	49.1735	49.2278	49.2821	49.3365	49.3878	49.4356	49.4844	49.5333	49.5805	49.6222	49.6645	49.7073	49.7501	49.7891	49.8247	49.8603	49.8959	49.9317	49.9679	50.0041	50.0333	50.0625	50.092	50.1214	50.1509	50.1804	50.2099
439	47.3298	47.4452	47.5575	47.6657	47.771	47.8728	47.972	48.0654	48.158	48.2461	48.3339	48.4151	48.4956	48.573	48.6484	48.7237	48.7913	48.8585	48.9258	48.99	49.0519	49.1139	49.1714	49.2257	49.2799	49.3344	49.3857	49.4335	49.4823	49.5313	49.5785	49.6201	49.6625	49.7053	49.7481	49.7871	49.8228	49.8584	49.894	49.9298	49.966	50.0022	50.0315	50.0607	50.0902	50.1197	50.1492	50.1787	50.2082
440	47.3277	47.443	47.5553	47.6635	47.7688	47.8706	47.9698	48.0632	48.1558	48.2439	48.3317	48.4129	48.4934	48.5708	48.6462	48.7215	48.7891	48.8563	48.9236	48.9878	49.0498	49.1118	49.1692	49.2235	49.2778	49.3323	49.3836	49.4314	49.4803	49.5292	49.5764	49.6181	49.6605	49.7033	49.7461	49.7852	49.8208	49.8564	49.8921	49.9279	49.9641	50.0003	50.0297	50.0588	50.0884	50.1179	50.1474	50.1769	50.2065
441	47.3256	47.4409	47.5532	47.6613	47.7666	47.8684	47.9676	48.061	48.1536	48.2417	48.3295	48.4107	48.4912	48.5686	48.644	48.7193	48.7869	48.8541	48.9214	48.9856	49.0476	49.1096	49.1671	49.2214	49.2757	49.3302	49.3814	49.4293	49.4782	49.5271	49.5744	49.6161	49.6585	49.7013	49.7441	49.7832	49.8188	49.8545	49.8902	49.926	49.9622	49.9985	50.0278	50.057	50.0866	50.1161	50.1457	50.1752	50.2047
442	47.3234	47.4387	47.551	47.6591	47.7645	47.8663	47.9654	48.0588	48.1514	48.2395	48.3273	48.4085	48.489	48.5664	48.6417	48.7171	48.7847	48.852	48.9192	48.9834	49.0454	49.1074	49.1649	49.2192	49.2735	49.3281	49.3793	49.4272	49.4761	49.5251	49.5723	49.614	49.6564	49.6993	49.7421	49.7812	49.8169	49.8526	49.8883	49.9241	49.9603	49.9966	50.026	50.0552	50.0848	50.1143	50.1439	50.1735	50.203
443	47.3213	47.4365	47.5489	47.657	47.7623	47.8641	47.9633	48.0566	48.1492	48.2373	48.3251	48.4063	48.4868	48.5641	48.6395	48.7149	48.7825	48.8498	48.917	48.9812	49.0433	49.1053	49.1628	49.2171	49.2714	49.3259	49.3772	49.4251	49.474	49.523	49.5703	49.612	49.6544	49.6973	49.7401	49.7792	49.8149	49.8506	49.8863	49.9222	49.9585	49.9947	50.0241	50.0534	50.083	50.1125	50.1421	50.1717	50.2013
444	47.3191	47.4344	47.5467	47.6548	47.7601	47.8619	47.9611	48.0544	48.147	48.2351	48.3229	48.404	48.4846	48.5619	48.6373	48.7127	48.7803	48.8476	48.9148	48.9791	49.0411	49.1031	49.1606	49.215	49.2693	49.3238	49.3751	49.423	49.4719	49.5209	49.5682	49.61	49.6524	49.6953	49.7381	49.7773	49.813	49.8487	49.8844	49.9203	49.9566	49.9929	50.0223	50.0515	50.0812	50.1108	50.1404	50.17	50.1996
445	47.317	47.4322	47.5445	47.6526	47.7579	47.8597	47.9589	48.0521	48.1448	48.2329	48.3207	48.4018	48.4823	48.5597	48.6351	48.7105	48.7781	48.8454	48.9126	48.9769	49.0389	49.1009	49.1585	49.2128	49.2671	49.3217	49.373	49.4209	49.4699	49.5189	49.5662	49.6079	49.6504	49.6933	49.7362	49.7753	49.811	49.8468	49.8825	49.9184	49.9547	49.991	50.0204	50.0497	50.0794	50.109	50.1386	50.1682	50.1979
446	47.3148	47.4301	47.5424	47.6504	47.7557	47.8575	47.9567	48.0499	48.1426	48.2307	48.3184	48.3996	48.4801	48.5575	48.6329	48.7083	48.7759	48.8432	48.9105	48.9747	49.0367	49.0988	49.1563	49.2107	49.265	49.3196	49.3709	49.4188	49.4678	49.5168	49.5641	49.6059	49.6484	49.6913	49.7342	49.7733	49.8091	49.8448	49.8806	49.9165	49.9528	49.9892	50.0186	50.0479	50.0775	50.1072	50.1368	50.1665	50.1961
447	47.3127	47.4279	47.5402	47.6483	47.7535	47.8553	47.9545	48.0477	48.1404	48.2285	48.3162	48.3974	48.4779	48.5553	48.6307	48.7061	48.7737	48.841	48.9083	48.9725	49.0346	49.0966	49.1542	49.2085	49.2629	49.3175	49.3688	49.4168	49.4657	49.5147	49.5621	49.6038	49.6463	49.6893	49.7322	49.7714	49.8071	49.8429	49.8787	49.9146	49.9509	49.9873	50.0168	50.0461	50.0757	50.1054	50.1351	50.1648	50.1944
448	47.3106	47.4258	47.538	47.6461	47.7513	47.8531	47.9523	48.0455	48.1382	48.2262	48.314	48.3952	48.4757	48.5531	48.6285	48.7039	48.7715	48.8388	48.9061	48.9704	49.0324	49.0945	49.152	49.2064	49.2608	49.3153	49.3667	49.4147	49.4636	49.5127	49.56	49.6018	49.6443	49.6873	49.7302	49.7694	49.8052	49.841	49.8768	49.9127	49.9491	49.9854	50.0149	50.0443	50.0739	50.1036	50.1333	50.163	50.1927
449	47.3084	47.4236	47.5359	47.6439	47.7492	47.8509	47.9501	48.0433	48.136	48.224	48.3118	48.393	48.4735	48.5509	48.6263	48.7017	48.7693	48.8366	48.9039	48.9682	49.0302	49.0923	49.1499	49.2042	49.2586	49.3132	49.3646	49.4126	49.4615	49.5106	49.558	49.5998	49.6423	49.6853	49.7282	49.7674	49.8032	49.839	49.8748	49.9108	49.9472	49.9836	50.0131	50.0424	50.0721	50.1019	50.1316	50.1613	50.191
450	47.3063	47.4215	47.5337	47.6417	47.747	47.8487	47.9479	48.0411	48.1337	48.2218	48.3096	48.3908	48.4713	48.5487	48.6241	48.6995	48.7671	48.8344	48.9017	48.966	49.0281	49.0901	49.1477	49.2021	49.2565	49.3111	49.3625	49.4105	49.4595	49.5085	49.5559	49.5977	49.6403	49.6833	49.7262	49.7655	49.8013	49.8371	49.8729	49.9089	49.9453	49.9817	50.0112	50.0406	50.0703	50.1001	50.1298	50.1595	50.1893
451	47.3041	47.4193	47.5315	47.6396	47.7448	47.8465	47.9457	48.0389	48.1315	48.2196	48.3074	48.3886	48.4691	48.5465	48.6219	48.6973	48.7649	48.8322	48.8995	48.9638	49.0259	49.088	49.1456	49.2	49.2544	49.309	49.3604	49.4084	49.4574	49.5065	49.5539	49.5957	49.6383	49.6812	49.7242	49.7635	49.7993	49.8352	49.871	49.907	49.9434	49.9799	50.0094	50.0388	50.0685	50.0983	50.128	50.1578	50.1875
452	47.302	47.4171	47.5294	47.6374	47.7426	47.8443	47.9435	48.0367	48.1293	48.2174	48.3052	48.3864	48.4669	48.5443	48.6197	48.6951	48.7627	48.83	48.8973	48.9616	49.0237	49.0858	49.1434	49.1978	49.2522	49.3069	49.3583	49.4063	49.4553	49.5044	49.5518	49.5937	49.6362	49.6792	49.7222	49.7615	49.7974	49.8332	49.8691	49.9051	49.9415	49.978	50.0076	50.037	50.0667	50.0965	50.1263	50.1561	50.1858
453	47.2998	47.415	47.5272	47.6352	47.7404	47.8421	47.9413	48.0345	48.1271	48.2152	48.303	48.3841	48.4647	48.5421	48.6175	48.6929	48.7605	48.8278	48.8952	48.9595	49.0216	49.0836	49.1413	49.1957	49.2501	49.3047	49.3562	49.4042	49.4532	49.5023	49.5498	49.5916	49.6342	49.6772	49.7203	49.7595	49.7954	49.8313	49.8672	49.9032	49.9397	49.9761	50.0057	50.0351	50.0649	50.0947	50.1245	50.1543	50.1841
454	47.2977	47.4128	47.525	47.633	47.7382	47.8399	47.9391	48.0323	48.1249	48.213	48.3008	48.3819	48.4624	48.5398	48.6153	48.6907	48.7583	48.8257	48.893	48.9573	49.0194	49.0815	49.1391	49.1935	49.248	49.3026	49.3541	49.4021	49.4511	49.5003	49.5477	49.5896	49.6322	49.6752	49.7183	49.7576	49.7935	49.8294	49.8653	49.9013	49.9378	49.9743	50.0039	50.0333	50.0631	50.0929	50.1228	50.1526	50.1824
455	47.2956	47.4107	47.5229	47.6309	47.7361	47.8378	47.9369	48.0301	48.1227	48.2108	48.2985	48.3797	48.4602	48.5376	48.6131	48.6885	48.7561	48.8235	48.8908	48.9551	49.0172	49.0793	49.137	49.1914	49.2458	49.3005	49.3519	49.4	49.4491	49.4982	49.5457	49.5876	49.6302	49.6732	49.7163	49.7556	49.7915	49.8274	49.8633	49.8994	49.9359	49.9724	50.002	50.0315	50.0613	50.0912	50.121	50.1508	50.1807
456	47.2934	47.4085	47.5207	47.6287	47.7339	47.8356	47.9347	48.0279	48.1205	48.2086	48.2963	48.3775	48.458	48.5354	48.6109	48.6863	48.7539	48.8213	48.8886	48.9529	49.015	49.0772	49.1348	49.1893	49.2437	49.2984	49.3498	49.3979	49.447	49.4961	49.5436	49.5855	49.6282	49.6712	49.7143	49.7536	49.7896	49.8255	49.8614	49.8975	49.934	49.9705	50.0002	50.0297	50.0595	50.0894	50.1192	50.1491	50.1789
457	47.2913	47.4064	47.5185	47.6265	47.7317	47.8334	47.9325	48.0257	48.1183	48.2064	48.2941	48.3753	48.4558	48.5332	48.6087	48.6841	48.7518	48.8191	48.8864	48.9507	49.0129	49.075	49.1327	49.1871	49.2416	49.2963	49.3477	49.3958	49.4449	49.4941	49.5416	49.5835	49.6261	49.6692	49.7123	49.7517	49.7876	49.8236	49.8595	49.8956	49.9321	49.9687	49.9983	50.0279	50.0577	50.0876	50.1175	50.1474	50.1772
458	47.2891	47.4042	47.5164	47.6243	47.7295	47.8312	47.9303	48.0235	48.1161	48.2042	48.2919	48.3731	48.4536	48.531	48.6064	48.6819	48.7496	48.8169	48.8842	48.9486	49.0107	49.0728	49.1305	49.185	49.2395	49.2941	49.3456	49.3937	49.4428	49.492	49.5395	49.5815	49.6241	49.6672	49.7103	49.7497	49.7857	49.8216	49.8576	49.8937	49.9303	49.9668	49.9965	50.026	50.0559	50.0858	50.1157	50.1456	50.1755
459	47.287	47.4021	47.5142	47.6222	47.7273	47.829	47.9281	48.0213	48.1139	48.2019	48.2897	48.3709	48.4514	48.5288	48.6042	48.6797	48.7474	48.8147	48.882	48.9464	49.0085	49.0707	49.1284	49.1828	49.2373	49.292	49.3435	49.3916	49.4407	49.4899	49.5375	49.5794	49.6221	49.6652	49.7083	49.7477	49.7837	49.8197	49.8557	49.8918	49.9284	49.965	49.9947	50.0242	50.0541	50.084	50.114	50.1439	50.1738
460	47.2848	47.3999	47.512	47.62	47.7251	47.8268	47.9259	48.0191	48.1117	48.1997	48.2875	48.3687	48.4492	48.5266	48.602	48.6775	48.7452	48.8125	48.8798	48.9442	49.0064	49.0685	49.1262	49.1807	49.2352	49.2899	49.3414	49.3895	49.4387	49.4879	49.5354	49.5774	49.6201	49.6632	49.7063	49.7458	49.7818	49.8178	49.8538	49.8899	49.9265	49.9631	49.9928	50.0224	50.0523	50.0823	50.1122	50.1421	50.1721
461	47.2827	47.3978	47.5099	47.6178	47.723	47.8246	47.9237	48.0169	48.1095	48.1975	48.2853	48.3665	48.447	48.5244	48.5998	48.6753	48.743	48.8103	48.8777	48.942	49.0042	49.0663	49.124	49.1786	49.2331	49.2878	49.3393	49.3874	49.4366	49.4858	49.5334	49.5753	49.6181	49.6612	49.7044	49.7438	49.7798	49.8158	49.8518	49.888	49.9246	49.9612	49.991	50.0206	50.0505	50.0805	50.1104	50.1404	50.1703
462	47.2806	47.3956	47.5077	47.6156	47.7208	47.8224	47.9215	48.0147	48.1073	48.1953	48.2831	48.3642	48.4448	48.5222	48.5976	48.6731	48.7408	48.8081	48.8755	48.9398	49.002	49.0642	49.1219	49.1764	49.2309	49.2857	49.3372	49.3853	49.4345	49.4837	49.5313	49.5733	49.616	49.6592	49.7024	49.7418	49.7779	49.8139	49.8499	49.8861	49.9227	49.9594	49.9891	50.0188	50.0487	50.0787	50.1087	50.1387	50.1686
463	47.2784	47.3934	47.5055	47.6135	47.7186	47.8202	47.9193	48.0125	48.1051	48.1931	48.2809	48.362	48.4425	48.52	48.5954	48.6709	48.7386	48.8059	48.8733	48.9377	48.9998	49.062	49.1197	49.1743	49.2288	49.2836	49.3351	49.3833	49.4324	49.4817	49.5292	49.5713	49.614	49.6572	49.7004	49.7398	49.7759	49.812	49.848	49.8842	49.9209	49.9575	49.9873	50.0169	50.0469	50.0769	50.1069	50.1369	50.1669
464	47.2763	47.3913	47.5034	47.6113	47.7164	47.818	47.9171	48.0103	48.1028	48.1909	48.2786	48.3598	48.4403	48.5178	48.5932	48.6687	48.7364	48.8037	48.8711	48.9355	48.9977	49.0599	49.1176	49.1721	49.2267	49.2814	49.333	49.3812	49.4303	49.4796	49.5272	49.5692	49.612	49.6552	49.6984	49.7379	49.7739	49.81	49.8461	49.8823	49.919	49.9557	49.9855	50.0151	50.0451	50.0751	50.1052	50.1352	50.1652
465	47.2741	47.3891	47.5012	47.6091	47.7142	47.8158	47.9149	48.0081	48.1006	48.1887	48.2764	48.3576	48.4381	48.5156	48.591	48.6665	48.7342	48.8015	48.8689	48.9333	48.9955	49.0577	49.1154	49.17	49.2245	49.2793	49.3309	49.3791	49.4283	49.4775	49.5251	49.5672	49.61	49.6532	49.6964	49.7359	49.772	49.8081	49.8442	49.8804	49.9171	49.9538	49.9836	50.0133	50.0433	50.0734	50.1034	50.1334	50.1635
466	47.272	47.387	47.499	47.6069	47.712	47.8136	47.9127	48.0059	48.0984	48.1865	48.2742	48.3554	48.4359	48.5133	48.5888	48.6643	48.732	48.7994	48.8667	48.9311	48.9933	49.0555	49.1133	49.1678	49.2224	49.2772	49.3288	49.377	49.4262	49.4755	49.5231	49.5652	49.608	49.6512	49.6944	49.7339	49.77	49.8062	49.8423	49.8785	49.9152	49.9519	49.9818	50.0115	50.0415	50.0716	50.1016	50.1317	50.1617
467	47.2698	47.3848	47.4969	47.6048	47.7098	47.8115	47.9105	48.0037	48.0962	48.1843	48.272	48.3532	48.4337	48.5111	48.5866	48.6621	48.7298	48.7972	48.8645	48.929	48.9912	49.0534	49.1111	49.1657	49.2203	49.2751	49.3267	49.3749	49.4241	49.4734	49.521	49.5631	49.6059	49.6492	49.6924	49.732	49.7681	49.8042	49.8403	49.8766	49.9133	49.9501	49.9799	50.0096	50.0397	50.0698	50.0999	50.1299	50.16
468	47.2677	47.3827	47.4947	47.6026	47.7077	47.8093	47.9083	48.0015	48.094	48.1821	48.2698	48.351	48.4315	48.5089	48.5844	48.6599	48.7276	48.795	48.8624	48.9268	48.989	49.0512	49.109	49.1636	49.2181	49.273	49.3246	49.3728	49.422	49.4713	49.519	49.5611	49.6039	49.6472	49.6904	49.73	49.7661	49.8023	49.8384	49.8747	49.9115	49.9482	49.9781	50.0078	50.0379	50.068	50.0981	50.1282	50.1583
469	47.2656	47.3805	47.4925	47.6004	47.7055	47.8071	47.9061	47.9993	48.0918	48.1799	48.2676	48.3488	48.4293	48.5067	48.5822	48.6577	48.7254	48.7928	48.8602	48.9246	48.9868	49.0491	49.1068	49.1614	49.216	49.2708	49.3225	49.3707	49.4199	49.4693	49.5169	49.5591	49.6019	49.6452	49.6885	49.728	49.7642	49.8003	49.8365	49.8728	49.9096	49.9464	49.9763	50.006	50.0361	50.0662	50.0964	50.1265	50.1566
470	47.2634	47.3784	47.4904	47.5982	47.7033	47.8049	47.9039	47.9971	48.0896	48.1776	48.2654	48.3466	48.4271	48.5045	48.58	48.6554	48.7232	48.7906	48.858	48.9224	48.9847	49.0469	49.1047	49.1593	49.2139	49.2687	49.3203	49.3686	49.4179	49.4672	49.5149	49.557	49.5999	49.6432	49.6865	49.7261	49.7622	49.7984	49.8346	49.8709	49.9077	49.9445	49.9744	50.0042	50.0343	50.0645	50.0946	50.1247	50.1549
471	47.2613	47.3762	47.4882	47.596	47.7011	47.8027	47.9017	47.9949	48.0874	48.1754	48.2632	48.3443	48.4249	48.5023	48.5778	48.6532	48.721	48.7884	48.8558	48.9202	48.9825	49.0447	49.1025	49.1571	49.2118	49.2666	49.3182	49.3665	49.4158	49.4651	49.5128	49.555	49.5979	49.6412	49.6845	49.7241	49.7603	49.7965	49.8327	49.869	49.9058	49.9426	49.9726	50.0024	50.0325	50.0627	50.0928	50.123	50.1531
472	47.2591	47.3741	47.486	47.5939	47.6989	47.8005	47.8995	47.9927	48.0852	48.1732	48.261	48.3421	48.4227	48.5001	48.5756	48.651	48.7188	48.7862	48.8536	48.9181	48.9803	49.0426	49.1004	49.155	49.2096	49.2645	49.3161	49.3644	49.4137	49.4631	49.5108	49.5529	49.5958	49.6392	49.6825	49.7221	49.7583	49.7945	49.8308	49.8671	49.9039	49.9408	49.9707	50.0005	50.0307	50.0609	50.0911	50.1212	50.1514
473	47.257	47.3719	47.4839	47.5917	47.6967	47.7983	47.8973	47.9905	48.083	48.171	48.2587	48.3399	48.4204	48.4979	48.5734	48.6488	48.7166	48.784	48.8514	48.9159	48.9781	49.0404	49.0982	49.1529	49.2075	49.2624	49.314	49.3623	49.4116	49.461	49.5087	49.5509	49.5938	49.6372	49.6805	49.7201	49.7564	49.7926	49.8288	49.8652	49.9021	49.9389	49.9689	49.9987	50.0289	50.0591	50.0893	50.1195	50.1497
474	47.2548	47.3697	47.4817	47.5895	47.6946	47.7961	47.8951	47.9883	48.0808	48.1688	48.2565	48.3377	48.4182	48.4957	48.5712	48.6466	48.7144	48.7818	48.8492	48.9137	48.976	49.0382	49.0961	49.1507	49.2054	49.2602	49.3119	49.3602	49.4095	49.4589	49.5067	49.5489	49.5918	49.6352	49.6785	49.7182	49.7544	49.7907	49.8269	49.8633	49.9002	49.937	49.967	49.9969	50.0271	50.0573	50.0875	50.1178	50.148
475	47.2527	47.3676	47.4795	47.5873	47.6924	47.7939	47.8929	47.9861	48.0786	48.1666	48.2543	48.3355	48.416	48.4935	48.5689	48.6444	48.7122	48.7796	48.8471	48.9115	48.9738	49.0361	49.0939	49.1486	49.2032	49.2581	49.3098	49.3581	49.4075	49.4569	49.5046	49.5468	49.5898	49.6332	49.6765	49.7162	49.7525	49.7887	49.825	49.8614	49.8983	49.9352	49.9652	49.9951	50.0253	50.0555	50.0858	50.116	50.1463
476	47.2506	47.3654	47.4774	47.5852	47.6902	47.7917	47.8907	47.9839	48.0764	48.1644	48.2521	48.3333	48.4138	48.4913	48.5667	48.6422	48.71	48.7774	48.8449	48.9093	48.9716	49.0339	49.0918	49.1464	49.2011	49.256	49.3077	49.356	49.4054	49.4548	49.5026	49.5448	49.5878	49.6312	49.6745	49.7142	49.7505	49.7868	49.8231	49.8595	49.8964	49.9333	49.9634	49.9932	50.0235	50.0538	50.084	50.1143	50.1445
477	47.2484	47.3633	47.4752	47.583	47.688	47.7895	47.8885	47.9817	48.0742	48.1622	48.2499	48.3311	48.4116	48.489	48.5645	48.64	48.7078	48.7752	48.8427	48.9072	48.9695	49.0318	49.0896	49.1443	49.199	49.2539	49.3056	49.3539	49.4033	49.4528	49.5005	49.5428	49.5857	49.6292	49.6726	49.7123	49.7486	49.7849	49.8212	49.8576	49.8945	49.9315	49.9615	49.9914	50.0217	50.052	50.0823	50.1125	50.1428
478	47.2463	47.3611	47.473	47.5808	47.6858	47.7873	47.8863	47.9795	48.072	48.16	48.2477	48.3289	48.4094	48.4868	48.5623	48.6378	48.7056	48.7731	48.8405	48.905	48.9673	49.0296	49.0875	49.1421	49.1968	49.2518	49.3035	49.3519	49.4012	49.4507	49.4985	49.5407	49.5837	49.6271	49.6706	49.7103	49.7466	49.7829	49.8193	49.8557	49.8927	49.9296	49.9597	49.9896	50.0199	50.0502	50.0805	50.1108	50.1411
479	47.2441	47.359	47.4709	47.5786	47.6836	47.7851	47.8841	47.9773	48.0697	48.1578	48.2455	48.3267	48.4072	48.4846	48.5601	48.6356	48.7034	48.7709	48.8383	48.9028	48.9651	49.0274	49.0853	49.14	49.1947	49.2496	49.3014	49.3498	49.3991	49.4486	49.4964	49.5387	49.5817	49.6251	49.6686	49.7083	49.7447	49.781	49.8173	49.8538	49.8908	49.9277	49.9578	49.9878	50.0181	50.0484	50.0787	50.1091	50.1394
480	47.242	47.3568	47.4687	47.5765	47.6814	47.783	47.8819	47.9751	48.0675	48.1556	48.2433	48.3244	48.405	48.4824	48.5579	48.6334	48.7012	48.7687	48.8361	48.9006	48.9629	49.0253	49.0832	49.1379	49.1926	49.2475	49.2993	49.3477	49.3971	49.4466	49.4944	49.5367	49.5797	49.6231	49.6666	49.7063	49.7427	49.7791	49.8154	49.8519	49.8889	49.9259	49.956	49.986	50.0163	50.0466	50.077	50.1073	50.1377
481	47.2399	47.3547	47.4665	47.5743	47.6793	47.7808	47.8797	47.9729	48.0653	48.1533	48.2411	48.3222	48.4028	48.4802	48.5557	48.6312	48.699	48.7665	48.8339	48.8984	48.9608	49.0231	49.081	49.1357	49.1904	49.2454	49.2972	49.3456	49.395	49.4445	49.4923	49.5346	49.5777	49.6211	49.6646	49.7044	49.7408	49.7771	49.8135	49.85	49.887	49.924	49.9542	49.9841	50.0145	50.0449	50.0752	50.1056	50.1359
482	47.2377	47.3525	47.4644	47.5721	47.6771	47.7786	47.8775	47.9706	48.0631	48.1511	48.2388	48.32	48.4005	48.478	48.5535	48.629	48.6968	48.7643	48.8318	48.8963	48.9586	49.0209	49.0789	49.1336	49.1883	49.2433	49.2951	49.3435	49.3929	49.4424	49.4903	49.5326	49.5756	49.6191	49.6626	49.7024	49.7388	49.7752	49.8116	49.8481	49.8852	49.9222	49.9523	49.9823	50.0127	50.0431	50.0735	50.1038	50.1342
483	47.2356	47.3503	47.4622	47.5699	47.6749	47.7764	47.8753	47.9684	48.0609	48.1489	48.2366	48.3178	48.3983	48.4758	48.5513	48.6268	48.6946	48.7621	48.8296	48.8941	48.9564	49.0188	49.0767	49.1314	49.1862	49.2412	49.293	49.3414	49.3908	49.4404	49.4882	49.5305	49.5736	49.6171	49.6606	49.7004	49.7369	49.7733	49.8097	49.8462	49.8833	49.9203	49.9505	49.9805	50.0109	50.0413	50.0717	50.1021	50.1325
484	47.2334	47.3482	47.46	47.5678	47.6727	47.7742	47.8731	47.9662	48.0587	48.1467	48.2344	48.3156	48.3961	48.4736	48.5491	48.6246	48.6924	48.7599	48.8274	48.8919	48.9543	49.0166	49.0745	49.1293	49.1841	49.239	49.2908	49.3393	49.3888	49.4383	49.4862	49.5285	49.5716	49.6151	49.6586	49.6985	49.7349	49.7713	49.8078	49.8443	49.8814	49.9184	49.9486	49.9787	50.0091	50.0395	50.0699	50.1004	50.1308
485	47.2313	47.346	47.4579	47.5656	47.6705	47.772	47.8709	47.964	48.0565	48.1445	48.2322	48.3134	48.3939	48.4714	48.5469	48.6224	48.6902	48.7577	48.8252	48.8897	48.9521	49.0145	49.0724	49.1272	49.1819	49.2369	49.2887	49.3372	49.3867	49.4362	49.4841	49.5265	49.5696	49.6131	49.6567	49.6965	49.7329	49.7694	49.8058	49.8425	49.8795	49.9166	49.9468	49.9768	50.0073	50.0377	50.0682	50.0986	50.1291
486	47.2291	47.3439	47.4557	47.5634	47.6683	47.7698	47.8687	47.9618	48.0543	48.1423	48.23	48.3112	48.3917	48.4692	48.5447	48.6202	48.688	48.7555	48.823	48.8876	48.9499	49.0123	49.0702	49.125	49.1798	49.2348	49.2866	49.3351	49.3846	49.4342	49.4821	49.5244	49.5676	49.6111	49.6547	49.6945	49.731	49.7675	49.8039	49.8406	49.8776	49.9147	49.9449	49.975	50.0055	50.036	50.0664	50.0969	50.1273
487	47.227	47.3417	47.4535	47.5612	47.6662	47.7676	47.8665	47.9596	48.0521	48.1401	48.2278	48.309	48.3895	48.467	48.5425	48.618	48.6858	48.7533	48.8208	48.8854	48.9478	49.0101	49.0681	49.1229	49.1777	49.2327	49.2845	49.333	49.3825	49.4321	49.48	49.5224	49.5655	49.6091	49.6527	49.6926	49.729	49.7655	49.802	49.8387	49.8758	49.9128	49.9431	49.9732	50.0037	50.0342	50.0647	50.0951	50.1256
488	47.2249	47.3396	47.4514	47.5591	47.664	47.7654	47.8643	47.9574	48.0499	48.1379	48.2256	48.3068	48.3873	48.4647	48.5403	48.6158	48.6836	48.7511	48.8186	48.8832	48.9456	49.008	49.0659	49.1207	49.1755	49.2306	49.2824	49.3309	49.3804	49.43	49.478	49.5204	49.5635	49.6071	49.6507	49.6906	49.7271	49.7636	49.8001	49.8368	49.8739	49.911	49.9413	49.9714	50.0019	50.0324	50.0629	50.0934	50.1239
489	47.2227	47.3374	47.4492	47.5569	47.6618	47.7632	47.8621	47.9552	48.0477	48.1357	48.2234	48.3046	48.3851	48.4625	48.5381	48.6136	48.6814	48.7489	48.8164	48.881	48.9434	49.0058	49.0638	49.1186	49.1734	49.2284	49.2803	49.3288	49.3784	49.428	49.4759	49.5183	49.5615	49.6051	49.6487	49.6886	49.7251	49.7617	49.7982	49.8349	49.872	49.9091	49.9394	49.9696	50.0001	50.0306	50.0611	50.0917	50.1222
490	47.2206	47.3353	47.447	47.5547	47.6596	47.761	47.8599	47.953	48.0455	48.1335	48.2211	48.3023	48.3829	48.4603	48.5359	48.6114	48.6792	48.7467	48.8143	48.8788	48.9412	49.0037	49.0616	49.1165	49.1713	49.2263	49.2782	49.3267	49.3763	49.4259	49.4738	49.5163	49.5595	49.6031	49.6467	49.6866	49.7232	49.7597	49.7963	49.833	49.8701	49.9073	49.9376	49.9677	49.9983	50.0288	50.0594	50.0899	50.1205
491	47.2184	47.3331	47.4449	47.5525	47.6574	47.7588	47.8577	47.9508	48.0433	48.1313	48.2189	48.3001	48.3806	48.4581	48.5337	48.6092	48.677	48.7446	48.8121	48.8767	48.9391	49.0015	49.0595	49.1143	49.1691	49.2242	49.2761	49.3246	49.3742	49.4238	49.4718	49.5143	49.5575	49.6011	49.6447	49.6847	49.7212	49.7578	49.7944	49.8311	49.8682	49.9054	49.9357	49.9659	49.9965	50.027	50.0576	50.0882	50.1187
492	47.2163	47.331	47.4427	47.5504	47.6552	47.7567	47.8555	47.9486	48.0411	48.129	48.2167	48.2979	48.3784	48.4559	48.5314	48.607	48.6748	48.7424	48.8099	48.8745	48.9369	48.9993	49.0573	49.1122	49.167	49.2221	49.274	49.3225	49.3721	49.4218	49.4697	49.5122	49.5554	49.5991	49.6427	49.6827	49.7193	49.7559	49.7924	49.8292	49.8664	49.9035	49.9339	49.9641	49.9947	50.0253	50.0559	50.0864	50.117
493	47.2141	47.3288	47.4405	47.5482	47.653	47.7545	47.8533	47.9464	48.0388	48.1268	48.2145	48.2957	48.3762	48.4537	48.5292	48.6048	48.6726	48.7402	48.8077	48.8723	48.9347	48.9972	49.0552	49.11	49.1649	49.22	49.2719	49.3205	49.37	49.4197	49.4677	49.5102	49.5534	49.5971	49.6408	49.6807	49.7173	49.7539	49.7905	49.8273	49.8645	49.9017	49.9321	49.9623	49.9929	50.0235	50.0541	50.0847	50.1153
494	47.212	47.3266	47.4384	47.546	47.6509	47.7523	47.8511	47.9442	48.0366	48.1246	48.2123	48.2935	48.374	48.4515	48.527	48.6026	48.6704	48.738	48.8055	48.8701	48.9326	48.995	49.053	49.1079	49.1628	49.2178	49.2698	49.3184	49.368	49.4176	49.4656	49.5082	49.5514	49.5951	49.6388	49.6788	49.7154	49.752	49.7886	49.8254	49.8626	49.8998	49.9302	49.9605	49.9911	50.0217	50.0523	50.083	50.1136
495	47.2099	47.3245	47.4362	47.5438	47.6487	47.7501	47.8489	47.942	48.0344	48.1224	48.2101	48.2913	48.3718	48.4493	48.5248	48.6004	48.6682	48.7358	48.8033	48.8679	48.9304	48.9928	49.0509	49.1057	49.1606	49.2157	49.2677	49.3163	49.3659	49.4156	49.4636	49.5061	49.5494	49.5931	49.6368	49.6768	49.7134	49.7501	49.7867	49.8235	49.8607	49.898	49.9284	49.9586	49.9893	50.0199	50.0506	50.0812	50.1119
496	47.2077	47.3223	47.4341	47.5417	47.6465	47.7479	47.8467	47.9398	48.0322	48.1202	48.2079	48.2891	48.3696	48.4471	48.5226	48.5982	48.666	48.7336	48.8011	48.8658	48.9282	48.9907	49.0487	49.1036	49.1585	49.2136	49.2656	49.3142	49.3638	49.4135	49.4615	49.5041	49.5474	49.5911	49.6348	49.6748	49.7115	49.7481	49.7848	49.8216	49.8588	49.8961	49.9265	49.9568	49.9875	50.0181	50.0488	50.0795	50.1101
497	47.2056	47.3202	47.4319	47.5395	47.6443	47.7457	47.8445	47.9376	48.03	48.118	48.2057	48.2869	48.3674	48.4449	48.5204	48.596	48.6639	48.7314	48.799	48.8636	48.9261	48.9885	49.0466	49.1015	49.1564	49.2115	49.2635	49.3121	49.3617	49.4114	49.4595	49.502	49.5453	49.5891	49.6328	49.6729	49.7095	49.7462	49.7829	49.8197	49.857	49.8942	49.9247	49.955	49.9857	50.0164	50.0471	50.0777	50.1084
498	47.2034	47.318	47.4297	47.5373	47.6421	47.7435	47.8423	47.9354	48.0278	48.1158	48.2035	48.2847	48.3652	48.4427	48.5182	48.5938	48.6617	48.7292	48.7968	48.8614	48.9239	48.9864	49.0444	49.0993	49.1542	49.2094	49.2613	49.31	49.3596	49.4094	49.4574	49.5	49.5433	49.5871	49.6308	49.6709	49.7076	49.7443	49.7809	49.8178	49.8551	49.8924	49.9228	49.9532	49.9839	50.0146	50.0453	50.076	50.1067
499	47.2013	47.3159	47.4276	47.5351	47.6399	47.7413	47.8401	47.9332	48.0256	48.1136	48.2012	48.2824	48.363	48.4405	48.516	48.5916	48.6595	48.727	48.7946	48.8592	48.9217	48.9842	49.0423	49.0972	49.1521	49.2072	49.2592	49.3079	49.3576	49.4073	49.4554	49.498	49.5413	49.5851	49.6288	49.6689	49.7056	49.7423	49.779	49.8159	49.8532	49.8905	49.921	49.9513	49.9821	50.0128	50.0435	50.0743	50.105
500	47.1991	47.3137	47.4254	47.533	47.6378	47.7391	47.838	47.931	48.0234	48.1114	48.199	48.2802	48.3608	48.4382	48.5138	48.5894	48.6573	48.7248	48.7924	48.857	48.9195	48.982	49.0401	49.095	49.15	49.2051	49.2571	49.3058	49.3555	49.4052	49.4533	49.4959	49.5393	49.5831	49.6268	49.6669	49.7037	49.7404	49.7771	49.814	49.8513	49.8887	49.9192	49.9495	49.9803	50.011	50.0418	50.0725	50.1033
501	47.197	47.3116	47.4232	47.5308	47.6356	47.7369	47.8358	47.9288	48.0212	48.1092	48.1968	48.278	48.3585	48.436	48.5116	48.5872	48.6551	48.7226	48.7902	48.8549	48.9174	48.9799	49.038	49.0929	49.1478	49.203	49.255	49.3037	49.3534	49.4032	49.4513	49.4939	49.5373	49.5811	49.6249	49.665	49.7017	49.7384	49.7752	49.8121	49.8494	49.8868	49.9173	49.9477	49.9785	50.0092	50.04	50.0708	50.1015
502	47.1949	47.3094	47.4211	47.5286	47.6334	47.7347	47.8336	47.9266	48.019	48.107	48.1946	48.2758	48.3563	48.4338	48.5094	48.585	48.6529	48.7204	48.788	48.8527	48.9152	48.9777	49.0358	49.0908	49.1457	49.2009	49.2529	49.3016	49.3513	49.4011	49.4492	49.4919	49.5352	49.5791	49.6229	49.663	49.6998	49.7365	49.7733	49.8102	49.8476	49.8849	49.9155	49.9459	49.9767	50.0075	50.0382	50.069	50.0998
503	47.1927	47.3073	47.4189	47.5264	47.6312	47.7325	47.8314	47.9244	48.0168	48.1047	48.1924	48.2736	48.3541	48.4316	48.5072	48.5828	48.6507	48.7183	48.7858	48.8505	48.913	48.9755	49.0337	49.0886	49.1436	49.1988	49.2508	49.2995	49.3492	49.399	49.4472	49.4898	49.5332	49.5771	49.6209	49.661	49.6978	49.7346	49.7714	49.8083	49.8457	49.8831	49.9136	49.9441	49.9749	50.0057	50.0365	50.0673	50.0981
504	47.1906	47.3051	47.4167	47.5242	47.629	47.7303	47.8292	47.9222	48.0146	48.1025	48.1902	48.2714	48.3519	48.4294	48.505	48.5805	48.6485	48.7161	48.7837	48.8483	48.9109	48.9734	49.0315	49.0865	49.1414	49.1966	49.2487	49.2974	49.3472	49.397	49.4451	49.4878	49.5312	49.575	49.6189	49.6591	49.6959	49.7326	49.7694	49.8064	49.8438	49.8812	49.9118	49.9422	49.9731	50.0039	50.0347	50.0656	50.0964
505	47.1884	47.3029	47.4146	47.5221	47.6268	47.7282	47.827	47.92	48.0124	48.1003	48.188	48.2692	48.3497	48.4272	48.5028	48.5783	48.6463	48.7139	48.7815	48.8462	48.9087	48.9712	49.0294	49.0843	49.1393	49.1945	49.2466	49.2953	49.3451	49.3949	49.4431	49.4858	49.5292	49.573	49.6169	49.6571	49.6939	49.7307	49.7675	49.8045	49.8419	49.8793	49.91	49.9404	49.9713	50.0021	50.033	50.0638	50.0947
506	47.1863	47.3008	47.4124	47.5199	47.6246	47.726	47.8248	47.9178	48.0102	48.0981	48.1858	48.267	48.3475	48.425	48.5006	48.5761	48.6441	48.7117	48.7793	48.844	48.9065	48.9691	49.0272	49.0822	49.1372	49.1924	49.2445	49.2932	49.343	49.3928	49.441	49.4837	49.5272	49.571	49.6149	49.6551	49.6919	49.7288	49.7656	49.8026	49.84	49.8775	49.9081	49.9386	49.9695	50.0003	50.0312	50.0621	50.0929
507	47.1841	47.2986	47.4102	47.5177	47.6225	47.7238	47.8226	47.9156	48.0079	48.0959	48.1836	48.2648	48.3453	48.4228	48.4984	48.5739	48.6419	48.7095	48.7771	48.8418	48.9043	48.9669	49.025	49.0801	49.1351	49.1903	49.2424	49.2911	49.3409	49.3908	49.439	49.4817	49.5252	49.569	49.6129	49.6531	49.69	49.7268	49.7637	49.8007	49.8382	49.8756	49.9063	49.9368	49.9677	49.9986	50.0294	50.0603	50.0912
508	47.182	47.2965	47.4081	47.5155	47.6203	47.7216	47.8204	47.9134	48.0057	48.0937	48.1813	48.2625	48.3431	48.4206	48.4962	48.5717	48.6397	48.7073	48.7749	48.8396	48.9022	48.9647	49.0229	49.0779	49.1329	49.1882	49.2403	49.289	49.3388	49.3887	49.4369	49.4796	49.5231	49.567	49.6109	49.6512	49.688	49.7249	49.7618	49.7988	49.8363	49.8738	49.9044	49.9349	49.9659	49.9968	50.0277	50.0586	50.0895
509	47.1799	47.2943	47.4059	47.5134	47.6181	47.7194	47.8182	47.9112	48.0035	48.0915	48.1791	48.2603	48.3409	48.4184	48.4939	48.5695	48.6375	48.7051	48.7727	48.8374	48.9	48.9626	49.0207	49.0758	49.1308	49.1861	49.2382	49.287	49.3368	49.3866	49.4349	49.4776	49.5211	49.565	49.609	49.6492	49.6861	49.723	49.7599	49.7969	49.8344	49.8719	49.9026	49.9331	49.9641	49.995	50.0259	50.0569	50.0878
510	47.1777	47.2922	47.4037	47.5112	47.6159	47.7172	47.816	47.909	48.0013	48.0893	48.1769	48.2581	48.3386	48.4162	48.4917	48.5673	48.6353	48.7029	48.7705	48.8353	48.8978	48.9604	49.0186	49.0736	49.1287	49.1839	49.2361	49.2849	49.3347	49.3846	49.4328	49.4756	49.5191	49.563	49.607	49.6472	49.6841	49.721	49.7579	49.795	49.8325	49.87	49.9007	49.9313	49.9623	49.9932	50.0242	50.0551	50.0861
511	47.1756	47.29	47.4016	47.509	47.6137	47.715	47.8138	47.9068	47.9991	48.0871	48.1747	48.2559	48.3364	48.4139	48.4895	48.5651	48.6331	48.7007	48.7684	48.8331	48.8957	48.9583	49.0164	49.0715	49.1265	49.1818	49.234	49.2828	49.3326	49.3825	49.4308	49.4735	49.5171	49.561	49.605	49.6453	49.6822	49.7191	49.756	49.7931	49.8306	49.8682	49.8989	49.9295	49.9605	49.9914	50.0224	50.0534	50.0843
512	47.1734	47.2879	47.3994	47.5068	47.6115	47.7128	47.8116	47.9046	47.9969	48.0849	48.1725	48.2537	48.3342	48.4117	48.4873	48.5629	48.6309	48.6985	48.7662	48.8309	48.8935	48.9561	49.0143	49.0693	49.1244	49.1797	49.2318	49.2807	49.3305	49.3804	49.4287	49.4715	49.5151	49.559	49.603	49.6433	49.6802	49.7172	49.7541	49.7912	49.8288	49.8663	49.8971	49.9277	49.9587	49.9896	50.0206	50.0516	50.0826
513	47.1713	47.2857	47.3972	47.5047	47.6094	47.7106	47.8094	47.9024	47.9947	48.0827	48.1703	48.2515	48.332	48.4095	48.4851	48.5607	48.6287	48.6963	48.764	48.8287	48.8913	48.9539	49.0121	49.0672	49.1223	49.1776	49.2297	49.2786	49.3284	49.3784	49.4267	49.4695	49.513	49.557	49.601	49.6413	49.6783	49.7152	49.7522	49.7893	49.8269	49.8645	49.8952	49.9258	49.9569	49.9879	50.0189	50.0499	50.0809
514	47.1692	47.2835	47.3951	47.5025	47.6072	47.7084	47.8072	47.9002	47.9925	48.0804	48.1681	48.2493	48.3298	48.4073	48.4829	48.5585	48.6265	48.6941	48.7618	48.8265	48.8892	48.9518	49.01	49.0651	49.1201	49.1755	49.2276	49.2765	49.3264	49.3763	49.4246	49.4674	49.511	49.555	49.599	49.6394	49.6763	49.7133	49.7503	49.7874	49.825	49.8626	49.8934	49.924	49.9551	49.9861	50.0171	50.0482	50.0792
515	47.167	47.2814	47.3929	47.5003	47.605	47.7062	47.805	47.898	47.9903	48.0782	48.1659	48.2471	48.3276	48.4051	48.4807	48.5563	48.6243	48.692	48.7596	48.8244	48.887	48.9496	49.0078	49.0629	49.118	49.1733	49.2255	49.2744	49.3243	49.3742	49.4226	49.4654	49.509	49.553	49.597	49.6374	49.6744	49.7114	49.7484	49.7855	49.8231	49.8607	49.8915	49.9222	49.9532	49.9843	50.0154	50.0464	50.0775
516	47.1649	47.2792	47.3907	47.4981	47.6028	47.704	47.8028	47.8958	47.9881	48.076	48.1637	48.2449	48.3254	48.4029	48.4785	48.5541	48.6221	48.6898	48.7574	48.8222	48.8848	48.9474	49.0057	49.0608	49.1159	49.1712	49.2234	49.2723	49.3222	49.3722	49.4205	49.4634	49.507	49.551	49.595	49.6354	49.6724	49.7094	49.7464	49.7836	49.8212	49.8589	49.8897	49.9204	49.9514	49.9825	50.0136	50.0447	50.0757
517	47.1627	47.2771	47.3886	47.496	47.6006	47.7019	47.8006	47.8936	47.9859	48.0738	48.1614	48.2426	48.3232	48.4007	48.4763	48.5519	48.6199	48.6876	48.7552	48.82	48.8826	48.9453	49.0035	49.0586	49.1137	49.1691	49.2213	49.2702	49.3201	49.3701	49.4184	49.4613	49.505	49.549	49.5931	49.6334	49.6705	49.7075	49.7445	49.7817	49.8194	49.857	49.8879	49.9186	49.9496	49.9807	50.0118	50.0429	50.074
518	47.1606	47.2749	47.3864	47.4938	47.5984	47.6997	47.7984	47.8914	47.9837	48.0716	48.1592	48.2404	48.321	48.3985	48.4741	48.5497	48.6177	48.6854	48.753	48.8178	48.8805	48.9431	49.0014	49.0565	49.1116	49.167	49.2192	49.2681	49.318	49.368	49.4164	49.4593	49.5029	49.547	49.5911	49.6315	49.6685	49.7056	49.7426	49.7798	49.8175	49.8551	49.886	49.9167	49.9478	49.979	50.0101	50.0412	50.0723
519	47.1584	47.2728	47.3842	47.4916	47.5963	47.6975	47.7962	47.8891	47.9815	48.0694	48.157	48.2382	48.3188	48.3963	48.4719	48.5475	48.6155	48.6832	48.7509	48.8156	48.8783	48.941	48.9992	49.0544	49.1095	49.1649	49.2171	49.266	49.316	49.366	49.4143	49.4573	49.5009	49.545	49.5891	49.6295	49.6666	49.7036	49.7407	49.7779	49.8156	49.8533	49.8842	49.9149	49.946	49.9772	50.0083	50.0394	50.0706
520	47.1563	47.2706	47.3821	47.4894	47.5941	47.6953	47.794	47.8869	47.9793	48.0672	48.1548	48.236	48.3165	48.3941	48.4697	48.5453	48.6133	48.681	48.7487	48.8135	48.8761	48.9388	48.9971	49.0522	49.1074	49.1627	49.215	49.2639	49.3139	49.3639	49.4123	49.4552	49.4989	49.543	49.5871	49.6275	49.6646	49.7017	49.7388	49.776	49.8137	49.8514	49.8823	49.9131	49.9442	49.9754	50.0066	50.0377	50.0689
521	47.1542	47.2685	47.3799	47.4873	47.5919	47.6931	47.7918	47.8847	47.977	48.065	48.1526	48.2338	48.3143	48.3919	48.4675	48.5431	48.6111	48.6788	48.7465	48.8113	48.874	48.9366	48.9949	49.0501	49.1052	49.1606	49.2129	49.2618	49.3118	49.3618	49.4102	49.4532	49.4969	49.541	49.5851	49.6256	49.6627	49.6998	49.7369	49.7741	49.8118	49.8496	49.8805	49.9113	49.9424	49.9736	50.0048	50.036	50.0671
522	47.152	47.2663	47.3777	47.4851	47.5897	47.6909	47.7896	47.8825	47.9748	48.0628	48.1504	48.2316	48.3121	48.3897	48.4653	48.5409	48.6089	48.6766	48.7443	48.8091	48.8718	48.9345	48.9928	49.0479	49.1031	49.1585	49.2108	49.2597	49.3097	49.3598	49.4082	49.4511	49.4949	49.539	49.5831	49.6236	49.6607	49.6978	49.7349	49.7722	49.81	49.8477	49.8786	49.9094	49.9406	49.9718	50.003	50.0342	50.0654
523	47.1499	47.2642	47.3756	47.4829	47.5875	47.6887	47.7874	47.8803	47.9726	48.0606	48.1482	48.2294	48.3099	48.3874	48.4631	48.5387	48.6067	48.6744	48.7421	48.8069	48.8696	48.9323	48.9906	49.0458	49.101	49.1564	49.2087	49.2576	49.3076	49.3577	49.4061	49.4491	49.4928	49.537	49.5811	49.6216	49.6588	49.6959	49.733	49.7703	49.8081	49.8458	49.8768	49.9076	49.9388	49.9701	50.0013	50.0325	50.0637
524	47.1477	47.262	47.3734	47.4807	47.5853	47.6865	47.7852	47.8781	47.9704	48.0583	48.146	48.2272	48.3077	48.3852	48.4609	48.5365	48.6045	48.6722	48.7399	48.8048	48.8674	48.9301	48.9885	49.0436	49.0988	49.1543	49.2066	49.2556	49.3056	49.3556	49.4041	49.4471	49.4908	49.535	49.5791	49.6197	49.6568	49.694	49.7311	49.7684	49.8062	49.844	49.875	49.9058	49.937	49.9683	49.9995	50.0307	50.062
525	47.1456	47.2598	47.3712	47.4786	47.5831	47.6843	47.783	47.8759	47.9682	48.0561	48.1438	48.225	48.3055	48.383	48.4587	48.5343	48.6023	48.67	48.7377	48.8026	48.8653	48.928	48.9863	49.0415	49.0967	49.1521	49.2045	49.2535	49.3035	49.3536	49.402	49.445	49.4888	49.533	49.5772	49.6177	49.6549	49.692	49.7292	49.7665	49.8043	49.8421	49.8731	49.904	49.9352	49.9665	49.9977	50.029	50.0603
526	47.1434	47.2577	47.3691	47.4764	47.581	47.6821	47.7808	47.8737	47.966	48.0539	48.1415	48.2227	48.3033	48.3808	48.4564	48.5321	48.6001	48.6678	48.7356	48.8004	48.8631	48.9258	48.9842	49.0394	49.0946	49.15	49.2023	49.2514	49.3014	49.3515	49.4	49.443	49.4868	49.531	49.5752	49.6157	49.6529	49.6901	49.7273	49.7646	49.8024	49.8403	49.8713	49.9022	49.9334	49.9647	49.996	50.0273	50.0585
527	47.1413	47.2555	47.3669	47.4742	47.5788	47.6799	47.7786	47.8715	47.9638	48.0517	48.1393	48.2205	48.3011	48.3786	48.4542	48.5299	48.5979	48.6656	48.7334	48.7982	48.8609	48.9237	48.982	49.0372	49.0924	49.1479	49.2002	49.2493	49.2993	49.3494	49.3979	49.441	49.4848	49.529	49.5732	49.6137	49.6509	49.6882	49.7254	49.7627	49.8006	49.8384	49.8694	49.9003	49.9316	49.9629	49.9942	50.0255	50.0568
528	47.1392	47.2534	47.3647	47.472	47.5766	47.6777	47.7764	47.8693	47.9616	48.0495	48.1371	48.2183	48.2989	48.3764	48.452	48.5277	48.5957	48.6635	48.7312	48.796	48.8588	48.9215	48.9799	49.0351	49.0903	49.1458	49.1981	49.2472	49.2972	49.3474	49.3959	49.4389	49.4827	49.527	49.5712	49.6118	49.649	49.6862	49.7234	49.7608	49.7987	49.8365	49.8676	49.8985	49.9298	49.9611	49.9925	50.0238	50.0551
529	47.137	47.2512	47.3626	47.4699	47.5744	47.6755	47.7742	47.8671	47.9594	48.0473	48.1349	48.2161	48.2966	48.3742	48.4498	48.5255	48.5935	48.6613	48.729	48.7939	48.8566	48.9193	48.9777	49.0329	49.0882	49.1437	49.196	49.2451	49.2952	49.3453	49.3938	49.4369	49.4807	49.525	49.5692	49.6098	49.647	49.6843	49.7215	49.7589	49.7968	49.8347	49.8658	49.8967	49.928	49.9594	49.9907	50.022	50.0534
530	47.1349	47.2491	47.3604	47.4677	47.5722	47.6734	47.772	47.8649	47.9572	48.0451	48.1327	48.2139	48.2944	48.372	48.4476	48.5233	48.5913	48.6591	48.7268	48.7917	48.8544	48.9172	48.9755	49.0308	49.0861	49.1415	49.1939	49.243	49.2931	49.3433	49.3918	49.4349	49.4787	49.523	49.5672	49.6078	49.6451	49.6824	49.7196	49.757	49.7949	49.8328	49.8639	49.8949	49.9262	49.9576	49.9889	50.0203	50.0517
531	47.1327	47.2469	47.3582	47.4655	47.57	47.6712	47.7698	47.8627	47.955	48.0429	48.1305	48.2117	48.2922	48.3698	48.4454	48.5211	48.5891	48.6569	48.7246	48.7895	48.8523	48.915	48.9734	49.0287	49.0839	49.1394	49.1918	49.2409	49.291	49.3412	49.3897	49.4328	49.4767	49.5209	49.5652	49.6059	49.6431	49.6804	49.7177	49.7551	49.793	49.831	49.8621	49.893	49.9244	49.9558	49.9872	50.0186	50.0499
532	47.1306	47.2448	47.3561	47.4633	47.5679	47.669	47.7676	47.8605	47.9528	48.0407	48.1283	48.2095	48.29	48.3676	48.4432	48.5189	48.5869	48.6547	48.7224	48.7873	48.8501	48.9129	48.9712	49.0265	49.0818	49.1373	49.1897	49.2388	49.2889	49.3391	49.3877	49.4308	49.4747	49.5189	49.5632	49.6039	49.6412	49.6785	49.7158	49.7532	49.7912	49.8291	49.8602	49.8912	49.9226	49.954	49.9854	50.0168	50.0482
533	47.1284	47.2426	47.3539	47.4612	47.5657	47.6668	47.7654	47.8583	47.9506	48.0385	48.1261	48.2073	48.2878	48.3654	48.441	48.5167	48.5847	48.6525	48.7203	48.7851	48.8479	48.9107	48.9691	49.0244	49.0797	49.1352	49.1876	49.2367	49.2868	49.3371	49.3856	49.4287	49.4726	49.5169	49.5613	49.6019	49.6392	49.6766	49.7139	49.7513	49.7893	49.8272	49.8584	49.8894	49.9208	49.9522	49.9837	50.0151	50.0465
534	47.1263	47.2404	47.3517	47.459	47.5635	47.6646	47.7632	47.8561	47.9484	48.0363	48.1239	48.2051	48.2856	48.3631	48.4388	48.5145	48.5825	48.6503	48.7181	48.783	48.8457	48.9085	48.9669	49.0222	49.0775	49.1331	49.1855	49.2346	49.2848	49.335	49.3836	49.4267	49.4706	49.5149	49.5593	49.5999	49.6373	49.6746	49.712	49.7494	49.7874	49.8254	49.8565	49.8876	49.919	49.9505	49.9819	50.0133	50.0448
535	47.1242	47.2383	47.3496	47.4568	47.5613	47.6624	47.761	47.8539	47.9462	48.034	48.1216	48.2028	48.2834	48.3609	48.4366	48.5123	48.5803	48.6481	48.7159	48.7808	48.8436	48.9064	48.9648	49.0201	49.0754	49.1309	49.1834	49.2325	49.2827	49.3329	49.3815	49.4247	49.4686	49.5129	49.5573	49.598	49.6353	49.6727	49.71	49.7475	49.7855	49.8235	49.8547	49.8858	49.9172	49.9487	49.9801	50.0116	50.0431
536	47.122	47.2361	47.3474	47.4546	47.5591	47.6602	47.7588	47.8517	47.9439	48.0318	48.1194	48.2006	48.2812	48.3587	48.4344	48.5101	48.5781	48.6459	48.7137	48.7786	48.8414	48.9042	48.9626	49.018	49.0733	49.1288	49.1813	49.2304	49.2806	49.3309	49.3795	49.4226	49.4666	49.5109	49.5553	49.596	49.6334	49.6707	49.7081	49.7456	49.7836	49.8216	49.8529	49.8839	49.9154	49.9469	49.9784	50.0099	50.0413
537	47.1199	47.234	47.3452	47.4524	47.5569	47.658	47.7566	47.8495	47.9417	48.0296	48.1172	48.1984	48.279	48.3565	48.4322	48.5078	48.576	48.6437	48.7115	48.7764	48.8392	48.902	48.9605	49.0158	49.0711	49.1267	49.1792	49.2283	49.2785	49.3288	49.3774	49.4206	49.4646	49.5089	49.5533	49.594	49.6314	49.6688	49.7062	49.7437	49.7818	49.8198	49.851	49.8821	49.9136	49.9451	49.9766	50.0081	50.0396
538	47.1177	47.2318	47.3431	47.4503	47.5547	47.6558	47.7544	47.8473	47.9395	48.0274	48.115	48.1962	48.2767	48.3543	48.43	48.5056	48.5738	48.6415	48.7093	48.7742	48.8371	48.8999	48.9583	49.0137	49.069	49.1246	49.1771	49.2262	49.2764	49.3267	49.3754	49.4186	49.4625	49.5069	49.5513	49.5921	49.6295	49.6669	49.7043	49.7418	49.7799	49.8179	49.8492	49.8803	49.9118	49.9433	49.9749	50.0064	50.0379
539	47.1156	47.2297	47.3409	47.4481	47.5526	47.6536	47.7522	47.8451	47.9373	48.0252	48.1128	48.194	48.2745	48.3521	48.4278	48.5034	48.5716	48.6393	48.7071	48.7721	48.8349	48.8977	48.9562	49.0115	49.0669	49.1225	49.175	49.2242	49.2744	49.3247	49.3733	49.4165	49.4605	49.5049	49.5493	49.5901	49.6275	49.6649	49.7024	49.7399	49.778	49.8161	49.8473	49.8785	49.91	49.9416	49.9731	50.0046	50.0362
540	47.1134	47.2275	47.3387	47.4459	47.5504	47.6514	47.75	47.8429	47.9351	48.023	48.1106	48.1918	48.2723	48.3499	48.4256	48.5012	48.5694	48.6372	48.705	48.7699	48.8327	48.8956	48.954	49.0094	49.0647	49.1203	49.1729	49.2221	49.2723	49.3226	49.3713	49.4145	49.4585	49.5029	49.5473	49.5881	49.6256	49.663	49.7005	49.7381	49.7761	49.8142	49.8455	49.8767	49.9082	49.9398	49.9713	50.0029	50.0345
541	47.1113	47.2254	47.3366	47.4437	47.5482	47.6492	47.7478	47.8407	47.9329	48.0208	48.1084	48.1896	48.2701	48.3477	48.4234	48.499	48.5672	48.635	48.7028	48.7677	48.8306	48.8934	48.9519	49.0072	49.0626	49.1182	49.1707	49.22	49.2702	49.3205	49.3692	49.4125	49.4565	49.5009	49.5454	49.5862	49.6236	49.6611	49.6985	49.7362	49.7742	49.8123	49.8437	49.8748	49.9064	49.938	49.9696	50.0012	50.0327
542	47.1092	47.2232	47.3344	47.4416	47.546	47.6471	47.7456	47.8385	47.9307	48.0186	48.1062	48.1874	48.2679	48.3455	48.4212	48.4968	48.565	48.6328	48.7006	48.7655	48.8284	48.8912	48.9497	49.0051	49.0605	49.1161	49.1686	49.2179	49.2681	49.3185	49.3672	49.4104	49.4545	49.4989	49.5434	49.5842	49.6217	49.6591	49.6966	49.7343	49.7724	49.8105	49.8418	49.873	49.9046	49.9362	49.9678	49.9994	50.031
543	47.107	47.2211	47.3322	47.4394	47.5438	47.6449	47.7434	47.8363	47.9285	48.0164	48.104	48.1852	48.2657	48.3433	48.4189	48.4946	48.5628	48.6306	48.6984	48.7634	48.8262	48.8891	48.9476	49.003	49.0584	49.114	49.1665	49.2158	49.266	49.3164	49.3651	49.4084	49.4524	49.4969	49.5414	49.5822	49.6197	49.6572	49.6947	49.7324	49.7705	49.8086	49.84	49.8712	49.9028	49.9344	49.9661	49.9977	50.0293
544	47.1049	47.2189	47.3301	47.4372	47.5416	47.6427	47.7412	47.8341	47.9263	48.0142	48.1017	48.1829	48.2635	48.3411	48.4167	48.4924	48.5606	48.6284	48.6962	48.7612	48.824	48.8869	48.9454	49.0008	49.0562	49.1119	49.1644	49.2137	49.264	49.3143	49.363	49.4063	49.4504	49.4949	49.5394	49.5802	49.6178	49.6553	49.6928	49.7305	49.7686	49.8068	49.8381	49.8694	49.901	49.9327	49.9643	49.9959	50.0276
545	47.1027	47.2167	47.3279	47.435	47.5395	47.6405	47.739	47.8319	47.9241	48.012	48.0995	48.1807	48.2613	48.3388	48.4145	48.4902	48.5584	48.6262	48.694	48.759	48.8219	48.8847	48.9433	48.9987	49.0541	49.1097	49.1623	49.2116	49.2619	49.3123	49.361	49.4043	49.4484	49.4929	49.5374	49.5783	49.6158	49.6533	49.6909	49.7286	49.7667	49.8049	49.8363	49.8675	49.8992	49.9309	49.9625	49.9942	50.0259
546	47.1006	47.2146	47.3258	47.4329	47.5373	47.6383	47.7368	47.8297	47.9219	48.0097	48.0973	48.1785	48.2591	48.3366	48.4123	48.488	48.5562	48.624	48.6918	48.7568	48.8197	48.8826	48.9411	48.9965	49.052	49.1076	49.1602	49.2095	49.2598	49.3102	49.3589	49.4023	49.4464	49.4909	49.5354	49.5763	49.6139	49.6514	49.689	49.7267	49.7648	49.803	49.8344	49.8657	49.8974	49.9291	49.9608	49.9925	50.0241
547	47.0984	47.2124	47.3236	47.4307	47.5351	47.6361	47.7346	47.8275	47.9197	48.0075	48.0951	48.1763	48.2569	48.3344	48.4101	48.4858	48.554	48.6218	48.6896	48.7546	48.8175	48.8804	48.939	48.9944	49.0498	49.1055	49.1581	49.2074	49.2577	49.3081	49.3569	49.4002	49.4444	49.4889	49.5334	49.5743	49.6119	49.6495	49.687	49.7248	49.763	49.8012	49.8326	49.8639	49.8956	49.9273	49.959	49.9907	50.0224
548	47.0963	47.2103	47.3214	47.4285	47.5329	47.6339	47.7324	47.8253	47.9175	48.0053	48.0929	48.1741	48.2546	48.3322	48.4079	48.4836	48.5518	48.6196	48.6875	48.7525	48.8154	48.8783	48.9368	48.9923	49.0477	49.1034	49.156	49.2053	49.2556	49.3061	49.3548	49.3982	49.4423	49.4869	49.5314	49.5724	49.61	49.6475	49.6851	49.7229	49.7611	49.7993	49.8308	49.8621	49.8938	49.9255	49.9573	49.989	50.0207
549	47.0942	47.2081	47.3193	47.4263	47.5307	47.6317	47.7302	47.8231	47.9153	48.0031	48.0907	48.1719	48.2524	48.33	48.4057	48.4814	48.5496	48.6174	48.6853	48.7503	48.8132	48.8761	48.9347	48.9901	49.0456	49.1013	49.1539	49.2032	49.2536	49.304	49.3528	49.3962	49.4403	49.4849	49.5295	49.5704	49.608	49.6456	49.6832	49.721	49.7592	49.7974	49.8289	49.8603	49.892	49.9237	49.9555	49.9872	50.019
550	47.092	47.206	47.3171	47.4242	47.5285	47.6295	47.728	47.8209	47.913	48.0009	48.0885	48.1697	48.2502	48.3278	48.4035	48.4792	48.5474	48.6152	48.6831	48.7481	48.811	48.8739	48.9325	48.988	49.0434	49.0991	49.1518	49.2011	49.2515	49.3019	49.3507	49.3941	49.4383	49.4829	49.5275	49.5684	49.606	49.6437	49.6813	49.7191	49.7573	49.7956	49.8271	49.8584	49.8902	49.922	49.9537	49.9855	50.0173
551	47.0899	47.2038	47.3149	47.422	47.5263	47.6273	47.7258	47.8187	47.9108	47.9987	48.0863	48.1675	48.248	48.3256	48.4013	48.477	48.5452	48.613	48.6809	48.7459	48.8088	48.8718	48.9304	48.9858	49.0413	49.097	49.1497	49.199	49.2494	49.2999	49.3487	49.3921	49.4363	49.4809	49.5255	49.5665	49.6041	49.6417	49.6794	49.7172	49.7554	49.7937	49.8252	49.8566	49.8884	49.9202	49.952	49.9838	50.0155
552	47.0877	47.2017	47.3128	47.4198	47.5242	47.6251	47.7236	47.8165	47.9086	47.9965	48.0841	48.1653	48.2458	48.3234	48.3991	48.4748	48.543	48.6109	48.6787	48.7437	48.8067	48.8696	48.9282	48.9837	49.0392	49.0949	49.1476	49.1969	49.2473	49.2978	49.3466	49.3901	49.4343	49.4789	49.5235	49.5645	49.6021	49.6398	49.6775	49.7153	49.7536	49.7919	49.8234	49.8548	49.8866	49.9184	49.9502	49.982	50.0138
553	47.0856	47.1995	47.3106	47.4176	47.522	47.6229	47.7214	47.8143	47.9064	47.9943	48.0818	48.163	48.2436	48.3212	48.3969	48.4726	48.5408	48.6087	48.6765	48.7416	48.8045	48.8674	48.9261	48.9815	49.037	49.0928	49.1455	49.1948	49.2452	49.2957	49.3446	49.388	49.4322	49.4769	49.5215	49.5625	49.6002	49.6379	49.6755	49.7134	49.7517	49.79	49.8216	49.853	49.8848	49.9166	49.9484	49.9803	50.0121
554	47.0835	47.1974	47.3084	47.4155	47.5198	47.6207	47.7192	47.8121	47.9042	47.9921	48.0796	48.1608	48.2414	48.319	48.3947	48.4704	48.5386	48.6065	48.6743	48.7394	48.8023	48.8653	48.9239	48.9794	49.0349	49.0907	49.1434	49.1928	49.2432	49.2937	49.3425	49.386	49.4302	49.4749	49.5195	49.5605	49.5982	49.6359	49.6736	49.7115	49.7498	49.7881	49.8197	49.8511	49.883	49.9148	49.9467	49.9785	50.0104
555	47.0813	47.1952	47.3063	47.4133	47.5176	47.6186	47.717	47.8099	47.902	47.9899	48.0774	48.1586	48.2392	48.3168	48.3925	48.4682	48.5364	48.6043	48.6722	48.7372	48.8002	48.8631	48.9217	48.9773	49.0328	49.0886	49.1412	49.1907	49.2411	49.2916	49.3405	49.384	49.4282	49.4729	49.5175	49.5586	49.5963	49.634	49.6717	49.7096	49.7479	49.7863	49.8179	49.8493	49.8812	49.9131	49.9449	49.9768	50.0087
556	47.0792	47.193	47.3041	47.4111	47.5154	47.6164	47.7149	47.8076	47.8998	47.9877	48.0752	48.1564	48.237	48.3146	48.3903	48.466	48.5342	48.6021	48.67	48.735	48.798	48.861	48.9196	48.9751	49.0307	49.0864	49.1391	49.1886	49.239	49.2895	49.3384	49.3819	49.4262	49.4709	49.5155	49.5566	49.5943	49.6321	49.6698	49.7077	49.746	49.7844	49.816	49.8475	49.8794	49.9113	49.9432	49.9751	50.0069
557	47.077	47.1909	47.3019	47.4089	47.5132	47.6142	47.7127	47.8054	47.8976	47.9854	48.073	48.1542	48.2347	48.3123	48.3881	48.4638	48.532	48.5999	48.6678	48.7328	48.7958	48.8588	48.9174	48.973	49.0285	49.0843	49.137	49.1865	49.2369	49.2875	49.3364	49.3799	49.4242	49.4689	49.5136	49.5546	49.5924	49.6301	49.6679	49.7058	49.7442	49.7826	49.8142	49.8457	49.8776	49.9095	49.9414	49.9733	50.0052
558	47.0749	47.1887	47.2998	47.4068	47.5111	47.612	47.7105	47.8032	47.8954	47.9832	48.0708	48.152	48.2325	48.3101	48.3859	48.4616	48.5298	48.5977	48.6656	48.7307	48.7937	48.8566	48.9153	48.9708	49.0264	49.0822	49.1349	49.1844	49.2348	49.2854	49.3343	49.3778	49.4221	49.4668	49.5116	49.5527	49.5904	49.6282	49.666	49.7039	49.7423	49.7807	49.8123	49.8439	49.8758	49.9077	49.9396	49.9716	50.0035
559	47.0727	47.1866	47.2976	47.4046	47.5089	47.6098	47.7083	47.801	47.8932	47.981	48.0686	48.1498	48.2303	48.3079	48.3837	48.4594	48.5276	48.5955	48.6634	48.7285	48.7915	48.8545	48.9131	48.9687	49.0243	49.0801	49.1328	49.1823	49.2328	49.2833	49.3323	49.3758	49.4201	49.4648	49.5096	49.5507	49.5885	49.6263	49.664	49.702	49.7404	49.7788	49.8105	49.842	49.874	49.9059	49.9379	49.9698	50.0018
560	47.0706	47.1844	47.2954	47.4024	47.5067	47.6076	47.7061	47.7988	47.891	47.9788	48.0664	48.1476	48.2281	48.3057	48.3814	48.4572	48.5254	48.5933	48.6612	48.7263	48.7893	48.8523	48.911	48.9666	49.0221	49.078	49.1307	49.1802	49.2307	49.2813	49.3302	49.3738	49.4181	49.4628	49.5076	49.5487	49.5865	49.6243	49.6621	49.7001	49.7385	49.777	49.8087	49.8402	49.8722	49.9042	49.9361	49.9681	50.0001
561	47.0685	47.1823	47.2933	47.4002	47.5045	47.6054	47.7039	47.7966	47.8888	47.9766	48.0642	48.1454	48.2259	48.3035	48.3792	48.455	48.5232	48.5911	48.659	48.7241	48.7871	48.8502	48.9088	48.9644	49.02	49.0758	49.1286	49.1781	49.2286	49.2792	49.3282	49.3717	49.4161	49.4608	49.5056	49.5468	49.5846	49.6224	49.6602	49.6982	49.7366	49.7751	49.8068	49.8384	49.8704	49.9024	49.9344	49.9664	49.9983
562	47.0663	47.1801	47.2911	47.3981	47.5023	47.6032	47.7017	47.7944	47.8866	47.9744	48.0619	48.1431	48.2237	48.3013	48.377	48.4528	48.521	48.5889	48.6569	48.722	48.785	48.848	48.9067	48.9623	49.0179	49.0737	49.1265	49.176	49.2265	49.2771	49.3261	49.3697	49.4141	49.4588	49.5036	49.5448	49.5826	49.6205	49.6583	49.6963	49.7348	49.7733	49.805	49.8366	49.8686	49.9006	49.9326	49.9646	49.9966
563	47.0642	47.178	47.2889	47.3959	47.5001	47.601	47.6995	47.7922	47.8844	47.9722	48.0597	48.1409	48.2215	48.2991	48.3748	48.4506	48.5188	48.5867	48.6547	48.7198	48.7828	48.8458	48.9045	48.9601	49.0157	49.0716	49.1244	49.1739	49.2245	49.2751	49.3241	49.3677	49.412	49.4568	49.5016	49.5428	49.5807	49.6185	49.6564	49.6944	49.7329	49.7714	49.8031	49.8348	49.8668	49.8988	49.9308	49.9629	49.9949
564	47.062	47.1758	47.2868	47.3937	47.4979	47.5988	47.6973	47.79	47.8821	47.97	48.0575	48.1387	48.2193	48.2969	48.3726	48.4484	48.5166	48.5846	48.6525	48.7176	48.7806	48.8437	48.9024	48.958	49.0136	49.0695	49.1223	49.1718	49.2224	49.273	49.322	49.3656	49.41	49.4548	49.4996	49.5408	49.5787	49.6166	49.6545	49.6925	49.731	49.7695	49.8013	49.8329	49.865	49.897	49.9291	49.9611	49.9932
565	47.0599	47.1736	47.2846	47.3915	47.4958	47.5966	47.6951	47.7878	47.8799	47.9678	48.0553	48.1365	48.2171	48.2947	48.3704	48.4462	48.5144	48.5824	48.6503	48.7154	48.7785	48.8415	48.9002	48.9559	49.0115	49.0674	49.1202	49.1697	49.2203	49.2709	49.32	49.3636	49.408	49.4528	49.4977	49.5389	49.5768	49.6147	49.6525	49.6906	49.7291	49.7677	49.7995	49.8311	49.8632	49.8952	49.9273	49.9594	49.9915
566	47.0577	47.1715	47.2824	47.3894	47.4936	47.5944	47.6929	47.7856	47.8777	47.9656	48.0531	48.1343	48.2148	48.2925	48.3682	48.444	48.5122	48.5802	48.6481	48.7132	48.7763	48.8393	48.8981	48.9537	49.0094	49.0652	49.1181	49.1676	49.2182	49.2689	49.3179	49.3616	49.406	49.4508	49.4957	49.5369	49.5748	49.6127	49.6506	49.6887	49.7273	49.7658	49.7976	49.8293	49.8614	49.8935	49.9256	49.9576	49.9897
567	47.0556	47.1693	47.2803	47.3872	47.4914	47.5923	47.6907	47.7834	47.8755	47.9634	48.0509	48.1321	48.2126	48.2903	48.366	48.4418	48.51	48.578	48.6459	48.7111	48.7741	48.8372	48.8959	48.9516	49.0072	49.0631	49.116	49.1655	49.2161	49.2668	49.3159	49.3595	49.404	49.4488	49.4937	49.5349	49.5729	49.6108	49.6487	49.6868	49.7254	49.7639	49.7958	49.8275	49.8596	49.8917	49.9238	49.9559	49.988
568	47.0535	47.1672	47.2781	47.385	47.4892	47.5901	47.6885	47.7812	47.8733	47.9611	48.0487	48.1299	48.2104	48.288	48.3638	48.4396	48.5078	48.5758	48.6437	48.7089	48.7719	48.835	48.8938	48.9494	49.0051	49.061	49.1139	49.1634	49.2141	49.2647	49.3138	49.3575	49.4019	49.4468	49.4917	49.533	49.5709	49.6089	49.6468	49.6849	49.7235	49.7621	49.7939	49.8256	49.8578	49.8899	49.922	49.9542	49.9863
569	47.0513	47.165	47.2759	47.3828	47.487	47.5879	47.6863	47.779	47.8711	47.9589	48.0465	48.1277	48.2082	48.2858	48.3616	48.4374	48.5056	48.5736	48.6416	48.7067	48.7698	48.8329	48.8916	48.9473	49.003	49.0589	49.1117	49.1613	49.212	49.2627	49.3118	49.3554	49.3999	49.4448	49.4897	49.531	49.569	49.6069	49.6449	49.683	49.7216	49.7602	49.7921	49.8238	49.856	49.8881	49.9203	49.9524	49.9846
570	47.0492	47.1629	47.2738	47.3806	47.4848	47.5857	47.6841	47.7768	47.8689	47.9567	48.0443	48.1255	48.206	48.2836	48.3594	48.4351	48.5034	48.5714	48.6394	48.7045	48.7676	48.8307	48.8895	48.9451	49.0008	49.0568	49.1096	49.1593	49.2099	49.2606	49.3097	49.3534	49.3979	49.4428	49.4877	49.529	49.567	49.605	49.643	49.6811	49.7197	49.7584	49.7903	49.822	49.8542	49.8863	49.9185	49.9507	49.9829
571	47.047	47.1607	47.2716	47.3785	47.4827	47.5835	47.6819	47.7746	47.8667	47.9545	48.042	48.1232	48.2038	48.2814	48.3572	48.4329	48.5012	48.5692	48.6372	48.7023	48.7654	48.8285	48.8873	48.943	48.9987	49.0546	49.1075	49.1572	49.2078	49.2585	49.3076	49.3514	49.3959	49.4408	49.4857	49.527	49.565	49.603	49.641	49.6792	49.7179	49.7565	49.7884	49.8202	49.8524	49.8846	49.9168	49.9489	49.9811
572	47.0449	47.1586	47.2694	47.3763	47.4805	47.5813	47.6797	47.7724	47.8645	47.9523	48.0398	48.121	48.2016	48.2792	48.355	48.4307	48.499	48.567	48.635	48.7002	48.7633	48.8264	48.8852	48.9409	48.9966	49.0525	49.1054	49.1551	49.2057	49.2565	49.3056	49.3493	49.3939	49.4388	49.4837	49.5251	49.5631	49.6011	49.6391	49.6773	49.716	49.7546	49.7866	49.8184	49.8506	49.8828	49.915	49.9472	49.9794
573	47.0427	47.1564	47.2673	47.3741	47.4783	47.5791	47.6775	47.7702	47.8623	47.9501	48.0376	48.1188	48.1994	48.277	48.3528	48.4285	48.4968	48.5648	48.6328	48.698	48.7611	48.8242	48.883	48.9387	48.9944	49.0504	49.1033	49.153	49.2037	49.2544	49.3035	49.3473	49.3918	49.4368	49.4818	49.5231	49.5611	49.5992	49.6372	49.6754	49.7141	49.7528	49.7847	49.8165	49.8488	49.881	49.9132	49.9455	49.9777
574	47.0406	47.1543	47.2651	47.3719	47.4761	47.5769	47.6753	47.768	47.8601	47.9479	48.0354	48.1166	48.1972	48.2748	48.3506	48.4263	48.4946	48.5626	48.6306	48.6958	48.7589	48.822	48.8809	48.9366	48.9923	49.0483	49.1012	49.1509	49.2016	49.2523	49.3015	49.3453	49.3898	49.4348	49.4798	49.5211	49.5592	49.5972	49.6353	49.6735	49.7122	49.7509	49.7829	49.8147	49.847	49.8792	49.9115	49.9437	49.976
575	47.0385	47.1521	47.2629	47.3698	47.4739	47.5747	47.6731	47.7658	47.8579	47.9457	48.0332	48.1144	48.195	48.2726	48.3484	48.4241	48.4924	48.5604	48.6284	48.6936	48.7568	48.8199	48.8787	48.9344	48.9902	49.0462	49.0991	49.1488	49.1995	49.2503	49.2994	49.3432	49.3878	49.4328	49.4778	49.5192	49.5572	49.5953	49.6334	49.6716	49.7103	49.7491	49.781	49.8129	49.8452	49.8774	49.9097	49.942	49.9743
576	47.0363	47.1499	47.2608	47.3676	47.4717	47.5725	47.6709	47.7636	47.8557	47.9435	48.031	48.1122	48.1927	48.2704	48.3462	48.4219	48.4902	48.5582	48.6262	48.6914	48.7546	48.8177	48.8766	48.9323	48.988	49.044	49.097	49.1467	49.1974	49.2482	49.2974	49.3412	49.3858	49.4308	49.4758	49.5172	49.5553	49.5934	49.6315	49.6697	49.7085	49.7472	49.7792	49.8111	49.8434	49.8757	49.908	49.9402	49.9725
577	47.0342	47.1478	47.2586	47.3654	47.4696	47.5703	47.6687	47.7614	47.8535	47.9413	48.0288	48.11	48.1905	48.2682	48.3439	48.4197	48.4881	48.5561	48.6241	48.6893	48.7524	48.8156	48.8744	48.9302	48.9859	49.0419	49.0949	49.1446	49.1953	49.2461	49.2953	49.3392	49.3838	49.4288	49.4738	49.5152	49.5533	49.5914	49.6296	49.6678	49.7066	49.7453	49.7774	49.8092	49.8416	49.8739	49.9062	49.9385	49.9708
578	47.032	47.1456	47.2564	47.3632	47.4674	47.5681	47.6665	47.7592	47.8513	47.9391	48.0266	48.1078	48.1883	48.266	48.3417	48.4175	48.4859	48.5539	48.6219	48.6871	48.7502	48.8134	48.8722	48.928	48.9838	49.0398	49.0928	49.1425	49.1933	49.2441	49.2933	49.3371	49.3817	49.4268	49.4718	49.5133	49.5514	49.5895	49.6276	49.6659	49.7047	49.7435	49.7755	49.8074	49.8398	49.8721	49.9044	49.9368	49.9691
579	47.0299	47.1435	47.2543	47.3611	47.4652	47.566	47.6643	47.757	47.849	47.9368	48.0244	48.1056	48.1861	48.2637	48.3395	48.4153	48.4837	48.5517	48.6197	48.6849	48.7481	48.8112	48.8701	48.9259	48.9817	49.0377	49.0907	49.1404	49.1912	49.242	49.2912	49.3351	49.3797	49.4248	49.4698	49.5113	49.5494	49.5876	49.6257	49.664	49.7028	49.7416	49.7737	49.8056	49.838	49.8703	49.9027	49.935	49.9674
580	47.0277	47.1413	47.2521	47.3589	47.463	47.5638	47.6621	47.7548	47.8468	47.9346	48.0221	48.1033	48.1839	48.2615	48.3373	48.4131	48.4815	48.5495	48.6175	48.6827	48.7459	48.8091	48.8679	48.9237	48.9795	49.0356	49.0886	49.1383	49.1891	49.2399	49.2892	49.3331	49.3777	49.4228	49.4678	49.5093	49.5475	49.5856	49.6238	49.6621	49.7009	49.7397	49.7718	49.8038	49.8362	49.8685	49.9009	49.9333	49.9657
581	47.0256	47.1392	47.2499	47.3567	47.4608	47.5616	47.6599	47.7526	47.8446	47.9324	48.0199	48.1011	48.1817	48.2593	48.3351	48.4109	48.4793	48.5473	48.6153	48.6806	48.7437	48.8069	48.8658	48.9216	48.9774	49.0334	49.0865	49.1362	49.187	49.2379	49.2871	49.331	49.3757	49.4208	49.4659	49.5073	49.5455	49.5837	49.6219	49.6602	49.6991	49.7379	49.77	49.802	49.8344	49.8668	49.8991	49.9315	49.9639
582	47.0235	47.137	47.2478	47.3545	47.4586	47.5594	47.6577	47.7504	47.8424	47.9302	48.0177	48.0989	48.1795	48.2571	48.3329	48.4087	48.4771	48.5451	48.6131	48.6784	48.7416	48.8048	48.8636	48.9195	48.9753	49.0313	49.0844	49.1341	49.1849	49.2358	49.2851	49.329	49.3737	49.4188	49.4639	49.5054	49.5436	49.5818	49.62	49.6583	49.6972	49.736	49.7682	49.8001	49.8326	49.865	49.8974	49.9298	49.9622
583	47.0213	47.1349	47.2456	47.3524	47.4564	47.5572	47.6555	47.7482	47.8402	47.928	48.0155	48.0967	48.1773	48.2549	48.3307	48.4065	48.4749	48.5429	48.6109	48.6762	48.7394	48.8026	48.8615	48.9173	48.9731	49.0292	49.0822	49.132	49.1829	49.2338	49.283	49.3269	49.3716	49.4168	49.4619	49.5034	49.5416	49.5798	49.6181	49.6564	49.6953	49.7342	49.7663	49.7983	49.8308	49.8632	49.8956	49.9281	49.9605
584	47.0192	47.1327	47.2434	47.3502	47.4543	47.555	47.6533	47.746	47.838	47.9258	48.0133	48.0945	48.1751	48.2527	48.3285	48.4043	48.4727	48.5407	48.6088	48.674	48.7372	48.8004	48.8593	48.9152	48.971	49.0271	49.0801	49.1299	49.1808	49.2317	49.281	49.3249	49.3696	49.4148	49.4599	49.5014	49.5397	49.5779	49.6161	49.6545	49.6934	49.7323	49.7645	49.7965	49.829	49.8614	49.8939	49.9263	49.9588
585	47.017	47.1306	47.2413	47.348	47.4521	47.5528	47.6511	47.7438	47.8358	47.9236	48.0111	48.0923	48.1728	48.2505	48.3263	48.4021	48.4705	48.5385	48.6066	48.6718	48.7351	48.7983	48.8572	48.913	48.9689	49.025	49.078	49.1279	49.1787	49.2296	49.2789	49.3229	49.3676	49.4127	49.4579	49.4995	49.5377	49.576	49.6142	49.6526	49.6915	49.7304	49.7626	49.7947	49.8271	49.8596	49.8921	49.9246	49.9571
586	47.0149	47.1284	47.2391	47.3458	47.4499	47.5506	47.6489	47.7416	47.8336	47.9214	48.0089	48.0901	48.1706	48.2483	48.3241	48.3999	48.4683	48.5363	48.6044	48.6697	48.7329	48.7961	48.855	48.9109	48.9667	49.0228	49.0759	49.1258	49.1766	49.2276	49.2769	49.3208	49.3656	49.4107	49.4559	49.4975	49.5358	49.574	49.6123	49.6507	49.6897	49.7286	49.7608	49.7928	49.8253	49.8578	49.8903	49.9228	49.9553
587	47.0128	47.1262	47.2369	47.3437	47.4477	47.5484	47.6467	47.7394	47.8314	47.9192	48.0067	48.0879	48.1684	48.2461	48.3219	48.3977	48.4661	48.5341	48.6022	48.6675	48.7307	48.7939	48.8529	48.9087	48.9646	49.0207	49.0738	49.1237	49.1745	49.2255	49.2748	49.3188	49.3636	49.4087	49.4539	49.4955	49.5338	49.5721	49.6104	49.6488	49.6878	49.7267	49.7589	49.791	49.8235	49.8561	49.8886	49.9211	49.9536
588	47.0106	47.1241	47.2348	47.3415	47.4455	47.5462	47.6445	47.7372	47.8292	47.917	48.0045	48.0857	48.1662	48.2439	48.3197	48.3955	48.4639	48.5319	48.6	48.6653	48.7285	48.7918	48.8507	48.9066	48.9625	49.0186	49.0717	49.1216	49.1725	49.2234	49.2728	49.3168	49.3615	49.4067	49.4519	49.4936	49.5319	49.5702	49.6085	49.6469	49.6859	49.7249	49.7571	49.7892	49.8217	49.8543	49.8868	49.9194	49.9519
589	47.0085	47.1219	47.2326	47.3393	47.4433	47.544	47.6423	47.735	47.827	47.9148	48.0022	48.0834	48.164	48.2417	48.3175	48.3933	48.4617	48.5298	48.5978	48.6631	48.7264	48.7896	48.8486	48.9045	48.9603	49.0165	49.0696	49.1195	49.1704	49.2214	49.2707	49.3147	49.3595	49.4047	49.45	49.4916	49.5299	49.5682	49.6066	49.645	49.684	49.723	49.7553	49.7874	49.8199	49.8525	49.8851	49.9176	49.9502
590	47.0063	47.1198	47.2304	47.3371	47.4412	47.5418	47.6401	47.7328	47.8248	47.9125	48	48.0812	48.1618	48.2395	48.3153	48.3911	48.4595	48.5276	48.5956	48.6609	48.7242	48.7875	48.8464	48.9023	48.9582	49.0144	49.0675	49.1174	49.1683	49.2193	49.2687	49.3127	49.3575	49.4027	49.448	49.4896	49.528	49.5663	49.6046	49.6431	49.6821	49.7211	49.7534	49.7856	49.8181	49.8507	49.8833	49.9159	49.9485
591	47.0045	47.118	47.2286	47.3353	47.4393	47.54	47.6382	47.7309	47.8229	47.9107	47.9982	48.0794	48.1599	48.2376	48.3134	48.3892	48.4576	48.5257	48.5938	48.6591	48.7223	48.7856	48.8446	48.9005	48.9564	49.0125	49.0657	49.1156	49.1665	49.2175	49.2669	49.3109	49.3557	49.401	49.4462	49.4879	49.5262	49.5646	49.603	49.6415	49.6805	49.7195	49.7518	49.7839	49.8165	49.8491	49.8817	49.9143	49.9469
592	47.0029	47.1164	47.227	47.3337	47.4377	47.5383	47.6366	47.7292	47.8212	47.909	47.9965	48.0777	48.1583	48.2359	48.3117	48.3876	48.456	48.524	48.5921	48.6574	48.7207	48.784	48.8429	48.8988	48.9548	49.0109	49.0641	49.114	49.1649	49.2159	49.2653	49.3093	49.3542	49.3994	49.4447	49.4863	49.5247	49.5631	49.6014	49.64	49.679	49.718	49.7503	49.7825	49.8151	49.8477	49.8803	49.9129	49.9455
593	47.0013	47.1147	47.2254	47.3321	47.4361	47.5367	47.635	47.7276	47.8196	47.9074	47.9948	48.076	48.1566	48.2343	48.3101	48.3859	48.4543	48.5224	48.5905	48.6558	48.719	48.7823	48.8413	48.8972	48.9531	49.0093	49.0624	49.1123	49.1633	49.2143	49.2637	49.3077	49.3526	49.3978	49.4431	49.4848	49.5232	49.5615	49.5999	49.6384	49.6775	49.7165	49.7488	49.781	49.8136	49.8462	49.8789	49.9115	49.9441
594	46.9997	47.1131	47.2238	47.3304	47.4344	47.5351	47.6333	47.726	47.818	47.9057	47.9932	48.0744	48.1549	48.2326	48.3084	48.3842	48.4526	48.5207	48.5888	48.6541	48.7174	48.7807	48.8396	48.8956	48.9515	49.0077	49.0608	49.1107	49.1617	49.2127	49.2621	49.3062	49.351	49.3963	49.4415	49.4832	49.5216	49.56	49.5984	49.6369	49.676	49.715	49.7473	49.7795	49.8122	49.8448	49.8774	49.91	49.9427
595	46.9981	47.1115	47.2222	47.3288	47.4328	47.5335	47.6317	47.7243	47.8163	47.9041	47.9915	48.0727	48.1533	48.2309	48.3068	48.3826	48.451	48.5191	48.5871	48.6525	48.7157	48.779	48.838	48.8939	48.9498	49.006	49.0592	49.1091	49.1601	49.2111	49.2605	49.3046	49.3494	49.3947	49.44	49.4817	49.5201	49.5585	49.5968	49.6354	49.6745	49.7135	49.7458	49.7781	49.8107	49.8433	49.876	49.9086	49.9413
596	46.9965	47.1099	47.2206	47.3272	47.4312	47.5318	47.6301	47.7227	47.8147	47.9024	47.9899	48.0711	48.1516	48.2293	48.3051	48.3809	48.4493	48.5174	48.5855	48.6508	48.7141	48.7774	48.8364	48.8923	48.9482	49.0044	49.0576	49.1075	49.1584	49.2095	49.2589	49.303	49.3478	49.3931	49.4384	49.4801	49.5185	49.5569	49.5953	49.6339	49.6729	49.712	49.7444	49.7766	49.8092	49.8419	49.8745	49.9072	49.9398
597	46.995	47.1083	47.2189	47.3256	47.4295	47.5302	47.6284	47.721	47.813	47.9008	47.9882	48.0694	48.15	48.2276	48.3034	48.3792	48.4477	48.5157	48.5838	48.6492	48.7124	48.7757	48.8347	48.8906	48.9466	49.0028	49.0559	49.1059	49.1568	49.2079	49.2573	49.3014	49.3462	49.3915	49.4368	49.4786	49.517	49.5554	49.5938	49.6324	49.6714	49.7105	49.7429	49.7751	49.8078	49.8404	49.8731	49.9058	49.9384
598	46.9934	47.1067	47.2173	47.324	47.4279	47.5286	47.6268	47.7194	47.8114	47.8991	47.9866	48.0678	48.1483	48.226	48.3018	48.3776	48.446	48.5141	48.5822	48.6475	48.7108	48.7741	48.8331	48.889	48.9449	49.0011	49.0543	49.1043	49.1552	49.2063	49.2557	49.2998	49.3447	49.39	49.4353	49.477	49.5154	49.5538	49.5923	49.6309	49.6699	49.709	49.7414	49.7736	49.8063	49.839	49.8717	49.9043	49.937
599	46.9918	47.1051	47.2157	47.3223	47.4263	47.5269	47.6251	47.7177	47.8097	47.8975	47.9849	48.0661	48.1466	48.2243	48.3001	48.3759	48.4443	48.5124	48.5805	48.6458	48.7091	48.7724	48.8314	48.8874	48.9433	48.9995	49.0527	49.1026	49.1536	49.2047	49.2541	49.2982	49.3431	49.3884	49.4337	49.4754	49.5139	49.5523	49.5907	49.6293	49.6684	49.7075	49.7399	49.7722	49.8048	49.8375	49.8702	49.9029	49.9356
600	46.9902	47.1035	47.2141	47.3207	47.4247	47.5253	47.6235	47.7161	47.8081	47.8958	47.9833	48.0644	48.145	48.2226	48.2984	48.3743	48.4427	48.5108	48.5789	48.6442	48.7075	48.7708	48.8298	48.8857	48.9417	48.9979	49.0511	49.101	49.152	49.2031	49.2525	49.2966	49.3415	49.3868	49.4321	49.4739	49.5123	49.5508	49.5892	49.6278	49.6669	49.706	49.7384	49.7707	49.8034	49.8361	49.8688	49.9015	49.9342
601	46.9886	47.1019	47.2125	47.3191	47.423	47.5237	47.6219	47.7145	47.8064	47.8942	47.9816	48.0628	48.1433	48.221	48.2968	48.3726	48.441	48.5091	48.5772	48.6425	48.7058	48.7691	48.8281	48.8841	48.94	48.9962	49.0494	49.0994	49.1504	49.2015	49.2509	49.295	49.3399	49.3853	49.4306	49.4723	49.5108	49.5492	49.5877	49.6263	49.6654	49.7045	49.7369	49.7692	49.8019	49.8346	49.8673	49.9	49.9328
602	46.987	47.1003	47.2109	47.3175	47.4214	47.522	47.6202	47.7128	47.8048	47.8925	47.98	48.0611	48.1417	48.2193	48.2951	48.3709	48.4394	48.5075	48.5756	48.6409	48.7042	48.7675	48.8265	48.8824	48.9384	48.9946	49.0478	49.0978	49.1488	49.1999	49.2493	49.2934	49.3383	49.3837	49.429	49.4708	49.5092	49.5477	49.5862	49.6248	49.6639	49.703	49.7354	49.7677	49.8004	49.8332	49.8659	49.8986	49.9313
603	46.9854	47.0987	47.2093	47.3159	47.4198	47.5204	47.6186	47.7112	47.8031	47.8909	47.9783	48.0595	48.14	48.2177	48.2935	48.3693	48.4377	48.5058	48.5739	48.6392	48.7025	48.7658	48.8248	48.8808	48.9368	48.993	49.0462	49.0962	49.1472	49.1982	49.2477	49.2918	49.3368	49.3821	49.4275	49.4692	49.5077	49.5462	49.5846	49.6233	49.6624	49.7015	49.734	49.7663	49.799	49.8317	49.8645	49.8972	49.9299
604	46.9838	47.0971	47.2077	47.3142	47.4182	47.5188	47.6169	47.7095	47.8015	47.8892	47.9766	48.0578	48.1383	48.216	48.2918	48.3676	48.436	48.5041	48.5722	48.6376	48.7009	48.7642	48.8232	48.8792	48.9351	48.9914	49.0446	49.0945	49.1456	49.1966	49.2461	49.2903	49.3352	49.3805	49.4259	49.4677	49.5061	49.5446	49.5831	49.6217	49.6609	49.7	49.7325	49.7648	49.7975	49.8303	49.863	49.8958	49.9285
605	46.9822	47.0955	47.2061	47.3126	47.4165	47.5171	47.6153	47.7079	47.7998	47.8875	47.975	48.0562	48.1367	48.2143	48.2901	48.366	48.4344	48.5025	48.5706	48.6359	48.6992	48.7625	48.8216	48.8775	48.9335	48.9897	49.0429	49.0929	49.1439	49.195	49.2445	49.2887	49.3336	49.379	49.4243	49.4661	49.5046	49.5431	49.5816	49.6202	49.6594	49.6985	49.731	49.7633	49.7961	49.8288	49.8616	49.8943	49.9271
606	46.9806	47.0939	47.2044	47.311	47.4149	47.5155	47.6137	47.7062	47.7982	47.8859	47.9733	48.0545	48.135	48.2127	48.2885	48.3643	48.4327	48.5008	48.5689	48.6343	48.6976	48.7609	48.8199	48.8759	48.9319	48.9881	49.0413	49.0913	49.1423	49.1934	49.2429	49.2871	49.332	49.3774	49.4228	49.4646	49.5031	49.5416	49.5801	49.6187	49.6579	49.697	49.7295	49.7618	49.7946	49.8274	49.8601	49.8929	49.9257
607	46.979	47.0923	47.2028	47.3094	47.4133	47.5139	47.612	47.7046	47.7965	47.8842	47.9717	48.0528	48.1334	48.211	48.2868	48.3626	48.4311	48.4992	48.5673	48.6326	48.6959	48.7592	48.8183	48.8743	48.9302	48.9865	49.0397	49.0897	49.1407	49.1918	49.2413	49.2855	49.3304	49.3758	49.4212	49.463	49.5015	49.54	49.5785	49.6172	49.6564	49.6955	49.728	49.7604	49.7931	49.8259	49.8587	49.8915	49.9243
608	46.9774	47.0907	47.2012	47.3078	47.4117	47.5122	47.6104	47.7029	47.7949	47.8826	47.97	48.0512	48.1317	48.2094	48.2852	48.361	48.4294	48.4975	48.5656	48.631	48.6943	48.7576	48.8166	48.8726	48.9286	48.9848	49.0381	49.0881	49.1391	49.1902	49.2397	49.2839	49.3289	49.3742	49.4196	49.4614	49.5	49.5385	49.577	49.6157	49.6549	49.694	49.7265	49.7589	49.7917	49.8245	49.8573	49.89	49.9228
609	46.9758	47.0891	47.1996	47.3062	47.41	47.5106	47.6088	47.7013	47.7932	47.8809	47.9684	48.0495	48.1301	48.2077	48.2835	48.3593	48.4277	48.4959	48.564	48.6293	48.6926	48.7559	48.815	48.871	48.927	48.9832	49.0364	49.0865	49.1375	49.1886	49.2381	49.2823	49.3273	49.3727	49.4181	49.4599	49.4984	49.5369	49.5755	49.6142	49.6534	49.6925	49.725	49.7574	49.7902	49.823	49.8558	49.8886	49.9214
610	46.9743	47.0875	47.198	47.3045	47.4084	47.509	47.6071	47.6997	47.7916	47.8793	47.9667	48.0479	48.1284	48.206	48.2818	48.3577	48.4261	48.4942	48.5623	48.6276	48.691	48.7543	48.8133	48.8693	48.9253	48.9816	49.0348	49.0848	49.1359	49.187	49.2365	49.2807	49.3257	49.3711	49.4165	49.4583	49.4969	49.5354	49.5739	49.6126	49.6518	49.691	49.7236	49.7559	49.7887	49.8216	49.8544	49.8872	49.92
611	46.9727	47.0859	47.1964	47.3029	47.4068	47.5073	47.6055	47.698	47.7899	47.8776	47.9651	48.0462	48.1267	48.2044	48.2802	48.356	48.4244	48.4925	48.5606	48.626	48.6893	48.7526	48.8117	48.8677	48.9237	48.9799	49.0332	49.0832	49.1343	49.1854	49.2349	49.2791	49.3241	49.3695	49.4149	49.4568	49.4953	49.5339	49.5724	49.6111	49.6503	49.6895	49.7221	49.7545	49.7873	49.8201	49.8529	49.8858	49.9186
612	46.9711	47.0843	47.1948	47.3013	47.4052	47.5057	47.6038	47.6964	47.7883	47.876	47.9634	48.0446	48.1251	48.2027	48.2785	48.3543	48.4228	48.4909	48.559	48.6243	48.6877	48.751	48.8101	48.8661	48.9221	48.9783	49.0316	49.0816	49.1327	49.1838	49.2333	49.2775	49.3225	49.3679	49.4134	49.4552	49.4938	49.5323	49.5709	49.6096	49.6488	49.688	49.7206	49.753	49.7858	49.8187	49.8515	49.8843	49.9172
613	46.9695	47.0827	47.1932	47.2997	47.4035	47.5041	47.6022	47.6947	47.7866	47.8743	47.9617	48.0429	48.1234	48.2011	48.2769	48.3527	48.4211	48.4892	48.5573	48.6227	48.686	48.7493	48.8084	48.8644	48.9204	48.9767	49.03	49.08	49.1311	49.1822	49.2317	49.276	49.3209	49.3664	49.4118	49.4537	49.4922	49.5308	49.5694	49.6081	49.6473	49.6866	49.7191	49.7515	49.7844	49.8172	49.8501	49.8829	49.9158
614	46.9679	47.0811	47.1916	47.2981	47.4019	47.5024	47.6006	47.6931	47.785	47.8727	47.9601	48.0412	48.1218	48.1994	48.2752	48.351	48.4194	48.4876	48.5557	48.621	48.6844	48.7477	48.8068	48.8628	48.9188	48.9751	49.0283	49.0784	49.1294	49.1806	49.2301	49.2744	49.3194	49.3648	49.4102	49.4521	49.4907	49.5293	49.5678	49.6066	49.6458	49.6851	49.7176	49.75	49.7829	49.8158	49.8486	49.8815	49.9143
615	46.9663	47.0795	47.19	47.2964	47.4003	47.5008	47.5989	47.6914	47.7833	47.871	47.9584	48.0396	48.1201	48.1977	48.2735	48.3494	48.4178	48.4859	48.554	48.6194	48.6827	48.7461	48.8051	48.8611	48.9172	48.9734	49.0267	49.0768	49.1278	49.179	49.2285	49.2728	49.3178	49.3632	49.4087	49.4505	49.4891	49.5277	49.5663	49.6051	49.6443	49.6836	49.7161	49.7486	49.7814	49.8143	49.8472	49.88	49.9129
616	46.9647	47.0779	47.1883	47.2948	47.3986	47.4992	47.5973	47.6898	47.7817	47.8694	47.9568	48.0379	48.1184	48.1961	48.2719	48.3477	48.4161	48.4842	48.5524	48.6177	48.6811	48.7444	48.8035	48.8595	48.9155	48.9718	49.0251	49.0751	49.1262	49.1774	49.2269	49.2712	49.3162	49.3617	49.4071	49.449	49.4876	49.5262	49.5648	49.6035	49.6428	49.6821	49.7146	49.7471	49.78	49.8128	49.8457	49.8786	49.9115
617	46.9631	47.0763	47.1867	47.2932	47.397	47.4975	47.5956	47.6882	47.78	47.8677	47.9551	48.0363	48.1168	48.1944	48.2702	48.346	48.4145	48.4826	48.5507	48.6161	48.6794	48.7428	48.8018	48.8579	48.9139	48.9702	49.0235	49.0735	49.1246	49.1758	49.2253	49.2696	49.3146	49.3601	49.4055	49.4474	49.486	49.5247	49.5633	49.602	49.6413	49.6806	49.7132	49.7456	49.7785	49.8114	49.8443	49.8772	49.9101
618	46.9615	47.0747	47.1851	47.2916	47.3954	47.4959	47.594	47.6865	47.7784	47.8661	47.9535	48.0346	48.1151	48.1928	48.2686	48.3444	48.4128	48.4809	48.549	48.6144	48.6778	48.7411	48.8002	48.8562	48.9123	48.9685	49.0218	49.0719	49.123	49.1742	49.2237	49.268	49.313	49.3585	49.404	49.4459	49.4845	49.5231	49.5617	49.6005	49.6398	49.6791	49.7117	49.7441	49.777	49.8099	49.8429	49.8758	49.9087
619	46.9599	47.0731	47.1835	47.29	47.3938	47.4943	47.5924	47.6849	47.7767	47.8644	47.9518	48.033	48.1135	48.1911	48.2669	48.3427	48.4112	48.4793	48.5474	48.6128	48.6761	48.7395	48.7985	48.8546	48.9106	48.9669	49.0202	49.0703	49.1214	49.1726	49.2222	49.2664	49.3115	49.3569	49.4024	49.4443	49.483	49.5216	49.5602	49.599	49.6383	49.6776	49.7102	49.7427	49.7756	49.8085	49.8414	49.8743	49.9073
620	46.9583	47.0715	47.1819	47.2883	47.3921	47.4926	47.5907	47.6832	47.7751	47.8628	47.9502	48.0313	48.1118	48.1894	48.2652	48.3411	48.4095	48.4776	48.5457	48.6111	48.6745	48.7378	48.7969	48.8529	48.909	48.9653	49.0186	49.0687	49.1198	49.171	49.2206	49.2648	49.3099	49.3554	49.4008	49.4428	49.4814	49.52	49.5587	49.5975	49.6368	49.6761	49.7087	49.7412	49.7741	49.807	49.84	49.8729	49.9058
621	46.9567	47.0699	47.1803	47.2867	47.3905	47.491	47.5891	47.6816	47.7734	47.8611	47.9485	48.0296	48.1101	48.1878	48.2636	48.3394	48.4078	48.476	48.5441	48.6095	48.6728	48.7362	48.7953	48.8513	48.9073	48.9636	49.017	49.067	49.1182	49.1694	49.219	49.2632	49.3083	49.3538	49.3993	49.4412	49.4799	49.5185	49.5572	49.596	49.6353	49.6746	49.7072	49.7397	49.7726	49.8056	49.8385	49.8715	49.9044
622	46.9551	47.0683	47.1787	47.2851	47.3889	47.4894	47.5874	47.6799	47.7718	47.8595	47.9469	48.028	48.1085	48.1861	48.2619	48.3377	48.4062	48.4743	48.5424	48.6078	48.6712	48.7345	48.7936	48.8497	48.9057	48.962	49.0153	49.0654	49.1166	49.1678	49.2174	49.2616	49.3067	49.3522	49.3977	49.4397	49.4783	49.517	49.5556	49.5944	49.6338	49.6731	49.7057	49.7382	49.7712	49.8041	49.8371	49.87	49.903
623	46.9535	47.0667	47.1771	47.2835	47.3873	47.4877	47.5858	47.6783	47.7702	47.8578	47.9452	48.0263	48.1068	48.1845	48.2603	48.3361	48.4045	48.4726	48.5408	48.6061	48.6695	48.7329	48.792	48.848	48.9041	48.9604	49.0137	49.0638	49.1149	49.1662	49.2158	49.2601	49.3051	49.3506	49.3962	49.4381	49.4768	49.5154	49.5541	49.5929	49.6323	49.6716	49.7042	49.7368	49.7697	49.8027	49.8357	49.8686	49.9016
624	46.952	47.0651	47.1755	47.2819	47.3856	47.4861	47.5842	47.6767	47.7685	47.8562	47.9435	48.0247	48.1052	48.1828	48.2586	48.3344	48.4029	48.471	48.5391	48.6045	48.6679	48.7312	48.7903	48.8464	48.9024	48.9588	49.0121	49.0622	49.1133	49.1646	49.2142	49.2585	49.3035	49.3491	49.3946	49.4365	49.4752	49.5139	49.5526	49.5914	49.6307	49.6701	49.7028	49.7353	49.7683	49.8012	49.8342	49.8672	49.9002
625	46.9504	47.0635	47.1738	47.2802	47.384	47.4845	47.5825	47.675	47.7669	47.8545	47.9419	48.023	48.1035	48.1811	48.2569	48.3328	48.4012	48.4693	48.5375	48.6028	48.6662	48.7296	48.7887	48.8447	48.9008	48.9571	49.0105	49.0606	49.1117	49.1629	49.2126	49.2569	49.302	49.3475	49.393	49.435	49.4737	49.5124	49.551	49.5899	49.6292	49.6686	49.7013	49.7338	49.7668	49.7998	49.8328	49.8658	49.8988
626	46.9488	47.0619	47.1722	47.2786	47.3824	47.4828	47.5809	47.6734	47.7652	47.8529	47.9402	48.0214	48.1019	48.1795	48.2553	48.3311	48.3995	48.4677	48.5358	48.6012	48.6646	48.7279	48.787	48.8431	48.8992	48.9555	49.0088	49.059	49.1101	49.1613	49.211	49.2553	49.3004	49.3459	49.3915	49.4334	49.4721	49.5108	49.5495	49.5884	49.6277	49.6671	49.6998	49.7323	49.7653	49.7983	49.8313	49.8643	49.8973
627	46.9472	47.0603	47.1706	47.277	47.3808	47.4812	47.5793	47.6717	47.7636	47.8512	47.9386	48.0197	48.1002	48.1778	48.2536	48.3294	48.3979	48.466	48.5341	48.5995	48.6629	48.7263	48.7854	48.8415	48.8975	48.9539	49.0072	49.0573	49.1085	49.1597	49.2094	49.2537	49.2988	49.3443	49.3899	49.4319	49.4706	49.5093	49.548	49.5869	49.6262	49.6656	49.6983	49.7309	49.7639	49.7969	49.8299	49.8629	49.8959
628	46.9456	47.0587	47.169	47.2754	47.3791	47.4796	47.5776	47.6701	47.7619	47.8496	47.9369	48.018	48.0985	48.1762	48.252	48.3278	48.3962	48.4644	48.5325	48.5979	48.6613	48.7246	48.7838	48.8398	48.8959	48.9522	49.0056	49.0557	49.1069	49.1581	49.2078	49.2521	49.2972	49.3428	49.3883	49.4303	49.469	49.5077	49.5465	49.5853	49.6247	49.6641	49.6968	49.7294	49.7624	49.7954	49.8285	49.8615	49.8945
629	46.944	47.0571	47.1674	47.2738	47.3775	47.4779	47.576	47.6684	47.7603	47.8479	47.9353	48.0164	48.0969	48.1745	48.2503	48.3261	48.3946	48.4627	48.5308	48.5962	48.6596	48.723	48.7821	48.8382	48.8943	48.9506	49.004	49.0541	49.1053	49.1565	49.2062	49.2505	49.2956	49.3412	49.3868	49.4288	49.4675	49.5062	49.5449	49.5838	49.6232	49.6626	49.6953	49.7279	49.7609	49.794	49.827	49.86	49.8931
630	46.9424	47.0555	47.1658	47.2722	47.3759	47.4763	47.5743	47.6668	47.7586	47.8463	47.9336	48.0147	48.0952	48.1728	48.2486	48.3245	48.3929	48.461	48.5292	48.5946	48.658	48.7213	48.7805	48.8366	48.8926	48.949	49.0023	49.0525	49.1037	49.1549	49.2046	49.2489	49.2941	49.3396	49.3852	49.4272	49.4659	49.5047	49.5434	49.5823	49.6217	49.6611	49.6938	49.7264	49.7595	49.7925	49.8256	49.8586	49.8917
631	46.9408	47.0539	47.1642	47.2705	47.3743	47.4747	47.5727	47.6651	47.757	47.8446	47.932	48.0131	48.0936	48.1712	48.247	48.3228	48.3912	48.4594	48.5275	48.5929	48.6563	48.7197	48.7788	48.8349	48.891	48.9473	49.0007	49.0509	49.1021	49.1533	49.203	49.2473	49.2925	49.3381	49.3836	49.4257	49.4644	49.5031	49.5419	49.5808	49.6202	49.6596	49.6923	49.725	49.758	49.7911	49.8241	49.8572	49.8902
632	46.9392	47.0523	47.1626	47.2689	47.3726	47.473	47.5711	47.6635	47.7553	47.843	47.9303	48.0114	48.0919	48.1695	48.2453	48.3211	48.3896	48.4577	48.5259	48.5913	48.6547	48.718	48.7772	48.8333	48.8894	48.9457	48.9991	49.0493	49.1004	49.1517	49.2014	49.2457	49.2909	49.3365	49.3821	49.4241	49.4629	49.5016	49.5404	49.5793	49.6187	49.6581	49.6909	49.7235	49.7566	49.7896	49.8227	49.8558	49.8888
633	46.9376	47.0507	47.161	47.2673	47.371	47.4714	47.5694	47.6619	47.7537	47.8413	47.9286	48.0098	48.0902	48.1679	48.2437	48.3195	48.3879	48.4561	48.5242	48.5896	48.653	48.7164	48.7755	48.8316	48.8877	48.9441	48.9975	49.0476	49.0988	49.1501	49.1998	49.2442	49.2893	49.3349	49.3805	49.4225	49.4613	49.5001	49.5388	49.5778	49.6172	49.6566	49.6894	49.722	49.7551	49.7882	49.8213	49.8543	49.8874
634	46.936	47.0491	47.1593	47.2657	47.3694	47.4698	47.5678	47.6602	47.752	47.8396	47.927	48.0081	48.0886	48.1662	48.242	48.3178	48.3863	48.4544	48.5225	48.588	48.6513	48.7147	48.7739	48.83	48.8861	48.9425	48.9958	49.046	49.0972	49.1485	49.1982	49.2426	49.2877	49.3333	49.3789	49.421	49.4598	49.4985	49.5373	49.5762	49.6157	49.6551	49.6879	49.7205	49.7536	49.7867	49.8198	49.8529	49.886
635	46.9344	47.0475	47.1577	47.2641	47.3677	47.4681	47.5661	47.6586	47.7504	47.838	47.9253	48.0064	48.0869	48.1645	48.2403	48.3161	48.3846	48.4527	48.5209	48.5863	48.6497	48.7131	48.7722	48.8284	48.8845	48.9408	48.9942	49.0444	49.0956	49.1469	49.1966	49.241	49.2862	49.3318	49.3774	49.4194	49.4582	49.497	49.5358	49.5747	49.6142	49.6536	49.6864	49.7191	49.7522	49.7853	49.8184	49.8515	49.8846
636	46.9328	47.0459	47.1561	47.2624	47.3661	47.4665	47.5645	47.6569	47.7487	47.8363	47.9237	48.0048	48.0853	48.1629	48.2387	48.3145	48.3829	48.4511	48.5192	48.5846	48.648	48.7114	48.7706	48.8267	48.8828	48.9392	48.9926	49.0428	49.094	49.1453	49.195	49.2394	49.2846	49.3302	49.3758	49.4179	49.4567	49.4955	49.5342	49.5732	49.6127	49.6521	49.6849	49.7176	49.7507	49.7838	49.8169	49.85	49.8832
637	46.9313	47.0443	47.1545	47.2608	47.3645	47.4649	47.5629	47.6553	47.7471	47.8347	47.922	48.0031	48.0836	48.1612	48.237	48.3128	48.3813	48.4494	48.5176	48.583	48.6464	48.7098	48.769	48.8251	48.8812	48.9376	48.991	49.0412	49.0924	49.1437	49.1934	49.2378	49.283	49.3286	49.3742	49.4163	49.4551	49.4939	49.5327	49.5717	49.6112	49.6506	49.6834	49.7161	49.7492	49.7824	49.8155	49.8486	49.8817
638	46.9297	47.0427	47.1529	47.2592	47.3629	47.4632	47.5612	47.6536	47.7454	47.833	47.9204	48.0015	48.0819	48.1596	48.2354	48.3112	48.3796	48.4478	48.5159	48.5813	48.6447	48.7082	48.7673	48.8234	48.8796	48.9359	48.9894	49.0396	49.0908	49.1421	49.1918	49.2362	49.2814	49.327	49.3727	49.4148	49.4536	49.4924	49.5312	49.5702	49.6096	49.6491	49.6819	49.7146	49.7478	49.7809	49.8141	49.8472	49.8803
639	46.9281	47.0411	47.1513	47.2576	47.3612	47.4616	47.5596	47.652	47.7438	47.8314	47.9187	47.9998	48.0803	48.1579	48.2337	48.3095	48.378	48.4461	48.5143	48.5797	48.6431	48.7065	48.7657	48.8218	48.8779	48.9343	48.9877	49.0379	49.0892	49.1405	49.1902	49.2346	49.2798	49.3255	49.3711	49.4132	49.452	49.4908	49.5297	49.5687	49.6081	49.6476	49.6805	49.7132	49.7463	49.7795	49.8126	49.8458	49.8789
640	46.9265	47.0394	47.1497	47.256	47.3596	47.46	47.5579	47.6504	47.7421	47.8297	47.9171	47.9982	48.0786	48.1562	48.232	48.3078	48.3763	48.4445	48.5126	48.578	48.6414	48.7049	48.764	48.8202	48.8763	48.9327	48.9861	49.0363	49.0876	49.1389	49.1886	49.233	49.2782	49.3239	49.3696	49.4117	49.4505	49.4893	49.5281	49.5671	49.6066	49.6461	49.679	49.7117	49.7448	49.778	49.8112	49.8443	49.8775
641	46.9249	47.0378	47.1481	47.2543	47.358	47.4583	47.5563	47.6487	47.7405	47.8281	47.9154	47.9965	48.077	48.1546	48.2304	48.3062	48.3746	48.4428	48.5109	48.5764	48.6398	48.7032	48.7624	48.8185	48.8747	48.9311	48.9845	49.0347	49.0859	49.1373	49.187	49.2314	49.2767	49.3223	49.368	49.4101	49.4489	49.4878	49.5266	49.5656	49.6051	49.6446	49.6775	49.7102	49.7434	49.7766	49.8097	49.8429	49.8761
642	46.9233	47.0362	47.1465	47.2527	47.3564	47.4567	47.5547	47.6471	47.7388	47.8264	47.9138	47.9949	48.0753	48.1529	48.2287	48.3045	48.373	48.4411	48.5093	48.5747	48.6381	48.7016	48.7607	48.8169	48.873	48.9294	48.9829	49.0331	49.0843	49.1357	49.1854	49.2299	49.2751	49.3208	49.3664	49.4085	49.4474	49.4862	49.5251	49.5641	49.6036	49.6431	49.676	49.7087	49.7419	49.7751	49.8083	49.8415	49.8747
643	46.9217	47.0346	47.1448	47.2511	47.3547	47.4551	47.553	47.6454	47.7372	47.8248	47.9121	47.9932	48.0737	48.1513	48.2271	48.3029	48.3713	48.4395	48.5076	48.5731	48.6365	48.6999	48.7591	48.8152	48.8714	48.9278	48.9812	49.0315	49.0827	49.1341	49.1838	49.2283	49.2735	49.3192	49.3649	49.407	49.4458	49.4847	49.5236	49.5626	49.6021	49.6416	49.6745	49.7073	49.7405	49.7737	49.8069	49.8401	49.8732
644	46.9201	47.033	47.1432	47.2495	47.3531	47.4534	47.5514	47.6438	47.7355	47.8231	47.9104	47.9915	48.072	48.1496	48.2254	48.3012	48.3697	48.4378	48.506	48.5714	48.6348	48.6983	48.7574	48.8136	48.8698	48.9262	48.9796	49.0298	49.0811	49.1325	49.1822	49.2267	49.2719	49.3176	49.3633	49.4054	49.4443	49.4832	49.522	49.5611	49.6006	49.6401	49.673	49.7058	49.739	49.7722	49.8054	49.8386	49.8718
645	46.9185	47.0314	47.1416	47.2479	47.3515	47.4518	47.5498	47.6421	47.7339	47.8215	47.9088	47.9899	48.0703	48.1479	48.2237	48.2995	48.368	48.4362	48.5043	48.5698	48.6332	48.6966	48.7558	48.812	48.8681	48.9245	48.978	49.0282	49.0795	49.1309	49.1806	49.2251	49.2703	49.316	49.3617	49.4039	49.4427	49.4816	49.5205	49.5595	49.5991	49.6386	49.6715	49.7043	49.7375	49.7708	49.804	49.8372	49.8704
646	46.9169	47.0298	47.14	47.2463	47.3499	47.4502	47.5481	47.6405	47.7322	47.8198	47.9071	47.9882	48.0687	48.1463	48.2221	48.2979	48.3664	48.4345	48.5027	48.5681	48.6315	48.695	48.7542	48.8103	48.8665	48.9229	48.9764	49.0266	49.0779	49.1293	49.179	49.2235	49.2688	49.3145	49.3602	49.4023	49.4412	49.4801	49.519	49.558	49.5976	49.6371	49.6701	49.7028	49.7361	49.7693	49.8025	49.8358	49.869
647	46.9153	47.0282	47.1384	47.2446	47.3482	47.4485	47.5465	47.6388	47.7306	47.8182	47.9055	47.9866	48.067	48.1446	48.2204	48.2962	48.3647	48.4329	48.501	48.5664	48.6299	48.6933	48.7525	48.8087	48.8649	48.9213	48.9747	49.025	49.0763	49.1276	49.1774	49.2219	49.2672	49.3129	49.3586	49.4008	49.4397	49.4786	49.5175	49.5565	49.5961	49.6356	49.6686	49.7014	49.7346	49.7679	49.8011	49.8343	49.8676
648	46.9137	47.0266	47.1368	47.243	47.3466	47.4469	47.5448	47.6372	47.7289	47.8165	47.9038	47.9849	48.0654	48.143	48.2188	48.2946	48.363	48.4312	48.4994	48.5648	48.6282	48.6917	48.7509	48.807	48.8632	48.9196	48.9731	49.0234	49.0747	49.126	49.1758	49.2203	49.2656	49.3113	49.357	49.3992	49.4381	49.477	49.5159	49.555	49.5946	49.6341	49.6671	49.6999	49.7331	49.7664	49.7997	49.8329	49.8662
649	46.9121	47.025	47.1352	47.2414	47.345	47.4453	47.5432	47.6356	47.7273	47.8149	47.9022	47.9833	48.0637	48.1413	48.2171	48.2929	48.3614	48.4295	48.4977	48.5631	48.6266	48.69	48.7492	48.8054	48.8616	48.918	48.9715	49.0218	49.0731	49.1244	49.1742	49.2187	49.264	49.3097	49.3555	49.3976	49.4366	49.4755	49.5144	49.5535	49.5931	49.6327	49.6656	49.6984	49.7317	49.7649	49.7982	49.8315	49.8647
650	46.9106	47.0234	47.1336	47.2398	47.3434	47.4436	47.5416	47.6339	47.7256	47.8132	47.9005	47.9816	48.062	48.1396	48.2154	48.2912	48.3597	48.4279	48.496	48.5615	48.6249	48.6884	48.7476	48.8038	48.8599	48.9164	48.9699	49.0201	49.0714	49.1228	49.1726	49.2171	49.2624	49.3082	49.3539	49.3961	49.435	49.4739	49.5129	49.552	49.5916	49.6312	49.6641	49.6969	49.7302	49.7635	49.7968	49.8301	49.8633
651	46.909	47.0218	47.132	47.2382	47.3417	47.442	47.5399	47.6323	47.724	47.8116	47.8989	47.9799	48.0604	48.138	48.2138	48.2896	48.3581	48.4262	48.4944	48.5598	48.6233	48.6867	48.7459	48.8021	48.8583	48.9148	48.9682	49.0185	49.0698	49.1212	49.171	49.2155	49.2608	49.3066	49.3523	49.3945	49.4335	49.4724	49.5113	49.5504	49.5901	49.6297	49.6626	49.6955	49.7288	49.762	49.7953	49.8286	49.8619
652	46.9074	47.0202	47.1303	47.2365	47.3401	47.4404	47.5383	47.6306	47.7224	47.8099	47.8972	47.9783	48.0587	48.1363	48.2121	48.2879	48.3564	48.4246	48.4927	48.5582	48.6216	48.6851	48.7443	48.8005	48.8567	48.9131	48.9666	49.0169	49.0682	49.1196	49.1694	49.214	49.2593	49.305	49.3508	49.393	49.4319	49.4709	49.5098	49.5489	49.5885	49.6282	49.6611	49.694	49.7273	49.7606	49.7939	49.8272	49.8605
653	46.9058	47.0186	47.1287	47.2349	47.3385	47.4387	47.5366	47.629	47.7207	47.8083	47.8955	47.9766	48.0571	48.1347	48.2105	48.2863	48.3547	48.4229	48.4911	48.5565	48.62	48.6834	48.7427	48.7988	48.855	48.9115	48.965	49.0153	49.0666	49.118	49.1678	49.2124	49.2577	49.3034	49.3492	49.3914	49.4304	49.4693	49.5083	49.5474	49.587	49.6267	49.6597	49.6925	49.7258	49.7591	49.7925	49.8258	49.8591
654	46.9042	47.017	47.1271	47.2333	47.3368	47.4371	47.535	47.6273	47.7191	47.8066	47.8939	47.975	48.0554	48.133	48.2088	48.2846	48.3531	48.4212	48.4894	48.5549	48.6183	48.6818	48.741	48.7972	48.8534	48.9099	48.9634	49.0137	49.065	49.1164	49.1662	49.2108	49.2561	49.3019	49.3476	49.3899	49.4288	49.4678	49.5068	49.5459	49.5855	49.6252	49.6582	49.691	49.7244	49.7577	49.791	49.8243	49.8577
655	46.9026	47.0154	47.1255	47.2317	47.3352	47.4355	47.5334	47.6257	47.7174	47.805	47.8922	47.9733	48.0537	48.1313	48.2071	48.2829	48.3514	48.4196	48.4878	48.5532	48.6167	48.6801	48.7394	48.7956	48.8518	48.9082	48.9617	49.0121	49.0634	49.1148	49.1646	49.2092	49.2545	49.3003	49.3461	49.3883	49.4273	49.4663	49.5052	49.5444	49.584	49.6237	49.6567	49.6896	49.7229	49.7562	49.7896	49.8229	49.8562
656	46.901	47.0138	47.1239	47.2301	47.3336	47.4338	47.5317	47.6241	47.7158	47.8033	47.8906	47.9717	48.0521	48.1297	48.2055	48.2813	48.3498	48.4179	48.4861	48.5516	48.615	48.6785	48.7377	48.7939	48.8501	48.9066	48.9601	49.0104	49.0618	49.1132	49.163	49.2076	49.2529	49.2987	49.3445	49.3868	49.4257	49.4647	49.5037	49.5429	49.5825	49.6222	49.6552	49.6881	49.7214	49.7548	49.7881	49.8215	49.8548
657	46.8994	47.0122	47.1223	47.2284	47.332	47.4322	47.5301	47.6224	47.7141	47.8017	47.8889	47.97	48.0504	48.128	48.2038	48.2796	48.3481	48.4163	48.4844	48.5499	48.6134	48.6768	48.7361	48.7923	48.8485	48.905	48.9585	49.0088	49.0602	49.1116	49.1614	49.206	49.2514	49.2972	49.3429	49.3852	49.4242	49.4632	49.5022	49.5413	49.581	49.6207	49.6537	49.6866	49.72	49.7533	49.7867	49.8201	49.8534
658	46.8978	47.0106	47.1207	47.2268	47.3303	47.4306	47.5285	47.6208	47.7125	47.8	47.8873	47.9683	48.0488	48.1264	48.2022	48.278	48.3464	48.4146	48.4828	48.5483	48.6117	48.6752	48.7344	48.7907	48.8469	48.9033	48.9569	49.0072	49.0586	49.11	49.1598	49.2044	49.2498	49.2956	49.3414	49.3836	49.4226	49.4617	49.5007	49.5398	49.5795	49.6192	49.6522	49.6851	49.7185	49.7519	49.7853	49.8186	49.852
659	46.8962	47.009	47.1191	47.2252	47.3287	47.4289	47.5268	47.6191	47.7108	47.7984	47.8856	47.9667	48.0471	48.1247	48.2005	48.2763	48.3448	48.413	48.4811	48.5466	48.6101	48.6735	48.7328	48.789	48.8452	48.9017	48.9552	49.0056	49.0569	49.1084	49.1582	49.2028	49.2482	49.294	49.3398	49.3821	49.4211	49.4601	49.4991	49.5383	49.578	49.6177	49.6507	49.6837	49.717	49.7504	49.7838	49.8172	49.8506
660	46.8946	47.0074	47.1175	47.2236	47.3271	47.4273	47.5252	47.6175	47.7092	47.7967	47.884	47.965	48.0455	48.123	48.1988	48.2746	48.3431	48.4113	48.4795	48.5449	48.6084	48.6719	48.7311	48.7874	48.8436	48.9001	48.9536	49.004	49.0553	49.1068	49.1566	49.2012	49.2466	49.2924	49.3383	49.3805	49.4196	49.4586	49.4976	49.5368	49.5765	49.6162	49.6493	49.6822	49.7156	49.749	49.7824	49.8158	49.8492
661	46.893	47.0058	47.1158	47.222	47.3255	47.4257	47.5235	47.6158	47.7075	47.7951	47.8823	47.9634	48.0438	48.1214	48.1972	48.273	48.3415	48.4096	48.4778	48.5433	48.6068	48.6703	48.7295	48.7857	48.842	48.8985	48.952	49.0023	49.0537	49.1052	49.155	49.1996	49.245	49.2909	49.3367	49.379	49.418	49.457	49.4961	49.5353	49.575	49.6147	49.6478	49.6807	49.7141	49.7475	49.7809	49.8143	49.8477
662	46.8914	47.0042	47.1142	47.2203	47.3238	47.424	47.5219	47.6142	47.7059	47.7934	47.8807	47.9617	48.0421	48.1197	48.1955	48.2713	48.3398	48.408	48.4762	48.5416	48.6051	48.6686	48.7279	48.7841	48.8403	48.8968	48.9504	49.0007	49.0521	49.1036	49.1535	49.1981	49.2435	49.2893	49.3351	49.3774	49.4165	49.4555	49.4945	49.5338	49.5735	49.6132	49.6463	49.6792	49.7127	49.7461	49.7795	49.8129	49.8463
663	46.8898	47.0026	47.1126	47.2187	47.3222	47.4224	47.5203	47.6126	47.7042	47.7917	47.879	47.9601	48.0405	48.1181	48.1939	48.2697	48.3381	48.4063	48.4745	48.54	48.6035	48.667	48.7262	48.7825	48.8387	48.8952	48.9487	48.9991	49.0505	49.102	49.1519	49.1965	49.2419	49.2877	49.3336	49.3759	49.4149	49.454	49.493	49.5322	49.572	49.6117	49.6448	49.6778	49.7112	49.7446	49.7781	49.8115	49.8449
664	46.8883	47.001	47.111	47.2171	47.3206	47.4208	47.5186	47.6109	47.7026	47.7901	47.8773	47.9584	48.0388	48.1164	48.1922	48.268	48.3365	48.4047	48.4729	48.5383	48.6018	48.6653	48.7246	48.7808	48.8371	48.8936	48.9471	48.9975	49.0489	49.1004	49.1503	49.1949	49.2403	49.2861	49.332	49.3743	49.4134	49.4524	49.4915	49.5307	49.5705	49.6102	49.6433	49.6763	49.7097	49.7432	49.7766	49.8101	49.8435
665	46.8867	46.9994	47.1094	47.2155	47.319	47.4191	47.517	47.6093	47.7009	47.7884	47.8757	47.9567	48.0372	48.1147	48.1905	48.2663	48.3348	48.403	48.4712	48.5367	48.6002	48.6637	48.7229	48.7792	48.8354	48.8919	48.9455	48.9959	49.0473	49.0988	49.1487	49.1933	49.2387	49.2846	49.3304	49.3728	49.4118	49.4509	49.49	49.5292	49.569	49.6087	49.6418	49.6748	49.7083	49.7417	49.7752	49.8086	49.8421
666	46.8851	46.9978	47.1078	47.2139	47.3173	47.4175	47.5153	47.6076	47.6993	47.7868	47.874	47.9551	48.0355	48.1131	48.1889	48.2647	48.3332	48.4014	48.4695	48.535	48.5985	48.662	48.7213	48.7775	48.8338	48.8903	48.9439	48.9943	49.0457	49.0972	49.1471	49.1917	49.2371	49.283	49.3289	49.3712	49.4103	49.4494	49.4884	49.5277	49.5674	49.6072	49.6403	49.6733	49.7068	49.7403	49.7737	49.8072	49.8407
667	46.8835	46.9962	47.1062	47.2123	47.3157	47.4159	47.5137	47.606	47.6976	47.7851	47.8724	47.9534	48.0338	48.1114	48.1872	48.263	48.3315	48.3997	48.4679	48.5334	48.5969	48.6604	48.7196	48.7759	48.8322	48.8887	48.9423	48.9926	49.0441	49.0956	49.1455	49.1901	49.2355	49.2814	49.3273	49.3696	49.4087	49.4478	49.4869	49.5262	49.5659	49.6057	49.6389	49.6719	49.7053	49.7388	49.7723	49.8058	49.8392
668	46.8819	46.9946	47.1046	47.2106	47.3141	47.4142	47.5121	47.6043	47.696	47.7835	47.8707	47.9518	48.0322	48.1098	48.1856	48.2614	48.3298	48.398	48.4662	48.5317	48.5952	48.6587	48.718	48.7743	48.8305	48.887	48.9406	48.991	49.0424	49.094	49.1439	49.1885	49.234	49.2798	49.3257	49.3681	49.4072	49.4463	49.4854	49.5247	49.5644	49.6042	49.6374	49.6704	49.7039	49.7374	49.7709	49.8043	49.8378
669	46.8803	46.993	47.103	47.209	47.3125	47.4126	47.5104	47.6027	47.6943	47.7818	47.8691	47.9501	48.0305	48.1081	48.1839	48.2597	48.3282	48.3964	48.4646	48.5301	48.5936	48.6571	48.7164	48.7726	48.8289	48.8854	48.939	48.9894	49.0408	49.0923	49.1423	49.1869	49.2324	49.2783	49.3242	49.3665	49.4056	49.4448	49.4839	49.5231	49.5629	49.6027	49.6359	49.6689	49.7024	49.7359	49.7694	49.8029	49.8364
670	46.8787	46.9914	47.1013	47.2074	47.3108	47.411	47.5088	47.601	47.6927	47.7802	47.8674	47.9485	48.0289	48.1064	48.1822	48.258	48.3265	48.3947	48.4629	48.5284	48.5919	48.6554	48.7147	48.771	48.8273	48.8838	48.9374	48.9878	49.0392	49.0907	49.1407	49.1853	49.2308	49.2767	49.3226	49.365	49.4041	49.4432	49.4823	49.5216	49.5614	49.6012	49.6344	49.6674	49.701	49.7345	49.768	49.8015	49.835
671	46.8771	46.9898	47.0997	47.2058	47.3092	47.4094	47.5071	47.5994	47.691	47.7785	47.8658	47.9468	48.0272	48.1048	48.1806	48.2564	48.3249	48.3931	48.4613	48.5267	48.5903	48.6538	48.7131	48.7693	48.8256	48.8822	48.9358	48.9862	49.0376	49.0891	49.1391	49.1838	49.2292	49.2751	49.321	49.3634	49.4025	49.4417	49.4808	49.5201	49.5599	49.5997	49.6329	49.666	49.6995	49.733	49.7665	49.8001	49.8336
672	46.8755	46.9882	47.0981	47.2042	47.3076	47.4077	47.5055	47.5978	47.6894	47.7769	47.8641	47.9451	48.0255	48.1031	48.1789	48.2547	48.3232	48.3914	48.4596	48.5251	48.5886	48.6521	48.7114	48.7677	48.824	48.8805	48.9341	48.9846	49.036	49.0875	49.1375	49.1822	49.2276	49.2736	49.3195	49.3619	49.401	49.4401	49.4793	49.5186	49.5584	49.5982	49.6314	49.6645	49.698	49.7316	49.7651	49.7986	49.8322
673	46.8739	46.9866	47.0965	47.2025	47.3059	47.4061	47.5039	47.5961	47.6877	47.7752	47.8624	47.9435	48.0239	48.1015	48.1773	48.253	48.3216	48.3897	48.4579	48.5234	48.587	48.6505	48.7098	48.7661	48.8224	48.8789	48.9325	48.9829	49.0344	49.0859	49.1359	49.1806	49.2261	49.272	49.3179	49.3603	49.3995	49.4386	49.4778	49.5171	49.5569	49.5967	49.6299	49.663	49.6966	49.7301	49.7637	49.7972	49.8307
674	46.8723	46.985	47.0949	47.2009	47.3043	47.4045	47.5022	47.5945	47.6861	47.7736	47.8608	47.9418	48.0222	48.0998	48.1756	48.2514	48.3199	48.3881	48.4563	48.5218	48.5853	48.6488	48.7081	48.7644	48.8207	48.8773	48.9309	48.9813	49.0328	49.0843	49.1343	49.179	49.2245	49.2704	49.3163	49.3587	49.3979	49.4371	49.4762	49.5156	49.5554	49.5952	49.6285	49.6615	49.6951	49.7287	49.7622	49.7958	49.8293
675	46.8707	46.9834	47.0933	47.1993	47.3027	47.4028	47.5006	47.5928	47.6844	47.7719	47.8591	47.9402	48.0206	48.0981	48.1739	48.2497	48.3182	48.3864	48.4546	48.5201	48.5837	48.6472	48.7065	48.7628	48.8191	48.8756	48.9293	48.9797	49.0312	49.0827	49.1327	49.1774	49.2229	49.2688	49.3148	49.3572	49.3964	49.4355	49.4747	49.514	49.5539	49.5937	49.627	49.6601	49.6936	49.7272	49.7608	49.7943	49.8279
676	46.8691	46.9818	47.0917	47.1977	47.3011	47.4012	47.499	47.5912	47.6828	47.7703	47.8575	47.9385	48.0189	48.0965	48.1723	48.2481	48.3166	48.3848	48.453	48.5185	48.582	48.6455	48.7048	48.7611	48.8174	48.874	48.9276	48.9781	49.0296	49.0811	49.1311	49.1758	49.2213	49.2673	49.3132	49.3556	49.3948	49.434	49.4732	49.5125	49.5524	49.5922	49.6255	49.6586	49.6922	49.7258	49.7593	49.7929	49.8265
677	46.8676	46.9802	47.0901	47.1961	47.2994	47.3996	47.4973	47.5895	47.6811	47.7686	47.8558	47.9369	48.0173	48.0948	48.1706	48.2464	48.3149	48.3831	48.4513	48.5168	48.5804	48.6439	48.7032	48.7595	48.8158	48.8724	48.926	48.9765	49.0279	49.0795	49.1295	49.1742	49.2197	49.2657	49.3116	49.3541	49.3933	49.4325	49.4716	49.511	49.5509	49.5907	49.624	49.6571	49.6907	49.7243	49.7579	49.7915	49.8251
678	46.866	46.9786	47.0885	47.1944	47.2978	47.3979	47.4957	47.5879	47.6795	47.767	47.8542	47.9352	48.0156	48.0932	48.169	48.2447	48.3133	48.3815	48.4497	48.5152	48.5787	48.6422	48.7016	48.7579	48.8142	48.8707	48.9244	48.9748	49.0263	49.0779	49.1279	49.1726	49.2181	49.2641	49.3101	49.3525	49.3917	49.4309	49.4701	49.5095	49.5494	49.5892	49.6225	49.6556	49.6892	49.7229	49.7565	49.7901	49.8237
679	46.8644	46.977	47.0869	47.1928	47.2962	47.3963	47.494	47.5863	47.6778	47.7653	47.8525	47.9335	48.0139	48.0915	48.1673	48.2431	48.3116	48.3798	48.448	48.5135	48.5771	48.6406	48.6999	48.7562	48.8125	48.8691	48.9228	48.9732	49.0247	49.0763	49.1263	49.171	49.2166	49.2625	49.3085	49.351	49.3902	49.4294	49.4686	49.508	49.5479	49.5877	49.621	49.6542	49.6878	49.7214	49.755	49.7886	49.8222
680	46.8628	46.9754	47.0852	47.1912	47.2946	47.3947	47.4924	47.5846	47.6762	47.7637	47.8509	47.9319	48.0123	48.0898	48.1656	48.2414	48.3099	48.3781	48.4463	48.5119	48.5754	48.6389	48.6983	48.7546	48.8109	48.8675	48.9211	48.9716	49.0231	49.0747	49.1247	49.1694	49.215	49.261	49.307	49.3494	49.3886	49.4278	49.4671	49.5064	49.5463	49.5862	49.6195	49.6527	49.6863	49.7199	49.7536	49.7872	49.8208
681	46.8612	46.9738	47.0836	47.1896	47.2929	47.393	47.4908	47.583	47.6746	47.762	47.8492	47.9302	48.0106	48.0882	48.164	48.2398	48.3083	48.3765	48.4447	48.5102	48.5738	48.6373	48.6966	48.753	48.8093	48.8659	48.9195	48.97	49.0215	49.0731	49.1231	49.1679	49.2134	49.2594	49.3054	49.3479	49.3871	49.4263	49.4655	49.5049	49.5448	49.5847	49.618	49.6512	49.6849	49.7185	49.7521	49.7858	49.8194
682	46.8596	46.9722	47.082	47.188	47.2913	47.3914	47.4891	47.5813	47.6729	47.7604	47.8476	47.9286	48.009	48.0865	48.1623	48.2381	48.3066	48.3748	48.443	48.5086	48.5721	48.6356	48.695	48.7513	48.8076	48.8642	48.9179	48.9684	49.0199	49.0715	49.1215	49.1663	49.2118	49.2578	49.3038	49.3463	49.3855	49.4248	49.464	49.5034	49.5433	49.5832	49.6166	49.6497	49.6834	49.717	49.7507	49.7843	49.818
683	46.858	46.9706	47.0804	47.1864	47.2897	47.3898	47.4875	47.5797	47.6713	47.7587	47.8459	47.9269	48.0073	48.0849	48.1607	48.2364	48.305	48.3732	48.4414	48.5069	48.5705	48.634	48.6933	48.7497	48.806	48.8626	48.9163	48.9668	49.0183	49.0699	49.1199	49.1647	49.2102	49.2562	49.3023	49.3447	49.384	49.4232	49.4625	49.5019	49.5418	49.5817	49.6151	49.6483	49.6819	49.7156	49.7493	49.7829	49.8166
684	46.8564	46.969	47.0788	47.1847	47.2881	47.3881	47.4858	47.578	47.6696	47.7571	47.8442	47.9253	48.0056	48.0832	48.159	48.2348	48.3033	48.3715	48.4397	48.5052	48.5688	48.6324	48.6917	48.748	48.8044	48.861	48.9146	48.9651	49.0167	49.0683	49.1183	49.1631	49.2087	49.2547	49.3007	49.3432	49.3824	49.4217	49.461	49.5004	49.5403	49.5802	49.6136	49.6468	49.6805	49.7141	49.7478	49.7815	49.8152
685	46.8548	46.9674	47.0772	47.1831	47.2864	47.3865	47.4842	47.5764	47.668	47.7554	47.8426	47.9236	48.004	48.0815	48.1573	48.2331	48.3016	48.3699	48.4381	48.5036	48.5671	48.6307	48.6901	48.7464	48.8027	48.8593	48.913	48.9635	49.0151	49.0667	49.1167	49.1615	49.2071	49.2531	49.2991	49.3416	49.3809	49.4202	49.4594	49.4989	49.5388	49.5788	49.6121	49.6453	49.679	49.7127	49.7464	49.7801	49.8137
686	46.8532	46.9658	47.0756	47.1815	47.2848	47.3849	47.4826	47.5747	47.6663	47.7538	47.8409	47.9219	48.0023	48.0799	48.1557	48.2315	48.3	48.3682	48.4364	48.5019	48.5655	48.6291	48.6884	48.7448	48.8011	48.8577	48.9114	48.9619	49.0134	49.0651	49.1151	49.1599	49.2055	49.2515	49.2976	49.3401	49.3794	49.4186	49.4579	49.4973	49.5373	49.5773	49.6106	49.6438	49.6775	49.7112	49.7449	49.7786	49.8123
687	46.8516	46.9642	47.074	47.1799	47.2832	47.3832	47.4809	47.5731	47.6647	47.7521	47.8393	47.9203	48.0007	48.0782	48.154	48.2298	48.2983	48.3665	48.4348	48.5003	48.5638	48.6274	48.6868	48.7431	48.7995	48.8561	48.9098	48.9603	49.0118	49.0635	49.1135	49.1583	49.2039	49.25	49.296	49.3385	49.3778	49.4171	49.4564	49.4958	49.5358	49.5758	49.6091	49.6424	49.6761	49.7098	49.7435	49.7772	49.8109
688	46.85	46.9625	47.0724	47.1783	47.2816	47.3816	47.4793	47.5715	47.663	47.7505	47.8376	47.9186	47.999	48.0766	48.1524	48.2281	48.2967	48.3649	48.4331	48.4986	48.5622	48.6258	48.6851	48.7415	48.7978	48.8545	48.9081	48.9587	49.0102	49.0619	49.1119	49.1567	49.2023	49.2484	49.2944	49.337	49.3763	49.4156	49.4549	49.4943	49.5343	49.5743	49.6076	49.6409	49.6746	49.7083	49.7421	49.7758	49.8095
689	46.8484	46.9609	47.0707	47.1766	47.2799	47.38	47.4776	47.5698	47.6614	47.7488	47.836	47.917	47.9973	48.0749	48.1507	48.2265	48.295	48.3632	48.4314	48.497	48.5605	48.6241	48.6835	48.7398	48.7962	48.8528	48.9065	48.9571	49.0086	49.0603	49.1103	49.1551	49.2008	49.2468	49.2929	49.3354	49.3747	49.414	49.4533	49.4928	49.5328	49.5728	49.6062	49.6394	49.6732	49.7069	49.7406	49.7743	49.8081
690	46.8468	46.9593	47.0691	47.175	47.2783	47.3783	47.476	47.5682	47.6597	47.7472	47.8343	47.9153	47.9957	48.0732	48.149	48.2248	48.2933	48.3616	48.4298	48.4953	48.5589	48.6225	48.6818	48.7382	48.7946	48.8512	48.9049	48.9554	49.007	49.0587	49.1087	49.1535	49.1992	49.2452	49.2913	49.3339	49.3732	49.4125	49.4518	49.4913	49.5313	49.5713	49.6047	49.6379	49.6717	49.7054	49.7392	49.7729	49.8067
691	46.8453	46.9577	47.0675	47.1734	47.2767	47.3767	47.4744	47.5665	47.6581	47.7455	47.8327	47.9137	47.994	48.0716	48.1474	48.2232	48.2917	48.3599	48.4281	48.4937	48.5572	48.6208	48.6802	48.7366	48.7929	48.8496	48.9033	48.9538	49.0054	49.057	49.1071	49.152	49.1976	49.2437	49.2897	49.3323	49.3716	49.4109	49.4503	49.4898	49.5298	49.5698	49.6032	49.6365	49.6702	49.704	49.7377	49.7715	49.8052
692	46.8437	46.9561	47.0659	47.1718	47.275	47.3751	47.4727	47.5649	47.6564	47.7439	47.831	47.912	47.9924	48.0699	48.1457	48.2215	48.29	48.3582	48.4265	48.492	48.5556	48.6192	48.6785	48.7349	48.7913	48.8479	48.9017	48.9522	49.0038	49.0554	49.1055	49.1504	49.196	49.2421	49.2882	49.3307	49.3701	49.4094	49.4487	49.4882	49.5283	49.5683	49.6017	49.635	49.6688	49.7025	49.7363	49.7701	49.8038
693	46.8421	46.9545	47.0643	47.1702	47.2734	47.3734	47.4711	47.5632	47.6548	47.7422	47.8293	47.9103	47.9907	48.0683	48.1441	48.2198	48.2884	48.3566	48.4248	48.4904	48.5539	48.6175	48.6769	48.7333	48.7897	48.8463	48.9	48.9506	49.0022	49.0538	49.1039	49.1488	49.1944	49.2405	49.2866	49.3292	49.3685	49.4079	49.4472	49.4867	49.5268	49.5668	49.6002	49.6335	49.6673	49.7011	49.7349	49.7686	49.8024
694	46.8405	46.9529	47.0627	47.1685	47.2718	47.3718	47.4695	47.5616	47.6531	47.7405	47.8277	47.9087	47.989	48.0666	48.1424	48.2182	48.2867	48.3549	48.4232	48.4887	48.5523	48.6159	48.6753	48.7316	48.788	48.8447	48.8984	48.949	49.0006	49.0522	49.1023	49.1472	49.1928	49.2389	49.285	49.3276	49.367	49.4063	49.4457	49.4852	49.5252	49.5653	49.5987	49.632	49.6658	49.6996	49.7334	49.7672	49.801
695	46.8389	46.9513	47.0611	47.1669	47.2702	47.3702	47.4678	47.56	47.6515	47.7389	47.826	47.907	47.9874	48.0649	48.1407	48.2165	48.2851	48.3533	48.4215	48.4871	48.5506	48.6142	48.6736	48.73	48.7864	48.843	48.8968	48.9473	48.9989	49.0506	49.1007	49.1456	49.1913	49.2374	49.2835	49.3261	49.3654	49.4048	49.4442	49.4837	49.5237	49.5638	49.5972	49.6306	49.6644	49.6982	49.732	49.7658	49.7996
696	46.8373	46.9497	47.0595	47.1653	47.2685	47.3685	47.4662	47.5583	47.6498	47.7372	47.8244	47.9054	47.9857	48.0633	48.1391	48.2149	48.2834	48.3516	48.4198	48.4854	48.549	48.6126	48.672	48.7284	48.7848	48.8414	48.8952	48.9457	48.9973	49.049	49.0991	49.144	49.1897	49.2358	49.2819	49.3245	49.3639	49.4033	49.4426	49.4822	49.5222	49.5623	49.5958	49.6291	49.6629	49.6967	49.7305	49.7643	49.7982
697	46.8357	46.9481	47.0579	47.1637	47.2669	47.3669	47.4645	47.5567	47.6482	47.7356	47.8227	47.9037	47.9841	48.0616	48.1374	48.2132	48.2817	48.35	48.4182	48.4837	48.5473	48.6109	48.6703	48.7267	48.7831	48.8398	48.8935	48.9441	48.9957	49.0474	49.0975	49.1424	49.1881	49.2342	49.2803	49.323	49.3623	49.4017	49.4411	49.4807	49.5207	49.5608	49.5943	49.6276	49.6614	49.6953	49.7291	49.7629	49.7967
698	46.8341	46.9465	47.0562	47.1621	47.2653	47.3653	47.4629	47.555	47.6465	47.7339	47.8211	47.9021	47.9824	48.06	48.1358	48.2115	48.2801	48.3483	48.4165	48.4821	48.5457	48.6093	48.6687	48.7251	48.7815	48.8382	48.8919	48.9425	48.9941	49.0458	49.0959	49.1408	49.1865	49.2327	49.2788	49.3214	49.3608	49.4002	49.4396	49.4791	49.5192	49.5593	49.5928	49.6262	49.66	49.6938	49.7277	49.7615	49.7953
699	46.8325	46.9449	47.0546	47.1604	47.2637	47.3636	47.4613	47.5534	47.6449	47.7323	47.8194	47.9004	47.9808	48.0583	48.1341	48.2099	48.2784	48.3466	48.4149	48.4804	48.544	48.6076	48.667	48.7234	48.7799	48.8365	48.8903	48.9409	48.9925	49.0442	49.0943	49.1392	49.1849	49.2311	49.2772	49.3199	49.3593	49.3987	49.4381	49.4776	49.5177	49.5578	49.5913	49.6247	49.6585	49.6924	49.7262	49.7601	49.7939
700	46.8309	46.9433	47.053	47.1588	47.262	47.362	47.4596	47.5517	47.6432	47.7306	47.8178	47.8987	47.9791	48.0567	48.1324	48.2082	48.2768	48.345	48.4132	48.4788	48.5424	48.606	48.6654	48.7218	48.7782	48.8349	48.8887	48.9393	48.9909	49.0426	49.0927	49.1377	49.1834	49.2295	49.2757	49.3183	49.3577	49.3971	49.4365	49.4761	49.5162	49.5563	49.5898	49.6232	49.6571	49.6909	49.7248	49.7586	49.7925
701	46.8293	46.9417	47.0514	47.1572	47.2604	47.3604	47.458	47.5501	47.6416	47.729	47.8161	47.8971	47.9774	48.055	48.1308	48.2066	48.2751	48.3433	48.4116	48.4771	48.5407	48.6043	48.6637	48.7202	48.7766	48.8333	48.887	48.9376	48.9893	49.041	49.0911	49.1361	49.1818	49.2279	49.2741	49.3167	49.3562	49.3956	49.435	49.4746	49.5147	49.5548	49.5883	49.6217	49.6556	49.6895	49.7233	49.7572	49.7911
702	46.8277	46.9401	47.0498	47.1556	47.2588	47.3587	47.4563	47.5485	47.6399	47.7273	47.8145	47.8954	47.9758	48.0533	48.1291	48.2049	48.2734	48.3417	48.4099	48.4755	48.5391	48.6027	48.6621	48.7185	48.7749	48.8316	48.8854	48.936	48.9877	49.0394	49.0895	49.1345	49.1802	49.2264	49.2725	49.3152	49.3546	49.394	49.4335	49.4731	49.5132	49.5533	49.5868	49.6203	49.6541	49.688	49.7219	49.7558	49.7897
703	46.8261	46.9385	47.0482	47.154	47.2572	47.3571	47.4547	47.5468	47.6383	47.7257	47.8128	47.8938	47.9741	48.0517	48.1275	48.2032	48.2718	48.34	48.4082	48.4738	48.5374	48.601	48.6605	48.7169	48.7733	48.83	48.8838	48.9344	48.9861	49.0378	49.0879	49.1329	49.1786	49.2248	49.271	49.3136	49.3531	49.3925	49.4319	49.4716	49.5117	49.5518	49.5854	49.6188	49.6527	49.6866	49.7205	49.7543	49.7882
704	46.8246	46.9369	47.0466	47.1524	47.2555	47.3555	47.4531	47.5452	47.6366	47.724	47.8111	47.8921	47.9725	48.05	48.1258	48.2016	48.2701	48.3384	48.4066	48.4722	48.5358	48.5994	48.6588	48.7152	48.7717	48.8284	48.8822	48.9328	48.9844	49.0362	49.0863	49.1313	49.177	49.2232	49.2694	49.3121	49.3515	49.391	49.4304	49.47	49.5102	49.5503	49.5839	49.6173	49.6512	49.6851	49.719	49.7529	49.7868
705	46.823	46.9353	47.045	47.1507	47.2539	47.3538	47.4514	47.5435	47.635	47.7224	47.8095	47.8905	47.9708	48.0484	48.1241	48.1999	48.2685	48.3367	48.4049	48.4705	48.5341	48.5977	48.6572	48.7136	48.77	48.8267	48.8805	48.9312	48.9828	49.0346	49.0848	49.1297	49.1754	49.2216	49.2678	49.3105	49.35	49.3894	49.4289	49.4685	49.5087	49.5488	49.5824	49.6158	49.6497	49.6837	49.7176	49.7515	49.7854
706	46.8214	46.9337	47.0434	47.1491	47.2523	47.3522	47.4498	47.5419	47.6333	47.7207	47.8078	47.8888	47.9691	48.0467	48.1225	48.1983	48.2668	48.335	48.4033	48.4689	48.5325	48.5961	48.6555	48.712	48.7684	48.8251	48.8789	48.9296	48.9812	49.033	49.0832	49.1281	49.1739	49.2201	49.2663	49.309	49.3484	49.3879	49.4274	49.467	49.5072	49.5473	49.5809	49.6144	49.6483	49.6822	49.7161	49.7501	49.784
707	46.8198	46.9321	47.0417	47.1475	47.2507	47.3506	47.4481	47.5402	47.6317	47.7191	47.8062	47.8871	47.9675	48.045	48.1208	48.1966	48.2651	48.3334	48.4016	48.4672	48.5308	48.5945	48.6539	48.7103	48.7668	48.8235	48.8773	48.9279	48.9796	49.0314	49.0816	49.1265	49.1723	49.2185	49.2647	49.3074	49.3469	49.3864	49.4258	49.4655	49.5056	49.5458	49.5794	49.6129	49.6468	49.6808	49.7147	49.7486	49.7826
708	46.8182	46.9305	47.0401	47.1459	47.249	47.3489	47.4465	47.5386	47.63	47.7174	47.8045	47.8855	47.9658	48.0434	48.1192	48.1949	48.2635	48.3317	48.4	48.4655	48.5292	48.5928	48.6522	48.7087	48.7651	48.8219	48.8757	48.9263	48.978	49.0298	49.08	49.1249	49.1707	49.2169	49.2631	49.3058	49.3453	49.3848	49.4243	49.464	49.5041	49.5443	49.5779	49.6114	49.6454	49.6793	49.7133	49.7472	49.7812
709	46.8166	46.9289	47.0385	47.1443	47.2474	47.3473	47.4449	47.5369	47.6284	47.7158	47.8029	47.8838	47.9642	48.0417	48.1175	48.1933	48.2618	48.3301	48.3983	48.4639	48.5275	48.5912	48.6506	48.7071	48.7635	48.8202	48.874	48.9247	48.9764	49.0282	49.0784	49.1233	49.1691	49.2153	49.2616	49.3043	49.3438	49.3833	49.4228	49.4625	49.5026	49.5428	49.5764	49.6099	49.6439	49.6779	49.7118	49.7458	49.7797
710	46.815	46.9273	47.0369	47.1426	47.2458	47.3457	47.4432	47.5353	47.6268	47.7141	47.8012	47.8822	47.9625	48.0401	48.1158	48.1916	48.2602	48.3284	48.3967	48.4622	48.5259	48.5895	48.649	48.7054	48.7619	48.8186	48.8724	48.9231	48.9748	49.0266	49.0768	49.1218	49.1675	49.2138	49.26	49.3027	49.3422	49.3818	49.4213	49.4609	49.5011	49.5413	49.575	49.6085	49.6424	49.6764	49.7104	49.7444	49.7783
711	46.8134	46.9257	47.0353	47.141	47.2441	47.344	47.4416	47.5337	47.6251	47.7125	47.7996	47.8805	47.9608	48.0384	48.1142	48.1899	48.2585	48.3267	48.395	48.4606	48.5242	48.5879	48.6473	48.7038	48.7602	48.817	48.8708	48.9215	48.9732	49.025	49.0752	49.1202	49.166	49.2122	49.2584	49.3012	49.3407	49.3802	49.4197	49.4594	49.4996	49.5398	49.5735	49.607	49.641	49.675	49.7089	49.7429	49.7769
712	46.8118	46.9241	47.0337	47.1394	47.2425	47.3424	47.44	47.532	47.6235	47.7108	47.7979	47.8789	47.9592	48.0367	48.1125	48.1883	48.2568	48.3251	48.3933	48.4589	48.5226	48.5862	48.6457	48.7021	48.7586	48.8153	48.8692	48.9198	48.9716	49.0234	49.0736	49.1186	49.1644	49.2106	49.2569	49.2996	49.3392	49.3787	49.4182	49.4579	49.4981	49.5383	49.572	49.6055	49.6395	49.6735	49.7075	49.7415	49.7755
713	46.8102	46.9225	47.0321	47.1378	47.2409	47.3408	47.4383	47.5304	47.6218	47.7092	47.7962	47.8772	47.9575	48.0351	48.1108	48.1866	48.2552	48.3234	48.3917	48.4573	48.5209	48.5846	48.644	48.7005	48.757	48.8137	48.8675	48.9182	48.9699	49.0217	49.072	49.117	49.1628	49.2091	49.2553	49.2981	49.3376	49.3771	49.4167	49.4564	49.4966	49.5368	49.5705	49.604	49.638	49.672	49.7061	49.7401	49.7741
714	46.8086	46.9209	47.0305	47.1362	47.2393	47.3391	47.4367	47.5287	47.6202	47.7075	47.7946	47.8755	47.9559	48.0334	48.1092	48.185	48.2535	48.3218	48.39	48.4556	48.5193	48.5829	48.6424	48.6989	48.7553	48.8121	48.8659	48.9166	48.9683	49.0201	49.0704	49.1154	49.1612	49.2075	49.2537	49.2965	49.3361	49.3756	49.4152	49.4549	49.4951	49.5353	49.569	49.6026	49.6366	49.6706	49.7046	49.7386	49.7727
715	46.807	46.9193	47.0289	47.1345	47.2376	47.3375	47.435	47.5271	47.6185	47.7059	47.7929	47.8739	47.9542	48.0318	48.1075	48.1833	48.2519	48.3201	48.3884	48.454	48.5176	48.5813	48.6407	48.6972	48.7537	48.8104	48.8643	48.915	48.9667	49.0185	49.0688	49.1138	49.1596	49.2059	49.2522	49.295	49.3345	49.3741	49.4136	49.4534	49.4936	49.5338	49.5675	49.6011	49.6351	49.6691	49.7032	49.7372	49.7712
716	46.8054	46.9177	47.0272	47.1329	47.236	47.3359	47.4334	47.5254	47.6169	47.7042	47.7913	47.8722	47.9526	48.0301	48.1059	48.1816	48.2502	48.3185	48.3867	48.4523	48.516	48.5796	48.6391	48.6956	48.7521	48.8088	48.8627	48.9134	48.9651	49.0169	49.0672	49.1122	49.1581	49.2043	49.2506	49.2934	49.333	49.3725	49.4121	49.4518	49.4921	49.5323	49.566	49.5996	49.6336	49.6677	49.7017	49.7358	49.7698
717	46.8038	46.9161	47.0256	47.1313	47.2344	47.3342	47.4318	47.5238	47.6152	47.7026	47.7896	47.8706	47.9509	48.0284	48.1042	48.18	48.2485	48.3168	48.3851	48.4507	48.5143	48.578	48.6374	48.6939	48.7504	48.8072	48.8611	48.9118	48.9635	49.0153	49.0656	49.1106	49.1565	49.2028	49.2491	49.2918	49.3314	49.371	49.4106	49.4503	49.4906	49.5308	49.5646	49.5981	49.6322	49.6662	49.7003	49.7344	49.7684
718	46.8023	46.9145	47.024	47.1297	47.2328	47.3326	47.4301	47.5222	47.6136	47.7009	47.788	47.8689	47.9492	48.0268	48.1025	48.1783	48.2469	48.3151	48.3834	48.449	48.5127	48.5763	48.6358	48.6923	48.7488	48.8056	48.8594	48.9101	48.9619	49.0137	49.064	49.109	49.1549	49.2012	49.2475	49.2903	49.3299	49.3695	49.409	49.4488	49.4891	49.5293	49.5631	49.5967	49.6307	49.6648	49.6989	49.7329	49.767
719	46.8007	46.9129	47.0224	47.1281	47.2311	47.331	47.4285	47.5205	47.6119	47.6993	47.7863	47.8673	47.9476	48.0251	48.1009	48.1767	48.2452	48.3135	48.3817	48.4474	48.511	48.5747	48.6342	48.6907	48.7472	48.8039	48.8578	48.9085	48.9603	49.0121	49.0624	49.1074	49.1533	49.1996	49.2459	49.2887	49.3283	49.3679	49.4075	49.4473	49.4876	49.5278	49.5616	49.5952	49.6293	49.6633	49.6974	49.7315	49.7656
720	46.7991	46.9113	47.0208	47.1264	47.2295	47.3293	47.4268	47.5189	47.6103	47.6976	47.7847	47.8656	47.9459	48.0235	48.0992	48.175	48.2436	48.3118	48.3801	48.4457	48.5094	48.573	48.6325	48.689	48.7455	48.8023	48.8562	48.9069	48.9587	49.0105	49.0608	49.1059	49.1517	49.198	49.2444	49.2872	49.3268	49.3664	49.406	49.4458	49.4861	49.5263	49.5601	49.5937	49.6278	49.6619	49.696	49.7301	49.7642
721	46.7975	46.9097	47.0192	47.1248	47.2279	47.3277	47.4252	47.5172	47.6086	47.696	47.783	47.8639	47.9443	48.0218	48.0976	48.1733	48.2419	48.3102	48.3784	48.444	48.5077	48.5714	48.6309	48.6874	48.7439	48.8007	48.8546	48.9053	48.9571	49.0089	49.0592	49.1043	49.1501	49.1965	49.2428	49.2856	49.3252	49.3649	49.4045	49.4442	49.4845	49.5249	49.5586	49.5922	49.6263	49.6604	49.6945	49.7286	49.7627
722	46.7959	46.9081	47.0176	47.1232	47.2263	47.3261	47.4236	47.5156	47.607	47.6943	47.7814	47.8623	47.9426	48.0201	48.0959	48.1717	48.2403	48.3085	48.3768	48.4424	48.5061	48.5697	48.6292	48.6857	48.7423	48.799	48.8529	48.9037	48.9554	49.0073	49.0576	49.1027	49.1486	49.1949	49.2412	49.2841	49.3237	49.3633	49.4029	49.4427	49.483	49.5234	49.5571	49.5908	49.6249	49.659	49.6931	49.7272	49.7613
723	46.7943	46.9065	47.016	47.1216	47.2246	47.3244	47.4219	47.5139	47.6053	47.6926	47.7797	47.8606	47.9409	48.0185	48.0942	48.17	48.2386	48.3069	48.3751	48.4407	48.5044	48.5681	48.6276	48.6841	48.7406	48.7974	48.8513	48.9021	48.9538	49.0057	49.056	49.1011	49.147	49.1933	49.2397	49.2825	49.3221	49.3618	49.4014	49.4412	49.4815	49.5219	49.5556	49.5893	49.6234	49.6575	49.6917	49.7258	49.7599
724	46.7927	46.9049	47.0144	47.12	47.223	47.3228	47.4203	47.5123	47.6037	47.691	47.778	47.859	47.9393	48.0168	48.0926	48.1684	48.2369	48.3052	48.3735	48.4391	48.5028	48.5664	48.6259	48.6825	48.739	48.7958	48.8497	48.9004	48.9522	49.0041	49.0544	49.0995	49.1454	49.1917	49.2381	49.281	49.3206	49.3602	49.3999	49.4397	49.48	49.5204	49.5541	49.5878	49.6219	49.6561	49.6902	49.7244	49.7585
725	46.7911	46.9033	47.0127	47.1184	47.2214	47.3212	47.4187	47.5106	47.602	47.6893	47.7764	47.8573	47.9376	48.0152	48.0909	48.1667	48.2353	48.3035	48.3718	48.4374	48.5011	48.5648	48.6243	48.6808	48.7374	48.7941	48.8481	48.8988	48.9506	49.0025	49.0528	49.0979	49.1438	49.1902	49.2365	49.2794	49.3191	49.3587	49.3984	49.4382	49.4785	49.5189	49.5527	49.5863	49.6205	49.6546	49.6888	49.7229	49.7571
726	46.7895	46.9017	47.0111	47.1167	47.2198	47.3195	47.417	47.509	47.6004	47.6877	47.7747	47.8557	47.936	48.0135	48.0893	48.165	48.2336	48.3019	48.3701	48.4358	48.4995	48.5631	48.6227	48.6792	48.7357	48.7925	48.8464	48.8972	48.949	49.0009	49.0512	49.0963	49.1422	49.1886	49.235	49.2778	49.3175	49.3572	49.3968	49.4367	49.477	49.5174	49.5512	49.5849	49.619	49.6532	49.6873	49.7215	49.7557
727	46.7879	46.9001	47.0095	47.1151	47.2181	47.3179	47.4154	47.5074	47.5987	47.686	47.7731	47.854	47.9343	48.0118	48.0876	48.1634	48.232	48.3002	48.3685	48.4341	48.4978	48.5615	48.621	48.6775	48.7341	48.7909	48.8448	48.8956	48.9474	48.9993	49.0496	49.0947	49.1407	49.187	49.2334	49.2763	49.316	49.3556	49.3953	49.4351	49.4755	49.5159	49.5497	49.5834	49.6176	49.6517	49.6859	49.7201	49.7542
728	46.7863	46.8985	47.0079	47.1135	47.2165	47.3163	47.4137	47.5057	47.5971	47.6844	47.7714	47.8523	47.9326	48.0102	48.0859	48.1617	48.2303	48.2986	48.3668	48.4325	48.4962	48.5598	48.6194	48.6759	48.7325	48.7893	48.8432	48.894	48.9458	48.9977	49.048	49.0931	49.1391	49.1855	49.2318	49.2747	49.3144	49.3541	49.3938	49.4336	49.474	49.5144	49.5482	49.5819	49.6161	49.6503	49.6845	49.7186	49.7528
729	46.7847	46.8969	47.0063	47.1119	47.2149	47.3146	47.4121	47.5041	47.5954	47.6827	47.7698	47.8507	47.931	48.0085	48.0843	48.1601	48.2286	48.2969	48.3652	48.4308	48.4945	48.5582	48.6177	48.6743	48.7308	48.7876	48.8416	48.8923	48.9442	48.9961	49.0464	49.0916	49.1375	49.1839	49.2303	49.2732	49.3129	49.3526	49.3923	49.4321	49.4725	49.5129	49.5467	49.5804	49.6146	49.6488	49.683	49.7172	49.7514
730	46.7831	46.8953	47.0047	47.1103	47.2132	47.313	47.4105	47.5024	47.5938	47.6811	47.7681	47.849	47.9293	48.0069	48.0826	48.1584	48.227	48.2953	48.3635	48.4292	48.4929	48.5565	48.6161	48.6726	48.7292	48.786	48.8399	48.8907	48.9426	48.9945	49.0448	49.09	49.1359	49.1823	49.2287	49.2716	49.3113	49.351	49.3907	49.4306	49.471	49.5114	49.5452	49.579	49.6132	49.6474	49.6816	49.7158	49.75
731	46.7816	46.8937	47.0031	47.1086	47.2116	47.3114	47.4088	47.5008	47.5921	47.6794	47.7665	47.8474	47.9277	48.0052	48.081	48.1567	48.2253	48.2936	48.3619	48.4275	48.4912	48.5549	48.6144	48.671	48.7275	48.7844	48.8383	48.8891	48.9409	48.9929	49.0432	49.0884	49.1343	49.1807	49.2271	49.2701	49.3098	49.3495	49.3892	49.4291	49.4695	49.5099	49.5437	49.5775	49.6117	49.6459	49.6801	49.7144	49.7486
732	46.78	46.8921	47.0015	47.107	47.21	47.3097	47.4072	47.4991	47.5905	47.6778	47.7648	47.8457	47.926	48.0035	48.0793	48.1551	48.2237	48.2919	48.3602	48.4259	48.4896	48.5533	48.6128	48.6694	48.7259	48.7827	48.8367	48.8875	48.9393	48.9913	49.0416	49.0868	49.1327	49.1792	49.2256	49.2685	49.3082	49.3479	49.3877	49.4276	49.468	49.5084	49.5423	49.576	49.6102	49.6445	49.6787	49.7129	49.7472
733	46.7784	46.8905	46.9999	47.1054	47.2084	47.3081	47.4055	47.4975	47.5888	47.6761	47.7631	47.8441	47.9244	48.0019	48.0776	48.1534	48.222	48.2903	48.3586	48.4242	48.4879	48.5516	48.6111	48.6677	48.7243	48.7811	48.8351	48.8859	48.9377	48.9897	49.04	49.0852	49.1312	49.1776	49.224	49.267	49.3067	49.3464	49.3861	49.426	49.4665	49.5069	49.5408	49.5745	49.6088	49.643	49.6773	49.7115	49.7457
734	46.7768	46.8889	46.9982	47.1038	47.2067	47.3065	47.4039	47.4959	47.5872	47.6745	47.7615	47.8424	47.9227	48.0002	48.076	48.1518	48.2203	48.2886	48.3569	48.4225	48.4863	48.55	48.6095	48.6661	48.7226	48.7795	48.8334	48.8843	48.9361	48.9881	49.0384	49.0836	49.1296	49.176	49.2224	49.2654	49.3051	49.3449	49.3846	49.4245	49.465	49.5054	49.5393	49.5731	49.6073	49.6416	49.6758	49.7101	49.7443
735	46.7752	46.8872	46.9966	47.1022	47.2051	47.3048	47.4023	47.4942	47.5855	47.6728	47.7598	47.8407	47.921	47.9986	48.0743	48.1501	48.2187	48.287	48.3552	48.4209	48.4846	48.5483	48.6079	48.6644	48.721	48.7778	48.8318	48.8826	48.9345	48.9864	49.0368	49.082	49.128	49.1744	49.2209	49.2638	49.3036	49.3433	49.3831	49.423	49.4634	49.5039	49.5378	49.5716	49.6058	49.6401	49.6744	49.7086	49.7429
736	46.7736	46.8856	46.995	47.1005	47.2035	47.3032	47.4006	47.4926	47.5839	47.6712	47.7582	47.8391	47.9194	47.9969	48.0727	48.1484	48.217	48.2853	48.3536	48.4192	48.4829	48.5467	48.6062	48.6628	48.7194	48.7762	48.8302	48.881	48.9329	48.9848	49.0352	49.0804	49.1264	49.1729	49.2193	49.2623	49.302	49.3418	49.3816	49.4215	49.4619	49.5024	49.5363	49.5701	49.6044	49.6387	49.6729	49.7072	49.7415
737	46.772	46.884	46.9934	47.0989	47.2019	47.3016	47.399	47.4909	47.5822	47.6695	47.7565	47.8374	47.9177	47.9952	48.071	48.1468	48.2154	48.2836	48.3519	48.4176	48.4813	48.545	48.6046	48.6612	48.7177	48.7746	48.8286	48.8794	48.9313	48.9832	49.0336	49.0788	49.1248	49.1713	49.2178	49.2607	49.3005	49.3403	49.38	49.42	49.4604	49.5009	49.5348	49.5686	49.6029	49.6372	49.6715	49.7058	49.7401
738	46.7704	46.8824	46.9918	47.0973	47.2002	47.2999	47.3973	47.4893	47.5806	47.6679	47.7549	47.8358	47.9161	47.9936	48.0693	48.1451	48.2137	48.282	48.3503	48.4159	48.4796	48.5434	48.6029	48.6595	48.7161	48.773	48.8269	48.8778	48.9297	48.9816	49.032	49.0772	49.1233	49.1697	49.2162	49.2592	49.299	49.3387	49.3785	49.4185	49.4589	49.4994	49.5333	49.5672	49.6015	49.6358	49.6701	49.7044	49.7387
739	46.7688	46.8808	46.9902	47.0957	47.1986	47.2983	47.3957	47.4876	47.579	47.6662	47.7532	47.8341	47.9144	47.9919	48.0677	48.1435	48.212	48.2803	48.3486	48.4143	48.478	48.5417	48.6013	48.6579	48.7145	48.7713	48.8253	48.8762	48.9281	48.98	49.0304	49.0757	49.1217	49.1682	49.2146	49.2576	49.2974	49.3372	49.377	49.4169	49.4574	49.4979	49.5319	49.5657	49.6	49.6343	49.6686	49.7029	49.7372
740	46.7672	46.8792	46.9886	47.0941	47.197	47.2967	47.3941	47.486	47.5773	47.6646	47.7516	47.8325	47.9127	47.9903	48.066	48.1418	48.2104	48.2787	48.347	48.4126	48.4763	48.5401	48.5996	48.6562	48.7128	48.7697	48.8237	48.8746	48.9264	48.9784	49.0288	49.0741	49.1201	49.1666	49.2131	49.2561	49.2959	49.3357	49.3755	49.4154	49.4559	49.4964	49.5304	49.5642	49.5985	49.6329	49.6672	49.7015	49.7358
741	46.7656	46.8776	46.987	47.0925	47.1954	47.295	47.3924	47.4844	47.5757	47.6629	47.7499	47.8308	47.9111	47.9886	48.0644	48.1401	48.2087	48.277	48.3453	48.411	48.4747	48.5384	48.598	48.6546	48.7112	48.7681	48.8221	48.8729	48.9248	48.9768	49.0272	49.0725	49.1185	49.165	49.2115	49.2545	49.2943	49.3341	49.3739	49.4139	49.4544	49.4949	49.5289	49.5627	49.5971	49.6314	49.6657	49.7001	49.7344
742	46.764	46.876	46.9854	47.0908	47.1937	47.2934	47.3908	47.4827	47.574	47.6613	47.7483	47.8291	47.9094	47.9869	48.0627	48.1385	48.2071	48.2754	48.3436	48.4093	48.473	48.5368	48.5964	48.653	48.7096	48.7664	48.8204	48.8713	48.9232	48.9752	49.0256	49.0709	49.1169	49.1634	49.2099	49.2529	49.2928	49.3326	49.3724	49.4124	49.4529	49.4934	49.5274	49.5613	49.5956	49.63	49.6643	49.6986	49.733
743	46.7624	46.8744	46.9838	47.0892	47.1921	47.2918	47.3892	47.4811	47.5724	47.6596	47.7466	47.8275	47.9078	47.9853	48.061	48.1368	48.2054	48.2737	48.342	48.4077	48.4714	48.5351	48.5947	48.6513	48.7079	48.7648	48.8188	48.8697	48.9216	48.9736	49.024	49.0693	49.1154	49.1619	49.2084	49.2514	49.2912	49.331	49.3709	49.4109	49.4514	49.4919	49.5259	49.5598	49.5941	49.6285	49.6629	49.6972	49.7316
744	46.7609	46.8728	46.9821	47.0876	47.1905	47.2901	47.3875	47.4794	47.5707	47.658	47.7449	47.8258	47.9061	47.9836	48.0594	48.1352	48.2037	48.272	48.3403	48.406	48.4697	48.5335	48.5931	48.6497	48.7063	48.7632	48.8172	48.8681	48.92	48.972	49.0224	49.0677	49.1138	49.1603	49.2068	49.2498	49.2897	49.3295	49.3693	49.4094	49.4499	49.4904	49.5244	49.5583	49.5927	49.627	49.6614	49.6958	49.7302
745	46.7593	46.8712	46.9805	47.086	47.1889	47.2885	47.3859	47.4778	47.5691	47.6563	47.7433	47.8242	47.9044	47.982	48.0577	48.1335	48.2021	48.2704	48.3387	48.4043	48.4681	48.5318	48.5914	48.648	48.7047	48.7616	48.8156	48.8665	48.9184	48.9704	49.0208	49.0661	49.1122	49.1587	49.2052	49.2483	49.2881	49.328	49.3678	49.4078	49.4484	49.4889	49.5229	49.5568	49.5912	49.6256	49.66	49.6944	49.7287
746	46.7577	46.8696	46.9789	47.0844	47.1872	47.2869	47.3842	47.4761	47.5674	47.6547	47.7416	47.8225	47.9028	47.9803	48.0561	48.1318	48.2004	48.2687	48.337	48.4027	48.4664	48.5302	48.5898	48.6464	48.703	48.7599	48.814	48.8649	48.9168	48.9688	49.0192	49.0645	49.1106	49.1571	49.2037	49.2467	49.2866	49.3264	49.3663	49.4063	49.4469	49.4874	49.5215	49.5554	49.5898	49.6241	49.6585	49.6929	49.7273
747	46.7561	46.868	46.9773	47.0827	47.1856	47.2852	47.3826	47.4745	47.5658	47.653	47.74	47.8209	47.9011	47.9786	48.0544	48.1302	48.1988	48.2671	48.3354	48.401	48.4648	48.5285	48.5881	48.6448	48.7014	48.7583	48.8123	48.8632	48.9152	48.9672	49.0176	49.0629	49.109	49.1556	49.2021	49.2452	49.285	49.3249	49.3648	49.4048	49.4454	49.4859	49.52	49.5539	49.5883	49.6227	49.6571	49.6915	49.7259
748	46.7545	46.8664	46.9757	47.0811	47.184	47.2836	47.381	47.4728	47.5641	47.6514	47.7383	47.8192	47.8995	47.977	48.0527	48.1285	48.1971	48.2654	48.3337	48.3994	48.4631	48.5269	48.5865	48.6431	48.6998	48.7567	48.8107	48.8616	48.9136	48.9656	49.0161	49.0614	49.1074	49.154	49.2005	49.2436	49.2835	49.3234	49.3632	49.4033	49.4439	49.4844	49.5185	49.5524	49.5868	49.6212	49.6557	49.6901	49.7245
749	46.7529	46.8648	46.9741	47.0795	47.1823	47.282	47.3793	47.4712	47.5625	47.6497	47.7367	47.8176	47.8978	47.9753	48.0511	48.1268	48.1955	48.2638	48.3321	48.3977	48.4615	48.5252	48.5848	48.6415	48.6981	48.755	48.8091	48.86	48.9119	48.964	49.0145	49.0598	49.1059	49.1524	49.199	49.2421	49.2819	49.3218	49.3617	49.4018	49.4423	49.4829	49.517	49.5509	49.5854	49.6198	49.6542	49.6886	49.7231
750	46.7513	46.8632	46.9725	47.0779	47.1807	47.2804	47.3777	47.4696	47.5608	47.6481	47.735	47.8159	47.8962	47.9737	48.0494	48.1252	48.1938	48.2621	48.3304	48.3961	48.4598	48.5236	48.5832	48.6398	48.6965	48.7534	48.8075	48.8584	48.9103	48.9624	49.0129	49.0582	49.1043	49.1508	49.1974	49.2405	49.2804	49.3203	49.3602	49.4003	49.4408	49.4814	49.5155	49.5495	49.5839	49.6183	49.6528	49.6872	49.7217
751	46.7497	46.8616	46.9709	47.0763	47.1791	47.2787	47.376	47.4679	47.5592	47.6464	47.7334	47.8142	47.8945	47.972	48.0478	48.1235	48.1921	48.2604	48.3287	48.3944	48.4582	48.5219	48.5816	48.6382	48.6949	48.7518	48.8058	48.8568	48.9087	48.9608	49.0113	49.0566	49.1027	49.1493	49.1958	49.2389	49.2788	49.3188	49.3587	49.3987	49.4393	49.4799	49.514	49.548	49.5824	49.6169	49.6513	49.6858	49.7202
752	46.7481	46.86	46.9693	47.0746	47.1775	47.2771	47.3744	47.4663	47.5575	47.6448	47.7317	47.8126	47.8928	47.9703	48.0461	48.1219	48.1905	48.2588	48.3271	48.3928	48.4565	48.5203	48.5799	48.6366	48.6932	48.7501	48.8042	48.8551	48.9071	48.9592	49.0097	49.055	49.1011	49.1477	49.1943	49.2374	49.2773	49.3172	49.3571	49.3972	49.4378	49.4784	49.5125	49.5465	49.581	49.6154	49.6499	49.6844	49.7188
753	46.7465	46.8584	46.9676	47.073	47.1758	47.2755	47.3728	47.4646	47.5559	47.6431	47.73	47.8109	47.8912	47.9687	48.0444	48.1202	48.1888	48.2571	48.3254	48.3911	48.4549	48.5186	48.5783	48.6349	48.6916	48.7485	48.8026	48.8535	48.9055	48.9576	49.0081	49.0534	49.0995	49.1461	49.1927	49.2358	49.2758	49.3157	49.3556	49.3957	49.4363	49.4769	49.5111	49.545	49.5795	49.614	49.6485	49.6829	49.7174
754	46.7449	46.8568	46.966	47.0714	47.1742	47.2738	47.3711	47.463	47.5542	47.6414	47.7284	47.8093	47.8895	47.967	48.0428	48.1185	48.1872	48.2555	48.3238	48.3895	48.4532	48.517	48.5766	48.6333	48.69	48.7469	48.801	48.8519	48.9039	48.956	49.0065	49.0518	49.098	49.1446	49.1911	49.2343	49.2742	49.3141	49.3541	49.3942	49.4348	49.4754	49.5096	49.5436	49.578	49.6125	49.647	49.6815	49.716
755	46.7433	46.8552	46.9644	47.0698	47.1726	47.2722	47.3695	47.4613	47.5526	47.6398	47.7267	47.8076	47.8879	47.9654	48.0411	48.1169	48.1855	48.2538	48.3221	48.3878	48.4516	48.5154	48.575	48.6316	48.6883	48.7453	48.7993	48.8503	48.9023	48.9544	49.0049	49.0502	49.0964	49.143	49.1896	49.2327	49.2727	49.3126	49.3526	49.3927	49.4333	49.4739	49.5081	49.5421	49.5766	49.6111	49.6456	49.6801	49.7146
756	46.7417	46.8536	46.9628	47.0682	47.171	47.2706	47.3678	47.4597	47.5509	47.6381	47.7251	47.806	47.8862	47.9637	48.0395	48.1152	48.1838	48.2521	48.3205	48.3862	48.4499	48.5137	48.5733	48.63	48.6867	48.7436	48.7977	48.8487	48.9007	48.9528	49.0033	49.0486	49.0948	49.1414	49.188	49.2312	49.2711	49.3111	49.351	49.3911	49.4318	49.4724	49.5066	49.5406	49.5751	49.6096	49.6441	49.6786	49.7132
757	46.7401	46.852	46.9612	47.0665	47.1693	47.2689	47.3662	47.4581	47.5493	47.6365	47.7234	47.8043	47.8845	47.962	48.0378	48.1136	48.1822	48.2505	48.3188	48.3845	48.4483	48.5121	48.5717	48.6284	48.685	48.742	48.7961	48.8471	48.8991	48.9511	49.0017	49.047	49.0932	49.1398	49.1865	49.2296	49.2696	49.3095	49.3495	49.3896	49.4303	49.471	49.5051	49.5391	49.5737	49.6082	49.6427	49.6772	49.7117
758	46.7386	46.8504	46.9596	47.0649	47.1677	47.2673	47.3646	47.4564	47.5476	47.6348	47.7218	47.8026	47.8829	47.9604	48.0361	48.1119	48.1805	48.2488	48.3171	48.3828	48.4466	48.5104	48.57	48.6267	48.6834	48.7404	48.7945	48.8454	48.8975	48.9495	49.0001	49.0455	49.0916	49.1383	49.1849	49.2281	49.268	49.308	49.348	49.3881	49.4288	49.4695	49.5036	49.5377	49.5722	49.6067	49.6413	49.6758	49.7103
759	46.737	46.8488	46.958	47.0633	47.1661	47.2657	47.3629	47.4548	47.546	47.6332	47.7201	47.801	47.8812	47.9587	48.0345	48.1102	48.1789	48.2472	48.3155	48.3812	48.445	48.5088	48.5684	48.6251	48.6818	48.7387	48.7928	48.8438	48.8958	48.9479	48.9985	49.0439	49.0901	49.1367	49.1833	49.2265	49.2665	49.3065	49.3464	49.3866	49.4273	49.468	49.5021	49.5362	49.5707	49.6053	49.6398	49.6744	49.7089
760	46.7354	46.8472	46.9564	47.0617	47.1645	47.264	47.3613	47.4531	47.5443	47.6315	47.7185	47.7993	47.8796	47.9571	48.0328	48.1086	48.1772	48.2455	48.3138	48.3795	48.4433	48.5071	48.5668	48.6235	48.6801	48.7371	48.7912	48.8422	48.8942	48.9463	48.9969	49.0423	49.0885	49.1351	49.1818	49.2249	49.2649	49.3049	49.3449	49.3851	49.4258	49.4665	49.5007	49.5347	49.5693	49.6038	49.6384	49.6729	49.7075
761	46.7338	46.8456	46.9548	47.0601	47.1628	47.2624	47.3597	47.4515	47.5427	47.6299	47.7168	47.7977	47.8779	47.9554	48.0312	48.1069	48.1755	48.2439	48.3122	48.3779	48.4417	48.5055	48.5651	48.6218	48.6785	48.7355	48.7896	48.8406	48.8926	48.9447	48.9953	49.0407	49.0869	49.1335	49.1802	49.2234	49.2634	49.3034	49.3434	49.3836	49.4243	49.465	49.4992	49.5332	49.5678	49.6024	49.6369	49.6715	49.7061
762	46.7322	46.844	46.9531	47.0585	47.1612	47.2608	47.358	47.4498	47.541	47.6282	47.7151	47.796	47.8762	47.9537	48.0295	48.1053	48.1739	48.2422	48.3105	48.3762	48.44	48.5038	48.5635	48.6202	48.6769	48.7338	48.788	48.839	48.891	48.9431	48.9937	49.0391	49.0853	49.132	49.1786	49.2218	49.2618	49.3019	49.3419	49.382	49.4228	49.4635	49.4977	49.5318	49.5663	49.6009	49.6355	49.6701	49.7047
763	46.7306	46.8424	46.9515	47.0568	47.1596	47.2591	47.3564	47.4482	47.5394	47.6266	47.7135	47.7944	47.8746	47.9521	48.0278	48.1036	48.1722	48.2405	48.3089	48.3746	48.4384	48.5022	48.5618	48.6185	48.6752	48.7322	48.7863	48.8374	48.8894	48.9415	48.9921	49.0375	49.0837	49.1304	49.1771	49.2203	49.2603	49.3003	49.3403	49.3805	49.4212	49.462	49.4962	49.5303	49.5649	49.5995	49.6341	49.6686	49.7032
764	46.729	46.8408	46.9499	47.0552	47.158	47.2575	47.3547	47.4465	47.5377	47.6249	47.7118	47.7927	47.8729	47.9504	48.0262	48.1019	48.1706	48.2389	48.3072	48.3729	48.4367	48.5005	48.5602	48.6169	48.6736	48.7306	48.7847	48.8357	48.8878	48.9399	48.9905	49.0359	49.0821	49.1288	49.1755	49.2187	49.2587	49.2988	49.3388	49.379	49.4197	49.4605	49.4947	49.5288	49.5634	49.598	49.6326	49.6672	49.7018
765	46.7274	46.8392	46.9483	47.0536	47.1563	47.2559	47.3531	47.4449	47.5361	47.6233	47.7102	47.791	47.8713	47.9488	48.0245	48.1003	48.1689	48.2372	48.3055	48.3713	48.4351	48.4989	48.5585	48.6153	48.672	48.729	48.7831	48.8341	48.8862	48.9383	48.9889	49.0343	49.0806	49.1272	49.1739	49.2172	49.2572	49.2972	49.3373	49.3775	49.4182	49.459	49.4932	49.5273	49.562	49.5966	49.6312	49.6658	49.7004
766	46.7258	46.8376	46.9467	47.052	47.1547	47.2542	47.3515	47.4433	47.5345	47.6216	47.7085	47.7894	47.8696	47.9471	48.0229	48.0986	48.1672	48.2356	48.3039	48.3696	48.4334	48.4972	48.5569	48.6136	48.6703	48.7273	48.7815	48.8325	48.8846	48.9367	48.9873	49.0327	49.079	49.1257	49.1724	49.2156	49.2557	49.2957	49.3358	49.376	49.4167	49.4575	49.4917	49.5259	49.5605	49.5951	49.6297	49.6644	49.699
767	46.7242	46.836	46.9451	47.0504	47.1531	47.2526	47.3498	47.4416	47.5328	47.62	47.7069	47.7877	47.868	47.9454	48.0212	48.097	48.1656	48.2339	48.3022	48.368	48.4318	48.4956	48.5553	48.612	48.6687	48.7257	48.7798	48.8309	48.883	48.9351	48.9857	49.0311	49.0774	49.1241	49.1708	49.214	49.2541	49.2942	49.3342	49.3745	49.4152	49.456	49.4903	49.5244	49.559	49.5937	49.6283	49.6629	49.6976
768	46.7226	46.8344	46.9435	47.0487	47.1515	47.251	47.3482	47.44	47.5312	47.6183	47.7052	47.7861	47.8663	47.9438	48.0195	48.0953	48.1639	48.2323	48.3006	48.3663	48.4301	48.4939	48.5536	48.6103	48.6671	48.7241	48.7782	48.8293	48.8813	48.9335	48.9841	49.0296	49.0758	49.1225	49.1692	49.2125	49.2526	49.2926	49.3327	49.3729	49.4137	49.4545	49.4888	49.5229	49.5576	49.5922	49.6269	49.6615	49.6962
769	46.721	46.8328	46.9419	47.0471	47.1498	47.2493	47.3465	47.4383	47.5295	47.6167	47.7036	47.7844	47.8646	47.9421	48.0179	48.0936	48.1623	48.2306	48.2989	48.3646	48.4285	48.4923	48.552	48.6087	48.6654	48.7224	48.7766	48.8276	48.8797	48.9319	48.9825	49.028	49.0742	49.121	49.1677	49.2109	49.251	49.2911	49.3312	49.3714	49.4122	49.453	49.4873	49.5214	49.5561	49.5908	49.6254	49.6601	49.6947
770	46.7194	46.8312	46.9403	47.0455	47.1482	47.2477	47.3449	47.4367	47.5279	47.615	47.7019	47.7828	47.863	47.9405	48.0162	48.092	48.1606	48.2289	48.2973	48.363	48.4268	48.4906	48.5503	48.6071	48.6638	48.7208	48.775	48.826	48.8781	48.9303	48.9809	49.0264	49.0727	49.1194	49.1661	49.2094	49.2495	49.2896	49.3297	49.3699	49.4107	49.4515	49.4858	49.52	49.5546	49.5893	49.624	49.6586	49.6933
771	46.718	46.8298	46.9388	47.0441	47.1468	47.2462	47.3435	47.4352	47.5264	47.6136	47.7004	47.7813	47.8615	47.939	48.0147	48.0905	48.1591	48.2275	48.2958	48.3615	48.4253	48.4892	48.5489	48.6056	48.6623	48.7193	48.7735	48.8246	48.8767	48.9288	48.9795	49.0249	49.0712	49.118	49.1647	49.208	49.2481	49.2882	49.3283	49.3685	49.4093	49.4501	49.4844	49.5186	49.5533	49.588	49.6227	49.6573	49.692
772	46.7167	46.8285	46.9375	47.0428	47.1454	47.2449	47.3421	47.4339	47.5251	47.6122	47.6991	47.7799	47.8602	47.9376	48.0134	48.0891	48.1578	48.2261	48.2944	48.3602	48.424	48.4878	48.5475	48.6042	48.661	48.718	48.7722	48.8232	48.8753	48.9275	48.9781	49.0236	49.0699	49.1167	49.1634	49.2067	49.2468	49.2869	49.327	49.3673	49.4081	49.4489	49.4832	49.5174	49.5521	49.5868	49.6214	49.6561	49.6908
773	46.7155	46.8272	46.9362	47.0414	47.1441	47.2436	47.3408	47.4326	47.5237	47.6109	47.6978	47.7786	47.8588	47.9363	48.012	48.0878	48.1564	48.2248	48.2931	48.3588	48.4226	48.4865	48.5462	48.6029	48.6596	48.7167	48.7708	48.8219	48.874	48.9262	48.9768	49.0223	49.0686	49.1153	49.1621	49.2054	49.2455	49.2856	49.3257	49.366	49.4068	49.4476	49.4819	49.5161	49.5508	49.5855	49.6202	49.6549	49.6896
774	46.7142	46.8259	46.9349	47.0401	47.1428	47.2423	47.3395	47.4312	47.5224	47.6095	47.6964	47.7772	47.8575	47.9349	48.0107	48.0864	48.1551	48.2234	48.2917	48.3575	48.4213	48.4851	48.5448	48.6016	48.6583	48.7153	48.7695	48.8206	48.8727	48.9249	48.9755	49.021	49.0673	49.114	49.1608	49.2041	49.2442	49.2843	49.3244	49.3647	49.4055	49.4463	49.4807	49.5149	49.5496	49.5843	49.619	49.6537	49.6884
775	46.7129	46.8246	46.9336	47.0388	47.1415	47.241	47.3381	47.4299	47.521	47.6082	47.6951	47.7759	47.8561	47.9336	48.0093	48.0851	48.1537	48.222	48.2904	48.3561	48.4199	48.4838	48.5435	48.6002	48.657	48.714	48.7682	48.8192	48.8713	48.9235	48.9742	49.0197	49.066	49.1127	49.1595	49.2028	49.2429	49.283	49.3231	49.3634	49.4043	49.4451	49.4794	49.5136	49.5483	49.583	49.6178	49.6525	49.6872
776	46.7116	46.8233	46.9323	47.0375	47.1402	47.2396	47.3368	47.4286	47.5197	47.6069	47.6937	47.7745	47.8548	47.9322	48.008	48.0837	48.1524	48.2207	48.289	48.3548	48.4186	48.4824	48.5421	48.5989	48.6556	48.7126	48.7668	48.8179	48.87	48.9222	48.9728	49.0183	49.0647	49.1114	49.1582	49.2015	49.2416	49.2817	49.3219	49.3622	49.403	49.4438	49.4782	49.5124	49.5471	49.5818	49.6165	49.6512	49.686
777	46.7103	46.822	46.931	47.0362	47.1389	47.2383	47.3355	47.4272	47.5184	47.6055	47.6924	47.7732	47.8534	47.9309	48.0066	48.0824	48.151	48.2193	48.2877	48.3534	48.4172	48.4811	48.5408	48.5975	48.6543	48.7113	48.7655	48.8166	48.8687	48.9209	48.9715	49.017	49.0633	49.1101	49.1569	49.2002	49.2403	49.2804	49.3206	49.3609	49.4017	49.4425	49.4769	49.5111	49.5459	49.5806	49.6153	49.65	49.6848
778	46.709	46.8207	46.9297	47.0349	47.1375	47.237	47.3342	47.4259	47.517	47.6042	47.691	47.7719	47.8521	47.9295	48.0053	48.081	48.1497	48.218	48.2863	48.352	48.4159	48.4797	48.5394	48.5962	48.6529	48.7099	48.7641	48.8152	48.8673	48.9195	48.9702	49.0157	49.062	49.1088	49.1556	49.1989	49.239	49.2792	49.3193	49.3596	49.4004	49.4413	49.4756	49.5099	49.5446	49.5793	49.6141	49.6488	49.6835
779	46.7077	46.8194	46.9284	47.0336	47.1362	47.2357	47.3328	47.4246	47.5157	47.6028	47.6897	47.7705	47.8507	47.9282	48.0039	48.0797	48.1483	48.2166	48.285	48.3507	48.4145	48.4784	48.5381	48.5948	48.6516	48.7086	48.7628	48.8139	48.866	48.9182	48.9689	49.0144	49.0607	49.1075	49.1543	49.1976	49.2377	49.2779	49.318	49.3583	49.3992	49.44	49.4744	49.5086	49.5434	49.5781	49.6128	49.6476	49.6823
780	46.7064	46.8181	46.9271	47.0323	47.1349	47.2343	47.3315	47.4232	47.5144	47.6015	47.6883	47.7692	47.8494	47.9268	48.0026	48.0783	48.1469	48.2153	48.2836	48.3493	48.4132	48.477	48.5367	48.5935	48.6502	48.7073	48.7615	48.8126	48.8647	48.9169	48.9675	49.0131	49.0594	49.1062	49.1529	49.1963	49.2364	49.2766	49.3167	49.357	49.3979	49.4388	49.4731	49.5074	49.5421	49.5769	49.6116	49.6464	49.6811
781	46.7051	46.8168	46.9258	47.031	47.1336	47.233	47.3302	47.4219	47.513	47.6001	47.687	47.7678	47.848	47.9255	48.0012	48.077	48.1456	48.2139	48.2822	48.348	48.4118	48.4756	48.5354	48.5921	48.6489	48.7059	48.7601	48.8112	48.8633	48.9156	48.9662	49.0117	49.0581	49.1049	49.1516	49.195	49.2351	49.2753	49.3154	49.3558	49.3966	49.4375	49.4719	49.5061	49.5409	49.5756	49.6104	49.6452	49.6799
782	46.7039	46.8155	46.9245	47.0296	47.1323	47.2317	47.3288	47.4206	47.5117	47.5988	47.6857	47.7665	47.8467	47.9241	47.9999	48.0756	48.1442	48.2126	48.2809	48.3466	48.4105	48.4743	48.534	48.5908	48.6475	48.7046	48.7588	48.8099	48.862	48.9142	48.9649	49.0104	49.0568	49.1035	49.1503	49.1937	49.2338	49.274	49.3142	49.3545	49.3954	49.4362	49.4706	49.5049	49.5396	49.5744	49.6092	49.6439	49.6787
783	46.7026	46.8142	46.9232	47.0283	47.1309	47.2304	47.3275	47.4192	47.5103	47.5975	47.6843	47.7651	47.8453	47.9228	47.9985	48.0743	48.1429	48.2112	48.2795	48.3453	48.4091	48.4729	48.5327	48.5894	48.6462	48.7032	48.7574	48.8085	48.8607	48.9129	48.9636	49.0091	49.0554	49.1022	49.149	49.1924	49.2325	49.2727	49.3129	49.3532	49.3941	49.435	49.4694	49.5036	49.5384	49.5732	49.6079	49.6427	49.6775
784	46.7013	46.8129	46.9219	47.027	47.1296	47.229	47.3262	47.4179	47.509	47.5961	47.683	47.7638	47.844	47.9214	47.9972	48.0729	48.1415	48.2099	48.2782	48.3439	48.4078	48.4716	48.5313	48.5881	48.6448	48.7019	48.7561	48.8072	48.8593	48.9116	48.9622	49.0078	49.0541	49.1009	49.1477	49.1911	49.2312	49.2714	49.3116	49.3519	49.3928	49.4337	49.4681	49.5024	49.5372	49.5719	49.6067	49.6415	49.6763
785	46.7	46.8116	46.9206	47.0257	47.1283	47.2277	47.3249	47.4166	47.5077	47.5948	47.6816	47.7624	47.8426	47.9201	47.9958	48.0715	48.1402	48.2085	48.2768	48.3426	48.4064	48.4702	48.53	48.5867	48.6435	48.7005	48.7548	48.8059	48.858	48.9102	48.9609	49.0065	49.0528	49.0996	49.1464	49.1898	49.23	49.2701	49.3103	49.3507	49.3915	49.4324	49.4668	49.5011	49.5359	49.5707	49.6055	49.6403	49.6751
786	46.6987	46.8103	46.9193	47.0244	47.127	47.2264	47.3235	47.4152	47.5063	47.5934	47.6803	47.7611	47.8413	47.9187	47.9945	48.0702	48.1388	48.2071	48.2755	48.3412	48.4051	48.4689	48.5286	48.5854	48.6422	48.6992	48.7534	48.8045	48.8567	48.9089	48.9596	49.0051	49.0515	49.0983	49.1451	49.1885	49.2287	49.2688	49.309	49.3494	49.3903	49.4312	49.4656	49.4999	49.5347	49.5695	49.6043	49.6391	49.6738
787	46.6974	46.809	46.918	47.0231	47.1257	47.2251	47.3222	47.4139	47.505	47.5921	47.6789	47.7597	47.8399	47.9174	47.9931	48.0688	48.1375	48.2058	48.2741	48.3399	48.4037	48.4675	48.5273	48.584	48.6408	48.6979	48.7521	48.8032	48.8553	48.9076	48.9583	49.0038	49.0502	49.097	49.1438	49.1872	49.2274	49.2676	49.3077	49.3481	49.389	49.4299	49.4643	49.4986	49.5334	49.5682	49.603	49.6378	49.6726
788	46.6961	46.8077	46.9167	47.0218	47.1244	47.2237	47.3209	47.4126	47.5037	47.5908	47.6776	47.7584	47.8386	47.916	47.9918	48.0675	48.1361	48.2044	48.2728	48.3385	48.4023	48.4662	48.5259	48.5827	48.6395	48.6965	48.7507	48.8019	48.854	48.9063	48.9569	49.0025	49.0489	49.0957	49.1425	49.1859	49.2261	49.2663	49.3065	49.3468	49.3877	49.4286	49.4631	49.4974	49.5322	49.567	49.6018	49.6366	49.6714
789	46.6948	46.8064	46.9153	47.0205	47.123	47.2224	47.3195	47.4112	47.5023	47.5894	47.6762	47.757	47.8372	47.9147	47.9904	48.0661	48.1348	48.2031	48.2714	48.3372	48.401	48.4648	48.5246	48.5813	48.6381	48.6952	48.7494	48.8005	48.8527	48.9049	48.9556	49.0012	49.0475	49.0944	49.1412	49.1846	49.2248	49.265	49.3052	49.3456	49.3865	49.4274	49.4618	49.4961	49.5309	49.5658	49.6006	49.6354	49.6702
790	46.6935	46.8051	46.914	47.0192	47.1217	47.2211	47.3182	47.4099	47.501	47.5881	47.6749	47.7557	47.8359	47.9133	47.989	48.0648	48.1334	48.2017	48.2701	48.3358	48.3996	48.4635	48.5232	48.58	48.6368	48.6938	48.7481	48.7992	48.8513	48.9036	48.9543	48.9999	49.0462	49.0931	49.1399	49.1833	49.2235	49.2637	49.3039	49.3443	49.3852	49.4261	49.4606	49.4949	49.5297	49.5645	49.5994	49.6342	49.669
791	46.6922	46.8038	46.9127	47.0178	47.1204	47.2198	47.3169	47.4086	47.4996	47.5867	47.6736	47.7543	47.8345	47.912	47.9877	48.0634	48.1321	48.2004	48.2687	48.3344	48.3983	48.4621	48.5219	48.5786	48.6354	48.6925	48.7467	48.7979	48.85	48.9023	48.953	48.9985	49.0449	49.0917	49.1386	49.182	49.2222	49.2624	49.3026	49.343	49.3839	49.4248	49.4593	49.4936	49.5285	49.5633	49.5981	49.633	49.6678
792	46.691	46.8025	46.9114	47.0165	47.1191	47.2185	47.3156	47.4072	47.4983	47.5854	47.6722	47.753	47.8332	47.9106	47.9863	48.0621	48.1307	48.199	48.2673	48.3331	48.3969	48.4608	48.5205	48.5773	48.6341	48.6911	48.7454	48.7965	48.8487	48.9009	48.9516	48.9972	49.0436	49.0904	49.1373	49.1807	49.2209	49.2611	49.3013	49.3417	49.3827	49.4236	49.458	49.4924	49.5272	49.5621	49.5969	49.6317	49.6666
793	46.6897	46.8012	46.9101	47.0152	47.1178	47.2171	47.3142	47.4059	47.497	47.5841	47.6709	47.7516	47.8318	47.9093	47.985	48.0607	48.1293	48.1977	48.266	48.3317	48.3956	48.4594	48.5192	48.576	48.6327	48.6898	48.744	48.7952	48.8474	48.8996	48.9503	48.9959	49.0423	49.0891	49.136	49.1794	49.2196	49.2598	49.3001	49.3405	49.3814	49.4223	49.4568	49.4911	49.526	49.5608	49.5957	49.6305	49.6654
794	46.6884	46.7999	46.9088	47.0139	47.1165	47.2158	47.3129	47.4046	47.4956	47.5827	47.6695	47.7503	47.8305	47.9079	47.9836	48.0594	48.128	48.1963	48.2646	48.3304	48.3942	48.4581	48.5178	48.5746	48.6314	48.6885	48.7427	48.7938	48.846	48.8983	48.949	48.9946	49.041	49.0878	49.1347	49.1781	49.2183	49.2585	49.2988	49.3392	49.3801	49.4211	49.4555	49.4899	49.5247	49.5596	49.5944	49.6293	49.6641
795	46.6871	46.7986	46.9075	47.0126	47.1151	47.2145	47.3116	47.4032	47.4943	47.5814	47.6682	47.749	47.8291	47.9066	47.9823	48.058	48.1266	48.195	48.2633	48.329	48.3929	48.4567	48.5165	48.5733	48.6301	48.6871	48.7414	48.7925	48.8447	48.8969	48.9477	48.9933	49.0397	49.0865	49.1334	49.1768	49.217	49.2572	49.2975	49.3379	49.3788	49.4198	49.4543	49.4886	49.5235	49.5584	49.5932	49.6281	49.6629
796	46.6858	46.7973	46.9062	47.0113	47.1138	47.2132	47.3102	47.4019	47.493	47.58	47.6668	47.7476	47.8278	47.9052	47.9809	48.0567	48.1253	48.1936	48.2619	48.3277	48.3915	48.4554	48.5151	48.5719	48.6287	48.6858	48.74	48.7912	48.8434	48.8956	48.9463	48.9919	49.0383	49.0852	49.132	49.1755	49.2157	49.256	49.2962	49.3366	49.3776	49.4185	49.453	49.4874	49.5223	49.5571	49.592	49.6269	49.6617
797	46.6845	46.796	46.9049	47.01	47.1125	47.2118	47.3089	47.4006	47.4916	47.5787	47.6655	47.7463	47.8264	47.9039	47.9796	48.0553	48.1239	48.1923	48.2606	48.3263	48.3902	48.454	48.5138	48.5706	48.6274	48.6844	48.7387	48.7898	48.842	48.8943	48.945	48.9906	49.037	49.0839	49.1307	49.1742	49.2144	49.2547	49.2949	49.3353	49.3763	49.4173	49.4518	49.4861	49.521	49.5559	49.5908	49.6256	49.6605
798	46.6832	46.7947	46.9036	47.0087	47.1112	47.2105	47.3076	47.3992	47.4903	47.5773	47.6641	47.7449	47.8251	47.9025	47.9782	48.0539	48.1226	48.1909	48.2592	48.325	48.3888	48.4527	48.5124	48.5692	48.626	48.6831	48.7373	48.7885	48.8407	48.893	48.9437	48.9893	49.0357	49.0826	49.1294	49.1729	49.2131	49.2534	49.2936	49.3341	49.375	49.416	49.4505	49.4849	49.5198	49.5547	49.5895	49.6244	49.6593
799	46.6819	46.7934	46.9023	47.0074	47.1099	47.2092	47.3063	47.3979	47.4889	47.576	47.6628	47.7436	47.8237	47.9012	47.9769	48.0526	48.1212	48.1895	48.2579	48.3236	48.3875	48.4513	48.5111	48.5679	48.6247	48.6817	48.736	48.7872	48.8394	48.8916	48.9424	48.988	49.0344	49.0813	49.1281	49.1716	49.2118	49.2521	49.2924	49.3328	49.3738	49.4147	49.4492	49.4836	49.5185	49.5534	49.5883	49.6232	49.6581
800	46.6806	46.7921	46.901	47.006	47.1085	47.2079	47.3049	47.3966	47.4876	47.5747	47.6615	47.7422	47.8224	47.8998	47.9755	48.0512	48.1199	48.1882	48.2565	48.3223	48.3861	48.45	48.5097	48.5665	48.6233	48.6804	48.7347	48.7858	48.838	48.8903	48.941	48.9867	49.0331	49.0799	49.1268	49.1703	49.2105	49.2508	49.2911	49.3315	49.3725	49.4135	49.448	49.4824	49.5173	49.5522	49.5871	49.622	49.6569
801	46.6794	46.7908	46.8997	47.0047	47.1072	47.2065	47.3036	47.3952	47.4863	47.5733	47.6601	47.7409	47.821	47.8985	47.9742	48.0499	48.1185	48.1868	48.2552	48.3209	48.3848	48.4486	48.5084	48.5652	48.622	48.6791	48.7333	48.7845	48.8367	48.889	48.9397	48.9853	49.0318	49.0786	49.1255	49.169	49.2092	49.2495	49.2898	49.3302	49.3712	49.4122	49.4467	49.4811	49.516	49.5509	49.5859	49.6208	49.6557
802	46.6781	46.7895	46.8984	47.0034	47.1059	47.2052	47.3023	47.3939	47.4849	47.572	47.6588	47.7395	47.8197	47.8971	47.9728	48.0485	48.1172	48.1855	48.2538	48.3196	48.3834	48.4473	48.507	48.5638	48.6206	48.6777	48.732	48.7832	48.8354	48.8876	48.9384	48.984	49.0304	49.0773	49.1242	49.1677	49.2079	49.2482	49.2885	49.329	49.37	49.4109	49.4455	49.4799	49.5148	49.5497	49.5846	49.6195	49.6545
803	46.6768	46.7882	46.8971	47.0021	47.1046	47.2039	47.3009	47.3926	47.4836	47.5706	47.6574	47.7382	47.8183	47.8957	47.9715	48.0472	48.1158	48.1841	48.2525	48.3182	48.3821	48.4459	48.5057	48.5625	48.6193	48.6764	48.7306	48.7818	48.834	48.8863	48.9371	48.9827	49.0291	49.076	49.1229	49.1664	49.2066	49.2469	49.2872	49.3277	49.3687	49.4097	49.4442	49.4786	49.5136	49.5485	49.5834	49.6183	49.6532
804	46.6755	46.787	46.8958	47.0008	47.1033	47.2026	47.2996	47.3912	47.4823	47.5693	47.6561	47.7368	47.817	47.8944	47.9701	48.0458	48.1144	48.1828	48.2511	48.3168	48.3807	48.4446	48.5043	48.5611	48.6179	48.675	48.7293	48.7805	48.8327	48.885	48.9357	48.9814	49.0278	49.0747	49.1216	49.1651	49.2054	49.2456	49.2859	49.3264	49.3674	49.4084	49.443	49.4774	49.5123	49.5472	49.5822	49.6171	49.652
805	46.6742	46.7857	46.8945	46.9995	47.102	47.2013	47.2983	47.3899	47.4809	47.568	47.6547	47.7355	47.8156	47.893	47.9688	48.0445	48.1131	48.1814	48.2497	48.3155	48.3794	48.4432	48.503	48.5598	48.6166	48.6737	48.728	48.7791	48.8314	48.8837	48.9344	48.98	49.0265	49.0734	49.1203	49.1638	49.2041	49.2444	49.2847	49.3251	49.3661	49.4071	49.4417	49.4761	49.5111	49.546	49.5809	49.6159	49.6508
806	46.6729	46.7844	46.8932	46.9982	47.1006	47.1999	47.297	47.3886	47.4796	47.5666	47.6534	47.7341	47.8143	47.8917	47.9674	48.0431	48.1117	48.1801	48.2484	48.3141	48.378	48.4419	48.5016	48.5584	48.6153	48.6723	48.7266	48.7778	48.83	48.8823	48.9331	48.9787	49.0252	49.0721	49.119	49.1625	49.2028	49.2431	49.2834	49.3239	49.3649	49.4059	49.4404	49.4749	49.5098	49.5448	49.5797	49.6147	49.6496
807	46.6716	46.7831	46.8919	46.9969	47.0993	47.1986	47.2956	47.3872	47.4782	47.5653	47.652	47.7328	47.8129	47.8903	47.9661	48.0418	48.1104	48.1787	48.247	48.3128	48.3766	48.4405	48.5003	48.5571	48.6139	48.671	48.7253	48.7765	48.8287	48.881	48.9318	48.9774	49.0239	49.0708	49.1177	49.1612	49.2015	49.2418	49.2821	49.3226	49.3636	49.4046	49.4392	49.4736	49.5086	49.5435	49.5785	49.6134	49.6484
808	46.6703	46.7818	46.8906	46.9956	47.098	47.1973	47.2943	47.3859	47.4769	47.5639	47.6507	47.7314	47.8116	47.889	47.9647	48.0404	48.109	48.1774	48.2457	48.3114	48.3753	48.4392	48.4989	48.5557	48.6126	48.6697	48.7239	48.7751	48.8274	48.8797	48.9304	48.9761	49.0225	49.0695	49.1164	49.1599	49.2002	49.2405	49.2808	49.3213	49.3623	49.4034	49.4379	49.4724	49.5073	49.5423	49.5773	49.6122	49.6472
809	46.669	46.7805	46.8893	46.9942	47.0967	47.196	47.293	47.3846	47.4756	47.5626	47.6494	47.7301	47.8102	47.8876	47.9633	48.0391	48.1077	48.176	48.2443	48.3101	48.3739	48.4378	48.4976	48.5544	48.6112	48.6683	48.7226	48.7738	48.826	48.8783	48.9291	48.9748	49.0212	49.0681	49.1151	49.1586	49.1989	49.2392	49.2795	49.32	49.3611	49.4021	49.4367	49.4711	49.5061	49.5411	49.576	49.611	49.646
810	46.6678	46.7792	46.888	46.9929	47.0954	47.1946	47.2916	47.3832	47.4742	47.5613	47.648	47.7288	47.8089	47.8863	47.962	48.0377	48.1063	48.1746	48.243	48.3087	48.3726	48.4365	48.4962	48.553	48.6099	48.667	48.7213	48.7725	48.8247	48.877	48.9278	48.9734	49.0199	49.0668	49.1138	49.1573	49.1976	49.2379	49.2782	49.3188	49.3598	49.4008	49.4354	49.4699	49.5049	49.5398	49.5748	49.6098	49.6448
811	46.6665	46.7779	46.8867	46.9916	47.0941	47.1933	47.2903	47.3819	47.4729	47.5599	47.6467	47.7274	47.8075	47.8849	47.9606	48.0363	48.105	48.1733	48.2416	48.3074	48.3712	48.4351	48.4949	48.5517	48.6085	48.6656	48.7199	48.7711	48.8234	48.8757	48.9265	48.9721	49.0186	49.0655	49.1125	49.156	49.1963	49.2366	49.277	49.3175	49.3585	49.3996	49.4342	49.4686	49.5036	49.5386	49.5736	49.6086	49.6435
812	46.6652	46.7766	46.8853	46.9903	47.0927	47.192	47.289	47.3806	47.4716	47.5586	47.6453	47.7261	47.8062	47.8836	47.9593	48.035	48.1036	48.1719	48.2403	48.306	48.3699	48.4338	48.4935	48.5503	48.6072	48.6643	48.7186	48.7698	48.822	48.8743	48.9251	48.9708	49.0173	49.0642	49.1112	49.1547	49.195	49.2353	49.2757	49.3162	49.3572	49.3983	49.4329	49.4674	49.5024	49.5374	49.5724	49.6073	49.6423
813	46.6639	46.7753	46.884	46.989	47.0914	47.1907	47.2877	47.3792	47.4702	47.5572	47.644	47.7247	47.8048	47.8822	47.9579	48.0336	48.1023	48.1706	48.2389	48.3047	48.3685	48.4324	48.4922	48.549	48.6058	48.6629	48.7172	48.7685	48.8207	48.873	48.9238	48.9695	49.016	49.0629	49.1098	49.1534	49.1937	49.2341	49.2744	49.3149	49.356	49.397	49.4316	49.4661	49.5011	49.5361	49.5711	49.6061	49.6411
814	46.6626	46.774	46.8827	46.9877	47.0901	47.1893	47.2863	47.3779	47.4689	47.5559	47.6426	47.7234	47.8035	47.8809	47.9566	48.0323	48.1009	48.1692	48.2376	48.3033	48.3672	48.431	48.4908	48.5477	48.6045	48.6616	48.7159	48.7671	48.8194	48.8717	48.9225	48.9682	49.0147	49.0616	49.1085	49.1521	49.1924	49.2328	49.2731	49.3136	49.3547	49.3958	49.4304	49.4649	49.4999	49.5349	49.5699	49.6049	49.6399
815	46.6613	46.7727	46.8814	46.9864	47.0888	47.188	47.285	47.3766	47.4675	47.5546	47.6413	47.722	47.8021	47.8795	47.9552	48.0309	48.0996	48.1679	48.2362	48.302	48.3658	48.4297	48.4895	48.5463	48.6031	48.6603	48.7146	48.7658	48.818	48.8704	48.9212	48.9668	49.0133	49.0603	49.1072	49.1508	49.1911	49.2315	49.2718	49.3124	49.3534	49.3945	49.4291	49.4636	49.4987	49.5337	49.5687	49.6037	49.6387
816	46.66	46.7714	46.8801	46.9851	47.0875	47.1867	47.2837	47.3752	47.4662	47.5532	47.6399	47.7207	47.8008	47.8782	47.9539	48.0296	48.0982	48.1665	48.2348	48.3006	48.3645	48.4283	48.4881	48.545	48.6018	48.6589	48.7132	48.7644	48.8167	48.869	48.9198	48.9655	49.012	49.059	49.1059	49.1494	49.1898	49.2302	49.2706	49.3111	49.3522	49.3932	49.4279	49.4624	49.4974	49.5324	49.5674	49.6025	49.6375
817	46.6587	46.7701	46.8788	46.9838	47.0862	47.1854	47.2823	47.3739	47.4649	47.5519	47.6386	47.7193	47.7994	47.8768	47.9525	48.0282	48.0968	48.1652	48.2335	48.2992	48.3631	48.427	48.4868	48.5436	48.6005	48.6576	48.7119	48.7631	48.8154	48.8677	48.9185	48.9642	49.0107	49.0577	49.1046	49.1481	49.1885	49.2289	49.2693	49.3098	49.3509	49.392	49.4266	49.4611	49.4962	49.5312	49.5662	49.6012	49.6363
818	46.6574	46.7688	46.8775	46.9824	47.0848	47.1841	47.281	47.3726	47.4635	47.5505	47.6373	47.718	47.7981	47.8755	47.9512	48.0269	48.0955	48.1638	48.2321	48.2979	48.3618	48.4256	48.4854	48.5423	48.5991	48.6562	48.7105	48.7618	48.814	48.8664	48.9172	48.9629	49.0094	49.0564	49.1033	49.1468	49.1872	49.2276	49.268	49.3085	49.3496	49.3907	49.4254	49.4599	49.4949	49.53	49.565	49.6	49.6351
819	46.6562	46.7675	46.8762	46.9811	47.0835	47.1827	47.2797	47.3712	47.4622	47.5492	47.6359	47.7166	47.7967	47.8741	47.9498	48.0255	48.0941	48.1625	48.2308	48.2965	48.3604	48.4243	48.4841	48.5409	48.5978	48.6549	48.7092	48.7604	48.8127	48.865	48.9158	48.9616	49.0081	49.055	49.102	49.1455	49.1859	49.2263	49.2667	49.3073	49.3484	49.3894	49.4241	49.4586	49.4937	49.5287	49.5638	49.5988	49.6338
820	46.6549	46.7662	46.8749	46.9798	47.0822	47.1814	47.2784	47.3699	47.4609	47.5478	47.6346	47.7153	47.7954	47.8728	47.9485	48.0242	48.0928	48.1611	48.2294	48.2952	48.3591	48.4229	48.4827	48.5396	48.5964	48.6535	48.7079	48.7591	48.8114	48.8637	48.9145	48.9602	49.0068	49.0537	49.1007	49.1442	49.1846	49.225	49.2654	49.306	49.3471	49.3882	49.4229	49.4574	49.4924	49.5275	49.5625	49.5976	49.6326
821	46.6536	46.7649	46.8736	46.9785	47.0809	47.1801	47.277	47.3686	47.4595	47.5465	47.6332	47.7139	47.794	47.8714	47.9471	48.0228	48.0914	48.1598	48.2281	48.2938	48.3577	48.4216	48.4814	48.5382	48.5951	48.6522	48.7065	48.7578	48.81	48.8624	48.9132	48.9589	49.0054	49.0524	49.0994	49.1429	49.1833	49.2237	49.2641	49.3047	49.3458	49.3869	49.4216	49.4561	49.4912	49.5263	49.5613	49.5964	49.6314
822	46.6523	46.7636	46.8723	46.9772	47.0796	47.1788	47.2757	47.3672	47.4582	47.5452	47.6319	47.7126	47.7927	47.8701	47.9458	48.0215	48.0901	48.1584	48.2267	48.2925	48.3564	48.4202	48.48	48.5369	48.5937	48.6509	48.7052	48.7564	48.8087	48.8611	48.9119	48.9576	49.0041	49.0511	49.0981	49.1416	49.182	49.2225	49.2629	49.3034	49.3445	49.3857	49.4203	49.4549	49.49	49.525	49.5601	49.5951	49.6302
823	46.651	46.7623	46.871	46.9759	47.0782	47.1774	47.2744	47.3659	47.4568	47.5438	47.6305	47.7112	47.7913	47.8687	47.9444	48.0201	48.0887	48.157	48.2254	48.2911	48.355	48.4189	48.4787	48.5355	48.5924	48.6495	48.7038	48.7551	48.8074	48.8597	48.9105	48.9563	49.0028	49.0498	49.0968	49.1403	49.1808	49.2212	49.2616	49.3022	49.3433	49.3844	49.4191	49.4536	49.4887	49.5238	49.5589	49.5939	49.629
824	46.6497	46.761	46.8697	46.9746	47.0769	47.1761	47.273	47.3646	47.4555	47.5425	47.6292	47.7099	47.79	47.8674	47.9431	48.0187	48.0874	48.1557	48.224	48.2898	48.3537	48.4175	48.4773	48.5342	48.591	48.6482	48.7025	48.7538	48.806	48.8584	48.9092	48.955	49.0015	49.0485	49.0955	49.139	49.1795	49.2199	49.2603	49.3009	49.342	49.3831	49.4178	49.4524	49.4875	49.5225	49.5576	49.5927	49.6278
825	46.6484	46.7597	46.8684	46.9733	47.0756	47.1748	47.2717	47.3632	47.4542	47.5411	47.6278	47.7085	47.7886	47.866	47.9417	48.0174	48.086	48.1543	48.2227	48.2884	48.3523	48.4162	48.476	48.5328	48.5897	48.6468	48.7012	48.7524	48.8047	48.8571	48.9079	48.9536	49.0002	49.0472	49.0942	49.1377	49.1782	49.2186	49.259	49.2996	49.3407	49.3819	49.4166	49.4511	49.4862	49.5213	49.5564	49.5915	49.6266
826	46.6471	46.7584	46.8671	46.972	47.0743	47.1735	47.2704	47.3619	47.4528	47.5398	47.6265	47.7072	47.7873	47.8647	47.9404	48.016	48.0847	48.153	48.2213	48.2871	48.3509	48.4148	48.4746	48.5315	48.5883	48.6455	48.6998	48.7511	48.8034	48.8557	48.9066	48.9523	48.9989	49.0459	49.0929	49.1364	49.1769	49.2173	49.2577	49.2983	49.3395	49.3806	49.4153	49.4499	49.485	49.5201	49.5552	49.5903	49.6254
827	46.6458	46.7571	46.8658	46.9706	47.073	47.1721	47.2691	47.3606	47.4515	47.5385	47.6252	47.7059	47.7859	47.8633	47.939	48.0147	48.0833	48.1516	48.2199	48.2857	48.3496	48.4135	48.4733	48.5301	48.587	48.6441	48.6985	48.7497	48.802	48.8544	48.9052	48.951	48.9975	49.0446	49.0916	49.1351	49.1756	49.216	49.2564	49.297	49.3382	49.3793	49.4141	49.4486	49.4837	49.5188	49.5539	49.589	49.6241
828	46.6445	46.7558	46.8645	46.9693	47.0717	47.1708	47.2677	47.3592	47.4502	47.5371	47.6238	47.7045	47.7846	47.862	47.9376	48.0133	48.082	48.1503	48.2186	48.2844	48.3482	48.4121	48.4719	48.5288	48.5857	48.6428	48.6971	48.7484	48.8007	48.8531	48.9039	48.9497	48.9962	49.0432	49.0903	49.1338	49.1743	49.2147	49.2552	49.2958	49.3369	49.3781	49.4128	49.4474	49.4825	49.5176	49.5527	49.5878	49.6229
829	46.6433	46.7545	46.8632	46.968	47.0703	47.1695	47.2664	47.3579	47.4488	47.5358	47.6225	47.7032	47.7832	47.8606	47.9363	48.012	48.0806	48.1489	48.2172	48.283	48.3469	48.4108	48.4706	48.5274	48.5843	48.6415	48.6958	48.7471	48.7994	48.8518	48.9026	48.9484	48.9949	49.0419	49.0889	49.1325	49.173	49.2134	49.2539	49.2945	49.3356	49.3768	49.4115	49.4461	49.4813	49.5164	49.5515	49.5866	49.6217
830	46.642	46.7532	46.8619	46.9667	47.069	47.1682	47.2651	47.3566	47.4475	47.5344	47.6211	47.7018	47.7819	47.8593	47.9349	48.0106	48.0792	48.1476	48.2159	48.2817	48.3455	48.4094	48.4692	48.5261	48.583	48.6401	48.6945	48.7457	48.798	48.8504	48.9013	48.947	48.9936	49.0406	49.0876	49.1312	49.1717	49.2121	49.2526	49.2932	49.3344	49.3755	49.4103	49.4449	49.48	49.5151	49.5503	49.5854	49.6205
831	46.6407	46.7519	46.8606	46.9654	47.0677	47.1668	47.2637	47.3552	47.4461	47.5331	47.6198	47.7005	47.7805	47.8579	47.9336	48.0093	48.0779	48.1462	48.2145	48.2803	48.3442	48.4081	48.4679	48.5247	48.5816	48.6388	48.6931	48.7444	48.7967	48.8491	48.8999	48.9457	48.9923	49.0393	49.0863	49.1299	49.1704	49.2109	49.2513	49.2919	49.3331	49.3743	49.409	49.4436	49.4788	49.5139	49.549	49.5842	49.6193
832	46.6394	46.7506	46.8593	46.9641	47.0664	47.1655	47.2624	47.3539	47.4448	47.5318	47.6184	47.6991	47.7792	47.8566	47.9322	48.0079	48.0765	48.1449	48.2132	48.2789	48.3428	48.4067	48.4665	48.5234	48.5803	48.6374	48.6918	48.7431	48.7954	48.8478	48.8986	48.9444	48.991	49.038	49.085	49.1286	49.1691	49.2096	49.25	49.2907	49.3318	49.373	49.4078	49.4424	49.4775	49.5127	49.5478	49.5829	49.6181
833	46.6381	46.7493	46.858	46.9628	47.0651	47.1642	47.2611	47.3526	47.4435	47.5304	47.6171	47.6978	47.7778	47.8552	47.9309	48.0066	48.0752	48.1435	48.2118	48.2776	48.3415	48.4054	48.4652	48.5221	48.5789	48.6361	48.6904	48.7417	48.794	48.8464	48.8973	48.9431	48.9896	49.0367	49.0837	49.1273	49.1678	49.2083	49.2487	49.2894	49.3306	49.3717	49.4065	49.4411	49.4763	49.5114	49.5466	49.5817	49.6169
834	46.6368	46.748	46.8566	46.9615	47.0638	47.1629	47.2598	47.3512	47.4421	47.5291	47.6157	47.6964	47.7765	47.8539	47.9295	48.0052	48.0738	48.1421	48.2105	48.2762	48.3401	48.404	48.4638	48.5207	48.5776	48.6347	48.6891	48.7404	48.7927	48.8451	48.896	48.9417	48.9883	49.0354	49.0824	49.126	49.1665	49.207	49.2475	49.2881	49.3293	49.3705	49.4053	49.4399	49.475	49.5102	49.5454	49.5805	49.6157
835	46.6355	46.7467	46.8553	46.9602	47.0624	47.1616	47.2584	47.3499	47.4408	47.5277	47.6144	47.6951	47.7751	47.8525	47.9282	48.0038	48.0725	48.1408	48.2091	48.2749	48.3388	48.4027	48.4625	48.5194	48.5762	48.6334	48.6878	48.739	48.7914	48.8438	48.8946	48.9404	48.987	49.0341	49.0811	49.1247	49.1652	49.2057	49.2462	49.2868	49.328	49.3692	49.404	49.4386	49.4738	49.509	49.5441	49.5793	49.6145
836	46.6342	46.7454	46.854	46.9588	47.0611	47.1602	47.2571	47.3486	47.4395	47.5264	47.6131	47.6937	47.7738	47.8512	47.9268	48.0025	48.0711	48.1394	48.2078	48.2735	48.3374	48.4013	48.4611	48.518	48.5749	48.6321	48.6864	48.7377	48.79	48.8424	48.8933	48.9391	48.9857	49.0328	49.0798	49.1234	49.1639	49.2044	49.2449	49.2856	49.3268	49.368	49.4027	49.4374	49.4726	49.5077	49.5429	49.5781	49.6132
837	46.6329	46.7441	46.8527	46.9575	47.0598	47.1589	47.2558	47.3472	47.4381	47.525	47.6117	47.6924	47.7724	47.8498	47.9255	48.0011	48.0698	48.1381	48.2064	48.2722	48.3361	48.4	48.4598	48.5167	48.5735	48.6307	48.6851	48.7364	48.7887	48.8411	48.892	48.9378	48.9844	49.0314	49.0785	49.1221	49.1626	49.2031	49.2436	49.2843	49.3255	49.3667	49.4015	49.4361	49.4713	49.5065	49.5417	49.5769	49.612
838	46.6317	46.7429	46.8514	46.9562	47.0585	47.1576	47.2544	47.3459	47.4368	47.5237	47.6104	47.691	47.7711	47.8485	47.9241	47.9998	48.0684	48.1367	48.205	48.2708	48.3347	48.3986	48.4584	48.5153	48.5722	48.6294	48.6837	48.735	48.7874	48.8398	48.8907	48.9365	48.9831	49.0301	49.0772	49.1208	49.1613	49.2018	49.2423	49.283	49.3242	49.3654	49.4002	49.4349	49.4701	49.5053	49.5404	49.5756	49.6108
839	46.6304	46.7416	46.8501	46.9549	47.0572	47.1563	47.2531	47.3446	47.4354	47.5224	47.609	47.6897	47.7697	47.8471	47.9228	47.9984	48.0671	48.1354	48.2037	48.2695	48.3334	48.3973	48.4571	48.514	48.5709	48.628	48.6824	48.7337	48.786	48.8385	48.8893	48.9351	48.9818	49.0288	49.0759	49.1195	49.16	49.2005	49.2411	49.2817	49.3229	49.3642	49.399	49.4336	49.4688	49.504	49.5392	49.5744	49.6096
840	46.6291	46.7403	46.8488	46.9536	47.0558	47.1549	47.2518	47.3432	47.4341	47.521	47.6077	47.6883	47.7684	47.8458	47.9214	47.9971	48.0657	48.134	48.2023	48.2681	48.332	48.3959	48.4557	48.5126	48.5695	48.6267	48.6811	48.7324	48.7847	48.8371	48.888	48.9338	48.9804	49.0275	49.0746	49.1182	49.1587	49.1993	49.2398	49.2805	49.3217	49.3629	49.3977	49.4324	49.4676	49.5028	49.538	49.5732	49.6084
841	46.6278	46.739	46.8475	46.9523	47.0545	47.1536	47.2505	47.3419	47.4328	47.5197	47.6063	47.687	47.767	47.8444	47.9201	47.9957	48.0643	48.1327	48.201	48.2668	48.3307	48.3946	48.4544	48.5113	48.5682	48.6253	48.6797	48.731	48.7834	48.8358	48.8867	48.9325	48.9791	49.0262	49.0733	49.1169	49.1575	49.198	49.2385	49.2792	49.3204	49.3616	49.3965	49.4311	49.4664	49.5016	49.5368	49.572	49.6072
842	46.6265	46.7377	46.8462	46.951	47.0532	47.1523	47.2491	47.3406	47.4314	47.5183	47.605	47.6856	47.7657	47.8431	47.9187	47.9944	48.063	48.1313	48.1996	48.2654	48.3293	48.3932	48.453	48.5099	48.5668	48.624	48.6784	48.7297	48.782	48.8345	48.8854	48.9312	48.9778	49.0249	49.072	49.1156	49.1562	49.1967	49.2372	49.2779	49.3191	49.3604	49.3952	49.4299	49.4651	49.5003	49.5355	49.5708	49.606
843	46.6252	46.7364	46.8449	46.9497	47.0519	47.151	47.2478	47.3392	47.4301	47.517	47.6036	47.6843	47.7643	47.8417	47.9174	47.993	48.0616	48.13	48.1983	48.2641	48.328	48.3919	48.4517	48.5086	48.5655	48.6227	48.677	48.7284	48.7807	48.8331	48.884	48.9299	48.9765	49.0236	49.0707	49.1143	49.1549	49.1954	49.2359	49.2766	49.3179	49.3591	49.3939	49.4286	49.4639	49.4991	49.5343	49.5695	49.6048
844	46.6239	46.7351	46.8436	46.9484	47.0506	47.1496	47.2465	47.3379	47.4288	47.5157	47.6023	47.683	47.763	47.8404	47.916	47.9917	48.0603	48.1286	48.1969	48.2627	48.3266	48.3905	48.4503	48.5072	48.5641	48.6213	48.6757	48.727	48.7794	48.8318	48.8827	48.9285	48.9752	49.0223	49.0694	49.113	49.1536	49.1941	49.2346	49.2753	49.3166	49.3578	49.3927	49.4274	49.4626	49.4979	49.5331	49.5683	49.6035
845	46.6226	46.7338	46.8423	46.947	47.0493	47.1483	47.2451	47.3366	47.4274	47.5143	47.601	47.6816	47.7616	47.839	47.9147	47.9903	48.0589	48.1273	48.1956	48.2613	48.3252	48.3892	48.449	48.5059	48.5628	48.62	48.6744	48.7257	48.778	48.8305	48.8814	48.9272	48.9739	49.021	49.068	49.1117	49.1523	49.1928	49.2334	49.2741	49.3153	49.3566	49.3914	49.4261	49.4614	49.4966	49.5319	49.5671	49.6023
846	46.6213	46.7325	46.841	46.9457	47.0479	47.147	47.2438	47.3352	47.4261	47.513	47.5996	47.6803	47.7603	47.8376	47.9133	47.989	48.0576	48.1259	48.1942	48.26	48.3239	48.3878	48.4476	48.5045	48.5614	48.6186	48.673	48.7243	48.7767	48.8292	48.8801	48.9259	48.9725	49.0196	49.0667	49.1104	49.151	49.1915	49.2321	49.2728	49.3141	49.3553	49.3902	49.4249	49.4601	49.4954	49.5306	49.5659	49.6011
847	46.6201	46.7312	46.8397	46.9444	47.0466	47.1457	47.2425	47.3339	47.4247	47.5116	47.5983	47.6789	47.7589	47.8363	47.9119	47.9876	48.0562	48.1245	48.1929	48.2586	48.3225	48.3864	48.4463	48.5032	48.5601	48.6173	48.6717	48.723	48.7754	48.8278	48.8787	48.9246	48.9712	49.0183	49.0654	49.1091	49.1497	49.1902	49.2308	49.2715	49.3128	49.354	49.3889	49.4237	49.4589	49.4942	49.5294	49.5647	49.5999
848	46.6188	46.7299	46.8384	46.9431	47.0453	47.1444	47.2412	47.3326	47.4234	47.5103	47.5969	47.6776	47.7576	47.8349	47.9106	47.9862	48.0549	48.1232	48.1915	48.2573	48.3212	48.3851	48.4449	48.5018	48.5588	48.6159	48.6703	48.7217	48.774	48.8265	48.8774	48.9233	48.9699	49.017	49.0641	49.1078	49.1484	49.1889	49.2295	49.2702	49.3115	49.3528	49.3877	49.4224	49.4577	49.4929	49.5282	49.5634	49.5987
849	46.6175	46.7286	46.8371	46.9418	47.044	47.143	47.2398	47.3313	47.4221	47.509	47.5956	47.6762	47.7562	47.8336	47.9092	47.9849	48.0535	48.1218	48.1902	48.2559	48.3198	48.3837	48.4436	48.5005	48.5574	48.6146	48.669	48.7203	48.7727	48.8252	48.8761	48.9219	48.9686	49.0157	49.0628	49.1065	49.1471	49.1877	49.2282	49.269	49.3102	49.3515	49.3864	49.4212	49.4564	49.4917	49.5269	49.5622	49.5975
850	46.6162	46.7273	46.8358	46.9405	47.0427	47.1417	47.2385	47.3299	47.4207	47.5076	47.5942	47.6749	47.7549	47.8322	47.9079	47.9835	48.0522	48.1205	48.1888	48.2546	48.3185	48.3824	48.4422	48.4991	48.5561	48.6133	48.6677	48.719	48.7714	48.8238	48.8748	48.9206	48.9673	49.0144	49.0615	49.1052	49.1458	49.1864	49.2269	49.2677	49.309	49.3503	49.3851	49.4199	49.4552	49.4904	49.5257	49.561	49.5963
851	46.6149	46.726	46.8345	46.9392	47.0414	47.1404	47.2372	47.3286	47.4194	47.5063	47.5929	47.6735	47.7535	47.8309	47.9065	47.9822	48.0508	48.1191	48.1874	48.2532	48.3171	48.381	48.4409	48.4978	48.5547	48.6119	48.6663	48.7177	48.77	48.8225	48.8734	48.9193	48.966	49.0131	49.0602	49.1039	49.1445	49.1851	49.2257	49.2664	49.3077	49.349	49.3839	49.4187	49.4539	49.4892	49.5245	49.5598	49.5951
852	46.6136	46.7247	46.8332	46.9379	47.04	47.1391	47.2358	47.3273	47.4181	47.5049	47.5915	47.6722	47.7522	47.8295	47.9052	47.9808	48.0495	48.1178	48.1861	48.2519	48.3158	48.3797	48.4395	48.4964	48.5534	48.6106	48.665	48.7163	48.7687	48.8212	48.8721	48.918	48.9646	49.0118	49.0589	49.1026	49.1432	49.1838	49.2244	49.2651	49.3064	49.3477	49.3826	49.4174	49.4527	49.488	49.5233	49.5586	49.5938
853	46.6123	46.7234	46.8319	46.9366	47.0387	47.1377	47.2345	47.3259	47.4167	47.5036	47.5902	47.6708	47.7509	47.8282	47.9038	47.9795	48.0481	48.1164	48.1847	48.2505	48.3144	48.3783	48.4382	48.4951	48.552	48.6092	48.6636	48.715	48.7674	48.8198	48.8708	48.9167	48.9633	49.0105	49.0576	49.1013	49.1419	49.1825	49.2231	49.2639	49.3052	49.3465	49.3814	49.4162	49.4514	49.4867	49.522	49.5573	49.5926
854	46.611	46.7221	46.8306	46.9352	47.0374	47.1364	47.2332	47.3246	47.4154	47.5023	47.5888	47.6695	47.7495	47.8268	47.9025	47.9781	48.0467	48.1151	48.1834	48.2492	48.3131	48.377	48.4368	48.4938	48.5507	48.6079	48.6623	48.7137	48.766	48.8185	48.8695	48.9153	48.962	49.0092	49.0563	49.1	49.1406	49.1812	49.2218	49.2626	49.3039	49.3452	49.3801	49.4149	49.4502	49.4855	49.5208	49.5561	49.5914
855	46.6097	46.7208	46.8293	46.9339	47.0361	47.1351	47.2319	47.3233	47.414	47.5009	47.5875	47.6681	47.7482	47.8255	47.9011	47.9768	48.0454	48.1137	48.182	48.2478	48.3117	48.3756	48.4355	48.4924	48.5493	48.6065	48.661	48.7123	48.7647	48.8172	48.8681	48.914	48.9607	49.0078	49.055	49.0987	49.1393	49.1799	49.2205	49.2613	49.3026	49.3439	49.3789	49.4137	49.449	49.4843	49.5196	49.5549	49.5902
856	46.6085	46.7195	46.8279	46.9326	47.0348	47.1338	47.2305	47.3219	47.4127	47.4996	47.5862	47.6668	47.7468	47.8241	47.8998	47.9754	48.044	48.1124	48.1807	48.2465	48.3104	48.3743	48.4341	48.4911	48.548	48.6052	48.6596	48.711	48.7634	48.8159	48.8668	48.9127	48.9594	49.0065	49.0537	49.0974	49.138	49.1786	49.2192	49.26	49.3013	49.3427	49.3776	49.4124	49.4477	49.483	49.5184	49.5537	49.589
857	46.6072	46.7182	46.8266	46.9313	47.0335	47.1324	47.2292	47.3206	47.4114	47.4982	47.5848	47.6654	47.7455	47.8228	47.8984	47.9741	48.0427	48.111	48.1793	48.2451	48.309	48.3729	48.4328	48.4897	48.5466	48.6039	48.6583	48.7096	48.762	48.8145	48.8655	48.9114	48.9581	49.0052	49.0524	49.0961	49.1367	49.1774	49.218	49.2588	49.3001	49.3414	49.3763	49.4112	49.4465	49.4818	49.5171	49.5525	49.5878
858	46.6059	46.7169	46.8253	46.93	47.0321	47.1311	47.2279	47.3193	47.41	47.4969	47.5835	47.6641	47.7441	47.8214	47.8971	47.9727	48.0413	48.1096	48.178	48.2437	48.3077	48.3716	48.4314	48.4884	48.5453	48.6025	48.6569	48.7083	48.7607	48.8132	48.8642	48.9101	48.9568	49.0039	49.0511	49.0948	49.1354	49.1761	49.2167	49.2575	49.2988	49.3401	49.3751	49.4099	49.4452	49.4806	49.5159	49.5512	49.5866
859	46.6046	46.7156	46.824	46.9287	47.0308	47.1298	47.2265	47.3179	47.4087	47.4955	47.5821	47.6627	47.7428	47.8201	47.8957	47.9714	48.04	48.1083	48.1766	48.2424	48.3063	48.3702	48.4301	48.487	48.544	48.6012	48.6556	48.707	48.7594	48.8119	48.8628	48.9087	48.9554	49.0026	49.0498	49.0935	49.1341	49.1748	49.2154	49.2562	49.2975	49.3389	49.3738	49.4087	49.444	49.4793	49.5147	49.55	49.5854
860	46.6033	46.7143	46.8227	46.9274	47.0295	47.1285	47.2252	47.3166	47.4074	47.4942	47.5808	47.6614	47.7414	47.8187	47.8944	47.97	48.0386	48.1069	48.1753	48.241	48.305	48.3689	48.4287	48.4857	48.5426	48.5998	48.6543	48.7056	48.7581	48.8105	48.8615	48.9074	48.9541	49.0013	49.0485	49.0922	49.1329	49.1735	49.2141	49.2549	49.2963	49.3376	49.3726	49.4074	49.4428	49.4781	49.5134	49.5488	49.5841
861	46.602	46.713	46.8214	46.9261	47.0282	47.1271	47.2239	47.3153	47.406	47.4929	47.5794	47.6601	47.7401	47.8174	47.893	47.9686	48.0373	48.1056	48.1739	48.2397	48.3036	48.3675	48.4274	48.4843	48.5413	48.5985	48.6529	48.7043	48.7567	48.8092	48.8602	48.9061	48.9528	49	49.0472	49.0909	49.1316	49.1722	49.2128	49.2536	49.295	49.3363	49.3713	49.4062	49.4415	49.4769	49.5122	49.5476	49.5829
862	46.6007	46.7117	46.8201	46.9247	47.0269	47.1258	47.2226	47.3139	47.4047	47.4915	47.5781	47.6587	47.7387	47.816	47.8917	47.9673	48.0359	48.1042	48.1725	48.2383	48.3023	48.3662	48.426	48.483	48.5399	48.5971	48.6516	48.703	48.7554	48.8079	48.8589	48.9048	48.9515	48.9987	49.0458	49.0896	49.1303	49.1709	49.2116	49.2524	49.2937	49.3351	49.3701	49.4049	49.4403	49.4756	49.511	49.5464	49.5817
863	46.5994	46.7104	46.8188	46.9234	47.0255	47.1245	47.2212	47.3126	47.4033	47.4902	47.5767	47.6574	47.7374	47.8147	47.8903	47.9659	48.0346	48.1029	48.1712	48.237	48.3009	48.3648	48.4247	48.4816	48.5386	48.5958	48.6502	48.7016	48.7541	48.8066	48.8575	48.9034	48.9502	48.9974	49.0445	49.0883	49.129	49.1696	49.2103	49.2511	49.2925	49.3338	49.3688	49.4037	49.439	49.4744	49.5098	49.5451	49.5805
864	46.5981	46.7091	46.8175	46.9221	47.0242	47.1232	47.2199	47.3113	47.402	47.4888	47.5754	47.656	47.736	47.8133	47.889	47.9646	48.0332	48.1015	48.1698	48.2356	48.2995	48.3635	48.4233	48.4803	48.5372	48.5944	48.6489	48.7003	48.7527	48.8052	48.8562	48.9021	48.9489	48.996	49.0432	49.087	49.1277	49.1683	49.209	49.2498	49.2912	49.3326	49.3675	49.4024	49.4378	49.4732	49.5085	49.5439	49.5793
865	46.5968	46.7078	46.8162	46.9208	47.0229	47.1219	47.2186	47.3099	47.4007	47.4875	47.5741	47.6547	47.7347	47.812	47.8876	47.9632	48.0318	48.1002	48.1685	48.2343	48.2982	48.3621	48.422	48.4789	48.5359	48.5931	48.6476	48.699	48.7514	48.8039	48.8549	48.9008	48.9475	48.9947	49.0419	49.0857	49.1264	49.167	49.2077	49.2485	49.2899	49.3313	49.3663	49.4012	49.4365	49.4719	49.5073	49.5427	49.5781
866	46.5956	46.7065	46.8149	46.9195	47.0216	47.1205	47.2172	47.3086	47.3993	47.4862	47.5727	47.6533	47.7333	47.8106	47.8863	47.9619	48.0305	48.0988	48.1671	48.2329	48.2968	48.3608	48.4206	48.4776	48.5345	48.5918	48.6462	48.6976	48.7501	48.8026	48.8536	48.8995	48.9462	48.9934	49.0406	49.0844	49.1251	49.1658	49.2064	49.2473	49.2886	49.33	49.365	49.3999	49.4353	49.4707	49.5061	49.5415	49.5769
867	46.5943	46.7052	46.8136	46.9182	47.0203	47.1192	47.2159	47.3073	47.398	47.4848	47.5714	47.652	47.732	47.8093	47.8849	47.9605	48.0291	48.0975	48.1658	48.2316	48.2955	48.3594	48.4193	48.4762	48.5332	48.5904	48.6449	48.6963	48.7487	48.8012	48.8522	48.8982	48.9449	48.9921	49.0393	49.0831	49.1238	49.1645	49.2051	49.246	49.2874	49.3288	49.3638	49.3987	49.4341	49.4695	49.5049	49.5403	49.5757
868	46.593	46.7039	46.8123	46.9169	47.019	47.1179	47.2146	47.3059	47.3967	47.4835	47.57	47.6506	47.7306	47.8079	47.8835	47.9592	48.0278	48.0961	48.1644	48.2302	48.2941	48.3581	48.4179	48.4749	48.5318	48.5891	48.6435	48.6949	48.7474	48.7999	48.8509	48.8968	48.9436	48.9908	49.038	49.0818	49.1225	49.1632	49.2039	49.2447	49.2861	49.3275	49.3625	49.3974	49.4328	49.4682	49.5036	49.539	49.5745
869	46.5917	46.7026	46.811	46.9156	47.0176	47.1166	47.2133	47.3046	47.3953	47.4821	47.5687	47.6493	47.7293	47.8066	47.8822	47.9578	48.0264	48.0947	48.1631	48.2289	48.2928	48.3567	48.4166	48.4735	48.5305	48.5877	48.6422	48.6936	48.7461	48.7986	48.8496	48.8955	48.9423	48.9895	49.0367	49.0805	49.1212	49.1619	49.2026	49.2434	49.2848	49.3262	49.3613	49.3962	49.4316	49.467	49.5024	49.5378	49.5732
870	46.5904	46.7013	46.8097	46.9143	47.0163	47.1152	47.2119	47.3033	47.394	47.4808	47.5673	47.6479	47.7279	47.8052	47.8808	47.9565	48.0251	48.0934	48.1617	48.2275	48.2914	48.3554	48.4152	48.4722	48.5292	48.5864	48.6409	48.6923	48.7447	48.7973	48.8483	48.8942	48.941	48.9882	49.0354	49.0792	49.1199	49.1606	49.2013	49.2422	49.2836	49.325	49.36	49.3949	49.4303	49.4658	49.5012	49.5366	49.572
871	46.5891	46.7	46.8084	46.9129	47.015	47.1139	47.2106	47.3019	47.3926	47.4795	47.566	47.6466	47.7266	47.8039	47.8795	47.9551	48.0237	48.092	48.1604	48.2261	48.2901	48.354	48.4139	48.4708	48.5278	48.585	48.6395	48.6909	48.7434	48.7959	48.8469	48.8929	48.9396	48.9869	49.0341	49.0779	49.1186	49.1593	49.2	49.2409	49.2823	49.3237	49.3587	49.3937	49.4291	49.4645	49.5	49.5354	49.5708
872	46.5878	46.6987	46.8071	46.9116	47.0137	47.1126	47.2093	47.3006	47.3913	47.4781	47.5646	47.6452	47.7252	47.8025	47.8781	47.9538	48.0224	48.0907	48.159	48.2248	48.2887	48.3527	48.4125	48.4695	48.5265	48.5837	48.6382	48.6896	48.7421	48.7946	48.8456	48.8916	48.9383	48.9856	49.0328	49.0766	49.1173	49.158	49.1987	49.2396	49.281	49.3224	49.3575	49.3924	49.4278	49.4633	49.4987	49.5342	49.5696
873	46.5865	46.6975	46.8058	46.9103	47.0124	47.1113	47.2079	47.2993	47.39	47.4768	47.5633	47.6439	47.7239	47.8012	47.8768	47.9524	48.021	48.0893	48.1576	48.2234	48.2874	48.3513	48.4112	48.4681	48.5251	48.5824	48.6368	48.6883	48.7407	48.7933	48.8443	48.8902	48.937	48.9842	49.0315	49.0753	49.116	49.1567	49.1974	49.2383	49.2798	49.3212	49.3562	49.3912	49.4266	49.4621	49.4975	49.5329	49.5684
874	46.5852	46.6962	46.8045	46.909	47.0111	47.1099	47.2066	47.2979	47.3886	47.4754	47.562	47.6425	47.7225	47.7998	47.8754	47.951	48.0197	48.088	48.1563	48.2221	48.286	48.35	48.4098	48.4668	48.5238	48.581	48.6355	48.6869	48.7394	48.7919	48.843	48.8889	48.9357	48.9829	49.0302	49.074	49.1147	49.1554	49.1962	49.237	49.2785	49.3199	49.355	49.3899	49.4254	49.4608	49.4963	49.5317	49.5672
875	46.584	46.6949	46.8032	46.9077	47.0097	47.1086	47.2053	47.2966	47.3873	47.4741	47.5606	47.6412	47.7212	47.7985	47.8741	47.9497	48.0183	48.0866	48.1549	48.2207	48.2847	48.3486	48.4085	48.4655	48.5224	48.5797	48.6342	48.6856	48.7381	48.7906	48.8416	48.8876	48.9344	48.9816	49.0289	49.0727	49.1134	49.1542	49.1949	49.2358	49.2772	49.3186	49.3537	49.3887	49.4241	49.4596	49.495	49.5305	49.566
876	46.5827	46.6936	46.8019	46.9064	47.0084	47.1073	47.204	47.2953	47.386	47.4727	47.5593	47.6398	47.7198	47.7971	47.8727	47.9483	48.017	48.0853	48.1536	48.2194	48.2833	48.3473	48.4071	48.4641	48.5211	48.5783	48.6328	48.6843	48.7367	48.7893	48.8403	48.8863	48.9331	48.9803	49.0276	49.0714	49.1121	49.1529	49.1936	49.2345	49.2759	49.3174	49.3525	49.3874	49.4229	49.4583	49.4938	49.5293	49.5648
877	46.5814	46.6923	46.8006	46.9051	47.0071	47.106	47.2026	47.2939	47.3846	47.4714	47.5579	47.6385	47.7185	47.7958	47.8714	47.947	48.0156	48.0839	48.1522	48.218	48.282	48.3459	48.4058	48.4628	48.5197	48.577	48.6315	48.6829	48.7354	48.7879	48.839	48.885	48.9318	48.979	49.0263	49.0701	49.1108	49.1516	49.1923	49.2332	49.2747	49.3161	49.3512	49.3862	49.4216	49.4571	49.4926	49.5281	49.5635
878	46.5801	46.691	46.7993	46.9038	47.0058	47.1047	47.2013	47.2926	47.3833	47.4701	47.5566	47.6372	47.7171	47.7944	47.87	47.9456	48.0142	48.0826	48.1509	48.2167	48.2806	48.3446	48.4044	48.4614	48.5184	48.5756	48.6301	48.6816	48.7341	48.7866	48.8377	48.8836	48.9304	48.9777	49.0249	49.0688	49.1095	49.1503	49.191	49.2319	49.2734	49.3149	49.3499	49.3849	49.4204	49.4559	49.4914	49.5268	49.5623
879	46.5788	46.6897	46.7979	46.9025	47.0045	47.1033	47.2	47.2913	47.3819	47.4687	47.5552	47.6358	47.7158	47.7931	47.8687	47.9443	48.0129	48.0812	48.1495	48.2153	48.2793	48.3432	48.4031	48.4601	48.517	48.5743	48.6288	48.6802	48.7327	48.7853	48.8363	48.8823	48.9291	48.9764	49.0236	49.0675	49.1083	49.149	49.1897	49.2307	49.2721	49.3136	49.3487	49.3837	49.4192	49.4546	49.4901	49.5256	49.5611
880	46.5775	46.6884	46.7966	46.9011	47.0031	47.102	47.1986	47.2899	47.3806	47.4674	47.5539	47.6345	47.7144	47.7917	47.8673	47.9429	48.0115	48.0799	48.1482	48.214	48.2779	48.3418	48.4017	48.4587	48.5157	48.573	48.6275	48.6789	48.7314	48.784	48.835	48.881	48.9278	48.9751	49.0223	49.0662	49.107	49.1477	49.1885	49.2294	49.2709	49.3123	49.3474	49.3824	49.4179	49.4534	49.4889	49.5244	49.5599
881	46.5762	46.6871	46.7953	46.8998	47.0018	47.1007	47.1973	47.2886	47.3793	47.466	47.5525	47.6331	47.7131	47.7904	47.866	47.9416	48.0102	48.0785	48.1468	48.2126	48.2766	48.3405	48.4004	48.4574	48.5144	48.5716	48.6261	48.6776	48.7301	48.7826	48.8337	48.8797	48.9265	48.9738	49.021	49.0649	49.1057	49.1464	49.1872	49.2281	49.2696	49.3111	49.3462	49.3812	49.4167	49.4522	49.4877	49.5232	49.5587
882	46.5749	46.6858	46.794	46.8985	47.0005	47.0994	47.196	47.2873	47.3779	47.4647	47.5512	47.6318	47.7117	47.789	47.8646	47.9402	48.0088	48.0771	48.1455	48.2113	48.2752	48.3391	48.399	48.456	48.513	48.5703	48.6248	48.6762	48.7287	48.7813	48.8323	48.8784	48.9252	48.9724	49.0197	49.0636	49.1044	49.1451	49.1859	49.2268	49.2683	49.3098	49.3449	49.3799	49.4154	49.4509	49.4865	49.522	49.5575
883	46.5736	46.6845	46.7927	46.8972	46.9992	47.098	47.1947	47.2859	47.3766	47.4634	47.5499	47.6304	47.7104	47.7877	47.8633	47.9389	48.0075	48.0758	48.1441	48.2099	48.2738	48.3378	48.3977	48.4547	48.5117	48.5689	48.6234	48.6749	48.7274	48.78	48.831	48.877	48.9239	48.9711	49.0184	49.0623	49.1031	49.1438	49.1846	49.2256	49.267	49.3085	49.3437	49.3787	49.4142	49.4497	49.4852	49.5207	49.5563
884	46.5724	46.6832	46.7914	46.8959	46.9979	47.0967	47.1933	47.2846	47.3753	47.462	47.5485	47.6291	47.709	47.7863	47.8619	47.9375	48.0061	48.0744	48.1428	48.2085	48.2725	48.3364	48.3963	48.4533	48.5103	48.5676	48.6221	48.6736	48.7261	48.7786	48.8297	48.8757	48.9225	48.9698	49.0171	49.061	49.1018	49.1426	49.1833	49.2243	49.2658	49.3073	49.3424	49.3774	49.4129	49.4485	49.484	49.5195	49.5551
885	46.5711	46.6819	46.7901	46.8946	46.9966	47.0954	47.192	47.2833	47.3739	47.4607	47.5472	47.6277	47.7077	47.785	47.8606	47.9362	48.0048	48.0731	48.1414	48.2072	48.2711	48.3351	48.395	48.452	48.509	48.5662	48.6208	48.6722	48.7247	48.7773	48.8284	48.8744	48.9212	48.9685	49.0158	49.0597	49.1005	49.1413	49.182	49.223	49.2645	49.306	49.3411	49.3762	49.4117	49.4472	49.4828	49.5183	49.5538
886	46.5698	46.6806	46.7888	46.8933	46.9952	47.0941	47.1907	47.2819	47.3726	47.4593	47.5458	47.6264	47.7063	47.7836	47.8592	47.9348	48.0034	48.0717	48.14	48.2058	48.2698	48.3337	48.3936	48.4506	48.5076	48.5649	48.6194	48.6709	48.7234	48.776	48.827	48.8731	48.9199	48.9672	49.0145	49.0584	49.0992	49.14	49.1808	49.2217	49.2632	49.3047	49.3399	49.3749	49.4105	49.446	49.4815	49.5171	49.5526
887	46.5685	46.6793	46.7875	46.892	46.9939	47.0927	47.1893	47.2806	47.3712	47.458	47.5445	47.625	47.705	47.7822	47.8578	47.9334	48.0021	48.0704	48.1387	48.2045	48.2684	48.3324	48.3923	48.4493	48.5063	48.5636	48.6181	48.6696	48.7221	48.7747	48.8257	48.8718	48.9186	48.9659	49.0132	49.0571	49.0979	49.1387	49.1795	49.2205	49.262	49.3035	49.3386	49.3737	49.4092	49.4448	49.4803	49.5159	49.5514
888	46.5672	46.678	46.7862	46.8907	46.9926	47.0914	47.188	47.2793	47.3699	47.4567	47.5431	47.6237	47.7036	47.7809	47.8565	47.9321	48.0007	48.069	48.1373	48.2031	48.2671	48.331	48.3909	48.4479	48.5049	48.5622	48.6167	48.6682	48.7207	48.7733	48.8244	48.8704	48.9173	48.9646	49.0119	49.0558	49.0966	49.1374	49.1782	49.2192	49.2607	49.3022	49.3374	49.3724	49.408	49.4435	49.4791	49.5146	49.5502
889	46.5659	46.6767	46.7849	46.8893	46.9913	47.0901	47.1867	47.2779	47.3686	47.4553	47.5418	47.6223	47.7023	47.7795	47.8551	47.9307	47.9994	48.0677	48.136	48.2018	48.2657	48.3297	48.3896	48.4466	48.5036	48.5609	48.6154	48.6669	48.7194	48.772	48.8231	48.8691	48.916	48.9633	49.0106	49.0545	49.0953	49.1361	49.1769	49.2179	49.2594	49.3009	49.3361	49.3712	49.4067	49.4423	49.4779	49.5134	49.549
890	46.5646	46.6754	46.7836	46.888	46.99	47.0888	47.1854	47.2766	47.3672	47.454	47.5404	47.621	47.7009	47.7782	47.8538	47.9294	47.998	48.0663	48.1346	48.2004	48.2644	48.3283	48.3882	48.4452	48.5022	48.5595	48.6141	48.6655	48.7181	48.7707	48.8217	48.8678	48.9146	48.962	49.0093	49.0532	49.094	49.1348	49.1756	49.2166	49.2582	49.2997	49.3349	49.3699	49.4055	49.4411	49.4766	49.5122	49.5478
891	46.5633	46.6741	46.7823	46.8867	46.9887	47.0874	47.184	47.2753	47.3659	47.4526	47.5391	47.6196	47.6996	47.7768	47.8524	47.928	47.9966	48.065	48.1333	48.1991	48.263	48.327	48.3869	48.4439	48.5009	48.5582	48.6127	48.6642	48.7167	48.7693	48.8204	48.8665	48.9133	48.9606	49.008	49.0519	49.0927	49.1335	49.1744	49.2153	49.2569	49.2984	49.3336	49.3687	49.4042	49.4398	49.4754	49.511	49.5466
892	46.562	46.6728	46.781	46.8854	46.9873	47.0861	47.1827	47.2739	47.3646	47.4513	47.5378	47.6183	47.6982	47.7755	47.8511	47.9267	47.9953	48.0636	48.1319	48.1977	48.2617	48.3256	48.3855	48.4425	48.4996	48.5568	48.6114	48.6629	48.7154	48.768	48.8191	48.8651	48.912	48.9593	49.0067	49.0506	49.0914	49.1322	49.1731	49.2141	49.2556	49.2972	49.3323	49.3674	49.403	49.4386	49.4742	49.5098	49.5454
893	46.5607	46.6715	46.7797	46.8841	46.986	47.0848	47.1814	47.2726	47.3632	47.45	47.5364	47.617	47.6969	47.7741	47.8497	47.9253	47.9939	48.0622	48.1306	48.1964	48.2603	48.3243	48.3842	48.4412	48.4982	48.5555	48.61	48.6615	48.7141	48.7667	48.8178	48.8638	48.9107	48.958	49.0054	49.0493	49.0901	49.131	49.1718	49.2128	49.2543	49.2959	49.3311	49.3662	49.4018	49.4374	49.473	49.5086	49.5441
894	46.5595	46.6702	46.7784	46.8828	46.9847	47.0835	47.18	47.2713	47.3619	47.4486	47.5351	47.6156	47.6955	47.7728	47.8484	47.924	47.9926	48.0609	48.1292	48.195	48.259	48.3229	48.3828	48.4399	48.4969	48.5542	48.6087	48.6602	48.7127	48.7654	48.8164	48.8625	48.9094	48.9567	49.0041	49.048	49.0888	49.1297	49.1705	49.2115	49.2531	49.2946	49.3298	49.3649	49.4005	49.4361	49.4717	49.5073	49.5429
895	46.5582	46.6689	46.7771	46.8815	46.9834	47.0822	47.1787	47.2699	47.3605	47.4473	47.5337	47.6143	47.6942	47.7714	47.847	47.9226	47.9912	48.0595	48.1279	48.1937	48.2576	48.3216	48.3815	48.4385	48.4955	48.5528	48.6074	48.6589	48.7114	48.764	48.8151	48.8612	48.9081	48.9554	49.0027	49.0467	49.0875	49.1284	49.1692	49.2102	49.2518	49.2934	49.3286	49.3637	49.3993	49.4349	49.4705	49.5061	49.5417
896	46.5569	46.6676	46.7758	46.8802	46.9821	47.0808	47.1774	47.2686	47.3592	47.4459	47.5324	47.6129	47.6928	47.7701	47.8457	47.9213	47.9899	48.0582	48.1265	48.1923	48.2563	48.3202	48.3801	48.4372	48.4942	48.5515	48.606	48.6575	48.7101	48.7627	48.8138	48.8599	48.9068	48.9541	49.0014	49.0454	49.0862	49.1271	49.1679	49.209	49.2505	49.2921	49.3273	49.3624	49.398	49.4337	49.4693	49.5049	49.5405
897	46.5556	46.6663	46.7745	46.8789	46.9807	47.0795	47.1761	47.2673	47.3579	47.4446	47.531	47.6116	47.6915	47.7687	47.8443	47.9199	47.9885	48.0568	48.1251	48.191	48.2549	48.3189	48.3788	48.4358	48.4928	48.5501	48.6047	48.6562	48.7087	48.7614	48.8125	48.8585	48.9054	48.9528	49.0001	49.0441	49.085	49.1258	49.1667	49.2077	49.2493	49.2908	49.3261	49.3612	49.3968	49.4324	49.468	49.5037	49.5393
898	46.5543	46.665	46.7732	46.8775	46.9794	47.0782	47.1747	47.2659	47.3565	47.4432	47.5297	47.6102	47.6901	47.7674	47.843	47.9186	47.9872	48.0555	48.1238	48.1896	48.2536	48.3175	48.3774	48.4345	48.4915	48.5488	48.6033	48.6549	48.7074	48.76	48.8111	48.8572	48.9041	48.9515	48.9988	49.0428	49.0837	49.1245	49.1654	49.2064	49.248	49.2896	49.3248	49.3599	49.3955	49.4312	49.4668	49.5025	49.5381
899	46.553	46.6637	46.7719	46.8762	46.9781	47.0769	47.1734	47.2646	47.3552	47.4419	47.5283	47.6089	47.6888	47.766	47.8416	47.9172	47.9858	48.0541	48.1224	48.1882	48.2522	48.3162	48.3761	48.4331	48.4901	48.5474	48.602	48.6535	48.7061	48.7587	48.8098	48.8559	48.9028	48.9502	48.9975	49.0415	49.0824	49.1232	49.1641	49.2051	49.2467	49.2883	49.3235	49.3587	49.3943	49.4299	49.4656	49.5012	49.5369
900	46.5517	46.6624	46.7706	46.8749	46.9768	47.0755	47.1721	47.2633	47.3539	47.4406	47.527	47.6075	47.6874	47.7647	47.8403	47.9158	47.9845	48.0528	48.1211	48.1869	48.2509	48.3148	48.3747	48.4318	48.4888	48.5461	48.6007	48.6522	48.7047	48.7574	48.8085	48.8546	48.9015	48.9489	48.9962	49.0402	49.0811	49.1219	49.1628	49.2039	49.2454	49.287	49.3223	49.3574	49.3931	49.4287	49.4644	49.5	49.5357
901	46.5504	46.6611	46.7692	46.8736	46.9755	47.0742	47.1707	47.2619	47.3525	47.4392	47.5257	47.6062	47.6861	47.7633	47.8389	47.9145	47.9831	48.0514	48.1197	48.1855	48.2495	48.3135	48.3734	48.4304	48.4874	48.5448	48.5993	48.6508	48.7034	48.756	48.8072	48.8533	48.9002	48.9475	48.9949	49.0389	49.0798	49.1207	49.1615	49.2026	49.2442	49.2858	49.321	49.3562	49.3918	49.4275	49.4631	49.4988	49.5345
902	46.5491	46.6598	46.7679	46.8723	46.9742	47.0729	47.1694	47.2606	47.3512	47.4379	47.5243	47.6048	47.6847	47.762	47.8376	47.9131	47.9817	48.0501	48.1184	48.1842	48.2481	48.3121	48.372	48.4291	48.4861	48.5434	48.598	48.6495	48.7021	48.7547	48.8058	48.8519	48.8989	48.9462	48.9936	49.0376	49.0785	49.1194	49.1602	49.2013	49.2429	49.2845	49.3198	49.3549	49.3906	49.4262	49.4619	49.4976	49.5332
903	46.5479	46.6585	46.7666	46.871	46.9728	47.0716	47.1681	47.2593	47.3498	47.4365	47.523	47.6035	47.6834	47.7606	47.8362	47.9118	47.9804	48.0487	48.117	48.1828	48.2468	48.3108	48.3707	48.4277	48.4848	48.5421	48.5966	48.6482	48.7007	48.7534	48.8045	48.8506	48.8975	48.9449	48.9923	49.0363	49.0772	49.1181	49.159	49.2	49.2416	49.2832	49.3185	49.3537	49.3893	49.425	49.4607	49.4964	49.532
904	46.5466	46.6572	46.7653	46.8697	46.9715	47.0702	47.1668	47.2579	47.3485	47.4352	47.5216	47.6021	47.682	47.7593	47.8349	47.9104	47.979	48.0474	48.1157	48.1815	48.2454	48.3094	48.3693	48.4264	48.4834	48.5407	48.5953	48.6468	48.6994	48.7521	48.8032	48.8493	48.8962	48.9436	48.991	49.035	49.0759	49.1168	49.1577	49.1988	49.2404	49.282	49.3173	49.3524	49.3881	49.4238	49.4595	49.4951	49.5308
905	46.5453	46.6559	46.764	46.8684	46.9702	47.0689	47.1654	47.2566	47.3472	47.4339	47.5203	47.6008	47.6807	47.7579	47.8335	47.9091	47.9777	48.046	48.1143	48.1801	48.2441	48.3081	48.368	48.425	48.4821	48.5394	48.594	48.6455	48.6981	48.7507	48.8019	48.848	48.8949	48.9423	48.9897	49.0337	49.0746	49.1155	49.1564	49.1975	49.2391	49.2807	49.316	49.3512	49.3869	49.4225	49.4582	49.4939	49.5296
906	46.544	46.6546	46.7627	46.8671	46.9689	47.0676	47.1641	47.2553	47.3458	47.4325	47.5189	47.5994	47.6793	47.7566	47.8321	47.9077	47.9763	48.0446	48.113	48.1788	48.2427	48.3067	48.3666	48.4237	48.4807	48.538	48.5926	48.6442	48.6967	48.7494	48.8005	48.8467	48.8936	48.941	48.9884	49.0324	49.0733	49.1142	49.1551	49.1962	49.2378	49.2795	49.3147	49.3499	49.3856	49.4213	49.457	49.4927	49.5284
907	46.5427	46.6534	46.7614	46.8657	46.9676	47.0663	47.1628	47.2539	47.3445	47.4312	47.5176	47.5981	47.678	47.7552	47.8308	47.9064	47.975	48.0433	48.1116	48.1774	48.2414	48.3054	48.3653	48.4223	48.4794	48.5367	48.5913	48.6428	48.6954	48.7481	48.7992	48.8453	48.8923	48.9397	48.9871	49.0311	49.072	49.1129	49.1538	49.1949	49.2366	49.2782	49.3135	49.3487	49.3844	49.4201	49.4558	49.4915	49.5272
908	46.5414	46.6521	46.7601	46.8644	46.9663	47.065	47.1614	47.2526	47.3432	47.4298	47.5162	47.5967	47.6766	47.7539	47.8294	47.905	47.9736	48.0419	48.1102	48.1761	48.24	48.304	48.3639	48.421	48.478	48.5354	48.5899	48.6415	48.6941	48.7467	48.7979	48.844	48.891	48.9384	48.9858	49.0298	49.0707	49.1116	49.1525	49.1936	49.2353	49.2769	49.3122	49.3474	49.3831	49.4188	49.4545	49.4903	49.526
909	46.5401	46.6508	46.7588	46.8631	46.9649	47.0636	47.1601	47.2513	47.3418	47.4285	47.5149	47.5954	47.6753	47.7525	47.8281	47.9037	47.9723	48.0406	48.1089	48.1747	48.2387	48.3027	48.3626	48.4196	48.4767	48.534	48.5886	48.6402	48.6927	48.7454	48.7966	48.8427	48.8896	48.9371	48.9845	49.0285	49.0694	49.1103	49.1513	49.1924	49.234	49.2757	49.311	49.3462	49.3819	49.4176	49.4533	49.489	49.5248
910	46.5388	46.6495	46.7575	46.8618	46.9636	47.0623	47.1588	47.2499	47.3405	47.4272	47.5136	47.5941	47.6739	47.7512	47.8267	47.9023	47.9709	48.0392	48.1075	48.1734	48.2373	48.3013	48.3612	48.4183	48.4753	48.5327	48.5873	48.6388	48.6914	48.7441	48.7952	48.8414	48.8883	48.9357	48.9832	49.0272	49.0681	49.1091	49.15	49.1911	49.2327	49.2744	49.3097	49.3449	49.3806	49.4164	49.4521	49.4878	49.5235
911	46.5375	46.6482	46.7562	46.8605	46.9623	47.061	47.1575	47.2486	47.3391	47.4258	47.5122	47.5927	47.6726	47.7498	47.8254	47.901	47.9696	48.0379	48.1062	48.172	48.236	48.3	48.3599	48.4169	48.474	48.5313	48.5859	48.6375	48.6901	48.7428	48.7939	48.8401	48.887	48.9344	48.9818	49.0259	49.0668	49.1078	49.1487	49.1898	49.2315	49.2731	49.3085	49.3437	49.3794	49.4151	49.4509	49.4866	49.5223
912	46.5363	46.6469	46.7549	46.8592	46.961	47.0597	47.1561	47.2473	47.3378	47.4245	47.5109	47.5914	47.6712	47.7485	47.824	47.8996	47.9682	48.0365	48.1048	48.1706	48.2346	48.2986	48.3585	48.4156	48.4727	48.53	48.5846	48.6361	48.6887	48.7414	48.7926	48.8387	48.8857	48.9331	48.9805	49.0246	49.0655	49.1065	49.1474	49.1885	49.2302	49.2719	49.3072	49.3424	49.3782	49.4139	49.4496	49.4854	49.5211
913	46.535	46.6456	46.7536	46.8579	46.9597	47.0583	47.1548	47.2459	47.3365	47.4231	47.5095	47.59	47.6699	47.7471	47.8227	47.8982	47.9669	48.0352	48.1035	48.1693	48.2333	48.2972	48.3572	48.4142	48.4713	48.5286	48.5832	48.6348	48.6874	48.7401	48.7913	48.8374	48.8844	48.9318	48.9792	49.0233	49.0642	49.1052	49.1461	49.1873	49.2289	49.2706	49.3059	49.3412	49.3769	49.4127	49.4484	49.4842	49.5199
914	46.5337	46.6443	46.7523	46.8566	46.9584	47.057	47.1535	47.2446	47.3351	47.4218	47.5082	47.5887	47.6685	47.7458	47.8213	47.8969	47.9655	48.0338	48.1021	48.1679	48.2319	48.2959	48.3558	48.4129	48.47	48.5273	48.5819	48.6335	48.6861	48.7388	48.7899	48.8361	48.8831	48.9305	48.9779	49.022	49.0629	49.1039	49.1449	49.186	49.2277	49.2693	49.3047	49.3399	49.3757	49.4114	49.4472	49.4829	49.5187
915	46.5324	46.643	46.751	46.8553	46.957	47.0557	47.1521	47.2433	47.3338	47.4205	47.5068	47.5873	47.6672	47.7444	47.82	47.8955	47.9641	48.0325	48.1008	48.1666	48.2306	48.2945	48.3545	48.4116	48.4686	48.526	48.5806	48.6321	48.6847	48.7374	48.7886	48.8348	48.8818	48.9292	48.9766	49.0207	49.0616	49.1026	49.1436	49.1847	49.2264	49.2681	49.3034	49.3387	49.3744	49.4102	49.446	49.4817	49.5175
916	46.5311	46.6417	46.7497	46.8539	46.9557	47.0544	47.1508	47.2419	47.3325	47.4191	47.5055	47.586	47.6658	47.7431	47.8186	47.8942	47.9628	48.0311	48.0994	48.1652	48.2292	48.2932	48.3531	48.4102	48.4673	48.5246	48.5792	48.6308	48.6834	48.7361	48.7873	48.8335	48.8804	48.9279	48.9753	49.0194	49.0604	49.1013	49.1423	49.1834	49.2251	49.2668	49.3022	49.3374	49.3732	49.409	49.4447	49.4805	49.5163
917	46.5298	46.6404	46.7484	46.8526	46.9544	47.053	47.1495	47.2406	47.3311	47.4178	47.5041	47.5846	47.6645	47.7417	47.8173	47.8928	47.9614	48.0297	48.0981	48.1639	48.2279	48.2918	48.3518	48.4089	48.4659	48.5233	48.5779	48.6295	48.6821	48.7348	48.786	48.8321	48.8791	48.9266	48.974	49.0181	49.0591	49.1	49.141	49.1822	49.2239	49.2655	49.3009	49.3362	49.3719	49.4077	49.4435	49.4793	49.5151
918	46.5285	46.6391	46.7471	46.8513	46.9531	47.0517	47.1482	47.2393	47.3298	47.4164	47.5028	47.5833	47.6631	47.7404	47.8159	47.8915	47.9601	48.0284	48.0967	48.1625	48.2265	48.2905	48.3504	48.4075	48.4646	48.5219	48.5765	48.6281	48.6807	48.7334	48.7846	48.8308	48.8778	48.9253	48.9727	49.0168	49.0578	49.0987	49.1397	49.1809	49.2226	49.2643	49.2997	49.3349	49.3707	49.4065	49.4423	49.4781	49.5138
919	46.5272	46.6378	46.7458	46.85	46.9518	47.0504	47.1468	47.2379	47.3284	47.4151	47.5015	47.5819	47.6618	47.739	47.8146	47.8901	47.9587	48.027	48.0954	48.1612	48.2252	48.2891	48.3491	48.4062	48.4632	48.5206	48.5752	48.6268	48.6794	48.7321	48.7833	48.8295	48.8765	48.9239	48.9714	49.0155	49.0565	49.0975	49.1384	49.1796	49.2213	49.263	49.2984	49.3337	49.3695	49.4053	49.441	49.4768	49.5126
920	46.5259	46.6365	46.7445	46.8487	46.9504	47.0491	47.1455	47.2366	47.3271	47.4137	47.5001	47.5806	47.6604	47.7377	47.8132	47.8888	47.9574	48.0257	48.094	48.1598	48.2238	48.2878	48.3477	48.4048	48.4619	48.5192	48.5739	48.6255	48.6781	48.7308	48.782	48.8282	48.8752	48.9226	48.9701	49.0142	49.0552	49.0962	49.1372	49.1783	49.22	49.2618	49.2972	49.3324	49.3682	49.404	49.4398	49.4756	49.5114
921	46.5247	46.6352	46.7432	46.8474	46.9491	47.0478	47.1442	47.2353	47.3258	47.4124	47.4988	47.5792	47.6591	47.7363	47.8119	47.8874	47.956	48.0243	48.0926	48.1585	48.2224	48.2864	48.3464	48.4035	48.4605	48.5179	48.5725	48.6241	48.6767	48.7295	48.7807	48.8269	48.8739	48.9213	48.9688	49.0129	49.0539	49.0949	49.1359	49.177	49.2188	49.2605	49.2959	49.3312	49.367	49.4028	49.4386	49.4744	49.5102
922	46.5234	46.6339	46.7419	46.8461	46.9478	47.0464	47.1428	47.2339	47.3244	47.4111	47.4974	47.5779	47.6577	47.735	47.8105	47.8861	47.9547	48.023	48.0913	48.1571	48.2211	48.2851	48.345	48.4021	48.4592	48.5166	48.5712	48.6228	48.6754	48.7281	48.7793	48.8255	48.8725	48.92	48.9675	49.0116	49.0526	49.0936	49.1346	49.1758	49.2175	49.2592	49.2946	49.3299	49.3657	49.4016	49.4374	49.4732	49.509
923	46.5221	46.6326	46.7406	46.8448	46.9465	47.0451	47.1415	47.2326	47.3231	47.4097	47.4961	47.5765	47.6564	47.7336	47.8092	47.8847	47.9533	48.0216	48.0899	48.1558	48.2197	48.2837	48.3437	48.4008	48.4579	48.5152	48.5698	48.6214	48.6741	48.7268	48.778	48.8242	48.8712	48.9187	48.9662	49.0103	49.0513	49.0923	49.1333	49.1745	49.2162	49.258	49.2934	49.3287	49.3645	49.4003	49.4361	49.472	49.5078
924	46.5208	46.6313	46.7392	46.8435	46.9452	47.0438	47.1402	47.2313	47.3218	47.4084	47.4947	47.5752	47.655	47.7323	47.8078	47.8834	47.952	48.0203	48.0886	48.1544	48.2184	48.2824	48.3423	48.3994	48.4565	48.5139	48.5685	48.6201	48.6728	48.7255	48.7767	48.8229	48.8699	48.9174	48.9649	49.009	49.05	49.091	49.132	49.1732	49.215	49.2567	49.2921	49.3274	49.3633	49.3991	49.4349	49.4707	49.5066
925	46.5195	46.63	46.7379	46.8421	46.9439	47.0425	47.1389	47.2299	47.3204	47.407	47.4934	47.5738	47.6537	47.7309	47.8065	47.882	47.9506	48.0189	48.0872	48.153	48.217	48.281	48.341	48.3981	48.4552	48.5125	48.5672	48.6188	48.6714	48.7241	48.7754	48.8216	48.8686	48.9161	48.9636	49.0077	49.0487	49.0897	49.1307	49.1719	49.2137	49.2554	49.2909	49.3262	49.362	49.3978	49.4337	49.4695	49.5054
926	46.5182	46.6287	46.7366	46.8408	46.9425	47.0411	47.1375	47.2286	47.3191	47.4057	47.492	47.5725	47.6523	47.7296	47.8051	47.8806	47.9493	48.0176	48.0859	48.1517	48.2157	48.2797	48.3396	48.3967	48.4538	48.5112	48.5658	48.6174	48.6701	48.7228	48.774	48.8202	48.8673	48.9148	48.9623	49.0064	49.0474	49.0884	49.1295	49.1707	49.2124	49.2542	49.2896	49.3249	49.3608	49.3966	49.4325	49.4683	49.5041
927	46.5169	46.6274	46.7353	46.8395	46.9412	47.0398	47.1362	47.2273	47.3177	47.4044	47.4907	47.5712	47.651	47.7282	47.8037	47.8793	47.9479	48.0162	48.0845	48.1503	48.2143	48.2783	48.3383	48.3954	48.4525	48.5098	48.5645	48.6161	48.6688	48.7215	48.7727	48.8189	48.866	48.9135	48.9609	49.0051	49.0461	49.0871	49.1282	49.1694	49.2111	49.2529	49.2884	49.3237	49.3595	49.3954	49.4312	49.4671	49.5029
928	46.5156	46.6261	46.734	46.8382	46.9399	47.0385	47.1349	47.2259	47.3164	47.403	47.4894	47.5698	47.6496	47.7269	47.8024	47.8779	47.9465	48.0149	48.0832	48.149	48.213	48.277	48.3369	48.394	48.4511	48.5085	48.5631	48.6148	48.6674	48.7202	48.7714	48.8176	48.8646	48.9121	48.9596	49.0038	49.0448	49.0859	49.1269	49.1681	49.2099	49.2516	49.2871	49.3224	49.3583	49.3941	49.43	49.4659	49.5017
929	46.5143	46.6248	46.7327	46.8369	46.9386	47.0372	47.1335	47.2246	47.3151	47.4017	47.488	47.5685	47.6483	47.7255	47.801	47.8766	47.9452	48.0135	48.0818	48.1476	48.2116	48.2756	48.3356	48.3927	48.4498	48.5072	48.5618	48.6134	48.6661	48.7188	48.7701	48.8163	48.8633	48.9108	48.9583	49.0025	49.0435	49.0846	49.1256	49.1668	49.2086	49.2504	49.2858	49.3212	49.357	49.3929	49.4288	49.4646	49.5005
930	46.513	46.6235	46.7314	46.8356	46.9373	47.0358	47.1322	47.2233	47.3137	47.4003	47.4867	47.5671	47.6469	47.7241	47.7997	47.8752	47.9438	48.0121	48.0805	48.1463	48.2103	48.2743	48.3342	48.3913	48.4484	48.5058	48.5605	48.6121	48.6648	48.7175	48.7687	48.815	48.862	48.9095	48.957	49.0012	49.0422	49.0833	49.1243	49.1656	49.2073	49.2491	49.2846	49.3199	49.3558	49.3917	49.4275	49.4634	49.4993
931	46.5118	46.6222	46.7301	46.8343	46.936	47.0345	47.1309	47.2219	47.3124	47.399	47.4853	47.5658	47.6456	47.7228	47.7983	47.8739	47.9425	48.0108	48.0791	48.1449	48.2089	48.2729	48.3329	48.39	48.4471	48.5045	48.5591	48.6108	48.6634	48.7162	48.7674	48.8136	48.8607	48.9082	48.9557	48.9999	49.0409	49.082	49.123	49.1643	49.2061	49.2478	49.2833	49.3187	49.3546	49.3904	49.4263	49.4622	49.4981
932	46.5105	46.6209	46.7288	46.833	46.9346	47.0332	47.1296	47.2206	47.3111	47.3977	47.484	47.5644	47.6442	47.7214	47.797	47.8725	47.9411	48.0094	48.0777	48.1436	48.2076	48.2716	48.3315	48.3886	48.4457	48.5031	48.5578	48.6094	48.6621	48.7148	48.7661	48.8123	48.8594	48.9069	48.9544	48.9986	49.0396	49.0807	49.1218	49.163	49.2048	49.2466	49.2821	49.3174	49.3533	49.3892	49.4251	49.461	49.4969
933	46.5092	46.6196	46.7275	46.8317	46.9333	47.0319	47.1282	47.2193	47.3097	47.3963	47.4826	47.5631	47.6429	47.7201	47.7956	47.8712	47.9398	48.0081	48.0764	48.1422	48.2062	48.2702	48.3302	48.3873	48.4444	48.5018	48.5564	48.6081	48.6608	48.7135	48.7648	48.811	48.8581	48.9056	48.9531	48.9973	49.0383	49.0794	49.1205	49.1617	49.2035	49.2453	49.2808	49.3162	49.3521	49.388	49.4239	49.4598	49.4957
934	46.5079	46.6183	46.7262	46.8303	46.932	47.0305	47.1269	47.2179	47.3084	47.395	47.4813	47.5617	47.6415	47.7187	47.7943	47.8698	47.9384	48.0067	48.075	48.1409	48.2049	48.2689	48.3288	48.3859	48.4431	48.5004	48.5551	48.6067	48.6594	48.7122	48.7634	48.8097	48.8567	48.9043	48.9518	48.996	49.037	49.0781	49.1192	49.1605	49.2023	49.2441	49.2796	49.3149	49.3508	49.3867	49.4226	49.4585	49.4945
935	46.5066	46.617	46.7249	46.829	46.9307	47.0292	47.1256	47.2166	47.307	47.3936	47.4799	47.5604	47.6402	47.7174	47.7929	47.8685	47.9371	48.0054	48.0737	48.1395	48.2035	48.2675	48.3275	48.3846	48.4417	48.4991	48.5538	48.6054	48.6581	48.7109	48.7621	48.8084	48.8554	48.903	48.9505	48.9947	49.0358	49.0768	49.1179	49.1592	49.201	49.2428	49.2783	49.3137	49.3496	49.3855	49.4214	49.4573	49.4932
936	46.5053	46.6157	46.7236	46.8277	46.9294	47.0279	47.1242	47.2153	47.3057	47.3923	47.4786	47.559	47.6389	47.716	47.7916	47.8671	47.9357	48.004	48.0723	48.1382	48.2022	48.2662	48.3261	48.3833	48.4404	48.4978	48.5524	48.6041	48.6568	48.7095	48.7608	48.807	48.8541	48.9017	48.9492	48.9934	49.0345	49.0755	49.1166	49.1579	49.1997	49.2415	49.277	49.3124	49.3483	49.3843	49.4202	49.4561	49.492
937	46.504	46.6144	46.7223	46.8264	46.928	47.0266	47.1229	47.2139	47.3044	47.3909	47.4773	47.5577	47.6375	47.7147	47.7902	47.8658	47.9344	48.0027	48.071	48.1368	48.2008	48.2648	48.3248	48.3819	48.439	48.4964	48.5511	48.6027	48.6554	48.7082	48.7595	48.8057	48.8528	48.9003	48.9479	48.9921	49.0332	49.0743	49.1154	49.1566	49.1984	49.2403	49.2758	49.3112	49.3471	49.383	49.419	49.4549	49.4908
938	46.5027	46.6131	46.721	46.8251	46.9267	47.0253	47.1216	47.2126	47.303	47.3896	47.4759	47.5563	47.6362	47.7133	47.7889	47.8644	47.933	48.0013	48.0696	48.1354	48.1995	48.2635	48.3234	48.3806	48.4377	48.4951	48.5497	48.6014	48.6541	48.7069	48.7581	48.8044	48.8515	48.899	48.9466	48.9908	49.0319	49.073	49.1141	49.1553	49.1972	49.239	49.2745	49.3099	49.3459	49.3818	49.4177	49.4537	49.4896
939	46.5014	46.6118	46.7197	46.8238	46.9254	47.0239	47.1203	47.2113	47.3017	47.3883	47.4746	47.555	47.6348	47.712	47.7875	47.863	47.9316	48	48.0683	48.1341	48.1981	48.2621	48.3221	48.3792	48.4363	48.4937	48.5484	48.6001	48.6528	48.7055	48.7568	48.8031	48.8502	48.8977	48.9453	48.9895	49.0306	49.0717	49.1128	49.1541	49.1959	49.2377	49.2733	49.3087	49.3446	49.3806	49.4165	49.4524	49.4884
940	46.5002	46.6105	46.7184	46.8225	46.9241	47.0226	47.1189	47.2099	47.3004	47.3869	47.4732	47.5536	47.6335	47.7106	47.7862	47.8617	47.9303	47.9986	48.0669	48.1327	48.1967	48.2608	48.3207	48.3779	48.435	48.4924	48.5471	48.5987	48.6514	48.7042	48.7555	48.8018	48.8489	48.8964	48.944	48.9882	49.0293	49.0704	49.1115	49.1528	49.1946	49.2365	49.272	49.3074	49.3434	49.3793	49.4153	49.4512	49.4872
941	46.4989	46.6092	46.7171	46.8212	46.9228	47.0213	47.1176	47.2086	47.299	47.3856	47.4719	47.5523	47.6321	47.7093	47.7848	47.8603	47.9289	47.9972	48.0656	48.1314	48.1954	48.2594	48.3194	48.3765	48.4336	48.491	48.5457	48.5974	48.6501	48.7029	48.7542	48.8004	48.8475	48.8951	48.9427	48.9869	49.028	49.0691	49.1102	49.1515	49.1934	49.2352	49.2708	49.3062	49.3421	49.3781	49.414	49.45	49.486
942	46.4976	46.608	46.7158	46.8199	46.9215	47.02	47.1163	47.2073	47.2977	47.3842	47.4705	47.5509	47.6308	47.7079	47.7835	47.859	47.9276	47.9959	48.0642	48.13	48.194	48.2581	48.318	48.3752	48.4323	48.4897	48.5444	48.5961	48.6488	48.7015	48.7528	48.7991	48.8462	48.8938	48.9414	48.9856	49.0267	49.0678	49.1089	49.1502	49.1921	49.2339	49.2695	49.3049	49.3409	49.3769	49.4128	49.4488	49.4848
943	46.4963	46.6067	46.7145	46.8185	46.9201	47.0186	47.1149	47.2059	47.2963	47.3829	47.4692	47.5496	47.6294	47.7066	47.7821	47.8576	47.9262	47.9945	48.0628	48.1287	48.1927	48.2567	48.3167	48.3738	48.4309	48.4884	48.543	48.5947	48.6474	48.7002	48.7515	48.7978	48.8449	48.8925	48.9401	48.9843	49.0254	49.0665	49.1077	49.149	49.1908	49.2327	49.2682	49.3037	49.3397	49.3756	49.4116	49.4476	49.4835
944	46.495	46.6054	46.7132	46.8172	46.9188	47.0173	47.1136	47.2046	47.295	47.3816	47.4678	47.5483	47.6281	47.7052	47.7808	47.8563	47.9249	47.9932	48.0615	48.1273	48.1913	48.2554	48.3153	48.3725	48.4296	48.487	48.5417	48.5934	48.6461	48.6989	48.7502	48.7965	48.8436	48.8912	48.9387	48.983	49.0241	49.0652	49.1064	49.1477	49.1896	49.2314	49.267	49.3024	49.3384	49.3744	49.4104	49.4463	49.4823
945	46.4937	46.6041	46.7119	46.8159	46.9175	47.016	47.1123	47.2033	47.2937	47.3802	47.4665	47.5469	47.6267	47.7039	47.7794	47.8549	47.9235	47.9918	48.0601	48.126	48.19	48.254	48.314	48.3711	48.4283	48.4857	48.5404	48.592	48.6448	48.6976	48.7488	48.7952	48.8423	48.8899	48.9374	48.9817	49.0228	49.064	49.1051	49.1464	49.1883	49.2301	49.2657	49.3012	49.3372	49.3732	49.4091	49.4451	49.4811
946	46.4924	46.6028	46.7105	46.8146	46.9162	47.0147	47.111	47.2019	47.2923	47.3789	47.4652	47.5456	47.6254	47.7025	47.778	47.8536	47.9222	47.9905	48.0588	48.1246	48.1886	48.2526	48.3126	48.3698	48.4269	48.4843	48.539	48.5907	48.6434	48.6962	48.7475	48.7938	48.841	48.8885	48.9361	48.9804	49.0215	49.0627	49.1038	49.1451	49.187	49.2289	49.2645	49.2999	49.3359	49.3719	49.4079	49.4439	49.4799
947	46.4911	46.6015	46.7092	46.8133	46.9149	47.0133	47.1096	47.2006	47.291	47.3775	47.4638	47.5442	47.624	47.7012	47.7767	47.8522	47.9208	47.9891	48.0574	48.1233	48.1873	48.2513	48.3113	48.3684	48.4256	48.483	48.5377	48.5894	48.6421	48.6949	48.7462	48.7925	48.8396	48.8872	48.9348	48.9791	49.0202	49.0614	49.1025	49.1439	49.1857	49.2276	49.2632	49.2987	49.3347	49.3707	49.4067	49.4427	49.4787
948	46.4898	46.6002	46.7079	46.812	46.9136	47.012	47.1083	47.1993	47.2897	47.3762	47.4625	47.5429	47.6227	47.6998	47.7753	47.8509	47.9195	47.9878	48.0561	48.1219	48.1859	48.2499	48.3099	48.3671	48.4242	48.4816	48.5363	48.588	48.6408	48.6936	48.7449	48.7912	48.8383	48.8859	48.9335	48.9778	49.0189	49.0601	49.1012	49.1426	49.1845	49.2264	49.262	49.2974	49.3334	49.3694	49.4055	49.4415	49.4775
949	46.4886	46.5989	46.7066	46.8107	46.9122	47.0107	47.107	47.1979	47.2883	47.3749	47.4611	47.5415	47.6213	47.6985	47.774	47.8495	47.9181	47.9864	48.0547	48.1206	48.1846	48.2486	48.3086	48.3657	48.4229	48.4803	48.535	48.5867	48.6394	48.6922	48.7435	48.7899	48.837	48.8846	48.9322	48.9765	49.0176	49.0588	49.1	49.1413	49.1832	49.2251	49.2607	49.2962	49.3322	49.3682	49.4042	49.4403	49.4763
950	46.4873	46.5976	46.7053	46.8094	46.9109	47.0094	47.1056	47.1966	47.287	47.3735	47.4598	47.5402	47.62	47.6971	47.7726	47.8482	47.9168	47.9851	48.0534	48.1192	48.1832	48.2472	48.3072	48.3644	48.4215	48.479	48.5337	48.5854	48.6381	48.6909	48.7422	48.7886	48.8357	48.8833	48.9309	48.9752	49.0163	49.0575	49.0987	49.14	49.1819	49.2238	49.2594	49.2949	49.331	49.367	49.403	49.439	49.4751
951	46.4861	46.5964	46.7042	46.8082	46.9098	47.0082	47.1045	47.1954	47.2858	47.3723	47.4586	47.539	47.6188	47.6959	47.7714	47.8469	47.9155	47.9839	48.0522	48.118	48.182	48.246	48.306	48.3632	48.4203	48.4778	48.5325	48.5842	48.6369	48.6897	48.741	48.7874	48.8345	48.8821	48.9297	48.974	49.0152	49.0563	49.0975	49.1389	49.1808	49.2227	49.2583	49.2938	49.3298	49.3659	49.4019	49.4379	49.474
952	46.4851	46.5954	46.7031	46.8071	46.9087	47.0071	47.1034	47.1943	47.2847	47.3712	47.4575	47.5379	47.6177	47.6948	47.7703	47.8458	47.9144	47.9827	48.0511	48.1169	48.1809	48.2449	48.3049	48.3621	48.4192	48.4766	48.5314	48.5831	48.6358	48.6886	48.7399	48.7863	48.8334	48.881	48.9286	48.9729	49.0141	49.0553	49.0964	49.1378	49.1797	49.2216	49.2572	49.2927	49.3288	49.3648	49.4008	49.4369	49.4729
953	46.484	46.5943	46.7021	46.8061	46.9076	47.0061	47.1023	47.1933	47.2836	47.3701	47.4564	47.5368	47.6166	47.6937	47.7692	47.8447	47.9133	47.9816	48.0499	48.1158	48.1798	48.2438	48.3038	48.361	48.4181	48.4755	48.5303	48.582	48.6347	48.6875	48.7388	48.7852	48.8323	48.8799	48.9276	48.9718	49.013	49.0542	49.0954	49.1367	49.1786	49.2206	49.2562	49.2917	49.3277	49.3638	49.3998	49.4358	49.4719
954	46.483	46.5933	46.701	46.805	46.9065	47.005	47.1012	47.1922	47.2825	47.3691	47.4553	47.5357	47.6155	47.6926	47.7681	47.8436	47.9122	47.9805	48.0488	48.1147	48.1787	48.2427	48.3027	48.3599	48.417	48.4744	48.5292	48.5809	48.6336	48.6864	48.7377	48.7841	48.8312	48.8789	48.9265	48.9707	49.0119	49.0531	49.0943	49.1357	49.1776	49.2195	49.2551	49.2906	49.3267	49.3627	49.3988	49.4348	49.4709
955	46.4819	46.5922	46.6999	46.8039	46.9055	47.0039	47.1001	47.1911	47.2815	47.368	47.4542	47.5346	47.6144	47.6915	47.767	47.8425	47.9111	47.9794	48.0477	48.1136	48.1776	48.2416	48.3016	48.3588	48.4159	48.4733	48.528	48.5798	48.6325	48.6853	48.7366	48.783	48.8301	48.8778	48.9254	48.9697	49.0108	49.052	49.0932	49.1346	49.1765	49.2184	49.2541	49.2896	49.3256	49.3617	49.3977	49.4338	49.4698
956	46.4809	46.5912	46.6989	46.8029	46.9044	47.0028	47.0991	47.19	47.2804	47.3669	47.4531	47.5335	47.6133	47.6904	47.7659	47.8414	47.91	47.9783	48.0466	48.1125	48.1765	48.2405	48.3005	48.3576	48.4148	48.4722	48.5269	48.5786	48.6314	48.6842	48.7355	48.7819	48.829	48.8767	48.9243	48.9686	49.0098	49.051	49.0921	49.1335	49.1754	49.2174	49.253	49.2885	49.3246	49.3606	49.3967	49.4327	49.4688
957	46.4798	46.5901	46.6978	46.8018	46.9033	47.0018	47.098	47.1889	47.2793	47.3658	47.452	47.5324	47.6122	47.6893	47.7648	47.8403	47.9089	47.9772	48.0455	48.1113	48.1754	48.2394	48.2994	48.3565	48.4137	48.4711	48.5258	48.5775	48.6303	48.6831	48.7344	48.7808	48.828	48.8756	48.9232	48.9675	49.0087	49.0499	49.0911	49.1324	49.1744	49.2163	49.2519	49.2875	49.3235	49.3596	49.3956	49.4317	49.4678
958	46.4788	46.5891	46.6968	46.8008	46.9023	47.0007	47.0969	47.1878	47.2782	47.3647	47.4509	47.5313	47.6111	47.6882	47.7637	47.8392	47.9078	47.9761	48.0444	48.1102	48.1743	48.2383	48.2983	48.3554	48.4126	48.47	48.5247	48.5764	48.6292	48.682	48.7333	48.7797	48.8269	48.8745	48.9221	48.9664	49.0076	49.0488	49.09	49.1314	49.1733	49.2152	49.2509	49.2864	49.3225	49.3585	49.3946	49.4307	49.4667
959	46.4778	46.588	46.6957	46.7997	46.9012	46.9996	47.0958	47.1868	47.2771	47.3636	47.4498	47.5302	47.61	47.6871	47.7626	47.8381	47.9067	47.975	48.0433	48.1091	48.1731	48.2372	48.2972	48.3543	48.4115	48.4689	48.5236	48.5753	48.6281	48.6809	48.7322	48.7786	48.8258	48.8734	48.921	48.9653	49.0065	49.0477	49.0889	49.1303	49.1722	49.2142	49.2498	49.2854	49.3214	49.3575	49.3936	49.4296	49.4657
960	46.4767	46.587	46.6947	46.7986	46.9001	46.9985	47.0948	47.1857	47.276	47.3625	47.4487	47.5291	47.6089	47.686	47.7615	47.837	47.9056	47.9739	48.0422	48.108	48.172	48.2361	48.2961	48.3532	48.4104	48.4678	48.5225	48.5742	48.627	48.6798	48.7311	48.7775	48.8247	48.8723	48.9199	48.9642	49.0054	49.0466	49.0878	49.1292	49.1712	49.2131	49.2488	49.2843	49.3204	49.3564	49.3925	49.4286	49.4647
961	46.4757	46.5859	46.6936	46.7976	46.8991	46.9975	47.0937	47.1846	47.2749	47.3614	47.4476	47.528	47.6078	47.6849	47.7604	47.8359	47.9045	47.9728	48.0411	48.1069	48.1709	48.2349	48.295	48.3521	48.4093	48.4667	48.5214	48.5731	48.6259	48.6787	48.73	48.7764	48.8236	48.8712	48.9189	48.9631	49.0044	49.0456	49.0868	49.1282	49.1701	49.212	49.2477	49.2832	49.3193	49.3554	49.3915	49.4276	49.4636
962	46.4746	46.5849	46.6925	46.7965	46.898	46.9964	47.0926	47.1835	47.2738	47.3603	47.4466	47.5269	47.6067	47.6838	47.7593	47.8348	47.9034	47.9717	48.04	48.1058	48.1698	48.2338	48.2938	48.351	48.4081	48.4656	48.5203	48.572	48.6248	48.6776	48.729	48.7753	48.8225	48.8701	48.9178	48.9621	49.0033	49.0445	49.0857	49.1271	49.169	49.211	49.2466	49.2822	49.3183	49.3544	49.3904	49.4265	49.4626
963	46.4736	46.5838	46.6915	46.7954	46.8969	46.9953	47.0915	47.1824	47.2728	47.3592	47.4455	47.5258	47.6056	47.6827	47.7582	47.8337	47.9023	47.9706	48.0389	48.1047	48.1687	48.2327	48.2927	48.3499	48.407	48.4645	48.5192	48.5709	48.6237	48.6765	48.7279	48.7742	48.8214	48.869	48.9167	48.961	49.0022	49.0434	49.0846	49.126	49.168	49.2099	49.2456	49.2811	49.3172	49.3533	49.3894	49.4255	49.4616
964	46.4725	46.5828	46.6904	46.7944	46.8959	46.9942	47.0904	47.1814	47.2717	47.3582	47.4444	47.5247	47.6045	47.6816	47.7571	47.8326	47.9012	47.9695	48.0378	48.1036	48.1676	48.2316	48.2916	48.3488	48.4059	48.4634	48.5181	48.5698	48.6226	48.6754	48.7268	48.7731	48.8203	48.8679	48.9156	48.9599	49.0011	49.0423	49.0836	49.125	49.1669	49.2089	49.2445	49.2801	49.3162	49.3523	49.3884	49.4244	49.4605
965	46.4715	46.5817	46.6894	46.7933	46.8948	46.9932	47.0894	47.1803	47.2706	47.3571	47.4433	47.5236	47.6034	47.6805	47.756	47.8315	47.9001	47.9684	48.0366	48.1025	48.1665	48.2305	48.2905	48.3477	48.4048	48.4623	48.517	48.5687	48.6215	48.6743	48.7257	48.772	48.8192	48.8669	48.9145	48.9588	49	49.0413	49.0825	49.1239	49.1658	49.2078	49.2435	49.279	49.3151	49.3512	49.3873	49.4234	49.4595
966	46.4704	46.5806	46.6883	46.7922	46.8937	46.9921	47.0883	47.1792	47.2695	47.356	47.4422	47.5225	47.6023	47.6794	47.7549	47.8304	47.899	47.9672	48.0355	48.1014	48.1654	48.2294	48.2894	48.3466	48.4037	48.4612	48.5159	48.5676	48.6204	48.6732	48.7246	48.7709	48.8181	48.8658	48.9134	48.9577	48.9989	49.0402	49.0814	49.1228	49.1648	49.2067	49.2424	49.278	49.3141	49.3502	49.3863	49.4224	49.4585
967	46.4694	46.5796	46.6872	46.7912	46.8926	46.991	47.0872	47.1781	47.2684	47.3549	47.4411	47.5214	47.6012	47.6783	47.7538	47.8293	47.8979	47.9661	48.0344	48.1003	48.1643	48.2283	48.2883	48.3455	48.4026	48.46	48.5148	48.5665	48.6193	48.6721	48.7235	48.7698	48.817	48.8647	48.9123	48.9566	48.9979	49.0391	49.0803	49.1217	49.1637	49.2057	49.2413	49.2769	49.313	49.3491	49.3852	49.4213	49.4574
968	46.4684	46.5785	46.6862	46.7901	46.8916	46.9899	47.0861	47.177	47.2673	47.3538	47.44	47.5203	47.6001	47.6772	47.7527	47.8282	47.8967	47.965	48.0333	48.0992	48.1632	48.2272	48.2872	48.3444	48.4015	48.4589	48.5137	48.5654	48.6182	48.671	48.7224	48.7687	48.8159	48.8636	48.9112	48.9555	48.9968	49.038	49.0793	49.1207	49.1626	49.2046	49.2403	49.2759	49.312	49.3481	49.3842	49.4203	49.4564
969	46.4673	46.5775	46.6851	46.7891	46.8905	46.9889	47.085	47.1759	47.2662	47.3527	47.4389	47.5192	47.599	47.6761	47.7516	47.8271	47.8956	47.9639	48.0322	48.098	48.1621	48.2261	48.2861	48.3432	48.4004	48.4578	48.5126	48.5643	48.6171	48.6699	48.7213	48.7676	48.8148	48.8625	48.9101	48.9545	48.9957	49.0369	49.0782	49.1196	49.1616	49.2035	49.2392	49.2748	49.3109	49.347	49.3832	49.4193	49.4554
970	46.4663	46.5764	46.6841	46.788	46.8894	46.9878	47.084	47.1749	47.2651	47.3516	47.4378	47.5181	47.5979	47.675	47.7505	47.826	47.8945	47.9628	48.0311	48.0969	48.161	48.225	48.285	48.3421	48.3993	48.4567	48.5115	48.5632	48.616	48.6688	48.7202	48.7665	48.8137	48.8614	48.9091	48.9534	48.9946	49.0359	49.0771	49.1185	49.1605	49.2025	49.2382	49.2738	49.3099	49.346	49.3821	49.4182	49.4543
971	46.4652	46.5754	46.683	46.7869	46.8884	46.9867	47.0829	47.1738	47.2641	47.3505	47.4367	47.517	47.5968	47.6739	47.7494	47.8248	47.8934	47.9617	48.03	48.0958	48.1598	48.2239	48.2839	48.341	48.3982	48.4556	48.5104	48.5621	48.6149	48.6677	48.7191	48.7654	48.8126	48.8603	48.908	48.9523	48.9935	49.0348	49.076	49.1175	49.1594	49.2014	49.2371	49.2727	49.3088	49.3449	49.3811	49.4172	49.4533
972	46.4642	46.5743	46.682	46.7859	46.8873	46.9856	47.0818	47.1727	47.263	47.3494	47.4356	47.516	47.5957	47.6728	47.7483	47.8237	47.8923	47.9606	48.0289	48.0947	48.1587	48.2227	48.2828	48.3399	48.3971	48.4545	48.5093	48.561	48.6138	48.6666	48.718	48.7644	48.8116	48.8592	48.9069	48.9512	48.9925	49.0337	49.075	49.1164	49.1584	49.2003	49.2361	49.2716	49.3078	49.3439	49.38	49.4162	49.4523
973	46.4631	46.5733	46.6809	46.7848	46.8862	46.9846	47.0807	47.1716	47.2619	47.3483	47.4345	47.5149	47.5946	47.6717	47.7472	47.8226	47.8912	47.9595	48.0278	48.0936	48.1576	48.2216	48.2817	48.3388	48.396	48.4534	48.5082	48.5599	48.6127	48.6655	48.7169	48.7633	48.8105	48.8581	48.9058	48.9501	48.9914	49.0326	49.0739	49.1153	49.1573	49.1993	49.235	49.2706	49.3067	49.3429	49.379	49.4151	49.4513
974	46.4621	46.5722	46.6798	46.7837	46.8852	46.9835	47.0796	47.1705	47.2608	47.3472	47.4334	47.5138	47.5935	47.6706	47.7461	47.8215	47.8901	47.9584	48.0267	48.0925	48.1565	48.2205	48.2805	48.3377	48.3949	48.4523	48.507	48.5588	48.6116	48.6644	48.7158	48.7622	48.8094	48.857	48.9047	48.949	48.9903	49.0315	49.0728	49.1142	49.1562	49.1982	49.2339	49.2695	49.3057	49.3418	49.3779	49.4141	49.4502
975	46.461	46.5712	46.6788	46.7827	46.8841	46.9824	47.0786	47.1694	47.2597	47.3462	47.4323	47.5127	47.5924	47.6695	47.745	47.8204	47.889	47.9573	48.0256	48.0914	48.1554	48.2194	48.2794	48.3366	48.3938	48.4512	48.5059	48.5577	48.6105	48.6633	48.7147	48.7611	48.8083	48.8559	48.9036	48.948	48.9892	49.0305	49.0717	49.1132	49.1552	49.1971	49.2329	49.2685	49.3046	49.3408	49.3769	49.413	49.4492
976	46.46	46.5701	46.6777	46.7816	46.883	46.9813	47.0775	47.1684	47.2586	47.3451	47.4312	47.5116	47.5913	47.6684	47.7439	47.8193	47.8879	47.9562	48.0245	48.0903	48.1543	48.2183	48.2783	48.3355	48.3927	48.4501	48.5048	48.5566	48.6094	48.6622	48.7136	48.76	48.8072	48.8549	48.9025	48.9469	48.9881	49.0294	49.0707	49.1121	49.1541	49.1961	49.2318	49.2674	49.3036	49.3397	49.3759	49.412	49.4482
977	46.4589	46.5691	46.6767	46.7805	46.882	46.9803	47.0764	47.1673	47.2575	47.344	47.4302	47.5105	47.5902	47.6673	47.7428	47.8182	47.8868	47.9551	48.0234	48.0892	48.1532	48.2172	48.2772	48.3344	48.3915	48.449	48.5037	48.5555	48.6083	48.6611	48.7125	48.7589	48.8061	48.8538	48.9014	48.9458	48.987	49.0283	49.0696	49.111	49.153	49.195	49.2308	49.2664	49.3025	49.3387	49.3748	49.411	49.4471
978	46.4579	46.568	46.6756	46.7795	46.8809	46.9792	47.0753	47.1662	47.2565	47.3429	47.4291	47.5094	47.5891	47.6662	47.7417	47.8171	47.8857	47.954	48.0222	48.0881	48.1521	48.2161	48.2761	48.3333	48.3904	48.4479	48.5026	48.5544	48.6072	48.66	48.7114	48.7578	48.805	48.8527	48.9004	48.9447	48.986	49.0272	49.0685	49.11	49.152	49.194	49.2297	49.2653	49.3015	49.3376	49.3738	49.4099	49.4461
979	46.4569	46.567	46.6746	46.7784	46.8798	46.9781	47.0743	47.1651	47.2554	47.3418	47.428	47.5083	47.588	47.6651	47.7405	47.816	47.8846	47.9529	48.0211	48.087	48.151	48.215	48.275	48.3322	48.3893	48.4468	48.5015	48.5533	48.6061	48.6589	48.7103	48.7567	48.8039	48.8516	48.8993	48.9436	48.9849	49.0262	49.0674	49.1089	49.1509	49.1929	49.2286	49.2643	49.3004	49.3366	49.3727	49.4089	49.4451
980	46.4558	46.5659	46.6735	46.7774	46.8788	46.9771	47.0732	47.164	47.2543	47.3407	47.4269	47.5072	47.5869	47.664	47.7394	47.8149	47.8835	47.9517	48.02	48.0858	48.1499	48.2139	48.2739	48.3311	48.3882	48.4457	48.5004	48.5522	48.6049	48.6578	48.7092	48.7556	48.8028	48.8505	48.8982	48.9425	48.9838	49.0251	49.0664	49.1078	49.1498	49.1918	49.2276	49.2632	49.2994	49.3355	49.3717	49.4079	49.444
981	46.4548	46.5649	46.6724	46.7763	46.8777	46.976	47.0721	47.1629	47.2532	47.3396	47.4258	47.5061	47.5858	47.6629	47.7383	47.8138	47.8824	47.9506	48.0189	48.0847	48.1488	48.2128	48.2728	48.33	48.3871	48.4446	48.4993	48.5511	48.6038	48.6567	48.7081	48.7545	48.8017	48.8494	48.8971	48.9414	48.9827	49.024	49.0653	49.1067	49.1488	49.1908	49.2265	49.2621	49.2983	49.3345	49.3707	49.4068	49.443
982	46.4537	46.5638	46.6714	46.7752	46.8766	46.9749	47.071	47.1619	47.2521	47.3385	47.4247	47.505	47.5847	47.6618	47.7372	47.8127	47.8813	47.9495	48.0178	48.0836	48.1476	48.2117	48.2717	48.3288	48.386	48.4435	48.4982	48.55	48.6027	48.6556	48.707	48.7534	48.8006	48.8483	48.896	48.9404	48.9816	49.0229	49.0642	49.1057	49.1477	49.1897	49.2255	49.2611	49.2973	49.3334	49.3696	49.4058	49.442
983	46.4527	46.5628	46.6703	46.7742	46.8755	46.9738	47.0699	47.1608	47.251	47.3374	47.4236	47.5039	47.5836	47.6607	47.7361	47.8116	47.8802	47.9484	48.0167	48.0825	48.1465	48.2106	48.2706	48.3277	48.3849	48.4423	48.4971	48.5489	48.6016	48.6545	48.7059	48.7523	48.7995	48.8472	48.8949	48.9393	48.9806	49.0218	49.0631	49.1046	49.1466	49.1886	49.2244	49.26	49.2962	49.3324	49.3686	49.4048	49.4409
984	46.4516	46.5617	46.6693	46.7731	46.8745	46.9728	47.0689	47.1597	47.2499	47.3363	47.4225	47.5028	47.5825	47.6596	47.735	47.8105	47.879	47.9473	48.0156	48.0814	48.1454	48.2094	48.2695	48.3266	48.3838	48.4412	48.496	48.5478	48.6005	48.6534	48.7048	48.7512	48.7984	48.8461	48.8938	48.9382	48.9795	49.0208	49.0621	49.1035	49.1456	49.1876	49.2233	49.259	49.2952	49.3313	49.3675	49.4037	49.4399
985	46.4506	46.5607	46.6682	46.772	46.8734	46.9717	47.0678	47.1586	47.2488	47.3353	47.4214	47.5017	47.5814	47.6585	47.7339	47.8094	47.8779	47.9462	48.0145	48.0803	48.1443	48.2083	48.2684	48.3255	48.3827	48.4401	48.4949	48.5466	48.5994	48.6523	48.7037	48.7501	48.7973	48.845	48.8927	48.9371	48.9784	49.0197	49.061	49.1025	49.1445	49.1865	49.2223	49.2579	49.2941	49.3303	49.3665	49.4027	49.4389
986	46.4495	46.5596	46.6671	46.771	46.8723	46.9706	47.0667	47.1575	47.2478	47.3342	47.4203	47.5006	47.5803	47.6574	47.7328	47.8083	47.8768	47.9451	48.0134	48.0792	48.1432	48.2072	48.2672	48.3244	48.3816	48.439	48.4938	48.5455	48.5983	48.6512	48.7026	48.749	48.7962	48.844	48.8917	48.936	48.9773	49.0186	49.0599	49.1014	49.1434	49.1854	49.2212	49.2569	49.2931	49.3293	49.3655	49.4016	49.4378
987	46.4485	46.5586	46.6661	46.7699	46.8713	46.9695	47.0656	47.1564	47.2467	47.3331	47.4192	47.4995	47.5792	47.6563	47.7317	47.8072	47.8757	47.944	48.0123	48.0781	48.1421	48.2061	48.2661	48.3233	48.3805	48.4379	48.4927	48.5444	48.5972	48.6501	48.7015	48.7479	48.7952	48.8429	48.8906	48.9349	48.9762	49.0175	49.0588	49.1003	49.1423	49.1844	49.2202	49.2558	49.292	49.3282	49.3644	49.4006	49.4368
988	46.4474	46.5575	46.665	46.7688	46.8702	46.9685	47.0645	47.1554	47.2456	47.332	47.4181	47.4984	47.5781	47.6552	47.7306	47.8061	47.8746	47.9429	48.0112	48.077	48.141	48.205	48.265	48.3222	48.3794	48.4368	48.4916	48.5433	48.5961	48.649	48.7004	48.7468	48.7941	48.8418	48.8895	48.9338	48.9752	49.0165	49.0578	49.0992	49.1413	49.1833	49.2191	49.2548	49.291	49.3272	49.3634	49.3996	49.4358
989	46.4464	46.5565	46.664	46.7678	46.8691	46.9674	47.0635	47.1543	47.2445	47.3309	47.417	47.4973	47.577	47.6541	47.7295	47.805	47.8735	47.9418	48.0101	48.0759	48.1399	48.2039	48.2639	48.3211	48.3783	48.4357	48.4905	48.5422	48.595	48.6479	48.6993	48.7457	48.793	48.8407	48.8884	48.9328	48.9741	49.0154	49.0567	49.0982	49.1402	49.1823	49.218	49.2537	49.2899	49.3261	49.3623	49.3985	49.4347
990	46.4454	46.5554	46.6629	46.7667	46.8681	46.9663	47.0624	47.1532	47.2434	47.3298	47.4159	47.4962	47.5759	47.653	47.7284	47.8039	47.8724	47.9407	48.0089	48.0748	48.1388	48.2028	48.2628	48.32	48.3772	48.4346	48.4894	48.5411	48.5939	48.6468	48.6982	48.7446	48.7919	48.8396	48.8873	48.9317	48.973	49.0143	49.0556	49.0971	49.1391	49.1812	49.217	49.2527	49.2889	49.3251	49.3613	49.3975	49.4337
991	46.4443	46.5544	46.6619	46.7657	46.867	46.9652	47.0613	47.1521	47.2423	47.3287	47.4148	47.4951	47.5748	47.6519	47.7273	47.8027	47.8713	47.9396	48.0078	48.0737	48.1377	48.2017	48.2617	48.3189	48.376	48.4335	48.4883	48.54	48.5928	48.6457	48.6971	48.7435	48.7908	48.8385	48.8862	48.9306	48.9719	49.0132	49.0545	49.096	49.1381	49.1801	49.2159	49.2516	49.2878	49.324	49.3602	49.3965	49.4327
992	46.4433	46.5533	46.6608	46.7646	46.8659	46.9642	47.0602	47.151	47.2412	47.3276	47.4137	47.494	47.5737	47.6508	47.7262	47.8016	47.8702	47.9385	48.0067	48.0725	48.1366	48.2006	48.2606	48.3178	48.3749	48.4324	48.4872	48.5389	48.5917	48.6446	48.696	48.7424	48.7897	48.8374	48.8851	48.9295	48.9708	49.0121	49.0535	49.095	49.137	49.1791	49.2149	49.2505	49.2868	49.323	49.3592	49.3954	49.4316
993	46.4422	46.5523	46.6597	46.7635	46.8649	46.9631	47.0592	47.1499	47.2402	47.3265	47.4127	47.4929	47.5726	47.6497	47.7251	47.8005	47.8691	47.9374	48.0056	48.0714	48.1355	48.1995	48.2595	48.3167	48.3738	48.4313	48.4861	48.5378	48.5906	48.6435	48.6949	48.7413	48.7886	48.8363	48.884	48.9284	48.9697	49.0111	49.0524	49.0939	49.1359	49.178	49.2138	49.2495	49.2857	49.3219	49.3582	49.3944	49.4306
994	46.4412	46.5512	46.6587	46.7625	46.8638	46.962	47.0581	47.1489	47.2391	47.3254	47.4116	47.4918	47.5715	47.6486	47.724	47.7994	47.868	47.9363	48.0045	48.0703	48.1343	48.1984	48.2584	48.3156	48.3727	48.4302	48.4849	48.5367	48.5895	48.6424	48.6938	48.7402	48.7875	48.8352	48.8829	48.9273	48.9687	49.01	49.0513	49.0928	49.1349	49.1769	49.2127	49.2484	49.2847	49.3209	49.3571	49.3934	49.4296
995	46.4401	46.5501	46.6576	46.7614	46.8627	46.9609	47.057	47.1478	47.238	47.3244	47.4105	47.4907	47.5704	47.6475	47.7229	47.7983	47.8669	47.9351	48.0034	48.0692	48.1332	48.1972	48.2573	48.3144	48.3716	48.4291	48.4838	48.5356	48.5884	48.6413	48.6927	48.7391	48.7864	48.8341	48.8819	48.9263	48.9676	49.0089	49.0502	49.0917	49.1338	49.1759	49.2117	49.2474	49.2836	49.3198	49.3561	49.3923	49.4286
996	46.4391	46.5491	46.6566	46.7603	46.8616	46.9599	47.0559	47.1467	47.2369	47.3233	47.4094	47.4896	47.5693	47.6464	47.7218	47.7972	47.8658	47.934	48.0023	48.0681	48.1321	48.1961	48.2562	48.3133	48.3705	48.428	48.4827	48.5345	48.5873	48.6402	48.6916	48.7381	48.7853	48.833	48.8808	48.9252	48.9665	49.0078	49.0492	49.0907	49.1327	49.1748	49.2106	49.2463	49.2826	49.3188	49.355	49.3913	49.4275
997	46.438	46.548	46.6555	46.7593	46.8606	46.9588	47.0548	47.1456	47.2358	47.3222	47.4083	47.4885	47.5682	47.6453	47.7207	47.7961	47.8647	47.9329	48.0012	48.067	48.131	48.195	48.2551	48.3122	48.3694	48.4269	48.4816	48.5334	48.5862	48.6391	48.6905	48.737	48.7842	48.832	48.8797	48.9241	48.9654	49.0068	49.0481	49.0896	49.1317	49.1737	49.2096	49.2453	49.2815	49.3178	49.354	49.3902	49.4265
998	46.437	46.547	46.6545	46.7582	46.8595	46.9577	47.0538	47.1445	47.2347	47.3211	47.4072	47.4874	47.5671	47.6442	47.7196	47.795	47.8636	47.9318	48.0001	48.0659	48.1299	48.1939	48.2539	48.3111	48.3683	48.4258	48.4805	48.5323	48.5851	48.638	48.6894	48.7359	48.7831	48.8309	48.8786	48.923	48.9643	49.0057	49.047	49.0885	49.1306	49.1727	49.2085	49.2442	49.2805	49.3167	49.353	49.3892	49.4255
999	46.4359	46.5459	46.6534	46.7571	46.8584	46.9566	47.0527	47.1435	47.2336	47.32	47.4061	47.4863	47.566	47.6431	47.7185	47.7939	47.8625	47.9307	47.999	48.0648	48.1288	48.1928	48.2528	48.31	48.3672	48.4246	48.4794	48.5312	48.584	48.6369	48.6883	48.7348	48.782	48.8298	48.8775	48.9219	48.9633	49.0046	49.0459	49.0875	49.1295	49.1716	49.2074	49.2432	49.2794	49.3157	49.3519	49.3882	49.4244
1000	46.4349	46.5449	46.6523	46.7561	46.8574	46.9556	47.0516	47.1424	47.2325	47.3189	47.405	47.4853	47.5649	47.642	47.7174	47.7928	47.8614	47.9296	47.9979	48.0637	48.1277	48.1917	48.2517	48.3089	48.3661	48.4235	48.4783	48.5301	48.5829	48.6358	48.6872	48.7337	48.7809	48.8287	48.8764	48.9208	48.9622	49.0035	49.0449	49.0864	49.1285	49.1705	49.2064	49.2421	49.2784	49.3146	49.3509	49.3871	49.4234
1001	46.4339	46.5438	46.6513	46.755	46.8563	46.9545	47.0505	47.1413	47.2315	47.3178	47.4039	47.4842	47.5638	47.6409	47.7163	47.7917	47.8602	47.9285	47.9968	48.0626	48.1266	48.1906	48.2506	48.3078	48.365	48.4224	48.4772	48.529	48.5818	48.6347	48.6861	48.7326	48.7799	48.8276	48.8753	48.9197	48.9611	49.0024	49.0438	49.0853	49.1274	49.1695	49.2053	49.241	49.2773	49.3136	49.3498	49.3861	49.4224
1002	46.4328	46.5428	46.6502	46.754	46.8552	46.9534	47.0494	47.1402	47.2304	47.3167	47.4028	47.4831	47.5627	47.6398	47.7152	47.7906	47.8591	47.9274	47.9957	48.0615	48.1255	48.1895	48.2495	48.3067	48.3639	48.4213	48.4761	48.5279	48.5807	48.6336	48.685	48.7315	48.7788	48.8265	48.8742	48.9187	48.96	49.0014	49.0427	49.0842	49.1263	49.1684	49.2043	49.24	49.2763	49.3125	49.3488	49.3851	49.4213
1003	46.4318	46.5417	46.6492	46.7529	46.8542	46.9523	47.0484	47.1391	47.2293	47.3156	47.4017	47.482	47.5616	47.6387	47.7141	47.7895	47.858	47.9263	47.9945	48.0604	48.1244	48.1884	48.2484	48.3056	48.3628	48.4202	48.475	48.5268	48.5796	48.6325	48.6839	48.7304	48.7777	48.8254	48.8732	48.9176	48.9589	49.0003	49.0416	49.0832	49.1253	49.1674	49.2032	49.2389	49.2752	49.3115	49.3478	49.384	49.4203
1004	46.4307	46.5407	46.6481	46.7518	46.8531	46.9513	47.0473	47.138	47.2282	47.3145	47.4006	47.4809	47.5605	47.6376	47.713	47.7884	47.8569	47.9252	47.9934	48.0592	48.1233	48.1873	48.2473	48.3045	48.3617	48.4191	48.4739	48.5257	48.5785	48.6314	48.6828	48.7293	48.7766	48.8243	48.8721	48.9165	48.9578	48.9992	49.0406	49.0821	49.1242	49.1663	49.2021	49.2379	49.2742	49.3104	49.3467	49.383	49.4193
1005	46.4297	46.5396	46.647	46.7508	46.852	46.9502	47.0462	47.137	47.2271	47.3134	47.3995	47.4798	47.5594	47.6365	47.7119	47.7873	47.8558	47.9241	47.9923	48.0581	48.1221	48.1862	48.2462	48.3034	48.3605	48.418	48.4728	48.5246	48.5774	48.6303	48.6817	48.7282	48.7755	48.8232	48.871	48.9154	48.9568	48.9981	49.0395	49.081	49.1231	49.1652	49.2011	49.2368	49.2731	49.3094	49.3457	49.382	49.4182
1006	46.4286	46.5386	46.646	46.7497	46.851	46.9491	47.0451	47.1359	47.226	47.3124	47.3984	47.4787	47.5583	47.6354	47.7108	47.7862	47.8547	47.923	47.9912	48.057	48.121	48.185	48.2451	48.3023	48.3594	48.4169	48.4717	48.5235	48.5763	48.6292	48.6806	48.7271	48.7744	48.8221	48.8699	48.9143	48.9557	48.9971	49.0384	49.08	49.1221	49.1642	49.2	49.2358	49.2721	49.3083	49.3446	49.3809	49.4172
1007	46.4276	46.5375	46.6449	46.7486	46.8499	46.9481	47.044	47.1348	47.2249	47.3113	47.3973	47.4776	47.5572	47.6343	47.7097	47.7851	47.8536	47.9219	47.9901	48.0559	48.1199	48.1839	48.244	48.3011	48.3583	48.4158	48.4706	48.5224	48.5752	48.6281	48.6795	48.726	48.7733	48.821	48.8688	48.9132	48.9546	48.996	49.0373	49.0789	49.121	49.1631	49.199	49.2347	49.271	49.3073	49.3436	49.3799	49.4162
1008	46.4265	46.5365	46.6439	46.7476	46.8488	46.947	47.043	47.1337	47.2238	47.3102	47.3962	47.4765	47.5561	47.6332	47.7086	47.784	47.8525	47.9208	47.989	48.0548	48.1188	48.1828	48.2429	48.3	48.3572	48.4147	48.4695	48.5213	48.5741	48.627	48.6784	48.7249	48.7722	48.82	48.8677	48.9121	48.9535	48.9949	49.0363	49.0778	49.1199	49.162	49.1979	49.2337	49.27	49.3063	49.3425	49.3788	49.4151
1009	46.4255	46.5354	46.6428	46.7465	46.8477	46.9459	47.0419	47.1326	47.2228	47.3091	47.3952	47.4754	47.555	47.6321	47.7075	47.7829	47.8514	47.9196	47.9879	48.0537	48.1177	48.1817	48.2418	48.2989	48.3561	48.4136	48.4684	48.5202	48.573	48.6259	48.6773	48.7238	48.7711	48.8189	48.8666	48.9111	48.9524	48.9938	49.0352	49.0768	49.1189	49.161	49.1968	49.2326	49.2689	49.3052	49.3415	49.3778	49.4141
1010	46.4244	46.5344	46.6418	46.7454	46.8467	46.9448	47.0408	47.1315	47.2217	47.308	47.3941	47.4743	47.5539	47.631	47.7064	47.7817	47.8503	47.9185	47.9868	48.0526	48.1166	48.1806	48.2406	48.2978	48.355	48.4125	48.4673	48.5191	48.5719	48.6248	48.6762	48.7227	48.77	48.8178	48.8655	48.91	48.9514	48.9927	49.0341	49.0757	49.1178	49.1599	49.1958	49.2316	49.2679	49.3042	49.3405	49.3768	49.4131
1011	46.4234	46.5333	46.6407	46.7444	46.8456	46.9438	47.0397	47.1305	47.2206	47.3069	47.393	47.4732	47.5528	47.6298	47.7052	47.7806	47.8492	47.9174	47.9857	48.0515	48.1155	48.1795	48.2395	48.2967	48.3539	48.4114	48.4662	48.518	48.5708	48.6237	48.6751	48.7216	48.7689	48.8167	48.8644	48.9089	48.9503	48.9917	49.033	49.0746	49.1167	49.1588	49.1947	49.2305	49.2668	49.3031	49.3394	49.3757	49.412
1012	46.4224	46.5323	46.6396	46.7433	46.8445	46.9427	47.0387	47.1294	47.2195	47.3058	47.3919	47.4721	47.5517	47.6287	47.7041	47.7795	47.8481	47.9163	47.9846	48.0504	48.1144	48.1784	48.2384	48.2956	48.3528	48.4103	48.4651	48.5169	48.5697	48.6226	48.674	48.7205	48.7678	48.8156	48.8634	48.9078	48.9492	48.9906	49.032	49.0735	49.1157	49.1578	49.1937	49.2294	49.2658	49.3021	49.3384	49.3747	49.411
1013	46.4213	46.5312	46.6386	46.7423	46.8435	46.9416	47.0376	47.1283	47.2184	47.3047	47.3908	47.471	47.5506	47.6276	47.703	47.7784	47.847	47.9152	47.9835	48.0493	48.1133	48.1773	48.2373	48.2945	48.3517	48.4092	48.4639	48.5157	48.5686	48.6215	48.6729	48.7194	48.7667	48.8145	48.8623	48.9067	48.9481	48.9895	49.0309	49.0725	49.1146	49.1567	49.1926	49.2284	49.2647	49.301	49.3373	49.3737	49.41
1014	46.4203	46.5302	46.6375	46.7412	46.8424	46.9405	47.0365	47.1272	47.2173	47.3036	47.3897	47.4699	47.5495	47.6265	47.7019	47.7773	47.8459	47.9141	47.9824	48.0482	48.1122	48.1762	48.2362	48.2934	48.3506	48.408	48.4628	48.5146	48.5675	48.6204	48.6718	48.7183	48.7656	48.8134	48.8612	48.9056	48.947	48.9884	49.0298	49.0714	49.1135	49.1557	49.1916	49.2273	49.2637	49.3	49.3363	49.3726	49.4089
[truncated: 2,586 more rows]
[truncated: 428 more columns]

## Sheet: Sheet2
1000000	1000000	1000000	1000000	1000000	1000000	9	10	11	12	13	14	15	16	17	18	19	20	21	22	23	24	25	26	27	28	29	30	31	32	33	34	35	36	37	38	39	40	41	42	43	44	45	46	47	48	49	50	51	52
[truncated: 1,801 more rows]
[truncated: 426 more columns]
