# Supplementary material for: Numerical simulation research on thermal insulation performance of composite heat-insulation zone structure in hydrothermal high-temperature mine
Source: Sci Rep. 2024 Jun 18;14:14096. doi: 10.1038/s41598-024-64702-4 (PMC11189482; doi:10.1038/s41598-024-64702-4)
Supplement: Supplementary file 1 — Supplementary Information. [file 41598_2024_64702_MOESM1_ESM.zip › Heat-regulating circle scenario 3-3.txt]

% Model:              方案三.mph
% Version:            COMSOL 5.6.0.280
% Date:               Sep 21 2022, 17:16
% Table:              表格: 表格 12 {tbl12} - 点计算: 点计算 1 {pev1}
% grdr (W/(m*K))         t (d)                    温度 (degC), 点: (52.4, 78.1)温度 (degC), 点: (52.5, 78.1)温度 (degC), 点: (52.6, 78.1)温度 (degC), 点: (52.7, 78.1)温度 (degC), 点: (52.8, 78.1)温度 (degC), 点: (52.9, 78.1)温度 (degC), 点: (53, 78.1) 温度 (degC), 点: (53.1, 78.1)温度 (degC), 点: (53.2, 78.1)温度 (degC), 点: (53.3, 78.1)温度 (degC), 点: (53.4, 78.1)温度 (degC), 点: (53.5, 78.1)温度 (degC), 点: (53.6, 78.1)温度 (degC), 点: (53.7, 78.1)温度 (degC), 点: (53.8, 78.1)温度 (degC), 点: (53.9, 78.1)温度 (degC), 点: (54, 78.1) 温度 (degC), 点: (54.1, 78.1)温度 (degC), 点: (54.2, 78.1)温度 (degC), 点: (54.3, 78.1)温度 (degC), 点: (54.4, 78.1)温度 (degC), 点: (54.5, 78.1)温度 (degC), 点: (54.6, 78.1)温度 (degC), 点: (54.7, 78.1)温度 (degC), 点: (54.8, 78.1)温度 (degC), 点: (54.9, 78.1)温度 (degC), 点: (55, 78.1) 温度 (degC), 点: (55.1, 78.1)温度 (degC), 点: (55.2, 78.1)温度 (degC), 点: (55.3, 78.1)温度 (degC), 点: (55.4, 78.1)温度 (degC), 点: (55.5, 78.1)温度 (degC), 点: (55.6, 78.1)温度 (degC), 点: (55.7, 78.1)温度 (degC), 点: (55.8, 78.1)温度 (degC), 点: (55.9, 78.1)温度 (degC), 点: (56, 78.1) 温度 (degC), 点: (56.1, 78.1)温度 (degC), 点: (56.2, 78.1)温度 (degC), 点: (56.3, 78.1)温度 (degC), 点: (56.4, 78.1)温度 (degC), 点: (56.5, 78.1)温度 (degC), 点: (56.6, 78.1)温度 (degC), 点: (56.7, 78.1)温度 (degC), 点: (56.8, 78.1)温度 (degC), 点: (56.9, 78.1)温度 (degC), 点: (57, 78.1) 温度 (degC), 点: (57.1, 78.1)温度 (degC), 点: (57.2, 78.1)温度 (degC), 点: (57.3, 78.1)温度 (degC), 点: (57.4, 78.1)温度 (degC), 点: (57.5, 78.1)温度 (degC), 点: (57.6, 78.1)温度 (degC), 点: (57.7, 78.1)温度 (degC), 点: (57.8, 78.1)温度 (degC), 点: (57.9, 78.1)温度 (degC), 点: (58, 78.1) 温度 (degC), 点: (58.1, 78.1)温度 (degC), 点: (58.2, 78.1)温度 (degC), 点: (58.3, 78.1)温度 (degC), 点: (58.4, 78.1)温度 (degC), 点: (58.5, 78.1)温度 (degC), 点: (58.6, 78.1)温度 (degC), 点: (58.7, 78.1)温度 (degC), 点: (58.8, 78.1)温度 (degC), 点: (58.9, 78.1)温度 (degC), 点: (59, 78.1) 温度 (degC), 点: (59.1, 78.1)温度 (degC), 点: (59.2, 78.1)温度 (degC), 点: (59.3, 78.1)温度 (degC), 点: (59.4, 78.1)温度 (degC), 点: (59.5, 78.1)温度 (degC), 点: (59.6, 78.1)温度 (degC), 点: (59.7, 78.1)温度 (degC), 点: (59.8, 78.1)温度 (degC), 点: (59.9, 78.1)温度 (degC), 点: (60, 78.1) 温度 (degC), 点: (60.1, 78.1)温度 (degC), 点: (60.2, 78.1)温度 (degC), 点: (60.3, 78.1)温度 (degC), 点: (60.4, 78.1)温度 (degC), 点: (60.5, 78.1)温度 (degC), 点: (60.6, 78.1)温度 (degC), 点: (60.7, 78.1)温度 (degC), 点: (60.8, 78.1)温度 (degC), 点: (60.9, 78.1)温度 (degC), 点: (61, 78.1) 温度 (degC), 点: (61.1, 78.1)温度 (degC), 点: (61.2, 78.1)温度 (degC), 点: (61.3, 78.1)温度 (degC), 点: (61.4, 78.1)温度 (degC), 点: (61.5, 78.1)温度 (degC), 点: (61.6, 78.1)温度 (degC), 点: (61.7, 78.1)温度 (degC), 点: (61.8, 78.1)温度 (degC), 点: (61.9, 78.1)温度 (degC), 点: (62, 78.1) 温度 (degC), 点: (62.1, 78.1)温度 (degC), 点: (62.2, 78.1)温度 (degC), 点: (62.3, 78.1)温度 (degC), 点: (62.4, 78.1)温度 (degC), 点: (62.5, 78.1)温度 (degC), 点: (62.6, 78.1)温度 (degC), 点: (62.7, 78.1)温度 (degC), 点: (62.8, 78.1)温度 (degC), 点: (62.9, 78.1)温度 (degC), 点: (63, 78.1) 温度 (degC), 点: (63.1, 78.1)温度 (degC), 点: (63.2, 78.1)温度 (degC), 点: (63.3, 78.1)温度 (degC), 点: (63.4, 78.1)温度 (degC), 点: (63.5, 78.1)温度 (degC), 点: (63.6, 78.1)温度 (degC), 点: (63.7, 78.1)温度 (degC), 点: (63.8, 78.1)温度 (degC), 点: (63.9, 78.1)温度 (degC), 点: (64, 78.1) 温度 (degC), 点: (64.1, 78.1)温度 (degC), 点: (64.2, 78.1)温度 (degC), 点: (64.3, 78.1)温度 (degC), 点: (64.4, 78.1)温度 (degC), 点: (64.5, 78.1)温度 (degC), 点: (64.6, 78.1)温度 (degC), 点: (64.7, 78.1)温度 (degC), 点: (64.8, 78.1)温度 (degC), 点: (64.9, 78.1)温度 (degC), 点: (65, 78.1) 温度 (degC), 点: (65.1, 78.1)温度 (degC), 点: (65.2, 78.1)温度 (degC), 点: (65.3, 78.1)温度 (degC), 点: (65.4, 78.1)温度 (degC), 点: (65.5, 78.1)温度 (degC), 点: (65.6, 78.1)温度 (degC), 点: (65.7, 78.1)温度 (degC), 点: (65.8, 78.1)温度 (degC), 点: (65.9, 78.1)温度 (degC), 点: (66, 78.1) 温度 (degC), 点: (66.1, 78.1)温度 (degC), 点: (66.2, 78.1)温度 (degC), 点: (66.3, 78.1)温度 (degC), 点: (66.4, 78.1)温度 (degC), 点: (66.5, 78.1)温度 (degC), 点: (66.6, 78.1)温度 (degC), 点: (66.7, 78.1)温度 (degC), 点: (66.8, 78.1)温度 (degC), 点: (66.9, 78.1)温度 (degC), 点: (67, 78.1) 温度 (degC), 点: (67.1, 78.1)温度 (degC), 点: (67.2, 78.1)温度 (degC), 点: (67.3, 78.1)温度 (degC), 点: (67.4, 78.1)温度 (degC), 点: (67.5, 78.1)温度 (degC), 点: (67.6, 78.1)温度 (degC), 点: (67.7, 78.1)温度 (degC), 点: (67.8, 78.1)温度 (degC), 点: (67.9, 78.1)温度 (degC), 点: (68, 78.1) 温度 (degC), 点: (68.1, 78.1)温度 (degC), 点: (68.2, 78.1)温度 (degC), 点: (68.3, 78.1)温度 (degC), 点: (68.4, 78.1)温度 (degC), 点: (68.5, 78.1)温度 (degC), 点: (68.6, 78.1)温度 (degC), 点: (68.7, 78.1)温度 (degC), 点: (68.8, 78.1)温度 (degC), 点: (68.9, 78.1)温度 (degC), 点: (69, 78.1) 温度 (degC), 点: (69.1, 78.1)温度 (degC), 点: (69.2, 78.1)温度 (degC), 点: (69.3, 78.1)温度 (degC), 点: (69.4, 78.1)温度 (degC), 点: (69.5, 78.1)温度 (degC), 点: (69.6, 78.1)温度 (degC), 点: (69.7, 78.1)温度 (degC), 点: (69.8, 78.1)温度 (degC), 点: (69.9, 78.1)温度 (degC), 点: (70, 78.1) 温度 (degC), 点: (70.1, 78.1)温度 (degC), 点: (70.2, 78.1)温度 (degC), 点: (70.3, 78.1)温度 (degC), 点: (70.4, 78.1)温度 (degC), 点: (70.5, 78.1)温度 (degC), 点: (70.6, 78.1)温度 (degC), 点: (70.7, 78.1)温度 (degC), 点: (70.8, 78.1)温度 (degC), 点: (70.9, 78.1)温度 (degC), 点: (71, 78.1) 温度 (degC), 点: (71.1, 78.1)温度 (degC), 点: (71.2, 78.1)温度 (degC), 点: (71.3, 78.1)温度 (degC), 点: (71.4, 78.1)温度 (degC), 点: (71.5, 78.1)温度 (degC), 点: (71.6, 78.1)温度 (degC), 点: (71.7, 78.1)温度 (degC), 点: (71.8, 78.1)温度 (degC), 点: (71.9, 78.1)温度 (degC), 点: (72, 78.1) 温度 (degC), 点: (72.1, 78.1)温度 (degC), 点: (72.2, 78.1)温度 (degC), 点: (72.3, 78.1)温度 (degC), 点: (72.4, 78.1)温度 (degC), 点: (72.5, 78.1)温度 (degC), 点: (72.6, 78.1)温度 (degC), 点: (72.7, 78.1)温度 (degC), 点: (72.8, 78.1)温度 (degC), 点: (72.9, 78.1)温度 (degC), 点: (73, 78.1) 温度 (degC), 点: (73.1, 78.1)温度 (degC), 点: (73.2, 78.1)温度 (degC), 点: (73.3, 78.1)温度 (degC), 点: (73.4, 78.1)温度 (degC), 点: (73.5, 78.1)温度 (degC), 点: (73.6, 78.1)温度 (degC), 点: (73.7, 78.1)温度 (degC), 点: (73.8, 78.1)温度 (degC), 点: (73.9, 78.1)温度 (degC), 点: (74, 78.1) 温度 (degC), 点: (74.1, 78.1)温度 (degC), 点: (74.2, 78.1)温度 (degC), 点: (74.3, 78.1)温度 (degC), 点: (74.4, 78.1)温度 (degC), 点: (74.5, 78.1)温度 (degC), 点: (74.6, 78.1)温度 (degC), 点: (74.7, 78.1)温度 (degC), 点: (74.8, 78.1)温度 (degC), 点: (74.9, 78.1)温度 (degC), 点: (75, 78.1) 温度 (degC), 点: (75.1, 78.1)温度 (degC), 点: (75.2, 78.1)温度 (degC), 点: (75.3, 78.1)温度 (degC), 点: (75.4, 78.1)温度 (degC), 点: (75.5, 78.1)温度 (degC), 点: (75.6, 78.1)温度 (degC), 点: (75.7, 78.1)温度 (degC), 点: (75.8, 78.1)温度 (degC), 点: (75.9, 78.1)温度 (degC), 点: (76, 78.1) 温度 (degC), 点: (76.1, 78.1)温度 (degC), 点: (76.2, 78.1)温度 (degC), 点: (76.3, 78.1)温度 (degC), 点: (76.4, 78.1)温度 (degC), 点: (76.5, 78.1)温度 (degC), 点: (76.6, 78.1)温度 (degC), 点: (76.7, 78.1)温度 (degC), 点: (76.8, 78.1)温度 (degC), 点: (76.9, 78.1)温度 (degC), 点: (77, 78.1) 温度 (degC), 点: (77.1, 78.1)温度 (degC), 点: (77.2, 78.1)温度 (degC), 点: (77.3, 78.1)温度 (degC), 点: (77.4, 78.1)温度 (degC), 点: (77.5, 78.1)温度 (degC), 点: (77.6, 78.1)温度 (degC), 点: (77.7, 78.1)温度 (degC), 点: (77.8, 78.1)温度 (degC), 点: (77.9, 78.1)温度 (degC), 点: (78, 78.1) 温度 (degC), 点: (78.1, 78.1)温度 (degC), 点: (78.2, 78.1)温度 (degC), 点: (78.3, 78.1)温度 (degC), 点: (78.4, 78.1)温度 (degC), 点: (78.5, 78.1)温度 (degC), 点: (78.6, 78.1)温度 (degC), 点: (78.7, 78.1)温度 (degC), 点: (78.8, 78.1)温度 (degC), 点: (78.9, 78.1)温度 (degC), 点: (79, 78.1) 温度 (degC), 点: (79.1, 78.1)温度 (degC), 点: (79.2, 78.1)温度 (degC), 点: (79.3, 78.1)温度 (degC), 点: (79.4, 78.1)温度 (degC), 点: (79.5, 78.1)温度 (degC), 点: (79.6, 78.1)温度 (degC), 点: (79.7, 78.1)温度 (degC), 点: (79.8, 78.1)温度 (degC), 点: (79.9, 78.1)温度 (degC), 点: (80, 78.1) 温度 (degC), 点: (80.1, 78.1)温度 (degC), 点: (80.2, 78.1)温度 (degC), 点: (80.3, 78.1)温度 (degC), 点: (80.4, 78.1)温度 (degC), 点: (80.5, 78.1)温度 (degC), 点: (80.6, 78.1)温度 (degC), 点: (80.7, 78.1)温度 (degC), 点: (80.8, 78.1)温度 (degC), 点: (80.9, 78.1)温度 (degC), 点: (81, 78.1) 温度 (degC), 点: (81.1, 78.1)温度 (degC), 点: (81.2, 78.1)温度 (degC), 点: (81.3, 78.1)温度 (degC), 点: (81.4, 78.1)温度 (degC), 点: (81.5, 78.1)温度 (degC), 点: (81.6, 78.1)温度 (degC), 点: (81.7, 78.1)温度 (degC), 点: (81.8, 78.1)温度 (degC), 点: (81.9, 78.1)温度 (degC), 点: (82, 78.1) 温度 (degC), 点: (82.1, 78.1)温度 (degC), 点: (82.2, 78.1)温度 (degC), 点: (82.3, 78.1)温度 (degC), 点: (82.4, 78.1)温度 (degC), 点: (82.5, 78.1)温度 (degC), 点: (82.6, 78.1)温度 (degC), 点: (82.7, 78.1)温度 (degC), 点: (82.8, 78.1)温度 (degC), 点: (82.9, 78.1)温度 (degC), 点: (83, 78.1) 温度 (degC), 点: (83.1, 78.1)温度 (degC), 点: (83.2, 78.1)温度 (degC), 点: (83.3, 78.1)温度 (degC), 点: (83.4, 78.1)温度 (degC), 点: (83.5, 78.1)温度 (degC), 点: (83.6, 78.1)温度 (degC), 点: (83.7, 78.1)温度 (degC), 点: (83.8, 78.1)温度 (degC), 点: (83.9, 78.1)温度 (degC), 点: (84, 78.1) 温度 (degC), 点: (84.1, 78.1)温度 (degC), 点: (84.2, 78.1)温度 (degC), 点: (84.3, 78.1)温度 (degC), 点: (84.4, 78.1)温度 (degC), 点: (84.5, 78.1)温度 (degC), 点: (84.6, 78.1)温度 (degC), 点: (84.7, 78.1)温度 (degC), 点: (84.8, 78.1)温度 (degC), 点: (84.9, 78.1)温度 (degC), 点: (85, 78.1) 温度 (degC), 点: (85.1, 78.1)温度 (degC), 点: (85.2, 78.1)温度 (degC), 点: (85.3, 78.1)温度 (degC), 点: (85.4, 78.1)温度 (degC), 点: (85.5, 78.1)温度 (degC), 点: (85.6, 78.1)温度 (degC), 点: (85.7, 78.1)温度 (degC), 点: (85.8, 78.1)温度 (degC), 点: (85.9, 78.1)温度 (degC), 点: (86, 78.1) 温度 (degC), 点: (86.1, 78.1)温度 (degC), 点: (86.2, 78.1)温度 (degC), 点: (86.3, 78.1)温度 (degC), 点: (86.4, 78.1)温度 (degC), 点: (86.5, 78.1)温度 (degC), 点: (86.6, 78.1)温度 (degC), 点: (86.7, 78.1)温度 (degC), 点: (86.8, 78.1)温度 (degC), 点: (86.9, 78.1)温度 (degC), 点: (87, 78.1) 温度 (degC), 点: (87.1, 78.1)温度 (degC), 点: (87.2, 78.1)温度 (degC), 点: (87.3, 78.1)温度 (degC), 点: (87.4, 78.1)温度 (degC), 点: (87.5, 78.1)温度 (degC), 点: (87.6, 78.1)温度 (degC), 点: (87.7, 78.1)温度 (degC), 点: (87.8, 78.1)温度 (degC), 点: (87.9, 78.1)温度 (degC), 点: (88, 78.1) 温度 (degC), 点: (88.1, 78.1)温度 (degC), 点: (88.2, 78.1)温度 (degC), 点: (88.3, 78.1)温度 (degC), 点: (88.4, 78.1)温度 (degC), 点: (88.5, 78.1)温度 (degC), 点: (88.6, 78.1)温度 (degC), 点: (88.7, 78.1)温度 (degC), 点: (88.8, 78.1)温度 (degC), 点: (88.9, 78.1)温度 (degC), 点: (89, 78.1) 温度 (degC), 点: (89.1, 78.1)温度 (degC), 点: (89.2, 78.1)温度 (degC), 点: (89.3, 78.1)温度 (degC), 点: (89.4, 78.1)温度 (degC), 点: (89.5, 78.1)温度 (degC), 点: (89.6, 78.1)温度 (degC), 点: (89.7, 78.1)温度 (degC), 点: (89.8, 78.1)温度 (degC), 点: (89.9, 78.1)温度 (degC), 点: (90, 78.1) 温度 (degC), 点: (90.1, 78.1)温度 (degC), 点: (90.2, 78.1)温度 (degC), 点: (90.3, 78.1)温度 (degC), 点: (90.4, 78.1)温度 (degC), 点: (90.5, 78.1)温度 (degC), 点: (90.6, 78.1)温度 (degC), 点: (90.7, 78.1)温度 (degC), 点: (90.8, 78.1)温度 (degC), 点: (90.9, 78.1)温度 (degC), 点: (91, 78.1) 温度 (degC), 点: (91.1, 78.1)温度 (degC), 点: (91.2, 78.1)温度 (degC), 点: (91.3, 78.1)温度 (degC), 点: (91.4, 78.1)温度 (degC), 点: (91.5, 78.1)温度 (degC), 点: (91.6, 78.1)温度 (degC), 点: (91.7, 78.1)温度 (degC), 点: (91.8, 78.1)温度 (degC), 点: (91.9, 78.1)温度 (degC), 点: (92, 78.1) 温度 (degC), 点: (92.1, 78.1)温度 (degC), 点: (92.2, 78.1)温度 (degC), 点: (92.3, 78.1)温度 (degC), 点: (92.4, 78.1)温度 (degC), 点: (92.5, 78.1)温度 (degC), 点: (92.6, 78.1)温度 (degC), 点: (92.7, 78.1)温度 (degC), 点: (92.8, 78.1)温度 (degC), 点: (92.9, 78.1)温度 (degC), 点: (93, 78.1) 温度 (degC), 点: (93.1, 78.1)温度 (degC), 点: (93.2, 78.1)温度 (degC), 点: (93.3, 78.1)温度 (degC), 点: (93.4, 78.1)温度 (degC), 点: (93.5, 78.1)温度 (degC), 点: (93.6, 78.1)温度 (degC), 点: (93.7, 78.1)温度 (degC), 点: (93.8, 78.1)温度 (degC), 点: (93.9, 78.1)温度 (degC), 点: (94, 78.1) 温度 (degC), 点: (94.1, 78.1)温度 (degC), 点: (94.2, 78.1)温度 (degC), 点: (94.3, 78.1)温度 (degC), 点: (94.4, 78.1)温度 (degC), 点: (94.5, 78.1)温度 (degC), 点: (94.6, 78.1)温度 (degC), 点: (94.7, 78.1)温度 (degC), 点: (94.8, 78.1)温度 (degC), 点: (94.9, 78.1)温度 (degC), 点: (95, 78.1) 温度 (degC), 点: (95.1, 78.1)温度 (degC), 点: (95.2, 78.1)温度 (degC), 点: (95.3, 78.1)温度 (degC), 点: (95.4, 78.1)温度 (degC), 点: (95.5, 78.1)温度 (degC), 点: (95.6, 78.1)温度 (degC), 点: (95.7, 78.1)温度 (degC), 点: (95.8, 78.1)温度 (degC), 点: (95.9, 78.1)温度 (degC), 点: (96, 78.1) 温度 (degC), 点: (96.1, 78.1)温度 (degC), 点: (96.2, 78.1)温度 (degC), 点: (96.3, 78.1)温度 (degC), 点: (96.4, 78.1)温度 (degC), 点: (96.5, 78.1)温度 (degC), 点: (96.6, 78.1)温度 (degC), 点: (96.7, 78.1)温度 (degC), 点: (96.8, 78.1)温度 (degC), 点: (96.9, 78.1)温度 (degC), 点: (97, 78.1) 温度 (degC), 点: (97.1, 78.1)温度 (degC), 点: (97.2, 78.1)温度 (degC), 点: (97.3, 78.1)温度 (degC), 点: (97.4, 78.1)温度 (degC), 点: (97.5, 78.1)温度 (degC), 点: (97.6, 78.1)温度 (degC), 点: (97.7, 78.1)温度 (degC), 点: (97.8, 78.1)温度 (degC), 点: (97.9, 78.1)温度 (degC), 点: (98, 78.1) 温度 (degC), 点: (98.1, 78.1)温度 (degC), 点: (98.2, 78.1)温度 (degC), 点: (98.3, 78.1)温度 (degC), 点: (98.4, 78.1)温度 (degC), 点: (98.5, 78.1)温度 (degC), 点: (98.6, 78.1)温度 (degC), 点: (98.7, 78.1)温度 (degC), 点: (98.8, 78.1)温度 (degC), 点: (98.9, 78.1)温度 (degC), 点: (99, 78.1) 温度 (degC), 点: (99.1, 78.1)温度 (degC), 点: (99.2, 78.1)温度 (degC), 点: (99.3, 78.1)温度 (degC), 点: (99.4, 78.1)温度 (degC), 点: (99.5, 78.1)温度 (degC), 点: (99.6, 78.1)温度 (degC), 点: (99.7, 78.1)温度 (degC), 点: (99.8, 78.1)温度 (degC), 点: (99.9, 78.1)温度 (degC), 点: (100, 78.1)
0.30000000000000004      0                        51.10020265254383        51.099955986191446       51.1000031057614         51.10000130008086        51.099999742806745       51.099999905837365       51.09999997230551        51.09999999119901        51.10000000473417        51.10000000283867        51.09999999984518        51.10000000002981        51.10000000054151        51.100000000766954       51.10000000085785        51.100000000948796       51.1000000007283         51.10000000049456        51.10000000026082        51.10000000071244        51.100000001660476       51.10000000260857        51.10000000280809        51.10000000247277        51.10000000213756        51.10000000068959        51.100000000921796       51.1000000047805         51.100000006551966       51.10000000815842        51.1000000095612         51.10000001029039        51.100000008645395       51.10000000566197        51.10000000267837        51.09999999894029        51.09999999450781        51.099999990075275       51.099999985642796       51.09999998156161        51.0999999785671         51.09999997557259        51.09999997380362        51.0999999730069         51.09999998388071        51.099999994754455       51.1000000056282         51.10000001650195        51.1000000273757         51.1000000352567         51.10000004291993        51.10000005058322        51.100000058246565       51.100000065909796       51.10000007380347        51.10000008206737        51.10000008143959        51.10000008026657        51.10000006346189        51.10000004665727        51.10000002985265        51.10000001304803        51.099999996243355       51.09999998374951        51.09999999221037        51.10000000067129        51.099999999911006       51.09999998975104        51.09999997959102        51.099999969430996       51.09999995927103        51.09999994911101        51.09999993895104        51.09999992879102        51.099999918631          51.099999946934645       51.099999977751          51.100000008567235       51.100000039383644       51.10000007019994        51.100000101016235       51.10000010790844        51.10000011301156        51.10000011811479        51.10000012321797        51.1000001283212         51.10000013342437        51.10000013852755        51.10000014363072        51.1000001487339         51.10000015196533        51.100000145906904       51.10000013984859        51.10000013379022        51.1000001277319         51.10000012167359        51.10000011561522        51.100000109556845       51.10000010349847        51.1000000974401         51.100000091381844       51.10000009042841        51.100000091710285       51.10000009299222        51.100000094274094       51.100000095556084       51.100000096838016       51.100000098119835       51.10000009940171        51.1000001006837         51.10000009981536        51.10000009302922        51.1000000862432         51.10000007945706        51.10000007267098        51.1000000658849         51.10000005909882        51.10000005231274        51.100000045526656       51.10000003874063        51.100000031954494       51.100000029180876       51.10000002890126        51.100000028621594       51.10000002834198        51.10000002806237        51.1000000277827         51.10000002750303        51.10000002722336        51.10000002694369        51.10000002666408        51.10000003126777        51.100000038548956       51.10000004583014        51.10000005311127        51.100000060392404       51.10000006767365        51.10000007495478        51.100000082235965       51.10000008951715        51.10000009679834        51.10000009937011        51.10000009692021        51.10000009447032        51.10000009202042        51.10000008957053        51.100000087120634       51.100000084670796       51.1000000822209         51.10000007977101        51.10000007732111        51.100000079412325       51.1000000854134         51.100000091414415       51.10000009741549        51.100000103416505       51.10000010941758        51.100000115418595       51.10000012141967        51.10000012742063        51.1000001334217         51.100000135808955       51.10000013528668        51.100000134764514       51.10000013424235        51.10000013372013        51.10000013319802        51.1000001326758         51.10000013215358        51.10000013163142        51.100000131109255       51.10000013014843        51.10000012887576        51.10000012760304        51.10000012633037        51.100000125057704       51.10000012378498        51.10000012251231        51.10000012123959        51.10000011996692        51.1000001186942         51.100000118279354       51.100000118363596       51.100000118447724       51.10000011853185        51.10000011861598        51.100000118700166       51.10000011878435        51.10000011886848        51.10000011895261        51.10000011903679        51.10000011939928        51.10000011993117        51.10000012046305        51.10000012099488        51.100000121526705       51.10000012205853        51.100000122590416       51.10000012312224        51.10000012365413        51.10000012418601        51.10000012392999        51.1000001234608         51.10000012299156        51.10000012252232        51.100000122053075       51.100000121583776       51.10000012111453        51.10000012064529        51.10000012017605        51.100000119706806       51.10000011866805        51.100000117573245       51.1000001164785         51.10000011538375        51.10000011428906        51.100000113194255       51.10000011209951        51.10000011100476        51.10000010991007        51.1000001102056         51.1000001132129         51.10000011622026        51.10000011922756        51.10000012223486        51.10000012524222        51.100000128249576       51.10000013125688        51.10000013426418        51.100000137271536       51.10000013950105        51.10000014138717        51.10000014327329        51.1000001451593         51.100000147045364       51.10000014893143        51.10000015081755        51.100000152703615       51.10000015458968        51.100000156475744       51.10000015749847        51.10000014863226        51.100000139765996       51.10000013089973        51.10000012203352        51.100000113167255       51.10000010430099        51.10000009543478        51.100000086568514       51.10000007770236        51.10000006992556        51.10000006229427        51.10000005466293        51.1000000470317         51.100000039400356       51.10000003176907        51.100000024137785       51.10000001650644        51.10000002364541        51.100000036625715       51.1000000496058         51.10000006258605        51.10000007556624        51.100000088546494       51.10000010152669        51.100000114506884       51.100000118859725       51.100000100931425       51.100000083003124       51.10000006507488        51.10000004714664        51.100000029218336       51.100000011290035       51.09999999336179        51.09999997543355        51.09999995750525        51.09999993957706        51.0999999216487         51.0999999037204         51.099999885792215       51.09999987279332        51.099999879340885       51.09999988588845        51.09999987786301        51.09999985689831        51.09999984133117        51.09999985437162        51.099999867412066       51.09999988045257        51.09999989349308        51.09999990653358        51.09999991957409        51.099999932614594       51.0999999456551         51.099999958695605       51.099999971736054       51.09999998477656        51.09999999781712        51.10000001085757        51.100000015669536       51.100000004235255       51.09999999280092        51.099999981366636       51.099999969932355       51.09999995849796        51.09999994706368        51.09999993562934        51.09999992419506        51.09999991276072        51.09999990132644        51.0999998898921         51.09999987845782        51.099999867023485       51.099999865401344       51.0999998880564         51.09999989370931        51.09999986885276        51.09999986174165        51.09999987264695        51.09999988355224        51.09999989445754        51.099999905362836       51.09999991626813        51.09999992717343        51.099999938078724       51.09999994898402        51.09999995988926        51.09999997079461        51.09999998169985        51.09999999260515        51.100000003510445       51.10000000671346        51.099999995935036       51.099999985156614       51.099999974378136       51.09999996359966        51.099999952821236       51.099999942042814       51.09999993126439        51.099999920485914       51.09999990970749        51.09999989892907        51.09999988815059        51.09999987737211        51.09999986659369        51.09999985581521        51.099999870038914       51.0999998748112         51.099999854258556       51.09999986540953        51.0999998765605         51.099999887711476       51.09999989886245        51.099999910013366       51.0999999211644         51.09999993231531        51.09999994346629        51.09999995461726        51.099999965768234       51.09999997691921        51.09999998807018        51.099999999221154       51.10000001037213        51.100000015172554       51.09999999964316        51.09999998411371        51.09999996858426        51.09999995305486        51.09999993752541        51.09999992199596        51.099999906466564       51.09999989093711        51.09999987540766        51.09999985987827        51.099999844348815       51.099999828819364       51.09999981328997        51.099999797760574       51.09999980649775        51.0999998268872         51.09999982979281        51.09999984486274        51.09999987121836        51.09999989757392        51.09999992392949        51.09999995028511        51.099999976640675       51.100000002996296       51.10000002935186        51.10000005570748        51.100000082063104       51.10000010841867        51.10000013477429        51.100000161129856       51.10000018748542        51.100000213840985       51.10000018747172        51.10000015684932        51.10000012622692        51.10000009560446        51.10000006498211        51.10000003435965        51.10000000373725        51.09999997311479        51.09999994249239        51.099999911869986       51.09999988124753        51.09999985062518        51.099999820002665       51.09999978938032        51.09999976796456        51.0999997637129         51.099999766564906       51.09999977584613        51.09999980707772        51.099999838309316       51.09999986954085        51.099999900772445       51.09999993200404        51.099999963235575       51.09999999446717        51.10000002569876        51.1000000569303         51.10000008816189        51.10000011939343        51.10000015062502        51.100000181856615       51.10000021308815        51.10000020848372        51.10000017700736        51.100000145531055       51.10000011405481        51.100000082578504       51.1000000511022         51.10000001962595        51.09999998814965        51.099999956673344       51.09999992519704        51.099999893720735       51.09999986224449        51.09999983076818        51.099999799291936       51.09999976781563        51.099999761509594       51.09999976221172        51.09999977413548        51.099999801798845       51.099999834253424       51.09999986670789        51.09999989916247        51.099999931616935       51.09999996407146        51.09999999652598        51.1000000289805         51.100000061435026       51.10000009388955        51.100000126344014       51.10000015879854        51.10000019125306        51.10000022370758        51.100000247247124       51.10000023344003        51.100000219632875       51.10000020582578        51.100000192018626       51.10000017821153        51.10000016440438        51.10000015059734        51.100000136790186       51.10000012298309        51.10000010917594        51.100000095368785       51.10000008156169        51.100000067754536       51.10000005394738        51.100000030071385       51.10000000000002
0.30000000000000004      1                        50.98365983069232        51.0161769687798         51.039635721432774       51.056217111285946       51.06882295549809        51.0778397655223         51.08419796964881        51.08821256554211        51.09196319597123        51.093999370682525       51.09591439321366        51.096930026420125       51.097853115445105       51.09846832706819        51.098873467914245       51.09927860876036        51.099435203735766       51.099581142063414       51.09972708039106        51.09981559976882        51.09986196736031        51.099908334951806       51.09993598947307        51.09995027783464        51.09996456619615        51.09997827596618        51.099985814057504       51.09998874642031        51.09999193908345        51.09999515231601        51.09999774761553        51.09999829934401        51.099998911975376       51.099999558943125       51.100000205910874       51.10000050635739        51.10000048791426        51.10000046947118        51.10000045102805        51.10000045665771        51.10000053675151        51.10000061684542        51.10000060045621        51.10000058320878        51.100000586831754       51.10000059045478        51.1000005940777         51.10000059770067        51.100000601323586       51.100000598530926       51.10000059527158        51.10000059201218        51.10000058875289        51.10000058549349        51.10000059012276        51.10000061449318        51.10000060256891        51.10000058147949        51.10000029764302        51.10000001380655        51.09999972997002        51.09999944613355        51.099999162297024       51.099999139609565       51.10000038639157        51.10000163317358        51.100001987589394       51.100001432346914       51.100000877104435       51.100000321861955       51.099999766619476       51.09999921137694        51.09999865613452        51.09999810089198        51.0999975456495         51.100002244019606       51.10000728558185        51.10001232714393        51.100017368706176       51.100022410268366       51.100027451830556       51.100029122054934       51.10003054017761        51.10003195830029        51.10003337642297        51.10003479454565        51.10003621266833        51.10003763079101        51.100039048913686       51.100040467036365       51.10004147780711        51.10004046690153        51.1000394559959         51.10003844509026        51.10003743418463        51.10003642327899        51.10003541237336        51.100034401467724       51.10003339056209        51.100032379656454       51.10003136875082        51.100031084814134       51.10003111919963        51.10003115358518        51.10003118797067        51.10003122235622        51.10003125674177        51.100031291127266       51.10003132551276        51.10003135989831        51.10003100976746        51.10002960142151        51.10002819307556        51.10002678472961        51.100025376383655       51.1000239680377         51.100022559691695       51.10002115134574        51.10001974299985        51.10001833465384        51.10001692630783        51.10001633168764        51.10001624282904        51.100016153970444       51.100016065111845       51.10001597625319        51.100015887394534       51.100015798535935       51.10001570967728        51.10001562081868        51.100015531960025       51.10001647372752        51.10001798057738        51.10001948742723        51.10002099427709        51.10002250112689        51.100024007976856       51.10002551482671        51.10002702167651        51.10002852852642        51.10003003537628        51.100030638956525       51.10003027939007        51.1000299198235         51.100029560256985       51.10002920069047        51.10002884112396        51.1000284815575         51.10002812199093        51.100027762424475       51.100027402857904       51.1000279495766         51.100029276585474       51.10003060359429        51.10003193060311        51.10003325761198        51.1000345846208         51.100035911629675       51.10003723863849        51.10003856564731        51.10003989265624        51.100040429042735       51.100040328942896       51.10004022884317        51.100040128743444       51.10004002864366        51.100039928543936       51.100039828444096       51.10003972834437        51.100039628244645       51.10003952814486        51.10003937729391        51.10003919035978        51.10003900342559        51.10003881649135        51.10003862955722        51.100038442622974       51.10003825568879        51.10003806875466        51.10003788182047        51.10003769488628        51.100037614890596       51.10003759709139        51.10003757929229        51.10003756149308        51.10003754369393        51.10003752589478        51.100037508095625       51.10003749029647        51.10003747249732        51.10003745469817        51.100037493019954       51.100037565484286       51.1000376379485         51.10003771041278        51.10003778287711        51.100037855341384       51.10003792780566        51.10003800026993        51.10003807273415        51.100038145198425       51.10003811969784        51.10003806767048        51.10003801564301        51.10003796361559        51.10003791158823        51.100037859560814       51.1000378075334         51.10003775550598        51.10003770347862        51.1000376514512         51.10003748335407        51.100037303858926       51.10003712436378        51.100036944868634       51.10003676537349        51.10003658587834        51.10003640638325        51.10003622688805        51.10003604739296        51.10003614331083        51.100036776426634       51.10003740954244        51.1000380426583         51.10003867577416        51.10003930888996        51.100039942005765       51.100040575121625       51.100041208237485       51.100041841353345       51.10004219895444        51.10004243488453        51.10004267081473        51.100042906744875       51.10004314267502        51.100043378605164       51.100043614535366       51.10004385046551        51.100044086395656       51.10004432232586        51.100044397501506       51.100042631388305       51.10004086527516        51.100039099161904       51.10003733304876        51.1000355669355         51.1000338008223         51.10003203470916        51.1000302685959         51.100028502482814       51.10002691469384        51.10002535071476        51.10002378673573        51.10002222275671        51.10002065877768        51.1000190947986         51.100017530819514       51.100015966840544       51.10001735656192        51.100019914389804       51.100022472217745       51.10002503004563        51.10002758787351        51.10003014570145        51.10003270352934        51.10003526135722        51.10003598661177        51.10003197907895        51.10002797154618        51.10002396401336        51.10001995648054        51.10001594894777        51.10001194141495        51.10000793388218        51.10000392634936        51.099999918816536       51.09999591128377        51.09999190375095        51.099987896218124       51.099983888685415       51.09998092029815        51.09998207242586        51.09998322455351        51.09998159937646        51.0999775082654         51.099974524727145       51.09997741155814        51.09998029838903        51.099983185220026       51.099986072051024       51.099988958881966       51.099991845712964       51.099994732543905       51.0999976193749         51.1000005062059         51.10000339303684        51.100006279867785       51.10000916669878        51.100012053529724       51.100013075819675       51.100010416767475       51.10000775771522        51.10000509866302        51.10000243961076        51.099999780558505       51.099997121506306       51.09999446245399        51.09999180340179        51.09998914434948        51.099986485297336       51.09998382624508        51.09998116719282        51.09997850814051        51.09997784267699        51.09998210971378        51.09998318713764        51.09997854100743        51.099977472436024       51.09998003606603        51.09998259969598        51.09998516332598        51.09998772695593        51.09999029058588        51.099992854215884       51.09999541784583        51.09999798147578        51.100000545105786       51.10000310873568        51.10000567236568        51.10000823599563        51.10001079962558        51.100011536861984       51.100008958769195       51.10000638067629        51.100003802583444       51.1000012244906         51.09999864639781        51.09999606830496        51.099993490212114       51.099990912119324       51.09998833402648        51.09998575593369        51.099983177840784       51.09998059974794        51.09997802165515        51.09997544356224        51.09997790229619        51.099978732773025       51.09997488230334        51.09997745235222        51.099980022401155       51.09998259245009        51.09998516249891        51.0999877325479         51.09999030259684        51.09999287264577        51.09999544269465        51.09999801274358        51.10000058279252        51.100003152841396       51.10000572289027        51.100008292939265       51.10001086298814        51.100012058126424       51.10000885175435        51.100005645382225       51.100002439010154       51.09999923263803        51.0999960262659         51.09999281989383        51.09998961352176        51.09998640714963        51.0999832007775         51.09997999440543        51.09997678803336        51.099973581661175       51.09997037528905        51.09996716891703        51.099968796977805       51.09997280856925        51.09997400161427        51.099977514012835       51.09998317825119        51.09998884248955        51.09999450672785        51.100000170966155       51.100005835204456       51.100011499442815       51.100017163681116       51.10002282791942        51.100028492157776       51.10003415639608        51.10003982063438        51.10004548487268        51.10005114911104        51.10005681334934        51.100051433764634       51.10004516331719        51.10003889286975        51.10003262242219        51.10002635197475        51.100020081527305       51.100013811079805       51.100007540632305       51.10000127018486        51.09999499973736        51.09998872928992        51.09998245884242        51.09997618839492        51.099969917947476       51.099965372853944       51.099964044321894       51.099964774653984       51.0999669521176         51.0999732778194         51.09997960352126        51.09998592922312        51.099992254924985       51.099998580626846       51.10000490632865        51.10001123203051        51.10001755773237        51.10002388343423        51.100030209136094       51.100036534837955       51.100042860539816       51.10004918624168        51.10005551194354        51.10005457597845        51.100048194827366       51.100041813676285       51.1000354325252         51.100029051374065       51.100022670222984       51.100016289071846       51.10000990792082        51.100003526769626       51.0999971456186         51.099990764467464       51.09998438331638        51.0999780021653         51.099971621014106       51.09996523986308        51.099963704527624       51.099963753976795       51.09996634251206        51.09997207955172        51.0999787749771         51.099985470402544       51.099992165827985       51.09999886125337        51.10000555667875        51.10001225210419        51.10001894752958        51.10002564295496        51.1000323383804         51.100039033805785       51.10004572923117        51.10005242465661        51.10005912008205        51.10006383762777        51.10006026940658        51.10005670118551        51.100053132964376       51.10004956474319        51.10004599652211        51.100042428300924       51.10003886007985        51.10003529185866        51.10003172363753        51.100028155416396       51.100024587195264       51.10002101897413        51.100017450753          51.10001388253181        51.100007734834094       51.10000000000002
0.30000000000000004      2                        50.86781237394672        50.93015646144198        50.97570867178291        51.00849221704431        51.03376156243604        51.05214728578272        51.06533921688106        51.07384298178397        51.081818708788546       51.08627283892599        51.09047808882059        51.09276950435128        51.09486399266706        51.096280193283064       51.09723385517441        51.09818751706575        51.09857075104867        51.09892952737607        51.099288303703474       51.09950943180138        51.09962951101187        51.09974959022236        51.09982222467556        51.099860970825375       51.09989971697513        51.099936955621445       51.09995778019271        51.09996629698247        51.09997551887102        51.099984796478054       51.09999232190012        51.099994052658815       51.0999959387845         51.099997912504364       51.099999886224225       51.10000084868358        51.10000088052038        51.100000912357245       51.10000094419405        51.10000103509549        51.10000130870185        51.10000158230821        51.100001543182884       51.100001496822586       51.10000146282539        51.10000142882825        51.100001394831054       51.100001360833915       51.100001326836775       51.100001236856144       51.10000114280376        51.10000104875138        51.100000954699          51.10000086064662        51.10000079552407        51.100000804623676       51.10000074989125        51.10000068748491        51.100000405078845       51.10000012267278        51.099999840266605       51.09999955786054        51.099999275454365       51.099999447627056       51.100001829548376       51.100004211469695       51.100004970027385       51.100004073764126       51.10000317750081        51.100002281237494       51.100001384974234       51.10000048871092        51.0999995924476         51.09999869618434        51.09999779992103        51.100006762886835       51.10001636990643        51.10002597692596        51.100035583945555       51.10004519096515        51.10005479798474        51.10005807372835        51.1000608760321         51.1000636783358         51.10006648063961        51.10006928294331        51.10007208524712        51.10007488755093        51.10007768985463        51.10008049215844        51.1000825011518         51.10008057296699        51.10007864478217        51.1000767165973         51.100074788412485       51.10007286022767        51.10007093204291        51.100069003858096       51.10006707567328        51.10006514748841        51.100063219303706       51.10006265564914        51.10006268948962        51.1000627233301         51.10006275717069        51.10006279101117        51.10006282485176        51.10006285869224        51.100062892532776       51.10006292637331        51.10006222470474        51.100059498864994       51.1000567730253         51.10005404718561        51.100051321345916       51.10004859550622        51.100045869666474       51.10004314382684        51.10004041798709        51.100037692147396       51.100034966307646       51.10003381149062        51.1000336331241         51.10003345475758        51.10003327639106        51.10003309802448        51.10003291965796        51.10003274129144        51.100032562924866       51.10003238455835        51.10003220619183        51.100034027319055       51.100036944749604       51.10003986218027        51.100042779610874       51.10004569704142        51.10004861447203        51.10005153190269        51.1000544493333         51.10005736676385        51.1000602841944         51.10006146487257        51.100060793669854       51.1000601224672         51.10005945126454        51.100058780061886       51.10005810885923        51.100057437656574       51.10005676645392        51.10005609525126        51.100055424048605       51.100056501582344       51.10005908473698        51.10006166789162        51.100064251046206       51.100066834200845       51.10006941735537        51.10007200051001        51.10007458366465        51.10007716681929        51.10007974997393        51.10008079677726        51.10008060674926        51.10008041672131        51.10008022669342        51.10008003666542        51.10007984663747        51.10007965660958        51.10007946658163        51.10007927655363        51.10007908652574        51.10007880325327        51.1000784536854         51.100078104117586       51.1000777545496         51.10007740498179        51.10007705541392        51.10007670584605        51.10007635627818        51.10007600671031        51.10007565714244        51.10007550367163        51.10007546425277        51.10007542483396        51.10007538541515        51.100075345996345       51.10007530657748        51.10007526715867        51.100075227739865       51.10007518832106        51.10007514890219        51.100075217944436       51.10007535297137        51.10007548799831        51.10007562302525        51.100075758052185       51.100075893079065       51.10007602810606        51.100076163133          51.100076298159934       51.10007643318687        51.1000763877683         51.10007629348905        51.10007619920975        51.10007610493045        51.10007601065121        51.10007591637191        51.10007582209266        51.10007572781342        51.100075633534175       51.100075539254874       51.10007522053763        51.100074879780664       51.100074539023694       51.10007419826678        51.10007385750987        51.1000735167529         51.10007317599593        51.10007283523902        51.10007249448205        51.100072685204395       51.10007391258682        51.10007513996925        51.100076367351676       51.1000775947341         51.10007882211653        51.100080049498956       51.10008127688138        51.10008250426381        51.10008373164624        51.1000844078668         51.10008484068703        51.10008527350726        51.10008570632755        51.10008613914778        51.100086571968006       51.10008700478829        51.100087437608465       51.10008787042875        51.10008830324898        51.100088427142396       51.10008501257528        51.100081598008046       51.10007818344087        51.10007476887381        51.10007135430658        51.100067939739404       51.10006452517223        51.100061110605054       51.100057696037936       51.10005462426591        51.10005159826403        51.10004857226215        51.10004554626022        51.100042520258285       51.10003949425641        51.10003646825447        51.100033442252595       51.10003612294179        51.10004106046881        51.10004599799595        51.10005093552297        51.100055873049996       51.10006081057713        51.10006574810416        51.10007068563124        51.1000720647898         51.100064254138374       51.10005644348695        51.100048632835524       51.1000408221841         51.10003301153267        51.100025200881305       51.10001739022988        51.100009579578455       51.10000176892703        51.099993958275604       51.09998614762418        51.099978336972754       51.09997052632127        51.099964729966075       51.09996692088157        51.09996911179712        51.09996597013367        51.09995809374027        51.099952359541135       51.099957979423436       51.09996359930574        51.09996921918804        51.0999748390704         51.0999804589527         51.099986078835          51.099991698717304       51.09999731859966        51.10000293848202        51.100008558364266       51.100014178246624       51.10001979812898        51.100025418011285       51.10002740074515        51.1000222023078         51.10001700387045        51.1000118054331         51.10000660699575        51.10000140855834        51.09999621012105        51.0999910116837         51.09998581324635        51.099980614809          51.09997541637165        51.0999702179343         51.09996501949695        51.09995982105954        51.09995847600868        51.09996666493612        51.09996873320148        51.09995981833549        51.099957815266066       51.099962829562          51.09996784385788        51.099972858153706       51.09997787244964        51.09998288674552        51.0999879010414         51.09999291533728        51.09999792963322        51.1000029439291         51.10000795822498        51.10001297252086        51.10001798681674        51.10002300111262        51.100024440507354       51.10001939062511        51.10001434074286        51.100009290860555       51.10000424097825        51.09999919109606        51.099994141213756       51.09998909133151        51.09998404144926        51.09997899156701        51.09997394168471        51.09996889180252        51.099963841920214       51.09995879203797        51.09995374215566        51.09995842259042        51.09996000585653        51.09995261993345        51.09995764148874        51.09996266304415        51.09996768459945        51.099972706154745       51.099977727710154       51.099982749265564       51.09998777082086        51.09999279237627        51.099997813931566       51.10000283548686        51.100007857042215       51.10001287859757        51.10001790015292        51.10002292170833        51.1000252708011         51.100019064522144       51.10001285824313        51.100006651964236       51.10000044568528        51.09999423940633        51.099988033127374       51.09998182684842        51.09997562056952        51.09996941429057        51.099963208011616       51.09995700173266        51.09995079545371        51.09994458917481        51.0999383828958         51.09994150414667        51.09994923524556        51.09995164670403        51.099958515739445       51.099969520406205       51.099980525072965       51.09999152973961        51.10000253440637        51.100013539073075       51.10002454373978        51.10003554840654        51.1000465530733         51.10005755774           51.100068562406705       51.100079567073465       51.100090571740225       51.10010157640693        51.10011258107363        51.100102178342695       51.10009004875923        51.1000779191757         51.100065789592236       51.10005366000871        51.100041530425244       51.10002940084166        51.100017271258196       51.10000514167473        51.099993012091204       51.09998088250768        51.09996875292421        51.09995662334063        51.09994449375722        51.09993567382645        51.0999330240511         51.09993446623838        51.09993873128718        51.099950957480985       51.09996318367479        51.099975409868534       51.09998763606234        51.09999986225614        51.10001208844989        51.10002431464363        51.100036540837436       51.10004876703124        51.100060993224986       51.10007321941873        51.100085445612535       51.10009767180634        51.10010989800014        51.100108090647154       51.100095760190584       51.10008342973407        51.10007109927756        51.10005876882104        51.10004643836447        51.10003410790796        51.100021777451445       51.100009446994875       51.09999711653836        51.09998478608179        51.099972455625334       51.099960125168764       51.09994779471225        51.099935464255736       51.099932446752234       51.09993251856969        51.099937540225824       51.09994863894167        51.09996158747788        51.09997453601409        51.0999874845503         51.10000043308651        51.100013381622716       51.100026330158926       51.10003927869508        51.10005222723129        51.100065175767554       51.100078124303764       51.100091072839916       51.10010402137618        51.10011696991239        51.10012606490602        51.10011901657441        51.10011196824286        51.100104919911246       51.100097871579635       51.10009082324808        51.10008377491647        51.100076726584916       51.100069678253305       51.10006262992175        51.10005558159014        51.10004853325847        51.100041484926976       51.100034436595365       51.1000273882637         51.100015257673306       51.10000000000002
0.30000000000000004      3                        50.754746377624485       50.83516999439979        50.897542960848114       50.945004501015774       50.98316174636068        51.01232544834568        51.034253463668904       51.04914476562061        51.06324350792636        51.07164270876808        51.07963899338159        51.08424678844568        51.088505919162344       51.09146621915238        51.09354192324935        51.09561762734637        51.09650767558361        51.09734688766406        51.09818609974451        51.09871619573903        51.09901936647054        51.099322537202056       51.09950945402778        51.09961333433159        51.09971721463535        51.09981725279107        51.09987435832551        51.09989908323354        51.09992568768263        51.09995244065715        51.09997424110537        51.099979663018416       51.09998545951038        51.09999146718587        51.09999747486131        51.10000053064647        51.10000086992534        51.10000120920415        51.100001548482965       51.10000202690037        51.10000293571568        51.100003844531045       51.100003750205474       51.100003624083854       51.100003430989204       51.1000032378945         51.100003044799735       51.100002851705085       51.10000265861038        51.10000217538516        51.10000167105818        51.100001166731204       51.10000066240434        51.100000158077364       51.09999975725384        51.099999625573105       51.09999940198634        51.09999921266012        51.100000005533445       51.10000079840677        51.10000159128015        51.10000238415347        51.10000317702679        51.10000436427384        51.100007468607544       51.10001057294119        51.100011931504014       51.100011510466516       51.100011089429074       51.10001066839169        51.10001024735419        51.10000982631675        51.10000940527931        51.10000898424187        51.10000856320437        51.100020168882736       51.10003256020582        51.1000449515289         51.10005734285198        51.10006973417512        51.100082125498204       51.100086775509          51.10009084664023        51.10009491777157        51.1000989889028         51.10010306003409        51.10010713116537        51.100111202296716       51.100115273427946       51.10011934455923        51.10012231450776        51.10011981931615        51.1001173241246         51.10011482893299        51.10011233374138        51.10010983854977        51.10010734335816        51.10010484816655        51.100102352974886       51.100099857783334       51.100097362591725       51.10009653228127        51.10009643098226        51.10009632968337        51.100096228384416       51.10009612708552        51.10009602578657        51.10009592448756        51.10009582318867        51.100095721889716       51.10009465958217        51.100090952513256       51.10008724544434        51.10008353837543        51.10007983130657        51.10007612423766        51.10007241716875        51.10006871009989        51.10006500303098        51.100061295962064       51.10005758889315        51.1000560004785         51.10005572888832        51.10005545729808        51.1000551857079         51.10005491411766        51.10005464252737        51.10005437093719        51.10005409934689        51.10005382775671        51.10005355616647        51.100056025437766       51.10005999749728        51.1000639695568         51.10006794161632        51.10007191367583        51.10007588573541        51.10007985779498        51.1000838298545         51.100087801914015       51.10009177397359        51.100093436106704       51.10009263518975        51.1000918342728         51.10009103335591        51.100090232439015       51.10008943152212        51.10008863060523        51.100087829688334       51.10008702877144        51.10008622785455        51.10008778095414        51.100091360806346       51.10009494065855        51.10009852051081        51.100102100363074       51.10010568021528        51.100109260067484       51.10011283991969        51.10011641977201        51.10011999962427        51.10012146251444        51.100121221155916       51.100120979797396       51.100120738438875       51.1001204970803         51.10012025572178        51.100120014363256       51.100119773004735       51.100119531646214       51.100119290287694       51.100118944467795       51.100118524377535       51.100118104287276       51.10011768419696        51.1001172641067         51.10011684401644        51.100116423926124       51.100116003835865       51.100115583745605       51.100115163655346       51.10011496113219        51.10011488514823        51.10011480916444        51.10011473318053        51.10011465719663        51.10011458121272        51.10011450522887        51.10011442924497        51.10011435326106        51.10011427727716        51.10011434808405        51.100114508194565       51.10011466830514        51.100114828415656       51.10011498852617        51.10011514863669        51.100115308747206       51.10011546885772        51.10011562896824        51.1001157890787         51.10011574504938        51.10011564574336        51.10011554643734        51.10011544713137        51.10011534782535        51.10011524851939        51.100115149213366       51.1001150499074         51.10011495060144        51.100114851295416       51.10011444771101        51.10011401424657        51.10011358078219        51.10011314731776        51.10011271385338        51.10011228038894        51.10011184692462        51.10011141346013        51.10011097999569        51.10011126225169        51.10011294053305        51.10011461881436        51.100116297095724       51.10011797537709        51.10011965365845        51.10012133193982        51.100123010221125       51.10012468850255        51.100126366783854       51.10012721461561        51.10012769570989        51.100128176804276       51.100128657898495       51.10012913899283        51.1001296200871         51.100130101181435       51.10013058227571        51.100131063369986       51.10013154446426        51.100131615334874       51.10012698748568        51.10012235963649        51.100117731787236       51.1001131039381         51.10010847608885        51.1001038482396         51.100099220390405       51.10009459254121        51.10008996469196        51.10008579305338        51.10008168232821        51.10007757160298        51.10007346087775        51.10006935015252        51.100065239427295       51.10006112870212        51.100057017976894       51.10006062317535        51.10006727980743        51.10007393643946        51.100080593071596       51.10008724970368        51.100093906335815       51.10010056296778        51.10010721959992        51.10010898467192        51.100098116845516       51.100087249019055       51.10007638119265        51.100065513366246       51.10005464553984        51.10004377771338        51.10003290988698        51.10002204206063        51.10001117423417        51.100000306407765       51.09998943858142        51.099978570754956       51.099967702928495       51.09995958828631        51.09996239082085        51.099965193355274       51.09996093786606        51.099950415646276       51.09994280002701        51.0999505900042         51.09995837998133        51.09996616995852        51.09997395993571        51.099981749912786       51.09998953989003        51.099997329867165       51.100005119844354       51.100012909821544       51.10002069979873        51.100028489775866       51.100036279753056       51.10004406973019        51.10004678477162        51.10003947988042        51.100032174989224       51.10002487009797        51.10001756520683        51.10001026031557        51.10000295542443        51.09999565053323        51.099988345641975       51.09998104075078        51.099973735859635       51.099966430968436       51.09995912607718        51.09995182118604        51.09994973356481        51.09996055441775        51.09996328980725        51.099951516356725       51.099949086638276       51.09995614336509        51.09996320009196        51.09997025681878        51.09997731354565        51.099984370272466       51.09999142699934        51.09999848372621        51.100005540453026       51.1000125971799         51.10001965390677        51.100026710633585       51.10003376736046        51.10004082408727        51.100042838140666       51.10003569856883        51.10002855899694        51.10002141942505        51.10001427985321        51.10000714028138        51.10000000070954        51.09999286113771        51.099985721565815       51.09997858199404        51.099971442422145       51.09996430285031        51.099957163278475       51.09995002370664        51.09994288413475        51.09994889503304        51.09995093942706        51.09994119590539        51.099948239401044       51.0999552828967         51.099962326392415       51.099969369888015       51.09997641338367        51.099983456879386       51.09999050037504        51.0999975438707         51.10000458736636        51.100011630862014       51.10001867435767        51.10002571785333        51.100032761348984       51.100039804844755       51.10004316235876        51.100034719916266       51.10002627747372        51.10001783503128        51.10000939258873        51.10000095014624        51.099992507703746       51.0999840652612         51.09997562281876        51.09996718037621        51.09995873793372        51.099950295491226       51.09994185304873        51.099933410606184       51.09992496816375        51.09992907807066        51.09993944189819        51.09994318486645        51.099952847771476       51.099968003049355       51.099983158327234       51.099998313605056       51.10001346888299        51.10002862416093        51.100043779438806       51.10005893471663        51.100074089994564       51.10008924527244        51.10010440055032        51.1001195558282         51.10013471110608        51.10014986638396        51.10016502166184        51.10015091606124        51.10013445009787        51.10011798413444        51.10010151817107        51.1000850522077         51.10006858624428        51.10005212028085        51.10003565431748        51.10001918835411        51.100002722390684       51.099986256427314       51.099969790463945       51.09995332450052        51.09993685853715        51.09992475913185        51.099920800261145       51.09992289180474        51.09992892205008        51.099945472822355       51.09996202359457        51.09997857436679        51.09999512513906        51.100011675911276       51.10002822668349        51.10004477745571        51.10006132822792        51.10007787900014        51.100094429772355       51.10011098054463        51.10012753131684        51.10014408208906        51.100160632861275       51.10015819401099        51.10014151572648        51.10012483744208        51.10010815915774        51.10009148087329        51.100074802588836       51.10005812430438        51.10004144602004        51.10002476773559        51.10000808945114        51.099991411166684       51.09997473288229        51.09995805459789        51.09994137631344        51.099924698028985       51.0999203858031         51.09992037447347        51.099927255288094       51.09994232488026        51.099959887086925       51.099977449293476       51.09999501150014        51.10001257370669        51.10003013591336        51.10004769811991        51.10006526032652        51.10008282253318        51.10010038473979        51.1001179469464         51.100135509153006       51.100153071359614       51.10017063356622        51.1001828397749         51.1001726085471         51.10016237731935        51.100152146091546       51.100141914863684       51.10013168363594        51.100121452408075       51.10011122118033        51.10010098995252        51.10009075872472        51.10008052749686        51.10007029626905        51.10006006504125        51.10004983381344        51.10003960258558        51.100022052818986       51.10000000000002
0.30000000000000004      4                        50.645338565011684       50.74227009727093        50.82023042742162        50.88148818574268        50.93189365037995        50.97143985781406        51.00190619280397        51.023155298588506       51.04336624869859        51.05580642827158        51.067697186724104       51.074748119628          51.0813010505189         51.08592455876703        51.08923479901512        51.0925450392632         51.09401729759173        51.09541075064442        51.09680420369716        51.09769836931241        51.09822600253358        51.09875363575475        51.099083627971254       51.09927245141165        51.09946127485205        51.09964341212975        51.09974924996965        51.09979727592008        51.099848723247476       51.09990044093939        51.09994279568161        51.09995418614574        51.09996618575889        51.099978528803604       51.09999087184826        51.09999739123026        51.09999855132912        51.09999971142793        51.10000087152673        51.10000225346522        51.10000432162116        51.100006389777036       51.10000629857461        51.100006143318524       51.100005898402344       51.10000565348622        51.10000540857004        51.100005163653805       51.10000491873768        51.10000405038994        51.10000313669883        51.10000222300778        51.10000130931678        51.10000039562567        51.09999967553773        51.09999945830583        51.09999904731774        51.099998713902096       51.10000060437807        51.100002494854095       51.10000438533007        51.100006275806095       51.100008166282066       51.10001037977895        51.10001416350997        51.100017947240985       51.10001990856091        51.100020012155426       51.100020115749885       51.10002021934446        51.10002032293892        51.10002042653343        51.10002053012789        51.10002063372241        51.10002073731687        51.10003479878321        51.1000497720471         51.10006474531082        51.10007971857465        51.10009469183848        51.10010966510231        51.10011564648221        51.100120955467446       51.10012626445268        51.10013157343792        51.10013688242316        51.100142191408395       51.100147500393575       51.100152809378756       51.10015811836399        51.100162030406295       51.10015900945808        51.10015598850987        51.100152967561655       51.10014994661344        51.100146925665285       51.10014390471707        51.10014088376886        51.100137862820645       51.10013484187243        51.10013182092422        51.100130729305874       51.10013048249465        51.10013023568354        51.10012998887237        51.100129742061256       51.100129495250144       51.100129248438975       51.10012900162786        51.100128754816694       51.10012733781127        51.100122700351335       51.10011806289151        51.10011342543157        51.10010878797175        51.10010415051181        51.10009951305187        51.10009487559199        51.100090238132054       51.10008560067223        51.10008096321229        51.10007896085705        51.10007859631986        51.100078231782675       51.10007786724549        51.100077502708245       51.10007713817106        51.10007677363387        51.10007640909669        51.100076044559444       51.10007568002226        51.10007876317172        51.10008373665471        51.10008871013781        51.100093683620855       51.1000986571039         51.100103630587          51.1001086040701         51.10011357755309        51.10011855103613        51.10012352451923        51.1001256517153         51.100124743945855       51.10012383617635        51.100122928406904       51.10012202063746        51.10012111286801        51.100120205098506       51.10011929732906        51.10011838955961        51.10011748179011        51.10011949873649        51.10012403379426        51.10012856885203        51.1001331039098         51.10013763896757        51.100142174025336       51.10014670908305        51.10015124414082        51.10015577919859        51.10016031425636        51.10016217862358        51.10016189296579        51.10016160730794        51.100161321650205       51.100161035992414       51.10016075033468        51.10016046467689        51.1001601790191         51.10015989336131        51.10015960770352        51.10015920889481        51.100158729637485       51.10015825038016        51.100157771122724       51.10015729186546        51.10015681260802        51.10015633335075        51.10015585409337        51.10015537483605        51.100154895578726       51.10015464785755        51.100154534800254       51.10015442174296        51.10015430868566        51.100154195628306       51.100154082571066       51.10015396951371        51.100153856456416       51.10015374339912        51.100153630341765       51.10015370028407        51.100153881558356       51.100154062832644       51.10015424410693        51.10015442538122        51.10015460665551        51.100154787929796       51.10015496920403        51.10015515047837        51.1001553317526         51.10015529117152        51.100155190516716       51.100155089861914       51.10015498920717        51.100154888552424       51.10015478789768        51.10015468724288        51.10015458658813        51.10015448593333        51.10015438527864        51.10015390470414        51.10015338682183        51.10015286893952        51.10015235105715        51.10015183317489        51.10015131529252        51.10015079741015        51.10015027952784        51.10014976164558        51.10015013323164        51.1001522397417         51.10015434625177        51.100156452761894       51.10015855927202        51.10016066578214        51.100162772292265       51.10016487880239        51.10016698531251        51.100169091822636       51.100170092606504       51.10017060508716        51.10017111756781        51.10017163004852        51.10017214252912        51.10017265500983        51.10017316749048        51.100173679971135       51.10017419245173        51.10017470493244        51.10017471215144        51.100168932081715       51.1001631520121         51.10015737194237        51.10015159187276        51.10014581180309        51.10014003173336        51.10013425166369        51.10012847159402        51.100122691524405       51.10011747597207        51.10011233579439        51.1001071956166         51.10010205543887        51.10009691526113        51.1000917750834         51.10008663490561        51.100081494727874       51.100085972911245       51.10009425488943        51.100102536867496       51.100110818845565       51.10011910082375        51.10012738280187        51.10013566477994        51.10014394675807        51.10014606397357        51.100132260129556       51.10011845628543        51.100104652441416       51.10009084859735        51.10007704475322        51.10006324090921        51.10004943706514        51.10003563322107        51.100021829377056       51.100008025532986       51.09999422168892        51.09998041784485        51.09996661400078        51.0999562655316         51.09995961862961        51.09996297172779        51.09995766086928        51.0999446573926         51.099935284165554       51.09994515202794        51.099955019890274       51.09996488775266        51.099974755614994       51.09998462347738        51.09999449133977        51.1000043592021         51.100014227064435       51.10002409492682        51.10003396278921        51.10004383065154        51.100053698513875       51.10006356637621        51.10006697751328        51.10005764051789        51.1000483035225         51.10003896652711        51.100029629531775       51.10002029253633        51.10001095554094        51.100001618545605       51.099992281550215       51.099982944554824       51.099973607559434       51.099964270564044       51.099954933568654       51.09994559657332        51.09994276709614        51.099956038401274       51.099959393854476       51.099944955953845       51.09994216144571        51.09995118816761        51.09996021488951        51.09996924161135        51.0999782683333         51.09998729505514        51.09999632177704        51.10000534849894        51.10001437522078        51.100023401942735       51.100032428664576       51.100041455386474       51.10005048210837        51.10005950883027        51.10006207542358        51.10005291538113        51.100043755338675       51.100034595296165       51.10002543525377        51.10001627521126        51.10000711516881        51.09999795512641        51.0999887950839         51.09997963504145        51.099970474999          51.099961314956545       51.09995215491409        51.09994299487158        51.09993383482919        51.099941058887566       51.099943526549          51.09993158995752        51.09994058269746        51.09994957543745        51.099958568177385       51.09996756091738        51.09997655365737        51.099985546397306       51.09999453913724        51.100003531877235       51.10001252461723        51.10002151735716        51.100030510097156       51.10003950283709        51.10004849557703        51.10005748831702        51.10006182638688        51.10005126343117        51.10004070047546        51.10003013751981        51.1000195745641         51.10000901160845        51.09999844865274        51.09998788569709        51.09997732274144        51.09996675978573        51.09995619683002        51.09994563387431        51.09993507091866        51.09992450796301        51.0999139450073         51.09991897410055        51.09993181440245        51.099936888523644       51.09994924981561        51.09996837196684        51.099987494118125       51.100006616269354       51.10002573842053        51.10004486057176        51.100063982722986       51.100083104874216       51.100102227025445       51.10012134917673        51.100140471327904       51.100159593479134       51.10017871563036        51.10019783778159        51.10021695993282        51.100199347328726       51.10017877147288        51.10015819561704        51.10013761976131        51.10011704390547        51.100096468049685       51.10007589219384        51.10005531633806        51.100034740482215       51.10001416462643        51.099993588770644       51.0999730129148         51.09995243705902        51.099931861203174       51.09991663506372        51.09991138235176        51.09991411204442        51.099921854301215       51.0999424988193         51.09996314333745        51.099983787855535       51.10000443237368        51.100025076891825       51.100045721409856       51.100066365928          51.100087010446146       51.10010765496423        51.10012829948232        51.100148944000466       51.10016958851861        51.10019023303664        51.10021087755479        51.100207843594774       51.100187054245964       51.100166264897155       51.1001454755484         51.10012468619959        51.10010389685084        51.10008310750209        51.10006231815328        51.100041528804525       51.100020739455715       51.099999950106906       51.09997916075815        51.0999583714094         51.099937582060534       51.09991679271184        51.09991121754098        51.099911104120565       51.09991974397576        51.09993856622367        51.0999604879305         51.099982409637335       51.10000433134417        51.10002625305094        51.100048174757774       51.10007009646455        51.100092018171324       51.100113939878156       51.10013586158493        51.10015778329176        51.100179704998595       51.10020162670537        51.1002235484122         51.10023867038768        51.100225306814195       51.10021194324082        51.10019857966745        51.10018521609402        51.10017185252059        51.10015848894716        51.10014512537384        51.100131761800355       51.10011839822698        51.100105034653495       51.10009167108012        51.10007830750669        51.10006494393326        51.10005158035983        51.10002871375775        51.10000000000002
0.30000000000000004      5                        50.547237865682746       50.65581959805593        50.745554988111394       50.81788347280428        50.87855996196453        50.9272663031723         50.96565968555757        50.99317469250752        51.01946444543211        51.03624204672843        51.05234699993713        51.06223286908198        51.07147881508263        51.078133686321735       51.08302617127964        51.08791865623749        51.09020616633512        51.092381985583074       51.09455780483091        51.095986354487195       51.09686632410086        51.097746293714636       51.098308357924          51.09864335226541        51.098978346606714       51.09930223635422        51.099495292466884       51.099588543043524       51.09968789241276        51.09978772372165        51.099870041404074       51.09989443964594        51.09991972907733        51.09994552095145        51.09997131282557        51.09998553118794        51.09998909891141        51.099992666634876       51.09999623435829        51.100000114742784       51.1000049622823         51.10000980982181        51.100009902014904       51.10000987410717        51.10000990895003        51.100009943792884       51.10000997863574        51.10001001347854        51.100010048321394       51.100008819955804       51.10000749971476        51.10000617947378        51.100004859232854       51.100003538991814       51.10000255044349        51.10000241836855        51.10000176265203        51.10000123207783        51.10000428915555        51.10000734623321        51.100010403310876       51.10001346038854        51.1000165174662         51.10001979175513        51.10002412192796        51.10002845210079        51.10003102468448        51.10003180562069        51.100032586556836       51.1000333674931         51.100034148429245       51.10003492936545        51.100035710301654       51.1000364912378         51.100037272174006       51.100053211661645       51.100070141381195       51.100087071100575       51.100104000820124       51.10012093053956        51.10013786025905        51.10014504041425        51.100151491516954       51.1001579426196         51.10016439372225        51.10017084482496        51.100177295927665       51.100183747030314       51.10019019813302        51.10019664923573        51.1002014450724         51.100198025868224       51.10019460666399        51.100191187459814       51.10018776825558        51.1001843490514         51.10018092984728        51.10017751064305        51.10017409143882        51.10017067223464        51.10016725303046        51.100165916634296       51.10016549224969        51.100165067865134       51.10016464348058        51.10016421909603        51.100163794711534       51.10016337032698        51.10016294594237        51.100162521557934       51.100160768218245       51.10015535750358        51.100149946788974       51.10014453607431        51.10013912535965        51.10013371464504        51.100128303930376       51.10012289321577        51.100117482501105       51.1001120717865         51.10010666107178        51.1001043055341         51.100103848905235       51.10010339227631        51.1001029356475         51.10010247901863        51.10010202238982        51.10010156576095        51.10010110913208        51.100100652503215       51.10010019587435        51.100103786988825       51.10010959744238        51.100115407895885       51.100121218349386       51.10012702880289        51.100132839256446       51.10013864970995        51.10014446016345        51.10015027061701        51.100156081070566       51.10015862266334        51.10015767870465        51.100156734746065       51.10015579078737        51.10015484682873        51.10015390287009        51.10015295891145        51.100152014952755       51.100151070994116       51.10015012703548        51.10015257160637        51.100157933621404       51.10016329563638        51.10016865765135        51.10017401966638        51.10017938168136        51.10018474369633        51.10019010571136        51.10019546772628        51.10020082974137        51.10020305042735        51.100202742203635       51.10020243397986        51.10020212575614        51.100201817532366       51.10020150930859        51.100201201084815       51.100200892861096       51.100200584637264       51.100200276413545       51.10019985416051        51.10019935083443        51.10019884750835        51.10019834418222        51.10019784085614        51.10019733753006        51.10019683420393        51.10019633087779        51.100195827551715       51.10019532422564        51.100195043219856       51.10019489151779        51.100194739815834       51.10019458811382        51.10019443641181        51.100194284709744       51.10019413300773        51.10019398130578        51.10019382960371        51.10019367790164        51.100193738852          51.10019392917428        51.10019411949662        51.100194309818846       51.10019450014113        51.10019469046347        51.10019488078575        51.10019507110803        51.100195261430315       51.10019545175254        51.10019542098394        51.10019533034864        51.10019523971329        51.10019514907805        51.100195058442694       51.1001949678074         51.10019487717216        51.100194786536804       51.100194695901564       51.10019460526621        51.100194072049476       51.1001934953714         51.10019291869338        51.100192342015305       51.100191765337286       51.10019118865921        51.10019061198119        51.10019003530317        51.10018945862515        51.10018991273063        51.100192377398          51.10019484206549        51.100197306732866       51.100199771400355       51.10020223606779        51.10020470073522        51.10020716540265        51.10020963007014        51.10021209473757        51.100213190800105       51.10021368246879        51.10021417413748        51.10021466580611        51.10021515747479        51.10021564914342        51.10021614081211        51.10021663248074        51.10021712414937        51.10021761581805        51.1002175265329         51.10021078297859        51.100204039424284       51.10019729587003        51.10019055231572        51.100183808761415       51.10017706520716        51.1001703216528         51.10016357809849        51.10015683454418        51.10015074802362        51.10014474923031        51.100138750437054       51.10013275164374        51.100126752850485       51.10012075405717        51.10011475526386        51.100108756470604       51.10011394838148        51.100123565905164       51.10013318342885        51.10014280095248        51.10015241847617        51.10016203599986        51.10017165352349        51.10018127104718        51.100183636026486       51.10016727065113        51.10015090527577        51.10013453990041        51.10011817452505        51.10010180914969        51.10008544377433        51.100069078398974       51.10005271302356        51.100036347648256       51.1000199822729         51.10000361689754        51.09998725152218        51.09997088614682        51.099958564909          51.099962279854026       51.099965994799106       51.0999598092551         51.099944833191216       51.099934085049085       51.099945745784964       51.09995740652079        51.099969067256666       51.0999807279926         51.099992388728424       51.1000040494643         51.100015710200125       51.100027370936004       51.10003903167188        51.10005069240776        51.10006235314364        51.100074013879464       51.10008567461534        51.10008966992007        51.10007853062859        51.10006739133706        51.10005625204553        51.10004511275406        51.10003397346253        51.100022834171          51.10001169487947        51.100000555588          51.09998941629647        51.09997827700505        51.09996713771352        51.09995599842193        51.09994485913052        51.09994129000489        51.0999564508453         51.09996028090251        51.09994377860346        51.09994081050735        51.09995158333152        51.09996235615563        51.0999731289798         51.09998390180397        51.09999467462808        51.10000544745219        51.1000162202763         51.10002699310047        51.10003776592458        51.10004853874875        51.10005931157286        51.10007008439703        51.100080857221144       51.10008390798782        51.10007294142429        51.10006197486075        51.10005100829716        51.10004004173362        51.100029075170085       51.100018108606605       51.10000714204301        51.099996175479475       51.099985208915996       51.09997424235246        51.09996327578892        51.09995230922533        51.09994134266179        51.099930376098314       51.099938450742854       51.09994122464815        51.099927603530375       51.09993832081784        51.09994903810525        51.099959755392774       51.099970472680184       51.09998118996771        51.09999190725512        51.10000262454258        51.10001334183005        51.100024059117516       51.10003477640498        51.10004549369245        51.100056210979915       51.10006692826738        51.10007764555485        51.10008287805044        51.10007055204642        51.10005822604228        51.10004590003831        51.100033574034285       51.1000212480302         51.100008922026234       51.09999659602215        51.09998427001818        51.09997194401416        51.09995961801019        51.09994729200616        51.099934966002024       51.099922639998          51.09991031399403        51.09991604754856        51.09993088135673        51.09993728552803        51.09995205007925        51.099974571186976       51.099997092294586       51.10001961340231        51.10004213450998        51.10006465561764        51.10008717672531        51.10010969783298        51.100132218940644       51.10015474004831        51.10017726115598        51.100199782263644       51.10022230337131        51.10024482447898        51.100267345586644       51.100246831383856       51.100222845687824       51.10019885999179        51.1001748742957         51.10015088859973        51.100126902903696       51.10010291720755        51.100078931511575       51.10005494581554        51.100030960119454       51.100006974423366       51.099982988727334       51.099959003031245       51.09993501733521        51.099917136568195       51.09991063716461        51.09991397036481        51.099923260242804       51.09994728502443        51.09997130980594        51.099995334587504       51.10001935936907        51.10004338415064        51.100067408932205       51.100091433713715       51.10011545849534        51.10013948327685        51.100163508058415       51.10018753283998        51.100211557621606       51.100235582403116       51.10025960718474        51.10025609058562        51.10023192198696        51.10020775338842        51.100183584789875       51.100159416191275       51.10013524759273        51.10011107899413        51.10008691039559        51.10006274179693        51.10003857319845        51.10001440459979        51.09999023600125        51.09996606740265        51.099941898804104       51.09991773020556        51.09991099031117        51.099910716247166       51.099920805687304       51.099942706091156       51.09996820168118        51.0999936972712         51.10001919286117        51.10004468845119        51.100070184041215       51.10009567963118        51.10012117522115        51.10014667081117        51.100172166401194       51.10019766199116        51.10022315758118        51.10024865317121        51.10027414876117        51.10029158239058        51.10027524271891        51.100258903047234       51.10024256337556        51.10022622370383        51.10020988403221        51.10019354436048        51.100177204688805       51.100160865017074       51.1001445253454         51.100128185673725       51.100111846001994       51.10009550633032        51.10007916665859        51.100062826986914       51.100034959875245       51.10000000000002
0.30000000000000004      6                        50.457451220238966       50.574111303189454       50.67281858859269        50.754213761582605       50.823707455582394       50.88067512786125        50.92654609273666        50.9602594253613         50.99260341860759        51.01393641441558        51.03449065129007        51.04749954373574        51.059732045240025       51.06868898147957        51.07541937920496        51.08214977693041        51.08542389297202        51.08854981754973        51.09167574212745        51.09376390701607        51.09509023795084        51.09641656888573        51.09727614376601        51.09780232942336        51.09832851508065        51.09883802005356        51.09914659294458        51.09930118842931        51.09946539510787        51.09963036128357        51.09976691296936        51.09980949489102        51.09985328494713        51.099897756136215       51.0999422273253         51.09996725892046        51.09997440103672        51.09998154315292        51.09998868526918        51.09999623683848        51.10000505496981        51.100013873101204       51.10001428124275        51.10001449574446        51.100015054155506       51.10001561256655        51.1000161709776         51.1000167293887         51.10001728779969        51.10001571787558        51.100013993153766       51.10001226843207        51.10001054371037        51.10000881898861        51.100007599335754       51.10000767793855        51.100006735341424       51.10000596858731        51.10001024300118        51.100014517415104       51.10001879182903        51.1000230662429         51.10002734065688        51.10003170113657        51.1000364799898         51.100041258843135       51.100044448945255       51.100046019509705       51.100047590074155       51.10004916063872        51.10005073120317        51.10005230176762        51.10005387233207        51.100055442896576       51.100057013461026       51.100074406141516       51.10009283240129        51.10011125866089        51.100129684920546       51.10014811118026        51.10016653743992        51.10017481887485        51.100182341700474       51.100189864526214       51.10019738735184        51.10020491017747        51.10021243300321        51.100219955828834       51.10022747865446        51.1002350014802         51.100240638244145       51.10023691453438        51.10023319082467        51.1002294671149         51.10022574340519        51.10022201969542        51.10021829598571        51.100214572275945       51.100210848566235       51.10020712485647        51.10020340114676        51.100201832127254       51.10020120659482        51.100200581062495       51.100199955530115       51.100199329997736       51.10019870446541        51.100198078932976       51.1001974534006         51.100196827868274       51.10019475169713        51.10018868326904        51.10018261484106        51.100176546413024       51.100170477985046       51.10016440955695        51.10015834112892        51.10015227270094        51.1001462042729         51.10014013584487        51.100134067416775       51.10013140337156        51.100130855279986       51.100130307188465       51.10012975909683        51.10012921100525        51.10012866291362        51.10012811482204        51.10012756673041        51.10012701863889        51.10012647054725        51.10013049174961        51.10013701825221        51.100143544754815       51.10015007125742        51.10015659776002        51.10016312426268        51.10016965076534        51.10017617726788        51.10018270377054        51.100189230273145       51.10019214900802        51.100191220818544       51.10019029262901        51.100189364439586       51.10018843625011        51.10018750806063        51.10018657987115        51.10018565168173        51.10018472349225        51.10018379530277        51.100186640864194       51.10019273553621        51.10019883020823        51.10020492488019        51.10021101955226        51.10021711422422        51.10022320889618        51.1002293035682         51.100235398240216       51.10024149291223        51.100244036712695       51.10024372190327        51.10024340709384        51.10024309228447        51.10024277747499        51.10024246266562        51.10024214785619        51.10024183304682        51.10024151823734        51.10024120342791        51.100240779454566       51.10024027786733        51.10023977628009        51.1002392746928         51.1002387731055         51.100238271518265       51.10023776993103        51.10023726834373        51.100236766756495       51.1002362651692         51.10023595963861        51.100235768136486       51.10023557663442        51.10023538513241        51.10023519363028        51.100235002128215       51.100234810626205       51.10023461912414        51.10023442762207        51.100234236119945       51.100234282102406       51.10023447256401        51.100234663025674       51.100234853487336       51.10023504394894        51.10023523441055        51.10023542487221        51.10023561533387        51.10023580579548        51.10023599625714        51.10023597998054        51.10023590772363        51.10023583546683        51.10023576320998        51.10023569095324        51.10023561869639        51.100235546439535       51.10023547418268        51.10023540192594        51.10023532966909        51.10023476171261        51.10023414507873        51.10023352844479        51.10023291181085        51.100232295176966       51.100231678543025       51.1002310619092         51.1002304452752         51.10022982864132        51.10023036025848        51.10023313156012        51.100235902861755       51.10023867416339        51.10024144546503        51.10024421676667        51.10024698806831        51.100249759369945       51.10025253067158        51.10025530197322        51.10025645090752        51.100256883383          51.10025731585853        51.10025774833406        51.10025818080953        51.10025861328501        51.100259045760595       51.10025947823607        51.10025991071154        51.100260343187074       51.10026013324159        51.10025256497897        51.10024499671641        51.10023742845385        51.100229860191234       51.100222291928674       51.100214723666056       51.100207155403496       51.10019958714088        51.10019201887832        51.10018518855503        51.10017845676168        51.10017172496828        51.10016499317487        51.100158261381466       51.10015152958812        51.10014479779471        51.100138066001364       51.10014385453877        51.10015459451938        51.10016533450005        51.100176074480714       51.100186814461324       51.10019755444205        51.1002082944226         51.10021903440327        51.10022157039663        51.10020291884757        51.100184267298516       51.10016561574946        51.100146964200405       51.10012831265135        51.10010966110224        51.10009100955324        51.10007235800413        51.10005370645513        51.10003505490613        51.10001640335702        51.09999775180796        51.09997910025896        51.09996499820721        51.09996893623702        51.099972874266825       51.099965946892894       51.099949372263495       51.09993753059803        51.09995077463998        51.09996401868193        51.099977262723826       51.099990506765835       51.10000375080779        51.10001699484974        51.10003023889169        51.10004348293364        51.100056726975595       51.10006997101755        51.100083215059556       51.10009645910151        51.1001097031434         51.10011420031594        51.10010142770483        51.10008865509377        51.1000758824826         51.100063109871485       51.10005033726043        51.100037564649256       51.1000247920382         51.10001201942708        51.09999924681591        51.099986474204854       51.09997370159374        51.09996092898257        51.09994815637151        51.099943849220836       51.09996048715749        51.099964684863096       51.099946559380044       51.09994355828553        51.099955912584846       51.099968266884105       51.09998062118342        51.099992975482735       51.10000532978205        51.100017684081365       51.10003003838062        51.10004239267994        51.100054746979254       51.10006710127857        51.100079455577884       51.10009180987714        51.10010416417646        51.100107648846915       51.100095033078105       51.10008241730935        51.10006980154054        51.10005718577173        51.10004457000298        51.100031954234225       51.10001933846547        51.10000672269672        51.099994106927966       51.099981491159156       51.0999688753904         51.09995625962159        51.09994364385284        51.099931028084086       51.099939686716255       51.099942680818685       51.0999277491037         51.09994002572046        51.099952302337215       51.099964578953916       51.09997685557062        51.099989132187375       51.100001408804076       51.10001368542078        51.100025962037535       51.100038238654236       51.10005051527094        51.10006279188764        51.10007506850434        51.100087345121096       51.100099621737854       51.10010568532823        51.1000918591177         51.10007803290705        51.10006420669646        51.100050380485925       51.100036554275334       51.100022728064744       51.10000890185415        51.09999507564356        51.09998124943303        51.09996742322244        51.099953597011904       51.09993977080126        51.099925944590666       51.09991211838013        51.09991839851011        51.09993487070085        51.09994260411139        51.0999595549161         51.099985057394235       51.10001055987243        51.10003606235057        51.10006156482871        51.100087067306845       51.10011256978504        51.10013807226312        51.100163574741316       51.10018907721951        51.10021457969759        51.10024008217579        51.100265584653926       51.100291087132064       51.1003165896102         51.10029361895937        51.10026673816736        51.1002398573753         51.10021297658329        51.10018609579129        51.10015921499922        51.10013233420716        51.10010545341515        51.10007857262315        51.100051691831084       51.10002481103902        51.099997930247014       51.09997104945495        51.099944168662944       51.09992398040538        51.099916268978916       51.099920180215406       51.09993089683928        51.09995777726482        51.09998465769041        51.10001153811595        51.100038418541544       51.10006529896708        51.10009217939262        51.10011905981821        51.10014594024375        51.100172820669286       51.10019970109488        51.10022658152042        51.10025346194607        51.10028034237155        51.10030722279714        51.10030330625807        51.10027629650864        51.10024928675921        51.100222277009834       51.1001952672604         51.10016825751097        51.1001412477616         51.10011423801217        51.10008722826268        51.10006021851336        51.100033208763875       51.1000061990145         51.09997918926507        51.09995217951564        51.09992516976621        51.09991733736996        51.09991685960887        51.09992817109281        51.0999526536969         51.09998114551058        51.10000963732426        51.10003812913783        51.10006662095151        51.10009511276513        51.100123604578755       51.10015209639238        51.10018058820606        51.10020908001968        51.100237571833304       51.10026606364693        51.10029455546061        51.10032304727429        51.10034234835689        51.10032314747468        51.100303946592476       51.10028474571027        51.100265544828005       51.1002463439458         51.100227143063535       51.100207942181385       51.10018874129912        51.10016954041686        51.10015033953465        51.10013113865239        51.10011193777018        51.100092736887916       51.10007353600571        51.10004090097709        51.10000000000002
0.30000000000000004      7                        50.37597862868034        50.4971452126714         50.6020212288654         50.69047905207759        50.767336131233606       50.831666331881024       50.88456541434107        50.92440949714967        50.962783168225315       50.98888953133314        51.01412814078316        51.030548143589385       51.046060740990924       51.05759044424042        51.06641442279124        51.07523840134206        51.07967047750259        51.08391424654462        51.08815801558666        51.091031026898804       51.0928977440833         51.094764461267914       51.09598698549712        51.096749382885434       51.09751178027375        51.098250763227895       51.0987031514025         51.09893521207755        51.099181231332864       51.09942835362506        51.09963341037758        51.099699351880815       51.09976685336835        51.09983523435784        51.09990361534727        51.099942574427814       51.099954457704996       51.09996634098218        51.09997822425936        51.09999061975236        51.1000045996837         51.10001857961504        51.10001943625821        51.100020008230274       51.10002133401872        51.100022659807166       51.10002398559561        51.10002531138406        51.100026637172505       51.10002474414915        51.100022617015895       51.100020489882695       51.100018362749495       51.10001623561624        51.10001482221469        51.10001523701601        51.100013965385926       51.10001292343031        51.10001846591507        51.10002400839983        51.10002955088453        51.10003509336923        51.10004063585393        51.10004610792305        51.100051237695425       51.10005636746769        51.10006018134317        51.10006265382253        51.1000651263019         51.10006759878121        51.100070071260575       51.100072543739884       51.10007501621925        51.100077488698616       51.100079961177926       51.100098382222825       51.10011784510726        51.100137307991645       51.100156770876026       51.10017623376041        51.10019569664479        51.10020498186395        51.10021350601812        51.10022203017229        51.10023055432646        51.10023907848063        51.100247602634795       51.10025612678902        51.10026465094313        51.1002731750973         51.10027960992153        51.10027567545666        51.1002717409919         51.10026780652703        51.10026387206216        51.1002599375974         51.10025600313253        51.100252068667714       51.1002481342029         51.10024419973803        51.10024026527327        51.10023847578486        51.10023762553021        51.100236775275675       51.100235925021025       51.10023507476643        51.10023422451184        51.100233374257186       51.10023252400265        51.100231673748          51.10022928824799        51.10022267764788        51.10021606704788        51.10020945644783        51.10020284584772        51.10019623524772        51.10018962464761        51.10018301404756        51.100176403447506       51.10016979284745        51.1001631822474         51.1001602543696         51.10015961544423        51.100158976518856       51.10015833759343        51.100157698668          51.10015705974257        51.10015642081714        51.100155781891715       51.10015514296629        51.100154504040916       51.10015887745391        51.1001659990842         51.100173120714544       51.10018024234489        51.10018736397518        51.10019448560553        51.100201607235874       51.10020872886622        51.10021585049651        51.10022297212686        51.10022623074923        51.100225370287376       51.10022450982541        51.1002236493635         51.10022278890153        51.10022192843962        51.100221067977714       51.100220207515804       51.100219347053894       51.10021848659193        51.10022170650984        51.10022843953868        51.100235172567466       51.10024190559625        51.10024863862509        51.10025537165387        51.100262104682656       51.10026883771138        51.10027557074022        51.10028230376906        51.10028513747949        51.100284832064744       51.10028452664994        51.100284221235256       51.10028391582051        51.10028361040577        51.10028330499108        51.100282999576336       51.10028269416159        51.10028238874685        51.1002819847771         51.10028151073624        51.10028103669538        51.10028056265452        51.10028008861366        51.100279614572855       51.10027914053205        51.100278666491135       51.10027819245033        51.100277718409416       51.100277397113814       51.10027716465629        51.100276932198824       51.100276699741414       51.10027646728389        51.100276234826424       51.100276002369014       51.10027576991155        51.10027553745408        51.10027530499656        51.100275330035174       51.100275511727546       51.1002756934198         51.100275875112175       51.10027605680449        51.100276238496804       51.100276420189175       51.10027660188143        51.10027678357375        51.10027696526606        51.1002769681611         51.1002769226418         51.10027687712244        51.100276831603026       51.100276786083725       51.10027674056437        51.10027669504501        51.100276649525654       51.1002766040063         51.100276558486996       51.10027597369344        51.100275335943536       51.10027469819363        51.10027406044367        51.10027342269382        51.10027278494391        51.100272147194005       51.100271509443985       51.100270871694136       51.100271475815134       51.100274502227876       51.10027752864062        51.1002805550533         51.10028358146599        51.10028660787873        51.10028963429147        51.100292660704156       51.1002956871169         51.10029871352964        51.100299872928645       51.10030020782989        51.100300542731134       51.10030087763238        51.10030121253351        51.1003015474347         51.100301882336          51.100302217237186       51.10030255213837        51.10030288703956        51.10030253227751        51.10029427808297        51.10028602388843        51.10027776969389        51.10026951549935        51.10026126130481        51.10025300711027        51.10024475291573        51.10023649872119        51.10022824452665        51.100220797566465       51.100213458388396       51.100206119210384       51.100198780032315       51.100191440854246       51.10018410167618        51.100176762498165       51.1001694233201         51.10017569138307        51.100187340732134       51.10019899008114        51.100210639430145       51.10022228877915        51.10023393812821        51.10024558747722        51.100257236826224       51.10025986708388        51.100239204718775       51.10021854235356        51.10019787998846        51.1001772176233         51.100156555258195       51.100135892893036       51.10011523052782        51.10009456816272        51.10007390579756        51.1000532434324         51.100032581067296       51.10001191870208        51.09999125633698        51.09997556542601        51.09997958777831        51.099983610130664       51.0999760737825         51.099958274609435       51.09994562081209        51.099960238592814       51.09997485637342        51.099989474154086       51.10000409193475        51.10001870971536        51.10003332749602        51.10004794527663        51.100062563057236       51.10007718083796        51.100091798618564       51.10010641639923        51.10012103417989        51.1001356519605         51.10014056870091        51.10012633174671        51.10011209479251        51.10009785783831        51.10008362088411        51.10006938392985        51.100055146975706       51.100040910021505       51.10002667306725        51.10001243611305        51.099998199158904       51.09998396220465        51.099969725250446       51.099955488296246       51.09995044474374        51.09996814733768        51.09997260573601        51.09995329828348        51.09995040478009        51.09996417592754        51.09997794707493        51.09999171822227        51.10000548936972        51.100019260517115       51.100033031664566       51.10004680281196        51.100060573959354       51.100074345106805       51.10008811625414        51.10010188740159        51.10011565854899        51.10012942969638        51.10013329800097        51.100119190342866       51.10010508268465        51.10009097502649        51.10007686736827        51.10006275971011        51.10004865205201        51.10003454439379        51.10002043673569        51.10000632907747        51.09999222141931        51.09997811376115        51.099964006102994       51.099949898444834       51.099935790786674       51.099944766807994       51.09994789506078        51.09993202667772        51.09994569740542        51.09995936813317        51.09997303886098        51.09998670958862        51.10000038031643        51.10001405104413        51.10002772177188        51.100041392499634       51.10005506322739        51.10006873395514        51.100082404682894       51.10009607541065        51.100109746138344       51.1001234168661         51.10013024822047        51.100115184645176       51.10010012106977        51.100085057494425       51.10006999391908        51.10005493034373        51.100039866768384       51.10002480319304        51.10000973961769        51.09999467604234        51.09997961246694        51.09996454889159        51.09994948531619        51.09993442174084        51.09991935816555        51.09992602698492        51.09994378243471        51.0999528442735         51.09997176432597        51.09999983058867        51.100027896851316       51.100055963114016       51.10008402937672        51.10011209563936        51.10014016190206        51.100168228164705       51.100196294427406       51.10022436069016        51.10025242695281        51.10028049321551        51.10030855947821        51.10033662574085        51.100364692003495       51.10033971005521        51.1003104489115         51.10028118776768        51.10025192662397        51.1002226654802         51.10019340433644        51.100164143192615       51.10013488204885        51.10010562090508        51.10007635976126        51.10004709861755        51.10001783747373        51.09998857632996        51.099959315186254       51.09993716657539        51.09992827779479        51.099932741596035       51.09994476409048        51.09997397554065        51.100003186990705       51.100032398440874       51.100061609890986       51.1000908213411         51.10012003279127        51.10014924424138        51.10017845569149        51.1002076671416         51.100236878591716       51.10026609004183        51.100295301492          51.10032451294205        51.10035372439222        51.1003494906123         51.10032017781094        51.10029086500964        51.10026155220834        51.100232239407035       51.100202926605675       51.10017361380443        51.10014430100307        51.10011498820177        51.100085675400464       51.100056362599105       51.10002704979786        51.0999977369965         51.0999684241952         51.099939111393894       51.09993025871722        51.0999295342055         51.0999418401924         51.099968409041026       51.099999319418714       51.1000302297964         51.10006114017415        51.10009205055189        51.10012296092958        51.10015387130733        51.100184781685016       51.100215692062704       51.10024660244045        51.10027751281814        51.100308423195884       51.10033933357363        51.100370243951375       51.100390968286604       51.100369021081576       51.100347073876605       51.10032512667158        51.10030317946655        51.10028123226152        51.100259285056495       51.100237337851524       51.10021539064644        51.10019344344141        51.10017149623644        51.10014954903136        51.10012760182639        51.10010565462136        51.100083707416275       51.10004653706329        51.10000000000002
0.30000000000000004      8                        50.32316934650902        50.44487790766749        50.55133793861614        50.642203254031244       50.721957009575476       50.78959119242393        50.84605508809466        50.88944849448188        50.93136974450681        50.960796190811834       50.98933879348556        51.00856883857455        51.026840652343594       51.04077274655549        51.051758949669306       51.06274515278318        51.068676751244084       51.07439162857759        51.08010650591103        51.084150416719865       51.086967617817436       51.089784818915064       51.09172834226035        51.09304782496588        51.09436730767129        51.095654482563305       51.09650637432742        51.09701755196198        51.09755387341545        51.09809218178742        51.09855183374685        51.098751360518236       51.09895341546496        51.09915689576917        51.099360376073264       51.09949173362406        51.09955671949638        51.09962170536869        51.099686691241004       51.099752181806934       51.099819233542746       51.099886285278615       51.099904026546994       51.09992050084196        51.099937357774024       51.09995421470603        51.099971071637924       51.09998792856993        51.10000478550194        51.100007863802205       51.100009939958284       51.100012016114306       51.100014092270385       51.100016168426464       51.10001908341383        51.100024056779205       51.10002362198077        51.100023457652924       51.10003104733346        51.10003863701411        51.100046226694644       51.10005381637524        51.10006140605583        51.100068680069114       51.10007441959465        51.10008015912018        51.10008469043419        51.100087990124166       51.10009128981403        51.10009458950401        51.10009788919399        51.100101188883855       51.100104488573834       51.100107788263756       51.10011108795368        51.1001298033479         51.10014952577245        51.100169248197005       51.1001889706215         51.100208693046056       51.10022841547055        51.10023828992871        51.10024742797606        51.100256566023404       51.10026570407075        51.1002748421181         51.10028398016544        51.10029311821279        51.100302256260136       51.10031139430748        51.100318334725785       51.100314368369766       51.100310402013804       51.10030643565773        51.10030246930177        51.100298502945805       51.10029453658984        51.100290570233824       51.100286603877805       51.10028263752179        51.100278671165825       51.10027675002323        51.1002757244305         51.10027469883778        51.100273673245056       51.10027264765233        51.100271622059665       51.10027059646694        51.10026957087422        51.100268545281494       51.100265973920955       51.10025914850212        51.10025232308334        51.1002454976645         51.100238672245666       51.10023184682683        51.100225021407994       51.10021819598916        51.100211370570264       51.10020454515154        51.100197719732535       51.100194671184056       51.100193970104385       51.100193269024714       51.100192567945044       51.10019186686537        51.1001911657857         51.10019046470603        51.10018976362636        51.10018906254675        51.10018836146702        51.100192874327206       51.10020024594087        51.10020761755453        51.100214989168194       51.10022236078191        51.10022973239552        51.10023710400924        51.100244475622844       51.100251847236564       51.100259218850226       51.100262674809414       51.10026195554792        51.10026123628643        51.10026051702499        51.100259797763556       51.10025907850206        51.10025835924057        51.10025763997908        51.100256920717584       51.100256201456205       51.100259661605094       51.10026672012782        51.100273778650546       51.10028083717327        51.100287895696056       51.10029495421884        51.10030201274151        51.10030907126429        51.10031612978702        51.10032318830969        51.1003261997684         51.10032595315988        51.10032570655147        51.100325459943065       51.100325213334656       51.10032496672625        51.10032472011784        51.100324473509374       51.100324226900966       51.1003239802925         51.100323639089765       51.100323230631886       51.10032282217401        51.10032241371607        51.10032200525819        51.10032159680031        51.100321188342434       51.100320779884555       51.100320371426676       51.10031996296874        51.10031965283633        51.100319399890964       51.10031914694565        51.10031889400028        51.10031864105497        51.1003183881096         51.10031813516423        51.10031788221892        51.100317629273604       51.100317376328235       51.10031738608188        51.100317555654556       51.100317725227285       51.10031789479996        51.100318064372686       51.10031823394536        51.10031840351803        51.10031857309076        51.10031874266343        51.10031891223616        51.10031893314249        51.100318913793274       51.100318894443944       51.10031887509473        51.10031885574551        51.10031883639624        51.10031881704697        51.10031879769775        51.10031877834854        51.100318758999265       51.100318181953185       51.100317550141654       51.100316918330066       51.10031628651848        51.100315654707          51.10031502289536        51.10031439108383        51.10031375927224        51.10031312746071        51.100313765295425       51.100316879598154       51.100319993900825       51.100323108203554       51.10032622250628        51.100329336808954       51.10033245111174        51.10033556541441        51.1003386797172         51.10034179401987        51.100342887613465       51.10034308883519        51.100343290057026       51.10034349127875        51.10034369250053        51.10034389372231        51.10034409494409        51.10034429616587        51.100344497387596       51.10034469860943        51.10034419589846        51.10033563031254        51.10032706472663        51.10031849914071        51.10030993355474        51.10030136796888        51.10029280238291        51.100284236796995       51.10027567121108        51.100267105625164       51.100259393069564       51.10025179441084        51.10024419575211        51.100236597093385       51.1002289984346         51.10022139977582        51.10021380111715        51.10020620245837        51.10021263540335        51.10022461745814        51.10023659951281        51.100248581567485       51.100260563622214       51.100272545676944       51.100284527731674       51.1002965097864         51.10029908726631        51.10027737657731        51.10025566588831        51.100233955199315       51.10021224451032        51.100190533821376       51.100168823132435       51.10014711244344        51.10012540175444        51.10010369106544        51.10008198037656        51.1000602696875         51.100038558998506       51.100016848309565       51.10000027256285        51.10000405835751        51.100007844152174       51.10000005601978        51.099981991543075       51.099969216295904       51.0999844750811         51.0999997338663         51.10001499265155        51.100030251436806       51.100045510222          51.1000607690072         51.1000760277924         51.100091286577594       51.100106545362905       51.1001218041481         51.1001370629333         51.1001523217185         51.100167580503694       51.1001726506164         51.10015760425529        51.10014255789412        51.10012751153289        51.100112465171776       51.10009741881055        51.100082372449435       51.100067326088265       51.100052279727095       51.10003723336587        51.100022187004754       51.10000714064364        51.09999209428241        51.0999770479213         51.09997145064193        51.099989232108044       51.09999368371342        51.099974215747295       51.09997161608959        51.09998614238174        51.10000066867394        51.10001519496603        51.10002972125824        51.10004424755033        51.10005877384248        51.100073300134625       51.100087826426716       51.100102352718864       51.10011687901101        51.10013140530316        51.10014593159531        51.100160457887455       51.100164516693326       51.10014957457736        51.10013463246128        51.10011969034531        51.10010474822923        51.10008980611326        51.10007486399718        51.10005992188121        51.100044979765244       51.10003003764922        51.100015095533195       51.10000015341717        51.099985211301146       51.09997026918512        51.099955327069154       51.09996410296185        51.09996719999924        51.09995127843479        51.099965717020154       51.099980155605635       51.099994594190946       51.10000903277631        51.10002347136174        51.10003790994716        51.100052348532586       51.10006678711801        51.10008122570332        51.100095664288745       51.10011010287417        51.100124541459536       51.1001389800449         51.100153418630384       51.10016072608141        51.10014520458651        51.10012968309155        51.10011416159659        51.10009864010169        51.10008311860679        51.10006759711183        51.10005207561687        51.10003655412197        51.10002103262707        51.10000551113217        51.09998998963715        51.09997446814225        51.09995894664729        51.09994342515239        51.09995012440578        51.09996824174874        51.09997835055253        51.09999842227802        51.10002773735903        51.100057052440036       51.10008636752099        51.10011568260205        51.10014499768306        51.100174312764125       51.100203627845076       51.10023294292614        51.10026225800715        51.10029157308816        51.10032088816922        51.10035020325023        51.10037951833124        51.10040883341219        51.100383096577616       51.10035291891637        51.10032274125507        51.100292563593825       51.10026238593258        51.100232208271336       51.10020203060998        51.10017185294873        51.10014167528749        51.10011149762619        51.10008131996494        51.10005114230364        51.1000209646424         51.099990786981095       51.09996774101194        51.09995799059129        51.09996288478118        51.0999757641531         51.10000587413924        51.100035984125384       51.100066094111526       51.100096204097724       51.10012631408392        51.100156424070065       51.100186534056206       51.100216644042405       51.10024675402855        51.10027686401469        51.10030697400089        51.10033708398703        51.10036719397323        51.10039730395937        51.100392968222764       51.100362803241694       51.10033263826074        51.100302473279726       51.10027230829877        51.1002421433177         51.100211978336745       51.10018181335573        51.10015164837472        51.100121483393764       51.10009131841275        51.10006115343174        51.10003098845078        51.10000082346971        51.099970658488814       51.09996103644346        51.099959885235876       51.09997231526768        51.09999939746382        51.10003093969044        51.10006248191712        51.1000940241438         51.10012556637042        51.100157108597045       51.10018865082367        51.10022019305029        51.10025173527697        51.10028327750365        51.100314819730215       51.100346361956895       51.100377904183574       51.1004094464102         51.100430246473934       51.10040604528791        51.100381844102          51.10035764291604        51.10033344173007        51.10030924054411        51.10028503935814        51.100260838172176       51.10023663698621        51.1002124358003         51.100188234614336       51.10016403342837        51.100139832242405       51.10011563105644        51.10009142987042        51.1000507764233         51.10000000000002
0.30000000000000004      9                        50.27627878360164        50.398073968389895       50.505392309767785       50.59780193359205        50.67955376128498        50.749612110198086       50.808842412721674       50.855149922359885       50.90000191098795        50.93235242354626        50.963818661269386       50.98566526856263        51.00652204775781        51.02277333361877        51.03590057202132        51.04902781042392        51.05651861860423        51.06376775931574        51.0710169000273         51.07630943892235        51.080165544609486       51.08402165029668        51.08676586939828        51.0887159027551         51.090665936111975       51.0925744020177         51.09388547467188        51.094723764166076       51.09559996693304        51.09647916568804        51.09723779473006        51.0975976868059         51.097961224097844       51.09832681652239        51.098692408946874       51.098935315576455       51.09906531938714        51.09919532319793        51.099325327008614       51.09945579952398        51.09958772188418        51.09971964424449        51.09975835928594        51.09979460485789        51.09983064730358        51.09986668974926        51.09990273219489        51.09993877464058        51.09997481708626        51.09998418754708        51.0999916181072         51.09999904866743        51.10000647922766        51.100013909787776       51.100022278095025       51.10003284678788        51.10003354660989        51.10003455397032        51.100044378017856       51.100054202065394       51.10006402611293        51.10007385016047        51.10008367420801        51.10009291894437        51.1000993475958         51.10010577624729        51.100111047477924       51.100115138859394       51.100119230240864       51.100123321622334       51.100127413003804       51.100131504385274       51.1001355957668         51.100139687148214       51.100143778529684       51.10016266849374        51.100182525174546       51.10020238185541        51.100222238536276       51.10024209521714        51.100261951898005       51.10027232658314        51.10028199222393        51.10029165786483        51.10030132350562        51.10031098914652        51.100320654787424       51.10033032042827        51.100339986069116       51.10034965170996        51.10035703103591        51.100353063442185       51.100349095848514       51.10034512825462        51.100341160660946       51.10033719306716        51.100333225473435       51.10032925787971        51.10032529028592        51.100321322692196       51.10031735509847        51.10031532268209        51.100314137633404       51.10031295258483        51.1003117675362         51.100310582487566       51.10030939743899        51.1003082123903         51.10030702734173        51.10030584229315        51.10030311391381        51.100296138183296       51.10028916245278        51.100282186722325       51.10027521099181        51.1002682352613         51.10026125953078        51.10025428380027        51.100247308069754       51.10024033233924        51.100233356608726       51.10023021647851        51.10022946032018        51.10022870416185        51.10022794800352        51.10022719184508        51.10022643568669        51.10022567952831        51.10022492336998        51.10022416721159        51.10022341105321        51.10022802185131        51.10023557530042        51.10024312874947        51.10025068219858        51.10025823564763        51.100265789096795       51.100273342545904       51.10028089599501        51.100288449444065       51.100296002893174       51.10029962613976        51.100299058653206       51.100298491166654       51.1002979236801         51.10029735619355        51.100296788707          51.10029622122045        51.100295653733895       51.10029508624734        51.10029451876079        51.10029818960447        51.10030550955048        51.10031282949643        51.10032014944244        51.1003274693885         51.10033478933451        51.10034210928046        51.10034942922647        51.10035674917248        51.100364069118484       51.100367235265594       51.10036705741925        51.10036687957296        51.100366701726784       51.10036652388044        51.10036634603421        51.100366168187975       51.100365990341686       51.1003658124954         51.100365634649165       51.10036536364561        51.10036502640867        51.10036468917178        51.10036435193484        51.10036401469796        51.10036367746102        51.10036334022408        51.10036300298714        51.1003626657502         51.10036232851331        51.100362034962245       51.10036176681916        51.10036149867608        51.10036123053305        51.10036096239003        51.100360694247          51.10036042610403        51.10036015796095        51.10035988981792        51.1003596216749         51.10035961845472        51.10035977640655        51.100359934358266       51.1003600923101         51.10036025026187        51.100360408213646       51.10036056616542        51.10036072411725        51.100360882069026       51.10036104002074        51.10036107794639        51.10036108337158        51.10036108879672        51.10036109422191        51.100361099647046       51.10036110507218        51.100361110497374       51.10036111592251        51.100361121347646       51.10036112677284        51.10036056093497        51.10035993899936        51.10035931706375        51.100358695128136       51.10035807319258        51.10035745125697        51.10035682932141        51.1003562073858         51.100355585450245       51.100356248052265       51.100359416168146       51.100362584284085       51.100365752399966       51.100368920515905       51.10037208863184        51.100375256747725       51.10037842486361        51.100381592979545       51.100384761095484       51.100385776177006       51.10038584045026        51.10038590472351        51.100385968996704       51.100386033269956       51.10038609754315        51.1003861618164         51.10038622608954        51.100386290362735       51.10038635463604        51.10038570681655        51.10037690265801        51.10036809849936        51.100359294340706       51.10035049018211        51.10034168602351        51.10033288186486        51.10032407770632        51.10031527354761        51.10030646938907        51.10029855992366        51.100290769917876       51.100282979912095       51.10027518990631        51.10026739990059        51.100259609894806       51.10025181988908        51.1002440298833         51.10025056661459        51.100262769172616       51.10027497173064        51.10028717428867        51.10029937684669        51.100311579404774       51.10032378196274        51.100335984520825       51.100338483974895       51.10031592428152        51.10029336458808        51.100270804894706       51.10024824520133        51.100225685507894       51.10020312581452        51.10018056612114        51.100158006427705       51.10013544673433        51.10011288704095        51.10009032734757        51.10006776765414        51.10004520796076        51.10002789459105        51.100031384422266       51.10003487425354        51.10002690370618        51.10000875763262        51.09999599139712        51.10001173943857        51.100027487479906       51.100043235521355       51.10005898356275        51.10007473160408        51.10009047964553        51.100106227686865       51.10012197572826        51.100137723769706       51.10015347181104        51.10016921985243        51.100184967893824       51.100200715935216       51.10020588521627        51.100190167835706       51.10017445045514        51.10015873307452        51.10014301569396        51.10012729831334        51.100111580932776       51.100095863552156       51.10008014617165        51.10006442879103        51.10004871141052        51.1000329940299         51.10001727664934        51.10000155926872        51.099995453687825       51.100013129445756       51.1000175234301         51.09999808413215        51.09999580379542        51.10001094450047        51.10002608520557        51.10004122591067        51.100056366615775       51.10007150732088        51.10008664802592        51.100101788731024       51.100116929436126       51.10013207014117        51.10014721084633        51.100162351551376       51.10017749225642        51.10019263296152        51.100196841525985       51.10018120571266        51.100165569899275       51.10014993408589        51.100134298272565       51.10011866245924        51.100103026645854       51.10008739083253        51.100071755019144       51.100056119205874       51.10004048339249        51.100024847579164       51.10000921176578        51.09999357595245        51.09997794013907        51.09998642651357        51.099989463901125       51.09997365393764        51.09998872860001        51.10000380326244        51.10001887792487        51.100033952587296       51.10004902724978        51.10006410191221        51.10007917657464        51.100094251237124       51.10010932589955        51.10012440056198        51.10013947522441        51.10015454988684        51.10016962454927        51.10018469921175        51.10019241934231        51.10017659536288        51.100160771383344       51.10014494740392        51.100129123424495       51.100113299444956       51.10009747546553        51.10008165148605        51.10006582750657        51.100050003527144       51.10003417954766        51.10001835556818        51.1000025315887         51.09998670760916        51.099970883629794       51.099977547436254       51.099995849599225       51.100006935123986       51.10002798667949        51.10005828447521        51.10008858227093        51.10011888006659        51.100149177862306       51.100179475658024       51.100209773453685       51.1002400712494         51.10027036904512        51.10030066684084        51.100330964636555       51.100361262432216       51.10039156022793        51.10042185802365        51.10045215581931        51.1004259114286         51.10039510599677        51.100364300564934       51.10033349513304        51.100302689701266       51.100271884269375       51.100241078837485       51.10021027340565        51.10017946797382        51.10014866254198        51.10011785711015        51.100087051678315       51.100056246246425       51.10002544081459        51.10000171116525        51.09999117283269        51.099996470687984       51.1000101128202         51.100040841913255       51.100071571006254       51.100102300099195       51.10013302919219        51.10016375828525        51.10019448737819        51.10022521647119        51.100255945564186       51.10028667465724        51.10031740375018        51.10034813284312        51.10037886193618        51.10040959102918        51.100440320122175       51.100435923845          51.10040518868749        51.10037445353004        51.100343718372585       51.100312983215076       51.100282248057624       51.10025151290017        51.10022077774266        51.100190042585155       51.1001593074277         51.10012857227025        51.1000978371128         51.10006710195535        51.10003636679778        51.100005631640386       51.09999529212104        51.09999367568952        51.10000604628277        51.100033322995614       51.10006513704133        51.10009695108704        51.100128765132695       51.100160579178464       51.10019239322412        51.10022420726989        51.100256021315545       51.10028783536126        51.10031964940697        51.10035146345268        51.100383277498395       51.100415091544164       51.10044690558982        51.100467511131          51.100441161816434       51.10041481250187        51.1003884631873         51.10036211387268        51.10033576455811        51.10030941524349        51.10028306592892        51.1002567166143         51.10023036729973        51.10020401798516        51.10017766867054        51.10015131935597        51.10012497004135        51.10009862072678        51.10005471235411        51.10000000000002
0.30000000000000004      10                       50.229388220694375       50.35127002911213        50.45944668091937        50.55340061315286        50.63715051299454        50.709633027972245       50.77162973734863        50.82085135023783        50.86863407746915        50.90390865628069        50.93829852905321        50.96276169855082        50.98620344317197        51.004773920682          51.020042194373275       51.03531046806461        51.044360485964376       51.053143890054          51.061927294143516       51.068468461124894       51.073363471401535       51.07825848167829        51.081803396536145       51.084383980544374       51.08696456455266        51.08949432147216        51.09126457501645        51.09242997637023        51.09364606045068        51.09486614958877        51.09592375571327        51.09644401309356        51.09696903273067        51.097496737275605       51.098024441820485       51.09837889752873        51.0985739192779         51.09876894102706        51.098963962776224       51.09915941724091        51.09935621022555        51.0995530032103         51.09961269202489        51.099668708873764       51.09972393683313        51.09977916479255        51.099834392751916       51.09988962071128        51.0999448486707         51.0999605112919         51.09997329625617        51.099986081220436       51.09999886618482        51.10001165114909        51.100025472776224       51.100041636796504       51.10004347123902        51.10004565028771        51.100057708702195       51.10006976711668        51.10008182553116        51.10009388394565        51.100105942360074       51.100117157819454       51.100124275596954       51.10013139337434        51.100137404521604       51.10014228759462        51.10014717066764        51.10015205374066        51.100156936813676       51.100161819886694       51.10016670295971        51.10017158603273        51.10017646910569        51.10019553363952        51.1002155245767         51.10023551551387        51.100255506451106       51.10027549738828        51.10029548832546        51.100306363237564       51.10031655647191        51.100326749706255       51.10033694294066        51.100347136175          51.10035732940935        51.10036752264375        51.10037771587804        51.10038790911244        51.10039572734604        51.100391758514604       51.100387789683055       51.10038382085156        51.10037985202007        51.100375883188576       51.10037191435708        51.10036794552559        51.1003639766941         51.100360007862605       51.10035603903111        51.10035389534096        51.10035255083636        51.10035120633188        51.10034986182734        51.1003485173228         51.10034717281826        51.10034582831372        51.10034448380924        51.100343139304755       51.10034025390661        51.100333127864474       51.10032600182234        51.10031887578009        51.100311749737955       51.10030462369582        51.10029749765357        51.100290371611436       51.100283245569244       51.10027611952711        51.10026899348486        51.10026576177302        51.10026495053603        51.10026413929893        51.100263328061885       51.100262516824785       51.100261705587684       51.10026089435064        51.10026008311354        51.10025927187644        51.100258460639395       51.10026316937535        51.10027090465985        51.10027863994446        51.10028637522896        51.10029411051346        51.10030184579807        51.10030958108257        51.10031731636707        51.10032505165162        51.10033278693618        51.10033657747016        51.10033616175849        51.10033574604688        51.10033533033527        51.1003349146236         51.10033449891205        51.10033408320038        51.10033366748877        51.1003332517771         51.10033283606549        51.10033671760385        51.10034429897314        51.10035188034237        51.10035946171166        51.10036704308095        51.10037462445018        51.10038220581947        51.10038978718876        51.10039736855799        51.10040494992728        51.10040827076284        51.100408161678615       51.10040805259456        51.10040794351045        51.100407834426335       51.10040772534222        51.10040761625817        51.100407507174          51.100407398089885       51.10040728900583        51.10040708820145        51.100406822185505       51.10040655616956        51.10040629015356        51.10040602413761        51.100405758121724       51.10040549210572        51.10040522608972        51.100404960073774       51.100404694057886       51.10040441708804        51.100404133747304       51.100403850406565       51.10040356706588        51.1004032837252         51.10040300038446        51.10040271704372        51.10040243370304        51.1004021503623         51.10040186702156        51.10040185082755        51.10040199715843        51.100402143489305       51.10040228982018        51.10040243615106        51.100402582481934       51.10040272881287        51.10040287514374        51.100403021474506       51.10040316780544        51.10040322275029        51.100403252949945       51.10040328314949        51.100403313349034       51.10040334354858        51.10040337374818        51.10040340394772        51.100403434147324       51.10040346434687        51.10040349454647        51.10040293991676        51.100402327857125       51.10040171579749        51.10040110373785        51.10040049167827        51.100399879618635       51.100399267559          51.10039865549936        51.10039804343978        51.100398730809104       51.10040195273825        51.100405174667344       51.100408396596436       51.10041161852553        51.10041484045462        51.10041806238371        51.1004212843128         51.10042450624189        51.100427728170985       51.100428664740605       51.10042859206527        51.100428519389936       51.100428446714545       51.10042837403927        51.100428301363934       51.1004282286886         51.10042815601321        51.100428083337874       51.10042801066254        51.10042721773459        51.10041817500337        51.100409132272034       51.100400089540756       51.10039104680942        51.10038200407814        51.10037296134681        51.10036391861553        51.10035487588419        51.10034583315297        51.10033772677764        51.10032974542486        51.10032176407208        51.1003137827193         51.10030580136652        51.10029782001379        51.10028983866101        51.10028185730823        51.10028849782577        51.10030092088715        51.10031334394847        51.10032576700985        51.10033819007117        51.10035061313255        51.10036303619387        51.10037545925525        51.10037788068348        51.10035447198567        51.10033106328791        51.1003076545901         51.10028424589228        51.10026083719447        51.100237428496655       51.10021401979884        51.10019061110103        51.10016720240321        51.100143793705456       51.10012038500764        51.10009697630983        51.100073567612014       51.10005551661931        51.10005871048713        51.1000619043549         51.10005375139258        51.10003552372223        51.10002276649851        51.10003900379604        51.10005524109357        51.10007147839116        51.10008771568869        51.10010395298622        51.1001201902838         51.10013642758133        51.10015266487886        51.10016890217645        51.10018513947398        51.100201376771565       51.10021761406915        51.100233851366625       51.10023911981608        51.10022273141607        51.10020634301611        51.1001899546161         51.10017356621614        51.10015717781613        51.10014078941617        51.10012440101616        51.100108012616204       51.10009162421619        51.100075235816234       51.10005884741622        51.10004245901621        51.10002607061625        51.100019456733776       51.10003702678347        51.10004136314677        51.100021952517125       51.100019991501256       51.10003574661931        51.10005150173731        51.10006725685537        51.100083011973425       51.100098767091424       51.100114522209424       51.10013027732748        51.10014603244554        51.10016178756359        51.10017754268165        51.10019329779965        51.10020905291776        51.100224808035705       51.1002291663587         51.10021283684796        51.10019650733727        51.10018017782659        51.1001638483159         51.100147518805215       51.10013118929453        51.100114859783844       51.100098530273215       51.10008220076253        51.10006587125184        51.10004954174116        51.10003321223047        51.100016882719785       51.10000055320904        51.100008750065285       51.10001172780301        51.099996029440376       51.10001174017981        51.100027450919356       51.100043161658846       51.100058872398336       51.100074583137825       51.100090293877315       51.100106004616805       51.100121715356295       51.100137426095785       51.100153136835274       51.100168847574764       51.100184558314254       51.100200269053744       51.100215979793234       51.100224112603314       51.10020798613931        51.10019185967525        51.1001757332113         51.10015960674724        51.100143480283236       51.100127353819175       51.10011122735517        51.100095100891224       51.10007897442722        51.100062847963216       51.100046721499155       51.10003059503509        51.100014468571146       51.099998342107085       51.100004970466614       51.10002345744982        51.10003551969544        51.100057551080965       51.10008883159139        51.10012011210176        51.10015139261225        51.10018267312256        51.10021395363293        51.10024523414336        51.10027651465373        51.1003077951641         51.100339075674526       51.10037035618484        51.100401636695324       51.100432917205694       51.100464197716065       51.100495478226435       51.10046872627953        51.10043729307711        51.100405859874684       51.10037442667226        51.100342993469894       51.100311560267414       51.100280127064934       51.10024869386257        51.100217260660145       51.10018582745772        51.1001543942553         51.100122961052875       51.100091527850395       51.10006009464803        51.100035681318445       51.10002435507408        51.100030056594846       51.1000444614873         51.100075809687155       51.10010715788701        51.100138506086864       51.10016985428672        51.10020120248652        51.100232550686314       51.10026389888617        51.100295247086024       51.10032659528582        51.10035794348562        51.100389291685474       51.10042063988533        51.10045198808518        51.10048333628498        51.10047887946729        51.10044757413334        51.100416268799336       51.100384963465444       51.10035365813144        51.10032235279755        51.1002910474636         51.10025974212965        51.1002284367957         51.10019713146181        51.10016582612781        51.100134520793915       51.10010321545991        51.10007191012596        51.10004060479207        51.10002954779867        51.10002746614322        51.10003977729792        51.10006724852741        51.10009933439221        51.100131420257014       51.1001635061217         51.100195591986505       51.10022767785131        51.10025976371611        51.100291849580856       51.1003239354456         51.100356021310404       51.10038810717515        51.100420193039895       51.100452278904754       51.1004843647695         51.100504775788124       51.1004762783449         51.10044778090173        51.10041928345851        51.10039078601528        51.10036228857206        51.10033379112883        51.100305293685665       51.10027679624238        51.100248298799215       51.100219801355934       51.10019130391271        51.100162806469484       51.100134309026316       51.100105811583035       51.100058648284914       51.10000000000002
0.30000000000000004      11                       50.182497657786996       50.30446608983442        50.413501052070956       50.50899929271367        50.59474726470398        50.669653945746404       50.73441706197559        50.78655277811589        50.83726624395035        50.87546488901506        50.912778396836984       50.93985812853896        50.96588483858619        50.986774507745224       51.00418381672523        51.02159312570535        51.03220235332458        51.04252002079215        51.052837688259785       51.06062748332738        51.06656139819364        51.07249531305985        51.07684092367401        51.08005205833365        51.0832631929934         51.08641424092656        51.08864367536097        51.09013618857432        51.09169215396827        51.093253133489384       51.094609716696425       51.09529033938122        51.09597684136355        51.09666665802877        51.09735647469404        51.09782247948095        51.098082519168656       51.098342558856245       51.098602598543835       51.09886303495796        51.09912469856704        51.099386362176176       51.0994670247639         51.09954281288964        51.09961722636274        51.09969163983584        51.09976605330888        51.099840466781984       51.099914880255085       51.099936835036715       51.09995497440514        51.09997311377356        51.09999125314198        51.1000093925104         51.100028667457366       51.100050426805126       51.100053395868144       51.100056746605105       51.10007103938648        51.100085332167964       51.100099624949394       51.100113917730766       51.10012821051214        51.10014139669465        51.10014920359805        51.10015701050139        51.10016376156534        51.10016943632985        51.100175111094416       51.10018078585898        51.10018646062355        51.100192135388056       51.10019781015262        51.10020348491719        51.1002091596817         51.10022839878525        51.10024852397879        51.10026864917228        51.10028877436582        51.10030889955931        51.10032902475285        51.100340399891934       51.10035112071978        51.100361841547624       51.100372562375526       51.10038328320343        51.10039400403127        51.100404724859175       51.10041544568702        51.10042616651492        51.100434423656225       51.10043045358697        51.10042648351771        51.10042251344845        51.10041854337919        51.10041457330993        51.10041060324073        51.100406633171474       51.10040266310227        51.10039869303296        51.100394722963756       51.10039246799977        51.10039096403932        51.10038946007893        51.100387956118425       51.100386452158034       51.100384948197586       51.10038344423714        51.10038194027669        51.10038043631624        51.10037739389941        51.10037011754554        51.100362841191725       51.100355564837855       51.10034828848404        51.10034101213023        51.10033373577636        51.10032645942255        51.100319183068734       51.100311906714865       51.100304630360995       51.10030130706747        51.10030044075177        51.10029957443595        51.10029870812019        51.100297841804434       51.10029697548862        51.10029610917286        51.1002952428571         51.10029437654134        51.10029351022558        51.1002983168994         51.1003062340194         51.1003141511394         51.100322068259345       51.10032998537929        51.10033790249929        51.100345819619235       51.10035373673918        51.100361653859125       51.100369570979126       51.100373528800446       51.10037326486378        51.10037300092711        51.10037273699038        51.10037247305365        51.10037220911698        51.10037194518026        51.10037168124359        51.10037141730686        51.10037115337013        51.10037524560323        51.1003830883958         51.10039093118826        51.10039877398083        51.1004066167734         51.100414459565854       51.10042230235837        51.10043014515094        51.10043798794345        51.10044583073602        51.10044930625992        51.10044926593798        51.100449225616046       51.10044918529417        51.100449144972174       51.10044910465024        51.1004490643283         51.100449024006366       51.10044898368437        51.10044894336244        51.10044881275735        51.1004486179624         51.10044842316745        51.10044822837233        51.100448033577436       51.10044783878243        51.100447643987366       51.100447449192416       51.10044725439741        51.1004470596024         51.1004467992139         51.100446500675446       51.10044620213711        51.100445903598654       51.10044560506026        51.100445306521806       51.10044500798347        51.10044470944507        51.100444410906675       51.10044411236822        51.10044408320039        51.100444217910365       51.10044435262034        51.10044448733032        51.1004446220403         51.10044475675022        51.1004448914602         51.10044502617018        51.100445160880156       51.100445295590134       51.10044536755436        51.10044542252831        51.100445477502205       51.100445532476215       51.10044558745017        51.10044564242418        51.10044569739813        51.10044575237208        51.10044580734609        51.10044586232004        51.10044531889844        51.10044471671483        51.10044411453117        51.10044351234751        51.10044291016385        51.10044230798019        51.10044170579653        51.100441103612866       51.10044050142926        51.100441213566          51.10044448930819        51.100447765050546       51.10045104079285        51.10045431653509        51.100457592277394       51.100460868019695       51.100464143762          51.1004674195043         51.1004706952466         51.1004715533042         51.10047134368028        51.10047113405642        51.1004709244325         51.10047071480858        51.10047050518466        51.100470295560854       51.10047008593688        51.100469876313014       51.10046966668915        51.100468728652686       51.100459447348726       51.10045016604471        51.10044088474069        51.10043160343673        51.10042232213277        51.100413040828755       51.10040375952474        51.10039447822078        51.10038519691682        51.100376893631676       51.1003687209319         51.10036054823206        51.10035237553234        51.1003442028325         51.10033603013272        51.100327857432944       51.100319684733165       51.100326429036954       51.100339072601685       51.10035171616636        51.100364359730975       51.10037700329565        51.10038964686032        51.100402290424995       51.10041493398967        51.100417277392125       51.10039301968993        51.10036876198768        51.10034450428543        51.10032024658318        51.10029598888099        51.10027173117879        51.10024747347654        51.10022321577435        51.100198958072156       51.100174700369905       51.10015044266771        51.10012618496546        51.10010192726321        51.100083138647506       51.100086036551886       51.10008893445627        51.10008059907892        51.100062289811774       51.10004954159979        51.10006626815351        51.100082994707236       51.100099721260904       51.100116447814685       51.10013317436835        51.10014990092208        51.100166627475744       51.10018335402947        51.10020008058325        51.10021680713692        51.1002335336907         51.100250260244366       51.10026698679809        51.10027235441589        51.10025529499649        51.10023823557708        51.100221176157675       51.10020411673827        51.10018705731886        51.10016999789951        51.10015293848011        51.1001358790607         51.100118819641295       51.100101760221946       51.10008470080254        51.10006764138308        51.10005058196367        51.10004345977961        51.10006092412124        51.10006520286345        51.10004582090198        51.10004417920703        51.10006054873804        51.100076918269          51.10009328779995        51.10010965733102        51.10012602686197        51.10014239639298        51.100158765923936       51.10017513545495        51.1001915049859         51.10020787451697        51.10022424404792        51.100240613578876       51.10025698310983        51.10026149119136        51.100244467983316       51.10022744477527        51.100210421567226       51.10019339835924        51.10017637515125        51.100159351943205       51.100142328735274       51.10012530552717        51.100108282319184       51.100091259111196       51.10007423590315        51.10005721269516        51.100040189487174       51.10002316627913        51.10003107361712        51.10003399170495        51.10001840494323        51.10003475175972        51.10005109857627        51.100067445392824       51.10008379220932        51.10010013902587        51.10011648584242        51.100132832658915       51.100149179475466       51.10016552629202        51.10018187310857        51.10019821992512        51.100214566741556       51.10023091355811        51.10024726037466        51.10025580586421        51.10023937691574        51.1002229479671         51.10020651901857        51.10019009006999        51.10017366112146        51.10015723217293        51.10014080322435        51.100124374275765       51.10010794532724        51.100091516378654       51.10007508743013        51.100058658481544       51.10004222953296        51.10002580058443        51.100032393496974       51.10005106530025        51.100064104266835       51.100087115482495       51.100119378707575       51.100151641932655       51.100183905157735       51.10021616838276        51.100248431607895       51.10028069483292        51.100312958058          51.10034522128308        51.10037748450816        51.10040974773324        51.10044201095832        51.1004742741834         51.10050653740848        51.1005388006335         51.10051154113046        51.1004794801575         51.10044741918449        51.10041535821142        51.10038329723852        51.10035123626551        51.1003191752925         51.100287114319485       51.10025505334647        51.10022299237346        51.10019093140045        51.10015887042749        51.10012680945442        51.10009474848147        51.10006965147181        51.100057537315365       51.100063642501595       51.10007881015446        51.10011077746117        51.10014274476782        51.10017471207448        51.10020667938113        51.100238646687785       51.100270613994496       51.100302581301094       51.100334548607805       51.100366515914516       51.10039848322117        51.100430450527824       51.10046241783448        51.10049438514113        51.10052635244779        51.10052183508958        51.100489959579136       51.10045808406869        51.100426208558304       51.10039433304786        51.10036245753747        51.10033058202703        51.10029870651658        51.100266831006195       51.10023495549575        51.100203079985306       51.10017120447492        51.10013932896453        51.100107453454086       51.10007557794364        51.10006380347636        51.10006125659686        51.10007350831302        51.100101174059205       51.10013353174304        51.100165889426876       51.10019824711071        51.10023060479455        51.10026296247838        51.10029532016222        51.10032767784605        51.10036003552989        51.100392393213724       51.10042475089756        51.10045710858145        51.100489466265344       51.10052182394918        51.10054204044525        51.10051139487342        51.100480749301596       51.10045010372977        51.10041945815783        51.10038881258606        51.10035816701418        51.10032752144235        51.10029687587047        51.100266230298644       51.10023558472682        51.100204939154935       51.10017429358311        51.100143648011226       51.10011300243934        51.10006258421578        51.10000000000002
0.30000000000000004      12                       50.13560709487973        50.25766215055677        50.367555423222484       50.46459797227453        50.5523440164136         50.629674863520506       50.69720438660261        50.75225420599389        50.805898410431496       50.847021121749435       50.8872582646207         50.916954558527095       50.94556623400035        50.96877509480851        50.988325439077244       51.007875783346094       51.020044220684724       51.03189615153042        51.043748082376055       51.05278650552992        51.05975932498575        51.06673214444152        51.07187845081188        51.07572013612298        51.07956182143408        51.083334160381014       51.086022775705544       51.08784240077847        51.089738247485855       51.091640117390114       51.093295677679635       51.094136665668884       51.09498464999632        51.095836578781984       51.09668850756765        51.09726606143329        51.0975911190593         51.09791617668543        51.098241234311445       51.098566652675004       51.09889318690847        51.09921972114199        51.099321357502845       51.09941691690557        51.09951051589235        51.09960411487913        51.09969771386591        51.09979131285263        51.09988491183947        51.09991315878153        51.09993665255405        51.09996014632662        51.0999836400992         51.10000713387171        51.10003186213862        51.10005921681375        51.100063320497384       51.1000678429225         51.100084370070874       51.10010089721925        51.10011742436757        51.100133951515886       51.10015047866426        51.10016563556985        51.10017413159915        51.10018262762844        51.10019011860902        51.100196585065135       51.10020305152119        51.100209517977305       51.10021598443342        51.100222450889476       51.10022891734559        51.100235383801646       51.10024185025776        51.10026126393109        51.100281523381          51.1003017828308         51.100322042280595       51.10034230173045        51.100362561180305       51.1003744365463         51.100385684967705       51.100396933389106       51.10040818181045        51.100419430231796       51.1004306786532         51.1004419270746         51.100453175496          51.1004644239174         51.100473119966296       51.10046914865933        51.100465177352305       51.10046120604534        51.100457234738315       51.10045326343129        51.10044929212438        51.10044532081736        51.100441349510334       51.10043737820331        51.10043340689634        51.10043104065869        51.10042937724228        51.10042771382592        51.10042605040957        51.10042438699321        51.10042272357691        51.100421060160556       51.10041939674426        51.100417733327845       51.10041453389226        51.100407107226715       51.100399680561225       51.100392253895734       51.10038482723024        51.100377400564696       51.10036997389915        51.10036254723366        51.10035512056811        51.10034769390268        51.10034026723713        51.100336852362034       51.10033593096756        51.10033500957303        51.10033408817861        51.10033316678414        51.100332245389666       51.10033132399519        51.10033040260066        51.100329481206245       51.100328559811715       51.1003334644235         51.10034156337895        51.10034966233434        51.10035776128967        51.10036586024506        51.10037395920051        51.1003820581559         51.10039015711129        51.10039825606668        51.10040635502213        51.10041048013079        51.100410367969005       51.100410255807276       51.10041014364543        51.10041003148365        51.10040991932192        51.10040980716013        51.10040969499835        51.10040958283656        51.10040947067478        51.100413773602554       51.10042187781846        51.10042998203414        51.10043808624994        51.10044619046579        51.10045429468158        51.10046239889732        51.100470503113115       51.10047860732897        51.10048671154482        51.100490341757165       51.10049037019735        51.10049039863759        51.10049042707777        51.10049045551801        51.100490483958254       51.10049051239844        51.10049054083868        51.10049056927886        51.1004905977191         51.10049053731325        51.10049041373918        51.10049029016517        51.10049016659116        51.10049004301709        51.10048991944308        51.100489795869066       51.100489672295          51.10048954872099        51.100489425146975       51.1004891813397         51.10048886760359        51.100488553867535       51.100488240131426       51.100487926395374       51.100487612659265       51.10048729892321        51.1004869851871         51.100486671450994       51.100486357714885       51.10048631557322        51.1004864386623         51.10048656175138        51.100486684840405       51.100486807929485       51.10048693101851        51.10048705410753        51.10048717719661        51.10048730028569        51.10048742337477        51.10048751235826        51.10048759210656        51.10048767185492        51.10048775160334        51.10048783135176        51.10048791110012        51.10048799084848        51.10048807059684        51.10048815034526        51.100488230093674       51.100487697880226       51.10048710557254        51.100486513264855       51.10048592095717        51.100485328649484       51.1004847363418         51.10048414403417        51.100483551726484       51.10048295941874        51.10048369632284        51.10048702587824        51.10049035543375        51.10049368498926        51.10049701454477        51.10050034410028        51.10050367365568        51.10050700321119        51.1005103327667         51.100513662322214       51.1005144418678         51.100514095295296       51.1005137487229         51.100513402150455       51.100513055578006       51.1005127090055         51.10051236243311        51.1005120158606         51.10051166928815        51.10051132271576        51.10051023957084        51.10050071969414        51.1004911998175         51.1004816799408         51.1004721600641         51.10046264018746        51.10045312031076        51.10044360043412        51.10043408055736        51.10042456068078        51.10041606048571        51.100407696438936       51.10039933239216        51.10039096834532        51.10038260429849        51.10037424025171        51.100365876204876       51.10035751215804        51.10036436024819        51.10037722431616        51.10039008838419        51.1004029524521         51.100415816520126       51.100428680588095       51.100441544656064       51.10045440872403        51.100456674100656       51.10043156739408        51.10040646068745        51.100381353980765       51.100356247274135       51.100331140567505       51.100306033860875       51.100280927154245       51.100255820447614       51.10023071374104        51.10020560703441        51.10018050032778        51.100155393621094       51.100130286914464       51.100110760675705       51.10011336261675        51.100115964557745       51.10010744676532        51.10008905590138        51.10007631670112        51.10009353251098        51.100110748320844       51.10012796413076        51.100145179940625       51.10016239575049        51.10017961156041        51.10019682737027        51.10021404318013        51.10023125898999        51.100248474799855       51.10026569060983        51.10028290641969        51.100300122229555       51.10030558901565        51.10028785857685        51.100270128138106       51.10025239769925        51.10023466726045        51.10021693682165        51.100199206382854       51.100181475944055       51.1001637455052         51.10014601506646        51.1001282846276         51.1001105541888         51.10009282375           51.100075093311204       51.10006746282551        51.10008482145889        51.10008904258012        51.10006968928684        51.10006836691281        51.100085350856716       51.10010233480068        51.100119318744646       51.10013630268861        51.10015328663252        51.100170270576484       51.10018725452039        51.10020423846436        51.10022122240832        51.10023820635223        51.10025519029614        51.100272174240104       51.10028915818407        51.10029381602402        51.10027609911867        51.10025838221327        51.10024066530798        51.100222948402575       51.100205231497284       51.10018751459188        51.10016979768659        51.10015208078124        51.10013436387584        51.10011664697049        51.100098930065144       51.1000812131598         51.10006349625445        51.100045779349045       51.10005339716878        51.10005625560683        51.100040780445966       51.10005776333958        51.10007474623313        51.100091729126746       51.100108712020244       51.10012569491391        51.10014267780747        51.100159660701024       51.10017664359464        51.10019362648819        51.10021060938175        51.10022759227536        51.10024457516897        51.10026155806247        51.10027854095608        51.10028749912516        51.10027076769205        51.100254036258946       51.100237304825896       51.10022057339279        51.10020384195968        51.100187110526576       51.10017037909347        51.10015364766036        51.100136916227314       51.10012018479421        51.1001034533611         51.100086721927994       51.10006999049483        51.10005325906178        51.10005981652739        51.10007867315085        51.10009268883829        51.10011667988397        51.10014992582376        51.10018317176355        51.10021641770328        51.10024966364307        51.1002829095828         51.10031615552259        51.100349401462324       51.100382647402114       51.1004158933419         51.100449139281636       51.100482385221426       51.10051563116116        51.10054887710089        51.10058212304068        51.100554355981444       51.1005216672379         51.1004889784943         51.100456289750696       51.10042360100715        51.100390912263606       51.100358223520004       51.10032553477646        51.10029284603286        51.100260157289256       51.100227468545654       51.10019477980211        51.100162091058564       51.10012940231496        51.100103621625124       51.100090719556874       51.1000972284084         51.10011315882167        51.100145745235125       51.100178331648635       51.10021091806209        51.10024350447566        51.10027609088917        51.10030867730268        51.10034126371619        51.10037385012964        51.10040643654315        51.10043902295661        51.100471609370175       51.10050419578374        51.100536782197196       51.10056936861065        51.10056479071187        51.10053234502493        51.10049989933805        51.10046745365116        51.10043500796428        51.10040256227734        51.100370116590454       51.10033767090363        51.10030522521669        51.100272779529746       51.10024033384286        51.10020788815598        51.100175442469094       51.100142996782154       51.10011055109533        51.10009805915388        51.1000950470505         51.10010723932817        51.10013509959089        51.10016772909381        51.10020035859674        51.10023298809966        51.10026561760259        51.10029824710551        51.10033087660838        51.10036350611131        51.10039613561423        51.10042876511716        51.10046139462003        51.10049402412295        51.100526653625934       51.1005592831288         51.10057930510237        51.10054651140189        51.10051371770146        51.100480924000976       51.100448130300435       51.10041533660001        51.100382542899524       51.10034974919904        51.1003169554985         51.10028416179807        51.10025136809759        51.100218574397104       51.10018578069668        51.10015298699608        51.100120193295595       51.100066520146584       51.10000000000002
0.30000000000000004      13                       50.08871653197241        50.21085821127906        50.32160979437407        50.42019665183534        50.5099407681231         50.58969578129472        50.65999171122962        50.71795563387184        50.77453057691264        50.818577354483864       50.861738132404525       50.89405098851523        50.92524762941457        50.95077568187173        50.972467061429256       50.994158440986894       51.00788608804487        51.02127228226857        51.03465847649227        51.04494552773241        51.05295725177774        51.06096897582313        51.06691597794975        51.07138821391226        51.07586044987477        51.08025407983541        51.08340187605006        51.085548612982564       51.08778434100344        51.09002710129073        51.09198163866279        51.092982991956546       51.0939924586292         51.0950064995352         51.09602054044126        51.09670964338562        51.09709971895006        51.09748979451456        51.097879870079055       51.098270270391936       51.0986616752499         51.09905308010781        51.09917569024179        51.09929102092144        51.0994038054219         51.099516589922416       51.099629374422875       51.099742158923334       51.09985494342379        51.09988948252635        51.09991833070296        51.09994717887969        51.09997602705636        51.10000487523297        51.10003505681976        51.10006800682231        51.10007324512651        51.10007893923989        51.100097700755214       51.10011646227048        51.1001352237858         51.10015398530106        51.10017274681638        51.10018987444499        51.10019905960024        51.10020824475555        51.10021647565276        51.10022373380036        51.10023099194797        51.10023825009563        51.10024550824323        51.10025276639084        51.1002600245385         51.100267282686104       51.10027454083371        51.10029412907687        51.10031452278304        51.1003349164892         51.10035531019537        51.100375703901534       51.1003960976077         51.10040847320073        51.10042024921563        51.100432025230475       51.100443801245376       51.10045557726028        51.10046735327518        51.10047912929008        51.10049090530492        51.10050268131988        51.10051181627648        51.100507843731805       51.100503871187016       51.10049989864223        51.100495926097494       51.10049195355276        51.10048798100797        51.10048400846324        51.10048003591845        51.10047606337366        51.10047209082893        51.1004696133175         51.10046779044518        51.10046596757297        51.10046414470071        51.1004623218285         51.100460498956295       51.10045867608392        51.10045685321177        51.1004550303395         51.10045167388506        51.100444096907836       51.100436519930724       51.1004289429535         51.10042136597633        51.10041378899922        51.100406212021994       51.100398635044826       51.10039105806766        51.10038348109049        51.100375904113264       51.100372397656486       51.100371421183354       51.100370444710165       51.10036946823698        51.10036849176379        51.1003675152906         51.10036653881741        51.10036556234428        51.10036458587109        51.1003636093979         51.1003686119476         51.10037689273838        51.10038517352922        51.100393454320056       51.10040173511089        51.10041001590173        51.10041829669257        51.100426577483404       51.10043485827424        51.100443139065135       51.10044743146119        51.10044747107429        51.100447510687445       51.1004475503006         51.100447589913756       51.100447629526855       51.10044766914001        51.10044770875322        51.10044774836632        51.10044778797942        51.10045230160199        51.10046066724101        51.100469032880085       51.10047739851916        51.10048576415818        51.100494129797255       51.100502495436274       51.10051086107535        51.100519226714425       51.100527592353444       51.1005313772543         51.10053147445677        51.100531571659076       51.100531668861436       51.10053176606385        51.10053186326621        51.10053196046863        51.10053205767099        51.10053215487335        51.10053225207571        51.10053226186915        51.10053220951602        51.100532157163          51.10053210480993        51.100532052456856       51.10053200010378        51.10053194775077        51.10053189539764        51.100531843044564       51.10053179069155        51.10053156346561        51.100531234531786       51.10053090559802        51.100530576664255       51.10053024773049        51.100529918796724       51.10052958986296        51.10052926092919        51.10052893199543        51.10052860306166        51.100528547946055       51.10052865941424        51.10052877088242        51.100528882350545       51.10052899381873        51.10052910528685        51.100529216755035       51.10052932822316        51.100529439691286       51.10052955115947        51.100529657162156       51.100529761684925       51.100529866207694       51.10052997073058        51.10053007525329        51.100530179776115       51.10053028429883        51.10053038882165        51.10053049334442        51.10053059786719        51.100530076862015       51.10052949443025        51.100528911998595       51.10052832956683        51.10052774713512        51.10052716470341        51.1005265822717         51.10052599983993        51.10052541740822        51.10052617907962        51.10052956244829        51.10053294581701        51.100536329185616       51.10053971255434        51.10054309592306        51.10054647929172        51.10054986266039        51.10055324602911        51.10055662939783        51.10055733043134        51.10055684691031        51.10055636338933        51.100555879868296       51.10055539634732        51.10055491282628        51.100554429305305       51.10055394578433        51.10055346226329        51.10055297874226        51.100551750488876       51.10054199203955        51.10053223359017        51.10052247514079        51.10051271669147        51.10050295824203        51.10049319979265        51.10048344134333        51.10047368289395        51.100463924444625       51.10045522733975        51.10044667194592        51.10043811655214        51.10042956115825        51.100421005764474       51.100412450370584       51.10040389497681        51.100395339582974       51.10040229145943        51.100415376030696       51.10042846060196        51.10044154517334        51.100454629744604       51.10046771431587        51.10048079888713        51.10049388345851        51.1004960708093         51.10047011509829        51.10044415938722        51.10041820367621        51.10039224796515        51.10036629225408        51.10034033654301        51.100314380832          51.10028842512094        51.10026246940987        51.10023651369886        51.10021055798785        51.100184602276784       51.100158646565774       51.1001383827039         51.100140688681506       51.10014299465911        51.10013429445172        51.10011582199098        51.100103091802396       51.10012079686845        51.10013850193445        51.100156207000566       51.100173912066566       51.10019161713262        51.10020932219868        51.10022702726474        51.10024473233079        51.10026243739685        51.10028014246285        51.100297847528964       51.100315552594964       51.10033325766102        51.100338823615516       51.100320422157324       51.10030202069913        51.100283619240884       51.100265217782635       51.10024681632444        51.10022841486625        51.10021001340806        51.10019161194981        51.10017321049156        51.10015480903343        51.10013640757518        51.10011800611693        51.10009960465868        51.1000914658714         51.10010871879666        51.1001128822968         51.1000935576717         51.1000925546187         51.10011015297556        51.10012775133242        51.10014534968934        51.100162948046204       51.10018054640307        51.10019814476004        51.100215743116905       51.10023334147377        51.10025093983063        51.10026853818749        51.10028613654447        51.10030373490133        51.100321333258194       51.10032614085674        51.10030773025403        51.100289319651324       51.10027090904862        51.10025249844591        51.10023408784326        51.100215677240556       51.100197266637906       51.1001788560352         51.10016044543249        51.100142034829844       51.10012362422714        51.10010521362449        51.10008680302178        51.100068392419075       51.100075720720554       51.10007851950871        51.10006315594882        51.100080774919434       51.10009839389005        51.10011601286067        51.100133631831284       51.1001512508019         51.100168869772574       51.10018648874319        51.10020410771381        51.100221726684424       51.10023934565504        51.1002569646256         51.100274583596274       51.10029220256695        51.100309821537564       51.10031919238611        51.10030215846848        51.10028512455085        51.10026809063322        51.100251056715535       51.100234022797906       51.10021698888028        51.10019995496265        51.10018292104502        51.10016588712733        51.10014885320976        51.10013181929207        51.100114785374444       51.100097751456815       51.10008071753924        51.10008723955781        51.10010628100139        51.1001212734098         51.100146244285554       51.10018047294005        51.10021470159444        51.10024893024888        51.10028315890332        51.100317387557766       51.10035161621221        51.10038584486665        51.10042007352115        51.100454302175535       51.100488530830035       51.10052275948442        51.10055698813892        51.100591216793305       51.10062544544775        51.10059717083243        51.100563854318295       51.100530537804104       51.10049722128991        51.10046390477578        51.100430588261645       51.100397271747454       51.10036395523332        51.100330638719186       51.100297322204995       51.10026400569086        51.100230689176726       51.100197372662535       51.100164056148344       51.10013759177838        51.10012390179821        51.10013081431521        51.10014750748877        51.10018071300914        51.10021391852945        51.10024712404976        51.100280329570126       51.10031353509049        51.1003467406108         51.10037994613117        51.10041315165148        51.10044635717179        51.1004795626921         51.10051276821247        51.100545973732835       51.100579179253145       51.10061238477351        51.10060774633416        51.100574730470726       51.1005417146074         51.10050869874402        51.10047568288064        51.10044266701732        51.10040965115394        51.1003766352905         51.10034361942718        51.1003106035638         51.10027758770042        51.10024457183704        51.100211555973715       51.10017854011022        51.100145524246955       51.10013231483157        51.1001288375042         51.10014097034332        51.10016902512274        51.1002019264447         51.10023482776671        51.10026772908867        51.10030063041063        51.100333531732645       51.10036643305466        51.10039933437656        51.10043223569858        51.10046513702059        51.100498038342494       51.10053093966451        51.100563840986524       51.10059674230848        51.100616569759495       51.10058162793041        51.100546686101325       51.10051174427224        51.10047680244304        51.10044186061401        51.10040691878481        51.100371976955785       51.100337035126586       51.10030209329756        51.100267151468415       51.10023220963927        51.10019726781019        51.100162325981046       51.10012738415196        51.10007045607739        51.10000000000002
0.30000000000000004      14                       50.04182596906503        50.16405427200135        50.275664165525654       50.37579533139615        50.46753751983266        50.54971669906877        50.62277903585664        50.6836570617499         50.74316274339384        50.79013358721829        50.836218000188296       50.87114741850337        50.90492902482879        50.93277626893496        50.95660868378127        50.98044109862752        50.99572795540507        51.010648413006834       51.025568870608595       51.03710454993495        51.04615517856979        51.05520580720474        51.061953505087615       51.067056291701476       51.072159078315394       51.07717399928981        51.080780976394635       51.083254825186714       51.08583043452103        51.08841408519146        51.090667599646          51.09182931824421        51.09300026726203        51.09417642028842        51.09535257331481        51.096153225337844       51.09660831884082        51.09706341234374        51.097518505846665       51.09797388810898        51.098430163591274       51.09888643907368        51.09903002298074        51.09916512493737        51.09929709495151        51.099429064965705       51.0995610349799         51.09969300499398        51.099824975008175       51.09986580627128        51.09990000885193        51.09993421143281        51.099968414013574       51.10000261659434        51.10003825150102        51.10007679683105        51.100083169755635       51.10009003555729        51.10011103143961        51.10013202732182        51.10015302320403        51.100174019086296       51.10019501496856        51.10021411332019        51.10022398760145        51.1002338618826         51.10024283269644        51.10025088253559        51.1002589323748         51.10026698221395        51.100275032053105       51.10028308189226        51.10029113173141        51.10029918157056        51.100307231409715       51.1003269942226         51.10034752218513        51.10036805014761        51.10038857811014        51.10040910607262        51.100429634035095       51.1004425098551         51.1004548134635         51.1004671170719         51.1004794206803         51.1004917242887         51.1005040278971         51.1005163315055         51.10052863511385        51.100540938722304       51.100550512586665       51.10054653880417        51.10054256502167        51.100538591239115       51.10053461745656        51.10053064367412        51.100526669891565       51.10052269610907        51.10051872232657        51.100514748544015       51.100510774761574       51.10050818597631        51.10050620364814        51.100504221319966       51.100502238991794       51.10050025666368        51.10049827433551        51.100496292007335       51.10049430967922        51.10049232735105        51.1004888138778         51.10048108658896        51.10047335930017        51.100465632011264       51.100457904722475       51.10045017743363        51.10044245014478        51.10043472285594        51.10042699556709        51.10041926827819        51.10041154098934        51.10040794295094        51.10040691139909        51.100405879847244       51.1004048482954         51.10040381674344        51.10040278519159        51.100401753639744       51.10040072208784        51.10039969053594        51.10039865898409        51.10040375947165        51.10041222209793        51.100420684724156       51.10042914735044        51.10043760997672        51.100446072603006       51.10045453522923        51.100462997855516       51.10047146048174        51.10047992310808        51.10048438279148        51.100484574179575       51.100484765567614       51.10048495695571        51.10048514834375        51.10048533973185        51.10048553111994        51.10048572250798        51.10048591389602        51.100486105284176       51.10049082960131        51.10049945666367        51.10050808372597        51.10051671078833        51.10052533785063        51.100533964912984       51.10054259197523        51.100551219037584       51.10055984609994        51.10056847316224        51.100572412751546       51.10057257871614        51.10057274468062        51.100572910645155       51.10057307660969        51.10057324257423        51.10057340853882        51.1005735745033         51.10057374046778        51.10057390643237        51.10057398642499        51.10057400529291        51.10057402416078        51.1005740430287         51.10057406189662        51.10057408076449        51.100574099632354       51.100574118500276       51.10057413736814        51.10057415623612        51.100573945591464       51.10057360145993        51.100573257328506       51.100572913197084       51.100572569065605       51.100572224934126       51.100571880802704       51.100571536671225       51.100571192539746       51.100570848408324       51.10057078031889        51.100570880166174       51.1005709800134         51.10057107986063        51.10057117970791        51.10057127955508        51.10057137940237        51.100571479249595       51.10057157909688        51.10057167894405        51.100571801966055       51.10057193126329        51.10057206056047        51.100572189857644       51.10057231915482        51.100572448452056       51.10057257774923        51.10057270704641        51.100572836343645       51.10057296564082        51.10057245584369        51.10057188328801        51.10057131073228        51.100570738176486       51.10057016562075        51.10056959306502        51.10056902050928        51.10056844795349        51.10056787539776        51.10056866183652        51.100572099018336       51.10057553620021        51.100578973382085       51.10058241056396        51.10058584774583        51.10058928492771        51.10059272210958        51.100596159291456       51.10059959647333        51.100600218994884       51.10059959852532        51.10059897805576        51.10059835758625        51.100597737116686       51.100597116647066       51.10059649617756        51.10059587570794        51.100595255238375       51.10059463476887        51.10059326140697        51.10058326438491        51.10057326736285        51.100563270340785       51.100553273318724       51.10054327629666        51.10053327927466        51.10052328225254        51.10051328523048        51.10050328820853        51.10049439419379        51.100485647452956       51.100476900712124       51.10046815397129        51.10045940723046        51.10045066048957        51.100441913748796       51.100433167007964       51.10044022267061        51.10045352774523        51.10046683281985        51.100480137894465       51.10049344296908        51.1005067480437         51.10052005311826        51.10053335819288        51.10053546751794        51.10050866280244        51.10048185808694        51.10045505337155        51.100428248656044       51.1004014439406         51.10037463922515        51.10034783450965        51.1003210297942         51.100294225078756       51.10026742036331        51.10024061564786        51.100213810932416       51.10018700621703        51.100166004732046       51.10016801474626        51.10017002476047        51.10016114213806        51.10014258808047        51.10012986690367        51.100148061225866       51.10016625554806        51.10018444987031        51.100202644192564       51.1002208385147         51.10023903283695        51.10025722715915        51.10027542148134        51.100293615803594       51.10031181012579        51.10033000444804        51.100348198770234       51.100366393092486       51.10037205821527        51.100352985737686       51.1003339132601         51.10031484078246        51.10029576830482        51.100276695827176       51.10025762334959        51.10023855087195        51.10021947839431        51.10020040591667        51.10018133343908        51.1001622609615         51.1001431884838         51.100124116006214       51.10011546891724        51.10013261613432        51.10013672201342        51.10011742605661        51.100116742324474       51.10013495509429        51.10015316786411        51.10017138063398        51.1001895934038         51.100207806173614       51.10022601894349        51.100244231713305       51.10026244448318        51.100280657252995       51.10029887002281        51.100317082792685       51.10033529556256        51.100353508332375       51.100358465689396       51.10033936138939        51.10032025708932        51.100301152789314       51.10028204848925        51.10026294418924        51.10024383988923        51.10022473558922        51.100205631289214       51.100186526989205       51.100167422689196       51.10014831838913        51.10012921408912        51.10011010978906        51.100091005489105       51.10009804427227        51.10010078341054        51.100085531451555       51.10010378649923        51.10012204154697        51.10014029659459        51.10015855164227        51.100176806689944       51.10019506173762        51.1002133167853         51.10023157183298        51.100249826880656       51.10026808192828        51.100286336975955       51.10030459202363        51.10032284707131        51.100341102119046       51.100350885647          51.10033354924485        51.10031621284264        51.10029887644049        51.10028154003834        51.10026420363613        51.10024686723398        51.10022953083177        51.100212194429616       51.100194858027464       51.10017752162531        51.1001601852231         51.10014284882095        51.10012551241874        51.10010817601659        51.100114662588226       51.10013388885193        51.100149857981194       51.10017580868714        51.10021102005618        51.10024623142533        51.100281442794426       51.100316654163635       51.10035186553273        51.10038707690188        51.10042228827092        51.10045749964013        51.100492711009224       51.10052792237832        51.10056313374753        51.10059834511662        51.10063355648572        51.10066876785487        51.10063998568336        51.100606041398635       51.10057209711391        51.10053815282913        51.100504208544464       51.10047026425974        51.100436319974904       51.10040237569024        51.10036843140551        51.10033448712073        51.10030054283601        51.10026659855123        51.100232654266506       51.10019870998178        51.10017156193163        51.10015708403961        51.10016440022201        51.10018185615593        51.10021568078304        51.100249505410204       51.10028333003737        51.100317154664594       51.10035097929176        51.10038480391893        51.100418628546095       51.10045245317326        51.10048627780043        51.100520102427595       51.10055392705476        51.100587751681985       51.100621576309095       51.10065540093626        51.1006507019564         51.10061711591652        51.1005835298767         51.10054994383688        51.100516357797005       51.100482771757186       51.10044918571731        51.10041559967749        51.10038201363761        51.100348427597794       51.10031484155792        51.1002812555181         51.10024766947828        51.1002140834384         51.100180497398526       51.1001665705092         51.10016262795784        51.10017470135847        51.10020295065448        51.100236123795526       51.10026929693663        51.10030247007768        51.10033564321873        51.100368816359776       51.100401989500824       51.100435162641816       51.10046833578292        51.10050150892397        51.10053468206496        51.10056785520601        51.100601028347114       51.10063420148822        51.100653834416676       51.100616744458875       51.10057965450119        51.100542564543446       51.1005054745857         51.100468384628016       51.100431294670216       51.10039420471253        51.10035711475473        51.10032002479704        51.10028293483924        51.10024584488144        51.100208754923756       51.100171664965956       51.10013457500827        51.10007439200825        51.10000000000002
0.30000000000000004      15                       50.00563870901584        50.12798403637436        50.240139308240714       50.34120052763501        50.43413754964763        50.517769464104674       50.59251319876671        50.655202690371766       50.7165344875383         50.76540817405885        50.81340095629224        50.85012384595984        50.88568710102339        50.91520049245332        50.940622676549594       50.96604486064592        50.982599688706784       50.99877432018883        51.014948951670874       51.02756819197867        51.03757708773264        51.04758598348673        51.05511992367417        51.06088608065846        51.06665223764276        51.07232513653821        51.07645877424369        51.07934836311631        51.08235340892105        51.085367578380044       51.088009637679704       51.08942108879228        51.090844474423875       51.092274588605505       51.093704702787136       51.09469577887148        51.09528282579538        51.09586987271928        51.09645691964312        51.097044391913016       51.09763317990695        51.09822196790083        51.09842541381988        51.09861835824955        51.09880683659998        51.09899531495046        51.09918379330088        51.099372271651305       51.09956075000167        51.09962766888492        51.09968574653351        51.099743824182156       51.0998019018308         51.099859979479334       51.09991943278044        51.099981269886484       51.099996589752834       51.10001246113711        51.10004414375652        51.10007582637587        51.10010750899522        51.10013919161463        51.10017087423398        51.10019969990714        51.10021463770266        51.10022957549813        51.10024257020501        51.1002535841705         51.10026459813594        51.10027561210143        51.10028662606692        51.10029764003241        51.10030865399784        51.10031966796333        51.100330681928824       51.10035157232096        51.100373107890334       51.100394643459595       51.10041617902897        51.10043771459834        51.10045925016766        51.10047287227758        51.10048590263517        51.100498932992764       51.1005119633503         51.10052499370789        51.10053802406554        51.100551054423136       51.10056408478067        51.100577115138265       51.100587311212564       51.10058344081483        51.10057957041715        51.10057570001936        51.100571829621686       51.10056795922395        51.10056408882622        51.100560218428484       51.10055634803075        51.10055247763296        51.10054860723528        51.10054599952855        51.100543944723995       51.10054188991944        51.10053983511489        51.100537780310276       51.10053572550572        51.10053367070111        51.10053161589656        51.100529561092          51.10052597450931        51.10051817236865        51.10051037022805        51.10050256808739        51.100494765946735       51.100486963806134       51.100479161665476       51.100471359524875       51.10046355738427        51.10045575524367        51.10044795310296        51.10044430887376        51.100443248945055       51.10044218901635        51.100441129087585       51.10044006915888        51.10043900923017        51.10043794930141        51.1004368893727         51.100435829443995       51.10043476951523        51.100439925728324       51.10044849019266        51.100457054657056       51.10046561912134        51.100474183585675       51.10048274805007        51.10049131251441        51.100499876978745       51.10050844144308        51.10051700590742        51.10052157611818        51.100521887298726       51.10052219847921        51.100522509659754       51.1005228208403         51.10052313202078        51.100523443201325       51.10052375438187        51.10052406556241        51.1005243767429         51.10052924280444        51.10053803051113        51.10054681821782        51.10055560592451        51.1005643936312         51.100573181337836       51.10058196904447        51.10059075675122        51.10059954445791        51.1006083321646         51.10061238110001        51.10061261511322        51.100612849126435       51.10061308313976        51.10061331715292        51.10061355116625        51.10061378517946        51.100614019192676       51.10061425320589        51.10061448721916        51.10061462922408        51.10061470581252        51.10061478240101        51.10061485898939        51.10061493557782        51.10061501216626        51.100615088754694       51.10061516534307        51.10061524193151        51.10061531852           51.10061512891241        51.10061478448267        51.10061444005299        51.1006140956232         51.100613751193464       51.10061340676373        51.10061306233399        51.100612717904255       51.10061237347452        51.100612029044726       51.10061195866854        51.100612055019155       51.10061215136977        51.10061224772039        51.10061234407095        51.10061244042163        51.10061253677219        51.100612633122864       51.10061272947348        51.1006128258241         51.10061295910418        51.100613102383875       51.10061324566368        51.10061338894337        51.10061353222312        51.10061367550287        51.10061381878262        51.10061396206237        51.100614105342174       51.10061424862192        51.10061374409702        51.10061317595813        51.100612607819244       51.1006120396803         51.100611471541356       51.10061090340247        51.10061033526358        51.100609767124695       51.10060919898575        51.10060999095765        51.10061343585005        51.10061688074251        51.100620325634964       51.10062377052736        51.10062721541976        51.10063066031228        51.100634105204676       51.100637550097076       51.10064099498959        51.1006415466469         51.10064082061331        51.10064009457983        51.1006393685463         51.10063864251276        51.100637916479286       51.10063719044575        51.10063646441222        51.100635738378685       51.10063501234521        51.10063353037344        51.100623389853695       51.10061324933383        51.10060310881397        51.10059296829422        51.10058282777436        51.1005726872545         51.10056254673475        51.10055240621489        51.10054226569508        51.10053325695225        51.10052439932457        51.10051554169689        51.10050668406927        51.1004978264416         51.10048896881386        51.10048011118624        51.10047125355851        51.10047833979809        51.10049173139441        51.100505122990626       51.10051851458695        51.10053190618328        51.100545297779604       51.10055868937593        51.100572080972256       51.100574110279354       51.100546795442426       51.1005194806055         51.10049216576863        51.100464850931644       51.10043753609472        51.100410221257846       51.10038290642092        51.10035559158399        51.100328276747064       51.10030096191019        51.100273647073266       51.10024633223628        51.10021901739941        51.100197548879464       51.10019926270877        51.10020097653796        51.10019198765684        51.10017349597365        51.10016086636762        51.10017930700781        51.10019774764805        51.10021618828824        51.10023462892855        51.10025306956874        51.100271510208984       51.10028995084923        51.10030839148942        51.10032683212967        51.100345272769914       51.10036371341016        51.10038215405041        51.100400594690655       51.100406285999156       51.10038680507864        51.10036732415824        51.100347843237785       51.100328362317384       51.10030888139681        51.10028940047641        51.100269919555956       51.10025043863544        51.100230957714984       51.100211476794584       51.10019199587413        51.10017251495361        51.100153034033156       51.10014403685858        51.100160978375925       51.100165000540585       51.10014583976363        51.100145397314634       51.10016395909162        51.10018252086854        51.10020108264541        51.10021964442228        51.100238206199265       51.100256767976134       51.100275329753          51.10029389152993        51.100312453306856       51.100331015083725       51.100349576860594       51.10036813863758        51.10038670041445        51.100391736564916       51.10037222055769        51.10035270455057        51.100333188543345       51.10031367253612        51.100294156529          51.100274640521775       51.100255124514604       51.10023560850743        51.10021609250026        51.10019657649309        51.10017706048586        51.10015754447869        51.10013802847146        51.10011851246435        51.10012528455235        51.10012796686516        51.100112912654254       51.10013155574063        51.10015019882701        51.10016884191339        51.100187484999765       51.1002061280862         51.100224771172634       51.10024341425901        51.10026205734539        51.10028070043177        51.100299343518145       51.10031798660452        51.100336629691014       51.10035527277739        51.10037391586377        51.100383968794176       51.10036652200324        51.10034907521219        51.1003316284212         51.10031418163021        51.10029673483922        51.10027928804823        51.10026184125718        51.10024439446619        51.10022694767525        51.10020950088426        51.10019205409321        51.10017460730222        51.10015716051117        51.10013971372024        51.100146135039836       51.100165386627964       51.100182085410324       51.100208690589795       51.100244486682755       51.10028028277577        51.10031607886879        51.100351874961746       51.10038767105476        51.10042346714772        51.10045926324074        51.100495059333696       51.10053085542677        51.10056665151973        51.100602447612744       51.1006382437057         51.10067403979872        51.10070983589168        51.10068083041989        51.10064659765476        51.10061236488957        51.10057813212438        51.100543899359195       51.10050966659401        51.10047543382882        51.10044120106363        51.100406968298444       51.1003727355332         51.10033850276807        51.10030427000288        51.100270037237635       51.100235804472504       51.10020826733563        51.10019321279759        51.10020084040093        51.10021884880541        51.100252977486264       51.100287106167116       51.10032123484791        51.100355363528706       51.1003894922095         51.10042362089035        51.10045774957115        51.100491878251944       51.100526006932796       51.10056013561359        51.10059426429439        51.10062839297518        51.100662521656034       51.100696650336886       51.1006918924943         51.10065797545769        51.10062405842109        51.1005901413846         51.100556224348          51.10052230731145        51.100488390274904       51.1004544732383         51.1004205562017         51.10038663916521        51.10035272212855        51.10031880509206        51.10028488805551        51.10025097101891        51.10021705398236        51.10020248328783        51.10019800312779        51.1002097102014         51.10023771751656        51.10027068652704        51.10030365553746        51.100336624547936       51.10036959355841        51.10040256256883        51.10043553157931        51.10046850058973        51.10050146960015        51.10053443861062        51.10056740762104        51.10060037663152        51.100633345641995       51.100666314652415       51.10068542760405        51.100646494520845       51.10060756143764        51.10056862835444        51.100529695271234       51.10049076218803        51.10045182910483        51.10041289602162        51.10037396293836        51.100335029855216       51.100296096771956       51.10025716368875        51.10021823060555        51.10017929752229        51.100140364439085       51.10007753412873        51.10000000000002
0.30000000000000004      16                       49.976586984205426       50.099069603180965       50.21156163199805        50.31314340165932        50.40673976486647        50.49117679398188        50.56687858719897        50.63064445282299        50.69306595012495        50.74316166363701        50.7923859712763         50.83035360506187        50.867162964405054       50.89790714027498        50.92455158292876        50.95119602558253        50.96882466596958        50.98606674500013        51.003308824030626       51.01690158058324        51.027814985142754       51.03872838970233        51.04703893655994        51.05349034372722        51.05994175089438        51.06629708564924        51.071002370429085       51.07436678486283        51.077860970576126       51.081365411094055       51.08445572708047        51.086176488847286       51.087912947271775       51.08965825529856        51.09140356332529        51.092637646792696       51.093401270792526       51.09416489479236        51.09492851879213        51.095692819775195       51.096459214872084       51.09722560996909        51.09751484339256        51.09779101109268        51.09806087966109        51.0983307482295         51.09860061679785        51.09887048536626        51.09914035393467        51.09924655741122        51.09934085723677        51.09943515706232        51.09952945688792        51.09962375671341        51.099719271791855       51.09981619830654        51.09984567332856        51.09987577289178        51.099923777161735       51.09997178143169        51.100019785701704       51.100067789971604       51.10011579424156        51.10015951830201        51.10018243587058        51.10020535343921        51.10022456135687        51.10023998773846        51.100255414120056       51.100270840501764       51.100286266883415       51.10030169326501        51.10031711964666        51.10033254602831        51.10034797240991        51.10037062572087        51.10039375113075        51.10041687654058        51.10044000195052        51.1004631273604         51.10048625277028        51.10050078521209        51.1005146750893         51.10052856496657        51.100542454843776       51.100556344720985       51.100570234598194       51.10058412447546        51.10059801435267        51.100611904229936       51.100622844715815       51.1006191474512         51.10061545018658        51.10061175292191        51.10060805565735        51.10060435839273        51.10060066112817        51.100596963863495       51.10059326659888        51.10058956933426        51.1005858720697         51.10058330700974        51.10058123771506        51.10057916842044        51.10057709912576        51.100575029831134       51.10057296053651        51.10057089124183        51.100568821947206       51.10056675265258        51.10056314889982        51.10055532221401        51.10054749552819        51.10053966884243        51.100531842156556       51.10052401547074        51.10051618878492        51.10050836209905        51.10050053541323        51.100492708727415       51.1004848820416         51.10048122188215        51.100480151377894       51.10047908087347        51.10047801036916        51.10047693986485        51.10047586936048        51.10047479885611        51.100473728351744       51.10047265784738        51.100471587343065       51.100476771140166       51.10048538411104        51.1004939970818         51.10050261005267        51.100511223023545       51.10051983599442        51.100528448965235       51.10053706193605        51.10054567490687        51.1005542878778         51.10055893077566        51.10055934042708        51.10055975007833        51.100560159729696       51.100560569381          51.10056097903242        51.100561388683786       51.10056179833509        51.1005622079864         51.10056261763782        51.10056757947672        51.10057646064183        51.10058534180689        51.100594222972006       51.10060310413712        51.10061198530218        51.100620866467295       51.10062974763241        51.100638628797526       51.10064750996264        51.100651638015904       51.10065193960213        51.10065224118847        51.10065254277481        51.10065284436109        51.10065314594749        51.10065344753377        51.100653749120056       51.10065405070634        51.100654352292736       51.10065455085203        51.10065467616073        51.10065480146943        51.10065492677802        51.10065505208672        51.100655177395424       51.10065530270407        51.10065542801277        51.10065555332142        51.10065567863012        51.10065551303029        51.10065517823517        51.10065484344011        51.10065450864499        51.10065417384993        51.100653839054814       51.1006535042597         51.10065316946458        51.10065283466952        51.1006524998744         51.100652434335984       51.100652532606205       51.10065263087637        51.10065272914653        51.10065282741675        51.100652925686916       51.10065302395708        51.10065312222724        51.100653220497406       51.10065331876763        51.10065345779833        51.10065360786609        51.1006537579338         51.100653908001505       51.10065405806927        51.10065420813703        51.100654358204736       51.100654508272555       51.100654658340204       51.100654808408024       51.10065430519796        51.100653737836524       51.10065317047503        51.10065260311353        51.10065203575209        51.100651468390595       51.100650901029155       51.10065033366766        51.10064976630616        51.10065055098846        51.10065397285632        51.10065739472418        51.10066081659204        51.10066423846001        51.10066766032787        51.100671082195845       51.100674504063704       51.10067792593156        51.10068134779954        51.100681833691056       51.10068102301659        51.10068021234224        51.100679401667776       51.100678590993425       51.10067778031896        51.10067696964461        51.1006761589702         51.100675348295795       51.10067453762133        51.100672971372205       51.10066275073791        51.100652530103616       51.100642309469265       51.10063208883497        51.100621868200676       51.100611647566325       51.10060142693203        51.10059120629768        51.10058098566344        51.10057191698024        51.1005630021059         51.10055408723156        51.10054517235716        51.100536257482815       51.100527342608416       51.10051842773407        51.100509512859674       51.10051658086968        51.10052996966658        51.10054335846348        51.10055674726044        51.1005701360574         51.1005835248543         51.10059691365126        51.10061030244822        51.10061225040943        51.10058465137297        51.10055705233657        51.10052945330017        51.10050185426371        51.100474255227255       51.100446656190854       51.100419057154454       51.100391458118          51.1003638590816         51.1003362600452         51.100308661008796       51.10028106197228        51.10025346293594        51.10023170777282        51.1002331252696         51.100234542766316       51.10022549839721        51.10020716506904        51.10019468207315        51.10021320707261        51.100231732072075       51.10025025707159        51.10026878207111        51.10028730707063        51.10030583207015        51.10032435706961        51.10034288206907        51.10036140706859        51.10037993206811        51.10039845706763        51.100416982067145       51.10043550706661        51.100441175905644       51.10042146159344        51.10040174728118        51.10038203296892        51.10036231865672        51.100342604344405       51.1003228900322         51.10030317571989        51.100283461407685       51.100263747095426       51.10024403278328        51.10022431847102        51.10020460415876        51.10018488984656        51.10017564806344        51.10019231722015        51.10019623827469        51.100177283685525       51.100177030494535       51.100195764341265       51.100214498187995       51.100233232034725       51.100251965881455       51.10027069972813        51.10028943357486        51.10030816742159        51.10032690126826        51.10034563511499        51.10036436896172        51.10038310280845        51.10040183665518        51.10042057050185        51.100425638135675       51.100405898414806       51.10038615869388        51.1003664189729         51.10034667925203        51.10032693953116        51.10030719981023        51.10028746008936        51.100267720368436       51.100247980647566       51.10022824092664        51.100208501205714       51.10018876148479        51.10016902176392        51.10014928204305        51.10015580265133        51.10015843002145        51.10014363099003        51.10016249675624        51.10018136252256        51.10020022828871        51.10021909405498        51.1002379598213         51.100256825587564       51.10027569135377        51.10029455712004        51.1003134228863         51.10033228865257        51.100351154418775       51.10037002018498        51.10038888595125        51.10040775171757        51.100417978532334       51.10040054941635        51.10038312030031        51.100365691184265       51.10034826206822        51.10033083295224        51.10031340383625        51.10029597472021        51.10027854560417        51.100261116488184       51.10024368737214        51.10022625825616        51.100208829140115       51.10019140002407        51.10017397090809        51.100180307105575       51.10019947768757        51.1002167414112         51.100243784159886       51.100279899649536       51.10031601513924        51.100352130628835       51.100388246118484       51.100424361608134       51.10046047709778        51.10049659258743        51.100532708077026       51.10056882356673        51.10060493905638        51.10064105454603        51.100677170035624       51.10071328552533        51.10074940101492        51.10072036174688        51.10068606669472        51.10065177164245        51.10061747659017        51.10058318153801        51.1005488864858         51.10051459143358        51.10048029638142        51.100446001329146       51.10041170627687        51.10037741122471        51.10034311617244        51.10030882112022        51.100274526068006       51.10024679624007        51.10023130589991        51.1002391834279         51.10025760411003        51.100291826808984       51.100326049508          51.10036027220701        51.10039449490597        51.100428717604984       51.10046294030394        51.100497163002956       51.10053138570191        51.10056560840087        51.100599831099885       51.10063405379884        51.100668276497856       51.100702499196814       51.10073672189583        51.10073190630919        51.10069781772904        51.10066372914889        51.100629640568854       51.100595551988704       51.10056146340861        51.10052737482846        51.100493286248366       51.10045919766827        51.10042510908812        51.10039102050797        51.100356931927934       51.10032284334778        51.100288754767575       51.10025466618754        51.100239500800626       51.100234434775246       51.100245570929474       51.10027304526551        51.100305492845564       51.100337940425675       51.100370388005786       51.10040283558584        51.10043528316589        51.100467730746004       51.100500178326          51.100532625906055       51.10056507348622        51.10059752106622        51.10062996864633        51.10066241622644        51.10069486380644        51.100713239811625       51.10067266693841        51.10063209406519        51.10059152119197        51.10055094831864        51.10051037544554        51.100469802572206       51.100429229699046       51.10038865682577        51.100348083952554       51.10030751107928        51.10026693820606        51.100226365332844       51.10018579245957        51.100145219586295       51.10008014704226        51.10000000000002
0.30000000000000004      17                       49.947535259395124       50.070155169987686       50.18298395575539        50.285086275683625       50.3793419800852         50.46458412385914        50.541243975631176       50.60608621527422        50.66959741271165        50.720915153215174       50.77137098626031        50.81058336416385        50.84863882778666        50.880613788096696       50.908480489307976       50.936347190519314       50.95504964323243        50.973359169811374       50.99166869639026        51.006234969187744       51.018052882552865       51.02987079591799        51.03895794944577        51.04609460679592        51.05323126414612        51.060269034760324       51.06554596661448        51.06938520660941        51.07336853223114        51.077363243808065       51.08090181648129        51.082931888902294       51.08498142011973        51.08704192199161        51.08910242386344        51.090579514713966       51.09151971578967        51.09245991686538        51.09340011794109        51.09434124763726        51.09528524983716        51.096229252037176       51.09660427296512        51.09696366393575        51.09731492272215        51.097666181508544       51.09801744029494        51.09836869908128        51.098719957867615       51.09886544593758        51.09899596794003        51.099126489942535       51.09925701194504        51.09938753394755        51.09951911080333        51.099651126726656       51.0996947569044         51.0997390846465         51.09980341056706        51.099867736487624       51.09993206240813        51.09999638832869        51.10006071424925        51.10011933669682        51.10015023403861        51.10018113138028        51.100206552508666       51.10022639130648        51.10024623010423        51.100266068902044       51.100285907699856       51.10030574649761        51.10032558529542        51.10034542409318        51.100365262891046       51.10038967912084        51.10041439437123        51.10043910962162        51.100463824872065       51.100488540122456       51.100513255372846       51.100528698146604       51.10054344754349        51.10055819694031        51.100572946337195       51.10058769573408        51.1006024451309         51.100617194527786       51.10063194392467        51.10064669332155        51.10065837821895        51.10065485408745        51.10065132995595        51.10064780582445        51.10064428169301        51.10064075756151        51.10063723343001        51.100633709298506       51.100630185167006       51.10062666103556        51.10062313690406        51.10062061449088        51.10061853070613        51.100616446921435       51.10061436313663        51.100612279351935       51.10061019556724        51.10060811178249        51.1006060279978         51.100603944213105       51.10060032329045        51.10059247205936        51.100584620828386       51.10057676959735        51.10056891836632        51.100561067135345       51.100553215904256       51.10054536467328        51.10053751344219        51.100529662211216       51.10052181098018        51.10051813489059        51.10051705381068        51.100515972730705       51.10051489165079        51.10051381057076        51.10051272949079        51.100511648410816       51.10051056733084        51.10050948625087        51.100508405170956       51.10051361655195        51.1005222780293         51.100530939506655       51.10053960098395        51.10054826246136        51.10055692393871        51.100565585416064       51.100574246893416       51.10058290837071        51.10059156984806        51.10059628543314        51.100596793555326       51.10059730167745        51.10059780979964        51.10059831792182        51.100598826044006       51.10059933416619        51.10059984228832        51.100600350410446       51.10060085853263        51.100605916148936       51.100614890772476       51.10062386539602        51.1006328400195         51.10064181464304        51.100650789266524       51.100659763890064       51.100668738513605       51.10067771313709        51.100686687760685       51.1006908949318         51.10069126409121        51.100691633250506       51.100692002409914       51.10069237156932        51.10069274072873        51.100693109888084       51.10069347904749        51.100693848206845       51.100694217366254       51.10069447247997        51.10069464650883        51.1006948205378         51.10069499456671        51.10069516859562        51.100695342624476       51.100695516653445       51.10069569068236        51.10069586471133        51.10069603874024        51.100695897148114       51.10069557198767        51.10069524682717        51.100694921666786       51.10069459650629        51.100694271345844       51.1006939461854         51.1006936210249         51.10069329586452        51.10069297070396        51.10069291000343        51.10069301019314        51.100693110382906       51.10069321057267        51.10069331076244        51.10069341095215        51.10069351114191        51.10069361133168        51.100693711521444       51.10069381171115        51.10069395649248        51.1006941133482         51.100694270203974       51.10069442705969        51.10069458391541        51.10069474077113        51.10069489762685        51.10069505448263        51.10069521133835        51.100695368194124       51.10069486629902        51.100694299714974       51.10069373313087        51.10069316654676        51.10069259996277        51.10069203337872        51.100691466794615       51.100690900210566       51.10069033362652        51.10069111101916        51.10069450986248        51.10069790870591        51.10070130754923        51.100704706392605       51.10070810523598        51.1007115040793         51.10071490292273        51.10071830176605        51.10072170060948        51.100722120735156       51.100721225419875       51.10072033010465        51.10071943478937        51.10071853947403        51.10071764415875        51.100716748843524       51.100715853528186       51.10071495821285        51.10071406289762        51.10071241237097        51.10070211162224        51.1006918108734         51.100681510124616       51.10067120937583        51.10066090862705        51.100650607878265       51.100640307129424       51.10063000638064        51.10061970563186        51.1006105770083         51.10060160488729        51.100592632766165       51.1005836606451         51.100574688524034       51.10056571640297        51.1005567442819         51.10054777216078        51.100554821941216       51.10056820793875        51.10058159393634        51.100594979933874       51.10060836593141        51.100621751929          51.10063513792659        51.10064852392418        51.10065039053944        51.10062250730351        51.10059462406758        51.10056674083165        51.10053885759572        51.10051097435979        51.10048309112386        51.10045520788793        51.100427324652          51.10039944141613        51.1003715581802         51.10034367494427        51.100315791708226       51.10028790847241        51.10026586666629        51.10026698783042        51.100268108994555       51.10025900913752        51.100240834164424       51.10022849777869        51.10024710713742        51.10026571649615        51.10028432585494        51.10030293521373        51.100321544572466       51.100340153931256       51.10035876328999        51.10037737264872        51.10039598200757        51.1004145913663         51.10043320072509        51.10045181008388        51.100470419442615       51.10047606581213        51.10045611810813        51.10043617040412        51.10041622270012        51.10039627499606        51.100376327292          51.10035637958799        51.10033643188399        51.100316484179984       51.10029653647587        51.10027658877192        51.10025664106786        51.1002366933638         51.10021674565979        51.10020725926819        51.10022365606437        51.10022747600874        51.10020872760725        51.10020866367438        51.10022756959091        51.10024647550745        51.10026538142398        51.100284287340514       51.10030319325705        51.10032209917358        51.100341005090115       51.10035991100665        51.10037881692318        51.100397722839716       51.10041662875619        51.10043553467278        51.10045444058926        51.100459539706435       51.10043957627187        51.10041961283724        51.10039964940256        51.10037968596794        51.10035972253337        51.100339759098745       51.10031979566412        51.100299832229496       51.10027986879487        51.10025990536025        51.10023994192562        51.100219978491          51.10020001505637        51.10018005162175        51.10018632075031        51.10018889317786        51.100174349325926       51.10019343777196        51.100212526218115       51.10023161466421        51.100250703110305       51.1002697915564         51.100288880002495       51.10030796844865        51.10032705689474        51.100346145340836       51.100365233786874       51.100384322233026       51.10040341067912        51.100422499125216       51.10044158757131        51.100451988270436       51.10043457682946        51.100417165388365       51.10039975394733        51.10038234250629        51.10036493106526        51.10034751962422        51.100330108183186       51.10031269674215        51.100295285301115       51.100277873860136       51.100260462419044       51.100243050978065       51.10022563953703        51.100208228095994       51.10021447917137        51.10023356874734        51.10025139741208        51.100278877730034       51.10031531261632        51.100351747502714       51.10038818238894        51.10042461727522        51.10046105216156        51.100497487047846       51.10053392193413        51.10057035682041        51.100606791706696       51.10064322659298        51.10067966147932        51.10071609636566        51.100752531251885       51.10078896613817        51.100759893073814       51.10072553573457        51.10069117839532        51.10065682105608        51.10062246371683        51.100588106377586       51.10055374903834        51.10051939169904        51.10048503435979        51.10045067702055        51.1004163196813         51.100381962342055       51.10034760500281        51.100313247663564       51.10028532514457        51.10026939900234        51.100277526454875       51.100296359414585       51.100330676131705       51.10036499284888        51.100399309566          51.100433626283234       51.10046794300041        51.10050225971753        51.100536576434706       51.10057089315188        51.10060520986906        51.10063952658618        51.100673843303355       51.10070816002053        51.10074247673771        51.100776793454884       51.10077192012409        51.10073766000039        51.10070339987675        51.10066913975311        51.10063487962941        51.10060061950571        51.10056635938207        51.10053209925843        51.10049783913473        51.100463579011034       51.100429318887336       51.10039505876375        51.10036079864           51.100326538516356       51.1002922783926         51.100276518313365       51.100270866422704       51.10028143165755        51.1003083730144         51.1003402991642         51.10037222531383        51.10040415146358        51.10043607761327        51.100468003762956       51.100499929912644       51.100531856062275       51.10056378221202        51.10059570836171        51.1006276345114         51.100659560661086       51.100691486810774       51.10072341296046        51.1007410520192         51.100698839355914       51.10065662669268        51.10061441402945        51.10057220136616        51.10052998870293        51.10048777603964        51.10044556337641        51.10040335071318        51.10036113804995        51.10031892538666        51.10027671272337        51.10023450006014        51.10019228739685        51.10015007473356        51.10008275995585        51.10000000000002
0.30000000000000004      18                       49.91848353458465        50.04124073679429        50.15440627951273        50.257029149707876       50.351944195303986       50.43799145373629        50.51560936406344        50.581527977725386       50.6461288752983         50.69866864279328        50.75035600124443        50.79081312326582        50.83011469116832        50.86332043591841        50.892409395687196       50.92149835545598        50.941274620495165       50.96065159462262        50.98002856874996        50.99556835779225        51.00829077996286        51.02101320213353        51.03087696233155        51.038698869864675       51.0465207773978         51.054240983871296       51.06008956279982        51.064403628355876       51.06887609388622        51.07336107652202        51.07734790588205        51.0796872889573         51.08204989296763        51.08442558868461        51.08680128440153        51.08852138263512        51.08963816078676        51.0907549389384         51.091871717090044       51.092989675499325       51.09411128480235        51.09523289410538        51.0956937025378         51.09613631677894        51.09656896578326        51.097001614787644       51.09743426379191        51.097866912796235       51.098299561800616       51.09848433446393        51.09865107864334        51.09881782282275        51.098984567002276       51.099151311181686       51.09931894981486        51.09948605514671        51.09954384048018        51.099602396401224       51.09968304397239        51.0997636915435         51.09984433911461        51.09992498668572        51.10000563425689        51.10007915509158        51.10011803220647        51.100156909321356       51.100188543660465       51.10021279487438        51.10023704608835        51.100261297302325       51.1002855485163         51.10030979973021        51.100334050944184       51.100358302158156       51.10038255337207        51.10040873252075        51.1004350376117         51.1004613427026         51.10048764779356        51.10051395288451        51.10054025797547        51.10055661108106        51.100572219997616       51.100587828914115       51.100603437830614       51.10061904674711        51.10063465566361        51.10065026458017        51.10066587349661        51.100681482413165       51.10069391172209        51.100690560723706       51.10068720972538        51.100683858726995       51.10068050772861        51.100677156730285       51.1006738057319         51.10067045473352        51.100667103735134       51.10066375273675        51.10066040173842        51.100657921972015       51.100655823697196       51.100653725422376       51.10065162714761        51.10064952887279        51.10064743059803        51.10064533232321        51.100643234048334       51.10064113577357        51.100637497680964       51.10062962190477        51.10062174612858        51.10061387035233        51.10060599457614        51.100598118799894       51.1005902430237         51.100582367247455       51.100574491471264       51.10056661569507        51.10055873991877        51.100555047899036       51.100553956243516       51.10055286458788        51.100551772932306       51.10055068127667        51.100549589621096       51.10054849796552        51.100547406309886       51.100546314654366       51.10054522299879        51.100550461963735       51.100559171947566       51.1005678819314         51.100576591915285       51.10058530189906        51.10059401188295        51.10060272186678        51.100611431850666       51.1006201418345         51.10062885181827        51.10063364009062        51.100634246683626       51.10063485327663        51.10063545986952        51.10063606646253        51.10063667305553        51.10063727964854        51.10063788624154        51.10063849283449        51.10063909942744        51.100644252821155       51.10065332090312        51.10066238898503        51.100671457066994       51.10068052514896        51.10068959323087        51.10069866131278        51.10070772939474        51.10071679747665        51.10072586555867        51.100730151847586       51.10073058858006        51.10073102531254        51.10073146204502        51.10073189877744        51.100732335509974       51.100732772242395       51.100733208974816       51.100733645707294       51.10073408243977        51.1007343941078         51.10073461685704        51.10073483960622        51.10073506235534        51.10073528510452        51.1007355078537         51.10073573060288        51.100735953352          51.10073617610118        51.10073639885036        51.10073628126594        51.10073596574017        51.10073565021435        51.10073533468852        51.1007350191627         51.100734703636874       51.10073438811111        51.10073407258528        51.10073375705946        51.100733441533635       51.10073338567088        51.100733487780246       51.10073358988956        51.10073369199887        51.10073379410818        51.100733896217434       51.1007339983268         51.10073410043606        51.10073420254537        51.10073430465468        51.10073445518668        51.100734618830415       51.10073478247409        51.10073494611788        51.10073510976156        51.10073527340529        51.100735437049025       51.1007356006927         51.10073576433649        51.10073592798017        51.10073542739997        51.10073486159331        51.10073429578671        51.10073372998005        51.10073316417345        51.10073259836679        51.10073203256019        51.10073146675359        51.10073090094687        51.10073167104997        51.10073504686875        51.100738422687584       51.10074179850642        51.100745174325255       51.10074855014409        51.100751925962925       51.10075530178176        51.100758677600595       51.10076205341949        51.10076240777937        51.100761427823215       51.10076044786712        51.10075946791085        51.10075848795469        51.10075750799854        51.100756528042325       51.10075554808617        51.100754568130014       51.1007535881738         51.10075185336973        51.100741472506456       51.10073109164318        51.10072071077991        51.10071032991664        51.100699949053364       51.10068956819009        51.10067918732682        51.100668806463545       51.10065842560027        51.10064923703635        51.10064020766862        51.10063117830089        51.1006221489331         51.10061311956531        51.10060409019752        51.10059506082979        51.100586031462          51.10059306301275        51.10060644621103        51.1006198294092         51.10063321260736        51.10064659580553        51.100659979003694       51.10067336220186        51.100686745400026       51.10068853066946        51.100660363234056       51.10063219579865        51.100604028363136       51.100575860927734       51.10054769349233        51.10051952605687        51.10049135862147        51.100463191186066       51.100435023750606       51.1004068563152         51.1003786888798         51.10035052144434        51.10032235400888        51.10030002555976        51.10030085039125        51.100301675222795       51.10029251987794        51.100274503259925       51.10026231348422        51.10028100720223        51.10029970092023        51.10031839463829        51.100337088356355       51.10035578207436        51.10037447579242        51.100393169510426       51.10041186322843        51.10043055694655        51.10044925066455        51.10046794438256        51.10048663810062        51.10050533181868        51.100510955718676       51.10049077462287        51.100470593527064       51.10045041243126        51.10043023133545        51.10041005023959        51.10038986914384        51.10036968804803        51.10034950695223        51.100329325856364       51.100309144760615       51.10028896366481        51.100268782569          51.10024860147314        51.100238870473106       51.10025499490871        51.1002587137429         51.10024017152915        51.100240296854395       51.100259374840675       51.10027845282701        51.10029753081335        51.10031660879963        51.10033568678597        51.100354764772305       51.10037384275864        51.10039292074498        51.100411998731374       51.100431076717655       51.10045015470399        51.10046923269033        51.10048831067667        51.100493441277195       51.10047325412893        51.10045306698055        51.10043287983217        51.10041269268379        51.100392505535524       51.100372318387144       51.10035213123882        51.10033194409044        51.10031175694212        51.1002915697938         51.10027138264542        51.100251195497094       51.10023100834877        51.100210821200335       51.10021683884918        51.100219356334094       51.10020506766165        51.10022437878763        51.100243689913555       51.10026300103948        51.10028231216552        51.10030162329144        51.100320934417425       51.10034024554335        51.10035955666933        51.10037886779526        51.10039817892118        51.10041749004722        51.100436801173146       51.10045611229907        51.10047542342511        51.10048599800854        51.10046860424251        51.10045121047642        51.10043381671039        51.10041642294436        51.100399029178334       51.10038163541225        51.10036424164622        51.10034684788019        51.1003294541141         51.100312060348074       51.10029466658199        51.10027727281596        51.10025987904987        51.10024248528384        51.10024865123711        51.100267659807          51.100286053413015       51.10031397130018        51.100350725583155       51.10038747986613        51.100424234149045       51.10046098843202        51.100497742714936       51.10053449699785        51.100571251280826       51.10060800556374        51.100644759846716       51.10068151412963        51.10071826841261        51.10075502269558        51.1007917769785         51.10082853126141        51.10079942440075        51.10076500477447        51.1007305851482         51.10069616552187        51.10066174589565        51.10062732626932        51.100592906643044       51.10055848701677        51.10052406739055        51.10048964776422        51.100455228137946       51.10042080851173        51.1003863888854         51.10035196925912        51.100323854049066       51.100307492104776       51.10031586948185        51.10033511471909        51.10036952545448        51.10040393618982        51.1004383469251         51.1004727576605         51.100507168395836       51.100541579131175       51.10057598986651        51.10061040060185        51.10064481133719        51.10067922207247        51.10071363280781        51.10074804354326        51.100782454278544       51.10081686501388        51.10081193393904        51.1007775022718         51.10074307060455        51.10070863893736        51.10067420727012        51.10063977560293        51.10060534393574        51.100570912268495       51.10053648060119        51.100502048934004       51.1004676172667         51.10043318559951        51.10039875393227        51.10036432226508        51.100329890597834       51.1003135358261         51.10030729807016        51.100317292385625       51.1003437007634         51.100375105482726       51.10040651020199        51.10043791492137        51.10046931964064        51.10050072435996        51.10053212907928        51.10056353379855        51.10059493851787        51.100626343237195       51.10065774795646        51.10068915267584        51.100720557395164       51.10075196211449        51.10076886422672        51.10072501177342        51.100681159320175       51.10063730686693        51.10059345441363        51.10054960196038        51.10050574950708        51.10046189705383        51.10041804460053        51.10037419214723        51.10033033969398        51.10028648724068        51.100242634787435       51.10019878233413        51.10015492988083        51.100085372869444       51.10000000000002
0.30000000000000004      19                       49.889431809774294       50.0123263036009         50.125828603270065       50.22897202373218        50.32454641052277        50.411398783613436       50.48997475249564        50.556969740176555       50.62266033788495        50.67642213237144        50.72934101622843        50.77104288236785        50.81159055454992        50.84602708374007        50.876338302066415       50.906649520392705       50.927499597758015       50.94794401943386        50.96838844110971        50.984901746396815       50.998528677372974       51.01215560834919        51.02279597521732        51.03130313293343        51.039810290649484       51.048212932982324       51.05463315898521        51.059422050102455       51.06438365554135        51.06935890923603        51.07379399528281        51.07644268901231        51.07911836581559        51.081809255377664       51.08450014493974        51.086463250556335       51.08775660578391        51.08904996101148        51.09034331623906        51.09163810336145        51.092937319767486       51.094236536173526       51.094783132110365       51.09530896962201        51.09582300884432        51.09633704806663        51.09685108728894        51.09736512651125        51.097879165733616       51.09810322299029        51.0983061893466         51.09850915570297        51.098712122059396       51.098915088415765       51.09911878882633        51.09932098356683        51.09939292405596        51.09946570815595        51.09956267737766        51.09965964659938        51.09975661582109        51.099853585042865       51.099950554264524       51.10003897348645        51.10008583037444        51.10013268726243        51.100170534812264       51.10019919844234        51.10022786207247        51.100256525702605       51.10028518933268        51.10031385296281        51.100342516592946       51.10037118022308        51.100399843853154       51.10042778592066        51.10045568085212        51.10048357578353        51.100511470715105       51.10053936564657        51.10056726057803        51.10058452401563        51.100600992451746       51.10061746088786        51.100633929323976       51.100650397760205       51.10066686619638        51.10068333463249        51.100699803068665       51.10071627150484        51.10072944522534        51.10072626736007        51.10072308949486        51.1007199116296         51.10071673376427        51.100713555899006       51.10071037803385        51.100707200168586       51.10070402230326        51.10070084443805        51.10069766657284        51.10069522945321        51.10069311668826        51.10069100392343        51.10068889115854        51.10068677839365        51.10068466562876        51.10068255286387        51.100680440098984       51.10067832733421        51.10067467207159        51.10066677175007        51.10065887142878        51.100650971107314       51.10064307078591        51.1006351704645         51.100627270143036       51.10061936982163        51.10061146950022        51.10060356917887        51.10059566885741        51.10059196090748        51.10059085867624        51.10058975644506        51.10058865421388        51.1005875519827         51.10058644975146        51.10058534752022        51.10058424528904        51.10058314305786        51.100582040826566       51.10058730737558        51.100596065865886       51.10060482435625        51.10061358284656        51.10062234133693        51.1006310998273         51.10063985831761        51.10064861680797        51.10065737529834        51.10066613378865        51.10067099474816        51.10067169981198        51.10067240487575        51.10067310993958        51.10067381500335        51.10067452006717        51.10067522513094        51.10067593019471        51.10067663525854        51.10067734032236        51.10068258949343        51.10069175103388        51.100700912574155       51.100710074114545       51.10071923565488        51.10072839719521        51.100737558735545       51.100746720275936       51.10075588181627        51.10076504335666        51.10076940876354        51.10076991306909        51.10077041737458        51.10077092168012        51.10077142598561        51.10077193029122        51.10077243459676        51.10077293890225        51.1007734432078         51.100773947513346       51.10077431573575        51.10077458720514        51.10077485867464        51.10077513014397        51.10077540161342        51.10077567308281        51.100775944552254       51.10077621602164        51.10077648749109        51.100776758960535       51.10077666538382        51.10077635949267        51.10077605360152        51.100775747710315       51.10077544181917        51.10077513592796        51.10077483003681        51.10077452414566        51.10077421825446        51.10077391236325        51.100773861338325       51.10077396536724        51.10077406939615        51.10077417342501        51.100774277453866       51.10077438148272        51.100774485511636       51.10077458954049        51.10077469356935        51.10077479759826        51.10077495388083        51.10077512431252        51.10077529474427        51.10077546517596        51.10077563560765        51.100775806039394       51.10077597647114        51.10077614690283        51.10077631733452        51.100776487766325       51.100775988500914       51.1007754234717         51.10077485844249        51.10077429341334        51.10077372838413        51.10077316335486        51.100772598325705       51.10077203329644        51.100771468267226       51.10077223108067        51.10077558387496        51.100778936669315       51.10078228946361        51.100785642257904       51.1007889950522         51.10079234784655        51.10079570064079        51.10079905343514        51.100802406229434       51.100802694823585       51.100801630226556       51.10080056562947        51.100799501032384       51.100798436435355       51.10079737183827        51.10079630724124        51.10079524264415        51.10079417804707        51.100793113450095       51.100791294368605       51.100780833390786       51.100770372413024       51.10075991143526        51.1007494504575         51.10073898947974        51.100728528501975       51.10071806752427        51.10070760654639        51.10069714556869        51.100687897064404       51.10067881044995        51.100669723835495       51.10066063722098        51.10065155060653        51.10064246399202        51.100633377377676       51.100624290763164       51.100631304084345       51.1006446844832         51.10065806488194        51.100671445280796       51.10068482567965        51.10069820607845        51.100711586477246       51.10072496687599        51.10072667079953        51.1006982191646         51.100669767529666       51.10064131589468        51.1006128642598         51.10058441262481        51.10055596098994        51.10052750935495        51.10049905772007        51.10047060608514        51.10044215445021        51.100413702815274       51.10038525118034        51.10035679954541        51.10033418445312        51.100334712952076       51.100335241451035       51.10032603061825        51.10030817235531        51.10029612918976        51.100314907267034       51.10033368534425        51.100352463421586       51.10037124149892        51.100390019576196       51.10040879765353        51.100427575730805       51.10044635380814        51.10046513188547        51.10048390996269        51.100502688040024       51.10052146611736        51.10054024419463        51.10054584562516        51.100525431137555       51.100505016650004       51.100484602162396       51.10046418767479        51.10044377318718        51.10042335869963        51.10040294421202        51.10038252972441        51.100362115236805       51.10034170074931        51.1003212862617         51.10030087177404        51.10028045728643        51.10027048167797        51.10028633375293        51.10028995147701        51.100271615450936       51.10027193003424        51.10029118009038        51.100310430146465       51.100329680202606       51.100348930258804       51.100368180314945       51.100387430371086       51.10040668042723        51.10042593048337        51.10044518053951        51.10046443059571        51.10048368065179        51.10050293070799        51.10052218076413        51.10052734284807        51.10050693198593        51.100486521123855       51.100466110261834       51.10044569939976        51.100425288537735       51.1004048776756         51.10038446681358        51.10036405595156        51.10034364508948        51.1003232342274         51.100302823365325       51.10028241250325        51.10026200164117        51.10024159077909        51.10024735694816        51.1002498194905         51.10023578599754        51.10025531980335        51.100274853609164       51.10029438741492        51.10031392122073        51.100333455026544       51.100352988832356       51.10037252263817        51.10039205644398        51.10041159024979        51.1004311240556         51.100450657861415       51.10047019166717        51.10048972547304        51.10050925927885        51.10052000774664        51.10050263165556        51.10048525556448        51.100467879473456       51.100450503382376       51.10043312729135        51.10041575120022        51.10039837510914        51.100380999018114       51.100363622927034       51.100346246835954       51.10032887074493        51.10031149465385        51.100294118562715       51.10027674247175        51.10028282330285        51.10030175086666        51.10032070941389        51.10034906487033        51.100386138549936       51.10042321222954        51.10046028590915        51.1004973595887         51.10053443326831        51.10057150694797        51.10060858062752        51.10064565430707        51.10068272798674        51.10071980166629        51.10075687534595        51.1007939490255         51.10083102270511        51.100868096384715       51.10083895572768        51.100804473814435       51.100769991901075       51.10073550998777        51.10070102807447        51.100666546161165       51.100632064247804       51.1005975823345         51.100563100421255       51.10052861850784        51.100494136594534       51.10045965468123        51.10042517276787        51.100390690854624       51.100362382953506       51.10034558520704        51.10035421250876        51.10037387002359        51.100408374777146       51.1004428795307         51.100477384284204       51.100511889037705       51.10054639379126        51.10058089854476        51.100615403298264       51.100649908051764       51.10068441280532        51.100718917558765       51.10075342231232        51.10078792706588        51.100822431819324       51.10085693657288        51.100851947753995       51.100817344543145       51.10078274133241        51.10074813812167        51.100713534910824       51.10067893170009        51.100644328489295       51.1006097252785         51.10057512206771        51.10054051885703        51.10050591564618        51.10047131243539        51.100436709224596       51.10040210601386        51.10036750280307        51.10035055333884        51.10034372971768        51.100353153113815       51.10037902851241        51.100409911801364       51.100440795090265       51.10047167837922        51.10050256166812        51.10053344495708        51.10056432824598        51.10059521153488        51.10062609482384        51.10065697811274        51.10068786140164        51.10071874469065        51.10074962797955        51.100780511268454       51.1007966764343         51.10075118419098        51.100705691947724       51.10066019970441        51.10061470746109        51.100569215217774       51.100523722974515       51.100478230731255       51.10043273848788        51.100387246244566       51.10034175400136        51.10029626175799        51.10025076951473        51.10020527727136        51.1001597850281         51.100087985783034       51.10000000000002
0.30000000000000004      20                       49.86038008496382        49.983411870407565       50.0972509270274         50.200914897756434       50.2971486257415         50.3848061134907         50.464340140927845       50.53241150262778        50.599191800471715       50.65417562194955        50.70832603121244        50.75127264146977        50.79306641793153        50.82873373156178        50.86026720844558        50.89180068532943        50.91372457502075        50.935236444245106       50.95674831346946        50.97423513500138        50.98876657478303        51.00329801456479        51.014714988103094       51.02390739600213        51.03309980390122        51.04218488209341        51.049176755170606       51.05444047184898        51.059891217196366       51.065356741949984       51.070240084683576       51.073198089067375       51.07618683866349        51.07919292207066        51.08219900547783        51.08440511847755        51.085875050781056       51.08734498308456        51.08881491538807        51.09028653122357        51.09176335473262        51.09324017824173        51.09387256168304        51.09448162246514        51.09507705190538        51.09567248134567        51.09626791078597        51.096863340226264       51.09745876966656        51.09772211151653        51.09796130004986        51.09820048858319        51.09843967711657        51.0986788656499         51.098918627837804       51.099155911986884       51.099242007631744       51.09932901991067        51.09944231078299        51.09955560165531        51.099668892527575       51.09978218339995        51.099895474272216       51.099998791881376       51.10005362854247        51.10010846520356        51.10015252596406        51.100185602010356       51.10021867805659        51.10025175410294        51.10028483014918        51.100317906195414       51.10035098224171        51.100384058288          51.10041713433418        51.10044683932057        51.1004763240926         51.10050580886457        51.1005352936366         51.100564778408625       51.1005942631806         51.10061243695003        51.10062976490582        51.100647092861664       51.10066442081745        51.10068174877324        51.10069907672903        51.10071640468482        51.100733732640606       51.10075106059645        51.10076497872848        51.100761973996384       51.100758969264234       51.10075596453203        51.100752959799934       51.10074995506784        51.10074695033569        51.1007439456036         51.10074094087145        51.10073793613935        51.10073493140726        51.100732536934345       51.10073040967933        51.10072828242443        51.10072615516947        51.10072402791445        51.100721900659494       51.100719773404535       51.10071764614963        51.100715518894674       51.100711846462104       51.10070392159548        51.100695996728916       51.100688071862294       51.10068014699573        51.100672222129106       51.10066429726248        51.10065637239586        51.10064844752924        51.10064052266267        51.10063259779605        51.10062887391592        51.10062776110908        51.10062664830224        51.10062553549551        51.10062442268861        51.100623309881826       51.10062219707493        51.100621084268084       51.1006199714613         51.10061885865446        51.10062415278736        51.10063295978421        51.10064176678105        51.1006505737779         51.100659380774744       51.10066818777159        51.100676994768435       51.10068580176534        51.100694608762126       51.10070341575903        51.100708349405636       51.10070915294034        51.10070995647493        51.10071076000952        51.10071156354411        51.1007123670787         51.100713170613346       51.10071397414799        51.10071477768258        51.10071558121717        51.10072092616565        51.10073018116452        51.100739436163224       51.10074869116204        51.1007579461608         51.100767201159556       51.100776456158314       51.10078571115713        51.100794966155945       51.100804221154704       51.10080866567944        51.100809237557996       51.10080980943661        51.100810381315284       51.10081095319384        51.10081152507246        51.100812096951074       51.10081266882969        51.10081324070825        51.10081381258692        51.10081423736369        51.10081455755335        51.10081487774306        51.10081519793266        51.10081551812232        51.10081583831197        51.10081615850169        51.10081647869134        51.100816798881          51.10081711907071        51.10081704950176        51.10081675324517        51.10081645698864        51.100816160732165       51.100815864475635       51.10081556821905        51.10081527196252        51.100814975706044       51.10081467944951        51.100814383192926       51.10081433700577        51.10081444295429        51.10081454890269        51.10081465485115        51.10081476079961        51.10081486674801        51.10081497269641        51.10081507864487        51.10081518459339        51.10081529054179        51.10081545257498        51.10081562979468        51.100815807014385       51.10081598423409        51.10081616145379        51.100816338673496       51.10081651589326        51.10081669311296        51.100816870332665       51.10081704755237        51.10081654960186        51.10081598535015        51.10081542109833        51.10081485684651        51.10081429259475        51.10081372834304        51.10081316409122        51.100812599839344       51.10081203558764        51.100812791111366       51.10081612088118        51.10081945065099        51.100822780420685       51.100826110190496       51.10082943996025        51.100832769730005       51.100836099499816       51.10083942926957        51.100842759039324       51.10084298186774        51.100841832629726       51.10084068339188        51.10083953415392        51.10083838491596        51.100837235678          51.1008360864401         51.10083493720214        51.10083378796412        51.10083263872622        51.10083073536725        51.10082019427506        51.10080965318275        51.1007991120905         51.100788570998304       51.10077802990605        51.1007674888138         51.10075694772155        51.10074640662924        51.100735865537104       51.10072655709246        51.10071741323128        51.1007082693701         51.100699125508925       51.10068998164775        51.10068083778657        51.10067169392539        51.10066255006427        51.10066954515594        51.10068292275537        51.1006963003548         51.10070967795423        51.10072305555366        51.10073643315309        51.10074981075252        51.10076318835195        51.10076481092949        51.10073607509514        51.10070733926068        51.10067860342622        51.10064986759181        51.10062113175735        51.100592395922945       51.10056366008854        51.100534924254134       51.100506188419615       51.10047745258527        51.100448716750805       51.10041998091634        51.10039124508194        51.10036834334659        51.10036857551296        51.100368807679274       51.10035954135867        51.10034184145081        51.10032994489535        51.10034880733184        51.10036766976839        51.10038653220499        51.10040539464154        51.10042425707809        51.10044311951469        51.1004619819513         51.10048084438779        51.100499706824394       51.10051856926094        51.100537431697546       51.100556294134094       51.1005751565707         51.10058073553171        51.1005600876523         51.10053943977289        51.10051879189359        51.10049814401418        51.10047749613477        51.10045684825542        51.100436200376066       51.100415552496656       51.10039490461725        51.10037425673795        51.10035360885854        51.10033296097913        51.100312313099835       51.10030209288277        51.1003176725971         51.10032118921106        51.10030305937278        51.100303563214084       51.10032298533997        51.10034240746597        51.10036182959192        51.10038125171786        51.100400673843865       51.10042009596981        51.100439518095754       51.1004589402217         51.1004783623477         51.100497784473646       51.10051720659959        51.100536628725536       51.10055605085154        51.10056124441883        51.10054060984305        51.10051997526722        51.10049934069144        51.10047870611561        51.10045807153989        51.10043743696406        51.10041680238834        51.10039616781256        51.10037553323673        51.10035489866095        51.10033426408518        51.1003136295094         51.10029299493357        51.10027236035779        51.10027787504703        51.10028028264679        51.10026650433332        51.10028626081896        51.10030601730466        51.1003257737903         51.100345530275945       51.100365286761644       51.100385043247286       51.10040479973293        51.10042455621863        51.100444312704326       51.10046406918991        51.10048382567561        51.10050358216125        51.100523338646894       51.10054309513259        51.10055401748474        51.10053665906872        51.100519300652536       51.10050194223652        51.10048458382039        51.100467225404316       51.10044986698824        51.10043250857211        51.100415150156095       51.100397791739965       51.10038043332389        51.10036307490782        51.10034571649169        51.100328358075615       51.10031099965954        51.10031699536859        51.10033584192627        51.100355365414714       51.10038415844042        51.10042155151666        51.10045894459296        51.1004963376692         51.10053373074544        51.10057112382168        51.10060851689792        51.10064590997416        51.1006833030504         51.1007206961267         51.10075808920294        51.10079548227918        51.10083287535542        51.10087026843166        51.100907661507904       51.100878487054615       51.10084394285428        51.10080939865395        51.10077485445356        51.100740310253286       51.100705766052954       51.100671221852565       51.10063667765223        51.1006021334519         51.10056758925157        51.10053304505118        51.10049850085085        51.100463956650515       51.10042941245018        51.100400911858          51.10038367830947        51.100392555535734       51.100412625328204       51.10044722409987        51.100481822871586       51.10051642164325        51.10055102041497        51.10058561918669        51.10062021795835        51.10065481673007        51.10068941550179        51.10072401427345        51.10075861304517        51.100793211816836       51.100827810588555       51.100862409360275       51.10089700813194        51.10089196156889        51.10085718681455        51.10082241206021        51.10078763730593        51.10075286255159        51.10071808779725        51.10068331304291        51.10064853828857        51.10061376353423        51.10057898877989        51.100544214025604       51.10050943927126        51.10047466451692        51.10043988976253        51.1004051150083         51.100387570851524       51.10038016136508        51.10038901384189        51.1004143562613         51.10044471811989        51.10047507997842        51.10050544183696        51.10053580369555        51.100566165554085       51.10059652741268        51.100626889271155       51.100657251129746       51.10068761298828        51.100717974846816       51.10074833670535        51.100778698564          51.100809060422534       51.10082448864182        51.100777356608546       51.100730224575216       51.100683092541885       51.100635960508555       51.10058882847528        51.100541696441894       51.10049456440862        51.10044743237529        51.10040030034196        51.100353168308686       51.1003060362753         51.10025890424197        51.10021177220864        51.10016464017531        51.10009059869657        51.10000000000002
0.30000000000000004      21                       49.83132836015341        49.95449743721423        50.06867325078474        50.17285777178074        50.26975084096023        50.35821344336779        50.43870552936005        50.50785326507895        50.575723263058364       50.63192911152771        50.6873110461965         50.7315024005718         50.77454228131319        50.8114403793835         50.844196114824854       50.876951850266096       50.8999495522836         50.92252886905635        50.945108185829156       50.963568523605886       50.97900447219314        50.99444042078039        51.00663400098881        51.01651165907083        51.02638931715285        51.03615683120438        51.043720351355944       51.0494588935955         51.055398778851384       51.06135457466394        51.06668617408434        51.06995348912238        51.073255311511446       51.076576588763714       51.079897866015926       51.08234698639876        51.0839934957782         51.08564000515764        51.08728651453703        51.088934959085634       51.0905893896977         51.09224382030982        51.092961991255606       51.09365427530821        51.09433109496649        51.09500791462477        51.095684734283          51.09636155394122        51.0970383735995         51.09734100004289        51.09761641075312        51.09789182146346        51.09816723217375        51.09844264288404        51.098718466849334       51.09899084040694        51.09909109120753        51.099192331665336       51.09932194418832        51.09945155671119        51.09958116923406        51.099710781756926       51.09984039427985        51.09995861027619        51.100021426710384       51.100084243144636       51.10013451711586        51.100172005578315       51.10020949404071        51.10024698250322        51.10028447096562        51.100321959428015       51.10035944789047        51.10039693635292        51.10043442481532        51.10046589272059        51.10049696733307        51.10052804194561        51.100559116558145       51.10059019117068        51.10062126578322        51.10064034988454        51.100658537360005       51.10067672483541        51.10069491231087        51.100713099786276       51.10073128726174        51.1007494747372         51.10076766221255        51.10078584968801        51.100800512231615       51.10079768063264        51.10079484903366        51.10079201743457        51.100789185835595       51.10078635423662        51.100783522637585       51.10078069103861        51.100777859439575       51.1007750278406         51.100772196241564       51.10076984441548        51.100767702670396       51.100765560925424       51.10076341918034        51.10076127743531        51.10075913569028        51.1007569939452         51.10075485220017        51.1007527104552         51.10074902085262        51.10074107144084        51.100733122029055       51.100725172617274       51.100717223205436       51.100709273793655       51.10070132438182        51.10069337497009        51.100685425558254       51.10067747614647        51.100669526734634       51.10066578692437        51.10066466354192        51.10066354015942        51.10066241677703        51.10066129339452        51.10066017001208        51.10065904662963        51.100657923247184       51.10065679986474        51.10065567648229        51.100660998199146       51.10066985370247        51.10067870920585        51.100687564709176       51.1006964202125         51.10070527571588        51.10071413121926        51.10072298672259        51.10073184222597        51.10074069772929        51.10074570406317        51.10074660606864        51.100747508073994       51.10074841007946        51.10074931208487        51.10075021409034        51.10075111609575        51.10075201810116        51.10075292010663        51.10075382211204        51.100759262837926       51.100768611295166       51.10077795975229        51.100787308209476       51.100796656666716       51.1008060051239         51.10081535358108        51.10082470203827        51.10083405049551        51.100843398952634       51.10084792259528        51.10084856204696        51.10084920149859        51.10084984095033        51.10085048040196        51.1008511198537         51.100851759305385       51.10085239875707        51.1008530382087         51.10085367766044        51.10085415899158        51.100854527901504       51.10085489681143        51.10085526572129        51.100855634631216       51.10085600354114        51.10085637245106        51.10085674136093        51.10085711027091        51.10085747918083        51.10085743361958        51.10085714699767        51.10085686037576        51.1008565737539         51.10085628713199        51.100856000510134       51.10085571388822        51.10085542726637        51.10085514064451        51.1008548540226         51.100854812673276       51.10085492054134        51.100855028409285       51.10085513627729        51.10085524414529        51.1008553520133         51.1008554598813         51.10085556774936        51.10085567561737        51.100855783485315       51.100855951269125       51.1008561352769         51.10085631928456        51.10085650329222        51.10085668729994        51.100856871307656       51.10085705531537        51.100857239323034       51.10085742333075        51.100857607338526       51.10085711070286        51.100856547228545       51.10085598375417        51.1008554202798         51.10085485680548        51.10085429333111        51.100853729856794       51.10085316638231        51.10085260290799        51.10085335114218        51.10085665788745        51.10085996463266        51.100863271377875       51.100866578123146       51.100869884868416       51.10087319161363        51.10087649835884        51.100879805104114       51.100883111849384       51.10088326891196        51.10088203503307        51.10088080115429        51.100879567275456       51.10087833339662        51.10087709951779        51.100875865638955       51.10087463176012        51.10087339788129        51.10087216400245        51.100870176366016       51.10085955515933        51.10084893395259        51.10083831274585        51.10082769153911        51.100817070332425       51.100806449125685       51.100795827918944       51.100785206712146       51.10077458550546        51.10076521712051        51.10075601601261        51.10074681490477        51.100737613796866       51.100728412688966       51.10071921158112        51.10071001047328        51.10070080936538        51.100707786227474       51.100721161027536       51.1007345358276         51.10074791062766        51.10076128542778        51.100774660227785       51.100788035027904       51.10080140982791        51.10080295105956        51.100773931025685       51.10074491099169        51.10071589095776        51.10068687092382        51.10065785088989        51.10062883085595        51.10059981082202        51.10057079078808        51.10054177075415        51.10051275072027        51.100483730686335       51.10045471065234        51.10042569061852        51.10040250224006        51.10040243807384        51.10040237390757        51.10039305209904        51.10037551054626        51.100363760600885       51.100382707396705       51.10040165419247        51.100420600988286       51.10043954778416        51.10045849457998        51.1004774413758         51.10049638817168        51.10051533496744        51.100534281763316       51.100553228559136       51.100572175354955       51.10059112215083        51.10061006894665        51.100615625438195       51.10059474416698        51.100573862895885       51.10055298162467        51.100532100353576       51.100511219082364       51.10049033781121        51.100469456540054       51.1004485752689         51.100427693997744       51.10040681272659        51.10038593145538        51.10036505018422        51.100344168913125       51.10033370408763        51.100349011441324       51.100352426945165       51.10033450329456        51.10033519639393        51.10035479058968        51.100374384785425       51.10039397898123        51.10041357317698        51.10043316737273        51.10045276156853        51.10047235576428        51.10049194996003        51.100511544155836       51.100531138351585       51.10055073254739        51.10057032674314        51.10058992093889        51.10059514598959        51.100574287700056       51.100553429410525       51.10053257112105        51.10051171283152        51.100490854542045       51.100469996252514       51.10044913796304        51.10042827967351        51.100407421384034       51.1003865630945         51.10036570480497        51.1003448465155         51.100323988225966       51.10030312993649        51.10030839314595        51.100310745803085       51.100297222669155       51.10031720183463        51.100337181000214       51.100357160165686       51.100377139331215       51.100397118496744       51.100417097662216       51.100437076827745       51.100457055993274       51.10047703515875        51.100497014324276       51.100516993489805       51.10053697265528        51.100556951820806       51.100576930986335       51.1005880272229         51.100570686481774       51.10055334574065        51.100536004999526       51.10051866425846        51.100501323517335       51.10048398277627        51.100466642035144       51.10044930129402        51.100431960552896       51.10041461981183        51.10039727907076        51.10037993832964        51.100362597588514       51.10034525684745        51.10035116743438        51.10036993298604        51.10039002141565        51.10041925201057        51.10045696448344        51.10049467695643        51.100532389429304       51.10057010190218        51.10060781437505        51.100645526847984       51.10068323932086        51.10072095179379        51.100758664266664       51.100796376739595       51.100834089212526       51.1008718016854         51.100909514158275       51.10094722663115        51.10091801838155        51.10088341189419        51.10084880540683        51.100814198919466       51.100779592432104       51.10074498594474        51.10071037945727        51.10067577296991        51.1006411664826         51.10060655999513        51.100571953507824       51.10053734702046        51.100502740533045       51.10046813404574        51.1004394407625         51.10042177141179        51.100430898562706       51.10045138063276        51.10048607342259        51.100520766212526       51.10055545900235        51.10059015179223        51.10062484458217        51.100659537371996       51.10069423016188        51.1007289229517         51.100763615741585       51.100798308531466       51.10083300132135        51.10086769411123        51.10090238690111        51.10093707969099        51.1009319753839         51.10089702908596        51.10086208278807        51.10082713649018        51.100792190192294       51.10075724389441        51.10072229759652        51.10068735129863        51.100652405000744       51.10061745870286        51.10058251240497        51.10054756610708        51.100512619809194       51.10047767351125        51.10044272721342        51.10042458836432        51.100416593012596       51.10042487456997        51.1004496840103         51.10047952443847        51.10050936486658        51.10053920529481        51.10056904572298        51.10059888615115        51.100628726579316       51.10065856700743        51.1006884074356         51.100718247863824       51.10074808829194        51.100777928720106       51.10080776914833        51.1008376095765         51.1008523008494         51.100803529025995       51.10075475720271        51.10070598537936        51.10065721355602        51.100608441732675       51.10055966990933        51.100510898085986       51.10046212626264        51.1004133544393         51.10036458261595        51.10031581079261        51.100267038969264       51.10021826714592        51.100169495322575       51.10009321161016        51.10000000000002
0.30000000000000004      22                       49.80227663534299        49.92558300402089        50.04009557454208        50.14480064580505        50.24235305617901        50.33162077324499        50.41307091779231        50.483295027530176       50.552254725645014       50.60968260110582        50.66629606118056        50.71173215967383        50.75601814469485        50.79414702720521        50.828125021204016       50.86210301520288        50.886174529546395       50.909821293867594       50.93346805818885        50.95290191221045        50.969242369603194       50.985582826995994       50.99855301387464        51.009115922139586       51.01967883040459        51.030128780315465       51.03826394754134        51.04447731534208        51.05090634050646        51.05735240737795        51.0631322634851         51.06670888917739        51.070323784359346       51.07396025545677        51.077596726554134       51.080288854319974       51.08211194077529        51.083935027230666       51.08575811368598        51.087583386947756       51.08941542466289        51.09124746237802        51.092051420828284       51.09282692815134        51.09358513802755        51.094343347903816       51.095101557780026       51.095859767656236       51.096617977532446       51.09695988856919        51.09727152145638        51.097583154343624       51.09789478723087        51.09820642011812        51.09851830586081        51.098825768827          51.09894017478325        51.09905564342006        51.09920157759359        51.099347511767064       51.09949344594054        51.09963938011401        51.09978531428749        51.099918428671          51.09998922487841        51.10006002108571        51.10011650826766        51.100158409146275       51.10020031002489        51.1002422109035         51.10028411178206        51.10032601266067        51.10036791353923        51.100409814417844       51.10045171529646        51.1004849461205         51.100517610573604       51.10055027502659        51.10058293947969        51.10061560393274        51.100648268385726       51.100668262819056       51.100687309814134       51.10070635680921        51.10072540380429        51.10074445079937        51.100763497794446       51.10078254478958        51.1008015917846         51.10082063877968        51.10083604573481        51.10083338726889        51.10083072880303        51.10082807033717        51.100825411871256       51.100822753405396       51.100820094939536       51.10081743647362        51.10081477800776        51.10081211954184        51.10080946107598        51.100807151896674       51.10080499566152        51.10080283942642        51.10080068319127        51.10079852695617        51.10079637072113        51.100794214485916       51.100792058250875       51.10078990201578        51.100786195243245       51.10077822128619        51.10077024732925        51.100762273372254       51.10075429941526        51.10074632545826        51.10073835150126        51.10073037754427        51.10072240358727        51.10071442963027        51.10070645567322        51.100702699932754       51.1007015659747         51.10070043201665        51.100699298058544       51.10069816410055        51.10069703014244        51.100695896184334       51.10069476222628        51.10069362826823        51.100692494310124       51.10069784361099        51.10070674762085        51.10071565163065        51.100724555640454       51.100733459650314       51.100742363660174       51.100751267670034       51.100760171679894       51.100769075689755       51.100777979699615       51.10078305872071        51.10078405919694        51.10078505967317        51.1007860601494         51.100787060625635       51.100788061101866       51.100789061578155       51.10079006205439        51.10079106253062        51.10079206300685        51.10079759951009        51.10080704142581        51.10081648334142        51.10082592525697        51.100835367172635       51.100844809088244       51.100854251003796       51.10086369291946        51.100873134835126       51.100882576750735       51.100887179511176       51.10088788653587        51.100888593560626       51.100889300585436       51.10089000761019        51.10089071463494        51.100891421659696       51.10089212868445        51.1008928357092         51.10089354273396        51.100894080619526       51.10089449824966        51.10089491587985        51.10089533350998        51.100895751140115       51.100896168770305       51.10089658640044        51.10089700403063        51.10089742166076        51.10089783929095        51.100897817737405       51.10089754075017        51.10089726376293        51.10089698677564        51.1008967097884         51.100896432801164       51.10089615581393        51.10089587882669        51.10089560183951        51.10089532485222        51.10089528834078        51.10089539812833        51.100895507915936       51.100895617703486       51.10089572749109        51.10089583727864        51.10089594706619        51.10089605685374        51.10089616664135        51.1008962764289         51.10089644996333        51.10089664075906        51.100896831554735       51.10089702235041        51.10089721314614        51.100897403941815       51.10089759473749        51.10089778553322        51.100897976328895       51.10089816712457        51.100897671803864       51.10089710910694        51.10089654641001        51.10089598371303        51.10089542101616        51.10089485831918        51.100894295622254       51.10089373292527        51.100893170228346       51.10089391117293        51.100897194893605       51.100900478614335       51.100903762335065       51.100907046055795       51.10091032977647        51.10091361349714        51.10091689721787        51.1009201809386         51.10092346465933        51.100923555956115       51.10092223743641        51.1009209189167         51.100919600396935       51.10091828187723        51.10091696335746        51.10091564483781        51.100914326318104       51.10091300779834        51.10091168927863        51.100909617364835       51.10089891604366        51.10088821472243        51.100877513401144       51.10086681207997        51.10085611075874        51.10084540943751        51.10083470811628        51.10082400679505        51.10081330547388        51.10080387714851        51.10079461879394        51.100785360439374       51.10077610208475        51.10076684373024        51.100757585375675       51.10074832702111        51.10073906866654        51.10074602729901        51.10075939929976        51.100772771300456       51.10078614330109        51.10079951530179        51.10081288730254        51.100826259303176       51.10083963130387        51.100841091189636       51.10081178695623        51.100782482722764       51.100753178489356       51.10072387425589        51.100694570022426       51.10066526578902        51.100635961555554       51.100606657322146       51.10057735308868        51.10054804885527        51.100518744621866       51.1004894403884         51.100460136154936       51.10043666113347        51.10043630063467        51.10043594013581        51.1004265628394         51.100409179641645       51.100397576306364       51.10041660746151        51.100435638616545       51.100454669771636       51.100473700926784       51.100492732081875       51.100511763236966       51.10053079439206        51.10054982554709        51.10056885670224        51.10058788785733        51.10060691901242        51.10062595016757        51.1006449813226         51.10065051534468        51.10062940068167        51.10060828601877        51.10058717135587        51.10056605669291        51.1005449420299         51.100523827367056       51.1005027127041         51.10048159804114        51.10046048337813        51.10043936871523        51.10041825405233        51.100397139389315       51.100376024726415       51.10036531529249        51.10038035028555        51.100383664679214       51.100365947216346       51.10036682957377        51.100386595839325       51.100406362104934       51.100426128370486       51.100445894636096       51.10046566090165        51.10048542716726        51.10050519343281        51.10052495969836        51.10054472596403        51.10056449222958        51.10058425849513        51.10060402476074        51.100623791026294       51.100629047560346       51.10060796555712        51.10058688355389        51.10056580155066        51.10054471954743        51.1005236375442         51.10050255554097        51.1004814735378         51.10046039153457        51.10043930953134        51.100418227528166       51.10039714552488        51.10037606352165        51.10035498151848        51.10033389951525        51.100338911244876       51.100341208959435       51.10032794100499        51.10034814285035        51.10036834469577        51.10038854654107        51.10040874838643        51.100428950231844       51.1004491520772         51.10046935392256        51.10048955576792        51.10050975761328        51.10052995945864        51.100550161304          51.10057036314936        51.10059056499472        51.10061076684008        51.100622036961          51.10060471389488        51.100587390828764       51.100570067762646       51.10055274469647        51.100535421630354       51.100518098564294       51.10050077549812        51.10048345243206        51.100466129365884       51.10044880629982        51.100431483233706       51.10041416016753        51.100396837101414       51.10037951403535        51.10038533950012        51.1004040240457         51.10042467741653        51.10045434558077        51.10049237745028        51.100530409319845       51.10056844118941        51.10060647305892        51.10064450492848        51.10068253679805        51.10072056866761        51.10075860053712        51.100796632406684       51.10083466427625        51.100872696145814       51.10091072801538        51.100948759884886       51.10098679175445        51.10095754970848        51.10092288093415        51.1008882121597         51.100853543385256       51.10081887461092        51.100784205836476       51.10074953706203        51.100714868287696       51.10068019951325        51.10064553073886        51.10061086196447        51.10057619319002        51.10054152441563        51.100506855641186       51.10047796966694        51.10045986451422        51.100469241589735       51.100490135937264       51.100524922745365       51.10055970955341        51.10059449636145        51.100629283169496       51.1006640699776         51.100698856785584       51.100733643593685       51.10076843040173        51.10080321720977        51.10083800401776        51.10087279082586        51.10090757763396        51.10094236444195        51.10097715124999        51.1009719891988         51.10093687135736        51.10090175351593        51.10086663567449        51.100831517833          51.10079639999162        51.10076128215013        51.100726164308696       51.10069104646726        51.10065592862583        51.100620810784335       51.10058569294296        51.100550575101465       51.10051545726003        51.10048033941865        51.10046160587706        51.100453024660055       51.1004607352981         51.10048501175925        51.100514330756994       51.100543649754854       51.1005729687526         51.100602287750405       51.10063160674821        51.100660925745956       51.10069024474376        51.10071956374156        51.10074888273937        51.10077820173717        51.10080752073492        51.10083683973272        51.10086615873058        51.100880113056974       51.10082970144356        51.10077928983026        51.1007288782169         51.10067846660348        51.100628054990125       51.100577643376766       51.10052723176341        51.10047682015005        51.10042640853669        51.100375996923276       51.10032558530986        51.10027517369656        51.1002247620832         51.10017435046984        51.10009582452375        51.10000000000002
0.30000000000000004      23                       49.773224910532576       49.8966685708275         50.01151789829942        50.116743519829356       50.21495527139774        50.305028103122254       50.38743630622457        50.458736789981344       50.52878618823172        50.58743609068398        50.645281076164565       50.69196191877586        50.73749400807645        50.77685367502693        50.812053927583236       50.8472541801396         50.87239950680913        50.89711371867884        50.92182793054849        50.942235300815014       50.95948026701325        50.976725233211596       50.99047202676047        51.00172018520834        51.01296834365627        51.02410072942649        51.03280754372673        51.0394957370886         51.04641390216153        51.0533502400919         51.059578352885865       51.0634642892324         51.0673922572073         51.071343922149765       51.07529558709223        51.07823072224119        51.08023038577244        51.082230049303746       51.084229712835          51.08623181480988        51.088241459627966       51.09025110444611        51.09114085040085        51.09199958099441        51.09283918108861        51.0936787811828         51.094518381277          51.095357981371194       51.09619758146539        51.09657877709543        51.09692663215964        51.097274487223785       51.09762234228805        51.097970197352254       51.09831814487222        51.098660697247055       51.09878925835915        51.09891895517478        51.09908121099886        51.09924346682294        51.09940572264702        51.0995679784711         51.09973023429512        51.09987824706582        51.09995702304627        51.10003579902684        51.100098499419516       51.100144812714234       51.10019112600895        51.10023743930378        51.10028375259856        51.100330065893274       51.10037637918805        51.100422692482766       51.10046900577754        51.10050399952041        51.10053825381408        51.10057250810763        51.100606762401185       51.100641016694794       51.100675270988404       51.10069617575357        51.100716082268264       51.100735988783015       51.100755895297766       51.100775801812404       51.100795708327155       51.10081561484185        51.100835521356544       51.100855427871295       51.100871579238          51.100869093905146       51.10086660857246        51.10086412323966        51.10086163790692        51.10085915257417        51.10085666724143        51.10085418190863        51.10085169657589        51.100849211243144       51.1008467259104         51.10084445937781        51.100842288652586       51.10084011792742        51.100837947202194       51.10083577647703        51.10083360575186        51.100831435026635       51.10082926430141        51.10082709357624        51.10082336963376        51.1008153711316         51.10080737262945        51.10079937412718        51.10079137562502        51.100783377122866       51.1007753786206         51.10076738011844        51.10075938161623        51.10075138311407        51.10074338461186        51.1007396129412         51.100738468407485       51.10073732387383        51.10073617934012        51.100735034806405       51.10073389027269        51.10073274573904        51.100731601205325       51.10073045667161        51.1007293121379         51.100734689022715       51.10074364153911        51.10075259405539        51.10076154657179        51.10077049908813        51.10077945160447        51.10078840412086        51.100797356637145       51.10080630915354        51.10081526166988        51.10082041337813        51.10082151232524        51.100822611272235       51.10082371021929        51.1008248091664         51.10082590811345        51.1008270070605         51.10082810600761        51.100829204954664       51.100830303901716       51.10083593618242        51.100845471556454       51.10085500693043        51.10086454230452        51.100874077678554       51.10088361305259        51.10089314842662        51.100902683800655       51.10091221917469        51.10092175454878        51.10092643642707        51.10092721102484        51.10092798562266        51.10092876022054        51.100929534818306       51.100930309416185       51.100931084014064       51.10093185861189        51.10093263320971        51.100933407807474       51.10093400224741        51.10093446859787        51.100934934948214       51.100935401298614       51.10093586764907        51.10093633399947        51.10093680034987        51.10093726670027        51.10093773305067        51.10093819940107        51.100938201855286       51.10093793450267        51.100937667150106       51.10093739979743        51.10093713244487        51.10093686509225        51.10093659773963        51.10093633038707        51.10093606303451        51.100935795681835       51.10093576400823        51.10093587571538        51.10093598742253        51.100936099129626       51.10093621083678        51.10093632254393        51.100936434251025       51.10093654595818        51.10093665766527        51.10093676937248        51.10093694865748        51.100937146241165       51.10093734382485        51.10093754140854        51.10093773899223        51.10093793657592        51.10093813415955        51.10093833174324        51.10093852932698        51.10093872691061        51.10093823290481        51.10093767098533        51.1009371090658         51.10093654714626        51.10093598522678        51.10093542330725        51.10093486138777        51.100934299468236       51.10093373754876        51.100934471203686       51.10093773189982        51.10094099259601        51.10094425329214        51.10094751398833        51.10095077468452        51.10095403538071        51.1009572960769         51.10096055677309        51.10096381746922        51.100963843000216       51.100962439839634       51.10096103667911        51.10095963351847        51.10095823035789        51.10095682719725        51.10095542403667        51.10095402087603        51.10095261771545        51.10095121455481        51.1009490583636         51.10093827692788        51.100927495492215       51.10091671405644        51.100905932620776       51.10089515118506        51.10088436974934        51.10087358831362        51.1008628068779         51.10085202544229        51.10084253717656        51.10083322157527        51.10082390597404        51.10081459037269        51.10080527477146        51.10079595917023        51.10078664356888        51.100777327967705       51.1007842683706         51.100797637571986       51.100811006773256       51.10082437597458        51.10083774517591        51.10085111437729        51.10086448357856        51.10087785277983        51.10087923131971        51.10084964288677        51.100820054453834       51.10079046602084        51.1007608775879         51.100731289154965       51.10070170072203        51.10067211228909        51.10064252385615        51.100612935423214       51.10058334699028        51.100553758557396       51.1005241701244         51.10049458169141        51.100470820026885       51.100470163195496       51.10046950636399        51.10046007357971        51.10044284873709        51.100431392011956       51.10045050752626        51.100469623040624       51.100488738554986       51.10050785406935        51.10052696958371        51.10054608509813        51.10056520061244        51.100584316126856       51.10060343164116        51.10062254715558        51.10064166266994        51.100660778184306       51.10067989369867        51.10068540525117        51.10066405719647        51.100642709141766       51.10062136108701        51.100600013032306       51.10057866497755        51.100557316922846       51.10053596886809        51.10051462081344        51.10049327275868        51.100471924703925       51.10045057664922        51.100429228594464       51.10040788053976        51.1003969264973         51.100411689129885       51.10041490241338        51.10039739113819        51.100398462753674       51.10041840108909        51.10043833942444        51.1004582777598         51.10047821609521        51.100498154430625       51.10051809276604        51.100538031101394       51.10055796943681        51.10057790777216        51.10059784610763        51.10061778444299        51.1006377227784         51.100657661113814       51.100662949131106       51.100641643414235       51.10062033769725        51.100599031980266       51.100577726263396       51.10055642054641        51.10053511482948        51.100513809112556       51.10049250339557        51.100471197678644       51.100449891961716       51.10042858624479        51.100407280527804       51.10038597481088        51.10036466909389        51.1003694293438         51.100371672115784       51.10035865934083        51.10037908386596        51.10039950839126        51.100419932916395       51.1004403574417         51.10046078196689        51.100481206492134       51.10050163101732        51.10052205554257        51.10054248006776        51.10056290459295        51.100583329118194       51.10060375364344        51.10062417816857        51.10064460269382        51.100656046699044       51.10063874130793        51.100621435916764       51.10060413052571        51.100586825134485       51.10056951974343        51.10055221435226        51.10053490896115        51.10051760356998        51.10050029817887        51.10048299278776        51.10046568739665        51.10044838200548        51.10043107661437        51.1004137712232         51.10041951156592        51.10043811510536        51.10045933341746        51.10048943915092        51.10052779041706        51.100566141683316       51.10060449294946        51.10064284421571        51.10068119548191        51.10071954674811        51.10075789801431        51.100796249280506       51.100834600546705       51.1008729518129         51.1009113030791         51.10094965434536        51.1009880056115         51.101026356877696       51.10099708103547        51.100962349974054       51.10092761891258        51.10089288785116        51.100858156789684       51.100823425728265       51.10078869466679        51.10075396360537        51.10071923254395        51.100684501482476       51.10064977042106        51.10061503935958        51.100580308298106       51.10054557723669        51.10051649857138        51.10049795761654        51.10050758461665        51.100528891241765       51.10056377206803        51.100598652894234       51.1006335337205         51.1006684145467         51.100703295372966       51.10073817619917        51.10077305702538        51.10080793785164        51.10084281867785        51.10087769950405        51.10091258033026        51.10094746115658        51.100982341982785       51.10101722280899        51.10101200301369        51.10097671362871        51.10094142424373        51.10090613485875        51.10087084547371        51.100835556088725       51.10080026670374        51.10076497731876        51.10072968793378        51.1006943985488         51.10065910916376        51.100623819778775       51.10058853039379        51.10055324100881        51.10051795162377        51.1004986233898         51.10048945630757        51.100496596026176       51.10052033950814        51.100549137075575       51.10057793464307        51.10060673221045        51.10063552977783        51.10066432734527        51.10069312491265        51.100721922480034       51.100750720047415       51.10077951761491        51.100808315182235       51.10083711274967        51.10086591031711        51.10089470788455        51.10090792526455        51.10085587386112        51.10080382245775        51.10075177105438        51.10069971965095        51.100647668247575       51.100595616844146       51.10054356544083        51.1004915140374         51.10043946263403        51.1003874112306         51.10033535982723        51.100283308423855       51.100231257020425       51.100179205616996       51.10009843743728        51.10000000000002
0.30000000000000004      24                       49.74417318572216        49.867754137634165       49.982940222056754       50.08868639385366        50.18755748661653        50.2784354329994         50.36180169465672        50.43417855243251        50.50531765081837        50.565189580262086       50.62426609114863        50.672191677877834       50.71896987145806        50.75956032284864        50.795982833962455       50.832405345076324       50.858624484071925       50.88440614349008        50.91018780290824        50.93156868941952        50.9497181644233         50.9678676394272         50.98239103964619        50.9943244482771         51.00625785690795        51.01807267853752        51.02735113991213        51.03451415883512        51.04192146381655        51.04934807280591        51.056024442286684       51.060219689287464       51.0644607300552         51.06872758884276        51.07299444763038        51.0761725901624         51.07834883076964        51.080525071376826       51.08270131198401        51.08488024267194        51.0870674945931         51.089254746514314       51.09023027997347        51.09117223383754        51.09209322414972        51.0930142144619         51.09393520477403        51.09485619508621        51.09577718539839        51.09619766562179        51.096581742862895       51.09696582010406        51.097349897345225       51.09773397458639        51.09811798388375        51.098495625667056       51.09863834193487        51.098782266929504       51.09896084440413        51.09913942187882        51.0993179993535         51.09949657682819        51.09967515430276        51.09983806546063        51.0999248212143         51.10001157696797        51.100080490571315       51.10013121628219        51.10018194199313        51.10023266770406        51.100283393415          51.100334119125876       51.10038484483675        51.10043557054769        51.10048629625862        51.10052305292038        51.1005588970545         51.100594741188615       51.10063058532273        51.10066642945685        51.10070227359097        51.10072408868808        51.10074485472239        51.10076562075676        51.10078638679113        51.100807152825496       51.10082791885986        51.10084868489423        51.1008694509286         51.100890216962966       51.10090711274114        51.100904800541514       51.10090248834183        51.100900176142204       51.10089786394258        51.100895551742894       51.100893239543325       51.10089092734364        51.10088861514396        51.10088630294439        51.100883990744705       51.10088176685895        51.10087958164365        51.10087739642836        51.100875211213065       51.10087302599783        51.10087084078259        51.1008686555673         51.100866470352          51.100864285136765       51.100860544024385       51.10085252097696        51.100844497929586       51.10083647488216        51.100828451834786       51.100820428787415       51.10081240573999        51.100804382692615       51.100796359645244       51.100788336597816       51.100780313550445       51.10077652594964        51.100775370840324       51.10077421573101        51.10077306062169        51.100771905512374       51.10077075040306        51.10076959529374        51.10076844018437        51.10076728507511        51.10076612996579        51.10077153443456        51.100780535457375       51.10078953648019        51.10079853750307        51.10080753852594        51.10081653954876        51.100825540571634       51.10083454159451        51.100843542617326       51.1008525436402         51.10085776803567        51.10085896545354        51.100860162871356       51.10086136028923        51.10086255770716        51.10086375512503        51.10086495254296        51.10086614996084        51.10086734737871        51.10086854479658        51.10087427285464        51.1008839016871         51.100893530519556       51.100903159352015       51.10091278818447        51.10092241701693        51.10093204584939        51.10094167468185        51.10095130351431        51.100960932346766       51.100965693342914       51.100966535513805       51.1009673776847         51.10096821985559        51.10096906202648        51.10096990419743        51.10097074636832        51.10097158853921        51.1009724307101         51.10097327288099        51.10097392387536        51.10097443894597        51.100974954016635       51.1009754690873         51.10097598415791        51.10097649922858        51.10097701429925        51.10097752936986        51.10097804444058        51.10097855951119        51.10097858597311        51.10097832825511        51.10097807053717        51.100977812819224       51.100977555101224       51.10097729738328        51.10097703966534        51.100976781947395       51.10097652422945        51.10097626651145        51.100976239675674       51.10097635330237        51.10097646692907        51.100976580555766       51.100976694182464       51.10097680780916        51.100976921435915       51.10097703506261        51.10097714868931        51.10097726231601        51.10097744735168        51.10097765172338        51.10097785609503        51.10097806046667        51.100978264838375       51.10097846921008        51.10097867358172        51.10097887795342        51.10097908232507        51.10097928669677        51.10097879400581        51.100978232863724       51.100977671721694       51.10097711057955        51.10097654943746        51.100975988295374       51.10097542715329        51.1009748660112         51.10097430486911        51.1009750312345         51.10097826890609        51.10098150657774        51.10098474424933        51.10098798192098        51.10099121959263        51.10099445726428        51.10099769493593        51.101000932607576       51.101004170279225       51.10100413004443        51.101002642242975       51.10100115444146        51.10099966664001        51.100998178838495       51.10099669103698        51.10099520323553        51.100993715434015       51.10099222763256        51.100990739831104       51.100988499362415       51.10097763781221        51.100966776262          51.10095591471179        51.10094505316158        51.10093419161143        51.100923330061164       51.10091246851107        51.10090160696075        51.10089074541065        51.100881197204615       51.1008718243566         51.10086245150865        51.10085307866069        51.10084370581268        51.10083433296472        51.10082496011677        51.10081558726881        51.100822509442196       51.100835875844155       51.10084924224611        51.10086260864807        51.10087597504997        51.10088934145199        51.10090270785389        51.10091607425579        51.100917371449725       51.10088749881726        51.10085762618485        51.10082775355238        51.10079788091991        51.1007680082875         51.10073813565509        51.100708263022625       51.10067839039016        51.10064851775775        51.10061864512534        51.10058877249293        51.1005588998604         51.10052902722799        51.1005049789203         51.10050402575632        51.100503072592346       51.10049358432008        51.10047651783253        51.10046520771749        51.10048440759107        51.1005036074647         51.100522807338336       51.10054200721197        51.100561207085605       51.10058040695924        51.10059960683287        51.10061880670651        51.10063800658014        51.100657206453775       51.10067640632735        51.10069560620104        51.10071480607462        51.10072029515766        51.100698713711154       51.10067713226465        51.100655550818146       51.10063396937164        51.10061238792514        51.100590806478635       51.10056922503213        51.10054764358563        51.100526062139124       51.10050448069262        51.10048289924606        51.10046131779956        51.10043973635305        51.10042853770216        51.10044302797411        51.10044614014748        51.10042883506003        51.10043009593352        51.10045020633868        51.100470316743895       51.10049042714911        51.10051053755433        51.100530647959545       51.10055075836476        51.10057086876992        51.10059097917508        51.1006110895803         51.100631199985514       51.10065131039073        51.10067142079595        51.10069153120111        51.100696850701866       51.10067532127118        51.10065379184056        51.100632262409874       51.10061073297919        51.100589203548566       51.10056767411788        51.10054614468726        51.10052461525663        51.10050308582589        51.100481556395266       51.10046002696458        51.10043849753396        51.100416968103275       51.10039543867265        51.100399947442725       51.100402135272134       51.100389377676606       51.10041002488168        51.100430672086816       51.100451319291835       51.10047196649691        51.10049261370193        51.100513260907064       51.100533908112084       51.10055455531722        51.100575202522236       51.10059584972731        51.10061649693239        51.10063714413752        51.10065779134254        51.10067843854762        51.1006900564372         51.10067276872104        51.10065548100482        51.10063819328872        51.100620905572555       51.10060361785645        51.10058633014023        51.10056904242413        51.100551754707965       51.10053446699186        51.1005171792757         51.10049989155948        51.100482603843375       51.10046531612721        51.10044802841111        51.1004536836316         51.10047220616502        51.10049398941834        51.100524532720954       51.10056320338384        51.10060187404673        51.10064054470956        51.10067921537245        51.100717886035284       51.100756556698116       51.100795227361004       51.100833898023836       51.100872568686725       51.10091123934956        51.100949910012446       51.10098858067528        51.10102725133811        51.10106592200094        51.10103661236241        51.10100181901396        51.10096702566551        51.10093223231695        51.10089743896856        51.100862645620055       51.10082785227155        51.10079305892316        51.100758265574655       51.10072347222621        51.1006886788777         51.100653885529255       51.10061909218075        51.1005842988323         51.10055502747588        51.10053605071897        51.10054592764368        51.10056764654644        51.100602621390806       51.100637596235174       51.1006725710796         51.100707545924024       51.10074252076845        51.10077749561282        51.100812470457186       51.10084744530161        51.100882420146036       51.10091739499035        51.10095236983477        51.1009873446792         51.10102231952362        51.10105729436805        51.10105201682859        51.10101655590006        51.10098109497147        51.100945634043          51.10091017311447        51.100874712185885       51.100839251257355       51.100803790328825       51.10076832940024        51.10073286847171        51.10069740754318        51.10066194661465        51.100626485686064       51.10059102475748        51.10055556382895        51.10053564090248        51.10052588795497        51.10053245675431        51.10055566725714        51.10058394339421        51.10061221953123        51.100640495668245       51.10066877180532        51.100697047942276       51.10072532407935        51.10075360021631        51.10078187635338        51.10081015249045        51.10083842862741        51.100866704764485       51.10089498090156        51.10092325703857        51.10093573747207        51.100882046278684       51.10082835508524        51.100774663891855       51.10072097269841        51.100667281505025       51.10061359031158        51.10055989911825        51.10050620792481        51.10045251673142        51.10039882553798        51.100345134344536       51.10029144315115        51.10023775195765        51.10018406076426        51.10010105035087        51.10000000000002
0.30000000000000004      25                       49.715121460911746       49.83883970444083        49.95436254581409        50.06062926787797        50.160159701835255       50.25184276287655        50.33616708308898        50.40962031488368        50.48184911340502        50.54294306984019        50.60325110613263        50.65242143697981        50.70044573483972        50.7422669706703         50.77991174034162        50.81755651001299        50.844849461334775       50.871698568301326       50.898547675267935       50.920902078024085       50.93995606183341        50.9590100456428         50.97431005253202        50.986928711345854       50.999547370159576       51.01204462764849        51.02189473609752        51.0295325805817         51.037429025471624       51.04534590551992        51.052470531687504       51.05697508934247        51.06152920290316        51.06611125553587        51.07069330816853        51.07411445808367        51.07646727576679        51.078820093449906       51.08117291113297        51.083528670534065       51.08589352955818        51.08825838858246        51.08931970954609        51.09034488668067        51.09134726721078        51.092349647740946       51.093352028271056       51.094354408801166       51.09535678933128        51.09581655414809        51.09623685356621        51.09665715298422        51.0970774524024         51.09749775182047        51.09791782289528        51.09833055408717        51.09848742551071        51.09864557868423        51.09884047780952        51.09903537693475        51.099230276059984       51.09942517518522        51.09962007431045        51.0997978838555         51.099892619382274       51.09998735490905        51.100062481723114       51.10011761985015        51.10017275797725        51.1002278961044         51.10028303423144        51.10033817235853        51.10039331048557        51.10044844861261        51.100503586739705       51.10054210632029        51.10057954029497        51.1006169742696         51.100654408244225       51.10069184221891        51.10072927619353        51.10075200162254        51.10077362717652        51.10079525273056        51.10081687828455        51.10083850383853        51.10086012939257        51.100881754946556       51.10090338050054        51.10092500605458        51.10094264624428        51.10094050717777        51.10093836811126        51.10093622904469        51.10093408997818        51.10093195091167        51.10092981184516        51.10092767277871        51.10092553371214        51.10092339464563        51.100921255579124       51.100919074340084       51.10091687463472        51.100914674929356       51.10091247522399        51.100910275518686       51.10090807581332        51.10090587610796        51.100903676402595       51.10090147669729        51.1008977184149         51.10088967082231        51.100881623229725       51.100873575637195       51.10086552804455        51.10085748045202        51.10084943285938        51.10084138526685        51.10083333767426        51.10082529008173        51.10081724248903        51.10081343895803        51.100812273273164       51.10081110758824        51.100809941903265       51.100808776218344       51.100807610533366       51.100806444848445       51.100805279163524       51.1008041134786         51.100802947793625       51.10080837984634        51.100817429375695       51.10082647890505        51.1008355284344         51.1008445779637         51.100853627493166       51.10086267702246        51.100871726551816       51.10088077608111        51.10088982561052        51.1008951226932         51.1008964185819         51.100897714470534       51.100899010359285       51.10090030624792        51.10090160213667        51.10090289802537        51.10090419391406        51.1009054898027         51.10090678569145        51.10091260952686        51.10092233181774        51.100932054108625       51.10094177639951        51.10095149869045        51.100961220981276       51.10097094327216        51.10098066556304        51.10099038785387        51.10100011014481        51.10100495025881        51.10100586000283        51.10100676974673        51.10100767949075        51.10100858923471        51.10100949897867        51.101010408722686       51.10101131846665        51.10101222821061        51.101013137954624       51.101013845503246       51.10101440929418        51.10101497308506        51.101015536875934       51.10101610066681        51.10101666445769        51.10101722824862        51.1010177920395         51.10101835583043        51.10101891962131        51.101018970090934       51.10101872200761        51.101018473924285       51.10101822584096        51.101017977757635       51.10101772967431        51.10101748159104        51.10101723350772        51.10101698542445        51.10101673734107        51.10101671534312        51.10101683088942        51.101016946435664       51.10101706198196        51.101017177528206       51.10101729307445        51.101017408620805       51.10101752416699        51.101017639713234       51.101017755259534       51.101017946045886       51.10101815720549        51.101018368365146       51.10101857952486        51.10101879068452        51.10101900184418        51.10101921300384        51.101019424163496       51.101019635323155       51.10101984648287        51.10101935510676        51.10101879474212        51.10101823437748        51.10101767401278        51.10101711364814        51.1010165532835         51.1010159929188         51.10101543255416        51.10101487218947        51.101015591265195       51.101018805912304       51.10102202055941        51.101025235206464       51.10102844985363        51.10103166450074        51.101034879147846       51.101038093794955       51.10104130844206        51.10104452308917        51.101044417088644       51.10104284464626        51.10104127220393        51.10103969976154        51.10103812731916        51.10103655487677        51.101034982434385       51.101033409992056       51.10103183754961        51.10103026510728        51.10102794036118        51.10101699869654        51.10100605703178        51.100995115367084       51.1009841737025         51.100973232037745       51.100962290373104       51.10095134870846        51.10094040704371        51.100929465379124       51.10091985723267        51.10091042713805        51.10090099704331        51.10089156694869        51.10088213685401        51.10087270675933        51.100863276664654       51.100853846569976       51.10086075051379        51.100874114116436       51.10088747771897        51.100900841321504       51.100914204924095       51.100927568526686       51.10094093212922        51.10095429573175        51.10095551157974        51.10092535474786        51.10089519791586        51.10086504108392        51.10083488425198        51.10080472742004        51.1007745705881         51.10074441375616        51.10071425692422        51.10068410009228        51.10065394326034        51.10062378642846        51.10059362959646        51.10056347276452        51.10053913781377        51.100537888317206       51.100536638820586       51.1005270950605         51.10051018692798        51.100499023423026       51.10051830765599        51.10053759188878        51.100556876121686       51.10057616035465        51.1005954445875         51.1006147288204         51.10063401305331        51.10065329728616        51.10067258151912        51.10069186575197        51.100711149984875       51.10073043421778        51.10074971845063        51.100755185064145       51.100733370225896       51.10071155538765        51.10068974054934        51.100667925711036       51.10064611087273        51.100624296034425       51.10060248119612        51.100580666357814       51.100558851519565       51.10053703668132        51.10051522184301        51.100493407004706       51.1004715921664         51.10046014890702        51.10047436681833        51.10047737788153        51.10046027898187        51.10046172911342        51.10048201158844        51.1005022940634         51.100522576538424       51.100542859013444       51.100563141488465       51.100583423963485       51.10060370643845        51.10062398891347        51.100644271388546       51.10066455386357        51.10068483633853        51.10070511881355        51.10072540128857        51.10073075227268        51.1007089991283         51.10068724598392        51.10066549283948        51.1006437396951         51.10062198655078        51.10060023340634        51.100578480262016       51.100556727117635       51.100534973973254       51.10051322082887        51.100491467684435       51.10046971454011        51.100447961395616       51.10042620825129        51.10043046554165        51.100432598428426       51.10042009601244        51.100440965897405       51.10046183578231        51.10048270566716        51.10050357555207        51.10052444543703        51.10054531532194        51.1005661852069         51.100587055091864       51.100607924976714       51.10062879486168        51.100649664746584       51.10067053463149        51.10069140451645        51.10071227440136        51.100724066175246       51.10070679613409        51.10068952609288        51.10067225605178        51.10065498601057        51.10063771596941        51.10062044592826        51.100603175887045       51.100585905845946       51.100568635804734       51.10055136576358        51.10053409572237        51.10051682568121        51.100499555640056       51.1004822855989         51.10048785569734        51.10050629722468        51.10052864541916        51.1005596262911         51.100598616350624       51.100637606410146       51.10067659646967        51.100715586529134       51.100754576588656       51.10079356664818        51.100832556707644       51.100871546767166       51.10091053682669        51.10094952688621        51.10098851694568        51.1010275070052         51.10106649706472        51.10110548712419        51.10107614368934        51.101041288053864       51.10100643241833        51.100971576782854       51.10093672114738        51.1009018655119         51.10086700987631        51.10083215424089        51.100797298605414       51.100762442969824       51.10072758733435        51.10069273169887        51.10065787606334        51.10062302042786        51.10059355638043        51.10057414382135        51.10058427067065        51.10060640185094        51.100641470713526       51.10067653957617        51.1007116084387         51.100746677301345       51.100781746163875       51.100816815026405       51.10085188388899        51.10088695275158        51.10092202161417        51.100957090476754       51.100992159339285       51.10102722820193        51.10106229706446        51.101097365927046       51.1010920306436         51.10105639817141        51.10102076569933        51.10098513322731        51.10094950075518        51.100913868283044       51.10087823581097        51.10084260333889        51.100806970866756       51.10077133839468        51.100735705922546       51.10070007345047        51.10066444097839        51.10062880850626        51.10059317603418        51.10057265841533        51.10056231960249        51.10056831748244        51.10059099500609        51.100618749712794       51.100646504419444       51.10067425912604        51.10070201383269        51.100729768539395       51.100757523246045       51.10078527795264        51.10081303265929        51.10084078736594        51.10086854207259        51.10089629677924        51.10092405148589        51.1009518061926         51.10096354967965        51.10090821869619        51.10085288771279        51.10079755672939        51.100742225745876       51.100686894762475       51.10063156377902        51.10057623279562        51.10052090181216        51.10046557082876        51.1004102398453         51.100354908861846       51.10029957787839        51.10024424689499        51.10018891591153        51.10010366326446        51.10000000000002
0.30000000000000004      26                       49.68606973610139        49.809925271247494       49.92578486957143        50.03257214190222        50.13276191705404        50.22525009275381        50.31053247152113        50.385062077334965       50.458380575991725       50.520696559418354       50.58223612111669        50.63265119608184        50.68192159822138        50.724973618492015       50.76384064672084        50.80270767494977        50.831074438597625       50.858990993112684       50.886907547627686       50.91023546662865        50.930193959243525       50.95015245185846        50.966229065417735       50.9795329744145         50.992836883411314       51.00601657675952        51.01643833228292        51.024551002328224       51.0329365871267         51.04134373823388        51.04891662108827        51.05373048939754        51.058597675751116       51.06349492222887        51.06839216870668        51.07205632600488        51.07458572076388        51.07711511552293        51.07964451028204        51.08217709839619        51.08471956452337        51.08726203065061        51.08840913911871        51.08951753952374        51.090601310271836       51.09168508101999        51.09276885176803        51.093852622516124       51.09493639326428        51.09543544267444        51.09589196426941        51.096348485864496       51.09680500745958        51.097261529054606       51.097717661906756       51.098165482507284       51.09833650908644        51.09850889043895        51.09872011121479        51.09893133199063        51.099142552766466       51.09935377354225        51.09956499431814        51.09975770225037        51.09986041755019        51.09996313285012        51.10004447287497        51.10010402341817        51.10016357396137        51.10022312450462        51.10028267504788        51.100342225591135       51.10040177613433        51.10046132667759        51.10052087722079        51.1005611597202         51.10060018353539        51.10063920735064        51.10067823116583        51.100717254980964       51.100756278796155       51.10077991455705        51.10080239963065        51.100824884704366       51.100847369777966       51.100869854851624       51.10089233992528        51.10091482499888        51.10093731007254        51.100959795146196       51.10097817974753        51.10097621381408        51.100974247880686       51.10097228194729        51.1009703160139         51.10096835008051        51.100966384147114       51.10096441821372        51.10096245228033        51.100960486346935       51.10095852041354        51.10095638182122        51.10095416762579        51.10095195343041        51.10094973923492        51.100947525039544       51.10094531084411        51.10094309664862        51.100940882453244       51.10093866825781        51.10093489280547        51.10092682066767        51.10091874852992        51.10091067639212        51.10090260425437        51.10089453211663        51.10088645997877        51.10087838784102        51.10087031570322        51.10086224356547        51.10085417142767        51.10085035196647        51.100849175705946       51.100847999445364       51.10084682318478        51.100845646924256       51.100844470663674       51.10084329440309        51.10084211814251        51.100840941881984       51.10083976562146        51.10084522525813        51.10085432329396        51.10086342132979        51.10087251936562        51.100881617401456       51.1008907154374         51.100899813473234       51.10090891150912        51.1009180095449         51.10092710758073        51.100932477350625       51.1009338717102         51.100935266069655       51.10093666042917        51.100938054788685       51.10093944914826        51.100940843507715       51.10094223786723        51.100943632226745       51.10094502658626        51.10095094619908        51.100960761948386       51.100970577697694       51.100980393447          51.10099020919637        51.10100002494562        51.10100984069487        51.10101965644418        51.10102947219349        51.101039287942854       51.10104420717465        51.10104518449174        51.10104616180877        51.10104713912585        51.10104811644288        51.10104909375991        51.101050071077          51.10105104839403        51.101052025711056       51.10105300302814        51.10105376713119        51.101054379642335       51.10105499215342        51.101055604664566       51.10105621717577        51.10105682968691        51.101057442198055       51.1010580547092         51.10105866722034        51.101059279731544       51.10105935420876        51.10105911576011        51.1010588773114         51.10105863886275        51.101058400414104       51.101058161965454       51.10105792351675        51.1010576850681         51.10105744661939        51.1010572081708         51.10105719101057        51.10105730847647        51.10105742594226        51.1010575434081         51.10105766087395        51.10105777833974        51.10105789580558        51.10105801327143        51.10105813073727        51.10105824820306        51.10105844474003        51.10105866268765        51.10105888063532        51.10105909858294        51.10105931653061        51.10105953447828        51.101059752425954       51.101059970373626       51.1010601883213         51.10106040626897        51.10105991620776        51.10105935662051        51.10105879703326        51.10105823744601        51.10105767785882        51.10105711827157        51.10105655868438        51.10105599909707        51.10105543950988        51.10105615129595        51.10105934291852        51.101062534541086       51.101065726163654       51.10106891778628        51.10107210940885        51.101075301031415       51.10107849265398        51.10108168427655        51.10108487589912        51.1010847041328         51.10108304704954        51.10108138996634        51.10107973288308        51.10107807579982        51.1010764187165         51.1010747616333         51.10107310454998        51.10107144746678        51.10106979038346        51.10106738135994        51.10105635958075        51.101045337801565       51.101034316022435       51.101023294243305       51.10101227246412        51.10100125068493        51.1009902289058         51.10097920712661        51.10096818534748        51.100958517260665       51.10094902991932        51.100939542577976       51.100930055236574       51.10092056789517        51.10091108055383        51.10090159321243        51.10089210587108        51.10089899158538        51.100912352388605       51.100925713191714       51.10093907399494        51.10095243479816        51.10096579560138        51.10097915640455        51.100992517207715       51.100993651709814       51.1009632106784         51.10093276964693        51.100902328615405       51.10087188758399        51.10084144655252        51.10081100552111        51.10078056448964        51.100750123458226       51.10071968242676        51.100689241395344       51.10065880036393        51.10062835933246        51.10059791830105        51.10057329670724        51.10057175087803        51.10057020504888        51.100560605800865       51.10054385602348        51.10053283912856        51.10055220772074        51.10057157631286        51.100590944905036       51.100610313497214       51.10062968208939        51.10064905068151        51.10066841927369        51.10068778786581        51.10070715645804        51.10072652505016        51.10074589364234        51.10076526223452        51.10078463082664        51.100790074970746       51.10076802674064        51.10074597851053        51.10072393028048        51.10070188205043        51.10067983382032        51.10065778559027        51.10063573736022        51.10061368913006        51.10059164090001        51.10056959267001        51.10054754443985        51.1005254962098         51.10050344797975        51.100491760111936       51.100505705662556       51.10050861561564        51.100491722903655       51.100493362293264       51.10051381683809        51.10053427138291        51.100554725927736       51.10057518047256        51.100595635017385       51.10061608956221        51.100636544106976       51.1006569986518         51.10067745319668        51.100697907741505       51.10071836228627        51.100738816831154       51.10075927137592        51.10076465384344        51.100742676985305       51.100720700127226       51.10069872326909        51.10067674641101        51.100654769552875       51.100632792694796       51.10061081583672        51.10058883897858        51.10056686212056        51.10054488526242        51.10052290840434        51.10050093154621        51.10047895468813        51.100456977829936       51.10046098364057        51.100463061584776       51.10045081434822        51.10047190691307        51.10049299947781        51.1005140920426         51.10053518460734        51.10055627717213        51.100577369736925       51.10059846230172        51.100619554866455       51.10064064743125        51.100661739995985       51.10068283256078        51.10070392512557        51.100725017690365       51.10074611025516        51.10075807591335        51.1007408235472         51.10072357118099        51.100706318814844       51.10068906644864        51.10067181408249        51.10065456171628        51.10063730935008        51.10062005698393        51.10060280461772        51.10058555225157        51.10056829988537        51.100551047519104       51.10053379515301        51.100516542786806       51.100522027763134       51.1005403882844         51.10056330142004        51.10059471986125        51.10063402931746        51.10067333877362        51.10071264822972        51.10075195768593        51.10079126714203        51.10083057659824        51.1008698860544         51.10090919551055        51.10094850496671        51.100987814422865       51.10102712387902        51.10106643333518        51.10110574279133        51.10114505224743        51.101115675016274       51.10108075709377        51.101045839171206       51.101010921248644       51.100976003326195       51.10094108540363        51.10090616748107        51.100871249558566       51.10083633163606        51.1008014137135         51.100766495790936       51.10073157786843        51.10069665994587        51.10066174202336        51.10063208528487        51.10061223692372        51.10062261369757        51.1006451571555         51.10068032003625        51.100715482916996       51.100750645797746       51.100785808678495       51.1008209715593         51.10085613444005        51.10089129732074        51.10092646020155        51.1009616230823         51.10099678596305        51.1010319488438         51.10106711172455        51.101102274605296       51.101137437486045       51.101132044458495       51.101096240442814       51.10106043642719        51.101024632411566       51.100988828395884       51.10095302438026        51.10091722036458        51.100881416348955       51.10084561233327        51.10080980831765        51.10077400430197        51.100738200286344       51.10070239627066        51.10066659225498        51.10063078823936        51.10060967592807        51.10059875124995        51.10060417821052        51.10062632275503        51.10065355603132        51.1006807893076         51.10070802258389        51.10073525586017        51.1007624891364         51.100789722412685       51.10081695568897        51.1008441889652         51.10087142224148        51.10089865551777        51.100925888793995       51.10095312207034        51.100980355346564       51.10099136188717        51.10093439111375        51.10087742034034        51.10082044956687        51.1007634787934         51.100706508019925       51.100649537246454       51.10059256647304        51.10053559569951        51.1004786249261         51.100421654152626       51.100364683379155       51.100307712605684       51.10025074183227        51.10019377105874        51.100106276177996       51.10000000000002
0.30000000000000004      27                       49.657018011290916       49.781010838054044       49.89720719332877        50.00451501592653        50.10536413227277        50.198657422631015       50.28489785995339        50.36050383978613        50.43491203857843        50.49845004899652        50.561221136100755       50.61288095518381        50.663397461602926       50.70768026631367        50.747769553100056       50.78785883988638        50.81729941586036        50.846283417923814       50.87526741998738        50.899568855233156       50.92043185665358        50.941294858074          50.958148078303566       50.97213723748325        50.986126396662996       50.999988525870606       51.010981928468254       51.019569424074746       51.028444148781716       51.03734157094783        51.04536271048903        51.05048588945249        51.055666148599016       51.06087858892187        51.066091029244774       51.06999819392604        51.072704165761024       51.07541013759601        51.07811610943094        51.08082552625825        51.083545599488446       51.08626567271875        51.08749856869133        51.08869019236681        51.089855353332894       51.09102051429903        51.092185675265114       51.09335083623114        51.09451599719728        51.09505433120074        51.09554707497267        51.09603981874466        51.0965325625167         51.09702530628874        51.09751750091823        51.0980004109274         51.09818559266222        51.09837220219367        51.09859974462012        51.09882728704656        51.09905482947295        51.099282371899335       51.099509914325836       51.099717520645186       51.09982821571822        51.09993891079125        51.10002646402677        51.100090426986185       51.1001543899456         51.10021835290496        51.100282315864376       51.100346278823736       51.10041024178315        51.10047420474257        51.10053816770187        51.100580213120224       51.10062082677592        51.10066144043162        51.10070205408732        51.10074266774302        51.100783281398776       51.100807827491565       51.10083117208478        51.10085451667811        51.10087786127144        51.100901205864716       51.10092455045799        51.10094789505126        51.10097123964454        51.10099458423781        51.101013713250666       51.10101192045033        51.10101012765011        51.10100833484978        51.10100654204956        51.101004749249284       51.10100295644901        51.10100116364873        51.1009993708484         51.10099757804812        51.10099578524785        51.10099368930241        51.10099146061691        51.10098923193141        51.10098700324585        51.100984774560345       51.1009825458749         51.10098031718934        51.10097808850384        51.100975859818334       51.10097206719604        51.10096397051302        51.10095587383012        51.1009477771471         51.10093968046414        51.100931583781176       51.10092348709816        51.100915390415196       51.10090729373229        51.10089919704927        51.100891100366255       51.10088726497486        51.10088607813873        51.10088489130254        51.100883704466355       51.10088251763017        51.10088133079398        51.100880143957795       51.10087895712161        51.10087777028548        51.100876583449235       51.10088207066991        51.10089121721228        51.10090036375465        51.10090951029696        51.100918656839326       51.100927803381694       51.10093694992406        51.10094609646637        51.100955243008684       51.10096438955111        51.10096983200816        51.1009713248385         51.10097281766883        51.10097431049911        51.10097580332945        51.10097729615978        51.10097878899012        51.10098028182051        51.10098177465079        51.100983267481126       51.10098928287135        51.10099919207914        51.10100910128682        51.1010190104945         51.10102891970223        51.101038828909964       51.10104873811764        51.101058647325374       51.10106855653311        51.10107846574084        51.10108346409055        51.101084508980705       51.1010855538708         51.10108659876096        51.101087643651          51.101088688541154       51.10108973343131        51.10109077832146        51.101091823211505       51.10109286810166        51.10109368875908        51.10109434999049        51.1010950112219         51.101095672453255       51.101096333684666       51.10109699491602        51.10109765614743        51.10109831737884        51.10109897861025        51.10109963984161        51.10109973832664        51.10109950951261        51.10109928069858        51.101099051884546       51.101098823070515       51.10109859425654        51.10109836544245        51.10109813662848        51.10109790781445        51.10109767900042        51.10109766667807        51.10109778606352        51.10109790544885        51.10109802483424        51.101098144219634       51.10109826360508        51.101098382990415       51.10109850237586        51.10109862176125        51.10109874114664        51.10109894343418        51.10109916816987        51.10109939290544        51.101099617641125       51.10109984237681        51.10110006711244        51.10110029184807        51.1011005165837         51.10110074131933        51.101100966055014       51.101100477308705       51.1010999184989         51.1010993596891         51.1010988008793         51.1010982420695         51.10109768325964        51.101097124449836       51.101096565640034       51.10109600683023        51.101096711326704       51.10109987992473        51.10110304852276        51.10110621712079        51.101109385718814       51.1011125543169         51.10111572291498        51.10111889151301        51.10112206011104        51.101125228709066       51.10112499117696        51.101123249452826       51.10112150772869        51.10111976600456        51.101118024280424       51.101116282556234       51.1011145408321         51.101112799107966       51.10111105738383        51.1011093156597         51.1011068223587         51.10109572046508        51.101084618571406       51.10107351667773        51.10106241478411        51.101051312890434       51.10104021099676        51.10102910910314        51.101018007209404       51.10100690531584        51.10099717728872        51.10098763270071        51.10097808811258        51.100968543524516       51.100958998936505       51.100949454348324       51.100939909760314       51.100930365172246       51.10093723265692        51.10095059066077        51.10096394866457        51.10097730666837        51.100990664672224       51.10100402267608        51.10101738067988        51.101030738683676       51.10103179183983        51.10100106660889        51.100970341378          51.100939616147          51.10090889091606        51.10087816568512        51.10084744045412        51.10081671522323        51.10078598999223        51.10075526476135        51.100724539530404       51.10069381429946        51.10066308906852        51.10063236383752        51.10060745560065        51.100605613438915       51.10060377127712        51.100594116541174       51.100577525118865       51.100566654834154       51.100586107785546       51.100605560736994       51.100625013688386       51.100644466639835       51.10066391959123        51.100683372542676       51.10070282549407        51.10072227844552        51.100741731396965       51.10076118434836        51.100780637299806       51.100800090251255       51.10081954320265        51.10082496487718        51.100802683255324       51.10078040163353        51.10075812001162        51.10073583838977        51.10071355676786        51.100691275146005       51.10066899352415        51.1006467119023         51.10062443028045        51.100602148658595       51.10057986703674        51.10055758541489        51.10053530379304        51.10052337131668        51.10053704450678        51.100539853349744       51.10052316682538        51.10052499547305        51.100545622087736       51.100566248702364       51.10058687531699        51.10060750193168        51.100628128546305       51.10064875516093        51.10066938177556        51.10069000839019        51.100710635004816       51.100731261619444       51.10075188823407        51.1007725148487         51.10079314146333        51.10079855541426        51.100776354842424       51.10075415427059        51.100731953698755       51.10070975312692        51.10068755255509        51.10066535198325        51.100643151411475       51.10062095083964        51.100598750267864       51.10057654969603        51.100554349124195       51.10053214855236        51.10050994798053        51.10048774740869        51.100491501739555       51.100493524741125       51.100481532684114       51.10050284792874        51.10052416317336        51.100545478417985       51.10056679366255        51.10058810890723        51.100609424151855       51.10063073939648        51.1006520546411         51.100673369885726       51.10069468513035        51.10071600037497        51.1007373156196         51.10075863086422        51.1007799461089         51.100792085651506       51.100774850960306       51.10075761626899        51.10074038157785        51.10072314688671        51.10070591219545        51.10068867750425        51.10067144281305        51.10065420812191        51.10063697343065        51.10061973873951        51.10060250404831        51.100585269357055       51.100568034665855       51.10055079997471        51.10055619982887        51.10057447934406        51.10059795742097        51.10062981343145        51.10066944228424        51.10070907113703        51.10074869998982        51.10078832884267        51.10082795769546        51.10086758654825        51.10090721540104        51.100946844253826       51.10098647310667        51.10102610195952        51.10106573081231        51.1011053596651         51.101144988517945       51.10118461737068        51.10115520634321        51.10112022613373        51.10108524592408        51.10105026571455        51.101015285505014       51.10098030529542        51.10094532508583        51.1009103448763         51.100875364666706       51.100840384457115       51.10080540424758        51.100770424038046       51.1007354438284         51.10070046361892        51.10067061418931        51.1006503300261         51.10066095672454        51.100683912460056       51.10071916935897        51.10075442625788        51.10078968315685        51.10082494005576        51.10086019695473        51.10089545385364        51.10093071075255        51.10096596765146        51.10100122455043        51.10103648144934        51.10107173834825        51.10110699524728        51.10114225214613        51.1011775090451         51.10117205827345        51.10113608271416        51.101100107154934       51.10106413159576        51.10102815603659        51.10099218047736        51.100956204918134       51.10092022935896        51.100884253799734       51.10084827824056        51.100812302681334       51.100776327122105       51.10074035156293        51.100704376003705       51.10066840044453        51.10064669344075        51.100635182897406       51.10064003893859        51.10066165050392        51.1006883623499         51.10071507419576        51.10074178604168        51.10076849788754        51.10079520973346        51.10082192157938        51.100848633425244       51.100875345271106       51.100902057117025       51.10092876896289        51.10095548080881        51.10098219265467        51.101008904500645       51.101019174094745       51.100960563531316       51.10090195296783        51.100843342404346       51.10078473184086        51.100726121277376       51.10066751071389        51.100608900150405       51.10055028958692        51.100491679023435       51.100433068460006       51.100374457896464       51.100315847333036       51.100257236769494       51.10019862620601        51.10010888909159        51.10000000000002
0.30000000000000004      28                       49.62796628648056        49.752096404860765       49.868629517086106       49.97645788995084        50.07796634749161        50.17206475250816        50.25926324838565        50.3359456022373         50.41144350116514        50.47620353857468        50.54020615108482        50.593110714285785       50.64487332498459        50.69038691413539        50.731698459479276       50.77301000482311        50.803524393123155       50.83357584273517        50.863627292347076       50.88890224383772        50.91066975406363        50.93243726428966        50.95006709118934        50.96474150055201        50.97941590991468        50.99396047498169        51.005525524653706       51.014587845821325       51.02395171043679        51.033339403661785       51.04180879988979        51.0472412895075         51.052734621446916       51.05826225561498        51.06378988978298        51.06794006184725        51.07082261075817        51.07370515966909        51.07658770857995        51.079473954120374       51.08237163445364        51.0852693147869         51.08658799826395        51.08786284520994        51.08910939639401        51.090355947578075       51.09160249876214        51.09284904994615        51.09409560113022        51.09467321972704        51.09520218567593        51.09573115162493        51.096260117573934       51.09678908352288        51.09731733992976        51.097835339347455       51.098034676238          51.098235513948396       51.09847937802539        51.09872324210244        51.09896710617943        51.09921097025642        51.099454834333415       51.09967733904           51.099796013886134       51.099914688732326       51.10000845517857        51.100076830554144       51.10014520592972        51.10021358130524        51.10028195668082        51.100350332056394       51.10041870743191        51.10048708280749        51.10055545818301        51.100599266520135       51.100641470016456       51.100683673512606       51.10072587700887        51.10076808050508        51.10081028400134        51.10083574042608        51.100859944539025       51.100884148651915       51.100908352764804       51.10093255687775        51.1009567609907         51.10098096510359        51.10100516921648        51.101029373329425       51.1010492467538         51.1010476270867         51.10104600741954        51.101044387752324       51.101042768085165       51.10104114841806        51.101039528750846       51.10103790908374        51.101036289416584       51.101034669749424       51.101033050082265       51.10103099678355        51.10102875360792        51.10102651043235        51.10102426725672        51.1010220240812         51.10101978090563        51.10101753773           51.10101529455443        51.10101305137886        51.10100924158655        51.10100112035843        51.100992999130256       51.10098487790208        51.1009767566739         51.100968635445724       51.10096051421755        51.10095239298937        51.10094427176119        51.10093615053307        51.10092802930484        51.1009241779833         51.10092298057157        51.10092178315972        51.10092058574793        51.10091938833614        51.10091819092435        51.100916993512556       51.10091579610071        51.10091459868892        51.100913401277126       51.10091891608175        51.1009281111306         51.100937306179446       51.10094650122829        51.10095569627714        51.10096489132604        51.10097408637489        51.10098328142374        51.10099247647253        51.10100167152143        51.1010071866657         51.1010087779668         51.101010369267954       51.10101196056905        51.10101355187027        51.10101514317137        51.10101673447252        51.10101832577368        51.10101991707484        51.10102150837599        51.10102761954363        51.10103762220979        51.10104762487589        51.10105762754205        51.101067630208206       51.10107763287431        51.101087635540466       51.101097638206625       51.10110764087267        51.10111764353894        51.10112272100645        51.101123833469615       51.10112494593284        51.10112605839606        51.10112717085923        51.10112828332245        51.10112939578562        51.10113050824884        51.10113162071201        51.101132733175234       51.10113361038702        51.1011343203387         51.10113503029032        51.10113574024194        51.10113645019362        51.101137160145186       51.10113787009681        51.101138580048485       51.10113929000016        51.10113999995178        51.10114012244446        51.10113990326505        51.101139684085695       51.10113946490628        51.10113924572693        51.10113902654757        51.10113880736816        51.1011385881888         51.10113836900939        51.101138149830035       51.10113814234546        51.101138263650455       51.10113838495539        51.101138506260384       51.101138627565376       51.10113874887031        51.10113887017525        51.10113899148024        51.10113911278518        51.10113923409017        51.10113944212827        51.10113967365197        51.101139905175614       51.1011401366992         51.1011403682229         51.10114059974654        51.101140831270186       51.10114106279383        51.10114129431747        51.101141525841115       51.10114103840965        51.101140480377296       51.10113992234494        51.10113936431253        51.10113880628012        51.101138248247764       51.10113769021535        51.10113713218294        51.10113657415059        51.1011372713574         51.10114041693089        51.10114356250449        51.10114670807798        51.101149853651464       51.10115299922501        51.101156144798495       51.10115929037204        51.101162435945525       51.10116558151901        51.101165278221174       51.10116345185611        51.1011616254911         51.101159799126094       51.10115797276103        51.101156146395965       51.101154320031014       51.10115249366595        51.101150667300885       51.10114884093588        51.101146263357464       51.1011350813493         51.101123899341246       51.101112717333024       51.101101535324915       51.10109035331675        51.10107917130864        51.10106798930053        51.10105680729231        51.10104562528426        51.10103583731677        51.10102623548198        51.10101663364725        51.10100703181246        51.10099742997761        51.10098782814288        51.10097822630814        51.10096862447335        51.100975473728454       51.10098882893294        51.10100218413737        51.1010155393418         51.10102889454629        51.101042249750776       51.10105560495515        51.10106896015964        51.101069931969846       51.10103892253943        51.10100791310896        51.10097690367854        51.10094589424807        51.1009148848176         51.10088387538718        51.10085286595671        51.10082185652624        51.10079084709582        51.10075983766535        51.100728828234935       51.10069781880446        51.10066680937399        51.10064161449401        51.10063947599974        51.10063733750536        51.10062762728154        51.100611194214366       51.10060047053963        51.10062000785035        51.100639545161016       51.100659082471736       51.10067861978246        51.10069815709312        51.100717694403784       51.100737231714504       51.100756769025224       51.10077630633589        51.10079584364655        51.10081538095733        51.10083491826799        51.100854455578656       51.10085985478372        51.10083733977007        51.10081482475647        51.100792309742815       51.10076979472916        51.100747279715506       51.10072476470185        51.100702249688254       51.1006797346746         51.100657219660945       51.10063470464729        51.100612189633694       51.10058967462004        51.100567159606385       51.100554982521544       51.10056838335106        51.10057109108391        51.10055461074728        51.10055662865301        51.10057742733744        51.10059822602187        51.10061902470636        51.10063982339079        51.100660622075225       51.100681420759656       51.10070221944409        51.100723018128576       51.10074381681295        51.10076461549744        51.10078541418193        51.10080621286636        51.10082701155079        51.10083245698502        51.100810032699485       51.100787608413896       51.10076518412836        51.10074275984283        51.1007203355573         51.10069791127171        51.10067548698623        51.1006530627007         51.10063063841511        51.10060821412958        51.10058578984399        51.100563365558514       51.10054094127298        51.10051851698739        51.10052201983842        51.10052398789742        51.10051225101989        51.100533788944404       51.100555326868914       51.10057686479331        51.10059840271782        51.100619940642275       51.100641478566786       51.10066301649124        51.10068455441575        51.100706092340204       51.100727630264714       51.10074916818917        51.10077070611362        51.10079224403813        51.10081378196264        51.10082609538961        51.10080887837336        51.10079166135711        51.100774444340914       51.10075722732472        51.10074001030847        51.10072279329222        51.10070557627603        51.10068835925978        51.10067114224364        51.10065392522739        51.10063670821114        51.10061949119495        51.1006022741787         51.100585057162505       51.10059037189461        51.10060857040372        51.10063261342185        51.10066490700149        51.10070485525097        51.10074480350045        51.10078475174987        51.10082469999935        51.10086464824883        51.10090459649825        51.10094454474773        51.10098449299721        51.10102444124669        51.10106438949617        51.101104337745596       51.10114428599502        51.101184234244556       51.10122418249398        51.10119473767014        51.10115969517358        51.101124652677015       51.10108961018034        51.101054567683775       51.10101952518721        51.10098448269059        51.10094944019397        51.10091439769741        51.10087935520079        51.100844312704226       51.100809270207606       51.100774227710986       51.10073918521442        51.10070914309375        51.100688423128474       51.10069929975151        51.100722667764614       51.100758018681745       51.100793369598875       51.10082872051595        51.10086407143302        51.10089942235015        51.10093477326723        51.10097012418436        51.10100547510149        51.10104082601856        51.101076176935635       51.101111527852765       51.101146878769896       51.10118222968697        51.10121758060416        51.1012120720884         51.10117592498557        51.10113977788285        51.101103630780074       51.1010674836773         51.10103133657458        51.10099518947186        51.100959042369084       51.10092289526631        51.10088674816353        51.100850601060756       51.10081445395804        51.10077830685526        51.100742159752485       51.100706012649766       51.10068371095349        51.10067161454492        51.100675899666726       51.100696978252984       51.10072316866848        51.100749359084034       51.10077554949953        51.10080173991503        51.100827930330524       51.10085412074602        51.10088031116152        51.100906501577015       51.10093269199251        51.100958882408065       51.10098507282362        51.101011263239116       51.10103745365461        51.10104698630232        51.10098673594882        51.10092648559532        51.100866235241824       51.10080598488827        51.100745734534826       51.10068548418127        51.10062523382783        51.10056498347433        51.10050473312083        51.10044448276733        51.10038423241372        51.100323982060274       51.10026373170672        51.100203481353276       51.10011150200518        51.10000000000002
0.30000000000000004      29                       49.60130598313884        49.72554718990574        49.84236414907116        49.950635665778805       50.05270783994098        50.147496959501325       50.2355202039501         50.31313288067372        50.389572993526144       50.45539604285045        50.52047034188746        50.57446536137718        50.62732035971095        50.67391925083251        50.71631301295463        50.758706775076746       50.79018427014705        50.82119371957094        50.85220316899483        50.87836000135161        50.900953464021995       50.92354692669244        50.94189349941723        50.957206651739          50.97251980406077        50.98770119816345        50.999807418799264       51.00932634870617        51.01916008814658        51.02901870451103        51.03792132585255        51.04366236917082        51.04946826577503        51.05531072594533        51.061153186115575       51.065551018714984       51.06861941847404        51.07168781823316        51.07475621799222        51.07782864856182        51.08091354764724        51.083998446732664       51.085414588910055       51.08678440386575        51.088124330092455       51.089464256319104       51.09080418254575        51.0921441087724         51.09348403499905        51.094110754787096       51.09468560181182        51.09526044883654        51.09583529586132        51.09641014288604        51.09698414009699        51.09754687466142        51.09776674441525        51.09798820381036        51.09825523595839        51.09852226810648        51.098789300254566       51.09905633240254        51.09932336455057        51.09956725164869        51.09969862853404        51.09983000541945        51.099933999144014       51.10001007908147        51.100086159018986       51.10016223895644        51.10023831889396        51.100314398831415       51.10039047876887        51.10046655870633        51.100542638643844       51.10059013959943        51.100635773634          51.10068140766862        51.10072704170324        51.1007726757378         51.10081830977248        51.100845800417176       51.10087193433628        51.10089806825539        51.1009242021745         51.10095033609355        51.10097647001271        51.101002603931875       51.101028737850925       51.10105487177009        51.10107645454286        51.10107545009805        51.10107444565318        51.10107344120837        51.1010724367635         51.10107143231875        51.101070427873935       51.101069423429124       51.101068418984255       51.10106741453944        51.101066410094745       51.10106467387004        51.10106261721654        51.101060560563155       51.1010585039096         51.101056447256155       51.10105439060277        51.10105233394921        51.101050277295826       51.101048220642326       51.10104456340122        51.10103650123392        51.101028439066624       51.10102037689927        51.101012314731975       51.10100425256468        51.100996190397325       51.10098812823003        51.10098006606273        51.100972003895436       51.10096394172808        51.10096012672528        51.10095895149715        51.10095777626907        51.100956601040934       51.10095542581291        51.10095425058478        51.10095307535664        51.10095190012851        51.10095072490043        51.10094954967235        51.10095510575309        51.10096435254627        51.1009735993394         51.100982846132524       51.10099209292571        51.10100133971889        51.10101058651202        51.10101983330526        51.10102908009833        51.10103832689157        51.10104391318356        51.10104559632208        51.101047279460545       51.101048962599066       51.10105064573759        51.10105232887611        51.10105401201457        51.10105569515309        51.10105737829167        51.101059061430135       51.101065258656774       51.10107534240683        51.10108542615683        51.101095509906884       51.101105593656996       51.10111567740705        51.10112576115705        51.101135844907105       51.10114592865722        51.101156012407216       51.101161160715606       51.10116233577327        51.101163510830986       51.101164685888705       51.10116586094637        51.101167036004085       51.101168211061804       51.10116938611952        51.10117056117724        51.1011717362349         51.10117266495462        51.101173418531744       51.10117417210893        51.101174925685996       51.10117567926318        51.10117643284025        51.101177186417374       51.1011779399945         51.10117869357174        51.101179447148866       51.10117959249112        51.10117938407785        51.10117917566458        51.10117896725137        51.10117875883816        51.10117855042489        51.10117834201162        51.10117813359841        51.1011779251852         51.10117771677193        51.10117771497579        51.10117783888006        51.10117796278422        51.10117808668838        51.10117821059259        51.10117833449681        51.10117845840102        51.10117858230518        51.101178706209396       51.10117883011367        51.10117904288933        51.101179279729536       51.10117951656969        51.101179753409895       51.10117999024999        51.1011802270902         51.10118046393035        51.101180700770556       51.10118093761071        51.10118117445086        51.10118068757379        51.10118012962812        51.10117957168245        51.101179013736726       51.101178455791114       51.101177897845446       51.10117733989978        51.101176781953995       51.101176224008384       51.101176912546975       51.10118003237562        51.101183152204385       51.10118627203303        51.10118939186168        51.10119251169044        51.10119563151909        51.10119875134774        51.10120187117644        51.10120499100515        51.101204627110405       51.10120272475746        51.10120082240445        51.1011989200515         51.10119701769855        51.10119511534555        51.1011932129926         51.10119131063959        51.10118940828659        51.101187505933694       51.1011848531042         51.10117360428609        51.10116235546798        51.10115110664981        51.1011398578317         51.10112860901353        51.10111736019542        51.101106111377305       51.10109486255908        51.101083613741025       51.10107377540038        51.10106412538698        51.1010544753737         51.10104482536036        51.10103517534702        51.10102552533374        51.1010158753204         51.10100622530712        51.101013049628705       51.10102638909245        51.1010397285562         51.101053068019894       51.101066407483586       51.10107974694739        51.10109308641108        51.10110642587483        51.10110732068506        51.10107607604715        51.101044831409126       51.10101358677116        51.10098234213308        51.10095109749511        51.100919852857146       51.10088860821918        51.10085736358121        51.10082611894319        51.10079487430522        51.1007636296672         51.10073238502923        51.100701140391266       51.1006757021986         51.100673288252324       51.10067087430605        51.100661116901165       51.10064483933178        51.100634255394766       51.10065384891095        51.10067344242725        51.10069303594349        51.100712629459736       51.10073222297592        51.10075181649222        51.10077141000846        51.10079100352465        51.100810597041004       51.10083019055719        51.10084978407343        51.100869377589675       51.10088897110592        51.10089434284987        51.10087163518392        51.100848927518086       51.10082621985214        51.1008035121863         51.100780804520355       51.10075809685452        51.10073538918863        51.10071268152274        51.10068997385679        51.10066726619095        51.10064455852506        51.10062185085911        51.10059914319322        51.10058675488119        51.10059989852539        51.10060251160394        51.10058622826443        51.10058841237185        51.1006093459921         51.1006302796124         51.10065121323271        51.100672146853015       51.10069308047332        51.100714014093626       51.10073494771393        51.10075588133418        51.100776814954486       51.10079774857479        51.10081868219504        51.1008396158154         51.10086054943565        51.100866017758676       51.10084341297045        51.10082080818211        51.10079820339382        51.10077559860554        51.10075299381731        51.100730389029025       51.1007077842408         51.10068517945251        51.10066257466423        51.100639969876          51.100617365087714       51.10059476029943        51.100572155511145       51.1005495507228         51.10055282568504        51.10055474375213        51.10054324745937        51.100564969012          51.10058669056457        51.10060841211714        51.1006301336696         51.100651855222225       51.100673576774795       51.10069529832742        51.100717019879994       51.10073874143251        51.10076046298508        51.10078218453759        51.10080390609022        51.10082562764279        51.10084734919536        51.10085981034297        51.100842626097005       51.10082544185087        51.100808257604854       51.10079107335878        51.10077388911276        51.10075670486668        51.100739520620664       51.10072233637459        51.10070515212857        51.10068796788255        51.10067078363642        51.1006535993904         51.10063641514438        51.1006192308983         51.10062446581162        51.100642578225745       51.10066712729798        51.10069980158573        51.10074001425022        51.10078022691471        51.100820439579195       51.10086065224374        51.100900864908226       51.10094107757271        51.1009812902372         51.101021502901744       51.101061715566175       51.10110192823066        51.10114214089515        51.10118235355969        51.10122256622412        51.10126277888867        51.10123332079195        51.101198242622445       51.101163164452885       51.101128086283325       51.10109300811382        51.10105792994426        51.1010228517747         51.1009877736052         51.100952695435694       51.100917617266134       51.100882539096574       51.10084746092707        51.10081238275757        51.10077730458801        51.10074710179305        51.10072598811439        51.10073707904763        51.10076080192573        51.10079620742454        51.10083161292334        51.100867018422036       51.10090242392084        51.10093782941959        51.10097323491834        51.10100864041709        51.1010440459159         51.10107945141465        51.10111485691334        51.10115026241215        51.101185667910954       51.10122107340965        51.101256478908454       51.101250894058296       51.10121457245327        51.10117825084825        51.10114192924328        51.10110560763826        51.10106928603324        51.10103296442827        51.10099664282325        51.100960321218224       51.1009239996132         51.100887678008235       51.10085135640321        51.10081503479813        51.100778713193165       51.1007423915882         51.10071950897924        51.10070682606249        51.10071051640608        51.10073102910343        51.10075666242375        51.10078229574407        51.100807929064445       51.100833562384764       51.100859195705084       51.100884829025404       51.10091046234572        51.10093609566604        51.10096172898636        51.10098736230668        51.101012995627          51.10103862894738        51.1010642622677         51.10107304816654        51.101011256563766       51.100949464961104       51.10088767335833        51.10082588175561        51.10076409015289        51.10070229855012        51.10064050694746        51.10057871534468        51.10051692374191        51.10045513213919        51.100393340536414       51.100331548933696       51.10026975733092        51.1002079657282         51.100113909100685       51.10000000000002
0.30000000000000004      30                       49.584211365672104       49.70845884790401        49.8253480139669         49.93375304882176        50.036006441313134       50.13102867495871        50.219343428043885       50.29730222305096        50.37409460498492        50.440344605916835       50.505851235964826       50.560319560426024       50.61365207981606        50.66075434303133        50.70367015481463        50.74658596659799        50.77858374621519        50.81011340450493        50.84164306279473        50.8683152345028         50.89142042417342        50.91452561384415        50.933349489013665       50.94911535539916        50.96488122178471        50.9805170176287         50.99304250478559        51.002945176144294       51.013171730075214       51.02342387790111        51.03269959806295        51.038746167266765       51.04486259602385        51.05101841082495        51.057174225626056       51.06183833136856        51.06512967706493        51.0684210227613         51.07171236845761        51.0750084093209         51.07831897375479        51.08162953818879        51.083189823850205       51.08470158577245        51.08618282634029        51.08766406690813        51.08914530747586        51.0906265480437         51.09210778861154        51.09282287598194        51.09348223967788        51.09414160337383        51.09480096706989        51.09546033076583        51.09611878488727        51.09676483755106        51.09703075099827        51.09729840610146        51.097615992002375       51.097933577903234       51.09825116380409        51.098568749704896       51.098886335605755       51.09917754111251        51.09934050910158        51.09950347709071        51.09963375436416        51.099730707446554       51.099827660529          51.09992461361145        51.1000215666939         51.10011851977629        51.100215472858736       51.10031242594118        51.100409379023574       51.100468291395885       51.10052471876031        51.10058114612457        51.10063757348894        51.10069400085325        51.100750428217566       51.10078444863478        51.10081679350628        51.100849138377725       51.10088148324917        51.10091382812067        51.10094617299217        51.10097851786361        51.10101086273505        51.10104320760655        51.101070359475216       51.101071738609676       51.10107311774402        51.101074496878425       51.101075876012885       51.10107725514729        51.10107863428175        51.101080013416095       51.101081392550554       51.1010827716849         51.10108415081936        51.101083829378126       51.101082763295494       51.101081697212976       51.101080631130344       51.101079565047826       51.10107849896525        51.10107743288262        51.1010763668001         51.10107530071758        51.10107247491226        51.10106480622994        51.101057137547684       51.10104946886537        51.10104180018311        51.10103413150085        51.10102646281854        51.10101879413622        51.10101112545402        51.10100345677171        51.10099578808939        51.10099221840119        51.10099119639409        51.10099017438699        51.10098915237984        51.10098813037274        51.10098710836564        51.10098608635849        51.100985064351335       51.10098404234424        51.10098302033714        51.10098867246262        51.100997983951345       51.10100729544001        51.10101660692874        51.10102591841746        51.101035229906245       51.10104454139491        51.10105385288364        51.101063164372306       51.10107247586103        51.10107812714284        51.1010798755849         51.10108162402702        51.10108337246902        51.10108512091114        51.10108686935325        51.10108861779531        51.10109036623737        51.10109211467943        51.10109386312155        51.101100107533455       51.101110222869465       51.10112033820542        51.10113045354137        51.10114056887733        51.10115068421328        51.10116079954929        51.10117091488519        51.1011810302212         51.10119114555715        51.10119633159769        51.101197549335666       51.10119876707358        51.101199984811615       51.10120120254953        51.10120242028751        51.10120363802548        51.101204855763456       51.10120607350143        51.10120729123935        51.10120825128109        51.10120902810468        51.10120980492832        51.1012105817519         51.10121135857554        51.10121213539912        51.10121291222276        51.10121368904635        51.10121446586999        51.10121524269357        51.10121540625306        51.101215213131866       51.101215020010784       51.10121482688959        51.10121463376845        51.10121444064731        51.101214247526116       51.10121405440498        51.10121386128384        51.1012136681627         51.1012136754573         51.101213804679446       51.10121393390159        51.101214063123734       51.10121419234588        51.10121432156802        51.10121445079017        51.10121458001231        51.10121470923451        51.1012148384566         51.10121505191751        51.10121528818837        51.10121552445918        51.1012157607301         51.10121599700096        51.10121623327177        51.101216469542635       51.1012167058135         51.10121694208431        51.10121717835523        51.10121668899035        51.101216128368605       51.10121556774669        51.101215007124836       51.10121444650298        51.10121388588112        51.101213325259266       51.10121276463747        51.10121220401561        51.101212878371655       51.101215961574326       51.101219044777054       51.10122212797967        51.101225211182395       51.101228294385066       51.10123137758774        51.101234460790465       51.101237543993136       51.10124062719581        51.101240223380046       51.101238279650886       51.101236335921726       51.10123439219251        51.101232448463406       51.10123050473425        51.10122856100509        51.10122661727587        51.10122467354677        51.10122272981755        51.10122003784289        51.101208775432724       51.10119751302244        51.10118625061227        51.10117498820205        51.10116372579182        51.10115246338154        51.10114120097137        51.101129938561144       51.101118676150975       51.10110882570575        51.1010991637865         51.10108950186725        51.101079839948          51.10107017802875        51.1010605161095         51.10105085419025        51.101041192271          51.10104796484336        51.101061236801          51.1010745087587         51.101087780716284       51.101101052673926       51.10111432463157        51.10112759658921        51.10114086854685        51.10114170374095        51.10111041986329        51.10107913598563        51.10104785210797        51.10101656823031        51.100985284352646       51.100954000474985       51.100922716597324       51.10089143271966        51.100860148842          51.1008288649644         51.10079758108668        51.10076629720902        51.100735013331416       51.10070950514762        51.10070689927187        51.10070429339618        51.10069452203766        51.10067838853706        51.100667916847954       51.10068745395495        51.10070699106183        51.10072652816882        51.10074606527576        51.100765602382694       51.10078513948963        51.10080467659657        51.100824213703504       51.100843750810554       51.100863287917434       51.10088282502443        51.100902362131364       51.100921899238244       51.100927223554606       51.10090448619462        51.10088174883458        51.10085901147454        51.100836274114556       51.10081353675446        51.10079079939453        51.10076806203449        51.100745324674506       51.10072258731441        51.10069984995448        51.10067711259444        51.1006543752344         51.100631637874415       51.10061917185982        51.10063211902025        51.10063466326807        51.10061854016328        51.10062079824672        51.10064171826701        51.100662638287304       51.100683558307594       51.10070447832794        51.10072539834823        51.10074631836852        51.10076723838881        51.1007881584091         51.10080907842945        51.10082999844974        51.10085091847003        51.10087183849032        51.10089275851061        51.100898215344046       51.10087560289696        51.10085299044994        51.100830378002854       51.10080776555583        51.10078515310886        51.10076254066172        51.10073992821469        51.100717315767724       51.1006947033207         51.10067209087367        51.10064947842659        51.100626865979564       51.10060425353254        51.100581641085455       51.10058478252233        51.10058667040005        51.10057535631353        51.10059710528708        51.100618854260745       51.1006406032343         51.100662352207905       51.10068410118163        51.10070585015518        51.100727599128845       51.100749348102454       51.100771097076006       51.100792846049615       51.10081459502322        51.10083634399689        51.1008580929705         51.100879841944106       51.10089234615788        51.10087525506276        51.10085816396759        51.10084107287241        51.100823981777296       51.10080689068212        51.100789799587005       51.10077270849183        51.10075561739666        51.10073852630154        51.100721435206424       51.10070434411125        51.10068725301613        51.1006701619209         51.10065307082584        51.10065824713371        51.10067625309739        51.10070107267529        51.10073390022637        51.10077415737942        51.100814414532465       51.10085467168557        51.10089492883861        51.1009351859916         51.100975443144705       51.10101570029775        51.10105595745085        51.1010962146039         51.101136471756945       51.10117672890999        51.10121698606304        51.10125724321608        51.10129750036913        51.10126811109308        51.10123310370699        51.1011980963209         51.101163088934754       51.101128081548666       51.10109307416258        51.10105806677643        51.10102305939034        51.100988052004254       51.10095304461811        51.10091803723202        51.100883029845875       51.100848022459786       51.1008130150737         51.100782779671306       51.10076144063453        51.10077260342018        51.100796451513304       51.10083175384767        51.10086705618198        51.100902358516294       51.10093766085072        51.10097296318503        51.1010082655194         51.10104356785371        51.101078870188076       51.10111417252244        51.1011494748567         51.101184777191065       51.10122007952543        51.101255381859744       51.10129068419411        51.1012849486483         51.101248440706286       51.101211932764215       51.1011754248222         51.101138916880075       51.101102408938004       51.10106590099599        51.10102939305392        51.10099288511191        51.100956377169894       51.10091986922771        51.100883361285696       51.100846853343626       51.100810345401555       51.1007738374596         51.10075042905697        51.100737157060735       51.100740157190614       51.10075997235998        51.100784905925934       51.10080983949183        51.100834773057784       51.10085970662374        51.10088464018963        51.10090957375553        51.10093450732148        51.10095944088738        51.10098437445333        51.10100930801923        51.10103424158518        51.101059175151136       51.10108410871709        51.10109210865744        51.10102916996857        51.10096623127981        51.100903292591          51.10084035390207        51.100777415213315       51.100714476524445       51.10065153783569        51.10058859914682        51.100525660458004       51.10046272176919        51.10039978308032        51.10033684439151        51.10027390570269        51.10021096701382        51.100115492923976       51.10000000000002
0.30000000000000004      31                       49.567116748205365       49.69137050590217        49.8083318788627         49.91687043186471        50.01930504268523        50.11456039041593        50.203166652137554       50.281471565428205       50.35861621644369        50.42529316898333        50.49123213004219        50.54617375947487        50.599983799921176       50.64758943523009        50.69102729667469        50.73446515811929        50.76698322228333        50.799033089439035       50.83108295659463        50.85827046765405        50.88188738432484        50.905504300995744       50.9248054786101         50.941024059059316       50.957242639508536       50.97333283709389        50.98627759077186        50.996564003582364       51.00718337200385        51.0178290512913         51.02747787027346        51.03382996536283        51.04025692627255        51.04672609570457        51.053195265136594       51.05812564402214        51.06163993565576        51.06515422728944        51.06866851892306        51.072188170079926       51.07572439986251        51.07926062964509        51.08096505879041        51.08261876767921        51.084241322588184       51.08586387749716        51.08748643240608        51.089108987315          51.09073154222398        51.091534997176836       51.092278877544004       51.09302275791117        51.093766638278396       51.09451051864556        51.09525342967754        51.09598280044071        51.09629475758135        51.09660860839256        51.096976748046245       51.09734488769993        51.09771302735362        51.098081167007194       51.09844930666088        51.09878783057627        51.09898238966912        51.099176948761965       51.09933350958414        51.09945133581158        51.09956916203896        51.09968698826634        51.09980481449372        51.099922640721104       51.100040466948485       51.10015829317592        51.10027611940325        51.10034644319239        51.10041366388646        51.10048088458046        51.10054810527453        51.10061532596859        51.100682546662654       51.100723096852334       51.10076165267617        51.100800208500004       51.10083876432384        51.100877320147674       51.100915875971566       51.1009544317954         51.100992987619236       51.10103154344307        51.10106426440757        51.1010680271213         51.10107178983492        51.10107555254854        51.101079315262155       51.10108307797583        51.101086840689504       51.10109060340312        51.10109436611674        51.10109812883036        51.10110189154403        51.101102984886154       51.10110290937445        51.1011028338628         51.101102758351146       51.101102682839496       51.101102607327846       51.101102531816196       51.10110245630449        51.10110238079284        51.10110038642324        51.10109311122602        51.1010858360288         51.101078560831525       51.101071285634305       51.101064010437085       51.10105673523981        51.10104946004259        51.101042184845255       51.10103490964809        51.101027634450816       51.10102431007715        51.101023441291034       51.10102257250492        51.10102170371874        51.101020834932626       51.10101996614651        51.101019097360336       51.10101822857422        51.1010173597881         51.10101649100193        51.10102223917221        51.10103161535642        51.10104099154074        51.10105036772495        51.101059743909275       51.1010691200936         51.10107849627781        51.101087872462074       51.10109724864634        51.10110662483066        51.10111234110224        51.10111415484789        51.10111596859355        51.101117782339145       51.1011195960848         51.101121409830455       51.10112322357611        51.10112503732171        51.101126851067306       51.10112866481302        51.10113495641019        51.1011451033321         51.10115525025395        51.101165397175805       51.101175544097714       51.101185691019566       51.10119583794142        51.10120598486333        51.10121613178512        51.10122627870709        51.101231502479834       51.101232762898064       51.10123402331624        51.10123528373447        51.1012365441527         51.10123780457093        51.10123906498916        51.10124032540739        51.10124158582556        51.10124284624385        51.10124383760757        51.10124463767761        51.101245437747764       51.101246237817804       51.1012470378879         51.10124783795794        51.10124863802804        51.10124943809808        51.10125023816818        51.10125103823833        51.101251220014944       51.10125104218588        51.10125086435687        51.101250686527806       51.10125050869874        51.101250330869675       51.10125015304061        51.101249975211545       51.10124979738259        51.10124961955347        51.10124963593876        51.10124977047889        51.10124990501896        51.10125003955909        51.101250174099164       51.101250308639294       51.10125044317937        51.10125057771944        51.10125071225957        51.10125084679959        51.10125106094563        51.101251296647206       51.10125153234878        51.10125176805036        51.101252003751824       51.1012522394534         51.10125247515498        51.101252710856556       51.10125294655808        51.1012531822596         51.10125269040702        51.10125212710898        51.10125156381099        51.10125100051289        51.10125043721496        51.10124987391697        51.10124931061887        51.10124874732088        51.10124818402289        51.101248844196334       51.10125189077303        51.10125493734972        51.101257983926416       51.10126103050311        51.101264077079804       51.10126712365644        51.101270170233136       51.10127321680977        51.10127626338647        51.101275819649686       51.101273834544315       51.101271849439          51.101269864333574       51.1012678792282         51.10126589412289        51.101263909017575       51.10126192391215        51.101259938806834       51.101257953701406       51.10125522258147        51.10124394657919        51.101232670576906       51.10122139457462        51.10121011857234        51.10119884257006        51.10118756656777        51.101176290565434       51.10116501456315        51.10115373856087        51.10114387601118        51.10113420218596        51.10112452836074        51.10111485453558        51.10110518071036        51.1010955068852         51.10108583305998        51.10107615923482        51.10108288005813        51.10109608450966        51.1011092889612         51.101122493412674       51.101135697864265       51.1011489023158         51.10116210676733        51.10117531121887        51.10117608679684        51.101144763679486       51.10111344056213        51.10108211744483        51.10105079432748        51.10101947121012        51.100988148092824       51.100956824975526       51.10092550185817        51.10089417874087        51.10086285562352        51.10083153250616        51.100800209388865       51.10076888627151        51.100743308096696       51.10074051029153        51.10073771248631        51.10072792717415        51.10071193774229        51.1007015783012         51.10072105899883        51.10074053969646        51.10076002039409        51.10077950109178        51.10079898178941        51.10081846248704        51.10083794318473        51.1008574238823         51.10087690457999        51.10089638527762        51.10091586597531        51.10093534667294        51.10095482737057        51.100960104259286       51.10093733720515        51.100914570151076       51.100891803096886       51.10086903604281        51.10084626898856        51.100823501934485       51.10080073488035        51.10077796782622        51.100755200772085       51.10073243371801        51.10070966666382        51.10068689960974        51.10066413255555        51.10065158883856        51.10066433951516        51.10066681493231        51.10065085206213        51.100653184121654       51.100674090541986       51.10069499696226        51.100715903382536       51.10073680980287        51.10075771622314        51.100778622643475       51.100799529063806       51.10082043548408        51.100841341904356       51.10086224832469        51.10088315474496        51.10090406116524        51.10092496758557        51.100930412929415       51.10090779282359        51.10088517271777        51.100862552611886       51.10083993250612        51.10081731240035        51.10079469229447        51.10077207218876        51.10074945208294        51.10072683197711        51.10070421187129        51.100681591765465       51.100658971659755       51.100636351553874       51.10061373144811        51.10061673935962        51.10061859704814        51.100607465167684       51.10062924156233        51.10065101795698        51.100672794351624       51.100694570746214       51.10071634714092        51.10073812353562        51.10075989993021        51.10078167632486        51.10080345271956        51.10082522911409        51.10084700550874        51.10086878190344        51.10089055829815        51.100912334692794       51.100924881972674       51.10090788402846        51.10089088608419        51.10087388813997        51.1008568901957         51.100839892251486       51.100822894307214       51.10080589636294        51.10078889841873        51.100771900474456       51.10075490253024        51.100737904586026       51.1007209066417         51.10070390869748        51.10068691075327        51.10069202845568        51.10070992796892        51.1007350180526         51.1007679988669         51.10080830050856        51.10084860215022        51.10088890379177        51.10092920543343        51.100969507075035       51.10100980871664        51.1010501103583         51.10109041199996        51.10113071364157        51.10117101528317        51.10121131692483        51.101251618566494       51.10129192020804        51.1013322218497         51.10130290139426        51.101267964791646       51.101233028188915       51.101198091586184       51.10116315498357        51.101128218380836       51.10109328177816        51.10105834517549        51.101023408572814       51.10098847197014        51.100953535367466       51.100918598764736       51.10088366216206        51.10084872555939        51.100818457549565       51.10079689315472        51.100808127792845       51.10083210110088        51.10086730027081        51.100902499440735       51.10093769861061        51.10097289778059        51.10100809695052        51.101043296120395       51.10107849529027        51.101113694460196       51.10114889363018        51.101184092800054       51.10121929196998        51.10125449113991        51.10128969030984        51.10132488947977        51.10131900323836        51.10128230895924        51.101245614680124       51.10120892040106        51.101172226121946       51.101135531842885       51.10109883756377        51.10106214328471        51.10102544900559        51.10098875472647        51.100952060447355       51.100915366168294       51.10087867188918        51.10084197761006        51.100805283331          51.100781349134934       51.10076748805898        51.10076979797515        51.10078891561653        51.10081314942806        51.10083738323965        51.10086161705112        51.10088585086271        51.10091008467418        51.10093431848571        51.10095855229724        51.10098278610877        51.1010070199203         51.10103125373189        51.10105548754336        51.10107972135495        51.10110395516642        51.10111116914834        51.10104708337343        51.10098299759852        51.10091891182361        51.100854826048646       51.100790740273794       51.100726654498885       51.100662568723976       51.10059848294901        51.1005343971741         51.10047031139919        51.100406225624226       51.100342139849374       51.10027805407441        51.1002139682995         51.10011707674721        51.10000000000002
[truncated: 21,171,393 more chars]
