# Supplementary material for: Numerical simulation research on thermal insulation performance of composite heat-insulation zone structure in hydrothermal high-temperature mine
Source: Sci Rep. 2024 Jun 18;14:14096. doi: 10.1038/s41598-024-64702-4 (PMC11189482; doi:10.1038/s41598-024-64702-4)
Supplement: Supplementary file 1 — Supplementary Information. [file 41598_2024_64702_MOESM1_ESM.zip › Heat-regulating circle scenario 3-3.xlsx]

## Sheet: Sheet1
0	51.1002	51.1	51.1	51.1	51.1	51.1	51.1	51.1	51.1	51.1	51.1	51.1	51.1	51.1	51.1	51.1	51.1	51.1	51.1	51.1	51.1	51.1	51.1	51.1	51.1	51.1	51.1	51.1	51.1	51.1	51.1	51.1	51.1	51.1	51.1	51.1	51.1	51.1	51.1	51.1	51.1	51.1	51.1	51.1	51.1	51.1	51.1	51.1	51.1
1	50.9837	51.0162	51.0396	51.0562	51.0688	51.0778	51.0842	51.0882	51.092	51.094	51.0959	51.0969	51.0979	51.0985	51.0989	51.0993	51.0994	51.0996	51.0997	51.0998	51.0999	51.0999	51.0999	51.1	51.1	51.1	51.1	51.1	51.1	51.1	51.1	51.1	51.1	51.1	51.1	51.1	51.1	51.1	51.1	51.1	51.1	51.1	51.1	51.1	51.1	51.1	51.1	51.1	51.1
2	50.8678	50.9302	50.9757	51.0085	51.0338	51.0521	51.0653	51.0738	51.0818	51.0863	51.0905	51.0928	51.0949	51.0963	51.0972	51.0982	51.0986	51.0989	51.0993	51.0995	51.0996	51.0997	51.0998	51.0999	51.0999	51.0999	51.1	51.1	51.1	51.1	51.1	51.1	51.1	51.1	51.1	51.1	51.1	51.1	51.1	51.1	51.1	51.1	51.1	51.1	51.1	51.1	51.1	51.1	51.1
3	50.7547	50.8352	50.8975	50.945	50.9832	51.0123	51.0343	51.0491	51.0632	51.0716	51.0796	51.0842	51.0885	51.0915	51.0935	51.0956	51.0965	51.0973	51.0982	51.0987	51.099	51.0993	51.0995	51.0996	51.0997	51.0998	51.0999	51.0999	51.0999	51.1	51.1	51.1	51.1	51.1	51.1	51.1	51.1	51.1	51.1	51.1	51.1	51.1	51.1	51.1	51.1	51.1	51.1	51.1	51.1
4	50.6453	50.7423	50.8202	50.8815	50.9319	50.9714	51.0019	51.0232	51.0434	51.0558	51.0677	51.0747	51.0813	51.0859	51.0892	51.0925	51.094	51.0954	51.0968	51.0977	51.0982	51.0988	51.0991	51.0993	51.0995	51.0996	51.0997	51.0998	51.0998	51.0999	51.0999	51.1	51.1	51.1	51.1	51.1	51.1	51.1	51.1	51.1	51.1	51.1	51.1	51.1	51.1	51.1	51.1	51.1	51.1
5	50.5472	50.6558	50.7456	50.8179	50.8786	50.9273	50.9657	50.9932	51.0195	51.0362	51.0523	51.0622	51.0715	51.0781	51.083	51.0879	51.0902	51.0924	51.0946	51.096	51.0969	51.0977	51.0983	51.0986	51.099	51.0993	51.0995	51.0996	51.0997	51.0998	51.0999	51.0999	51.0999	51.0999	51.1	51.1	51.1	51.1	51.1	51.1	51.1	51.1	51.1	51.1	51.1	51.1	51.1	51.1	51.1
6	50.4575	50.5741	50.6728	50.7542	50.8237	50.8807	50.9265	50.9603	50.9926	51.0139	51.0345	51.0475	51.0597	51.0687	51.0754	51.0821	51.0854	51.0885	51.0917	51.0938	51.0951	51.0964	51.0973	51.0978	51.0983	51.0988	51.0991	51.0993	51.0995	51.0996	51.0998	51.0998	51.0999	51.0999	51.0999	51.1	51.1	51.1	51.1	51.1	51.1	51.1	51.1	51.1	51.1	51.1	51.1	51.1	51.1
7	50.376	50.4971	50.602	50.6905	50.7673	50.8317	50.8846	50.9244	50.9628	50.9889	51.0141	51.0305	51.0461	51.0576	51.0664	51.0752	51.0797	51.0839	51.0882	51.091	51.0929	51.0948	51.096	51.0967	51.0975	51.0983	51.0987	51.0989	51.0992	51.0994	51.0996	51.0997	51.0998	51.0998	51.0999	51.0999	51.1	51.1	51.1	51.1	51.1	51.1	51.1	51.1	51.1	51.1	51.1	51.1	51.1
8	50.3232	50.4449	50.5513	50.6422	50.722	50.7896	50.8461	50.8894	50.9314	50.9608	50.9893	51.0086	51.0268	51.0408	51.0518	51.0627	51.0687	51.0744	51.0801	51.0842	51.087	51.0898	51.0917	51.093	51.0944	51.0957	51.0965	51.097	51.0976	51.0981	51.0986	51.0988	51.099	51.0992	51.0994	51.0995	51.0996	51.0996	51.0997	51.0998	51.0998	51.0999	51.0999	51.0999	51.0999	51.1	51.1	51.1	51.1
9	50.2763	50.3981	50.5054	50.5978	50.6796	50.7496	50.8088	50.8551	50.9	50.9324	50.9638	50.9857	51.0065	51.0228	51.0359	51.049	51.0565	51.0638	51.071	51.0763	51.0802	51.084	51.0868	51.0887	51.0907	51.0926	51.0939	51.0947	51.0956	51.0965	51.0972	51.0976	51.098	51.0983	51.0987	51.0989	51.0991	51.0992	51.0993	51.0995	51.0996	51.0997	51.0998	51.0998	51.0998	51.0999	51.0999	51.0999	51.1
10	50.2294	50.3513	50.4594	50.5534	50.6372	50.7096	50.7716	50.8209	50.8686	50.9039	50.9383	50.9628	50.9862	51.0048	51.02	51.0353	51.0444	51.0531	51.0619	51.0685	51.0734	51.0783	51.0818	51.0844	51.087	51.0895	51.0913	51.0924	51.0936	51.0949	51.0959	51.0964	51.097	51.0975	51.098	51.0984	51.0986	51.0988	51.099	51.0992	51.0994	51.0996	51.0996	51.0997	51.0997	51.0998	51.0998	51.0999	51.0999
11	50.1825	50.3045	50.4135	50.509	50.5947	50.6697	50.7344	50.7866	50.8373	50.8755	50.9128	50.9399	50.9659	50.9868	51.0042	51.0216	51.0322	51.0425	51.0528	51.0606	51.0666	51.0725	51.0768	51.0801	51.0833	51.0864	51.0886	51.0901	51.0917	51.0933	51.0946	51.0953	51.096	51.0967	51.0974	51.0978	51.0981	51.0983	51.0986	51.0989	51.0991	51.0994	51.0995	51.0995	51.0996	51.0997	51.0998	51.0998	51.0999
12	50.1356	50.2577	50.3676	50.4646	50.5523	50.6297	50.6972	50.7523	50.8059	50.847	50.8873	50.917	50.9456	50.9688	50.9883	51.0079	51.02	51.0319	51.0437	51.0528	51.0598	51.0667	51.0719	51.0757	51.0796	51.0833	51.086	51.0878	51.0897	51.0916	51.0933	51.0941	51.095	51.0958	51.0967	51.0973	51.0976	51.0979	51.0982	51.0986	51.0989	51.0992	51.0993	51.0994	51.0995	51.0996	51.0997	51.0998	51.0999
13	50.0887	50.2109	50.3216	50.4202	50.5099	50.5897	50.66	50.718	50.7745	50.8186	50.8617	50.8941	50.9252	50.9508	50.9725	50.9942	51.0079	51.0213	51.0347	51.0449	51.053	51.061	51.0669	51.0714	51.0759	51.0803	51.0834	51.0855	51.0878	51.09	51.092	51.093	51.094	51.095	51.096	51.0967	51.0971	51.0975	51.0979	51.0983	51.0987	51.0991	51.0992	51.0993	51.0994	51.0995	51.0996	51.0997	51.0999
14	50.0418	50.1641	50.2757	50.3758	50.4675	50.5497	50.6228	50.6837	50.7432	50.7901	50.8362	50.8711	50.9049	50.9328	50.9566	50.9804	50.9957	51.0106	51.0256	51.0371	51.0462	51.0552	51.062	51.0671	51.0722	51.0772	51.0808	51.0833	51.0858	51.0884	51.0907	51.0918	51.093	51.0942	51.0954	51.0962	51.0966	51.0971	51.0975	51.098	51.0984	51.0989	51.099	51.0992	51.0993	51.0994	51.0996	51.0997	51.0998
15	50.0056	50.128	50.2401	50.3412	50.4341	50.5178	50.5925	50.6552	50.7165	50.7654	50.8134	50.8501	50.8857	50.9152	50.9406	50.966	50.9826	50.9988	51.0149	51.0276	51.0376	51.0476	51.0551	51.0609	51.0667	51.0723	51.0765	51.0793	51.0824	51.0854	51.088	51.0894	51.0908	51.0923	51.0937	51.0947	51.0953	51.0959	51.0965	51.097	51.0976	51.0982	51.0984	51.0986	51.0988	51.099	51.0992	51.0994	51.0996
16	49.9766	50.0991	50.2116	50.3131	50.4067	50.4912	50.5669	50.6306	50.6931	50.7432	50.7924	50.8304	50.8672	50.8979	50.9246	50.9512	50.9688	50.9861	51.0033	51.0169	51.0278	51.0387	51.047	51.0535	51.0599	51.0663	51.071	51.0744	51.0779	51.0814	51.0845	51.0862	51.0879	51.0897	51.0914	51.0926	51.0934	51.0942	51.0949	51.0957	51.0965	51.0972	51.0975	51.0978	51.0981	51.0983	51.0986	51.0989	51.0991
17	49.9475	50.0702	50.183	50.2851	50.3793	50.4646	50.5412	50.6061	50.6696	50.7209	50.7714	50.8106	50.8486	50.8806	50.9085	50.9363	50.955	50.9734	50.9917	51.0062	51.0181	51.0299	51.039	51.0461	51.0532	51.0603	51.0655	51.0694	51.0734	51.0774	51.0809	51.0829	51.085	51.087	51.0891	51.0906	51.0915	51.0925	51.0934	51.0943	51.0953	51.0962	51.0966	51.097	51.0973	51.0977	51.098	51.0984	51.0987
18	49.9185	50.0412	50.1544	50.257	50.3519	50.438	50.5156	50.5815	50.6461	50.6987	50.7504	50.7908	50.8301	50.8633	50.8924	50.9215	50.9413	50.9607	50.98	50.9956	51.0083	51.021	51.0309	51.0387	51.0465	51.0542	51.0601	51.0644	51.0689	51.0734	51.0773	51.0797	51.082	51.0844	51.0868	51.0885	51.0896	51.0908	51.0919	51.093	51.0941	51.0952	51.0957	51.0961	51.0966	51.097	51.0974	51.0979	51.0983
19	49.8894	50.0123	50.1258	50.229	50.3245	50.4114	50.49	50.557	50.6227	50.6764	50.7293	50.771	50.8116	50.846	50.8763	50.9066	50.9275	50.9479	50.9684	50.9849	50.9985	51.0122	51.0228	51.0313	51.0398	51.0482	51.0546	51.0594	51.0644	51.0694	51.0738	51.0764	51.0791	51.0818	51.0845	51.0865	51.0878	51.089	51.0903	51.0916	51.0929	51.0942	51.0948	51.0953	51.0958	51.0963	51.0969	51.0974	51.0979
20	49.8604	49.9834	50.0973	50.2009	50.2971	50.3848	50.4643	50.5324	50.5992	50.6542	50.7083	50.7513	50.7931	50.8287	50.8603	50.8918	50.9137	50.9352	50.9567	50.9742	50.9888	51.0033	51.0147	51.0239	51.0331	51.0422	51.0492	51.0544	51.0599	51.0654	51.0702	51.0732	51.0762	51.0792	51.0822	51.0844	51.0859	51.0873	51.0888	51.0903	51.0918	51.0932	51.0939	51.0945	51.0951	51.0957	51.0963	51.0969	51.0975
21	49.8313	49.9545	50.0687	50.1729	50.2698	50.3582	50.4387	50.5079	50.5757	50.6319	50.6873	50.7315	50.7745	50.8114	50.8442	50.877	50.8999	50.9225	50.9451	50.9636	50.979	50.9944	51.0066	51.0165	51.0264	51.0362	51.0437	51.0495	51.0554	51.0614	51.0667	51.07	51.0733	51.0766	51.0799	51.0823	51.084	51.0856	51.0873	51.0889	51.0906	51.0922	51.093	51.0937	51.0943	51.095	51.0957	51.0964	51.097
22	49.8023	49.9256	50.0401	50.1448	50.2424	50.3316	50.4131	50.4833	50.5523	50.6097	50.6663	50.7117	50.756	50.7941	50.8281	50.8621	50.8862	50.9098	50.9335	50.9529	50.9692	50.9856	50.9986	51.0091	51.0197	51.0301	51.0383	51.0445	51.0509	51.0574	51.0631	51.0667	51.0703	51.074	51.0776	51.0803	51.0821	51.0839	51.0858	51.0876	51.0894	51.0912	51.0921	51.0928	51.0936	51.0943	51.0951	51.0959	51.0966
23	49.7732	49.8967	50.0115	50.1167	50.215	50.305	50.3874	50.4587	50.5288	50.5874	50.6453	50.692	50.7375	50.7769	50.8121	50.8473	50.8724	50.8971	50.9218	50.9422	50.9595	50.9767	50.9905	51.0017	51.013	51.0241	51.0328	51.0395	51.0464	51.0534	51.0596	51.0635	51.0674	51.0713	51.0753	51.0782	51.0802	51.0822	51.0842	51.0862	51.0882	51.0903	51.0911	51.092	51.0928	51.0937	51.0945	51.0954	51.0962
24	49.7442	49.8678	49.9829	50.0887	50.1876	50.2784	50.3618	50.4342	50.5053	50.5652	50.6243	50.6722	50.719	50.7596	50.796	50.8324	50.8586	50.8844	50.9102	50.9316	50.9497	50.9679	50.9824	50.9943	51.0063	51.0181	51.0274	51.0345	51.0419	51.0493	51.056	51.0602	51.0645	51.0687	51.073	51.0762	51.0783	51.0805	51.0827	51.0849	51.0871	51.0893	51.0902	51.0912	51.0921	51.093	51.0939	51.0949	51.0958
25	49.7151	49.8388	49.9544	50.0606	50.1602	50.2518	50.3362	50.4096	50.4818	50.5429	50.6033	50.6524	50.7004	50.7423	50.7799	50.8176	50.8448	50.8717	50.8985	50.9209	50.94	50.959	50.9743	50.9869	50.9995	51.012	51.0219	51.0295	51.0374	51.0453	51.0525	51.057	51.0615	51.0661	51.0707	51.0741	51.0765	51.0788	51.0812	51.0835	51.0859	51.0883	51.0893	51.0903	51.0913	51.0923	51.0934	51.0944	51.0954
26	49.6861	49.8099	49.9258	50.0326	50.1328	50.2253	50.3105	50.3851	50.4584	50.5207	50.5822	50.6327	50.6819	50.725	50.7638	50.8027	50.8311	50.859	50.8869	50.9102	50.9302	50.9502	50.9662	50.9795	50.9928	51.006	51.0164	51.0246	51.0329	51.0413	51.0489	51.0537	51.0586	51.0635	51.0684	51.0721	51.0746	51.0771	51.0796	51.0822	51.0847	51.0873	51.0884	51.0895	51.0906	51.0917	51.0928	51.0939	51.0949
27	49.657	49.781	49.8972	50.0045	50.1054	50.1987	50.2849	50.3605	50.4349	50.4985	50.5612	50.6129	50.6634	50.7077	50.7478	50.7879	50.8173	50.8463	50.8753	50.8996	50.9204	50.9413	50.9581	50.9721	50.9861	51	51.011	51.0196	51.0284	51.0373	51.0454	51.0505	51.0557	51.0609	51.0661	51.07	51.0727	51.0754	51.0781	51.0808	51.0835	51.0863	51.0875	51.0887	51.0899	51.091	51.0922	51.0934	51.0945
28	49.628	49.7521	49.8686	49.9765	50.078	50.1721	50.2593	50.3359	50.4114	50.4762	50.5402	50.5931	50.6449	50.6904	50.7317	50.773	50.8035	50.8336	50.8636	50.8889	50.9107	50.9324	50.9501	50.9647	50.9794	50.994	51.0055	51.0146	51.024	51.0333	51.0418	51.0472	51.0527	51.0583	51.0638	51.0679	51.0708	51.0737	51.0766	51.0795	51.0824	51.0853	51.0866	51.0879	51.0891	51.0904	51.0916	51.0928	51.0941
29	49.6013	49.7255	49.8424	49.9506	50.0527	50.1475	50.2355	50.3131	50.3896	50.4554	50.5205	50.5745	50.6273	50.6739	50.7163	50.7587	50.7902	50.8212	50.8522	50.8784	50.901	50.9235	50.9419	50.9572	50.9725	50.9877	50.9998	51.0093	51.0192	51.029	51.0379	51.0437	51.0495	51.0553	51.0612	51.0656	51.0686	51.0717	51.0748	51.0778	51.0809	51.084	51.0854	51.0868	51.0881	51.0895	51.0908	51.0921	51.0935
30	49.5842	49.7085	49.8253	49.9338	50.036	50.131	50.2193	50.2973	50.3741	50.4403	50.5059	50.5603	50.6137	50.6608	50.7037	50.7466	50.7786	50.8101	50.8416	50.8683	50.8914	50.9145	50.9333	50.9491	50.9649	50.9805	50.993	51.0029	51.0132	51.0234	51.0327	51.0387	51.0449	51.051	51.0572	51.0618	51.0651	51.0684	51.0717	51.075	51.0783	51.0816	51.0832	51.0847	51.0862	51.0877	51.0891	51.0906	51.0921
31	49.5671	49.6914	49.8083	49.9169	50.0193	50.1146	50.2032	50.2815	50.3586	50.4253	50.4912	50.5462	50.6	50.6476	50.691	50.7345	50.767	50.799	50.8311	50.8583	50.8819	50.9055	50.9248	50.941	50.9572	50.9733	50.9863	50.9966	51.0072	51.0178	51.0275	51.0338	51.0403	51.0467	51.0532	51.0581	51.0616	51.0652	51.0687	51.0722	51.0757	51.0793	51.081	51.0826	51.0842	51.0859	51.0875	51.0891	51.0907
32	49.55	49.6743	49.7913	49.9	50.0026	50.0981	50.187	50.2656	50.3431	50.4102	50.4766	50.532	50.5863	50.6344	50.6784	50.7223	50.7554	50.788	50.8205	50.8482	50.8724	50.8965	50.9163	50.9329	50.9496	50.9661	50.9795	50.9902	51.0012	51.0122	51.0223	51.0289	51.0357	51.0424	51.0492	51.0544	51.0582	51.0619	51.0656	51.0694	51.0731	51.0769	51.0787	51.0805	51.0823	51.0841	51.0858	51.0876	51.0894
33	49.5329	49.6572	49.7743	49.8831	49.9859	50.0816	50.1708	50.2498	50.3277	50.3952	50.462	50.5179	50.5726	50.6213	50.6657	50.7102	50.7438	50.7769	50.81	50.8382	50.8628	50.8875	50.9077	50.9248	50.942	50.959	50.9727	50.9838	50.9952	51.0066	51.017	51.024	51.031	51.0381	51.0452	51.0507	51.0547	51.0586	51.0626	51.0665	51.0705	51.0745	51.0765	51.0785	51.0804	51.0823	51.0842	51.0861	51.088
34	49.5158	49.6401	49.7573	49.8662	49.9692	50.0652	50.1546	50.234	50.3122	50.3801	50.4474	50.5037	50.559	50.6081	50.6531	50.6981	50.7322	50.7658	50.7994	50.8281	50.8533	50.8784	50.8992	50.9168	50.9343	50.9518	50.966	50.9774	50.9892	51.001	51.0118	51.0191	51.0264	51.0338	51.0413	51.047	51.0512	51.0554	51.0595	51.0637	51.0679	51.0722	51.0743	51.0764	51.0784	51.0805	51.0825	51.0846	51.0866
35	49.4987	49.623	49.7403	49.8493	49.9525	50.0487	50.1385	50.2181	50.2967	50.3651	50.4328	50.4896	50.5453	50.5949	50.6405	50.686	50.7206	50.7547	50.7888	50.8181	50.8438	50.8694	50.8906	50.9087	50.9267	50.9446	50.9592	50.971	50.9832	50.9954	51.0066	51.0142	51.0218	51.0296	51.0373	51.0433	51.0477	51.0521	51.0565	51.0609	51.0653	51.0698	51.0721	51.0743	51.0765	51.0787	51.0809	51.083	51.0852
36	49.4816	49.6059	49.7233	49.8325	49.9358	50.0322	50.1223	50.2023	50.2812	50.35	50.4181	50.4754	50.5316	50.5818	50.6278	50.6739	50.709	50.7436	50.7783	50.808	50.8342	50.8604	50.8821	50.9006	50.919	50.9374	50.9525	50.9647	50.9772	50.9899	51.0014	51.0092	51.0172	51.0253	51.0333	51.0396	51.0442	51.0488	51.0534	51.0581	51.0628	51.0674	51.0698	51.0722	51.0745	51.0769	51.0792	51.0815	51.0839
37	49.4645	49.5888	49.7062	49.8156	49.9191	50.0158	50.1061	50.1865	50.2657	50.335	50.4035	50.4613	50.518	50.5686	50.6152	50.6617	50.6974	50.7326	50.7677	50.798	50.8247	50.8514	50.8735	50.8925	50.9114	50.9302	50.9457	50.9583	50.9713	50.9843	50.9961	51.0043	51.0126	51.021	51.0293	51.0358	51.0407	51.0456	51.0504	51.0553	51.0602	51.065	51.0676	51.0701	51.0726	51.0751	51.0775	51.08	51.0825
38	49.4475	49.5718	49.6892	49.7987	49.9024	49.9993	50.0899	50.1707	50.2503	50.3199	50.3889	50.4472	50.5043	50.5554	50.6025	50.6496	50.6858	50.7215	50.7572	50.788	50.8152	50.8424	50.865	50.8844	50.9038	50.923	50.9389	50.9519	50.9653	50.9787	50.9909	50.9994	51.008	51.0167	51.0253	51.0321	51.0372	51.0423	51.0474	51.0524	51.0576	51.0627	51.0654	51.068	51.0707	51.0733	51.0759	51.0785	51.0811
39	49.4304	49.5547	49.6722	49.7818	49.8857	49.9828	50.0738	50.1548	50.2348	50.3049	50.3743	50.433	50.4906	50.5423	50.5899	50.6375	50.6742	50.7104	50.7466	50.7779	50.8056	50.8333	50.8565	50.8763	50.8961	50.9159	50.9322	50.9455	50.9593	50.9731	50.9857	50.9945	51.0034	51.0124	51.0214	51.0284	51.0337	51.039	51.0443	51.0496	51.055	51.0603	51.0632	51.066	51.0687	51.0715	51.0742	51.077	51.0797
40	49.4133	49.5376	49.6552	49.7649	49.869	49.9663	50.0576	50.139	50.2193	50.2898	50.3597	50.4189	50.477	50.5291	50.5772	50.6254	50.6626	50.6993	50.736	50.7679	50.7961	50.8243	50.8479	50.8682	50.8885	50.9087	50.9254	50.9391	50.9533	50.9675	50.9805	50.9896	50.9988	51.0081	51.0174	51.0247	51.0302	51.0358	51.0413	51.0468	51.0524	51.0579	51.0609	51.0639	51.0668	51.0697	51.0726	51.0755	51.0783
41	49.3962	49.5205	49.6382	49.748	49.8523	49.9499	50.0414	50.1232	50.2038	50.2748	50.345	50.4047	50.4633	50.5159	50.5646	50.6133	50.651	50.6882	50.7255	50.7578	50.7866	50.8153	50.8394	50.8601	50.8809	50.9015	50.9186	50.9328	50.9473	50.9619	50.9753	50.9847	50.9942	51.0038	51.0134	51.021	51.0267	51.0325	51.0382	51.044	51.0498	51.0556	51.0587	51.0618	51.0648	51.0679	51.0709	51.0739	51.077
42	49.3791	49.5034	49.6212	49.7312	49.8356	49.9334	50.0252	50.1073	50.1884	50.2597	50.3304	50.3906	50.4496	50.5028	50.552	50.6011	50.6394	50.6771	50.7149	50.7478	50.777	50.8063	50.8308	50.852	50.8732	50.8943	50.9119	50.9264	50.9413	50.9563	50.97	50.9798	50.9896	50.9995	51.0094	51.0173	51.0233	51.0292	51.0352	51.0412	51.0472	51.0532	51.0565	51.0597	51.0629	51.0661	51.0692	51.0724	51.0756
43	49.362	49.4863	49.6041	49.7143	49.8189	49.9169	50.009	50.0915	50.1729	50.2447	50.3158	50.3764	50.436	50.4896	50.5393	50.589	50.6278	50.6661	50.7044	50.7377	50.7675	50.7972	50.8223	50.8439	50.8656	50.8871	50.9051	50.92	50.9353	50.9507	50.9648	50.9748	50.985	50.9952	51.0054	51.0136	51.0198	51.026	51.0321	51.0383	51.0446	51.0508	51.0543	51.0576	51.0609	51.0643	51.0676	51.0709	51.0742
44	49.3449	49.4692	49.5871	49.6974	49.8022	49.9005	49.9929	50.0757	50.1574	50.2296	50.3012	50.3623	50.4223	50.4764	50.5267	50.5769	50.6162	50.655	50.6938	50.7277	50.758	50.7882	50.8137	50.8358	50.8579	50.8799	50.8983	50.9136	50.9293	50.9451	50.9596	50.9699	50.9804	50.9909	51.0015	51.0099	51.0163	51.0227	51.0291	51.0355	51.042	51.0485	51.052	51.0555	51.059	51.0625	51.0659	51.0694	51.0728
45	49.3278	49.4521	49.5701	49.6805	49.7855	49.884	49.9767	50.0598	50.1419	50.2146	50.2866	50.3481	50.4086	50.4633	50.514	50.5648	50.6046	50.6439	50.6832	50.7176	50.7484	50.7792	50.8052	50.8277	50.8503	50.8728	50.8916	50.9072	50.9233	50.9395	50.9544	50.965	50.9758	50.9866	50.9975	51.0061	51.0128	51.0194	51.0261	51.0327	51.0394	51.0461	51.0498	51.0535	51.0571	51.0607	51.0643	51.0679	51.0715
46	49.3107	49.435	49.5531	49.6636	49.7688	49.8675	49.9605	50.044	50.1264	50.1995	50.2719	50.334	50.395	50.4501	50.5014	50.5527	50.593	50.6328	50.6727	50.7076	50.7389	50.7702	50.7966	50.8197	50.8427	50.8656	50.8848	50.9008	50.9174	50.9339	50.9492	50.9601	50.9712	50.9823	50.9935	51.0024	51.0093	51.0162	51.023	51.0299	51.0368	51.0437	51.0476	51.0514	51.0551	51.0589	51.0626	51.0663	51.0701
47	49.2936	49.418	49.5361	49.6467	49.7521	49.8511	49.9443	50.0282	50.111	50.1845	50.2573	50.3198	50.3813	50.437	50.4887	50.5405	50.5814	50.6217	50.6621	50.6976	50.7294	50.7612	50.7881	50.8116	50.835	50.8584	50.878	50.8945	50.9114	50.9283	50.9439	50.9552	50.9666	50.978	50.9895	50.9987	51.0058	51.0129	51.02	51.0271	51.0342	51.0414	51.0454	51.0493	51.0532	51.0571	51.0609	51.0648	51.0687
48	49.2765	49.4009	49.5191	49.6299	49.7354	49.8346	49.9282	50.0124	50.0955	50.1694	50.2427	50.3057	50.3676	50.4238	50.4761	50.5284	50.5698	50.6107	50.6516	50.6875	50.7198	50.7521	50.7796	50.8035	50.8274	50.8512	50.8713	50.8881	50.9054	50.9227	50.9387	50.9503	50.962	50.9738	50.9856	50.995	51.0023	51.0096	51.0169	51.0242	51.0316	51.039	51.0431	51.0472	51.0512	51.0553	51.0593	51.0633	51.0673
49	49.2594	49.3838	49.502	49.613	49.7187	49.8181	49.912	49.9965	50.08	50.1544	50.2281	50.2915	50.354	50.4106	50.4635	50.5163	50.5582	50.5996	50.641	50.6775	50.7103	50.7431	50.771	50.7954	50.8197	50.844	50.8645	50.8817	50.8994	50.9171	50.9335	50.9453	50.9574	50.9695	50.9816	50.9913	50.9988	51.0064	51.0139	51.0214	51.029	51.0366	51.0409	51.0451	51.0493	51.0535	51.0576	51.0618	51.066
50	49.2423	49.3667	49.485	49.5961	49.702	49.8017	49.8958	49.9807	50.0645	50.1393	50.2135	50.2774	50.3403	50.3975	50.4508	50.5042	50.5466	50.5885	50.6304	50.6674	50.7008	50.7341	50.7625	50.7873	50.8121	50.8368	50.8577	50.8753	50.8934	50.9115	50.9283	50.9404	50.9527	50.9652	50.9776	50.9876	50.9953	51.0031	51.0108	51.0186	51.0264	51.0343	51.0387	51.043	51.0474	51.0517	51.056	51.0603	51.0646
51	49.2252	49.3496	49.468	49.5792	49.6853	49.7852	49.8796	49.9649	50.049	50.1243	50.1989	50.2633	50.3266	50.3843	50.4382	50.492	50.535	50.5774	50.6199	50.6574	50.6912	50.7251	50.7539	50.7792	50.8045	50.8296	50.851	50.8689	50.8874	50.9059	50.923	50.9355	50.9481	50.9609	50.9736	50.9839	50.9918	50.9998	51.0078	51.0158	51.0238	51.0319	51.0365	51.041	51.0454	51.0499	51.0543	51.0588	51.0632
52	49.2081	49.3325	49.451	49.5623	49.6686	49.7687	49.8635	49.949	50.0336	50.1092	50.1842	50.2491	50.3129	50.3711	50.4255	50.4799	50.5234	50.5663	50.6093	50.6473	50.6817	50.7161	50.7454	50.7711	50.7968	50.8225	50.8442	50.8626	50.8814	50.9003	50.9178	50.9306	50.9435	50.9566	50.9696	50.9802	50.9884	50.9966	51.0047	51.013	51.0212	51.0295	51.0342	51.0389	51.0435	51.0481	51.0527	51.0572	51.0618
53	49.191	49.3154	49.434	49.5455	49.6519	49.7523	49.8473	49.9332	50.0181	50.0942	50.1696	50.235	50.2993	50.358	50.4129	50.4678	50.5118	50.5553	50.5988	50.6373	50.6722	50.707	50.7368	50.763	50.7892	50.8153	50.8374	50.8562	50.8754	50.8947	50.9126	50.9257	50.9389	50.9523	50.9657	50.9764	50.9849	50.9933	51.0017	51.0101	51.0186	51.0271	51.032	51.0368	51.0415	51.0463	51.051	51.0557	51.0605
54	49.1739	49.2983	49.417	49.5286	49.6352	49.7358	49.8311	49.9174	50.0026	50.0791	50.155	50.2208	50.2856	50.3448	50.4002	50.4557	50.5002	50.5442	50.5882	50.6272	50.6626	50.698	50.7283	50.7549	50.7816	50.8081	50.8307	50.8498	50.8695	50.8891	50.9074	50.9208	50.9343	50.948	50.9617	50.9727	50.9814	50.99	50.9987	51.0073	51.016	51.0248	51.0298	51.0347	51.0396	51.0445	51.0493	51.0542	51.0591
55	49.1568	49.2813	49.3999	49.5117	49.6185	49.7193	49.8149	49.9015	49.9871	50.0641	50.1404	50.2067	50.2719	50.3316	50.3876	50.4436	50.4886	50.5331	50.5776	50.6172	50.6531	50.689	50.7197	50.7468	50.7739	50.8009	50.8239	50.8434	50.8635	50.8836	50.9022	50.9158	50.9297	50.9437	50.9577	50.969	50.9779	50.9868	50.9956	51.0045	51.0135	51.0224	51.0276	51.0326	51.0376	51.0427	51.0477	51.0527	51.0577
56	49.1398	49.2642	49.3829	49.4948	49.6018	49.7029	49.7987	49.8857	49.9717	50.049	50.1258	50.1925	50.2583	50.3185	50.375	50.4314	50.477	50.522	50.5671	50.6072	50.6436	50.68	50.7112	50.7387	50.7663	50.7937	50.8172	50.837	50.8575	50.878	50.8969	50.9109	50.9251	50.9394	50.9537	50.9653	50.9744	50.9835	50.9926	51.0017	51.0109	51.02	51.0253	51.0305	51.0357	51.0409	51.046	51.0512	51.0563
57	49.1227	49.2471	49.3659	49.4779	49.5851	49.6864	49.7826	49.8699	49.9562	50.034	50.1111	50.1784	50.2446	50.3053	50.3623	50.4193	50.4654	50.5109	50.5565	50.5971	50.634	50.671	50.7027	50.7307	50.7586	50.7865	50.8104	50.8307	50.8515	50.8724	50.8917	50.906	50.9205	50.9351	50.9497	50.9616	50.9709	50.9802	50.9895	50.9989	51.0083	51.0177	51.0231	51.0285	51.0338	51.0391	51.0444	51.0497	51.0549
58	49.1085	49.2329	49.3518	49.4639	49.5711	49.6726	49.769	49.8566	49.9431	50.0212	50.0987	50.1663	50.2328	50.2939	50.3513	50.4087	50.4551	50.5011	50.5471	50.5881	50.6254	50.6627	50.6948	50.7231	50.7515	50.7797	50.8039	50.8245	50.8456	50.8668	50.8865	50.9011	50.9158	50.9307	50.9456	50.9577	50.9672	50.9767	50.9862	50.9957	51.0053	51.015	51.0205	51.026	51.0315	51.0369	51.0423	51.0478	51.0532
59	49.0987	49.2231	49.342	49.4541	49.5614	49.6629	49.7594	49.847	49.9337	50.0119	50.0895	50.1572	50.2239	50.2852	50.3428	50.4003	50.447	50.4931	50.5393	50.5805	50.618	50.6556	50.6879	50.7164	50.745	50.7735	50.7979	50.8186	50.84	50.8614	50.8813	50.896	50.911	50.9261	50.9412	50.9534	50.9631	50.9728	50.9825	50.9922	51.0019	51.0117	51.0174	51.023	51.0286	51.0342	51.0397	51.0453	51.0509
60	49.0889	49.2133	49.3322	49.4443	49.5516	49.6532	49.7497	49.8375	49.9242	50.0025	50.0803	50.1482	50.2151	50.2765	50.3342	50.392	50.4388	50.4852	50.5315	50.5729	50.6107	50.6484	50.681	50.7097	50.7385	50.7672	50.7918	50.8128	50.8344	50.856	50.8761	50.891	50.9062	50.9214	50.9367	50.9492	50.959	50.9689	50.9787	50.9886	50.9985	51.0085	51.0143	51.0201	51.0258	51.0315	51.0372	51.0429	51.0486
61	49.0792	49.2035	49.3223	49.4345	49.5419	49.6435	49.7401	49.8279	49.9147	49.9932	50.0711	50.1391	50.2062	50.2677	50.3257	50.3836	50.4306	50.4772	50.5238	50.5654	50.6033	50.6413	50.674	50.703	50.732	50.7609	50.7858	50.807	50.8287	50.8506	50.8709	50.886	50.9013	50.9168	50.9323	50.9449	50.9549	50.9649	50.975	50.985	50.9951	51.0052	51.0112	51.0171	51.0229	51.0288	51.0346	51.0404	51.0463
62	49.0694	49.1937	49.3125	49.4247	49.5321	49.6338	49.7304	49.8184	49.9053	49.9839	50.0619	50.1301	50.1973	50.259	50.3171	50.3752	50.4225	50.4692	50.516	50.5578	50.596	50.6342	50.6671	50.6963	50.7255	50.7547	50.7797	50.8011	50.8231	50.8452	50.8657	50.881	50.8965	50.9122	50.9279	50.9407	50.9509	50.961	50.9712	50.9814	50.9917	51.002	51.0081	51.0141	51.0201	51.026	51.032	51.038	51.0439
63	49.0596	49.1839	49.3027	49.4149	49.5223	49.624	49.7208	49.8088	49.8958	49.9745	50.0527	50.121	50.1884	50.2503	50.3086	50.3669	50.4143	50.4613	50.5082	50.5503	50.5887	50.6271	50.6602	50.6896	50.7191	50.7484	50.7737	50.7953	50.8175	50.8398	50.8604	50.876	50.8917	50.9076	50.9234	50.9364	50.9468	50.9571	50.9675	50.9778	50.9883	50.9987	51.005	51.0111	51.0172	51.0233	51.0294	51.0355	51.0416
64	49.0498	49.1741	49.2929	49.4051	49.5126	49.6143	49.7111	49.7992	49.8864	49.9652	50.0435	50.112	50.1795	50.2415	50.3	50.3585	50.4061	50.4533	50.5005	50.5427	50.5813	50.6199	50.6533	50.6829	50.7126	50.7421	50.7676	50.7894	50.8119	50.8343	50.8552	50.8709	50.8869	50.9029	50.919	50.9322	50.9427	50.9532	50.9637	50.9742	50.9849	50.9955	51.0019	51.0081	51.0144	51.0206	51.0268	51.0331	51.0393
65	49.0401	49.1643	49.2831	49.3953	49.5028	49.6046	49.7015	49.7897	49.8769	49.9559	50.0343	50.1029	50.1706	50.2328	50.2915	50.3501	50.398	50.4453	50.4927	50.5351	50.574	50.6128	50.6464	50.6762	50.7061	50.7359	50.7616	50.7836	50.8062	50.8289	50.85	50.8659	50.8821	50.8983	50.9146	50.9279	50.9386	50.9493	50.96	50.9707	50.9815	50.9922	50.9988	51.0052	51.0115	51.0179	51.0243	51.0306	51.037
66	49.0303	49.1545	49.2733	49.3855	49.493	49.5949	49.6919	49.7801	49.8675	49.9465	50.0251	50.0939	50.1617	50.2241	50.2829	50.3418	50.3898	50.4374	50.4849	50.5276	50.5666	50.6057	50.6395	50.6696	50.6996	50.7296	50.7555	50.7777	50.8006	50.8235	50.8448	50.8609	50.8772	50.8937	50.9101	50.9237	50.9345	50.9454	50.9562	50.9671	50.978	50.989	50.9957	51.0022	51.0087	51.0152	51.0217	51.0282	51.0347
67	49.0205	49.1447	49.2635	49.3757	49.4833	49.5852	49.6822	49.7706	49.858	49.9372	50.0159	50.0848	50.1528	50.2154	50.2744	50.3334	50.3816	50.4294	50.4772	50.52	50.5593	50.5986	50.6326	50.6629	50.6931	50.7233	50.7494	50.7719	50.795	50.8181	50.8396	50.8559	50.8724	50.8891	50.9057	50.9194	50.9304	50.9414	50.9525	50.9635	50.9746	50.9858	50.9925	50.9992	51.0058	51.0125	51.0191	51.0257	51.0324
68	49.0107	49.1349	49.2537	49.3659	49.4735	49.5755	49.6726	49.761	49.8485	49.9279	50.0067	50.0758	50.1439	50.2066	50.2658	50.3251	50.3735	50.4214	50.4694	50.5125	50.552	50.5914	50.6257	50.6562	50.6867	50.7171	50.7434	50.7661	50.7893	50.8127	50.8344	50.8509	50.8676	50.8844	50.9013	50.9152	50.9264	50.9375	50.9487	50.9599	50.9712	50.9825	50.9894	50.9962	51.003	51.0098	51.0165	51.0233	51.03
69	49.0009	49.1251	49.2439	49.3561	49.4637	49.5658	49.6629	49.7515	49.8391	49.9186	49.9975	50.0667	50.135	50.1979	50.2573	50.3167	50.3653	50.4135	50.4616	50.5049	50.5446	50.5843	50.6188	50.6495	50.6802	50.7108	50.7373	50.7602	50.7837	50.8072	50.8292	50.8458	50.8628	50.8798	50.8969	50.9109	50.9223	50.9336	50.945	50.9563	50.9678	50.9793	50.9863	50.9932	51.0001	51.007	51.0139	51.0208	51.0277
70	48.9912	49.1153	49.2341	49.3463	49.454	49.5561	49.6533	49.7419	49.8296	49.9092	49.9883	50.0577	50.1261	50.1892	50.2487	50.3083	50.3571	50.4055	50.4539	50.4974	50.5373	50.5772	50.6119	50.6428	50.6737	50.7045	50.7313	50.7544	50.7781	50.8018	50.824	50.8408	50.8579	50.8752	50.8924	50.9067	50.9182	50.9297	50.9412	50.9528	50.9644	50.976	50.9832	50.9903	50.9973	51.0043	51.0114	51.0184	51.0254
71	48.9814	49.1054	49.2243	49.3365	49.4442	49.5463	49.6436	49.7324	49.8202	49.8999	49.979	50.0486	50.1172	50.1804	50.2402	50.3	50.349	50.3975	50.4461	50.4898	50.5299	50.5701	50.6049	50.6361	50.6672	50.6983	50.7252	50.7485	50.7724	50.7964	50.8188	50.8358	50.8531	50.8706	50.888	50.9024	50.9141	50.9258	50.9375	50.9492	50.961	50.9728	50.9801	50.9873	50.9945	51.0016	51.0088	51.0159	51.0231
72	48.9716	49.0956	49.2144	49.3267	49.4345	49.5366	49.634	49.7228	49.8107	49.8906	49.9698	50.0395	50.1083	50.1717	50.2317	50.2916	50.3408	50.3896	50.4383	50.4822	50.5226	50.5629	50.598	50.6294	50.6607	50.692	50.7192	50.7427	50.7668	50.791	50.8136	50.8308	50.8483	50.8659	50.8836	50.8982	50.91	50.9219	50.9337	50.9456	50.9576	50.9695	50.977	50.9843	50.9916	50.9989	51.0062	51.0135	51.0208
73	48.9618	49.0858	49.2046	49.317	49.4247	49.5269	49.6244	49.7133	49.8013	49.8812	49.9606	50.0305	50.0994	50.163	50.2231	50.2832	50.3326	50.3816	50.4306	50.4747	50.5152	50.5558	50.5911	50.6227	50.6542	50.6857	50.7131	50.7368	50.7612	50.7856	50.8083	50.8258	50.8435	50.8613	50.8791	50.8939	50.9059	50.918	50.93	50.942	50.9541	50.9663	50.9739	50.9813	50.9888	50.9962	51.0036	51.011	51.0185
74	48.9521	49.076	49.1948	49.3072	49.4149	49.5172	49.6147	49.7037	49.7918	49.8719	49.9514	50.0214	50.0905	50.1543	50.2146	50.2749	50.3245	50.3736	50.4228	50.4671	50.5079	50.5487	50.5842	50.616	50.6478	50.6795	50.7071	50.731	50.7556	50.7802	50.8031	50.8208	50.8386	50.8567	50.8747	50.8897	50.9019	50.914	50.9262	50.9384	50.9507	50.9631	50.9708	50.9784	50.9859	50.9935	51.001	51.0086	51.0162
75	48.9423	49.0662	49.185	49.2974	49.4052	49.5075	49.6051	49.6942	49.7824	49.8626	49.9422	50.0124	50.0816	50.1455	50.206	50.2665	50.3163	50.3657	50.415	50.4596	50.5006	50.5416	50.5773	50.6093	50.6413	50.6732	50.701	50.7252	50.7499	50.7747	50.7979	50.8157	50.8338	50.852	50.8703	50.8854	50.8978	50.9101	50.9225	50.9348	50.9473	50.9598	50.9677	50.9754	50.9831	50.9908	50.9984	51.0061	51.0138
76	48.9325	49.0564	49.1752	49.2876	49.3954	49.4978	49.5954	49.6846	49.7729	49.8532	49.933	50.0033	50.0727	50.1368	50.1975	50.2581	50.3081	50.3577	50.4073	50.452	50.4932	50.5344	50.5704	50.6026	50.6348	50.667	50.695	50.7193	50.7443	50.7693	50.7927	50.8107	50.829	50.8474	50.8658	50.8812	50.8937	50.9062	50.9187	50.9313	50.9439	50.9566	50.9645	50.9724	50.9802	50.988	50.9959	51.0037	51.0115
77	48.9227	49.0466	49.1654	49.2778	49.3856	49.4881	49.5858	49.6751	49.7634	49.8439	49.9238	49.9943	50.0638	50.1281	50.1889	50.2498	50.3	50.3497	50.3995	50.4444	50.4859	50.5273	50.5635	50.5959	50.6283	50.6607	50.6889	50.7135	50.7387	50.7639	50.7875	50.8057	50.8242	50.8428	50.8614	50.8769	50.8896	50.9023	50.915	50.9277	50.9405	50.9533	50.9614	50.9694	50.9774	50.9853	50.9933	51.0012	51.0092
78	48.913	49.0368	49.1556	49.268	49.3759	49.4783	49.5761	49.6655	49.754	49.8346	49.9146	49.9852	50.0549	50.1193	50.1804	50.2414	50.2918	50.3418	50.3917	50.4369	50.4785	50.5202	50.5566	50.5892	50.6218	50.6544	50.6829	50.7076	50.733	50.7585	50.7823	50.8007	50.8193	50.8382	50.857	50.8727	50.8855	50.8984	50.9112	50.9241	50.9371	50.9501	50.9583	50.9664	50.9745	50.9826	50.9907	50.9988	51.0069
79	48.9032	49.027	49.1458	49.2582	49.3661	49.4686	49.5665	49.656	49.7445	49.8253	49.9054	49.9762	50.046	50.1106	50.1718	50.233	50.2836	50.3338	50.3839	50.4293	50.4712	50.5131	50.5497	50.5825	50.6154	50.6482	50.6768	50.7018	50.7274	50.7531	50.7771	50.7957	50.8145	50.8335	50.8526	50.8684	50.8815	50.8945	50.9075	50.9205	50.9337	50.9468	50.9552	50.9635	50.9717	50.9799	50.9881	50.9963	51.0046
80	48.8934	49.0172	49.136	49.2484	49.3563	49.4589	49.5568	49.6464	49.7351	49.8159	49.8962	49.9671	50.0371	50.1019	50.1633	50.2247	50.2755	50.3258	50.3762	50.4218	50.4639	50.5059	50.5428	50.5758	50.6089	50.6419	50.6708	50.6959	50.7218	50.7476	50.7719	50.7906	50.8097	50.8289	50.8481	50.8642	50.8774	50.8905	50.9037	50.9169	50.9303	50.9436	50.9521	50.9605	50.9688	50.9772	50.9855	50.9939	51.0023
81	48.8836	49.0074	49.1262	49.2386	49.3466	49.4492	49.5472	49.6369	49.7256	49.8066	49.887	49.9581	50.0282	50.0932	50.1547	50.2163	50.2673	50.3179	50.3684	50.4142	50.4565	50.4988	50.5359	50.5691	50.6024	50.6356	50.6647	50.6901	50.7161	50.7422	50.7667	50.7856	50.8049	50.8243	50.8437	50.8599	50.8733	50.8866	50.9	50.9133	50.9268	50.9403	50.949	50.9575	50.966	50.9745	50.983	50.9915	50.9999
82	48.8739	48.9976	49.1163	49.2288	49.3368	49.4395	49.5376	49.6273	49.7162	49.7973	49.8778	49.949	50.0193	50.0844	50.1462	50.2079	50.2591	50.3099	50.3606	50.4067	50.4492	50.4917	50.5289	50.5624	50.5959	50.6294	50.6587	50.6843	50.7105	50.7368	50.7615	50.7806	50.8	50.8197	50.8393	50.8557	50.8692	50.8827	50.8962	50.9098	50.9234	50.9371	50.9459	50.9545	50.9631	50.9718	50.9804	50.989	50.9976
83	48.8641	48.9878	49.1065	49.219	49.3271	49.4298	49.5279	49.6178	49.7067	49.7879	49.8686	49.94	50.0104	50.0757	50.1376	50.1996	50.251	50.3019	50.3529	50.3991	50.4418	50.4846	50.522	50.5557	50.5894	50.6231	50.6526	50.6784	50.7049	50.7314	50.7562	50.7756	50.7952	50.815	50.8348	50.8515	50.8651	50.8788	50.8925	50.9062	50.92	50.9339	50.9428	50.9515	50.9603	50.969	50.9778	50.9866	50.9953
84	48.8543	48.978	49.0967	49.2092	49.3173	49.4201	49.5183	49.6082	49.6972	49.7786	49.8594	49.9309	50.0015	50.067	50.1291	50.1912	50.2428	50.294	50.3451	50.3915	50.4345	50.4774	50.5151	50.549	50.5829	50.6168	50.6466	50.6726	50.6992	50.726	50.751	50.7706	50.7904	50.8104	50.8304	50.8472	50.861	50.8749	50.8887	50.9026	50.9166	50.9306	50.9397	50.9486	50.9574	50.9663	50.9752	50.9841	50.993
85	48.8445	48.9682	49.0869	49.1994	49.3075	49.4103	49.5086	49.5987	49.6878	49.7693	49.8502	49.9219	49.9926	50.0582	50.1205	50.1828	50.2346	50.286	50.3373	50.384	50.4271	50.4703	50.5082	50.5423	50.5765	50.6106	50.6405	50.6667	50.6936	50.7206	50.7458	50.7655	50.7856	50.8058	50.826	50.843	50.857	50.871	50.885	50.899	50.9132	50.9274	50.9365	50.9456	50.9546	50.9636	50.9726	50.9817	50.9907
86	48.8348	48.9584	49.0771	49.1896	49.2978	49.4006	49.499	49.5891	49.6783	49.7599	49.841	49.9128	49.9837	50.0495	50.112	50.1745	50.2265	50.278	50.3296	50.3764	50.4198	50.4632	50.5013	50.5356	50.57	50.6043	50.6345	50.6609	50.688	50.7151	50.7406	50.7605	50.7808	50.8012	50.8215	50.8387	50.8529	50.867	50.8812	50.8954	50.9098	50.9241	50.9334	50.9426	50.9518	50.9609	50.9701	50.9792	50.9884
87	48.825	48.9486	49.0673	49.1798	49.288	49.3909	49.4893	49.5796	49.6689	49.7506	49.8318	49.9038	49.9748	50.0408	50.1034	50.1661	50.2183	50.2701	50.3218	50.3689	50.4125	50.4561	50.4944	50.529	50.5635	50.598	50.6284	50.655	50.6824	50.7097	50.7354	50.7555	50.7759	50.7965	50.8171	50.8345	50.8488	50.8631	50.8775	50.8919	50.9064	50.9209	50.9303	50.9396	50.9489	50.9582	50.9675	50.9768	50.986
88	48.8152	48.9388	49.0575	49.17	49.2782	49.3812	49.4797	49.57	49.6594	49.7413	49.8226	49.8947	49.9659	50.0321	50.0949	50.1577	50.2101	50.2621	50.314	50.3613	50.4051	50.4489	50.4875	50.5223	50.557	50.5918	50.6224	50.6492	50.6767	50.7043	50.7302	50.7505	50.7711	50.7919	50.8127	50.8302	50.8447	50.8592	50.8737	50.8883	50.903	50.9176	50.9272	50.9366	50.9461	50.9555	50.9649	50.9743	50.9837
89	48.8054	48.929	49.0477	49.1602	49.2685	49.3715	49.4701	49.5605	49.65	49.7319	49.8134	49.8857	49.957	50.0233	50.0864	50.1494	50.202	50.2541	50.3063	50.3537	50.3978	50.4418	50.4806	50.5156	50.5505	50.5855	50.6163	50.6434	50.6711	50.6989	50.725	50.7455	50.7663	50.7873	50.8083	50.826	50.8406	50.8553	50.87	50.8847	50.8995	50.9144	50.9241	50.9337	50.9432	50.9528	50.9623	50.9719	50.9814
90	48.7956	48.9192	49.0379	49.1504	49.2587	49.3618	49.4604	49.5509	49.6405	49.7226	49.8042	49.8766	49.9481	50.0146	50.0778	50.141	50.1938	50.2462	50.2985	50.3462	50.3904	50.4347	50.4737	50.5089	50.5441	50.5792	50.6103	50.6375	50.6655	50.6935	50.7198	50.7405	50.7615	50.7826	50.8038	50.8217	50.8365	50.8514	50.8662	50.8811	50.8961	50.9112	50.921	50.9307	50.9404	50.95	50.9597	50.9694	50.9791
91	48.7859	48.9094	49.0281	49.1406	49.249	49.3521	49.4508	49.5414	49.6311	49.7133	49.795	49.8676	49.9392	50.0059	50.0693	50.1327	50.1856	50.2382	50.2907	50.3386	50.3831	50.4276	50.4668	50.5022	50.5376	50.573	50.6042	50.6317	50.6598	50.6881	50.7146	50.7354	50.7566	50.778	50.7994	50.8175	50.8325	50.8475	50.8625	50.8775	50.8927	50.9079	50.9179	50.9277	50.9375	50.9473	50.9572	50.967	50.9768
92	48.7761	48.8996	49.0182	49.1309	49.2392	49.3424	49.4411	49.5318	49.6216	49.704	49.7858	49.8585	49.9303	49.9971	50.0607	50.1243	50.1775	50.2302	50.283	50.3311	50.3758	50.4204	50.4599	50.4955	50.5311	50.5667	50.5982	50.6258	50.6542	50.6826	50.7094	50.7304	50.7518	50.7734	50.795	50.8132	50.8284	50.8436	50.8587	50.8739	50.8893	50.9047	50.9148	50.9247	50.9347	50.9446	50.9546	50.9645	50.9745
93	48.7663	48.8898	49.0084	49.1211	49.2294	49.3326	49.4315	49.5223	49.6121	49.6946	49.7766	49.8495	49.9214	49.9884	50.0522	50.1159	50.1693	50.2223	50.2752	50.3235	50.3684	50.4133	50.4529	50.4888	50.5246	50.5604	50.5921	50.62	50.6486	50.6772	50.7041	50.7254	50.747	50.7688	50.7905	50.809	50.8243	50.8396	50.855	50.8704	50.8859	50.9014	50.9116	50.9217	50.9318	50.9419	50.952	50.9621	50.9722
94	48.7565	48.88	48.9986	49.1113	49.2197	49.3229	49.4218	49.5127	49.6027	49.6853	49.7674	49.8404	49.9125	49.9797	50.0436	50.1076	50.1611	50.2143	50.2674	50.3159	50.3611	50.4062	50.446	50.4821	50.5181	50.5542	50.5861	50.6141	50.6429	50.6718	50.6989	50.7204	50.7422	50.7641	50.7861	50.8047	50.8202	50.8357	50.8512	50.8668	50.8825	50.8982	50.9085	50.9188	50.929	50.9392	50.9494	50.9596	50.9698
95	48.7468	48.8702	48.9888	49.1015	49.2099	49.3132	49.4122	49.5032	49.5932	49.676	49.7582	49.8314	49.9036	49.971	50.0351	50.0992	50.153	50.2063	50.2597	50.3084	50.3537	50.3991	50.4391	50.4754	50.5117	50.5479	50.58	50.6083	50.6373	50.6664	50.6937	50.7154	50.7373	50.7595	50.7817	50.8005	50.8161	50.8318	50.8475	50.8632	50.8791	50.8949	50.9054	50.9158	50.9261	50.9365	50.9468	50.9572	50.9675
96	48.737	48.8604	48.979	49.0917	49.2001	49.3035	49.4026	49.4936	49.5838	49.6666	49.749	49.8223	49.8947	49.9622	50.0265	50.0908	50.1448	50.1984	50.2519	50.3008	50.3464	50.392	50.4322	50.4687	50.5052	50.5416	50.574	50.6025	50.6317	50.661	50.6885	50.7103	50.7325	50.7549	50.7773	50.7962	50.8121	50.8279	50.8437	50.8596	50.8757	50.8917	50.9023	50.9128	50.9233	50.9338	50.9442	50.9547	50.9652
97	48.7272	48.8505	48.9692	49.0819	49.1904	49.2938	49.3929	49.4841	49.5743	49.6573	49.7398	49.8133	49.8858	49.9535	50.018	50.0825	50.1366	50.1904	50.2441	50.2933	50.3391	50.3848	50.4253	50.462	50.4987	50.5354	50.5679	50.5966	50.6261	50.6555	50.6833	50.7053	50.7277	50.7503	50.7728	50.792	50.808	50.824	50.84	50.856	50.8722	50.8884	50.8992	50.9098	50.9204	50.9311	50.9417	50.9523	50.9629
98	48.7174	48.8407	48.9594	49.0721	49.1806	49.2841	49.3833	49.4745	49.5649	49.648	49.7306	49.8042	49.8769	49.9448	50.0094	50.0741	50.1285	50.1824	50.2364	50.2857	50.3317	50.3777	50.4184	50.4553	50.4922	50.5291	50.5619	50.5908	50.6204	50.6501	50.6781	50.7003	50.7229	50.7456	50.7684	50.7877	50.8039	50.8201	50.8362	50.8525	50.8688	50.8852	50.8961	50.9068	50.9176	50.9283	50.9391	50.9498	50.9606
99	48.7077	48.8309	48.9496	49.0623	49.1708	49.2744	49.3736	49.465	49.5554	49.6386	49.7214	49.7952	49.868	49.936	50.0009	50.0657	50.1203	50.1744	50.2286	50.2782	50.3244	50.3706	50.4115	50.4486	50.4857	50.5228	50.5558	50.5849	50.6148	50.6447	50.6729	50.6953	50.718	50.741	50.764	50.7835	50.7998	50.8161	50.8325	50.8489	50.8654	50.882	50.893	50.9039	50.9147	50.9256	50.9365	50.9474	50.9583
100	48.6979	48.8211	48.9398	49.0525	49.1611	49.2646	49.364	49.4554	49.5459	49.6293	49.7122	49.7861	49.8591	49.9273	49.9923	50.0574	50.1121	50.1665	50.2208	50.2706	50.317	50.3635	50.4046	50.4419	50.4792	50.5166	50.5498	50.5791	50.6092	50.6393	50.6677	50.6903	50.7132	50.7364	50.7595	50.7792	50.7957	50.8122	50.8287	50.8453	50.862	50.8787	50.8899	50.9009	50.9119	50.9229	50.9339	50.9449	50.9559
101	48.6881	48.8113	48.93	49.0427	49.1513	49.2549	49.3543	49.4459	49.5365	49.62	49.703	49.777	49.8502	49.9186	49.9838	50.049	50.104	50.1585	50.2131	50.263	50.3097	50.3563	50.3977	50.4352	50.4728	50.5103	50.5437	50.5732	50.6035	50.6339	50.6625	50.6853	50.7084	50.7318	50.7551	50.775	50.7916	50.8083	50.825	50.8417	50.8586	50.8755	50.8868	50.8979	50.909	50.9202	50.9313	50.9425	50.9536
102	48.6783	48.8015	48.9201	49.0329	49.1416	49.2452	49.3447	49.4363	49.527	49.6106	49.6938	49.768	49.8413	49.9098	49.9752	50.0406	50.0958	50.1505	50.2053	50.2555	50.3023	50.3492	50.3908	50.4285	50.4663	50.504	50.5376	50.5674	50.5979	50.6285	50.6573	50.6802	50.7036	50.7271	50.7507	50.7707	50.7876	50.8044	50.8212	50.8381	50.8552	50.8722	50.8836	50.8949	50.9062	50.9175	50.9288	50.94	50.9513
103	48.6686	48.7917	48.9103	49.0231	49.1318	49.2355	49.335	49.4268	49.5176	49.6013	49.6846	49.7589	49.8324	49.9011	49.9667	50.0323	50.0876	50.1426	50.1975	50.2479	50.295	50.3421	50.3838	50.4218	50.4598	50.4978	50.5316	50.5616	50.5923	50.623	50.652	50.6752	50.6988	50.7225	50.7462	50.7665	50.7835	50.8005	50.8175	50.8345	50.8518	50.869	50.8805	50.8919	50.9034	50.9148	50.9262	50.9376	50.949
104	48.6588	48.7819	48.9005	49.0133	49.122	49.2258	49.3254	49.4172	49.5081	49.592	49.6754	49.7499	49.8235	49.8924	49.9581	50.0239	50.0795	50.1346	50.1897	50.2404	50.2877	50.335	50.3769	50.4151	50.4533	50.4915	50.5255	50.5557	50.5866	50.6176	50.6468	50.6702	50.6939	50.7179	50.7418	50.7622	50.7794	50.7966	50.8137	50.831	50.8483	50.8657	50.8774	50.889	50.9005	50.9121	50.9236	50.9351	50.9467
105	48.649	48.7721	48.8907	49.0035	49.1123	49.2161	49.3158	49.4077	49.4987	49.5827	49.6662	49.7408	49.8146	49.8837	49.9496	50.0155	50.0713	50.1266	50.182	50.2328	50.2803	50.3278	50.37	50.4084	50.4468	50.4853	50.5195	50.5499	50.581	50.6122	50.6416	50.6652	50.6891	50.7132	50.7374	50.758	50.7753	50.7927	50.81	50.8274	50.8449	50.8625	50.8743	50.886	50.8977	50.9093	50.921	50.9327	50.9444
106	48.6392	48.7623	48.8809	48.9937	49.1025	49.2064	49.3061	49.3981	49.4892	49.5733	49.657	49.7318	49.8057	49.8749	49.9411	50.0072	50.0631	50.1187	50.1742	50.2252	50.273	50.3207	50.3631	50.4017	50.4404	50.479	50.5134	50.544	50.5754	50.6068	50.6364	50.6602	50.6843	50.7086	50.733	50.7537	50.7712	50.7887	50.8062	50.8238	50.8415	50.8593	50.8712	50.883	50.8948	50.9066	50.9184	50.9302	50.9421
107	48.6294	48.7525	48.8711	48.9839	49.0927	49.1966	49.2965	49.3885	49.4798	49.564	49.6478	49.7227	49.7968	49.8662	49.9325	49.9988	50.055	50.1107	50.1664	50.2177	50.2656	50.3136	50.3562	50.395	50.4339	50.4727	50.5074	50.5382	50.5697	50.6014	50.6312	50.6551	50.6795	50.704	50.7285	50.7495	50.7671	50.7848	50.8025	50.8202	50.8381	50.856	50.8681	50.88	50.892	50.9039	50.9159	50.9278	50.9397
108	48.6197	48.7427	48.8613	48.9741	49.083	49.1869	49.2868	49.379	49.4703	49.5547	49.6385	49.7137	49.7879	49.8575	49.924	49.9904	50.0468	50.1027	50.1587	50.2101	50.2583	50.3065	50.3493	50.3883	50.4274	50.4665	50.5013	50.5323	50.5641	50.596	50.626	50.6501	50.6746	50.6994	50.7241	50.7452	50.7631	50.7809	50.7987	50.8166	50.8347	50.8528	50.865	50.877	50.8891	50.9012	50.9133	50.9253	50.9374
109	48.6099	48.7329	48.8515	48.9643	49.0732	49.1772	49.2772	49.3694	49.4608	49.5453	49.6293	49.7046	49.779	49.8487	49.9154	49.9821	50.0386	50.0948	50.1509	50.2026	50.251	50.2993	50.3424	50.3817	50.4209	50.4602	50.4953	50.5265	50.5585	50.5905	50.6208	50.6451	50.6698	50.6947	50.7197	50.741	50.759	50.777	50.795	50.813	50.8313	50.8495	50.8619	50.8741	50.8863	50.8985	50.9107	50.9229	50.9351
110	48.6001	48.7231	48.8417	48.9545	49.0634	49.1675	49.2675	49.3599	49.4514	49.536	49.6201	49.6956	49.7701	49.84	49.9069	49.9737	50.0305	50.0868	50.1431	50.195	50.2436	50.2922	50.3355	50.375	50.4144	50.4539	50.4892	50.5207	50.5529	50.5851	50.6156	50.6401	50.665	50.6901	50.7152	50.7367	50.7549	50.7731	50.7912	50.8095	50.8279	50.8463	50.8588	50.8711	50.8834	50.8958	50.9081	50.9205	50.9328
111	48.5903	48.7133	48.8319	48.9448	49.0537	49.1578	49.2579	49.3503	49.4419	49.5267	49.6109	49.6865	49.7612	49.8313	49.8983	49.9653	50.0223	50.0788	50.1354	50.1875	50.2363	50.2851	50.3286	50.3683	50.408	50.4477	50.4832	50.5148	50.5472	50.5797	50.6104	50.6351	50.6602	50.6855	50.7108	50.7325	50.7508	50.7692	50.7875	50.8059	50.8245	50.843	50.8556	50.8681	50.8806	50.8931	50.9055	50.918	50.9305
112	48.5806	48.7035	48.8221	48.935	49.0439	49.1481	49.2483	49.3408	49.4325	49.5173	49.6017	49.6775	49.7523	49.8226	49.8898	49.957	50.0141	50.0709	50.1276	50.1799	50.2289	50.278	50.3217	50.3616	50.4015	50.4414	50.4771	50.509	50.5416	50.5743	50.6052	50.63	50.6553	50.6809	50.7064	50.7282	50.7467	50.7652	50.7837	50.8023	50.821	50.8398	50.8525	50.8651	50.8777	50.8903	50.9029	50.9156	50.9282
113	48.5708	48.6937	48.8122	48.9252	49.0342	49.1384	49.2386	49.3312	49.423	49.508	49.5925	49.6684	49.7434	49.8138	49.8812	49.9486	50.006	50.0629	50.1198	50.1723	50.2216	50.2708	50.3148	50.3549	50.395	50.4351	50.4711	50.5031	50.536	50.5689	50.5999	50.625	50.6505	50.6762	50.7019	50.724	50.7427	50.7613	50.78	50.7987	50.8176	50.8365	50.8494	50.8621	50.8749	50.8876	50.9004	50.9131	50.9258
114	48.561	48.6839	48.8024	48.9154	49.0244	49.1286	49.229	49.3217	49.4136	49.4987	49.5833	49.6594	49.7345	49.8051	49.8727	49.9403	49.9978	50.0549	50.1121	50.1648	50.2142	50.2637	50.3078	50.3482	50.3885	50.4289	50.465	50.4973	50.5303	50.5634	50.5947	50.62	50.6457	50.6716	50.6975	50.7197	50.7386	50.7574	50.7762	50.7951	50.8142	50.8333	50.8463	50.8592	50.872	50.8849	50.8978	50.9107	50.9235
115	48.5512	48.6741	48.7926	48.9056	49.0146	49.1189	49.2193	49.3121	49.4041	49.4894	49.5741	49.6503	49.7256	49.7964	49.8641	49.9319	49.9896	50.047	50.1043	50.1572	50.2069	50.2566	50.3009	50.3415	50.382	50.4226	50.459	50.4914	50.5247	50.558	50.5895	50.615	50.6409	50.667	50.6931	50.7155	50.7345	50.7535	50.7725	50.7916	50.8108	50.8301	50.8432	50.8562	50.8692	50.8822	50.8952	50.9082	50.9212
116	48.5449	48.6677	48.7863	48.8992	49.0083	49.1126	49.213	49.3058	49.3978	49.4831	49.568	49.6442	49.7196	49.7904	49.8582	49.9261	49.9839	50.0413	50.0988	50.1518	50.2016	50.2513	50.2958	50.3364	50.3771	50.4178	50.4543	50.4868	50.5202	50.5537	50.5853	50.6108	50.6368	50.663	50.6893	50.7118	50.7309	50.75	50.7691	50.7882	50.8076	50.8269	50.8402	50.8533	50.8664	50.8795	50.8925	50.9056	50.9187
117	48.5395	48.6623	48.7808	48.8937	49.0028	49.1071	49.2075	49.3004	49.3924	49.4777	49.5626	49.6388	49.7143	49.7851	49.853	49.9209	49.9788	50.0363	50.0938	50.1469	50.1967	50.2466	50.2911	50.3318	50.3726	50.4133	50.4499	50.4826	50.516	50.5495	50.5812	50.6069	50.633	50.6593	50.6856	50.7082	50.7274	50.7466	50.7657	50.785	50.8044	50.8239	50.8372	50.8503	50.8635	50.8767	50.8899	50.903	50.9162
118	48.534	48.6568	48.7753	48.8882	48.9973	49.1016	49.202	49.2949	49.3869	49.4723	49.5571	49.6335	49.7089	49.7798	49.8478	49.9157	49.9737	50.0312	50.0888	50.1419	50.1919	50.2418	50.2864	50.3272	50.368	50.4089	50.4455	50.4783	50.5118	50.5454	50.5772	50.6029	50.6291	50.6555	50.6819	50.7046	50.7239	50.7431	50.7624	50.7817	50.8013	50.8208	50.8342	50.8474	50.8607	50.8739	50.8872	50.9004	50.9137
119	48.5286	48.6513	48.7698	48.8827	48.9917	49.0961	49.1965	49.2894	49.3814	49.4668	49.5517	49.6281	49.7036	49.7746	49.8425	49.9105	49.9686	50.0262	50.0838	50.137	50.187	50.237	50.2817	50.3226	50.3635	50.4044	50.4411	50.474	50.5076	50.5413	50.5732	50.599	50.6253	50.6517	50.6782	50.701	50.7204	50.7397	50.7591	50.7785	50.7981	50.8177	50.8312	50.8445	50.8578	50.8712	50.8845	50.8979	50.9112
120	48.5231	48.6458	48.7643	48.8772	48.9862	49.0906	49.191	49.2839	49.376	49.4614	49.5463	49.6227	49.6983	49.7693	49.8373	49.9054	49.9635	50.0211	50.0788	50.1321	50.1822	50.2322	50.277	50.318	50.3589	50.3999	50.4368	50.4697	50.5034	50.5372	50.5691	50.5951	50.6214	50.648	50.6745	50.6974	50.7169	50.7363	50.7557	50.7752	50.7949	50.8146	50.8282	50.8416	50.855	50.8684	50.8818	50.8953	50.9087
121	48.5177	48.6404	48.7588	48.8717	48.9807	49.085	49.1855	49.2784	49.3705	49.4559	49.5409	49.6174	49.6929	49.764	49.8321	49.9002	49.9583	50.0161	50.0738	50.1272	50.1773	50.2275	50.2723	50.3134	50.3544	50.3955	50.4324	50.4654	50.4992	50.5331	50.5651	50.5911	50.6175	50.6442	50.6709	50.6938	50.7133	50.7329	50.7524	50.772	50.7918	50.8116	50.8252	50.8387	50.8522	50.8657	50.8792	50.8927	50.9062
122	48.5122	48.6349	48.7533	48.8662	48.9752	49.0795	49.18	49.2729	49.365	49.4505	49.5355	49.612	49.6876	49.7587	49.8269	49.895	49.9532	50.011	50.0688	50.1222	50.1725	50.2227	50.2676	50.3087	50.3499	50.391	50.428	50.4611	50.495	50.529	50.5611	50.5872	50.6137	50.6404	50.6672	50.6902	50.7098	50.7295	50.7491	50.7687	50.7886	50.8085	50.8222	50.8358	50.8493	50.8629	50.8765	50.8901	50.9036
123	48.5068	48.6294	48.7478	48.8607	48.9697	49.074	49.1745	49.2675	49.3596	49.4451	49.5301	49.6066	49.6823	49.7534	49.8216	49.8898	49.9481	50.006	50.0638	50.1173	50.1676	50.2179	50.2629	50.3041	50.3453	50.3866	50.4236	50.4568	50.4908	50.5248	50.5571	50.5832	50.6098	50.6367	50.6635	50.6866	50.7063	50.726	50.7457	50.7655	50.7855	50.8054	50.8192	50.8328	50.8465	50.8601	50.8738	50.8875	50.9011
124	48.5013	48.6239	48.7423	48.8552	48.9642	49.0685	49.169	49.262	49.3541	49.4396	49.5247	49.6013	49.6769	49.7481	49.8164	49.8846	49.943	50.0009	50.0588	50.1124	50.1628	50.2131	50.2582	50.2995	50.3408	50.3821	50.4193	50.4525	50.4866	50.5207	50.553	50.5793	50.606	50.6329	50.6598	50.683	50.7028	50.7226	50.7424	50.7622	50.7823	50.8023	50.8162	50.8299	50.8437	50.8574	50.8711	50.8849	50.8986
125	48.4959	48.6185	48.7368	48.8497	48.9587	49.063	49.1635	49.2565	49.3486	49.4342	49.5193	49.5959	49.6716	49.7429	49.8112	49.8795	49.9379	49.9959	50.0538	50.1075	50.1579	50.2084	50.2535	50.2949	50.3363	50.3777	50.4149	50.4482	50.4824	50.5166	50.549	50.5753	50.6021	50.6291	50.6562	50.6795	50.6993	50.7192	50.7391	50.759	50.7791	50.7993	50.8132	50.827	50.8408	50.8546	50.8684	50.8823	50.8961
126	48.4904	48.613	48.7313	48.8442	48.9532	49.0575	49.158	49.251	49.3432	49.4288	49.5139	49.5905	49.6663	49.7376	49.8059	49.8743	49.9328	49.9908	50.0488	50.1026	50.1531	50.2036	50.2488	50.2903	50.3317	50.3732	50.4105	50.444	50.4782	50.5125	50.545	50.5714	50.5983	50.6254	50.6525	50.6759	50.6958	50.7158	50.7357	50.7558	50.776	50.7962	50.8102	50.8241	50.838	50.8519	50.8658	50.8797	50.8936
127	48.485	48.6075	48.7258	48.8387	48.9477	49.052	49.1525	49.2455	49.3377	49.4233	49.5085	49.5851	49.661	49.7323	49.8007	49.8691	49.9276	49.9857	50.0439	50.0976	50.1482	50.1988	50.2441	50.2857	50.3272	50.3687	50.4061	50.4397	50.474	50.5084	50.5409	50.5675	50.5944	50.6216	50.6488	50.6723	50.6923	50.7124	50.7324	50.7525	50.7728	50.7931	50.8072	50.8212	50.8351	50.8491	50.8631	50.8771	50.891
128	48.4795	48.602	48.7203	48.8332	48.9422	49.0465	49.147	49.24	49.3322	49.4179	49.5031	49.5798	49.6556	49.727	49.7955	49.8639	49.9225	49.9807	50.0389	50.0927	50.1434	50.1941	50.2394	50.281	50.3226	50.3643	50.4018	50.4354	50.4698	50.5043	50.5369	50.5635	50.5906	50.6178	50.6451	50.6687	50.6888	50.7089	50.7291	50.7493	50.7696	50.79	50.8042	50.8182	50.8323	50.8464	50.8604	50.8745	50.8885
129	48.4741	48.5966	48.7149	48.8277	48.9366	49.041	49.1415	49.2346	49.3268	49.4124	49.4977	49.5744	49.6503	49.7217	49.7902	49.8588	49.9174	49.9756	50.0339	50.0878	50.1385	50.1893	50.2347	50.2764	50.3181	50.3598	50.3974	50.4311	50.4656	50.5001	50.5329	50.5596	50.5867	50.6141	50.6415	50.6651	50.6853	50.7055	50.7257	50.746	50.7665	50.787	50.8012	50.8153	50.8295	50.8436	50.8577	50.8719	50.886
130	48.4686	48.5911	48.7094	48.8222	48.9311	49.0355	49.136	49.2291	49.3213	49.407	49.4922	49.569	49.645	49.7164	49.785	49.8536	49.9123	49.9706	50.0289	50.0829	50.1337	50.1845	50.23	50.2718	50.3136	50.3554	50.393	50.4268	50.4614	50.496	50.5288	50.5556	50.5828	50.6103	50.6378	50.6615	50.6818	50.7021	50.7224	50.7428	50.7633	50.7839	50.7982	50.8124	50.8266	50.8408	50.8551	50.8693	50.8835
131	48.4632	48.5856	48.7039	48.8166	48.9256	49.03	49.1305	49.2236	49.3158	49.4016	49.4868	49.5637	49.6396	49.7112	49.7798	49.8484	49.9072	49.9655	50.0239	50.0779	50.1288	50.1797	50.2253	50.2672	50.309	50.3509	50.3887	50.4225	50.4572	50.4919	50.5248	50.5517	50.579	50.6065	50.6341	50.6579	50.6783	50.6987	50.7191	50.7395	50.7602	50.7808	50.7952	50.8095	50.8238	50.8381	50.8524	50.8667	50.881
132	48.4577	48.5801	48.6984	48.8111	48.9201	49.0245	49.125	49.2181	49.3104	49.3961	49.4814	49.5583	49.6343	49.7059	49.7746	49.8432	49.9021	49.9605	50.0189	50.073	50.124	50.175	50.2206	50.2626	50.3045	50.3464	50.3843	50.4182	50.453	50.4878	50.5208	50.5477	50.5751	50.6028	50.6304	50.6543	50.6748	50.6953	50.7157	50.7363	50.757	50.7777	50.7922	50.8066	50.821	50.8353	50.8497	50.8641	50.8785
133	48.4523	48.5747	48.6929	48.8056	48.9146	49.0189	49.1195	49.2126	49.3049	49.3907	49.476	49.5529	49.629	49.7006	49.7693	49.838	49.8969	49.9554	50.0139	50.0681	50.1191	50.1702	50.2159	50.2579	50.2999	50.342	50.3799	50.4139	50.4488	50.4837	50.5168	50.5438	50.5713	50.599	50.6267	50.6507	50.6713	50.6918	50.7124	50.733	50.7538	50.7747	50.7892	50.8037	50.8181	50.8326	50.847	50.8615	50.8759
134	48.4468	48.5692	48.6874	48.8001	48.9091	49.0134	49.114	49.2071	49.2994	49.3853	49.4706	49.5476	49.6237	49.6953	49.7641	49.8329	49.8918	49.9504	50.0089	50.0632	50.1143	50.1654	50.2113	50.2533	50.2954	50.3375	50.3755	50.4096	50.4446	50.4796	50.5127	50.5399	50.5674	50.5952	50.6231	50.6472	50.6678	50.6884	50.7091	50.7298	50.7507	50.7716	50.7862	50.8007	50.8153	50.8298	50.8443	50.8589	50.8734
135	48.4414	48.5637	48.6819	48.7946	48.9036	49.0079	49.1085	49.2017	49.294	49.3798	49.4652	49.5422	49.6183	49.69	49.7589	49.8277	49.8867	49.9453	50.0039	50.0583	50.1094	50.1606	50.2066	50.2487	50.2909	50.3331	50.3712	50.4053	50.4404	50.4754	50.5087	50.5359	50.5636	50.5915	50.6194	50.6436	50.6643	50.685	50.7057	50.7265	50.7475	50.7685	50.7832	50.7978	50.8124	50.8271	50.8417	50.8563	50.8709
136	48.4359	48.5582	48.6764	48.7891	48.8981	49.0024	49.103	49.1962	49.2885	49.3744	49.4598	49.5368	49.613	49.6848	49.7536	49.8225	49.8816	49.9403	49.9989	50.0533	50.1046	50.1559	50.2019	50.2441	50.2863	50.3286	50.3668	50.4011	50.4362	50.4713	50.5047	50.532	50.5597	50.5877	50.6157	50.64	50.6608	50.6816	50.7024	50.7233	50.7444	50.7654	50.7803	50.7949	50.8096	50.8243	50.839	50.8537	50.8684
137	48.4305	48.5528	48.6709	48.7836	48.8926	48.9969	49.0975	49.1907	49.283	49.3689	49.4544	49.5315	49.6077	49.6795	49.7484	49.8173	49.8765	49.9352	49.9939	50.0484	50.0998	50.1511	50.1972	50.2395	50.2818	50.3242	50.3624	50.3968	50.432	50.4672	50.5006	50.528	50.5559	50.5839	50.612	50.6364	50.6573	50.6782	50.6991	50.72	50.7412	50.7624	50.7773	50.792	50.8068	50.8215	50.8363	50.8511	50.8659
138	48.425	48.5473	48.6654	48.7781	48.8871	48.9914	49.092	49.1852	49.2776	49.3635	49.449	49.5261	49.6023	49.6742	49.7432	49.8122	49.8714	49.9302	49.989	50.0435	50.0949	50.1463	50.1925	50.2349	50.2773	50.3197	50.358	50.3925	50.4278	50.4631	50.4966	50.5241	50.552	50.5802	50.6084	50.6328	50.6538	50.6747	50.6957	50.7168	50.738	50.7593	50.7743	50.7891	50.8039	50.8188	50.8336	50.8485	50.8634
139	48.4196	48.5418	48.6599	48.7726	48.8816	48.9859	49.0865	49.1797	49.2721	49.3581	49.4436	49.5207	49.597	49.6689	49.7379	49.807	49.8662	49.9251	49.984	50.0386	50.0901	50.1415	50.1878	50.2302	50.2727	50.3152	50.3537	50.3882	50.4236	50.459	50.4926	50.5201	50.5481	50.5764	50.6047	50.6292	50.6503	50.6713	50.6924	50.7135	50.7349	50.7562	50.7713	50.7861	50.8011	50.816	50.831	50.8459	50.8608
140	48.4141	48.5363	48.6544	48.7671	48.876	48.9804	49.081	49.1742	49.2666	49.3526	49.4382	49.5153	49.5917	49.6636	49.7327	49.8018	49.8611	49.9201	49.979	50.0337	50.0852	50.1368	50.1831	50.2256	50.2682	50.3108	50.3493	50.3839	50.4193	50.4549	50.4885	50.5162	50.5443	50.5727	50.601	50.6256	50.6468	50.6679	50.689	50.7103	50.7317	50.7531	50.7683	50.7832	50.7982	50.8133	50.8283	50.8433	50.8583
141	48.4087	48.5309	48.6489	48.7616	48.8705	48.9749	49.0755	49.1688	49.2612	49.3472	49.4327	49.51	49.5863	49.6583	49.7275	49.7966	49.856	49.915	49.974	50.0287	50.0804	50.132	50.1784	50.221	50.2636	50.3063	50.3449	50.3796	50.4151	50.4507	50.4845	50.5122	50.5404	50.5689	50.5973	50.622	50.6433	50.6645	50.6857	50.707	50.7285	50.7501	50.7653	50.7803	50.7954	50.8105	50.8256	50.8407	50.8558
142	48.4032	48.5254	48.6434	48.7561	48.865	48.9694	49.07	49.1633	49.2557	49.3417	49.4273	49.5046	49.581	49.6531	49.7222	49.7914	49.8509	49.9099	49.969	50.0238	50.0755	50.1272	50.1737	50.2164	50.2591	50.3019	50.3405	50.3753	50.4109	50.4466	50.4805	50.5083	50.5366	50.5651	50.5937	50.6184	50.6397	50.6611	50.6824	50.7038	50.7254	50.747	50.7623	50.7774	50.7926	50.8078	50.8229	50.8381	50.8533
143	48.3978	48.5199	48.6379	48.7506	48.8595	48.9639	49.0645	49.1578	49.2502	49.3363	49.4219	49.4992	49.5757	49.6478	49.717	49.7863	49.8458	49.9049	49.964	50.0189	50.0707	50.1224	50.169	50.2118	50.2546	50.2974	50.3362	50.371	50.4067	50.4425	50.4765	50.5044	50.5327	50.5614	50.59	50.6148	50.6362	50.6576	50.679	50.7005	50.7222	50.7439	50.7593	50.7745	50.7897	50.805	50.8203	50.8355	50.8508
144	48.3923	48.5144	48.6324	48.7451	48.854	48.9584	49.059	49.1523	49.2448	49.3309	49.4165	49.4939	49.5704	49.6425	49.7118	49.7811	49.8407	49.8998	49.959	50.014	50.0658	50.1177	50.1643	50.2072	50.25	50.2929	50.3318	50.3667	50.4025	50.4384	50.4724	50.5004	50.5289	50.5576	50.5863	50.6113	50.6327	50.6542	50.6757	50.6973	50.7191	50.7408	50.7563	50.7716	50.7869	50.8022	50.8176	50.8329	50.8482
145	48.3868	48.5089	48.627	48.7396	48.8485	48.9528	49.0535	49.1468	49.2393	49.3254	49.4111	49.4885	49.565	49.6372	49.7066	49.7759	49.8356	49.8948	49.954	50.009	50.061	50.1129	50.1596	50.2025	50.2455	50.2885	50.3274	50.3625	50.3983	50.4343	50.4684	50.4965	50.525	50.5538	50.5826	50.6077	50.6292	50.6508	50.6724	50.694	50.7159	50.7378	50.7533	50.7686	50.7841	50.7995	50.8149	50.8303	50.8457
146	48.3814	48.5035	48.6215	48.7341	48.843	48.9473	49.048	49.1413	49.2338	49.32	49.4057	49.4831	49.5597	49.6319	49.7013	49.7707	49.8304	49.8897	49.949	50.0041	50.0561	50.1081	50.1549	50.1979	50.2409	50.284	50.323	50.3582	50.3941	50.4302	50.4644	50.4925	50.5212	50.5501	50.5789	50.6041	50.6257	50.6474	50.669	50.6908	50.7127	50.7347	50.7503	50.7657	50.7812	50.7967	50.8122	50.8277	50.8432
147	48.3759	48.498	48.616	48.7286	48.8375	48.9418	49.0425	49.1358	49.2284	49.3146	49.4003	49.4778	49.5544	49.6266	49.6961	49.7655	49.8253	49.8847	49.944	49.9992	50.0513	50.1033	50.1502	50.1933	50.2364	50.2796	50.3187	50.3539	50.3899	50.426	50.4603	50.4886	50.5173	50.5463	50.5753	50.6005	50.6222	50.644	50.6657	50.6875	50.7096	50.7316	50.7473	50.7628	50.7784	50.794	50.8095	50.8251	50.8407
148	48.3705	48.4925	48.6105	48.7231	48.832	48.9363	49.037	49.1304	49.2229	49.3091	49.3949	49.4724	49.549	49.6214	49.6909	49.7604	49.8202	49.8796	49.9391	49.9943	50.0464	50.0986	50.1455	50.1887	50.2319	50.2751	50.3143	50.3496	50.3857	50.4219	50.4563	50.4846	50.5135	50.5425	50.5716	50.5969	50.6187	50.6405	50.6624	50.6843	50.7064	50.7285	50.7443	50.7599	50.7755	50.7912	50.8069	50.8225	50.8382
149	48.365	48.487	48.605	48.7176	48.8265	48.9308	49.0315	49.1249	49.2174	49.3037	49.3895	49.467	49.5437	49.6161	49.6856	49.7552	49.8151	49.8746	49.9341	49.9894	50.0416	50.0938	50.1408	50.1841	50.2273	50.2707	50.3099	50.3453	50.3815	50.4178	50.4523	50.4807	50.5096	50.5388	50.5679	50.5933	50.6152	50.6371	50.659	50.681	50.7032	50.7255	50.7413	50.757	50.7727	50.7884	50.8042	50.8199	50.8357
150	48.3596	48.4816	48.5995	48.7121	48.821	48.9253	49.026	49.1194	49.212	49.2982	49.3841	49.4616	49.5384	49.6108	49.6804	49.75	49.81	49.8695	49.9291	49.9844	50.0367	50.089	50.1361	50.1794	50.2228	50.2662	50.3055	50.341	50.3773	50.4137	50.4482	50.4768	50.5057	50.535	50.5642	50.5897	50.6117	50.6337	50.6557	50.6778	50.7001	50.7224	50.7383	50.7541	50.7699	50.7857	50.8015	50.8173	50.8331
151	48.3541	48.4761	48.594	48.7066	48.8154	48.9198	49.0205	49.1139	49.2065	49.2928	49.3787	49.4563	49.533	49.6055	49.6752	49.7448	49.8049	49.8645	49.9241	49.9795	50.0319	50.0843	50.1314	50.1748	50.2183	50.2617	50.3012	50.3367	50.3731	50.4096	50.4442	50.4728	50.5019	50.5312	50.5606	50.5861	50.6082	50.6303	50.6524	50.6745	50.6969	50.7193	50.7353	50.7511	50.767	50.7829	50.7988	50.8147	50.8306
152	48.3487	48.4706	48.5885	48.7011	48.8099	48.9143	49.015	49.1084	49.201	49.2874	49.3733	49.4509	49.5277	49.6002	49.6699	49.7397	49.7997	49.8594	49.9191	49.9746	50.027	50.0795	50.1267	50.1702	50.2137	50.2573	50.2968	50.3324	50.3689	50.4055	50.4402	50.4689	50.498	50.5275	50.5569	50.5825	50.6047	50.6269	50.649	50.6713	50.6938	50.7162	50.7323	50.7482	50.7642	50.7802	50.7962	50.8121	50.8281
153	48.3432	48.4651	48.583	48.6956	48.8044	48.9088	49.0095	49.1029	49.1956	49.2819	49.3678	49.4455	49.5224	49.595	49.6647	49.7345	49.7946	49.8544	49.9141	49.9697	50.0222	50.0747	50.122	50.1656	50.2092	50.2528	50.2924	50.3281	50.3647	50.4013	50.4362	50.4649	50.4942	50.5237	50.5532	50.5789	50.6012	50.6234	50.6457	50.668	50.6906	50.7132	50.7293	50.7453	50.7614	50.7774	50.7935	50.8095	50.8256
154	48.3378	48.4597	48.5775	48.6901	48.7989	48.9033	49.004	49.0975	49.1901	49.2765	49.3624	49.4402	49.5171	49.5897	49.6595	49.7293	49.7895	49.8493	49.9091	49.9648	50.0173	50.0699	50.1173	50.161	50.2046	50.2484	50.288	50.3238	50.3605	50.3972	50.4321	50.461	50.4903	50.5199	50.5495	50.5754	50.5977	50.62	50.6424	50.6648	50.6874	50.7101	50.7263	50.7424	50.7585	50.7747	50.7908	50.8069	50.8231
155	48.3323	48.4542	48.572	48.6846	48.7934	48.8978	48.9985	49.092	49.1846	49.2711	49.357	49.4348	49.5117	49.5844	49.6543	49.7241	49.7844	49.8443	49.9041	49.9598	50.0125	50.0652	50.1126	50.1564	50.2001	50.2439	50.2837	50.3196	50.3563	50.3931	50.4281	50.457	50.4865	50.5162	50.5459	50.5718	50.5942	50.6166	50.639	50.6615	50.6843	50.707	50.7233	50.7395	50.7557	50.7719	50.7881	50.8043	50.8206
156	48.3269	48.4487	48.5665	48.679	48.7879	48.8923	48.993	49.0865	49.1792	49.2656	49.3516	49.4294	49.5064	49.5791	49.649	49.7189	49.7793	49.8392	49.8991	49.9549	50.0076	50.0604	50.1079	50.1517	50.1956	50.2394	50.2793	50.3153	50.3521	50.389	50.4241	50.4531	50.4826	50.5124	50.5422	50.5682	50.5907	50.6132	50.6357	50.6583	50.6811	50.7039	50.7203	50.7365	50.7528	50.7691	50.7854	50.8017	50.818
157	48.3214	48.4432	48.561	48.6735	48.7824	48.8868	48.9875	49.081	49.1737	49.2602	49.3462	49.4241	49.5011	49.5738	49.6438	49.7138	49.7742	49.8341	49.8941	49.95	50.0028	50.0556	50.1032	50.1471	50.191	50.235	50.2749	50.311	50.3479	50.3849	50.42	50.4492	50.4788	50.5086	50.5385	50.5646	50.5872	50.6098	50.6324	50.655	50.6779	50.7009	50.7173	50.7336	50.75	50.7664	50.7828	50.7991	50.8155
158	48.316	48.4378	48.5555	48.668	48.7769	48.8812	48.982	49.0755	49.1683	49.2547	49.3408	49.4187	49.4957	49.5685	49.6386	49.7086	49.769	49.8291	49.8891	49.9451	49.998	50.0508	50.0985	50.1425	50.1865	50.2305	50.2705	50.3067	50.3437	50.3808	50.416	50.4452	50.4749	50.5049	50.5348	50.561	50.5837	50.6063	50.629	50.6518	50.6748	50.6978	50.7143	50.7307	50.7472	50.7636	50.7801	50.7965	50.813
159	48.3105	48.4323	48.55	48.6625	48.7714	48.8757	48.9765	49.07	49.1628	49.2493	49.3354	49.4133	49.4904	49.5633	49.6333	49.7034	49.7639	49.824	49.8842	49.9401	49.9931	50.0461	50.0938	50.1379	50.1819	50.2261	50.2662	50.3024	50.3395	50.3767	50.412	50.4413	50.471	50.5011	50.5311	50.5574	50.5802	50.6029	50.6257	50.6485	50.6716	50.6947	50.7113	50.7278	50.7443	50.7609	50.7774	50.7939	50.8105
160	48.3051	48.4268	48.5446	48.657	48.7659	48.8702	48.971	49.0646	49.1573	49.2439	49.33	49.408	49.4851	49.558	49.6281	49.6982	49.7588	49.819	49.8792	49.9352	49.9883	50.0413	50.0891	50.1333	50.1774	50.2216	50.2618	50.2981	50.3353	50.3725	50.408	50.4373	50.4672	50.4973	50.5275	50.5538	50.5767	50.5995	50.6224	50.6453	50.6685	50.6916	50.7083	50.7249	50.7415	50.7581	50.7747	50.7913	50.808
161	48.2996	48.4213	48.5391	48.6515	48.7604	48.8647	48.9655	49.0591	49.1519	49.2384	49.3246	49.4026	49.4798	49.5527	49.6229	49.6931	49.7537	49.8139	49.8742	49.9303	49.9834	50.0365	50.0844	50.1287	50.1729	50.2172	50.2574	50.2938	50.3311	50.3684	50.4039	50.4334	50.4633	50.4936	50.5238	50.5502	50.5732	50.5961	50.619	50.642	50.6653	50.6886	50.7053	50.722	50.7387	50.7554	50.7721	50.7888	50.8054
162	48.2942	48.4159	48.5336	48.646	48.7548	48.8592	48.96	49.0536	49.1464	49.233	49.3192	49.3972	49.4744	49.5474	49.6176	49.6879	49.7486	49.8089	49.8692	49.9254	49.9786	50.0317	50.0797	50.124	50.1683	50.2127	50.253	50.2895	50.3269	50.3643	50.3999	50.4294	50.4595	50.4898	50.5201	50.5466	50.5697	50.5927	50.6157	50.6388	50.6621	50.6855	50.7023	50.719	50.7358	50.7526	50.7694	50.7862	50.8029
163	48.2887	48.4104	48.5281	48.6405	48.7493	48.8537	48.9545	49.0481	49.1409	49.2276	49.3138	49.3918	49.4691	49.5421	49.6124	49.6827	49.7435	49.8038	49.8642	49.9205	49.9737	50.027	50.075	50.1194	50.1638	50.2082	50.2487	50.2852	50.3227	50.3602	50.3959	50.4255	50.4556	50.486	50.5164	50.543	50.5661	50.5893	50.6124	50.6355	50.659	50.6824	50.6993	50.7161	50.733	50.7498	50.7667	50.7836	50.8004
164	48.2833	48.4049	48.5226	48.635	48.7438	48.8482	48.949	49.0426	49.1355	49.2221	49.3083	49.3865	49.4638	49.5368	49.6072	49.6775	49.7383	49.7988	49.8592	49.9155	49.9689	50.0222	50.0703	50.1148	50.1593	50.2038	50.2443	50.281	50.3185	50.3561	50.3918	50.4216	50.4518	50.4823	50.5128	50.5395	50.5626	50.5858	50.609	50.6323	50.6558	50.6793	50.6964	50.7132	50.7301	50.7471	50.764	50.781	50.7979
165	48.2778	48.3994	48.5171	48.6295	48.7383	48.8427	48.9435	49.0371	49.13	49.2167	49.3029	49.3811	49.4584	49.5316	49.6019	49.6723	49.7332	49.7937	49.8542	49.9106	49.964	50.0174	50.0656	50.1102	50.1547	50.1993	50.2399	50.2767	50.3143	50.352	50.3878	50.4176	50.4479	50.4785	50.5091	50.5359	50.5591	50.5824	50.6057	50.629	50.6527	50.6763	50.6934	50.7103	50.7273	50.7443	50.7613	50.7784	50.7954
166	48.2724	48.394	48.5116	48.624	48.7328	48.8372	48.938	49.0317	49.1245	49.2112	49.2975	49.3757	49.4531	49.5263	49.5967	49.6672	49.7281	49.7887	49.8492	49.9057	49.9592	50.0126	50.061	50.1056	50.1502	50.1949	50.2355	50.2724	50.3101	50.3478	50.3838	50.4137	50.4441	50.4747	50.5054	50.5323	50.5556	50.579	50.6024	50.6258	50.6495	50.6732	50.6904	50.7074	50.7245	50.7416	50.7587	50.7758	50.7929
167	48.2669	48.3885	48.5061	48.6185	48.7273	48.8317	48.9325	49.0262	49.1191	49.2058	49.2921	49.3704	49.4478	49.521	49.5915	49.662	49.723	49.7836	49.8442	49.9008	49.9543	50.0079	50.0563	50.1009	50.1456	50.1904	50.2312	50.2681	50.3059	50.3437	50.3797	50.4097	50.4402	50.471	50.5017	50.5287	50.5521	50.5756	50.599	50.6225	50.6463	50.6701	50.6874	50.7044	50.7216	50.7388	50.756	50.7732	50.7903
168	48.2615	48.383	48.5006	48.613	48.7218	48.8262	48.927	49.0207	49.1136	49.2004	49.2867	49.365	49.4424	49.5157	49.5863	49.6568	49.7179	49.7786	49.8392	49.8958	49.9495	50.0031	50.0516	50.0963	50.1411	50.1859	50.2268	50.2638	50.3017	50.3396	50.3757	50.4058	50.4363	50.4672	50.4981	50.5251	50.5486	50.5722	50.5957	50.6193	50.6432	50.667	50.6844	50.7015	50.7188	50.736	50.7533	50.7706	50.7878
169	48.256	48.3775	48.4951	48.6075	48.7163	48.8207	48.9215	49.0152	49.1081	49.1949	49.2813	49.3596	49.4371	49.5104	49.581	49.6516	49.7128	49.7735	49.8342	49.8909	49.9446	49.9983	50.0469	50.0917	50.1366	50.1815	50.2224	50.2595	50.2975	50.3355	50.3717	50.4018	50.4325	50.4634	50.4944	50.5215	50.5451	50.5687	50.5923	50.616	50.64	50.664	50.6814	50.6986	50.716	50.7333	50.7506	50.768	50.7853
170	48.2506	48.3721	48.4896	48.602	48.7108	48.8151	48.916	49.0097	49.1027	49.1895	49.2759	49.3543	49.4318	49.5051	49.5758	49.6464	49.7077	49.7685	49.8293	49.886	49.9398	49.9936	50.0422	50.0871	50.132	50.177	50.218	50.2552	50.2933	50.3314	50.3677	50.3979	50.4286	50.4597	50.4907	50.5179	50.5416	50.5653	50.589	50.6128	50.6368	50.6609	50.6784	50.6957	50.7131	50.7305	50.748	50.7654	50.7828
171	48.2451	48.3666	48.4841	48.5965	48.7053	48.8096	48.9105	49.0042	49.0972	49.184	49.2705	49.3489	49.4265	49.4999	49.5706	49.6413	49.7025	49.7634	49.8243	49.8811	49.9349	49.9888	50.0375	50.0825	50.1275	50.1726	50.2137	50.2509	50.2891	50.3273	50.3636	50.3939	50.4248	50.4559	50.487	50.5143	50.5381	50.5619	50.5857	50.6096	50.6337	50.6578	50.6754	50.6928	50.7103	50.7278	50.7453	50.7628	50.7803
172	48.2397	48.3611	48.4786	48.591	48.6997	48.8041	48.905	48.9988	49.0917	49.1786	49.2651	49.3435	49.4211	49.4946	49.5653	49.6361	49.6974	49.7583	49.8193	49.8762	49.9301	49.984	50.0328	50.0779	50.1229	50.1681	50.2093	50.2466	50.2849	50.3231	50.3596	50.39	50.4209	50.4521	50.4833	50.5107	50.5346	50.5585	50.5823	50.6063	50.6305	50.6547	50.6724	50.6899	50.7074	50.725	50.7426	50.7602	50.7778
173	48.2342	48.3556	48.4731	48.5855	48.6942	48.7986	48.8995	48.9933	49.0863	49.1732	49.2597	49.3381	49.4158	49.4893	49.5601	49.6309	49.6923	49.7533	49.8143	49.8712	49.9252	49.9792	50.0281	50.0732	50.1184	50.1637	50.2049	50.2424	50.2807	50.319	50.3556	50.3861	50.4171	50.4484	50.4797	50.5071	50.5311	50.5551	50.579	50.6031	50.6274	50.6517	50.6694	50.6869	50.7046	50.7223	50.7399	50.7576	50.7752
174	48.2288	48.3502	48.4676	48.58	48.6887	48.7931	48.894	48.9878	49.0808	49.1677	49.2543	49.3328	49.4105	49.484	49.5549	49.6257	49.6872	49.7482	49.8093	49.8663	49.9204	49.9745	50.0234	50.0686	50.1139	50.1592	50.2005	50.2381	50.2764	50.3149	50.3515	50.3821	50.4132	50.4446	50.476	50.5036	50.5276	50.5516	50.5757	50.5998	50.6242	50.6486	50.6664	50.684	50.7018	50.7195	50.7372	50.755	50.7727
175	48.2233	48.3447	48.4622	48.5745	48.6832	48.7876	48.8885	48.9823	49.0753	49.1623	49.2489	49.3274	49.4051	49.4787	49.5496	49.6206	49.6821	49.7432	49.8043	49.8614	49.9155	49.9697	50.0187	50.064	50.1093	50.1547	50.1962	50.2338	50.2722	50.3108	50.3475	50.3782	50.4094	50.4408	50.4723	50.5	50.5241	50.5482	50.5723	50.5966	50.621	50.6455	50.6634	50.6811	50.6989	50.7167	50.7346	50.7524	50.7702
176	48.2179	48.3392	48.4567	48.569	48.6777	48.7821	48.883	48.9768	49.0699	49.1569	49.2434	49.322	49.3998	49.4735	49.5444	49.6154	49.677	49.7381	49.7993	49.8565	49.9107	49.9649	50.014	50.0594	50.1048	50.1503	50.1918	50.2295	50.268	50.3067	50.3435	50.3742	50.4055	50.4371	50.4686	50.4964	50.5206	50.5448	50.569	50.5933	50.6179	50.6424	50.6604	50.6782	50.6961	50.714	50.7319	50.7498	50.7677
177	48.2124	48.3337	48.4512	48.5635	48.6722	48.7766	48.8775	48.9713	49.0644	49.1514	49.238	49.3167	49.3945	49.4682	49.5392	49.6102	49.6718	49.7331	49.7943	49.8516	49.9058	49.9601	50.0093	50.0548	50.1003	50.1458	50.1874	50.2252	50.2638	50.3026	50.3394	50.3703	50.4017	50.4333	50.465	50.4928	50.5171	50.5414	50.5657	50.5901	50.6147	50.6394	50.6574	50.6753	50.6932	50.7112	50.7292	50.7472	50.7652
178	48.207	48.3283	48.4457	48.558	48.6667	48.7711	48.872	48.9659	49.0589	49.146	49.2326	49.3113	49.3891	49.4629	49.534	49.605	49.6667	49.728	49.7893	49.8466	49.901	49.9554	50.0046	50.0502	50.0957	50.1414	50.183	50.2209	50.2596	50.2984	50.3354	50.3663	50.3978	50.4295	50.4613	50.4892	50.5136	50.538	50.5623	50.5868	50.6115	50.6363	50.6544	50.6724	50.6904	50.7085	50.7265	50.7446	50.7626
179	48.2015	48.3228	48.4402	48.5525	48.6612	48.7656	48.8665	48.9604	49.0535	49.1405	49.2272	49.3059	49.3838	49.4576	49.5287	49.5998	49.6616	49.723	49.7843	49.8417	49.8961	49.9506	49.9999	50.0455	50.0912	50.1369	50.1787	50.2166	50.2554	50.2943	50.3314	50.3624	50.3939	50.4258	50.4576	50.4856	50.5101	50.5345	50.559	50.5836	50.6084	50.6332	50.6514	50.6694	50.6876	50.7057	50.7239	50.742	50.7601
180	48.1961	48.3173	48.4347	48.5469	48.6557	48.7601	48.861	48.9549	49.048	49.1351	49.2218	49.3006	49.3785	49.4523	49.5235	49.5947	49.6565	49.7179	49.7793	49.8368	49.8913	49.9458	49.9952	50.0409	50.0866	50.1324	50.1743	50.2123	50.2512	50.2902	50.3274	50.3585	50.3901	50.422	50.4539	50.482	50.5066	50.5311	50.5557	50.5803	50.6052	50.6301	50.6484	50.6665	50.6847	50.703	50.7212	50.7394	50.7576
181	48.1906	48.3118	48.4292	48.5414	48.6502	48.7546	48.8555	48.9494	49.0425	49.1297	49.2164	49.2952	49.3732	49.447	49.5183	49.5895	49.6514	49.7129	49.7744	49.8319	49.8865	49.941	49.9905	50.0363	50.0821	50.128	50.1699	50.208	50.247	50.2861	50.3233	50.3545	50.3862	50.4182	50.4503	50.4784	50.5031	50.5277	50.5523	50.5771	50.6021	50.6271	50.6454	50.6636	50.6819	50.7002	50.7185	50.7368	50.7551
182	48.1852	48.3064	48.4237	48.5359	48.6447	48.749	48.85	48.9439	49.0371	49.1242	49.211	49.2898	49.3678	49.4418	49.513	49.5843	49.6463	49.7078	49.7694	49.8269	49.8816	49.9363	49.9858	50.0317	50.0776	50.1235	50.1656	50.2037	50.2428	50.282	50.3193	50.3506	50.3824	50.4145	50.4466	50.4748	50.4996	50.5243	50.549	50.5738	50.5989	50.624	50.6424	50.6607	50.6791	50.6974	50.7158	50.7342	50.7526
183	48.1797	48.3009	48.4182	48.5304	48.6391	48.7435	48.8445	48.9384	49.0316	49.1188	49.2056	49.2844	49.3625	49.4365	49.5078	49.5791	49.6411	49.7028	49.7644	49.822	49.8768	49.9315	49.9811	50.0271	50.073	50.1191	50.1612	50.1995	50.2386	50.2779	50.3153	50.3466	50.3785	50.4107	50.4429	50.4712	50.496	50.5209	50.5457	50.5706	50.5957	50.6209	50.6394	50.6578	50.6762	50.6947	50.7131	50.7316	50.7501
184	48.1743	48.2954	48.4127	48.5249	48.6336	48.738	48.839	48.9329	49.0261	49.1134	49.2002	49.2791	49.3572	49.4312	49.5026	49.574	49.636	49.6977	49.7594	49.8171	49.8719	49.9267	49.9764	50.0224	50.0685	50.1146	50.1568	50.1952	50.2344	50.2737	50.3112	50.3427	50.3747	50.4069	50.4392	50.4677	50.4925	50.5174	50.5423	50.5673	50.5926	50.6178	50.6364	50.6548	50.6734	50.6919	50.7105	50.729	50.7475
185	48.1688	48.2899	48.4072	48.5194	48.6281	48.7325	48.8335	48.9275	49.0207	49.1079	49.1948	49.2737	49.3518	49.4259	49.4973	49.5688	49.6309	49.6927	49.7544	49.8122	49.8671	49.9219	49.9717	50.0178	50.0639	50.1102	50.1524	50.1909	50.2302	50.2696	50.3072	50.3387	50.3708	50.4032	50.4355	50.4641	50.489	50.514	50.539	50.5641	50.5894	50.6148	50.6334	50.6519	50.6705	50.6892	50.7078	50.7264	50.745
186	48.1634	48.2845	48.4017	48.5139	48.6226	48.727	48.828	48.922	49.0152	49.1025	49.1894	49.2683	49.3465	49.4206	49.4921	49.5636	49.6258	49.6876	49.7494	49.8073	49.8622	49.9172	49.967	50.0132	50.0594	50.1057	50.1481	50.1866	50.226	50.2655	50.3032	50.3348	50.367	50.3994	50.4319	50.4605	50.4855	50.5106	50.5357	50.5608	50.5862	50.6117	50.6304	50.649	50.6677	50.6864	50.7051	50.7238	50.7425
187	48.1579	48.279	48.3962	48.5084	48.6171	48.7215	48.8225	48.9165	49.0097	49.097	49.184	49.263	49.3412	49.4153	49.4869	49.5584	49.6207	49.6825	49.7444	49.8023	49.8574	49.9124	49.9623	50.0086	50.0549	50.1012	50.1437	50.1823	50.2218	50.2614	50.2991	50.3309	50.3631	50.3956	50.4282	50.4569	50.482	50.5072	50.5323	50.5576	50.5831	50.6086	50.6274	50.6461	50.6649	50.6837	50.7024	50.7212	50.74
188	48.1525	48.2735	48.3907	48.5029	48.6116	48.716	48.817	48.911	49.0043	49.0916	49.1785	49.2576	49.3359	49.4101	49.4817	49.5532	49.6156	49.6775	49.7394	49.7974	49.8525	49.9076	49.9576	50.004	50.0503	50.0968	50.1393	50.178	50.2176	50.2573	50.2951	50.3269	50.3592	50.3919	50.4245	50.4533	50.4785	50.5038	50.529	50.5543	50.5799	50.6055	50.6244	50.6432	50.662	50.6809	50.6998	50.7186	50.7375
189	48.147	48.268	48.3852	48.4974	48.6061	48.7105	48.8115	48.9055	48.9988	49.0862	49.1731	49.2522	49.3305	49.4048	49.4764	49.5481	49.6104	49.6724	49.7344	49.7925	49.8477	49.9028	49.9529	49.9994	50.0458	50.0923	50.1349	50.1737	50.2134	50.2532	50.2911	50.323	50.3554	50.3881	50.4208	50.4497	50.475	50.5003	50.5257	50.5511	50.5768	50.6025	50.6214	50.6403	50.6592	50.6781	50.6971	50.716	50.735
190	48.1416	48.2625	48.3798	48.4919	48.6006	48.705	48.806	48.9	48.9933	49.0807	49.1677	49.2469	49.3252	49.3995	49.4712	49.5429	49.6053	49.6674	49.7294	49.7876	49.8428	49.8981	49.9482	49.9947	50.0413	50.0879	50.1306	50.1694	50.2092	50.249	50.2871	50.319	50.3515	50.3843	50.4172	50.4461	50.4715	50.4969	50.5223	50.5478	50.5736	50.5994	50.6184	50.6373	50.6564	50.6754	50.6944	50.7134	50.7324
191	48.1361	48.2571	48.3743	48.4864	48.5951	48.6995	48.8005	48.8946	48.9879	49.0753	49.1623	49.2415	49.3199	49.3942	49.466	49.5377	49.6002	49.6623	49.7244	49.7827	49.838	49.8933	49.9435	49.9901	50.0367	50.0834	50.1262	50.1651	50.205	50.2449	50.283	50.3151	50.3477	50.3806	50.4135	50.4425	50.468	50.4935	50.519	50.5446	50.5704	50.5963	50.6154	50.6344	50.6535	50.6726	50.6917	50.7108	50.7299
192	48.1307	48.2516	48.3688	48.4809	48.5896	48.694	48.795	48.8891	48.9824	49.0699	49.1569	49.2361	49.3145	49.3889	49.4607	49.5325	49.5951	49.6573	49.7195	49.7777	49.8331	49.8885	49.9388	49.9855	50.0322	50.079	50.1218	50.1609	50.2008	50.2408	50.279	50.3111	50.3438	50.3768	50.4098	50.4389	50.4645	50.4901	50.5157	50.5413	50.5673	50.5932	50.6124	50.6315	50.6507	50.6699	50.689	50.7082	50.7274
193	48.1252	48.2461	48.3633	48.4754	48.5841	48.6885	48.7895	48.8836	48.9769	49.0644	49.1515	49.2308	49.3092	49.3837	49.4555	49.5273	49.59	49.6522	49.7145	49.7728	49.8283	49.8838	49.9341	49.9809	50.0276	50.0745	50.1174	50.1566	50.1966	50.2367	50.275	50.3072	50.34	50.373	50.4061	50.4353	50.461	50.4867	50.5123	50.5381	50.5641	50.5902	50.6095	50.6286	50.6478	50.6671	50.6864	50.7056	50.7249
194	48.1198	48.2406	48.3578	48.4699	48.5785	48.6829	48.784	48.8781	48.9715	49.059	49.1461	49.2254	49.3039	49.3784	49.4503	49.5222	49.5849	49.6472	49.7095	49.7679	49.8234	49.879	49.9294	49.9763	50.0231	50.07	50.1131	50.1523	50.1924	50.2326	50.2709	50.3033	50.3361	50.3693	50.4024	50.4318	50.4575	50.4832	50.509	50.5348	50.561	50.5871	50.6065	50.6257	50.645	50.6643	50.6837	50.703	50.7224
195	48.1143	48.2352	48.3523	48.4644	48.573	48.6774	48.7785	48.8726	48.966	49.0535	49.1407	49.22	49.2985	49.3731	49.445	49.517	49.5798	49.6421	49.7045	49.763	49.8186	49.8742	49.9247	49.9717	50.0186	50.0656	50.1087	50.148	50.1882	50.2285	50.2669	50.2993	50.3323	50.3655	50.3988	50.4282	50.454	50.4798	50.5057	50.5316	50.5578	50.584	50.6035	50.6227	50.6422	50.6616	50.681	50.7004	50.7199
196	48.1089	48.2297	48.3468	48.4589	48.5675	48.6719	48.773	48.8671	48.9605	49.0481	49.1353	49.2146	49.2932	49.3678	49.4398	49.5118	49.5746	49.6371	49.6995	49.758	49.8137	49.8694	49.92	49.967	50.014	50.0611	50.1043	50.1437	50.184	50.2243	50.2629	50.2954	50.3284	50.3617	50.3951	50.4246	50.4505	50.4764	50.5023	50.5283	50.5546	50.5809	50.6005	50.6198	50.6393	50.6588	50.6783	50.6978	50.7173
197	48.1034	48.2242	48.3413	48.4534	48.562	48.6664	48.7675	48.8617	48.9551	49.0427	49.1299	49.2093	49.2879	49.3625	49.4346	49.5066	49.5695	49.632	49.6945	49.7531	49.8089	49.8647	49.9154	49.9624	50.0095	50.0567	50.0999	50.1394	50.1798	50.2202	50.2588	50.2914	50.3245	50.358	50.3914	50.421	50.447	50.473	50.499	50.5251	50.5515	50.5779	50.5975	50.6169	50.6365	50.6561	50.6757	50.6952	50.7148
198	48.098	48.2187	48.3358	48.4479	48.5565	48.6609	48.762	48.8562	48.9496	49.0372	49.1245	49.2039	49.2826	49.3572	49.4293	49.5015	49.5644	49.627	49.6895	49.7482	49.804	49.8599	49.9107	49.9578	50.0049	50.0522	50.0956	50.1351	50.1756	50.2161	50.2548	50.2875	50.3207	50.3542	50.3877	50.4174	50.4435	50.4696	50.4956	50.5218	50.5483	50.5748	50.5945	50.614	50.6337	50.6533	50.673	50.6926	50.7123
199	48.0925	48.2133	48.3303	48.4424	48.551	48.6554	48.7565	48.8507	48.9441	49.0318	49.119	49.1985	49.2772	49.352	49.4241	49.4963	49.5593	49.6219	49.6845	49.7433	49.7992	49.8551	49.906	49.9532	50.0004	50.0477	50.0912	50.1308	50.1714	50.212	50.2508	50.2835	50.3168	50.3505	50.3841	50.4138	50.44	50.4661	50.4923	50.5186	50.5451	50.5717	50.5915	50.6111	50.6308	50.6506	50.6703	50.69	50.7098
200	48.0871	48.2078	48.3248	48.4369	48.5455	48.6499	48.751	48.8452	48.9387	49.0264	49.1136	49.1932	49.2719	49.3467	49.4189	49.4911	49.5542	49.6169	49.6795	49.7384	49.7943	49.8503	49.9013	49.9486	49.9959	50.0433	50.0868	50.1265	50.1672	50.2079	50.2468	50.2796	50.313	50.3467	50.3804	50.4102	50.4365	50.4627	50.489	50.5153	50.542	50.5686	50.5885	50.6082	50.628	50.6478	50.6676	50.6874	50.7073
201	48.0816	48.2023	48.3193	48.4314	48.54	48.6444	48.7455	48.8397	48.9332	49.0209	49.1082	49.1878	49.2666	49.3414	49.4137	49.4859	49.5491	49.6118	49.6745	49.7334	49.7895	49.8456	49.8966	49.9439	49.9913	50.0388	50.0824	50.1223	50.163	50.2038	50.2427	50.2756	50.3091	50.3429	50.3767	50.4066	50.433	50.4593	50.4856	50.5121	50.5388	50.5656	50.5855	50.6052	50.6251	50.645	50.6649	50.6848	50.7047
202	48.0762	48.1968	48.3138	48.4259	48.5345	48.6389	48.74	48.8342	48.9277	49.0155	49.1028	49.1824	49.2612	49.3361	49.4084	49.4807	49.5439	49.6067	49.6696	49.7285	49.7847	49.8408	49.8919	49.9393	49.9868	50.0344	50.0781	50.118	50.1588	50.1996	50.2387	50.2717	50.3053	50.3392	50.373	50.403	50.4295	50.4559	50.4823	50.5088	50.5357	50.5625	50.5825	50.6023	50.6223	50.6423	50.6623	50.6822	50.7022
203	48.0707	48.1914	48.3083	48.4204	48.529	48.6334	48.7345	48.8288	48.9223	49.01	49.0974	49.1771	49.2559	49.3308	49.4032	49.4756	49.5388	49.6017	49.6646	49.7236	49.7798	49.836	49.8872	49.9347	49.9823	50.0299	50.0737	50.1137	50.1546	50.1955	50.2347	50.2678	50.3014	50.3354	50.3694	50.3994	50.426	50.4525	50.479	50.5056	50.5325	50.5594	50.5795	50.5994	50.6195	50.6395	50.6596	50.6796	50.6997
204	48.0653	48.1859	48.3028	48.4148	48.5235	48.6279	48.729	48.8233	48.9168	49.0046	49.092	49.1717	49.2506	49.3255	49.398	49.4704	49.5337	49.5966	49.6596	49.7187	49.775	49.8312	49.8825	49.9301	49.9777	50.0255	50.0693	50.1094	50.1504	50.1914	50.2306	50.2638	50.2976	50.3316	50.3657	50.3959	50.4224	50.449	50.4756	50.5023	50.5293	50.5563	50.5765	50.5965	50.6166	50.6368	50.6569	50.6771	50.6972
205	48.0598	48.1804	48.2974	48.4093	48.5179	48.6224	48.7235	48.8178	48.9113	48.9992	49.0866	49.1663	49.2452	49.3203	49.3927	49.4652	49.5286	49.5916	49.6546	49.7137	49.7701	49.8265	49.8778	49.9255	49.9732	50.021	50.0649	50.1051	50.1462	50.1873	50.2266	50.2599	50.2937	50.3279	50.362	50.3923	50.4189	50.4456	50.4723	50.4991	50.5262	50.5533	50.5735	50.5936	50.6138	50.634	50.6542	50.6745	50.6947
206	48.0544	48.1749	48.2919	48.4038	48.5124	48.6169	48.718	48.8123	48.9059	48.9937	49.0812	49.1609	49.2399	49.315	49.3875	49.46	49.5235	49.5865	49.6496	49.7088	49.7653	49.8217	49.8731	49.9209	49.9686	50.0165	50.0606	50.1008	50.142	50.1832	50.2226	50.2559	50.2899	50.3241	50.3583	50.3887	50.4154	50.4422	50.469	50.4958	50.523	50.5502	50.5705	50.5907	50.611	50.6313	50.6516	50.6719	50.6922
207	48.0489	48.1695	48.2864	48.3983	48.5069	48.6113	48.7125	48.8068	48.9004	48.9883	49.0758	49.1556	49.2346	49.3097	49.3823	49.4549	49.5184	49.5815	49.6446	49.7039	49.7604	49.8169	49.8684	49.9162	49.9641	50.0121	50.0562	50.0965	50.1378	50.1791	50.2186	50.252	50.286	50.3203	50.3546	50.3851	50.4119	50.4388	50.4656	50.4926	50.5198	50.5471	50.5675	50.5877	50.6081	50.6285	50.6489	50.6693	50.6896
208	48.0435	48.164	48.2809	48.3928	48.5014	48.6058	48.707	48.8013	48.8949	48.9828	49.0704	49.1502	49.2293	49.3044	49.377	49.4497	49.5132	49.5764	49.6396	49.699	49.7556	49.8121	49.8637	49.9116	49.9596	50.0076	50.0518	50.0922	50.1336	50.175	50.2145	50.248	50.2821	50.3166	50.351	50.3815	50.4084	50.4354	50.4623	50.4893	50.5167	50.544	50.5645	50.5848	50.6053	50.6257	50.6462	50.6667	50.6871
209	48.038	48.1585	48.2754	48.3873	48.4959	48.6003	48.7015	48.7959	48.8895	48.9774	49.065	49.1448	49.2239	49.2991	49.3718	49.4445	49.5081	49.5714	49.6346	49.6941	49.7507	49.8074	49.859	49.907	49.955	50.0032	50.0474	50.0879	50.1293	50.1708	50.2105	50.2441	50.2783	50.3128	50.3473	50.3779	50.4049	50.4319	50.459	50.4861	50.5135	50.5409	50.5615	50.5819	50.6024	50.623	50.6435	50.6641	50.6846
210	48.0326	48.153	48.2699	48.3818	48.4904	48.5948	48.696	48.7904	48.884	48.972	49.0596	49.1395	49.2186	49.2938	49.3666	49.4393	49.503	49.5663	49.6296	49.6891	49.7459	49.8026	49.8543	49.9024	49.9505	49.9987	50.0431	50.0836	50.1251	50.1667	50.2065	50.2402	50.2744	50.309	50.3436	50.3743	50.4014	50.4285	50.4556	50.4828	50.5104	50.5379	50.5585	50.579	50.5996	50.6202	50.6408	50.6615	50.6821
211	48.0271	48.1476	48.2644	48.3763	48.4849	48.5893	48.6905	48.7849	48.8785	48.9665	49.0541	49.1341	49.2133	49.2886	49.3614	49.4341	49.4979	49.5613	49.6246	49.6842	49.741	49.7978	49.8496	49.8978	49.9459	49.9942	50.0387	50.0794	50.1209	50.1626	50.2024	50.2362	50.2706	50.3053	50.3399	50.3707	50.3979	50.4251	50.4523	50.4796	50.5072	50.5348	50.5555	50.5761	50.5968	50.6175	50.6382	50.6589	50.6796
212	48.0216	48.1421	48.2589	48.3708	48.4794	48.5838	48.685	48.7794	48.8731	48.9611	49.0487	49.1287	49.2079	49.2833	49.3561	49.429	49.4928	49.5562	49.6196	49.6793	49.7362	49.7931	49.8449	49.8932	49.9414	49.9898	50.0343	50.0751	50.1167	50.1585	50.1984	50.2323	50.2667	50.3015	50.3363	50.3671	50.3944	50.4217	50.449	50.4763	50.504	50.5317	50.5525	50.5731	50.5939	50.6147	50.6355	50.6563	50.6771
213	48.0162	48.1366	48.2534	48.3653	48.4739	48.5783	48.6795	48.7739	48.8676	48.9557	49.0433	49.1234	49.2026	49.278	49.3509	49.4238	49.4877	49.5512	49.6147	49.6744	49.7313	49.7883	49.8402	49.8885	49.9369	49.9853	50.0299	50.0708	50.1125	50.1544	50.1944	50.2283	50.2629	50.2977	50.3326	50.3635	50.3909	50.4183	50.4456	50.4731	50.5009	50.5286	50.5495	50.5702	50.5911	50.612	50.6328	50.6537	50.6745
214	48.0107	48.1311	48.2479	48.3598	48.4684	48.5728	48.674	48.7684	48.8621	48.9502	49.0379	49.118	49.1973	49.2727	49.3457	49.4186	49.4825	49.5461	49.6097	49.6695	49.7265	49.7835	49.8355	49.8839	49.9323	49.9809	50.0256	50.0665	50.1083	50.1503	50.1903	50.2244	50.259	50.294	50.3289	50.36	50.3874	50.4148	50.4423	50.4698	50.4977	50.5256	50.5465	50.5673	50.5883	50.6092	50.6301	50.6511	50.672
215	48.0053	48.1257	48.2424	48.3543	48.4628	48.5673	48.6685	48.763	48.8567	48.9448	49.0325	49.1126	49.1919	49.2674	49.3404	49.4134	49.4774	49.5411	49.6047	49.6645	49.7216	49.7787	49.8308	49.8793	49.9278	49.9764	50.0212	50.0622	50.1041	50.1461	50.1863	50.2204	50.2552	50.2902	50.3252	50.3564	50.3839	50.4114	50.439	50.4666	50.4945	50.5225	50.5435	50.5644	50.5854	50.6064	50.6275	50.6485	50.6695
216	47.9998	48.1202	48.2369	48.3488	48.4573	48.5618	48.663	48.7575	48.8512	48.9393	49.0271	49.1073	49.1866	49.2622	49.3352	49.4082	49.4723	49.536	49.5997	49.6596	49.7168	49.774	49.8261	49.8747	49.9233	49.972	50.0168	50.0579	50.0999	50.142	50.1823	50.2165	50.2513	50.2864	50.3216	50.3528	50.3804	50.408	50.4356	50.4634	50.4914	50.5194	50.5405	50.5615	50.5826	50.6037	50.6248	50.6459	50.667
217	47.9944	48.1147	48.2314	48.3433	48.4518	48.5563	48.6575	48.752	48.8457	48.9339	49.0217	49.1019	49.1813	49.2569	49.33	49.4031	49.4672	49.5309	49.5947	49.6547	49.7119	49.7692	49.8214	49.8701	49.9187	49.9675	50.0124	50.0536	50.0957	50.1379	50.1783	50.2126	50.2474	50.2827	50.3179	50.3492	50.3769	50.4046	50.4323	50.4601	50.4882	50.5163	50.5375	50.5586	50.5797	50.6009	50.6221	50.6433	50.6645
218	47.9889	48.1092	48.2259	48.3378	48.4463	48.5508	48.652	48.7465	48.8403	48.9285	49.0163	49.0965	49.176	49.2516	49.3247	49.3979	49.4621	49.5259	49.5897	49.6498	49.7071	49.7644	49.8167	49.8654	49.9142	49.963	50.0081	50.0493	50.0915	50.1338	50.1742	50.2086	50.2436	50.2789	50.3142	50.3456	50.3734	50.4012	50.429	50.4569	50.4851	50.5133	50.5345	50.5556	50.5769	50.5982	50.6194	50.6407	50.6619
219	47.9835	48.1038	48.2204	48.3323	48.4408	48.5452	48.6465	48.741	48.8348	48.923	49.0109	49.0911	49.1706	49.2463	49.3195	49.3927	49.457	49.5208	49.5847	49.6448	49.7022	49.7596	49.812	49.8608	49.9096	49.9586	50.0037	50.045	50.0873	50.1297	50.1702	50.2047	50.2397	50.2751	50.3105	50.342	50.3699	50.3978	50.4256	50.4536	50.4819	50.5102	50.5315	50.5527	50.5741	50.5954	50.6167	50.6381	50.6594
220	47.978	48.0983	48.215	48.3268	48.4353	48.5397	48.641	48.7355	48.8293	48.9176	49.0055	49.0858	49.1653	49.241	49.3143	49.3875	49.4519	49.5158	49.5797	49.6399	49.6974	49.7549	49.8073	49.8562	49.9051	49.9541	49.9993	50.0408	50.0831	50.1256	50.1662	50.2007	50.2359	50.2714	50.3068	50.3384	50.3664	50.3943	50.4223	50.4504	50.4787	50.5071	50.5285	50.5498	50.5712	50.5926	50.6141	50.6355	50.6569
221	47.9726	48.0928	48.2095	48.3213	48.4298	48.5342	48.6355	48.7301	48.8239	48.9122	49.0001	49.0804	49.16	49.2357	49.309	49.3824	49.4467	49.5107	49.5747	49.635	49.6925	49.7501	49.8026	49.8516	49.9006	49.9497	49.9949	50.0365	50.0789	50.1214	50.1621	50.1968	50.232	50.2676	50.3032	50.3348	50.3629	50.3909	50.419	50.4471	50.4756	50.504	50.5256	50.5469	50.5684	50.5899	50.6114	50.6329	50.6544
222	47.9671	48.0873	48.204	48.3158	48.4243	48.5287	48.63	48.7246	48.8184	48.9067	48.9946	49.075	49.1546	49.2305	49.3038	49.3772	49.4416	49.5057	49.5697	49.6301	49.6877	49.7453	49.7979	49.847	49.896	49.9452	49.9906	50.0322	50.0747	50.1173	50.1581	50.1928	50.2282	50.2638	50.2995	50.3312	50.3594	50.3875	50.4156	50.4439	50.4724	50.501	50.5226	50.544	50.5655	50.5871	50.6087	50.6303	50.6519
223	47.9617	48.0819	48.1985	48.3103	48.4188	48.5232	48.6245	48.7191	48.8129	48.9013	48.9892	49.0697	49.1493	49.2252	49.2986	49.372	49.4365	49.5006	49.5647	49.6252	49.6828	49.7405	49.7932	49.8424	49.8915	49.9407	49.9862	50.0279	50.0705	50.1132	50.1541	50.1889	50.2243	50.2601	50.2958	50.3276	50.3559	50.3841	50.4123	50.4406	50.4693	50.4979	50.5196	50.541	50.5627	50.5844	50.606	50.6277	50.6494
224	47.9562	48.0764	48.193	48.3048	48.4133	48.5177	48.619	48.7136	48.8075	48.8958	48.9838	49.0643	49.144	49.2199	49.2934	49.3668	49.4314	49.4956	49.5598	49.6202	49.678	49.7358	49.7885	49.8377	49.8869	49.9363	49.9818	50.0236	50.0663	50.1091	50.15	50.185	50.2205	50.2563	50.2921	50.3241	50.3524	50.3807	50.409	50.4374	50.4661	50.4948	50.5166	50.5381	50.5599	50.5816	50.6034	50.6251	50.6468
225	47.9508	48.0709	48.1875	48.2993	48.4078	48.5122	48.6135	48.7081	48.802	48.8904	48.9784	49.0589	49.1387	49.2146	49.2881	49.3616	49.4263	49.4905	49.5548	49.6153	49.6732	49.731	49.7838	49.8331	49.8824	49.9318	49.9774	50.0193	50.0621	50.105	50.146	50.181	50.2166	50.2525	50.2885	50.3205	50.3488	50.3772	50.4056	50.4341	50.4629	50.4917	50.5136	50.5352	50.557	50.5789	50.6007	50.6225	50.6443
226	47.9453	48.0654	48.182	48.2938	48.4022	48.5067	48.608	48.7026	48.7965	48.885	48.973	49.0536	49.1333	49.2093	49.2829	49.3565	49.4212	49.4855	49.5498	49.6104	49.6683	49.7262	49.7791	49.8285	49.8779	49.9274	49.9731	50.015	50.0579	50.1009	50.142	50.1771	50.2127	50.2488	50.2848	50.3169	50.3453	50.3738	50.4023	50.4309	50.4598	50.4887	50.5106	50.5323	50.5542	50.5761	50.598	50.6199	50.6418
227	47.9399	48.06	48.1765	48.2883	48.3967	48.5012	48.6025	48.6971	48.7911	48.8795	48.9676	49.0482	49.128	49.204	49.2777	49.3513	49.416	49.4804	49.5448	49.6055	49.6635	49.7214	49.7744	49.8239	49.8733	49.9229	49.9687	50.0107	50.0537	50.0967	50.138	50.1731	50.2089	50.245	50.2811	50.3133	50.3418	50.3704	50.399	50.4276	50.4566	50.4856	50.5076	50.5294	50.5514	50.5733	50.5953	50.6173	50.6393
228	47.9344	48.0545	48.171	48.2827	48.3912	48.4957	48.597	48.6917	48.7856	48.8741	48.9622	49.0428	49.1227	49.1988	49.2724	49.3461	49.4109	49.4754	49.5398	49.6006	49.6586	49.7167	49.7697	49.8193	49.8688	49.9185	49.9643	50.0064	50.0495	50.0926	50.1339	50.1692	50.205	50.2412	50.2774	50.3097	50.3383	50.367	50.3956	50.4244	50.4534	50.4825	50.5046	50.5265	50.5485	50.5706	50.5926	50.6147	50.6368
229	47.929	48.049	48.1655	48.2772	48.3857	48.4902	48.5915	48.6862	48.7801	48.8687	48.9568	49.0374	49.1173	49.1935	49.2672	49.3409	49.4058	49.4703	49.5348	49.5956	49.6538	49.7119	49.7651	49.8147	49.8643	49.914	49.9599	50.0021	50.0453	50.0885	50.1299	50.1652	50.2012	50.2375	50.2738	50.3061	50.3348	50.3636	50.3923	50.4211	50.4503	50.4794	50.5016	50.5235	50.5457	50.5678	50.59	50.6121	50.6343
230	47.9235	48.0435	48.16	48.2717	48.3802	48.4847	48.586	48.6807	48.7747	48.8632	48.9514	49.0321	49.112	49.1882	49.262	49.3358	49.4007	49.4653	49.5298	49.5907	49.6489	49.7071	49.7604	49.81	49.8597	49.9095	49.9556	49.9979	50.0411	50.0844	50.1259	50.1613	50.1973	50.2337	50.2701	50.3025	50.3313	50.3601	50.3889	50.4179	50.4471	50.4764	50.4986	50.5206	50.5428	50.5651	50.5873	50.6095	50.6317
231	47.9194	48.0394	48.1559	48.2676	48.3761	48.4805	48.5818	48.6766	48.7705	48.8591	48.9473	49.028	49.1079	49.1842	49.258	49.3318	49.3967	49.4613	49.5259	49.5869	49.6451	49.7034	49.7566	49.8064	49.8561	49.906	49.9521	49.9944	50.0377	50.081	50.1226	50.1581	50.1941	50.2306	50.267	50.2995	50.3284	50.3572	50.3861	50.4151	50.4444	50.4737	50.496	50.5181	50.5403	50.5626	50.5849	50.6072	50.6294
232	47.9163	48.0362	48.1527	48.2644	48.3728	48.4773	48.5786	48.6733	48.7673	48.8558	48.944	49.0247	49.1047	49.1809	49.2548	49.3286	49.3936	49.4582	49.5228	49.5838	49.642	49.7003	49.7536	49.8034	49.8531	49.903	49.9491	49.9915	50.0348	50.0782	50.1198	50.1553	50.1914	50.2279	50.2643	50.2969	50.3258	50.3547	50.3836	50.4126	50.4419	50.4713	50.4936	50.5157	50.538	50.5604	50.5827	50.605	50.6273
233	47.9131	48.033	48.1495	48.2611	48.3696	48.474	48.5753	48.67	48.764	48.8526	48.9408	49.0215	49.1015	49.1777	49.2515	49.3254	49.3904	49.455	49.5197	49.5806	49.6389	49.6972	49.7506	49.8003	49.8501	49.9	49.9462	49.9886	50.0319	50.0754	50.117	50.1525	50.1887	50.2252	50.2617	50.2942	50.3232	50.3521	50.3811	50.4101	50.4395	50.4689	50.4912	50.5134	50.5358	50.5581	50.5805	50.6028	50.6252
234	47.9099	48.0298	48.1462	48.2579	48.3663	48.4708	48.5721	48.6668	48.7608	48.8493	48.9375	49.0183	49.0982	49.1745	49.2483	49.3222	49.3872	49.4519	49.5165	49.5775	49.6358	49.6942	49.7475	49.7973	49.8471	49.8971	49.9433	49.9857	50.0291	50.0725	50.1142	50.1497	50.1859	50.2225	50.259	50.2916	50.3206	50.3496	50.3786	50.4076	50.4371	50.4665	50.4889	50.5111	50.5335	50.5559	50.5783	50.6007	50.623
235	47.9067	48.0266	48.143	48.2547	48.3631	48.4675	48.5688	48.6635	48.7575	48.8461	48.9343	49.015	49.095	49.1713	49.2451	49.319	49.384	49.4487	49.5134	49.5744	49.6327	49.6911	49.7445	49.7943	49.8441	49.8941	49.9403	49.9828	50.0262	50.0697	50.1113	50.147	50.1832	50.2198	50.2563	50.289	50.318	50.347	50.376	50.4052	50.4346	50.4641	50.4865	50.5087	50.5312	50.5536	50.576	50.5985	50.6209
236	47.9035	48.0234	48.1398	48.2515	48.3599	48.4643	48.5656	48.6603	48.7543	48.8428	48.931	49.0118	49.0918	49.1681	49.2419	49.3158	49.3809	49.4455	49.5102	49.5713	49.6296	49.688	49.7414	49.7913	49.8411	49.8911	49.9374	49.9799	50.0233	50.0668	50.1085	50.1442	50.1805	50.2171	50.2537	50.2864	50.3154	50.3445	50.3735	50.4027	50.4322	50.4617	50.4841	50.5064	50.5289	50.5514	50.5738	50.5963	50.6188
237	47.9003	48.0202	48.1366	48.2482	48.3566	48.461	48.5623	48.657	48.751	48.8396	48.9278	49.0085	49.0885	49.1648	49.2387	49.3126	49.3777	49.4424	49.5071	49.5682	49.6265	49.6849	49.7384	49.7883	49.8381	49.8882	49.9345	49.977	50.0205	50.064	50.1057	50.1414	50.1777	50.2144	50.251	50.2837	50.3128	50.3419	50.371	50.4002	50.4297	50.4593	50.4818	50.5041	50.5266	50.5491	50.5716	50.5941	50.6167
238	47.8972	48.017	48.1334	48.245	48.3534	48.4578	48.5591	48.6538	48.7478	48.8363	48.9245	49.0053	49.0853	49.1616	49.2355	49.3094	49.3745	49.4392	49.5039	49.565	49.6234	49.6819	49.7353	49.7852	49.8352	49.8852	49.9315	49.9741	50.0176	50.0612	50.1029	50.1386	50.175	50.2117	50.2483	50.2811	50.3102	50.3394	50.3685	50.3977	50.4273	50.4569	50.4794	50.5018	50.5243	50.5469	50.5694	50.592	50.6145
239	47.894	48.0138	48.1302	48.2418	48.3502	48.4545	48.5558	48.6505	48.7445	48.8331	48.9213	49.0021	49.0821	49.1584	49.2323	49.3062	49.3713	49.4361	49.5008	49.5619	49.6204	49.6788	49.7323	49.7822	49.8322	49.8823	49.9286	49.9712	50.0147	50.0583	50.1001	50.1359	50.1722	50.209	50.2457	50.2785	50.3076	50.3368	50.366	50.3952	50.4248	50.4545	50.477	50.4994	50.522	50.5446	50.5672	50.5898	50.6124
240	47.8908	48.0106	48.1269	48.2385	48.3469	48.4513	48.5526	48.6473	48.7412	48.8298	48.918	48.9988	49.0789	49.1552	49.2291	49.303	49.3682	49.4329	49.4977	49.5588	49.6173	49.6757	49.7292	49.7792	49.8292	49.8793	49.9256	49.9683	50.0118	50.0555	50.0973	50.1331	50.1695	50.2063	50.243	50.2758	50.305	50.3342	50.3634	50.3928	50.4224	50.4521	50.4747	50.4971	50.5197	50.5424	50.565	50.5876	50.6103
241	47.8876	48.0074	48.1237	48.2353	48.3437	48.448	48.5493	48.644	48.738	48.8266	48.9148	48.9956	49.0756	49.1519	49.2259	49.2998	49.365	49.4298	49.4945	49.5557	49.6142	49.6726	49.7262	49.7762	49.8262	49.8763	49.9227	49.9654	50.009	50.0527	50.0945	50.1303	50.1668	50.2036	50.2404	50.2732	50.3024	50.3317	50.3609	50.3903	50.42	50.4497	50.4723	50.4948	50.5174	50.5401	50.5628	50.5855	50.6081
242	47.8844	48.0042	48.1205	48.2321	48.3404	48.4448	48.5461	48.6408	48.7347	48.8233	48.9116	48.9924	49.0724	49.1487	49.2227	49.2966	49.3618	49.4266	49.4914	49.5526	49.6111	49.6696	49.7231	49.7732	49.8232	49.8734	49.9198	49.9625	50.0061	50.0498	50.0917	50.1276	50.164	50.2009	50.2377	50.2706	50.2999	50.3291	50.3584	50.3878	50.4175	50.4472	50.4699	50.4925	50.5152	50.5379	50.5606	50.5833	50.606
243	47.8812	48.001	48.1173	48.2289	48.3372	48.4415	48.5428	48.6375	48.7315	48.8201	48.9083	48.9891	49.0692	49.1455	49.2195	49.2934	49.3586	49.4234	49.4882	49.5494	49.608	49.6665	49.7201	49.7701	49.8202	49.8704	49.9168	49.9596	50.0032	50.047	50.0889	50.1248	50.1613	50.1982	50.235	50.268	50.2973	50.3266	50.3559	50.3853	50.4151	50.4448	50.4676	50.4901	50.5129	50.5356	50.5584	50.5811	50.6039
244	47.878	47.9978	48.1141	48.2256	48.334	48.4383	48.5396	48.6343	48.7282	48.8168	48.9051	48.9859	49.0659	49.1423	49.2163	49.2902	49.3554	49.4203	49.4851	49.5463	49.6049	49.6634	49.717	49.7671	49.8172	49.8674	49.9139	49.9567	50.0004	50.0441	50.0861	50.122	50.1586	50.1955	50.2324	50.2653	50.2947	50.324	50.3534	50.3828	50.4126	50.4424	50.4652	50.4878	50.5106	50.5334	50.5561	50.5789	50.6017
245	47.8749	47.9946	48.1109	48.2224	48.3307	48.4351	48.5363	48.631	48.725	48.8136	48.9018	48.9826	49.0627	49.1391	49.2131	49.287	49.3523	49.4171	49.482	49.5432	49.6018	49.6604	49.714	49.7641	49.8142	49.8645	49.911	49.9538	49.9975	50.0413	50.0833	50.1192	50.1558	50.1928	50.2297	50.2627	50.2921	50.3215	50.3509	50.3804	50.4102	50.44	50.4628	50.4855	50.5083	50.5311	50.5539	50.5768	50.5996
246	47.8717	47.9914	48.1076	48.2192	48.3275	48.4318	48.5331	48.6278	48.7217	48.8103	48.8986	48.9794	49.0595	49.1358	49.2098	49.2839	49.3491	49.414	49.4788	49.5401	49.5987	49.6573	49.7109	49.7611	49.8112	49.8615	49.908	49.9509	49.9946	50.0385	50.0805	50.1165	50.1531	50.1901	50.227	50.2601	50.2895	50.3189	50.3483	50.3779	50.4078	50.4376	50.4605	50.4831	50.506	50.5289	50.5517	50.5746	50.5975
247	47.8685	47.9882	48.1044	48.2159	48.3242	48.4286	48.5298	48.6245	48.7185	48.8071	48.8953	48.9762	49.0562	49.1326	49.2066	49.2807	49.3459	49.4108	49.4757	49.537	49.5956	49.6542	49.7079	49.7581	49.8082	49.8585	49.9051	49.948	49.9917	50.0356	50.0777	50.1137	50.1504	50.1874	50.2244	50.2574	50.2869	50.3164	50.3458	50.3754	50.4053	50.4352	50.4581	50.4808	50.5037	50.5266	50.5495	50.5724	50.5953
248	47.8653	47.985	48.1012	48.2127	48.321	48.4253	48.5266	48.6213	48.7152	48.8038	48.8921	48.9729	49.053	49.1294	49.2034	49.2775	49.3427	49.4076	49.4725	49.5338	49.5925	49.6511	49.7049	49.755	49.8052	49.8556	49.9022	49.945	49.9889	50.0328	50.0749	50.1109	50.1476	50.1847	50.2217	50.2548	50.2843	50.3138	50.3433	50.3729	50.4029	50.4328	50.4557	50.4785	50.5014	50.5244	50.5473	50.5702	50.5932
249	47.8621	47.9818	48.098	48.2095	48.3178	48.4221	48.5233	48.618	48.712	48.8006	48.8888	48.9697	49.0498	49.1262	49.2002	49.2743	49.3396	49.4045	49.4694	49.5307	49.5894	49.6481	49.7018	49.752	49.8022	49.8526	49.8992	49.9421	49.986	50.0299	50.0721	50.1082	50.1449	50.182	50.219	50.2522	50.2817	50.3113	50.3408	50.3704	50.4004	50.4304	50.4534	50.4762	50.4991	50.5221	50.5451	50.5681	50.5911
250	47.8589	47.9786	48.0948	48.2063	48.3145	48.4188	48.5201	48.6148	48.7087	48.7973	48.8856	48.9664	49.0465	49.123	49.197	49.2711	49.3364	49.4013	49.4663	49.5276	49.5863	49.645	49.6988	49.749	49.7992	49.8496	49.8963	49.9392	49.9831	50.0271	50.0692	50.1054	50.1421	50.1793	50.2164	50.2495	50.2791	50.3087	50.3383	50.368	50.398	50.428	50.451	50.4738	50.4968	50.5199	50.5429	50.5659	50.5889
251	47.8557	47.9754	48.0916	48.203	48.3113	48.4156	48.5168	48.6115	48.7055	48.7941	48.8823	48.9632	49.0433	49.1197	49.1938	49.2679	49.3332	49.3982	49.4631	49.5245	49.5832	49.6419	49.6957	49.746	49.7963	49.8467	49.8934	49.9363	49.9803	50.0243	50.0664	50.1026	50.1394	50.1766	50.2137	50.2469	50.2765	50.3061	50.3358	50.3655	50.3955	50.4256	50.4486	50.4715	50.4946	50.5176	50.5407	50.5637	50.5868
252	47.8526	47.9722	48.0883	48.1998	48.308	48.4123	48.5136	48.6082	48.7022	48.7908	48.8791	48.96	49.0401	49.1165	49.1906	49.2647	49.33	49.395	49.46	49.5214	49.5801	49.6389	49.6927	49.743	49.7933	49.8437	49.8904	49.9334	49.9774	50.0214	50.0636	50.0998	50.1367	50.1739	50.211	50.2443	50.2739	50.3036	50.3332	50.363	50.3931	50.4232	50.4463	50.4692	50.4923	50.5154	50.5385	50.5616	50.5847
253	47.8494	47.969	48.0851	48.1966	48.3048	48.4091	48.5103	48.605	48.6989	48.7876	48.8758	48.9567	49.0368	49.1133	49.1874	49.2615	49.3269	49.3919	49.4568	49.5182	49.577	49.6358	49.6896	49.7399	49.7903	49.8407	49.8875	49.9305	49.9745	50.0186	50.0608	50.0971	50.1339	50.1712	50.2084	50.2417	50.2713	50.301	50.3307	50.3605	50.3907	50.4208	50.4439	50.4668	50.49	50.5131	50.5362	50.5594	50.5825
254	47.8462	47.9658	48.0819	48.1933	48.3016	48.4058	48.5071	48.6017	48.6957	48.7843	48.8726	48.9535	49.0336	49.1101	49.1842	49.2583	49.3237	49.3887	49.4537	49.5151	49.5739	49.6327	49.6866	49.7369	49.7873	49.8378	49.8846	49.9276	49.9716	50.0157	50.058	50.0943	50.1312	50.1685	50.2057	50.239	50.2688	50.2985	50.3282	50.358	50.3882	50.4184	50.4415	50.4645	50.4877	50.5109	50.534	50.5572	50.5804
255	47.843	47.9626	48.0787	48.1901	48.2983	48.4026	48.5038	48.5985	48.6924	48.7811	48.8693	48.9502	49.0304	49.1069	49.181	49.2551	49.3205	49.3855	49.4506	49.512	49.5708	49.6296	49.6835	49.7339	49.7843	49.8348	49.8816	49.9247	49.9688	50.0129	50.0552	50.0915	50.1285	50.1658	50.203	50.2364	50.2662	50.2959	50.3257	50.3556	50.3858	50.416	50.4392	50.4622	50.4854	50.5086	50.5318	50.555	50.5783
256	47.8398	47.9594	48.0755	48.1869	48.2951	48.3993	48.5006	48.5952	48.6892	48.7778	48.8661	48.947	49.0271	49.1036	49.1778	49.2519	49.3173	49.3824	49.4474	49.5089	49.5677	49.6266	49.6805	49.7309	49.7813	49.8319	49.8787	49.9218	49.9659	50.0101	50.0524	50.0888	50.1257	50.163	50.2004	50.2338	50.2636	50.2934	50.3232	50.3531	50.3833	50.4136	50.4368	50.4599	50.4831	50.5064	50.5296	50.5529	50.5761
257	47.8366	47.9562	48.0722	48.1837	48.2919	48.3961	48.4973	48.592	48.6859	48.7746	48.8628	48.9438	49.0239	49.1004	49.1746	49.2487	49.3142	49.3792	49.4443	49.5058	49.5646	49.6235	49.6774	49.7279	49.7783	49.8289	49.8758	49.9189	49.963	50.0072	50.0496	50.086	50.123	50.1603	50.1977	50.2311	50.261	50.2908	50.3206	50.3506	50.3809	50.4112	50.4344	50.4575	50.4808	50.5041	50.5274	50.5507	50.574
258	47.8335	47.953	48.069	48.1804	48.2886	48.3929	48.494	48.5887	48.6827	48.7713	48.8596	48.9405	49.0207	49.0972	49.1714	49.2455	49.311	49.3761	49.4411	49.5027	49.5615	49.6204	49.6744	49.7248	49.7753	49.8259	49.8728	49.916	49.9602	50.0044	50.0468	50.0832	50.1203	50.1576	50.195	50.2285	50.2584	50.2883	50.3181	50.3481	50.3784	50.4088	50.4321	50.4552	50.4785	50.5019	50.5252	50.5485	50.5719
259	47.8303	47.9498	48.0658	48.1772	48.2854	48.3896	48.4908	48.5855	48.6794	48.7681	48.8564	48.9373	49.0175	49.094	49.1682	49.2423	49.3078	49.3729	49.438	49.4995	49.5584	49.6173	49.6713	49.7218	49.7723	49.823	49.8699	49.9131	49.9573	50.0015	50.044	50.0804	50.1175	50.1549	50.1924	50.2259	50.2558	50.2857	50.3156	50.3456	50.376	50.4064	50.4297	50.4529	50.4762	50.4996	50.523	50.5464	50.5697
260	47.8271	47.9466	48.0626	48.174	48.2821	48.3864	48.4875	48.5822	48.6762	48.7648	48.8531	48.934	49.0142	49.0908	49.1649	49.2391	49.3046	49.3697	49.4349	49.4964	49.5553	49.6143	49.6683	49.7188	49.7693	49.82	49.867	49.9102	49.9544	49.9987	50.0412	50.0777	50.1148	50.1522	50.1897	50.2233	50.2532	50.2831	50.3131	50.3432	50.3736	50.404	50.4273	50.4505	50.474	50.4974	50.5208	50.5442	50.5676
261	47.8239	47.9433	48.0594	48.1707	48.2789	48.3831	48.4843	48.579	48.6729	48.7616	48.8499	48.9308	49.011	49.0875	49.1617	49.2359	49.3014	49.3666	49.4317	49.4933	49.5522	49.6112	49.6652	49.7158	49.7663	49.817	49.864	49.9073	49.9515	49.9959	50.0384	50.0749	50.112	50.1495	50.187	50.2206	50.2506	50.2806	50.3106	50.3407	50.3711	50.4016	50.425	50.4482	50.4717	50.4951	50.5186	50.542	50.5655
262	47.8207	47.9401	48.0562	48.1675	48.2757	48.3799	48.481	48.5757	48.6697	48.7583	48.8466	48.9276	49.0078	49.0843	49.1585	49.2327	49.2983	49.3634	49.4286	49.4902	49.5492	49.6081	49.6622	49.7128	49.7633	49.8141	49.8611	49.9044	49.9487	49.993	50.0356	50.0721	50.1093	50.1468	50.1844	50.218	50.248	50.278	50.3081	50.3382	50.3687	50.3992	50.4226	50.4459	50.4694	50.4929	50.5164	50.5398	50.5633
263	47.8175	47.9369	48.0529	48.1643	48.2724	48.3766	48.4778	48.5725	48.6664	48.7551	48.8434	48.9243	49.0045	49.0811	49.1553	49.2295	49.2951	49.3603	49.4254	49.4871	49.5461	49.6051	49.6592	49.7097	49.7603	49.8111	49.8581	49.9015	49.9458	49.9902	50.0328	50.0694	50.1066	50.1441	50.1817	50.2154	50.2454	50.2755	50.3055	50.3357	50.3662	50.3968	50.4202	50.4436	50.4671	50.4906	50.5141	50.5377	50.5612
264	47.8143	47.9337	48.0497	48.161	48.2692	48.3734	48.4745	48.5692	48.6632	48.7518	48.8401	48.9211	49.0013	49.0779	49.1521	49.2264	49.2919	49.3571	49.4223	49.4839	49.543	49.602	49.6561	49.7067	49.7574	49.8081	49.8552	49.8986	49.9429	49.9874	50.03	50.0666	50.1038	50.1414	50.179	50.2127	50.2428	50.2729	50.303	50.3332	50.3638	50.3944	50.4179	50.4412	50.4648	50.4884	50.5119	50.5355	50.5591
265	47.8112	47.9305	48.0465	48.1578	48.2659	48.3701	48.4713	48.566	48.6599	48.7486	48.8369	48.9178	48.9981	49.0747	49.1489	49.2232	49.2887	49.354	49.4192	49.4808	49.5399	49.5989	49.6531	49.7037	49.7544	49.8052	49.8523	49.8957	49.9401	49.9845	50.0271	50.0638	50.1011	50.1387	50.1764	50.2101	50.2402	50.2704	50.3005	50.3308	50.3614	50.392	50.4155	50.4389	50.4625	50.4861	50.5097	50.5333	50.5569
266	47.808	47.9273	48.0433	48.1546	48.2627	48.3669	48.468	48.5627	48.6567	48.7453	48.8336	48.9146	48.9948	49.0714	49.1457	49.22	49.2856	49.3508	49.416	49.4777	49.5368	49.5958	49.65	49.7007	49.7514	49.8022	49.8493	49.8928	49.9372	49.9817	50.0243	50.061	50.0984	50.136	50.1737	50.2075	50.2377	50.2678	50.298	50.3283	50.3589	50.3895	50.4131	50.4366	50.4602	50.4839	50.5075	50.5311	50.5548
267	47.8048	47.9241	48.0401	48.1514	48.2595	48.3636	48.4648	48.5595	48.6534	48.7421	48.8304	48.9114	48.9916	49.0682	49.1425	49.2168	49.2824	49.3476	49.4129	49.4746	49.5337	49.5928	49.647	49.6977	49.7484	49.7992	49.8464	49.8899	49.9343	49.9788	50.0215	50.0583	50.0956	50.1333	50.1711	50.2049	50.2351	50.2653	50.2955	50.3258	50.3565	50.3871	50.4108	50.4342	50.4579	50.4816	50.5053	50.529	50.5527
268	47.8016	47.9209	48.0369	48.1481	48.2562	48.3604	48.4615	48.5562	48.6501	48.7388	48.8271	48.9081	48.9884	49.065	49.1393	49.2136	49.2792	49.3445	49.4097	49.4715	49.5306	49.5897	49.6439	49.6947	49.7454	49.7963	49.8435	49.887	49.9315	49.976	50.0187	50.0555	50.0929	50.1306	50.1684	50.2022	50.2325	50.2627	50.293	50.3233	50.354	50.3847	50.4084	50.4319	50.4556	50.4794	50.5031	50.5268	50.5505
269	47.7984	47.9177	48.0336	48.1449	48.253	48.3571	48.4583	48.553	48.6469	48.7356	48.8239	48.9049	48.9851	49.0618	49.1361	49.2104	49.276	49.3413	49.4066	49.4683	49.5275	49.5866	49.6409	49.6916	49.7424	49.7933	49.8405	49.8841	49.9286	49.9732	50.0159	50.0527	50.0901	50.1279	50.1657	50.1996	50.2299	50.2602	50.2904	50.3208	50.3516	50.3823	50.406	50.4296	50.4534	50.4771	50.5009	50.5246	50.5484
270	47.7952	47.9145	48.0304	48.1417	48.2497	48.3539	48.455	48.5497	48.6436	48.7323	48.8206	48.9016	48.9819	49.0586	49.1329	49.2072	49.2729	49.3382	49.4035	49.4652	49.5244	49.5835	49.6378	49.6886	49.7394	49.7903	49.8376	49.8812	49.9257	49.9703	50.0131	50.0499	50.0874	50.1252	50.1631	50.197	50.2273	50.2576	50.2879	50.3184	50.3491	50.3799	50.4037	50.4273	50.4511	50.4749	50.4987	50.5225	50.5463
271	47.7921	47.9113	48.0272	48.1384	48.2465	48.3507	48.4518	48.5464	48.6404	48.7291	48.8174	48.8984	48.9787	49.0553	49.1297	49.204	49.2697	49.335	49.4003	49.4621	49.5213	49.5805	49.6348	49.6856	49.7364	49.7874	49.8347	49.8783	49.9228	49.9675	50.0103	50.0472	50.0847	50.1225	50.1604	50.1943	50.2247	50.255	50.2854	50.3159	50.3467	50.3775	50.4013	50.4249	50.4488	50.4726	50.4965	50.5203	50.5441
272	47.7889	47.9081	48.024	48.1352	48.2433	48.3474	48.4485	48.5432	48.6371	48.7258	48.8141	48.8952	48.9754	49.0521	49.1265	49.2008	49.2665	49.3318	49.3972	49.459	49.5182	49.5774	49.6317	49.6826	49.7334	49.7844	49.8317	49.8754	49.92	49.9646	50.0075	50.0444	50.0819	50.1198	50.1577	50.1917	50.2221	50.2525	50.2829	50.3134	50.3443	50.3751	50.3989	50.4226	50.4465	50.4704	50.4942	50.5181	50.542
273	47.7857	47.9049	48.0208	48.132	48.24	48.3442	48.4453	48.5399	48.6339	48.7226	48.8109	48.8919	48.9722	49.0489	49.1232	49.1976	49.2633	49.3287	49.394	49.4559	49.5151	49.5743	49.6287	49.6796	49.7304	49.7814	49.8288	49.8725	49.9171	49.9618	50.0047	50.0416	50.0792	50.1171	50.1551	50.1891	50.2195	50.2499	50.2804	50.3109	50.3418	50.3727	50.3966	50.4203	50.4442	50.4681	50.492	50.5159	50.5399
274	47.7825	47.9017	48.0176	48.1288	48.2368	48.3409	48.442	48.5367	48.6306	48.7193	48.8076	48.8887	48.969	49.0457	49.12	49.1944	49.2602	49.3255	49.3909	49.4527	49.512	49.5713	49.6256	49.6765	49.7274	49.7785	49.8259	49.8696	49.9142	49.959	50.0019	50.0389	50.0765	50.1144	50.1524	50.1865	50.2169	50.2474	50.2778	50.3084	50.3394	50.3703	50.3942	50.418	50.4419	50.4659	50.4898	50.5138	50.5377
275	47.7793	47.8985	48.0143	48.1255	48.2336	48.3377	48.4388	48.5334	48.6274	48.7161	48.8044	48.8854	48.9658	49.0425	49.1168	49.1912	49.257	49.3224	49.3878	49.4496	49.5089	49.5682	49.6226	49.6735	49.7244	49.7755	49.8229	49.8667	49.9114	49.9561	49.9991	50.0361	50.0737	50.1117	50.1497	50.1838	50.2143	50.2448	50.2753	50.306	50.3369	50.3679	50.3918	50.4156	50.4396	50.4636	50.4876	50.5116	50.5356
276	47.7761	47.8953	48.0111	48.1223	48.2303	48.3344	48.4355	48.5302	48.6241	48.7128	48.8012	48.8822	48.9625	49.0392	49.1136	49.188	49.2538	49.3192	49.3846	49.4465	49.5058	49.5651	49.6195	49.6705	49.7214	49.7726	49.82	49.8638	49.9085	49.9533	49.9963	50.0333	50.071	50.109	50.1471	50.1812	50.2117	50.2423	50.2728	50.3035	50.3345	50.3655	50.3895	50.4133	50.4373	50.4614	50.4854	50.5094	50.5335
277	47.7729	47.8921	48.0079	48.1191	48.2271	48.3312	48.4323	48.5269	48.6209	48.7096	48.7979	48.879	48.9593	49.036	49.1104	49.1848	49.2506	49.3161	49.3815	49.4434	49.5027	49.562	49.6165	49.6675	49.7185	49.7696	49.8171	49.8609	49.9056	49.9504	49.9935	50.0305	50.0683	50.1063	50.1444	50.1786	50.2091	50.2397	50.2703	50.301	50.332	50.3631	50.3871	50.411	50.435	50.4591	50.4832	50.5073	50.5313
278	47.7698	47.8889	48.0047	48.1158	48.2238	48.3279	48.429	48.5237	48.6176	48.7063	48.7947	48.8757	48.9561	49.0328	49.1072	49.1816	49.2474	49.3129	49.3783	49.4403	49.4996	49.559	49.6135	49.6645	49.7155	49.7666	49.8141	49.858	49.9027	49.9476	49.9907	50.0278	50.0655	50.1036	50.1417	50.1759	50.2066	50.2372	50.2678	50.2985	50.3296	50.3607	50.3848	50.4086	50.4328	50.4569	50.481	50.5051	50.5292
279	47.7666	47.8857	48.0015	48.1126	48.2206	48.3247	48.4258	48.5204	48.6144	48.7031	48.7914	48.8725	48.9528	49.0296	49.104	49.1784	49.2443	49.3097	49.3752	49.4372	49.4965	49.5559	49.6104	49.6614	49.7125	49.7637	49.8112	49.855	49.8999	49.9448	49.9879	50.025	50.0628	50.1009	50.1391	50.1733	50.204	50.2346	50.2653	50.296	50.3272	50.3583	50.3824	50.4063	50.4305	50.4546	50.4788	50.5029	50.5271
280	47.7634	47.8825	47.9983	48.1094	48.2174	48.3214	48.4225	48.5172	48.6111	48.6998	48.7882	48.8693	48.9496	49.0264	49.1008	49.1752	49.2411	49.3066	49.3721	49.434	49.4934	49.5528	49.6074	49.6584	49.7095	49.7607	49.8083	49.8521	49.897	49.9419	49.9851	50.0222	50.06	50.0982	50.1364	50.1707	50.2014	50.2321	50.2627	50.2935	50.3247	50.3559	50.38	50.404	50.4282	50.4524	50.4766	50.5007	50.5249
281	47.7602	47.8793	47.995	48.1062	48.2141	48.3182	48.4193	48.5139	48.6078	48.6966	48.7849	48.866	48.9464	49.0231	49.0976	49.172	49.2379	49.3034	49.3689	49.4309	49.4903	49.5498	49.6043	49.6554	49.7065	49.7577	49.8053	49.8492	49.8941	49.9391	49.9822	50.0195	50.0573	50.0955	50.1337	50.1681	50.1988	50.2295	50.2602	50.2911	50.3223	50.3535	50.3777	50.4017	50.4259	50.4501	50.4743	50.4986	50.5228
282	47.757	47.8761	47.9918	48.1029	48.2109	48.3149	48.416	48.5107	48.6046	48.6933	48.7817	48.8628	48.9431	49.0199	49.0944	49.1689	49.2347	49.3003	49.3658	49.4278	49.4872	49.5467	49.6013	49.6524	49.7035	49.7548	49.8024	49.8463	49.8913	49.9362	49.9794	50.0167	50.0546	50.0928	50.1311	50.1654	50.1962	50.2269	50.2577	50.2886	50.3198	50.3511	50.3753	50.3993	50.4236	50.4479	50.4721	50.4964	50.5207
283	47.7538	47.8729	47.9886	48.0997	48.2076	48.3117	48.4128	48.5074	48.6013	48.6901	48.7784	48.8595	48.9399	49.0167	49.0912	49.1657	49.2316	49.2971	49.3626	49.4247	49.4841	49.5436	49.5982	49.6494	49.7005	49.7518	49.7995	49.8434	49.8884	49.9334	49.9766	50.0139	50.0518	50.0901	50.1284	50.1628	50.1936	50.2244	50.2552	50.2861	50.3174	50.3487	50.3729	50.397	50.4213	50.4456	50.4699	50.4942	50.5185
284	47.7507	47.8697	47.9854	48.0965	48.2044	48.3085	48.4095	48.5042	48.5981	48.6868	48.7752	48.8563	48.9367	49.0135	49.088	49.1625	49.2284	49.2939	49.3595	49.4216	49.481	49.5405	49.5952	49.6463	49.6975	49.7488	49.7965	49.8405	49.8855	49.9306	49.9738	50.0111	50.0491	50.0874	50.1257	50.1602	50.191	50.2218	50.2527	50.2836	50.3149	50.3463	50.3706	50.3947	50.419	50.4434	50.4677	50.4921	50.5164
285	47.7475	47.8665	47.9822	48.0932	48.2012	48.3052	48.4063	48.5009	48.5948	48.6836	48.7719	48.8531	48.9334	49.0102	49.0848	49.1593	49.2252	49.2908	49.3564	49.4184	49.478	49.5375	49.5921	49.6433	49.6945	49.7459	49.7936	49.8376	49.8826	49.9277	49.971	50.0084	50.0464	50.0847	50.1231	50.1575	50.1884	50.2193	50.2502	50.2811	50.3125	50.3439	50.3682	50.3923	50.4167	50.4411	50.4655	50.4899	50.5143
286	47.7443	47.8633	47.979	48.09	48.1979	48.302	48.403	48.4977	48.5916	48.6803	48.7687	48.8498	48.9302	49.007	49.0816	49.1561	49.222	49.2876	49.3532	49.4153	49.4749	49.5344	49.5891	49.6403	49.6915	49.7429	49.7906	49.8347	49.8798	49.9249	49.9682	50.0056	50.0436	50.082	50.1204	50.1549	50.1858	50.2167	50.2476	50.2787	50.3101	50.3415	50.3658	50.39	50.4144	50.4389	50.4633	50.4877	50.5121
287	47.7411	47.8601	47.9757	48.0868	48.1947	48.2987	48.3998	48.4944	48.5883	48.6771	48.7654	48.8466	48.927	49.0038	49.0783	49.1529	49.2189	49.2845	49.3501	49.4122	49.4718	49.5313	49.586	49.6373	49.6885	49.7399	49.7877	49.8318	49.8769	49.9221	49.9654	50.0028	50.0409	50.0793	50.1177	50.1523	50.1832	50.2142	50.2451	50.2762	50.3076	50.3391	50.3635	50.3877	50.4121	50.4366	50.4611	50.4855	50.51
288	47.7379	47.8569	47.9725	48.0836	48.1914	48.2955	48.3965	48.4912	48.5851	48.6738	48.7622	48.8433	48.9237	49.0006	49.0751	49.1497	49.2157	49.2813	49.3469	49.4091	49.4687	49.5282	49.583	49.6343	49.6855	49.737	49.7848	49.8289	49.874	49.9192	49.9626	50.0001	50.0382	50.0766	50.1151	50.1496	50.1806	50.2116	50.2426	50.2737	50.3052	50.3367	50.3611	50.3854	50.4099	50.4344	50.4589	50.4834	50.5079
289	47.7347	47.8537	47.9693	48.0803	48.1882	48.2922	48.3933	48.4879	48.5818	48.6706	48.7589	48.8401	48.9205	48.9974	49.0719	49.1465	49.2125	49.2781	49.3438	49.406	49.4656	49.5252	49.5799	49.6312	49.6825	49.734	49.7818	49.826	49.8712	49.9164	49.9598	49.9973	50.0354	50.0739	50.1124	50.147	50.178	50.2091	50.2401	50.2712	50.3027	50.3342	50.3587	50.383	50.4076	50.4321	50.4567	50.4812	50.5057
290	47.7315	47.8505	47.9661	48.0771	48.185	48.289	48.39	48.4846	48.5786	48.6673	48.7557	48.8369	48.9173	48.9941	49.0687	49.1433	49.2093	49.275	49.3407	49.4028	49.4625	49.5221	49.5769	49.6282	49.6796	49.731	49.7789	49.8231	49.8683	49.9135	49.957	49.9945	50.0327	50.0712	50.1097	50.1444	50.1755	50.2065	50.2376	50.2687	50.3003	50.3318	50.3564	50.3807	50.4053	50.4299	50.4544	50.479	50.5036
291	47.7284	47.8473	47.9629	48.0739	48.1817	48.2857	48.3868	48.4814	48.5753	48.6641	48.7524	48.8336	48.914	48.9909	49.0655	49.1401	49.2062	49.2718	49.3375	49.3997	49.4594	49.519	49.5738	49.6252	49.6766	49.7281	49.776	49.8202	49.8654	49.9107	49.9542	49.9917	50.0299	50.0685	50.1071	50.1418	50.1729	50.204	50.2351	50.2663	50.2979	50.3294	50.354	50.3784	50.403	50.4276	50.4522	50.4768	50.5015
292	47.7252	47.8441	47.9597	48.0706	48.1785	48.2825	48.3835	48.4781	48.5721	48.6608	48.7492	48.8304	48.9108	48.9877	49.0623	49.1369	49.203	49.2687	49.3344	49.3966	49.4563	49.516	49.5708	49.6222	49.6736	49.7251	49.773	49.8173	49.8625	49.9079	49.9514	49.989	50.0272	50.0658	50.1044	50.1391	50.1703	50.2014	50.2325	50.2638	50.2954	50.327	50.3516	50.376	50.4007	50.4254	50.45	50.4747	50.4993
293	47.722	47.8409	47.9564	48.0674	48.1753	48.2792	48.3803	48.4749	48.5688	48.6576	48.746	48.8271	48.9076	48.9845	49.0591	49.1337	49.1998	49.2655	49.3312	49.3935	49.4532	49.5129	49.5678	49.6192	49.6706	49.7222	49.7701	49.8144	49.8597	49.905	49.9486	49.9862	50.0245	50.0631	50.1018	50.1365	50.1677	50.1988	50.23	50.2613	50.293	50.3246	50.3493	50.3737	50.3984	50.4231	50.4478	50.4725	50.4972
294	47.7188	47.8377	47.9532	48.0642	48.172	48.276	48.377	48.4716	48.5655	48.6543	48.7427	48.8239	48.9044	48.9813	49.0559	49.1305	49.1966	49.2624	49.3281	49.3904	49.4501	49.5098	49.5647	49.6161	49.6676	49.7192	49.7672	49.8115	49.8568	49.9022	49.9458	49.9834	50.0217	50.0604	50.0991	50.1339	50.1651	50.1963	50.2275	50.2588	50.2905	50.3222	50.3469	50.3714	50.3961	50.4209	50.4456	50.4703	50.4951
295	47.7156	47.8345	47.95	48.061	48.1688	48.2727	48.3738	48.4684	48.5623	48.6511	48.7395	48.8207	48.9011	48.978	49.0527	49.1273	49.1934	49.2592	49.325	49.3872	49.447	49.5067	49.5617	49.6131	49.6646	49.7162	49.7642	49.8086	49.8539	49.8993	49.943	49.9807	50.019	50.0577	50.0964	50.1312	50.1625	50.1937	50.225	50.2563	50.2881	50.3198	50.3445	50.3691	50.3938	50.4186	50.4434	50.4682	50.4929
296	47.7124	47.8313	47.9468	48.0577	48.1655	48.2695	48.3705	48.4651	48.559	48.6478	48.7362	48.8174	48.8979	48.9748	49.0495	49.1241	49.1903	49.256	49.3218	49.3841	49.4439	49.5037	49.5586	49.6101	49.6616	49.7133	49.7613	49.8057	49.8511	49.8965	49.9401	49.9779	50.0163	50.055	50.0938	50.1286	50.1599	50.1912	50.2225	50.2539	50.2856	50.3174	50.3422	50.3667	50.3915	50.4164	50.4412	50.466	50.4908
297	47.7092	47.8281	47.9436	48.0545	48.1623	48.2663	48.3673	48.4619	48.5558	48.6445	48.733	48.8142	48.8947	48.9716	49.0463	49.1209	49.1871	49.2529	49.3187	49.381	49.4408	49.5006	49.5556	49.6071	49.6586	49.7103	49.7584	49.8028	49.8482	49.8937	49.9373	49.9751	50.0135	50.0523	50.0911	50.126	50.1573	50.1886	50.2199	50.2514	50.2832	50.315	50.3398	50.3644	50.3893	50.4141	50.439	50.4638	50.4887
298	47.7061	47.8249	47.9404	48.0513	48.1591	48.263	48.364	48.4586	48.5525	48.6413	48.7297	48.8109	48.8914	48.9684	49.0431	49.1177	49.1839	49.2497	49.3155	49.3779	49.4377	49.4975	49.5525	49.6041	49.6556	49.7073	49.7554	49.7999	49.8453	49.8908	49.9345	49.9723	50.0108	50.0496	50.0884	50.1234	50.1547	50.1861	50.2174	50.2489	50.2808	50.3126	50.3374	50.3621	50.387	50.4119	50.4368	50.4616	50.4865
299	47.7029	47.8217	47.9371	48.048	48.1558	48.2598	48.3608	48.4554	48.5493	48.638	48.7265	48.8077	48.8882	48.9652	49.0399	49.1146	49.1807	49.2466	49.3124	49.3748	49.4346	49.4945	49.5495	49.601	49.6526	49.7044	49.7525	49.797	49.8424	49.888	49.9317	49.9696	50.0081	50.0469	50.0858	50.1207	50.1521	50.1835	50.2149	50.2464	50.2783	50.3102	50.3351	50.3597	50.3847	50.4096	50.4345	50.4595	50.4844
300	47.6997	47.8185	47.9339	48.0448	48.1526	48.2565	48.3575	48.4521	48.546	48.6348	48.7232	48.8045	48.885	48.9619	49.0367	49.1114	49.1776	49.2434	49.3093	49.3716	49.4315	49.4914	49.5464	49.598	49.6496	49.7014	49.7496	49.7941	49.8396	49.8851	49.9289	49.9668	50.0053	50.0442	50.0831	50.1181	50.1495	50.181	50.2124	50.2439	50.2759	50.3078	50.3327	50.3574	50.3824	50.4074	50.4323	50.4573	50.4823
301	47.6965	47.8153	47.9307	48.0416	48.1493	48.2533	48.3542	48.4489	48.5428	48.6315	48.72	48.8012	48.8817	48.9587	49.0334	49.1082	49.1744	49.2402	49.3061	49.3685	49.4284	49.4883	49.5434	49.595	49.6466	49.6984	49.7466	49.7912	49.8367	49.8823	49.9261	49.964	50.0026	50.0415	50.0804	50.1155	50.1469	50.1784	50.2099	50.2415	50.2734	50.3054	50.3303	50.3551	50.3801	50.4051	50.4301	50.4551	50.4801
302	47.6933	47.8121	47.9275	48.0383	48.1461	48.25	48.351	48.4456	48.5395	48.6283	48.7167	48.798	48.8785	48.9555	49.0302	49.105	49.1712	49.2371	49.303	49.3654	49.4253	49.4852	49.5403	49.592	49.6436	49.6955	49.7437	49.7883	49.8338	49.8795	49.9233	49.9612	49.9998	50.0388	50.0778	50.1128	50.1443	50.1759	50.2074	50.239	50.271	50.303	50.328	50.3528	50.3778	50.4029	50.4279	50.453	50.478
303	47.6901	47.8089	47.9243	48.0351	48.1429	48.2468	48.3477	48.4424	48.5363	48.625	48.7135	48.7947	48.8753	48.9523	49.027	49.1018	49.168	49.2339	49.2998	49.3623	49.4222	49.4822	49.5373	49.589	49.6406	49.6925	49.7408	49.7854	49.831	49.8766	49.9205	49.9585	49.9971	50.0361	50.0751	50.1102	50.1418	50.1733	50.2048	50.2365	50.2685	50.3006	50.3256	50.3504	50.3755	50.4006	50.4257	50.4508	50.4759
304	47.687	47.8057	47.9211	48.0319	48.1396	48.2435	48.3445	48.4391	48.533	48.6218	48.7102	48.7915	48.872	48.9491	49.0238	49.0986	49.1649	49.2308	49.2967	49.3592	49.4191	49.4791	49.5342	49.5859	49.6377	49.6895	49.7378	49.7825	49.8281	49.8738	49.9177	49.9557	49.9944	50.0334	50.0724	50.1076	50.1392	50.1707	50.2023	50.234	50.2661	50.2982	50.3232	50.3481	50.3732	50.3984	50.4235	50.4486	50.4737
305	47.6838	47.8025	47.9178	48.0287	48.1364	48.2403	48.3412	48.4359	48.5298	48.6185	48.707	48.7883	48.8688	48.9458	49.0206	49.0954	49.1617	49.2276	49.2935	49.3561	49.416	49.476	49.5312	49.5829	49.6347	49.6866	49.7349	49.7796	49.8252	49.8709	49.9149	49.9529	49.9916	50.0307	50.0698	50.105	50.1366	50.1682	50.1998	50.2315	50.2637	50.2958	50.3209	50.3458	50.3709	50.3961	50.4213	50.4464	50.4716
306	47.6806	47.7993	47.9146	48.0254	48.1332	48.237	48.338	48.4326	48.5265	48.6153	48.7037	48.785	48.8656	48.9426	49.0174	49.0922	49.1585	49.2245	49.2904	49.3529	49.4129	49.4729	49.5281	49.5799	49.6317	49.6836	49.732	49.7767	49.8223	49.8681	49.9121	49.9502	49.9889	50.028	50.0671	50.1023	50.134	50.1656	50.1973	50.2291	50.2612	50.2934	50.3185	50.3435	50.3687	50.3939	50.4191	50.4443	50.4695
307	47.6774	47.7961	47.9114	48.0222	48.1299	48.2338	48.3347	48.4294	48.5232	48.612	48.7005	48.7818	48.8623	48.9394	49.0142	49.089	49.1553	49.2213	49.2873	49.3498	49.4098	49.4699	49.5251	49.5769	49.6287	49.6806	49.729	49.7738	49.8195	49.8653	49.9093	49.9474	49.9862	50.0253	50.0644	50.0997	50.1314	50.1631	50.1948	50.2266	50.2588	50.291	50.3161	50.3411	50.3664	50.3916	50.4169	50.4421	50.4673
308	47.6742	47.7928	47.9082	48.019	48.1267	48.2305	48.3315	48.4261	48.52	48.6088	48.6972	48.7785	48.8591	48.9362	49.011	49.0858	49.1522	49.2181	49.2841	49.3467	49.4067	49.4668	49.5221	49.5739	49.6257	49.6777	49.7261	49.7709	49.8166	49.8624	49.9065	49.9446	49.9834	50.0226	50.0618	50.0971	50.1288	50.1605	50.1923	50.2241	50.2563	50.2886	50.3138	50.3388	50.3641	50.3894	50.4146	50.4399	50.4652
309	47.671	47.7896	47.905	48.0157	48.1234	48.2273	48.3282	48.4228	48.5167	48.6055	48.694	48.7753	48.8559	48.933	49.0078	49.0826	49.149	49.215	49.281	49.3436	49.4037	49.4637	49.519	49.5708	49.6227	49.6747	49.7231	49.768	49.8137	49.8596	49.9037	49.9418	49.9807	50.0199	50.0591	50.0944	50.1262	50.158	50.1897	50.2216	50.2539	50.2862	50.3114	50.3365	50.3618	50.3871	50.4124	50.4378	50.4631
310	47.6678	47.7864	47.9018	48.0125	48.1202	48.224	48.325	48.4196	48.5135	48.6023	48.6908	48.7721	48.8527	48.9297	49.0046	49.0794	49.1458	49.2118	49.2778	49.3405	49.4006	49.4607	49.516	49.5678	49.6197	49.6717	49.7202	49.7651	49.8109	49.8568	49.9009	49.9391	49.9779	50.0172	50.0564	50.0918	50.1236	50.1554	50.1872	50.2191	50.2515	50.2838	50.309	50.3341	50.3595	50.3849	50.4102	50.4356	50.4609
311	47.6647	47.7832	47.8985	48.0093	48.117	48.2208	48.3217	48.4163	48.5102	48.599	48.6875	48.7688	48.8494	48.9265	49.0014	49.0762	49.1426	49.2087	49.2747	49.3373	49.3975	49.4576	49.5129	49.5648	49.6167	49.6688	49.7173	49.7621	49.808	49.8539	49.8981	49.9363	49.9752	50.0145	50.0538	50.0892	50.121	50.1529	50.1847	50.2167	50.249	50.2814	50.3067	50.3318	50.3572	50.3826	50.408	50.4334	50.4588
312	47.6615	47.78	47.8953	48.0061	48.1137	48.2176	48.3185	48.4131	48.507	48.5958	48.6843	48.7656	48.8462	48.9233	48.9982	49.073	49.1394	49.2055	49.2716	49.3342	49.3944	49.4545	49.5099	49.5618	49.6137	49.6658	49.7143	49.7592	49.8051	49.8511	49.8952	49.9335	49.9725	50.0118	50.0511	50.0866	50.1184	50.1503	50.1822	50.2142	50.2466	50.2789	50.3043	50.3295	50.3549	50.3804	50.4058	50.4312	50.4567
313	47.6583	47.7768	47.8921	48.0028	48.1105	48.2143	48.3152	48.4098	48.5037	48.5925	48.681	48.7623	48.843	48.9201	48.995	49.0698	49.1363	49.2023	49.2684	49.3311	49.3913	49.4514	49.5068	49.5588	49.6107	49.6629	49.7114	49.7563	49.8022	49.8482	49.8924	49.9308	49.9697	50.0091	50.0484	50.0839	50.1158	50.1478	50.1797	50.2117	50.2441	50.2765	50.3019	50.3272	50.3526	50.3781	50.4036	50.4291	50.4545
314	47.6551	47.7736	47.8889	47.9996	48.1072	48.2111	48.312	48.4066	48.5005	48.5893	48.6778	48.7591	48.8397	48.9169	48.9917	49.0666	49.1331	49.1992	49.2653	49.328	49.3882	49.4484	49.5038	49.5558	49.6077	49.6599	49.7085	49.7534	49.7994	49.8454	49.8896	49.928	49.967	50.0064	50.0458	50.0813	50.1132	50.1452	50.1771	50.2092	50.2417	50.2741	50.2996	50.3248	50.3503	50.3759	50.4014	50.4269	50.4524
315	47.6519	47.7704	47.8857	47.9964	48.104	48.2078	48.3087	48.4033	48.4972	48.586	48.6745	48.7559	48.8365	48.9136	48.9885	49.0634	49.1299	49.196	49.2621	49.3249	49.3851	49.4453	49.5007	49.5527	49.6047	49.6569	49.7055	49.7505	49.7965	49.8426	49.8868	49.9252	49.9643	50.0037	50.0431	50.0787	50.1107	50.1426	50.1746	50.2067	50.2392	50.2717	50.2972	50.3225	50.3481	50.3736	50.3992	50.4247	50.4503
316	47.6487	47.7672	47.8825	47.9931	48.1008	48.2046	48.3055	48.4001	48.494	48.5828	48.6713	48.7526	48.8333	48.9104	48.9853	49.0602	49.1267	49.1929	49.259	49.3217	49.382	49.4422	49.4977	49.5497	49.6017	49.654	49.7026	49.7476	49.7936	49.8397	49.884	49.9224	49.9615	50.001	50.0404	50.076	50.1081	50.1401	50.1721	50.2043	50.2368	50.2693	50.2948	50.3202	50.3458	50.3714	50.397	50.4225	50.4481
317	47.6456	47.764	47.8792	47.9899	48.0975	48.2013	48.3022	48.3968	48.4907	48.5795	48.668	48.7494	48.83	48.9072	48.9821	49.0571	49.1236	49.1897	49.2559	49.3186	49.3789	49.4392	49.4946	49.5467	49.5988	49.651	49.6997	49.7447	49.7908	49.8369	49.8812	49.9197	49.9588	49.9983	50.0378	50.0734	50.1055	50.1375	50.1696	50.2018	50.2344	50.2669	50.2925	50.3178	50.3435	50.3691	50.3947	50.4204	50.446
318	47.6424	47.7608	47.876	47.9867	48.0943	48.1981	48.299	48.3936	48.4875	48.5763	48.6648	48.7462	48.8268	48.904	48.9789	49.0539	49.1204	49.1866	49.2527	49.3155	49.3758	49.4361	49.4916	49.5437	49.5958	49.648	49.6967	49.7418	49.7879	49.834	49.8784	49.9169	49.9561	49.9956	50.0351	50.0708	50.1029	50.135	50.1671	50.1993	50.2319	50.2645	50.2901	50.3155	50.3412	50.3669	50.3925	50.4182	50.4439
319	47.6392	47.7576	47.8728	47.9835	48.091	48.1948	48.2957	48.3903	48.4842	48.573	48.6615	48.7429	48.8236	48.9008	48.9757	49.0507	49.1172	49.1834	49.2496	49.3124	49.3727	49.433	49.4885	49.5407	49.5928	49.6451	49.6938	49.7389	49.785	49.8312	49.8756	49.9141	49.9533	49.9929	50.0325	50.0682	50.1003	50.1324	50.1646	50.1968	50.2295	50.2621	50.2877	50.3132	50.3389	50.3646	50.3903	50.416	50.4417
320	47.636	47.7544	47.8696	47.9802	48.0878	48.1916	48.2925	48.3871	48.4809	48.5698	48.6583	48.7397	48.8203	48.8975	48.9725	49.0475	49.114	49.1802	49.2464	49.3093	49.3696	49.4299	49.4855	49.5376	49.5898	49.6421	49.6909	49.736	49.7822	49.8284	49.8728	49.9114	49.9506	49.9902	50.0298	50.0655	50.0977	50.1299	50.162	50.1943	50.227	50.2597	50.2854	50.3109	50.3366	50.3624	50.3881	50.4139	50.4396
321	47.6328	47.7512	47.8664	47.977	48.0846	48.1883	48.2892	48.3838	48.4777	48.5665	48.655	48.7364	48.8171	48.8943	48.9693	49.0443	49.1109	49.1771	49.2433	49.3061	49.3665	49.4269	49.4824	49.5346	49.5868	49.6391	49.6879	49.7331	49.7793	49.8255	49.87	49.9086	49.9478	49.9875	50.0271	50.0629	50.0951	50.1273	50.1595	50.1919	50.2246	50.2573	50.283	50.3085	50.3343	50.3601	50.3859	50.4117	50.4375
322	47.6296	47.748	47.8631	47.9738	48.0813	48.1851	48.286	48.3806	48.4744	48.5633	48.6518	48.7332	48.8139	48.8911	48.9661	49.0411	49.1077	49.1739	49.2402	49.303	49.3634	49.4238	49.4794	49.5316	49.5838	49.6362	49.685	49.7302	49.7764	49.8227	49.8672	49.9058	49.9451	49.9848	50.0245	50.0603	50.0925	50.1248	50.157	50.1894	50.2221	50.2549	50.2806	50.3062	50.332	50.3579	50.3837	50.4095	50.4353
323	47.6264	47.7448	47.8599	47.9705	48.0781	48.1818	48.2827	48.3773	48.4712	48.56	48.6485	48.73	48.8106	48.8879	48.9629	49.0379	49.1045	49.1708	49.237	49.2999	49.3603	49.4207	49.4764	49.5286	49.5808	49.6332	49.6821	49.7273	49.7735	49.8198	49.8644	49.903	49.9424	49.9821	50.0218	50.0576	50.0899	50.1222	50.1545	50.1869	50.2197	50.2525	50.2783	50.3039	50.3297	50.3556	50.3815	50.4073	50.4332
324	47.6233	47.7416	47.8567	47.9673	48.0749	48.1786	48.2795	48.3741	48.4679	48.5568	48.6453	48.7267	48.8074	48.8847	48.9597	49.0347	49.1013	49.1676	49.2339	49.2968	49.3572	49.4176	49.4733	49.5256	49.5778	49.6302	49.6791	49.7244	49.7707	49.817	49.8616	49.9003	49.9396	49.9794	50.0191	50.055	50.0873	50.1197	50.152	50.1844	50.2173	50.2501	50.2759	50.3015	50.3275	50.3534	50.3793	50.4052	50.4311
325	47.6201	47.7384	47.8535	47.9641	48.0716	48.1754	48.2762	48.3708	48.4647	48.5535	48.642	48.7235	48.8042	48.8814	48.9565	49.0315	49.0982	49.1644	49.2307	49.2937	49.3541	49.4146	49.4703	49.5225	49.5748	49.6273	49.6762	49.7215	49.7678	49.8142	49.8588	49.8975	49.9369	49.9767	50.0165	50.0524	50.0847	50.1171	50.1495	50.1819	50.2148	50.2477	50.2735	50.2992	50.3252	50.3511	50.3771	50.403	50.4289
326	47.6169	47.7352	47.8503	47.9609	48.0684	48.1721	48.273	48.3676	48.4614	48.5503	48.6388	48.7202	48.8009	48.8782	48.9533	49.0283	49.095	49.1613	49.2276	49.2906	49.351	49.4115	49.4672	49.5195	49.5718	49.6243	49.6733	49.7186	49.7649	49.8113	49.856	49.8947	49.9342	49.974	50.0138	50.0497	50.0821	50.1145	50.1469	50.1795	50.2124	50.2453	50.2712	50.2969	50.3229	50.3489	50.3748	50.4008	50.4268
327	47.6137	47.732	47.8471	47.9576	48.0651	48.1689	48.2697	48.3643	48.4582	48.547	48.6355	48.717	48.7977	48.875	48.9501	49.0251	49.0918	49.1581	49.2245	49.2874	49.3479	49.4084	49.4642	49.5165	49.5688	49.6213	49.6703	49.7157	49.7621	49.8085	49.8531	49.8919	49.9314	49.9713	50.0111	50.0471	50.0796	50.112	50.1444	50.177	50.2099	50.2429	50.2688	50.2946	50.3206	50.3466	50.3726	50.3987	50.4247
328	47.6105	47.7288	47.8438	47.9544	48.0619	48.1656	48.2665	48.361	48.4549	48.5438	48.6323	48.7138	48.7945	48.8718	48.9468	49.0219	49.0886	49.155	49.2213	49.2843	49.3448	49.4054	49.4611	49.5135	49.5658	49.6184	49.6674	49.7128	49.7592	49.8056	49.8503	49.8892	49.9287	49.9686	50.0085	50.0445	50.077	50.1094	50.1419	50.1745	50.2075	50.2405	50.2664	50.2922	50.3183	50.3444	50.3704	50.3965	50.4225
329	47.6073	47.7256	47.8406	47.9512	48.0587	48.1624	48.2632	48.3578	48.4517	48.5405	48.6291	48.7105	48.7913	48.8686	48.9436	49.0187	49.0854	49.1518	49.2182	49.2812	49.3417	49.4023	49.4581	49.5105	49.5628	49.6154	49.6645	49.7099	49.7563	49.8028	49.8475	49.8864	49.926	49.9659	50.0058	50.0419	50.0744	50.1069	50.1394	50.172	50.205	50.2381	50.2641	50.2899	50.316	50.3421	50.3682	50.3943	50.4204
330	47.6041	47.7224	47.8374	47.9479	48.0554	48.1591	48.26	48.3545	48.4484	48.5373	48.6258	48.7073	48.788	48.8653	48.9404	49.0155	49.0823	49.1487	49.215	49.2781	49.3386	49.3992	49.455	49.5074	49.5599	49.6125	49.6615	49.707	49.7534	49.8	49.8447	49.8836	49.9232	49.9632	50.0031	50.0392	50.0718	50.1043	50.1369	50.1695	50.2026	50.2357	50.2617	50.2876	50.3137	50.3399	50.366	50.3921	50.4183
331	47.601	47.7192	47.8342	47.9447	48.0522	48.1559	48.2567	48.3513	48.4452	48.534	48.6226	48.704	48.7848	48.8621	48.9372	49.0123	49.0791	49.1455	49.2119	49.275	49.3355	49.3961	49.452	49.5044	49.5569	49.6095	49.6586	49.7041	49.7506	49.7971	49.8419	49.8809	49.9205	49.9605	50.0005	50.0366	50.0692	50.1018	50.1344	50.1671	50.2002	50.2333	50.2593	50.2852	50.3114	50.3376	50.3638	50.39	50.4161
332	47.5978	47.716	47.831	47.9415	48.0489	48.1526	48.2535	48.348	48.4419	48.5308	48.6193	48.7008	48.7816	48.8589	48.934	49.0091	49.0759	49.1423	49.2088	49.2718	49.3325	49.3931	49.4489	49.5014	49.5539	49.6065	49.6556	49.7012	49.7477	49.7943	49.8391	49.8781	49.9177	49.9578	49.9978	50.034	50.0666	50.0992	50.1318	50.1646	50.1977	50.2309	50.257	50.2829	50.3091	50.3354	50.3616	50.3878	50.414
333	47.5946	47.7128	47.8278	47.9383	48.0457	48.1494	48.2502	48.3448	48.4386	48.5275	48.6161	48.6976	48.7783	48.8557	48.9308	49.0059	49.0727	49.1392	49.2056	49.2687	49.3294	49.39	49.4459	49.4984	49.5509	49.6036	49.6527	49.6983	49.7448	49.7915	49.8363	49.8753	49.915	49.9551	49.9951	50.0313	50.064	50.0967	50.1293	50.1621	50.1953	50.2285	50.2546	50.2806	50.3068	50.3331	50.3594	50.3856	50.4119
334	47.5914	47.7096	47.8245	47.935	48.0425	48.1461	48.247	48.3415	48.4354	48.5243	48.6128	48.6943	48.7751	48.8524	48.9276	49.0028	49.0696	49.136	49.2025	49.2656	49.3263	49.3869	49.4428	49.4954	49.5479	49.6006	49.6498	49.6954	49.742	49.7886	49.8335	49.8725	49.9123	49.9524	49.9925	50.0287	50.0614	50.0941	50.1268	50.1596	50.1928	50.2261	50.2522	50.2783	50.3046	50.3309	50.3572	50.3834	50.4097
335	47.5882	47.7064	47.8213	47.9318	48.0392	48.1429	48.2437	48.3383	48.4321	48.521	48.6096	48.6911	48.7719	48.8492	48.9244	48.9996	49.0664	49.1329	49.1993	49.2625	49.3232	49.3839	49.4398	49.4923	49.5449	49.5976	49.6468	49.6925	49.7391	49.7858	49.8307	49.8698	49.9095	49.9497	49.9898	50.0261	50.0588	50.0916	50.1243	50.1571	50.1904	50.2237	50.2499	50.2759	50.3023	50.3286	50.3549	50.3813	50.4076
336	47.585	47.7032	47.8181	47.9286	48.036	48.1396	48.2405	48.335	48.4289	48.5178	48.6063	48.6878	48.7686	48.846	48.9212	48.9964	49.0632	49.1297	49.1962	49.2594	49.3201	49.3808	49.4367	49.4893	49.5419	49.5947	49.6439	49.6896	49.7362	49.7829	49.8279	49.867	49.9068	49.947	49.9871	50.0235	50.0562	50.089	50.1218	50.1547	50.188	50.2212	50.2475	50.2736	50.3	50.3264	50.3527	50.3791	50.4055
337	47.5819	47.7	47.8149	47.9253	48.0327	48.1364	48.2372	48.3318	48.4256	48.5145	48.6031	48.6846	48.7654	48.8428	48.918	48.9932	49.06	49.1265	49.1931	49.2562	49.317	49.3777	49.4337	49.4863	49.5389	49.5917	49.641	49.6867	49.7333	49.7801	49.8251	49.8642	49.9041	49.9443	49.9845	50.0208	50.0536	50.0864	50.1192	50.1522	50.1855	50.2188	50.2451	50.2713	50.2977	50.3241	50.3505	50.3769	50.4033
338	47.5787	47.6968	47.8117	47.9221	48.0295	48.1332	48.234	48.3285	48.4224	48.5113	48.5998	48.6814	48.7622	48.8396	48.9148	48.99	49.0569	49.1234	49.1899	49.2531	49.3139	49.3746	49.4306	49.4833	49.5359	49.5887	49.638	49.6838	49.7305	49.7773	49.8223	49.8615	49.9013	49.9416	49.9818	50.0182	50.051	50.0839	50.1167	50.1497	50.1831	50.2164	50.2428	50.269	50.2954	50.3219	50.3483	50.3748	50.4012
339	47.5755	47.6936	47.8085	47.9189	48.0263	48.1299	48.2307	48.3253	48.4191	48.508	48.5966	48.6781	48.7589	48.8363	48.9116	48.9868	49.0537	49.1202	49.1868	49.25	49.3108	49.3716	49.4276	49.4803	49.5329	49.5858	49.6351	49.6809	49.7276	49.7744	49.8195	49.8587	49.8986	49.9389	49.9791	50.0156	50.0485	50.0813	50.1142	50.1472	50.1806	50.214	50.2404	50.2666	50.2931	50.3196	50.3461	50.3726	50.3991
340	47.5723	47.6904	47.8052	47.9157	48.023	48.1267	48.2275	48.322	48.4159	48.5048	48.5933	48.6749	48.7557	48.8331	48.9084	48.9836	49.0505	49.1171	49.1836	49.2469	49.3077	49.3685	49.4246	49.4772	49.5299	49.5828	49.6322	49.678	49.7247	49.7716	49.8167	49.8559	49.8958	49.9362	49.9765	50.0129	50.0459	50.0788	50.1117	50.1447	50.1782	50.2116	50.238	50.2643	50.2908	50.3174	50.3439	50.3704	50.3969
341	47.5691	47.6872	47.802	47.9124	48.0198	48.1234	48.2242	48.3188	48.4126	48.5015	48.5901	48.6716	48.7525	48.8299	48.9051	48.9804	49.0473	49.1139	49.1805	49.2438	49.3046	49.3654	49.4215	49.4742	49.5269	49.5798	49.6292	49.6751	49.7219	49.7687	49.8139	49.8531	49.8931	49.9335	49.9738	50.0103	50.0433	50.0762	50.1092	50.1423	50.1757	50.2092	50.2357	50.262	50.2885	50.3151	50.3417	50.3682	50.3948
342	47.5659	47.684	47.7988	47.9092	48.0166	48.1202	48.2209	48.3155	48.4094	48.4983	48.5868	48.6684	48.7492	48.8267	48.9019	48.9772	49.0442	49.1108	49.1774	49.2406	49.3015	49.3623	49.4185	49.4712	49.5239	49.5769	49.6263	49.6721	49.719	49.7659	49.811	49.8504	49.8904	49.9308	49.9712	50.0077	50.0407	50.0737	50.1067	50.1398	50.1733	50.2068	50.2333	50.2596	50.2862	50.3129	50.3395	50.3661	50.3927
343	47.5627	47.6808	47.7956	47.906	48.0133	48.1169	48.2177	48.3123	48.4061	48.495	48.5836	48.6652	48.746	48.8235	48.8987	48.974	49.041	49.1076	49.1742	49.2375	49.2984	49.3593	49.4154	49.4682	49.521	49.5739	49.6234	49.6692	49.7161	49.7631	49.8082	49.8476	49.8876	49.9281	49.9685	50.0051	50.0381	50.0711	50.1041	50.1373	50.1709	50.2044	50.2309	50.2573	50.284	50.3106	50.3373	50.3639	50.3905
344	47.5596	47.6776	47.7924	47.9027	48.0101	48.1137	48.2144	48.309	48.4029	48.4918	48.5803	48.6619	48.7428	48.8202	48.8955	48.9708	49.0378	49.1044	49.1711	49.2344	49.2953	49.3562	49.4124	49.4652	49.518	49.5709	49.6204	49.6663	49.7132	49.7602	49.8054	49.8448	49.8849	49.9254	49.9658	50.0024	50.0355	50.0686	50.1016	50.1348	50.1684	50.202	50.2286	50.255	50.2817	50.3084	50.335	50.3617	50.3884
345	47.5564	47.6744	47.7892	47.8995	48.0068	48.1104	48.2112	48.3057	48.3996	48.4885	48.5771	48.6587	48.7396	48.817	48.8923	48.9676	49.0346	49.1013	49.1679	49.2313	49.2922	49.3531	49.4093	49.4621	49.515	49.568	49.6175	49.6634	49.7104	49.7574	49.8026	49.8421	49.8822	49.9227	49.9632	49.9998	50.0329	50.066	50.0991	50.1323	50.166	50.1996	50.2262	50.2527	50.2794	50.3061	50.3328	50.3596	50.3863
346	47.5532	47.6712	47.7859	47.8963	48.0036	48.1072	48.2079	48.3025	48.3963	48.4853	48.5739	48.6554	48.7363	48.8138	48.8891	48.9644	49.0314	49.0981	49.1648	49.2282	49.2891	49.3501	49.4063	49.4591	49.512	49.565	49.6146	49.6605	49.7075	49.7545	49.7998	49.8393	49.8794	49.92	49.9605	49.9972	50.0303	50.0634	50.0966	50.1299	50.1635	50.1972	50.2238	50.2503	50.2771	50.3039	50.3306	50.3574	50.3841
347	47.55	47.668	47.7827	47.893	48.0004	48.1039	48.2047	48.2992	48.3931	48.482	48.5706	48.6522	48.7331	48.8106	48.8859	48.9612	49.0283	49.095	49.1617	49.225	49.286	49.347	49.4032	49.4561	49.509	49.562	49.6116	49.6576	49.7046	49.7517	49.797	49.8365	49.8767	49.9173	49.9578	49.9945	50.0277	50.0609	50.0941	50.1274	50.1611	50.1948	50.2215	50.248	50.2748	50.3016	50.3284	50.3552	50.382
348	47.5468	47.6648	47.7795	47.8898	47.9971	48.1007	48.2014	48.296	48.3898	48.4788	48.5674	48.649	48.7299	48.8074	48.8827	48.958	49.0251	49.0918	49.1585	49.2219	49.2829	49.3439	49.4002	49.4531	49.506	49.5591	49.6087	49.6547	49.7018	49.7489	49.7942	49.8337	49.874	49.9146	49.9552	49.9919	50.0251	50.0583	50.0916	50.1249	50.1586	50.1924	50.2191	50.2457	50.2725	50.2994	50.3262	50.353	50.3799
349	47.5436	47.6616	47.7763	47.8866	47.9939	48.0974	48.1982	48.2927	48.3866	48.4755	48.5641	48.6457	48.7266	48.8041	48.8795	48.9548	49.0219	49.0886	49.1554	49.2188	49.2798	49.3408	49.3971	49.4501	49.503	49.5561	49.6058	49.6518	49.6989	49.746	49.7914	49.831	49.8712	49.9119	49.9525	49.9893	50.0225	50.0558	50.089	50.1224	50.1562	50.19	50.2167	50.2433	50.2702	50.2971	50.324	50.3509	50.3778
350	47.5405	47.6584	47.7731	47.8834	47.9906	48.0942	48.1949	48.2895	48.3833	48.4723	48.5609	48.6425	48.7234	48.8009	48.8763	48.9516	49.0187	49.0855	49.1522	49.2157	49.2767	49.3378	49.3941	49.447	49.5	49.5532	49.6028	49.6489	49.696	49.7432	49.7886	49.8282	49.8685	49.9092	49.9498	49.9867	50.0199	50.0532	50.0865	50.1199	50.1538	50.1876	50.2144	50.241	50.2679	50.2949	50.3218	50.3487	50.3756
351	47.5373	47.6552	47.7699	47.8801	47.9874	48.091	48.1917	48.2862	48.3801	48.469	48.5576	48.6393	48.7202	48.7977	48.8731	48.9484	49.0156	49.0823	49.1491	49.2126	49.2736	49.3347	49.391	49.444	49.497	49.5502	49.5999	49.646	49.6931	49.7403	49.7858	49.8254	49.8657	49.9065	49.9472	49.984	50.0174	50.0507	50.084	50.1175	50.1513	50.1852	50.212	50.2387	50.2656	50.2926	50.3196	50.3465	50.3735
352	47.5341	47.652	47.7666	47.8769	47.9842	48.0877	48.1884	48.283	48.3768	48.4658	48.5544	48.636	48.7169	48.7945	48.8699	48.9453	49.0124	49.0792	49.146	49.2095	49.2705	49.3316	49.388	49.441	49.494	49.5472	49.597	49.6431	49.6903	49.7375	49.783	49.8227	49.863	49.9038	49.9445	49.9814	50.0148	50.0481	50.0815	50.115	50.1489	50.1828	50.2096	50.2364	50.2634	50.2904	50.3174	50.3444	50.3714
353	47.5309	47.6488	47.7634	47.8737	47.9809	48.0845	48.1852	48.2797	48.3736	48.4625	48.5511	48.6328	48.7137	48.7913	48.8667	48.9421	49.0092	49.076	49.1428	49.2063	49.2674	49.3285	49.3849	49.438	49.491	49.5443	49.594	49.6402	49.6874	49.7347	49.7802	49.8199	49.8603	49.9011	49.9418	49.9788	50.0122	50.0456	50.079	50.1125	50.1464	50.1804	50.2073	50.234	50.2611	50.2881	50.3151	50.3422	50.3692
354	47.5277	47.6455	47.7602	47.8704	47.9777	48.0812	48.1819	48.2765	48.3703	48.4593	48.5479	48.6295	48.7105	48.788	48.8635	48.9389	49.006	49.0729	49.1397	49.2032	49.2643	49.3255	49.3819	49.435	49.488	49.5413	49.5911	49.6373	49.6845	49.7318	49.7774	49.8171	49.8575	49.8984	49.9392	49.9761	50.0096	50.043	50.0764	50.11	50.144	50.178	50.2049	50.2317	50.2588	50.2859	50.3129	50.34	50.3671
355	47.5245	47.6423	47.757	47.8672	47.9744	48.078	48.1787	48.2732	48.3671	48.456	48.5446	48.6263	48.7072	48.7848	48.8602	48.9357	49.0029	49.0697	49.1365	49.2001	49.2613	49.3224	49.3789	49.4319	49.485	49.5383	49.5881	49.6344	49.6817	49.729	49.7746	49.8143	49.8548	49.8956	49.9365	49.9735	50.007	50.0405	50.0739	50.1075	50.1416	50.1756	50.2026	50.2294	50.2565	50.2836	50.3107	50.3378	50.365
356	47.5213	47.6391	47.7538	47.864	47.9712	48.0747	48.1754	48.27	48.3638	48.4528	48.5414	48.6231	48.704	48.7816	48.857	48.9325	48.9997	49.0665	49.1334	49.197	49.2582	49.3193	49.3758	49.4289	49.482	49.5354	49.5852	49.6315	49.6788	49.7262	49.7718	49.8116	49.8521	49.8929	49.9338	49.9709	50.0044	50.0379	50.0714	50.1051	50.1391	50.1732	50.2002	50.227	50.2542	50.2814	50.3085	50.3357	50.3628
357	47.5182	47.6359	47.7506	47.8608	47.968	48.0715	48.1722	48.2667	48.3606	48.4495	48.5381	48.6198	48.7008	48.7784	48.8538	48.9293	48.9965	49.0634	49.1303	49.1939	49.2551	49.3163	49.3728	49.4259	49.4791	49.5324	49.5823	49.6286	49.6759	49.7233	49.769	49.8088	49.8493	49.8902	49.9312	49.9683	50.0018	50.0353	50.0689	50.1026	50.1367	50.1708	50.1978	50.2247	50.2519	50.2791	50.3063	50.3335	50.3607
358	47.515	47.6327	47.7473	47.8575	47.9647	48.0682	48.1689	48.2635	48.3573	48.4463	48.5349	48.6166	48.6975	48.7752	48.8506	48.9261	48.9933	49.0602	49.1271	49.1907	49.252	49.3132	49.3697	49.4229	49.4761	49.5294	49.5793	49.6257	49.673	49.7205	49.7661	49.806	49.8466	49.8875	49.9285	49.9656	49.9992	50.0328	50.0664	50.1001	50.1342	50.1684	50.1955	50.2224	50.2496	50.2769	50.3041	50.3313	50.3586
359	47.5118	47.6295	47.7441	47.8543	47.9615	48.065	48.1657	48.2602	48.354	48.443	48.5316	48.6133	48.6943	48.7719	48.8474	48.9229	48.9902	49.0571	49.124	49.1876	49.2489	49.3101	49.3667	49.4199	49.4731	49.5265	49.5764	49.6228	49.6702	49.7176	49.7633	49.8032	49.8439	49.8848	49.9258	49.963	49.9966	50.0302	50.0639	50.0976	50.1318	50.1659	50.1931	50.2201	50.2473	50.2746	50.3019	50.3291	50.3564
360	47.5086	47.6263	47.7409	47.8511	47.9583	48.0617	48.1624	48.257	48.3508	48.4398	48.5284	48.6101	48.6911	48.7687	48.8442	48.9197	48.987	49.0539	49.1208	49.1845	49.2458	49.307	49.3636	49.4169	49.4701	49.5235	49.5735	49.6199	49.6673	49.7148	49.7605	49.8005	49.8411	49.8821	49.9232	49.9604	49.994	50.0277	50.0613	50.0951	50.1293	50.1635	50.1907	50.2177	50.245	50.2724	50.2997	50.327	50.3543
361	47.5054	47.6231	47.7377	47.8478	47.955	48.0585	48.1592	48.2537	48.3475	48.4365	48.5251	48.6069	48.6878	48.7655	48.841	48.9165	48.9838	49.0507	49.1177	49.1814	49.2427	49.304	49.3606	49.4138	49.4671	49.5205	49.5705	49.617	49.6644	49.712	49.7577	49.7977	49.8384	49.8794	49.9205	49.9577	49.9914	50.0251	50.0588	50.0927	50.1269	50.1611	50.1884	50.2154	50.2428	50.2701	50.2975	50.3248	50.3522
362	47.5022	47.6199	47.7345	47.8446	47.9518	48.0552	48.1559	48.2505	48.3443	48.4333	48.5219	48.6036	48.6846	48.7623	48.8378	48.9133	48.9806	49.0476	49.1146	49.1783	49.2396	49.3009	49.3575	49.4108	49.4641	49.5176	49.5676	49.6141	49.6616	49.7091	49.7549	49.7949	49.8356	49.8767	49.9178	49.9551	49.9888	50.0226	50.0563	50.0902	50.1245	50.1587	50.186	50.2131	50.2405	50.2679	50.2952	50.3226	50.35
363	47.499	47.6167	47.7313	47.8414	47.9485	48.052	48.1527	48.2472	48.341	48.43	48.5187	48.6004	48.6814	48.7591	48.8346	48.9101	48.9774	49.0444	49.1114	49.1751	49.2365	49.2978	49.3545	49.4078	49.4611	49.5146	49.5647	49.6112	49.6587	49.7063	49.7521	49.7922	49.8329	49.874	49.9152	49.9525	49.9862	50.02	50.0538	50.0877	50.122	50.1563	50.1836	50.2107	50.2382	50.2656	50.293	50.3205	50.3479
364	47.4959	47.6135	47.728	47.8382	47.9453	48.0488	48.1494	48.2439	48.3378	48.4268	48.5154	48.5971	48.6782	48.7558	48.8314	48.9069	48.9743	49.0413	49.1083	49.172	49.2334	49.2948	49.3514	49.4048	49.4581	49.5116	49.5617	49.6083	49.6558	49.7034	49.7493	49.7894	49.8302	49.8713	49.9125	49.9498	49.9837	50.0175	50.0513	50.0852	50.1196	50.1539	50.1813	50.2084	50.2359	50.2634	50.2908	50.3183	50.3458
365	47.4927	47.6103	47.7248	47.8349	47.9421	48.0455	48.1462	48.2407	48.3345	48.4235	48.5122	48.5939	48.6749	48.7526	48.8282	48.9037	48.9711	49.0381	49.1051	49.1689	49.2303	49.2917	49.3484	49.4018	49.4551	49.5087	49.5588	49.6054	49.6529	49.7006	49.7465	49.7866	49.8274	49.8686	49.9098	49.9472	49.9811	50.0149	50.0488	50.0827	50.1171	50.1515	50.1789	50.2061	50.2336	50.2611	50.2886	50.3161	50.3436
366	47.4895	47.6071	47.7216	47.8317	47.9388	48.0423	48.1429	48.2374	48.3313	48.4203	48.5089	48.5907	48.6717	48.7494	48.825	48.9005	48.9679	49.035	49.102	49.1658	49.2272	49.2886	49.3453	49.3987	49.4521	49.5057	49.5559	49.6025	49.6501	49.6978	49.7437	49.7838	49.8247	49.8659	49.9072	49.9446	49.9785	50.0124	50.0462	50.0803	50.1147	50.1491	50.1765	50.2038	50.2313	50.2589	50.2864	50.3139	50.3415
367	47.4863	47.6039	47.7184	47.8285	47.9356	48.039	48.1397	48.2342	48.328	48.417	48.5057	48.5874	48.6685	48.7462	48.8218	48.8973	48.9647	49.0318	49.0989	49.1627	49.2241	49.2855	49.3423	49.3957	49.4491	49.5028	49.5529	49.5996	49.6472	49.6949	49.7409	49.7811	49.822	49.8632	49.9045	49.942	49.9759	50.0098	50.0437	50.0778	50.1122	50.1467	50.1742	50.2014	50.229	50.2566	50.2842	50.3118	50.3394
368	47.4831	47.6007	47.7152	47.8252	47.9323	48.0358	48.1364	48.2309	48.3248	48.4138	48.5024	48.5842	48.6652	48.743	48.8186	48.8941	48.9616	49.0286	49.0957	49.1595	49.221	49.2825	49.3392	49.3927	49.4461	49.4998	49.55	49.5967	49.6443	49.6921	49.7381	49.7783	49.8192	49.8605	49.9019	49.9393	49.9733	50.0072	50.0412	50.0753	50.1098	50.1443	50.1718	50.1991	50.2267	50.2544	50.282	50.3096	50.3372
369	47.4799	47.5975	47.712	47.822	47.9291	48.0325	48.1332	48.2277	48.3215	48.4105	48.4992	48.5809	48.662	48.7397	48.8153	48.891	48.9584	49.0255	49.0926	49.1564	49.2179	49.2794	49.3362	49.3897	49.4431	49.4968	49.5471	49.5938	49.6415	49.6892	49.7353	49.7755	49.8165	49.8578	49.8992	49.9367	49.9707	50.0047	50.0387	50.0728	50.1074	50.1419	50.1694	50.1968	50.2244	50.2521	50.2798	50.3074	50.3351
370	47.4768	47.5943	47.7087	47.8188	47.9259	48.0293	48.1299	48.2244	48.3183	48.4073	48.4959	48.5777	48.6588	48.7365	48.8121	48.8878	48.9552	49.0223	49.0894	49.1533	49.2148	49.2763	49.3332	49.3867	49.4402	49.4939	49.5441	49.5909	49.6386	49.6864	49.7325	49.7728	49.8137	49.8551	49.8965	49.9341	49.9681	50.0021	50.0362	50.0703	50.1049	50.1395	50.1671	50.1945	50.2222	50.2499	50.2776	50.3053	50.333
371	47.4736	47.5911	47.7055	47.8156	47.9226	48.026	48.1267	48.2212	48.315	48.404	48.4927	48.5745	48.6555	48.7333	48.8089	48.8846	48.952	49.0192	49.0863	49.1502	49.2117	49.2732	49.3301	49.3836	49.4372	49.4909	49.5412	49.588	49.6357	49.6836	49.7297	49.77	49.811	49.8524	49.8939	49.9314	49.9655	49.9996	50.0337	50.0679	50.1025	50.1371	50.1647	50.1921	50.2199	50.2476	50.2753	50.3031	50.3308
372	47.4704	47.5879	47.7023	47.8123	47.9194	48.0228	48.1234	48.2179	48.3118	48.4008	48.4894	48.5712	48.6523	48.7301	48.8057	48.8814	48.9489	49.016	49.0831	49.1471	49.2086	49.2702	49.3271	49.3806	49.4342	49.4879	49.5383	49.5851	49.6328	49.6807	49.7269	49.7672	49.8083	49.8497	49.8912	49.9288	49.9629	49.997	50.0311	50.0654	50.1	50.1347	50.1623	50.1898	50.2176	50.2454	50.2731	50.3009	50.3287
373	47.4672	47.5847	47.6991	47.8091	47.9162	48.0195	48.1202	48.2147	48.3085	48.3975	48.4862	48.568	48.6491	48.7269	48.8025	48.8782	48.9457	49.0128	49.08	49.144	49.2055	49.2671	49.324	49.3776	49.4312	49.485	49.5353	49.5822	49.63	49.6779	49.724	49.7644	49.8055	49.847	49.8885	49.9262	49.9603	49.9945	50.0286	50.0629	50.0976	50.1323	50.16	50.1875	50.2153	50.2431	50.2709	50.2987	50.3266
374	47.464	47.5815	47.6959	47.8059	47.9129	48.0163	48.1169	48.2114	48.3052	48.3943	48.4829	48.5647	48.6458	48.7236	48.7993	48.875	48.9425	49.0097	49.0769	49.1408	49.2024	49.264	49.321	49.3746	49.4282	49.482	49.5324	49.5792	49.6271	49.675	49.7212	49.7617	49.8028	49.8443	49.8859	49.9236	49.9577	49.9919	50.0261	50.0604	50.0951	50.1299	50.1576	50.1851	50.213	50.2409	50.2687	50.2966	50.3244
375	47.4608	47.5783	47.6927	47.8026	47.9097	48.013	48.1137	48.2082	48.302	48.391	48.4797	48.5615	48.6426	48.7204	48.7961	48.8718	48.9393	49.0065	49.0737	49.1377	49.1993	49.261	49.3179	49.3716	49.4252	49.479	49.5295	49.5763	49.6242	49.6722	49.7184	49.7589	49.8001	49.8416	49.8832	49.9209	49.9551	49.9894	50.0236	50.0579	50.0927	50.1275	50.1552	50.1828	50.2107	50.2386	50.2665	50.2944	50.3223
376	47.4576	47.5751	47.6894	47.7994	47.9064	48.0098	48.1104	48.2049	48.2987	48.3878	48.4764	48.5583	48.6394	48.7172	48.7929	48.8686	48.9362	49.0034	49.0706	49.1346	49.1962	49.2579	49.3149	49.3685	49.4222	49.4761	49.5265	49.5734	49.6214	49.6694	49.7156	49.7561	49.7973	49.8389	49.8805	49.9183	49.9526	49.9868	50.0211	50.0555	50.0903	50.1251	50.1529	50.1805	50.2084	50.2364	50.2643	50.2922	50.3202
377	47.4545	47.5719	47.6862	47.7962	47.9032	48.0065	48.1072	48.2017	48.2955	48.3845	48.4732	48.555	48.6361	48.714	48.7897	48.8654	48.933	49.0002	49.0674	49.1315	49.1931	49.2548	49.3118	49.3655	49.4192	49.4731	49.5236	49.5705	49.6185	49.6665	49.7128	49.7534	49.7946	49.8362	49.8779	49.9157	49.95	49.9843	50.0185	50.053	50.0878	50.1227	50.1505	50.1782	50.2061	50.2341	50.2621	50.2901	50.318
378	47.4513	47.5687	47.683	47.793	47.9	48.0033	48.1039	48.1984	48.2922	48.3813	48.4699	48.5518	48.6329	48.7108	48.7865	48.8622	48.9298	48.9971	49.0643	49.1284	49.19	49.2517	49.3088	49.3625	49.4162	49.4701	49.5206	49.5676	49.6156	49.6637	49.71	49.7506	49.7919	49.8335	49.8752	49.913	49.9474	49.9817	50.016	50.0505	50.0854	50.1203	50.1481	50.1758	50.2038	50.2319	50.2599	50.2879	50.3159
379	47.4481	47.5655	47.6798	47.7897	47.8967	48.0001	48.1007	48.1952	48.289	48.378	48.4667	48.5485	48.6297	48.7075	48.7833	48.859	48.9266	48.9939	49.0612	49.1252	49.187	49.2487	49.3057	49.3595	49.4132	49.4672	49.5177	49.5647	49.6128	49.6609	49.7072	49.7478	49.7891	49.8308	49.8725	49.9104	49.9448	49.9791	50.0135	50.048	50.0829	50.1179	50.1458	50.1735	50.2016	50.2296	50.2577	50.2857	50.3138
380	47.4449	47.5623	47.6766	47.7865	47.8935	47.9968	48.0974	48.1919	48.2857	48.3748	48.4635	48.5453	48.6265	48.7043	48.7801	48.8558	48.9235	48.9907	49.058	49.1221	49.1839	49.2456	49.3027	49.3565	49.4102	49.4642	49.5148	49.5618	49.6099	49.658	49.7044	49.745	49.7864	49.8281	49.8699	49.9078	49.9422	49.9766	50.011	50.0455	50.0805	50.1155	50.1434	50.1712	50.1993	50.2274	50.2554	50.2835	50.3116
381	47.4417	47.5591	47.6734	47.7833	47.8902	47.9936	48.0942	48.1887	48.2825	48.3715	48.4602	48.5421	48.6232	48.7011	48.7769	48.8526	48.9203	48.9876	49.0549	49.119	49.1808	49.2425	49.2996	49.3534	49.4072	49.4612	49.5118	49.5589	49.607	49.6552	49.7016	49.7423	49.7836	49.8254	49.8672	49.9052	49.9396	49.974	50.0085	50.0431	50.0781	50.1131	50.141	50.1688	50.197	50.2251	50.2532	50.2814	50.3095
382	47.4385	47.5559	47.6701	47.78	47.887	47.9903	48.0909	48.1854	48.2792	48.3683	48.457	48.5388	48.62	48.6979	48.7736	48.8494	48.9171	48.9844	49.0517	49.1159	49.1777	49.2395	49.2966	49.3504	49.4042	49.4583	49.5089	49.556	49.6041	49.6523	49.6988	49.7395	49.7809	49.8227	49.8645	49.9025	49.937	49.9715	50.006	50.0406	50.0756	50.1107	50.1387	50.1665	50.1947	50.2229	50.251	50.2792	50.3074
383	47.4354	47.5527	47.6669	47.7768	47.8838	47.9871	48.0877	48.1821	48.276	48.365	48.4537	48.5356	48.6168	48.6946	48.7704	48.8462	48.9139	48.9813	49.0486	49.1128	49.1746	49.2364	49.2935	49.3474	49.4013	49.4553	49.506	49.5531	49.6013	49.6495	49.696	49.7367	49.7782	49.82	49.8619	49.8999	49.9344	49.9689	50.0034	50.0381	50.0732	50.1082	50.1363	50.1642	50.1924	50.2206	50.2488	50.277	50.3052
384	47.4322	47.5495	47.6637	47.7736	47.8805	47.9838	48.0844	48.1789	48.2727	48.3618	48.4505	48.5323	48.6135	48.6914	48.7672	48.843	48.9107	48.9781	49.0455	49.1096	49.1715	49.2333	49.2905	49.3444	49.3983	49.4523	49.503	49.5502	49.5984	49.6467	49.6932	49.734	49.7754	49.8173	49.8592	49.8973	49.9318	49.9664	50.0009	50.0356	50.0707	50.1058	50.1339	50.1619	50.1901	50.2184	50.2466	50.2748	50.3031
385	47.429	47.5463	47.6605	47.7703	47.8773	47.9806	48.0811	48.1756	48.2695	48.3585	48.4472	48.5291	48.6103	48.6882	48.764	48.8398	48.9076	48.9749	49.0423	49.1065	49.1684	49.2302	49.2875	49.3414	49.3953	49.4494	49.5001	49.5473	49.5955	49.6438	49.6904	49.7312	49.7727	49.8146	49.8565	49.8946	49.9292	49.9638	49.9984	50.0331	50.0683	50.1034	50.1316	50.1595	50.1878	50.2161	50.2444	50.2727	50.301
386	47.4258	47.5431	47.6573	47.7671	47.874	47.9773	48.0779	48.1724	48.2662	48.3552	48.444	48.5259	48.6071	48.685	48.7608	48.8366	48.9044	48.9718	49.0392	49.1034	49.1653	49.2272	49.2844	49.3383	49.3923	49.4464	49.4972	49.5444	49.5927	49.641	49.6876	49.7284	49.77	49.8119	49.8539	49.892	49.9266	49.9613	49.9959	50.0307	50.0658	50.101	50.1292	50.1572	50.1855	50.2139	50.2422	50.2705	50.2988
387	47.4226	47.5399	47.6541	47.7639	47.8708	47.9741	48.0746	48.1691	48.2629	48.352	48.4407	48.5226	48.6038	48.6818	48.7576	48.8335	48.9012	48.9686	49.036	49.1003	49.1622	49.2241	49.2814	49.3353	49.3893	49.4435	49.4942	49.5415	49.5898	49.6381	49.6848	49.7256	49.7672	49.8092	49.8512	49.8894	49.924	49.9587	49.9934	50.0282	50.0634	50.0986	50.1268	50.1549	50.1832	50.2116	50.24	50.2683	50.2967
388	47.4194	47.5367	47.6508	47.7607	47.8676	47.9708	48.0714	48.1659	48.2597	48.3487	48.4375	48.5194	48.6006	48.6785	48.7544	48.8303	48.898	48.9655	49.0329	49.0972	49.1591	49.221	49.2783	49.3323	49.3863	49.4405	49.4913	49.5386	49.5869	49.6353	49.6819	49.7229	49.7645	49.8065	49.8485	49.8868	49.9215	49.9562	49.9909	50.0257	50.061	50.0962	50.1245	50.1525	50.1809	50.2094	50.2378	50.2662	50.2946
389	47.4162	47.5335	47.6476	47.7574	47.8643	47.9676	48.0681	48.1626	48.2564	48.3455	48.4342	48.5162	48.5974	48.6753	48.7512	48.8271	48.8949	48.9623	49.0298	49.094	49.156	49.2179	49.2753	49.3293	49.3833	49.4375	49.4884	49.5357	49.584	49.6325	49.6791	49.7201	49.7618	49.8038	49.8459	49.8841	49.9189	49.9536	49.9883	50.0232	50.0585	50.0938	50.1221	50.1502	50.1787	50.2071	50.2355	50.264	50.2924
390	47.4131	47.5303	47.6444	47.7542	47.8611	47.9643	48.0649	48.1594	48.2532	48.3422	48.431	48.5129	48.5941	48.6721	48.748	48.8239	48.8917	48.9592	49.0266	49.0909	49.1529	49.2149	49.2722	49.3263	49.3803	49.4346	49.4854	49.5328	49.5812	49.6296	49.6763	49.7173	49.759	49.8011	49.8432	49.8815	49.9163	49.951	49.9858	50.0207	50.0561	50.0914	50.1197	50.1479	50.1764	50.2049	50.2333	50.2618	50.2903
391	47.4099	47.5271	47.6412	47.751	47.8579	47.9611	48.0616	48.1561	48.2499	48.339	48.4277	48.5097	48.5909	48.6689	48.7448	48.8207	48.8885	48.956	49.0235	49.0878	49.1498	49.2118	49.2692	49.3232	49.3773	49.4316	49.4825	49.5299	49.5783	49.6268	49.6735	49.7145	49.7563	49.7984	49.8405	49.8789	49.9137	49.9485	49.9833	50.0183	50.0536	50.089	50.1174	50.1456	50.1741	50.2026	50.2311	50.2596	50.2882
392	47.4067	47.5239	47.638	47.7477	47.8546	47.9579	48.0584	48.1529	48.2467	48.3357	48.4245	48.5064	48.5877	48.6657	48.7416	48.8175	48.8853	48.9528	49.0203	49.0847	49.1467	49.2087	49.2661	49.3202	49.3743	49.4286	49.4796	49.527	49.5754	49.6239	49.6707	49.7118	49.7535	49.7957	49.8379	49.8762	49.9111	49.9459	49.9808	50.0158	50.0512	50.0866	50.115	50.1432	50.1718	50.2004	50.2289	50.2575	50.286
393	47.4035	47.5207	47.6347	47.7445	47.8514	47.9546	48.0551	48.1496	48.2434	48.3325	48.4212	48.5032	48.5844	48.6624	48.7384	48.8143	48.8822	48.9497	49.0172	49.0816	49.1436	49.2057	49.2631	49.3172	49.3713	49.4257	49.4766	49.5241	49.5726	49.6211	49.6679	49.709	49.7508	49.793	49.8352	49.8736	49.9085	49.9434	49.9783	50.0133	50.0487	50.0842	50.1126	50.1409	50.1695	50.1981	50.2267	50.2553	50.2839
394	47.4003	47.5175	47.6315	47.7413	47.8481	47.9514	48.0519	48.1464	48.2402	48.3292	48.418	48.5	48.5812	48.6592	48.7352	48.8111	48.879	48.9465	49.0141	49.0785	49.1405	49.2026	49.26	49.3142	49.3683	49.4227	49.4737	49.5212	49.5697	49.6183	49.6651	49.7062	49.7481	49.7903	49.8326	49.871	49.9059	49.9408	49.9757	50.0108	50.0463	50.0818	50.1103	50.1386	50.1672	50.1959	50.2245	50.2531	50.2818
395	47.3971	47.5143	47.6283	47.7381	47.8449	47.9481	48.0486	48.1431	48.2369	48.326	48.4147	48.4967	48.578	48.656	48.732	48.8079	48.8758	48.9434	49.0109	49.0753	49.1374	49.1995	49.257	49.3112	49.3653	49.4197	49.4708	49.5183	49.5668	49.6154	49.6623	49.7035	49.7453	49.7876	49.8299	49.8684	49.9033	49.9383	49.9732	50.0083	50.0439	50.0794	50.1079	50.1362	50.1649	50.1936	50.2223	50.251	50.2796
396	47.394	47.5111	47.6251	47.7348	47.8417	47.9449	48.0454	48.1399	48.2337	48.3227	48.4115	48.4935	48.5747	48.6528	48.7287	48.8047	48.8726	48.9402	49.0078	49.0722	49.1343	49.1964	49.2539	49.3081	49.3624	49.4168	49.4678	49.5154	49.5639	49.6126	49.6595	49.7007	49.7426	49.7849	49.8272	49.8657	49.9007	49.9357	49.9707	50.0058	50.0414	50.077	50.1055	50.1339	50.1626	50.1914	50.2201	50.2488	50.2775
397	47.3908	47.5079	47.6219	47.7316	47.8384	47.9416	48.0421	48.1366	48.2304	48.3195	48.4083	48.4902	48.5715	48.6496	48.7255	48.8015	48.8695	48.937	49.0046	49.0691	49.1312	49.1934	49.2509	49.3051	49.3594	49.4138	49.4649	49.5125	49.5611	49.6097	49.6567	49.6979	49.7399	49.7822	49.8246	49.8631	49.8981	49.9332	49.9682	50.0034	50.039	50.0746	50.1032	50.1316	50.1603	50.1891	50.2179	50.2466	50.2754
398	47.3876	47.5047	47.6187	47.7284	47.8352	47.9384	48.0389	48.1334	48.2272	48.3162	48.405	48.487	48.5683	48.6463	48.7223	48.7983	48.8663	48.9339	49.0015	49.066	49.1281	49.1903	49.2478	49.3021	49.3564	49.4108	49.462	49.5096	49.5582	49.6069	49.6539	49.6951	49.7371	49.7795	49.8219	49.8605	49.8955	49.9306	49.9657	50.0009	50.0365	50.0722	50.1008	50.1293	50.1581	50.1869	50.2156	50.2444	50.2732
399	47.3844	47.5015	47.6154	47.7251	47.8319	47.9351	48.0356	48.1301	48.2239	48.313	48.4018	48.4838	48.5651	48.6431	48.7191	48.7951	48.8631	48.9307	48.9984	49.0629	49.125	49.1872	49.2448	49.2991	49.3534	49.4079	49.459	49.5067	49.5553	49.6041	49.6511	49.6924	49.7344	49.7768	49.8192	49.8578	49.8929	49.9281	49.9632	49.9984	50.0341	50.0698	50.0984	50.1269	50.1558	50.1846	50.2134	50.2423	50.2711
400	47.3812	47.4983	47.6122	47.7219	47.8287	47.9319	48.0324	48.1269	48.2206	48.3097	48.3985	48.4805	48.5618	48.6399	48.7159	48.7919	48.8599	48.9276	48.9952	49.0597	49.1219	49.1842	49.2418	49.2961	49.3504	49.4049	49.4561	49.5038	49.5525	49.6012	49.6483	49.6896	49.7316	49.7741	49.8166	49.8552	49.8904	49.9255	49.9606	49.9959	50.0317	50.0674	50.0961	50.1246	50.1535	50.1824	50.2112	50.2401	50.269
401	47.378	47.495	47.609	47.7187	47.8255	47.9286	48.0291	48.1236	48.2174	48.3065	48.3953	48.4773	48.5586	48.6367	48.7127	48.7887	48.8567	48.9244	48.9921	49.0566	49.1188	49.1811	49.2387	49.293	49.3474	49.4019	49.4531	49.5009	49.5496	49.5984	49.6455	49.6868	49.7289	49.7714	49.8139	49.8526	49.8878	49.9229	49.9581	49.9934	50.0292	50.065	50.0937	50.1223	50.1512	50.1801	50.209	50.2379	50.2668
402	47.3748	47.4918	47.6058	47.7155	47.8222	47.9254	48.0259	48.1203	48.2141	48.3032	48.392	48.474	48.5554	48.6335	48.7095	48.7855	48.8536	48.9213	48.9889	49.0535	49.1158	49.178	49.2357	49.29	49.3444	49.399	49.4502	49.498	49.5467	49.5956	49.6427	49.6841	49.7262	49.7687	49.8112	49.8499	49.8852	49.9204	49.9556	49.991	50.0268	50.0626	50.0913	50.12	50.1489	50.1779	50.2068	50.2358	50.2647
403	47.3717	47.4886	47.6026	47.7122	47.819	47.9221	48.0226	48.1171	48.2109	48.3	48.3888	48.4708	48.5521	48.6302	48.7063	48.7823	48.8504	48.9181	48.9858	49.0504	49.1127	49.1749	49.2326	49.287	49.3414	49.396	49.4473	49.4951	49.5438	49.5927	49.6399	49.6813	49.7234	49.766	49.8086	49.8473	49.8826	49.9178	49.9531	49.9885	50.0243	50.0602	50.089	50.1176	50.1466	50.1756	50.2046	50.2336	50.2626
404	47.3685	47.4854	47.5994	47.709	47.8157	47.9189	48.0194	48.1138	48.2076	48.2967	48.3855	48.4676	48.5489	48.627	48.7031	48.7792	48.8472	48.9149	48.9827	49.0473	49.1096	49.1719	49.2296	49.284	49.3384	49.3931	49.4443	49.4922	49.541	49.5899	49.637	49.6785	49.7207	49.7633	49.8059	49.8447	49.88	49.9153	49.9506	49.986	50.0219	50.0578	50.0866	50.1153	50.1443	50.1734	50.2024	50.2314	50.2604
405	47.3653	47.4822	47.5961	47.7058	47.8125	47.9157	48.0161	48.1106	48.2044	48.2935	48.3823	48.4643	48.5457	48.6238	48.6999	48.776	48.844	48.9118	48.9795	49.0441	49.1065	49.1688	49.2265	49.281	49.3354	49.3901	49.4414	49.4892	49.5381	49.587	49.6342	49.6757	49.718	49.7606	49.8032	49.8421	49.8774	49.9127	49.9481	49.9835	50.0194	50.0554	50.0842	50.113	50.142	50.1711	50.2002	50.2292	50.2583
406	47.3621	47.479	47.5929	47.7025	47.8093	47.9124	48.0129	48.1073	48.2011	48.2902	48.379	48.4611	48.5424	48.6206	48.6967	48.7728	48.8409	48.9086	48.9764	49.041	49.1034	49.1657	49.2235	49.278	49.3324	49.3871	49.4385	49.4863	49.5352	49.5842	49.6314	49.673	49.7152	49.7579	49.8006	49.8394	49.8748	49.9102	49.9455	49.981	50.017	50.0529	50.0819	50.1106	50.1397	50.1689	50.198	50.2271	50.2562
407	47.3589	47.4758	47.5897	47.6993	47.806	47.9092	48.0096	48.1041	48.1979	48.287	48.3758	48.4578	48.5392	48.6174	48.6935	48.7696	48.8377	48.9055	48.9732	49.0379	49.1003	49.1626	49.2204	49.2749	49.3294	49.3842	49.4355	49.4834	49.5324	49.5814	49.6286	49.6702	49.7125	49.7552	49.7979	49.8368	49.8722	49.9076	49.943	49.9786	50.0146	50.0505	50.0795	50.1083	50.1375	50.1666	50.1957	50.2249	50.254
408	47.3557	47.4726	47.5865	47.6961	47.8028	47.9059	48.0064	48.1008	48.1946	48.2837	48.3725	48.4546	48.536	48.6141	48.6903	48.7664	48.8345	48.9023	48.9701	49.0348	49.0972	49.1596	49.2174	49.2719	49.3264	49.3812	49.4326	49.4805	49.5295	49.5785	49.6258	49.6674	49.7098	49.7525	49.7952	49.8342	49.8696	49.9051	49.9405	49.9761	50.0121	50.0481	50.0771	50.106	50.1352	50.1644	50.1935	50.2227	50.2519
409	47.3525	47.4694	47.5833	47.6929	47.7996	47.9027	48.0031	48.0976	48.1914	48.2805	48.3693	48.4514	48.5327	48.6109	48.687	48.7632	48.8313	48.8991	48.967	49.0317	49.0941	49.1565	49.2143	49.2689	49.3235	49.3782	49.4297	49.4776	49.5266	49.5757	49.623	49.6647	49.707	49.7498	49.7926	49.8315	49.867	49.9025	49.938	49.9736	50.0097	50.0457	50.0748	50.1037	50.1329	50.1621	50.1913	50.2205	50.2498
410	47.3494	47.4662	47.5801	47.6896	47.7963	47.8994	47.9999	48.0943	48.1881	48.2772	48.366	48.4481	48.5295	48.6077	48.6838	48.76	48.8282	48.896	48.9638	49.0285	49.091	49.1534	49.2113	49.2659	49.3205	49.3753	49.4267	49.4747	49.5237	49.5728	49.6202	49.6619	49.7043	49.7471	49.7899	49.8289	49.8644	49.9	49.9355	49.9711	50.0072	50.0433	50.0724	50.1013	50.1306	50.1599	50.1891	50.2184	50.2476
411	47.3468	47.4636	47.5775	47.687	47.7937	47.8968	47.9972	48.0917	48.1855	48.2746	48.3634	48.4455	48.5269	48.6051	48.6812	48.7574	48.8256	48.8934	48.9612	49.026	49.0884	49.1509	49.2088	49.2634	49.318	49.3728	49.4243	49.4723	49.5213	49.5704	49.6178	49.6595	49.702	49.7448	49.7876	49.8267	49.8622	49.8978	49.9333	49.969	50.0051	50.0412	50.0703	50.0993	50.1286	50.1579	50.1872	50.2164	50.2457
412	47.3446	47.4615	47.5753	47.6848	47.7915	47.8946	47.995	48.0895	48.1832	48.2724	48.3612	48.4433	48.5246	48.6028	48.679	48.7551	48.8233	48.8912	48.959	49.0238	49.0862	49.1487	49.2066	49.2612	49.3158	49.3706	49.4222	49.4702	49.5192	49.5684	49.6158	49.6575	49.6999	49.7428	49.7856	49.8247	49.8602	49.8958	49.9314	49.9671	50.0032	50.0394	50.0685	50.0974	50.1268	50.1561	50.1854	50.2147	50.244
413	47.3425	47.4593	47.5731	47.6826	47.7893	47.8924	47.9928	48.0872	48.181	48.2701	48.3589	48.441	48.5224	48.6006	48.6768	48.7529	48.8211	48.889	48.9568	49.0216	49.084	49.1465	49.2044	49.259	49.3137	49.3685	49.42	49.4681	49.5171	49.5663	49.6137	49.6554	49.6979	49.7407	49.7836	49.8227	49.8583	49.8938	49.9294	49.9651	50.0013	50.0375	50.0666	50.0956	50.1249	50.1543	50.1836	50.2129	50.2423
414	47.3403	47.4571	47.5709	47.6804	47.7871	47.8902	47.9906	48.085	48.1788	48.2679	48.3567	48.4388	48.5202	48.5984	48.6745	48.7507	48.8189	48.8868	48.9546	49.0194	49.0819	49.1443	49.2022	49.2569	49.3115	49.3664	49.4179	49.466	49.515	49.5642	49.6116	49.6534	49.6958	49.7387	49.7816	49.8207	49.8563	49.8919	49.9275	49.9632	49.9994	50.0356	50.0648	50.0938	50.1231	50.1525	50.1818	50.2112	50.2405
415	47.3381	47.4549	47.5687	47.6782	47.7849	47.8879	47.9884	48.0828	48.1766	48.2657	48.3545	48.4366	48.5179	48.5961	48.6723	48.7485	48.8167	48.8845	48.9524	49.0172	49.0797	49.1422	49.2001	49.2547	49.3094	49.3642	49.4158	49.4638	49.5129	49.5621	49.6095	49.6513	49.6938	49.7367	49.7796	49.8187	49.8543	49.8899	49.9255	49.9613	49.9975	50.0337	50.0629	50.0919	50.1213	50.1507	50.18	50.2094	50.2388
416	47.336	47.4528	47.5665	47.676	47.7827	47.8857	47.9861	48.0806	48.1743	48.2634	48.3522	48.4343	48.5157	48.5939	48.6701	48.7462	48.8145	48.8823	48.9502	49.015	49.0775	49.14	49.1979	49.2525	49.3072	49.3621	49.4136	49.4617	49.5108	49.56	49.6075	49.6492	49.6918	49.7347	49.7776	49.8167	49.8523	49.888	49.9236	49.9594	49.9956	50.0318	50.061	50.0901	50.1195	50.1489	50.1783	50.2077	50.237
417	47.3338	47.4506	47.5643	47.6738	47.7805	47.8835	47.9839	48.0783	48.1721	48.2612	48.35	48.4321	48.5135	48.5917	48.6679	48.744	48.8122	48.8801	48.948	49.0128	49.0753	49.1378	49.1957	49.2504	49.3051	49.3599	49.4115	49.4596	49.5087	49.5579	49.6054	49.6472	49.6897	49.7326	49.7756	49.8147	49.8504	49.886	49.9217	49.9575	49.9937	50.0299	50.0592	50.0882	50.1177	50.1471	50.1765	50.2059	50.2353
418	47.3317	47.4484	47.5622	47.6716	47.7783	47.8813	47.9817	48.0761	48.1699	48.259	48.3478	48.4299	48.5112	48.5895	48.6656	48.7418	48.81	48.8779	48.9458	49.0106	49.0731	49.1356	49.1935	49.2482	49.3029	49.3578	49.4094	49.4575	49.5066	49.5558	49.6033	49.6451	49.6877	49.7306	49.7736	49.8127	49.8484	49.8841	49.9197	49.9556	49.9918	50.0281	50.0573	50.0864	50.1158	50.1453	50.1747	50.2041	50.2336
419	47.3295	47.4462	47.56	47.6694	47.7761	47.8791	47.9795	48.0739	48.1676	48.2568	48.3455	48.4276	48.509	48.5872	48.6634	48.7396	48.8078	48.8757	48.9436	49.0084	49.0709	49.1334	49.1914	49.2461	49.3007	49.3557	49.4072	49.4554	49.5045	49.5537	49.6013	49.6431	49.6856	49.7286	49.7716	49.8107	49.8464	49.8821	49.9178	49.9536	49.9899	50.0262	50.0554	50.0846	50.114	50.1435	50.1729	50.2024	50.2318
420	47.3273	47.4441	47.5578	47.6673	47.7738	47.8769	47.9773	48.0717	48.1654	48.2545	48.3433	48.4254	48.5068	48.585	48.6612	48.7373	48.8056	48.8735	48.9414	49.0062	49.0687	49.1312	49.1892	49.2439	49.2986	49.3535	49.4051	49.4533	49.5024	49.5517	49.5992	49.641	49.6836	49.7266	49.7696	49.8087	49.8445	49.8802	49.9159	49.9517	49.988	50.0243	50.0536	50.0827	50.1122	50.1417	50.1711	50.2006	50.2301
421	47.3252	47.4419	47.5556	47.6651	47.7716	47.8747	47.975	48.0695	48.1632	48.2523	48.3411	48.4232	48.5046	48.5828	48.6589	48.7351	48.8034	48.8713	48.9392	49.004	49.0665	49.129	49.187	49.2417	49.2964	49.3514	49.403	49.4511	49.5003	49.5496	49.5971	49.639	49.6815	49.7245	49.7675	49.8068	49.8425	49.8782	49.9139	49.9498	49.9861	50.0224	50.0517	50.0809	50.1104	50.1399	50.1694	50.1989	50.2283
422	47.323	47.4397	47.5534	47.6629	47.7694	47.8725	47.9728	48.0672	48.161	48.2501	48.3388	48.4209	48.5023	48.5805	48.6567	48.7329	48.8011	48.869	48.9369	49.0018	49.0643	49.1269	49.1848	49.2396	49.2943	49.3492	49.4009	49.449	49.4982	49.5475	49.595	49.6369	49.6795	49.7225	49.7655	49.8048	49.8405	49.8762	49.912	49.9479	49.9842	50.0205	50.0499	50.079	50.1085	50.1381	50.1676	50.1971	50.2266
423	47.3208	47.4375	47.5512	47.6607	47.7672	47.8702	47.9706	48.065	48.1587	48.2478	48.3366	48.4187	48.5001	48.5783	48.6545	48.7307	48.7989	48.8668	48.9347	48.9996	49.0621	49.1247	49.1827	49.2374	49.2921	49.3471	49.3987	49.4469	49.4961	49.5454	49.593	49.6348	49.6775	49.7205	49.7635	49.8028	49.8385	49.8743	49.9101	49.946	49.9823	50.0187	50.048	50.0772	50.1067	50.1363	50.1658	50.1953	50.2249
424	47.3187	47.4354	47.549	47.6585	47.765	47.868	47.9684	48.0628	48.1565	48.2456	48.3344	48.4165	48.4979	48.5761	48.6523	48.7284	48.7967	48.8646	48.9325	48.9974	49.0599	49.1225	49.1805	49.2352	49.29	49.3449	49.3966	49.4448	49.494	49.5433	49.5909	49.6328	49.6754	49.7185	49.7615	49.8008	49.8366	49.8723	49.9081	49.944	49.9804	50.0168	50.0461	50.0753	50.1049	50.1345	50.164	50.1936	50.2231
425	47.3165	47.4332	47.5469	47.6563	47.7628	47.8658	47.9662	48.0606	48.1543	48.2434	48.3321	48.4142	48.4956	48.5738	48.65	48.7262	48.7945	48.8624	48.9303	48.9952	49.0577	49.1203	49.1783	49.2331	49.2878	49.3428	49.3945	49.4427	49.4919	49.5412	49.5888	49.6307	49.6734	49.7164	49.7595	49.7988	49.8346	49.8704	49.9062	49.9421	49.9785	50.0149	50.0443	50.0735	50.1031	50.1327	50.1622	50.1918	50.2214
426	47.3144	47.431	47.5447	47.6541	47.7606	47.8636	47.9639	48.0583	48.152	48.2411	48.3299	48.412	48.4934	48.5716	48.6478	48.724	48.7923	48.8602	48.9281	48.993	49.0555	49.1181	49.1761	49.2309	49.2857	49.3407	49.3923	49.4406	49.4898	49.5391	49.5867	49.6287	49.6713	49.7144	49.7575	49.7968	49.8326	49.8684	49.9042	49.9402	49.9766	50.013	50.0424	50.0717	50.1013	50.1309	50.1605	50.1901	50.2197
427	47.3122	47.4288	47.5425	47.6519	47.7584	47.8614	47.9617	48.0561	48.1498	48.2389	48.3277	48.4098	48.4912	48.5694	48.6456	48.7218	48.79	48.858	48.9259	48.9908	49.0533	49.1159	49.174	49.2287	49.2835	49.3385	49.3902	49.4385	49.4877	49.537	49.5847	49.6266	49.6693	49.7124	49.7555	49.7948	49.8306	49.8665	49.9023	49.9383	49.9747	50.0111	50.0406	50.0698	50.0994	50.1291	50.1587	50.1883	50.2179
428	47.31	47.4267	47.5403	47.6497	47.7562	47.8592	47.9595	48.0539	48.1476	48.2367	48.3254	48.4075	48.4889	48.5671	48.6433	48.7195	48.7878	48.8558	48.9237	48.9886	49.0512	49.1138	49.1718	49.2266	49.2814	49.3364	49.3881	49.4363	49.4856	49.535	49.5826	49.6246	49.6673	49.7104	49.7535	49.7928	49.8287	49.8645	49.9004	49.9364	49.9728	50.0093	50.0387	50.068	50.0976	50.1273	50.1569	50.1865	50.2162
429	47.3079	47.4245	47.5381	47.6475	47.754	47.857	47.9573	48.0517	48.1454	48.2344	48.3232	48.4053	48.4867	48.5649	48.6411	48.7173	48.7856	48.8535	48.9215	48.9864	49.049	49.1116	49.1696	49.2244	49.2792	49.3342	49.386	49.4342	49.4835	49.5329	49.5805	49.6225	49.6652	49.7083	49.7515	49.7908	49.8267	49.8626	49.8984	49.9344	49.9709	50.0074	50.0368	50.0661	50.0958	50.1255	50.1551	50.1848	50.2144
430	47.3057	47.4223	47.5359	47.6453	47.7518	47.8547	47.9551	48.0494	48.1431	48.2322	48.321	48.4031	48.4845	48.5627	48.6389	48.7151	48.7834	48.8513	48.9193	48.9842	49.0468	49.1094	49.1674	49.2223	49.2771	49.3321	49.3838	49.4321	49.4814	49.5308	49.5784	49.6204	49.6632	49.7063	49.7495	49.7888	49.8247	49.8606	49.8965	49.9325	49.969	50.0055	50.035	50.0643	50.094	50.1237	50.1533	50.183	50.2127
431	47.3035	47.4201	47.5337	47.6431	47.7496	47.8525	47.9529	48.0472	48.1409	48.23	48.3187	48.4008	48.4822	48.5605	48.6367	48.7129	48.7812	48.8491	48.9171	48.9819	49.0446	49.1072	49.1653	49.2201	49.2749	49.33	49.3817	49.43	49.4793	49.5287	49.5764	49.6184	49.6611	49.7043	49.7475	49.7868	49.8227	49.8586	49.8946	49.9306	49.9671	50.0036	50.0331	50.0625	50.0922	50.1219	50.1516	50.1813	50.211
432	47.3014	47.418	47.5316	47.6409	47.7474	47.8503	47.9506	48.045	48.1387	48.2277	48.3165	48.3986	48.48	48.5582	48.6344	48.7106	48.7789	48.8469	48.9149	48.9797	49.0424	49.105	49.1631	49.2179	49.2728	49.3278	49.3796	49.4279	49.4772	49.5266	49.5743	49.6163	49.6591	49.7023	49.7454	49.7848	49.8208	49.8567	49.8926	49.9287	49.9652	50.0017	50.0312	50.0606	50.0903	50.1201	50.1498	50.1795	50.2092
433	47.2992	47.4158	47.5294	47.6387	47.7452	47.8481	47.9484	48.0428	48.1364	48.2255	48.3143	48.3964	48.4778	48.556	48.6322	48.7084	48.7767	48.8447	48.9126	48.9775	49.0402	49.1028	49.1609	49.2158	49.2706	49.3257	49.3774	49.4258	49.4751	49.5245	49.5722	49.6143	49.657	49.7002	49.7434	49.7829	49.8188	49.8547	49.8907	49.9268	49.9633	49.9998	50.0294	50.0588	50.0885	50.1183	50.148	50.1777	50.2075
434	47.2971	47.4136	47.5272	47.6365	47.743	47.8459	47.9462	48.0405	48.1342	48.2233	48.312	48.3941	48.4755	48.5538	48.63	48.7062	48.7745	48.8425	48.9104	48.9753	49.038	49.1006	49.1588	49.2136	49.2685	49.3235	49.3753	49.4236	49.473	49.5224	49.5701	49.6122	49.655	49.6982	49.7414	49.7809	49.8168	49.8528	49.8887	49.9248	49.9614	49.998	50.0275	50.0569	50.0867	50.1165	50.1462	50.176	50.2057
435	47.2949	47.4114	47.525	47.6343	47.7408	47.8437	47.944	48.0383	48.132	48.2211	48.3098	48.3919	48.4733	48.5515	48.6277	48.704	48.7723	48.8403	48.9082	48.9731	49.0358	49.0985	49.1566	49.2114	49.2663	49.3214	49.3732	49.4215	49.4709	49.5203	49.5681	49.6102	49.653	49.6962	49.7394	49.7789	49.8149	49.8508	49.8868	49.9229	49.9595	49.9961	50.0257	50.0551	50.0849	50.1147	50.1444	50.1742	50.204
436	47.2927	47.4093	47.5228	47.6321	47.7386	47.8415	47.9418	48.0361	48.1298	48.2188	48.3076	48.3897	48.4711	48.5493	48.6255	48.7017	48.7701	48.838	48.906	48.9709	49.0336	49.0963	49.1544	49.2093	49.2641	49.3192	49.3711	49.4194	49.4688	49.5182	49.566	49.6081	49.6509	49.6942	49.7374	49.7769	49.8129	49.8489	49.8849	49.921	49.9576	49.9942	50.0238	50.0532	50.083	50.1129	50.1427	50.1725	50.2023
437	47.2906	47.4071	47.5206	47.6299	47.7364	47.8393	47.9395	48.0339	48.1275	48.2166	48.3053	48.3874	48.4688	48.5471	48.6233	48.6995	48.7678	48.8358	48.9038	48.9687	49.0314	49.0941	49.1522	49.2071	49.262	49.3171	49.3689	49.4173	49.4667	49.5162	49.5639	49.606	49.6489	49.6921	49.7354	49.7749	49.8109	49.8469	49.8829	49.9191	49.9557	49.9923	50.0219	50.0514	50.0812	50.111	50.1409	50.1707	50.2005
438	47.2884	47.4049	47.5184	47.6277	47.7342	47.837	47.9373	48.0316	48.1253	48.2144	48.3031	48.3852	48.4666	48.5448	48.6211	48.6973	48.7656	48.8336	48.9016	48.9665	49.0292	49.0919	49.1501	49.2049	49.2598	49.315	49.3668	49.4152	49.4646	49.5141	49.5618	49.604	49.6468	49.6901	49.7334	49.7729	49.8089	49.845	49.881	49.9172	49.9538	49.9904	50.0201	50.0496	50.0794	50.1092	50.1391	50.1689	50.1988
439	47.2863	47.4027	47.5162	47.6255	47.7319	47.8348	47.9351	48.0294	48.1231	48.2121	48.3009	48.383	48.4644	48.5426	48.6188	48.6951	48.7634	48.8314	48.8994	48.9643	49.027	49.0897	49.1479	49.2028	49.2577	49.3128	49.3647	49.4131	49.4625	49.512	49.5598	49.6019	49.6448	49.6881	49.7314	49.7709	49.807	49.843	49.8791	49.9153	49.9519	49.9886	50.0182	50.0477	50.0776	50.1074	50.1373	50.1672	50.197
440	47.2841	47.4006	47.5141	47.6233	47.7297	47.8326	47.9329	48.0272	48.1208	48.2099	48.2986	48.3807	48.4621	48.5404	48.6166	48.6928	48.7612	48.8292	48.8972	48.9621	49.0248	49.0875	49.1457	49.2006	49.2555	49.3107	49.3625	49.411	49.4604	49.5099	49.5577	49.5999	49.6428	49.6861	49.7294	49.7689	49.805	49.8411	49.8771	49.9133	49.95	49.9867	50.0164	50.0459	50.0758	50.1056	50.1355	50.1654	50.1953
441	47.2819	47.3984	47.5119	47.6211	47.7275	47.8304	47.9307	48.025	48.1186	48.2077	48.2964	48.3785	48.4599	48.5381	48.6144	48.6906	48.759	48.827	48.895	48.9599	49.0226	49.0854	49.1435	49.1985	49.2534	49.3085	49.3604	49.4088	49.4583	49.5078	49.5556	49.5978	49.6407	49.684	49.7274	49.7669	49.803	49.8391	49.8752	49.9114	49.9481	49.9848	50.0145	50.044	50.0739	50.1038	50.1338	50.1637	50.1936
442	47.2798	47.3962	47.5097	47.6189	47.7253	47.8282	47.9284	48.0227	48.1164	48.2054	48.2942	48.3763	48.4577	48.5359	48.6122	48.6884	48.7567	48.8248	48.8928	48.9577	49.0205	49.0832	49.1414	49.1963	49.2512	49.3064	49.3583	49.4067	49.4562	49.5057	49.5536	49.5957	49.6387	49.682	49.7254	49.7649	49.801	49.8371	49.8732	49.9095	49.9462	49.9829	50.0126	50.0422	50.0721	50.102	50.132	50.1619	50.1918
443	47.2776	47.394	47.5075	47.6167	47.7231	47.826	47.9262	48.0205	48.1142	48.2032	48.292	48.374	48.4554	48.5337	48.6099	48.6862	48.7545	48.8225	48.8906	48.9555	49.0183	49.081	49.1392	49.1941	49.2491	49.3043	49.3561	49.4046	49.4541	49.5036	49.5515	49.5937	49.6366	49.68	49.7233	49.7629	49.7991	49.8352	49.8713	49.9076	49.9443	49.981	50.0108	50.0404	50.0703	50.1002	50.1302	50.1601	50.1901
444	47.2754	47.3919	47.5053	47.6145	47.7209	47.8238	47.924	48.0183	48.1119	48.201	48.2897	48.3718	48.4532	48.5315	48.6077	48.6839	48.7523	48.8203	48.8884	48.9533	49.0161	49.0788	49.137	49.192	49.2469	49.3021	49.354	49.4025	49.452	49.5015	49.5494	49.5916	49.6346	49.678	49.7213	49.7609	49.7971	49.8332	49.8694	49.9057	49.9424	49.9791	50.0089	50.0385	50.0685	50.0984	50.1284	50.1584	50.1883
445	47.2733	47.3897	47.5031	47.6123	47.7187	47.8216	47.9218	48.0161	48.1097	48.1987	48.2875	48.3696	48.451	48.5292	48.6055	48.6817	48.7501	48.8181	48.8861	48.9511	49.0139	49.0766	49.1348	49.1898	49.2448	49.3	49.3519	49.4004	49.4499	49.4995	49.5473	49.5896	49.6325	49.6759	49.7193	49.759	49.7951	49.8313	49.8674	49.9037	49.9405	49.9773	50.007	50.0367	50.0667	50.0966	50.1266	50.1566	50.1866
446	47.2711	47.3875	47.5009	47.6101	47.7165	47.8193	47.9196	48.0138	48.1075	48.1965	48.2853	48.3673	48.4487	48.527	48.6032	48.6795	48.7479	48.8159	48.8839	48.9489	49.0117	49.0744	49.1327	49.1876	49.2426	49.2978	49.3498	49.3983	49.4478	49.4974	49.5453	49.5875	49.6305	49.6739	49.7173	49.757	49.7931	49.8293	49.8655	49.9018	49.9386	49.9754	50.0052	50.0348	50.0648	50.0948	50.1249	50.1549	50.1849
447	47.269	47.3853	47.4988	47.608	47.7143	47.8171	47.9173	48.0116	48.1052	48.1943	48.283	48.3651	48.4465	48.5248	48.601	48.6773	48.7456	48.8137	48.8817	48.9467	49.0095	49.0723	49.1305	49.1855	49.2405	49.2957	49.3476	49.3961	49.4457	49.4953	49.5432	49.5855	49.6285	49.6719	49.7153	49.755	49.7912	49.8274	49.8636	49.8999	49.9367	49.9735	50.0033	50.033	50.063	50.093	50.1231	50.1531	50.1831
448	47.2668	47.3832	47.4966	47.6058	47.7121	47.8149	47.9151	48.0094	48.103	48.1921	48.2808	48.3629	48.4443	48.5225	48.5988	48.675	48.7434	48.8115	48.8795	48.9445	49.0073	49.0701	49.1283	49.1833	49.2383	49.2935	49.3455	49.394	49.4436	49.4932	49.5411	49.5834	49.6264	49.6699	49.7133	49.753	49.7892	49.8254	49.8616	49.898	49.9348	49.9716	50.0015	50.0311	50.0612	50.0912	50.1213	50.1513	50.1814
449	47.2646	47.381	47.4944	47.6036	47.7099	47.8127	47.9129	48.0072	48.1008	48.1898	48.2786	48.3606	48.442	48.5203	48.5966	48.6728	48.7412	48.8093	48.8773	48.9423	49.0051	49.0679	49.1261	49.1811	49.2362	49.2914	49.3434	49.3919	49.4415	49.4911	49.539	49.5813	49.6244	49.6678	49.7113	49.751	49.7872	49.8235	49.8597	49.8961	49.9329	49.9697	49.9996	50.0293	50.0594	50.0894	50.1195	50.1496	50.1796
450	47.2625	47.3788	47.4922	47.6014	47.7077	47.8105	47.9107	48.005	48.0986	48.1876	48.2763	48.3584	48.4398	48.5181	48.5943	48.6706	48.739	48.807	48.8751	48.9401	49.0029	49.0657	49.124	49.179	49.234	49.2893	49.3412	49.3898	49.4394	49.489	49.537	49.5793	49.6223	49.6658	49.7093	49.749	49.7852	49.8215	49.8577	49.8941	49.931	49.9679	49.9977	50.0275	50.0575	50.0876	50.1177	50.1478	50.1779
451	47.2603	47.3766	47.49	47.5992	47.7055	47.8083	47.9085	48.0027	48.0963	48.1854	48.2741	48.3562	48.4376	48.5158	48.5921	48.6684	48.7368	48.8048	48.8729	48.9379	49.0007	49.0635	49.1218	49.1768	49.2319	49.2871	49.3391	49.3877	49.4373	49.4869	49.5349	49.5772	49.6203	49.6638	49.7073	49.747	49.7833	49.8195	49.8558	49.8922	49.9291	49.966	49.9959	50.0256	50.0557	50.0858	50.1159	50.1461	50.1762
452	47.2581	47.3745	47.4878	47.597	47.7033	47.8061	47.9062	48.0005	48.0941	48.1831	48.2719	48.3539	48.4353	48.5136	48.5899	48.6661	48.7345	48.8026	48.8707	48.9357	48.9985	49.0613	49.1196	49.1747	49.2297	49.285	49.337	49.3856	49.4352	49.4848	49.5328	49.5752	49.6183	49.6618	49.7053	49.745	49.7813	49.8176	49.8539	49.8903	49.9272	49.9641	49.994	50.0238	50.0539	50.084	50.1142	50.1443	50.1744
453	47.256	47.3723	47.4856	47.5948	47.7011	47.8039	47.904	47.9983	48.0919	48.1809	48.2696	48.3517	48.4331	48.5114	48.5876	48.6639	48.7323	48.8004	48.8685	48.9335	48.9963	49.0591	49.1174	49.1725	49.2276	49.2828	49.3349	49.3834	49.4331	49.4828	49.5307	49.5731	49.6162	49.6597	49.7033	49.743	49.7793	49.8156	49.8519	49.8884	49.9253	49.9622	49.9921	50.0219	50.0521	50.0822	50.1124	50.1425	50.1727
454	47.2538	47.3701	47.4835	47.5926	47.6989	47.8016	47.9018	47.9961	48.0896	48.1787	48.2674	48.3495	48.4309	48.5091	48.5854	48.6617	48.7301	48.7982	48.8663	48.9313	48.9941	49.057	49.1153	49.1703	49.2254	49.2807	49.3327	49.3813	49.431	49.4807	49.5287	49.5711	49.6142	49.6577	49.7013	49.741	49.7774	49.8137	49.85	49.8865	49.9234	49.9603	49.9903	50.0201	50.0503	50.0804	50.1106	50.1408	50.171
455	47.2517	47.3679	47.4813	47.5904	47.6967	47.7994	47.8996	47.9938	48.0874	48.1764	48.2652	48.3472	48.4286	48.5069	48.5832	48.6595	48.7279	48.796	48.8641	48.9291	48.9919	49.0548	49.1131	49.1682	49.2232	49.2786	49.3306	49.3792	49.4289	49.4786	49.5266	49.569	49.6121	49.6557	49.6992	49.739	49.7754	49.8117	49.8481	49.8846	49.9215	49.9584	49.9884	50.0182	50.0484	50.0786	50.1088	50.139	50.1692
456	47.2495	47.3658	47.4791	47.5882	47.6945	47.7972	47.8974	47.9916	48.0852	48.1742	48.2629	48.345	48.4264	48.5047	48.581	48.6572	48.7257	48.7938	48.8619	48.9269	48.9898	49.0526	49.1109	49.166	49.2211	49.2764	49.3285	49.3771	49.4268	49.4765	49.5245	49.5669	49.6101	49.6537	49.6972	49.737	49.7734	49.8098	49.8461	49.8826	49.9196	49.9566	49.9866	50.0164	50.0466	50.0768	50.107	50.1373	50.1675
457	47.2473	47.3636	47.4769	47.586	47.6923	47.795	47.8951	47.9894	48.083	48.172	48.2607	48.3428	48.4242	48.5024	48.5787	48.655	48.7234	48.7915	48.8596	48.9247	48.9876	49.0504	49.1087	49.1638	49.2189	49.2743	49.3263	49.375	49.4247	49.4744	49.5224	49.5649	49.608	49.6516	49.6952	49.7351	49.7714	49.8078	49.8442	49.8807	49.9177	49.9547	49.9847	50.0146	50.0448	50.075	50.1053	50.1355	50.1657
458	47.2452	47.3614	47.4747	47.5838	47.69	47.7928	47.8929	47.9872	48.0807	48.1697	48.2585	48.3405	48.4219	48.5002	48.5765	48.6528	48.7212	48.7893	48.8574	48.9225	48.9854	49.0482	49.1066	49.1617	49.2168	49.2721	49.3242	49.3729	49.4226	49.4723	49.5204	49.5628	49.606	49.6496	49.6932	49.7331	49.7695	49.8059	49.8423	49.8788	49.9158	49.9528	49.9828	50.0127	50.043	50.0732	50.1035	50.1337	50.164
459	47.243	47.3592	47.4725	47.5816	47.6878	47.7906	47.8907	47.9849	48.0785	48.1675	48.2562	48.3383	48.4197	48.498	48.5743	48.6506	48.719	48.7871	48.8552	48.9203	48.9832	49.046	49.1044	49.1595	49.2146	49.27	49.3221	49.3708	49.4205	49.4702	49.5183	49.5608	49.604	49.6476	49.6912	49.7311	49.7675	49.8039	49.8403	49.8769	49.9139	49.9509	49.981	50.0109	50.0412	50.0714	50.1017	50.132	50.1623
460	47.2408	47.3571	47.4703	47.5794	47.6856	47.7884	47.8885	47.9827	48.0763	48.1653	48.254	48.3361	48.4175	48.4958	48.572	48.6483	48.7168	48.7849	48.853	48.9181	48.981	49.0439	49.1022	49.1573	49.2125	49.2678	49.32	49.3686	49.4183	49.4681	49.5162	49.5587	49.6019	49.6456	49.6892	49.7291	49.7655	49.8019	49.8384	49.875	49.912	49.949	49.9791	50.009	50.0393	50.0696	50.0999	50.1302	50.1605
461	47.2387	47.3549	47.4681	47.5772	47.6834	47.7861	47.8863	47.9805	48.074	48.1631	48.2518	48.3338	48.4152	48.4935	48.5698	48.6461	48.7146	48.7827	48.8508	48.9159	48.9788	49.0417	49.1	49.1552	49.2103	49.2657	49.3178	49.3665	49.4162	49.466	49.5142	49.5566	49.5999	49.6435	49.6872	49.7271	49.7635	49.8	49.8364	49.873	49.9101	49.9472	49.9773	50.0072	50.0375	50.0678	50.0981	50.1285	50.1588
462	47.2365	47.3527	47.466	47.575	47.6812	47.7839	47.884	47.9783	48.0718	48.1608	48.2495	48.3316	48.413	48.4913	48.5676	48.6439	48.7123	48.7805	48.8486	48.9137	48.9766	49.0395	49.0979	49.153	49.2082	49.2636	49.3157	49.3644	49.4141	49.464	49.5121	49.5546	49.5978	49.6415	49.6852	49.7251	49.7616	49.798	49.8345	49.8711	49.9082	49.9453	49.9754	50.0054	50.0357	50.066	50.0964	50.1267	50.157
463	47.2344	47.3505	47.4638	47.5728	47.679	47.7817	47.8818	47.976	48.0696	48.1586	48.2473	48.3294	48.4108	48.4891	48.5654	48.6417	48.7101	48.7783	48.8464	48.9115	48.9744	49.0373	49.0957	49.1509	49.206	49.2614	49.3136	49.3623	49.412	49.4619	49.51	49.5525	49.5958	49.6395	49.6832	49.7231	49.7596	49.7961	49.8326	49.8692	49.9063	49.9434	49.9735	50.0035	50.0339	50.0642	50.0946	50.1249	50.1553
464	47.2322	47.3484	47.4616	47.5706	47.6768	47.7795	47.8796	47.9738	48.0674	48.1564	48.2451	48.3271	48.4085	48.4868	48.5631	48.6394	48.7079	48.776	48.8442	48.9093	48.9722	49.0351	49.0935	49.1487	49.2039	49.2593	49.3114	49.3602	49.4099	49.4598	49.5079	49.5505	49.5938	49.6375	49.6812	49.7211	49.7576	49.7941	49.8306	49.8673	49.9044	49.9415	49.9717	50.0017	50.0321	50.0624	50.0928	50.1232	50.1536
465	47.23	47.3462	47.4594	47.5684	47.6746	47.7773	47.8774	47.9716	48.0651	48.1541	48.2428	48.3249	48.4063	48.4846	48.5609	48.6372	48.7057	48.7738	48.842	48.9071	48.97	49.0329	49.0913	49.1465	49.2017	49.2571	49.3093	49.3581	49.4078	49.4577	49.5059	49.5484	49.5917	49.6354	49.6792	49.7191	49.7556	49.7922	49.8287	49.8654	49.9025	49.9396	49.9698	49.9998	50.0302	50.0606	50.091	50.1214	50.1518
466	47.2279	47.344	47.4572	47.5662	47.6724	47.7751	47.8752	47.9694	48.0629	48.1519	48.2406	48.3227	48.4041	48.4824	48.5587	48.635	48.7035	48.7716	48.8398	48.9049	48.9678	49.0307	49.0892	49.1444	49.1996	49.255	49.3072	49.3559	49.4057	49.4556	49.5038	49.5464	49.5897	49.6334	49.6771	49.7171	49.7537	49.7902	49.8268	49.8634	49.9006	49.9377	49.9679	49.998	50.0284	50.0588	50.0892	50.1197	50.1501
467	47.2257	47.3419	47.455	47.564	47.6702	47.7729	47.873	47.9671	48.0607	48.1497	48.2384	48.3204	48.4018	48.4801	48.5564	48.6328	48.7012	48.7694	48.8376	48.9027	48.9656	49.0286	49.087	49.1422	49.1974	49.2528	49.305	49.3538	49.4036	49.4535	49.5017	49.5443	49.5876	49.6314	49.6751	49.7151	49.7517	49.7883	49.8248	49.8615	49.8987	49.9359	49.9661	49.9961	50.0266	50.057	50.0875	50.1179	50.1483
468	47.2235	47.3397	47.4528	47.5618	47.668	47.7707	47.8707	47.9649	48.0584	48.1474	48.2361	48.3182	48.3996	48.4779	48.5542	48.6305	48.699	48.7672	48.8353	48.9005	48.9634	49.0264	49.0848	49.14	49.1953	49.2507	49.3029	49.3517	49.4015	49.4514	49.4996	49.5422	49.5856	49.6294	49.6731	49.7131	49.7497	49.7863	49.8229	49.8596	49.8968	49.934	49.9642	49.9943	50.0248	50.0552	50.0857	50.1161	50.1466
469	47.2214	47.3375	47.4507	47.5596	47.6658	47.7684	47.8685	47.9627	48.0562	48.1452	48.2339	48.316	48.3974	48.4757	48.552	48.6283	48.6968	48.765	48.8331	48.8983	48.9612	49.0242	49.0826	49.1379	49.1931	49.2486	49.3008	49.3496	49.3994	49.4493	49.4976	49.5402	49.5835	49.6273	49.6711	49.7112	49.7478	49.7843	49.8209	49.8577	49.8949	49.9321	49.9624	49.9925	50.0229	50.0534	50.0839	50.1144	50.1449
470	47.2192	47.3353	47.4485	47.5574	47.6636	47.7662	47.8663	47.9605	48.054	48.143	48.2317	48.3137	48.3951	48.4734	48.5498	48.6261	48.6946	48.7628	48.8309	48.8961	48.9591	49.022	49.0805	49.1357	49.191	49.2464	49.2987	49.3475	49.3973	49.4473	49.4955	49.5381	49.5815	49.6253	49.6691	49.7092	49.7458	49.7824	49.819	49.8558	49.893	49.9302	49.9605	49.9906	50.0211	50.0516	50.0821	50.1126	50.1431
471	47.2171	47.3332	47.4463	47.5552	47.6614	47.764	47.8641	47.9582	48.0518	48.1407	48.2294	48.3115	48.3929	48.4712	48.5475	48.6239	48.6924	48.7605	48.8287	48.8939	48.9569	49.0198	49.0783	49.1335	49.1888	49.2443	49.2965	49.3454	49.3952	49.4452	49.4934	49.5361	49.5795	49.6233	49.6671	49.7072	49.7438	49.7804	49.8171	49.8538	49.8911	49.9283	49.9586	49.9888	50.0193	50.0498	50.0803	50.1109	50.1414
472	47.2149	47.331	47.4441	47.553	47.6592	47.7618	47.8619	47.956	48.0495	48.1385	48.2272	48.3093	48.3907	48.469	48.5453	48.6216	48.6901	48.7583	48.8265	48.8917	48.9547	49.0176	49.0761	49.1314	49.1866	49.2421	49.2944	49.3433	49.3931	49.4431	49.4913	49.534	49.5774	49.6213	49.6651	49.7052	49.7418	49.7785	49.8151	49.8519	49.8892	49.9265	49.9568	49.9869	50.0175	50.048	50.0786	50.1091	50.1396
473	47.2127	47.3288	47.4419	47.5508	47.657	47.7596	47.8596	47.9538	48.0473	48.1363	48.225	48.307	48.3885	48.4668	48.5431	48.6194	48.6879	48.7561	48.8243	48.8895	48.9525	49.0155	49.0739	49.1292	49.1845	49.24	49.2923	49.3411	49.391	49.441	49.4893	49.532	49.5754	49.6192	49.6631	49.7032	49.7399	49.7765	49.8132	49.85	49.8873	49.9246	49.9549	49.9851	50.0157	50.0462	50.0768	50.1073	50.1379
474	47.2106	47.3266	47.4397	47.5487	47.6548	47.7574	47.8574	47.9516	48.0451	48.1341	48.2227	48.3048	48.3862	48.4645	48.5409	48.6172	48.6857	48.7539	48.8221	48.8873	48.9503	49.0133	49.0718	49.1271	49.1823	49.2379	49.2901	49.339	49.3889	49.4389	49.4872	49.5299	49.5733	49.6172	49.6611	49.7012	49.7379	49.7746	49.8113	49.8481	49.8854	49.9227	49.953	49.9833	50.0138	50.0444	50.075	50.1056	50.1362
475	47.2084	47.3245	47.4375	47.5465	47.6526	47.7552	47.8552	47.9494	48.0428	48.1318	48.2205	48.3026	48.384	48.4623	48.5386	48.615	48.6835	48.7517	48.8199	48.8851	48.9481	49.0111	49.0696	49.1249	49.1802	49.2357	49.288	49.3369	49.3868	49.4368	49.4851	49.5278	49.5713	49.6152	49.6591	49.6992	49.7359	49.7726	49.8093	49.8462	49.8835	49.9208	49.9512	49.9814	50.012	50.0426	50.0732	50.1038	50.1344
476	47.2062	47.3223	47.4354	47.5443	47.6504	47.753	47.853	47.9471	48.0406	48.1296	48.2183	48.3003	48.3818	48.4601	48.5364	48.6127	48.6813	48.7495	48.8177	48.8829	48.9459	49.0089	49.0674	49.1227	49.178	49.2336	49.2859	49.3348	49.3847	49.4347	49.483	49.5258	49.5693	49.6132	49.6571	49.6972	49.7339	49.7707	49.8074	49.8443	49.8816	49.9189	49.9493	49.9796	50.0102	50.0408	50.0714	50.1021	50.1327
477	47.2041	47.3201	47.4332	47.5421	47.6482	47.7507	47.8508	47.9449	48.0384	48.1274	48.216	48.2981	48.3795	48.4578	48.5342	48.6105	48.679	48.7473	48.8155	48.8807	48.9437	49.0067	49.0652	49.1206	49.1759	49.2314	49.2838	49.3327	49.3826	49.4326	49.481	49.5237	49.5672	49.6111	49.655	49.6952	49.732	49.7687	49.8054	49.8423	49.8797	49.917	49.9475	49.9777	50.0084	50.039	50.0697	50.1003	50.1309
478	47.2019	47.3179	47.431	47.5399	47.6459	47.7485	47.8485	47.9427	48.0362	48.1251	48.2138	48.2959	48.3773	48.4556	48.5319	48.6083	48.6768	48.745	48.8133	48.8785	48.9415	49.0045	49.0631	49.1184	49.1737	49.2293	49.2816	49.3306	49.3805	49.4306	49.4789	49.5217	49.5652	49.6091	49.653	49.6932	49.73	49.7667	49.8035	49.8404	49.8778	49.9152	49.9456	49.9759	50.0066	50.0372	50.0679	50.0985	50.1292
479	47.1998	47.3158	47.4288	47.5377	47.6437	47.7463	47.8463	47.9405	48.0339	48.1229	48.2116	48.2936	48.3751	48.4534	48.5297	48.6061	48.6746	48.7428	48.8111	48.8763	48.9393	49.0024	49.0609	49.1162	49.1716	49.2271	49.2795	49.3284	49.3784	49.4285	49.4768	49.5196	49.5631	49.6071	49.651	49.6912	49.728	49.7648	49.8016	49.8385	49.8759	49.9133	49.9437	49.974	50.0047	50.0354	50.0661	50.0968	50.1275
480	47.1976	47.3136	47.4266	47.5355	47.6415	47.7441	47.8441	47.9382	48.0317	48.1207	48.2093	48.2914	48.3728	48.4511	48.5275	48.6038	48.6724	48.7406	48.8088	48.8741	48.9371	49.0002	49.0587	49.1141	49.1694	49.225	49.2774	49.3263	49.3763	49.4264	49.4748	49.5175	49.5611	49.6051	49.649	49.6892	49.726	49.7628	49.7996	49.8366	49.874	49.9114	49.9419	49.9722	50.0029	50.0336	50.0643	50.095	50.1257
481	47.1954	47.3114	47.4244	47.5333	47.6393	47.7419	47.8419	47.936	48.0295	48.1184	48.2071	48.2892	48.3706	48.4489	48.5253	48.6016	48.6702	48.7384	48.8066	48.8719	48.9349	48.998	49.0565	49.1119	49.1673	49.2229	49.2752	49.3242	49.3742	49.4243	49.4727	49.5155	49.559	49.603	49.647	49.6873	49.7241	49.7609	49.7977	49.8347	49.8721	49.9095	49.94	49.9704	50.0011	50.0318	50.0625	50.0933	50.124
482	47.1933	47.3092	47.4222	47.5311	47.6371	47.7397	47.8397	47.9338	48.0272	48.1162	48.2049	48.2869	48.3684	48.4467	48.523	48.5994	48.668	48.7362	48.8044	48.8697	48.9327	48.9958	49.0544	49.1097	49.1651	49.2207	49.2731	49.3221	49.3721	49.4222	49.4706	49.5134	49.557	49.601	49.645	49.6853	49.7221	49.7589	49.7958	49.8327	49.8702	49.9076	49.9382	49.9685	49.9993	50.03	50.0608	50.0915	50.1223
483	47.1911	47.3071	47.4201	47.5289	47.6349	47.7375	47.8374	47.9316	48.025	48.114	48.2026	48.2847	48.3661	48.4444	48.5208	48.5972	48.6657	48.734	48.8022	48.8675	48.9305	48.9936	49.0522	49.1076	49.163	49.2186	49.271	49.32	49.37	49.4201	49.4685	49.5114	49.555	49.599	49.643	49.6833	49.7201	49.757	49.7938	49.8308	49.8683	49.9058	49.9363	49.9667	49.9974	50.0282	50.059	50.0897	50.1205
484	47.189	47.3049	47.4179	47.5267	47.6327	47.7353	47.8352	47.9293	48.0228	48.1117	48.2004	48.2825	48.3639	48.4422	48.5186	48.5949	48.6635	48.7318	48.8	48.8653	48.9284	48.9914	49.05	49.1054	49.1608	49.2164	49.2688	49.3179	49.3679	49.418	49.4665	49.5093	49.5529	49.597	49.641	49.6813	49.7182	49.755	49.7919	49.8289	49.8664	49.9039	49.9344	49.9648	49.9956	50.0264	50.0572	50.088	50.1188
485	47.1868	47.3027	47.4157	47.5245	47.6305	47.733	47.833	47.9271	48.0206	48.1095	48.1982	48.2803	48.3617	48.44	48.5163	48.5927	48.6613	48.7295	48.7978	48.8631	48.9262	48.9892	49.0479	49.1033	49.1587	49.2143	49.2667	49.3158	49.3658	49.4159	49.4644	49.5073	49.5509	49.5949	49.639	49.6793	49.7162	49.7531	49.7899	49.827	49.8645	49.902	49.9326	49.963	49.9938	50.0246	50.0554	50.0862	50.117
486	47.1846	47.3005	47.4135	47.5223	47.6283	47.7308	47.8308	47.9249	48.0183	48.1073	48.1959	48.278	48.3594	48.4378	48.5141	48.5905	48.6591	48.7273	48.7956	48.8609	48.924	48.9871	49.0457	49.1011	49.1565	49.2122	49.2646	49.3136	49.3637	49.4138	49.4623	49.5052	49.5488	49.5929	49.637	49.6773	49.7142	49.7511	49.788	49.8251	49.8626	49.9001	49.9307	49.9612	49.992	50.0228	50.0536	50.0845	50.1153
487	47.1825	47.2984	47.4113	47.5201	47.6261	47.7286	47.8286	47.9227	48.0161	48.1051	48.1937	48.2758	48.3572	48.4355	48.5119	48.5883	48.6569	48.7251	48.7934	48.8587	48.9218	48.9849	49.0435	49.0989	49.1544	49.21	49.2625	49.3115	49.3616	49.4118	49.4602	49.5031	49.5468	49.5909	49.635	49.6753	49.7122	49.7492	49.7861	49.8231	49.8607	49.8982	49.9288	49.9593	49.9902	50.021	50.0519	50.0827	50.1136
488	47.1803	47.2962	47.4091	47.5179	47.6239	47.7264	47.8263	47.9204	48.0139	48.1028	48.1915	48.2736	48.355	48.4333	48.5097	48.586	48.6546	48.7229	48.7912	48.8565	48.9196	48.9827	49.0413	49.0968	49.1522	49.2079	49.2603	49.3094	49.3595	49.4097	49.4582	49.5011	49.5448	49.5889	49.6329	49.6733	49.7103	49.7472	49.7841	49.8212	49.8588	49.8963	49.927	49.9575	49.9883	50.0192	50.0501	50.0809	50.1118
489	47.1781	47.294	47.4069	47.5157	47.6217	47.7242	47.8241	47.9182	48.0116	48.1006	48.1892	48.2713	48.3527	48.4311	48.5074	48.5838	48.6524	48.7207	48.789	48.8543	48.9174	48.9805	49.0392	49.0946	49.15	49.2057	49.2582	49.3073	49.3574	49.4076	49.4561	49.499	49.5427	49.5868	49.6309	49.6713	49.7083	49.7452	49.7822	49.8193	49.8569	49.8945	49.9251	49.9556	49.9865	50.0174	50.0483	50.0792	50.1101
490	47.176	47.2918	47.4047	47.5135	47.6195	47.722	47.8219	47.916	48.0094	48.0984	48.187	48.2691	48.3505	48.4288	48.5052	48.5816	48.6502	48.7185	48.7868	48.8521	48.9152	48.9783	49.037	49.0924	49.1479	49.2036	49.2561	49.3052	49.3553	49.4055	49.454	49.497	49.5407	49.5848	49.6289	49.6693	49.7063	49.7433	49.7803	49.8174	49.855	49.8926	49.9233	49.9538	49.9847	50.0156	50.0465	50.0774	50.1083
491	47.1738	47.2897	47.4026	47.5113	47.6173	47.7198	47.8197	47.9138	48.0072	48.0961	48.1848	48.2669	48.3483	48.4266	48.503	48.5794	48.648	48.7163	48.7846	48.8499	48.913	48.9761	49.0348	49.0903	49.1457	49.2014	49.2539	49.3031	49.3532	49.4034	49.4519	49.4949	49.5386	49.5828	49.6269	49.6673	49.7043	49.7413	49.7783	49.8155	49.8531	49.8907	49.9214	49.9519	49.9829	50.0138	50.0447	50.0757	50.1066
492	47.1717	47.2875	47.4004	47.5091	47.6151	47.7175	47.8175	47.9115	48.005	48.0939	48.1825	48.2646	48.346	48.4244	48.5007	48.5771	48.6458	48.714	48.7823	48.8477	48.9108	48.974	49.0326	49.0881	49.1436	49.1993	49.2518	49.3009	49.3511	49.4013	49.4499	49.4929	49.5366	49.5808	49.6249	49.6653	49.7024	49.7394	49.7764	49.8136	49.8512	49.8888	49.9195	49.9501	49.9811	50.012	50.043	50.0739	50.1049
493	47.1695	47.2853	47.3982	47.5069	47.6129	47.7153	47.8152	47.9093	48.0027	48.0917	48.1803	48.2624	48.3438	48.4221	48.4985	48.5749	48.6435	48.7118	48.7801	48.8455	48.9086	48.9718	49.0305	49.0859	49.1414	49.1972	49.2497	49.2988	49.349	49.3992	49.4478	49.4908	49.5345	49.5787	49.6229	49.6634	49.7004	49.7374	49.7745	49.8116	49.8493	49.8869	49.9177	49.9483	49.9792	50.0102	50.0412	50.0721	50.1031
494	47.1673	47.2831	47.396	47.5047	47.6107	47.7131	47.813	47.9071	48.0005	48.0894	48.1781	48.2602	48.3416	48.4199	48.4963	48.5727	48.6413	48.7096	48.7779	48.8433	48.9064	48.9696	49.0283	49.0838	49.1393	49.195	49.2476	49.2967	49.3469	49.3971	49.4457	49.4887	49.5325	49.5767	49.6209	49.6614	49.6984	49.7355	49.7725	49.8097	49.8474	49.8851	49.9158	49.9464	49.9774	50.0084	50.0394	50.0704	50.1014
495	47.1652	47.281	47.3938	47.5025	47.6085	47.7109	47.8108	47.9049	47.9983	48.0872	48.1758	48.2579	48.3393	48.4177	48.4941	48.5704	48.6391	48.7074	48.7757	48.8411	48.9042	48.9674	49.0261	49.0816	49.1371	49.1929	49.2454	49.2946	49.3448	49.3951	49.4436	49.4867	49.5305	49.5747	49.6189	49.6594	49.6964	49.7335	49.7706	49.8078	49.8455	49.8832	49.914	49.9446	49.9756	50.0066	50.0376	50.0686	50.0996
496	47.163	47.2788	47.3916	47.5003	47.6063	47.7087	47.8086	47.9026	47.996	48.085	48.1736	48.2557	48.3371	48.4154	48.4918	48.5682	48.6369	48.7052	48.7735	48.8389	48.902	48.9652	49.0239	49.0795	49.135	49.1907	49.2433	49.2925	49.3427	49.393	49.4416	49.4846	49.5284	49.5727	49.6169	49.6574	49.6945	49.7316	49.7686	49.8059	49.8436	49.8813	49.9121	49.9427	49.9738	50.0048	50.0358	50.0669	50.0979
497	47.1608	47.2766	47.3894	47.4981	47.604	47.7065	47.8064	47.9004	47.9938	48.0827	48.1714	48.2535	48.3349	48.4132	48.4896	48.566	48.6347	48.703	48.7713	48.8367	48.8998	48.963	49.0218	49.0773	49.1328	49.1886	49.2412	49.2904	49.3406	49.3909	49.4395	49.4826	49.5264	49.5706	49.6149	49.6554	49.6925	49.7296	49.7667	49.804	49.8417	49.8794	49.9102	49.9409	49.9719	50.003	50.0341	50.0651	50.0962
498	47.1587	47.2744	47.3873	47.4959	47.6018	47.7043	47.8042	47.8982	47.9916	48.0805	48.1691	48.2512	48.3326	48.411	48.4874	48.5638	48.6324	48.7008	48.7691	48.8345	48.8977	48.9609	49.0196	49.0751	49.1307	49.1865	49.239	49.2882	49.3385	49.3888	49.4374	49.4805	49.5243	49.5686	49.6129	49.6534	49.6905	49.7276	49.7648	49.802	49.8398	49.8775	49.9084	49.9391	49.9701	50.0012	50.0323	50.0634	50.0944
499	47.1565	47.2723	47.3851	47.4937	47.5996	47.7021	47.8019	47.896	47.9894	48.0783	48.1669	48.249	48.3304	48.4088	48.4851	48.5615	48.6302	48.6985	48.7669	48.8323	48.8955	48.9587	49.0174	49.073	49.1285	49.1843	49.2369	49.2861	49.3364	49.3867	49.4354	49.4784	49.5223	49.5666	49.6108	49.6514	49.6885	49.7257	49.7628	49.8001	49.8379	49.8756	49.9065	49.9372	49.9683	49.9994	50.0305	50.0616	50.0927
500	47.1544	47.2701	47.3829	47.4915	47.5974	47.6998	47.7997	47.8938	47.9871	48.0761	48.1647	48.2468	48.3282	48.4065	48.4829	48.5593	48.628	48.6963	48.7647	48.8301	48.8933	48.9565	49.0152	49.0708	49.1264	49.1822	49.2348	49.284	49.3343	49.3846	49.4333	49.4764	49.5203	49.5645	49.6088	49.6494	49.6866	49.7237	49.7609	49.7982	49.836	49.8738	49.9046	49.9354	49.9665	49.9976	50.0287	50.0598	50.0909
501	47.1522	47.2679	47.3807	47.4894	47.5952	47.6976	47.7975	47.8915	47.9849	48.0738	48.1624	48.2445	48.3259	48.4043	48.4807	48.5571	48.6258	48.6941	48.7625	48.8279	48.8911	48.9543	49.0131	49.0686	49.1242	49.18	49.2327	49.2819	49.3322	49.3825	49.4312	49.4743	49.5182	49.5625	49.6068	49.6474	49.6846	49.7218	49.759	49.7963	49.8341	49.8719	49.9028	49.9335	49.9647	49.9958	50.0269	50.0581	50.0892
502	47.15	47.2657	47.3785	47.4872	47.593	47.6954	47.7953	47.8893	47.9827	48.0716	48.1602	48.2423	48.3237	48.4021	48.4785	48.5549	48.6236	48.6919	48.7603	48.8257	48.8889	48.9521	49.0109	49.0665	49.1221	49.1779	49.2305	49.2798	49.3301	49.3804	49.4291	49.4723	49.5162	49.5605	49.6048	49.6454	49.6826	49.7198	49.757	49.7944	49.8322	49.87	49.9009	49.9317	49.9628	49.994	50.0252	50.0563	50.0875
503	47.1479	47.2636	47.3763	47.485	47.5908	47.6932	47.7931	47.8871	47.9804	48.0694	48.158	48.2401	48.3215	48.3998	48.4762	48.5526	48.6213	48.6897	48.758	48.8235	48.8867	48.9499	49.0087	49.0643	49.1199	49.1757	49.2284	49.2777	49.328	49.3784	49.4271	49.4702	49.5141	49.5585	49.6028	49.6434	49.6807	49.7179	49.7551	49.7924	49.8303	49.8681	49.8991	49.9298	49.961	49.9922	50.0234	50.0546	50.0857
504	47.1457	47.2614	47.3741	47.4828	47.5886	47.691	47.7908	47.8849	47.9782	48.0671	48.1557	48.2378	48.3192	48.3976	48.474	48.5504	48.6191	48.6875	48.7558	48.8213	48.8845	48.9477	49.0065	49.0621	49.1178	49.1736	49.2263	49.2756	49.3259	49.3763	49.425	49.4682	49.5121	49.5564	49.6008	49.6415	49.6787	49.7159	49.7531	49.7905	49.8284	49.8662	49.8972	49.928	49.9592	49.9904	50.0216	50.0528	50.084
505	47.1435	47.2592	47.372	47.4806	47.5864	47.6888	47.7886	47.8826	47.976	48.0649	48.1535	48.2356	48.317	48.3954	48.4718	48.5482	48.6169	48.6853	48.7536	48.8191	48.8823	48.9456	49.0044	49.06	49.1156	49.1715	49.2241	49.2734	49.3238	49.3742	49.4229	49.4661	49.51	49.5544	49.5988	49.6395	49.6767	49.714	49.7512	49.7886	49.8265	49.8644	49.8953	49.9262	49.9574	49.9886	50.0198	50.051	50.0823
506	47.1414	47.257	47.3698	47.4784	47.5842	47.6866	47.7864	47.8804	47.9738	48.0627	48.1513	48.2334	48.3148	48.3931	48.4696	48.546	48.6147	48.683	48.7514	48.8169	48.8801	48.9434	49.0022	49.0578	49.1135	49.1693	49.222	49.2713	49.3217	49.3721	49.4208	49.464	49.508	49.5524	49.5968	49.6375	49.6747	49.712	49.7493	49.7867	49.8246	49.8625	49.8935	49.9243	49.9556	49.9868	50.018	50.0493	50.0805
507	47.1392	47.2549	47.3676	47.4762	47.582	47.6844	47.7842	47.8782	47.9715	48.0604	48.149	48.2311	48.3125	48.3909	48.4673	48.5437	48.6125	48.6808	48.7492	48.8146	48.8779	48.9412	49	49.0557	49.1113	49.1672	49.2199	49.2692	49.3196	49.37	49.4188	49.462	49.506	49.5504	49.5948	49.6355	49.6728	49.71	49.7473	49.7848	49.8227	49.8606	49.8916	49.9225	49.9537	49.985	50.0163	50.0475	50.0788
508	47.1371	47.2527	47.3654	47.474	47.5798	47.6821	47.782	47.876	47.9693	48.0582	48.1468	48.2289	48.3103	48.3887	48.4651	48.5415	48.6102	48.6786	48.747	48.8124	48.8757	48.939	48.9978	49.0535	49.1091	49.165	49.2177	49.2671	49.3175	49.3679	49.4167	49.4599	49.5039	49.5483	49.5928	49.6335	49.6708	49.7081	49.7454	49.7829	49.8208	49.8587	49.8897	49.9206	49.9519	49.9832	50.0145	50.0458	50.077
509	47.1349	47.2505	47.3632	47.4718	47.5776	47.6799	47.7797	47.8737	47.9671	48.056	48.1446	48.2267	48.3081	48.3864	48.4629	48.5393	48.608	48.6764	48.7448	48.8102	48.8735	48.9368	48.9957	49.0513	49.107	49.1629	49.2156	49.265	49.3154	49.3658	49.4146	49.4579	49.5019	49.5463	49.5908	49.6315	49.6688	49.7061	49.7435	49.7809	49.8189	49.8568	49.8879	49.9188	49.9501	49.9814	50.0127	50.044	50.0753
510	47.1327	47.2483	47.361	47.4696	47.5754	47.6777	47.7775	47.8715	47.9648	48.0537	48.1423	48.2244	48.3058	48.3842	48.4606	48.5371	48.6058	48.6742	48.7426	48.808	48.8713	48.9346	48.9935	49.0492	49.1048	49.1608	49.2135	49.2629	49.3133	49.3637	49.4125	49.4558	49.4998	49.5443	49.5888	49.6295	49.6668	49.7042	49.7415	49.779	49.817	49.8549	49.886	49.9169	49.9483	49.9796	50.0109	50.0422	50.0736
511	47.1306	47.2462	47.3588	47.4674	47.5732	47.6755	47.7753	47.8693	47.9626	48.0515	48.1401	48.2222	48.3036	48.382	48.4584	48.5348	48.6036	48.672	48.7404	48.8058	48.8691	48.9325	48.9913	49.047	49.1027	49.1586	49.2114	49.2607	49.3112	49.3616	49.4105	49.4538	49.4978	49.5423	49.5867	49.6275	49.6649	49.7022	49.7396	49.7771	49.8151	49.8531	49.8842	49.9151	49.9464	49.9778	50.0091	50.0405	50.0718
512	47.1284	47.244	47.3566	47.4652	47.571	47.6733	47.7731	47.8671	47.9604	48.0493	48.1379	48.22	48.3014	48.3797	48.4562	48.5326	48.6014	48.6698	48.7382	48.8036	48.867	48.9303	48.9891	49.0448	49.1005	49.1565	49.2092	49.2586	49.3091	49.3596	49.4084	49.4517	49.4958	49.5402	49.5847	49.6255	49.6629	49.7003	49.7376	49.7752	49.8132	49.8512	49.8823	49.9133	49.9446	49.976	50.0074	50.0387	50.0701
513	47.1262	47.2418	47.3545	47.463	47.5688	47.6711	47.7709	47.8648	47.9582	48.0471	48.1356	48.2177	48.2991	48.3775	48.454	48.5304	48.5991	48.6675	48.736	48.8014	48.8648	48.9281	48.987	49.0427	49.0984	49.1543	49.2071	49.2565	49.307	49.3575	49.4063	49.4496	49.4937	49.5382	49.5827	49.6235	49.6609	49.6983	49.7357	49.7733	49.8113	49.8493	49.8804	49.9114	49.9428	49.9742	50.0056	50.037	50.0683
514	47.1241	47.2396	47.3523	47.4608	47.5666	47.6689	47.7686	47.8626	47.9559	48.0448	48.1334	48.2155	48.2969	48.3753	48.4517	48.5282	48.5969	48.6653	48.7338	48.7992	48.8626	48.9259	48.9848	49.0405	49.0962	49.1522	49.205	49.2544	49.3049	49.3554	49.4042	49.4476	49.4917	49.5362	49.5807	49.6215	49.6589	49.6964	49.7338	49.7713	49.8094	49.8474	49.8786	49.9096	49.941	49.9724	50.0038	50.0352	50.0666
515	47.1219	47.2375	47.3501	47.4586	47.5644	47.6666	47.7664	47.8604	47.9537	48.0426	48.1312	48.2133	48.2947	48.3731	48.4495	48.5259	48.5947	48.6631	48.7315	48.797	48.8604	48.9237	48.9826	49.0383	49.0941	49.15	49.2028	49.2523	49.3028	49.3533	49.4022	49.4455	49.4896	49.5342	49.5787	49.6195	49.657	49.6944	49.7318	49.7694	49.8075	49.8455	49.8767	49.9077	49.9392	49.9706	50.002	50.0334	50.0649
516	47.1198	47.2353	47.3479	47.4564	47.5621	47.6644	47.7642	47.8582	47.9515	48.0404	48.1289	48.211	48.2924	48.3708	48.4473	48.5237	48.5925	48.6609	48.7293	48.7948	48.8582	48.9215	48.9804	49.0362	49.0919	49.1479	49.2007	49.2502	49.3006	49.3512	49.4001	49.4435	49.4876	49.5321	49.5767	49.6176	49.655	49.6924	49.7299	49.7675	49.8056	49.8437	49.8749	49.9059	49.9373	49.9688	50.0002	50.0317	50.0631
517	47.1176	47.2331	47.3457	47.4542	47.5599	47.6622	47.762	47.8559	47.9492	48.0381	48.1267	48.2088	48.2902	48.3686	48.445	48.5215	48.5903	48.6587	48.7271	48.7926	48.856	48.9193	48.9783	49.034	49.0898	49.1458	49.1986	49.2481	49.2985	49.3491	49.398	49.4414	49.4856	49.5301	49.5747	49.6156	49.653	49.6905	49.728	49.7656	49.8037	49.8418	49.873	49.9041	49.9355	49.967	49.9985	50.0299	50.0614
518	47.1154	47.2309	47.3435	47.452	47.5577	47.66	47.7598	47.8537	47.947	48.0359	48.1245	48.2066	48.288	48.3664	48.4428	48.5193	48.588	48.6565	48.7249	48.7904	48.8538	48.9172	48.9761	49.0319	49.0876	49.1436	49.1965	49.2459	49.2964	49.347	49.396	49.4394	49.4835	49.5281	49.5727	49.6136	49.6511	49.6885	49.726	49.7637	49.8018	49.8399	49.8711	49.9022	49.9337	49.9652	49.9967	50.0282	50.0596
519	47.1133	47.2288	47.3413	47.4498	47.5555	47.6578	47.7575	47.8515	47.9448	48.0337	48.1222	48.2043	48.2857	48.3641	48.4406	48.517	48.5858	48.6543	48.7227	48.7882	48.8516	48.915	48.9739	49.0297	49.0855	49.1415	49.1943	49.2438	49.2943	49.3449	49.3939	49.4373	49.4815	49.5261	49.5707	49.6116	49.6491	49.6866	49.7241	49.7617	49.7999	49.838	49.8693	49.9004	49.9319	49.9634	49.9949	50.0264	50.0579
520	47.1111	47.2266	47.3392	47.4476	47.5533	47.6556	47.7553	47.8493	47.9426	48.0314	48.12	48.2021	48.2835	48.3619	48.4384	48.5148	48.5836	48.6521	48.7205	48.786	48.8494	48.9128	48.9717	49.0275	49.0833	49.1393	49.1922	49.2417	49.2922	49.3429	49.3918	49.4352	49.4794	49.524	49.5687	49.6096	49.6471	49.6846	49.7221	49.7598	49.798	49.8361	49.8674	49.8985	49.9301	49.9616	49.9931	50.0246	50.0562
521	47.109	47.2244	47.337	47.4454	47.5511	47.6534	47.7531	47.847	47.9403	48.0292	48.1178	48.1999	48.2813	48.3597	48.4361	48.5126	48.5814	48.6498	48.7183	48.7838	48.8472	48.9106	48.9696	49.0254	49.0812	49.1372	49.1901	49.2396	49.2901	49.3408	49.3897	49.4332	49.4774	49.522	49.5667	49.6076	49.6451	49.6827	49.7202	49.7579	49.7961	49.8342	49.8655	49.8967	49.9282	49.9598	49.9913	50.0229	50.0544
522	47.1068	47.2222	47.3348	47.4432	47.5489	47.6512	47.7509	47.8448	47.9381	48.027	48.1155	48.1976	48.279	48.3574	48.4339	48.5104	48.5792	48.6476	48.7161	48.7816	48.845	48.9084	48.9674	49.0232	49.079	49.135	49.1879	49.2375	49.288	49.3387	49.3877	49.4311	49.4753	49.52	49.5646	49.6056	49.6432	49.6807	49.7183	49.756	49.7942	49.8324	49.8637	49.8948	49.9264	49.958	49.9895	50.0211	50.0527
523	47.1046	47.2201	47.3326	47.441	47.5467	47.6489	47.7487	47.8426	47.9359	48.0247	48.1133	48.1954	48.2768	48.3552	48.4317	48.5081	48.5769	48.6454	48.7139	48.7794	48.8428	48.9062	48.9652	49.021	49.0769	49.1329	49.1858	49.2354	49.2859	49.3366	49.3856	49.4291	49.4733	49.518	49.5626	49.6036	49.6412	49.6788	49.7163	49.7541	49.7923	49.8305	49.8618	49.893	49.9246	49.9562	49.9878	50.0194	50.0509
524	47.1025	47.2179	47.3304	47.4388	47.5445	47.6467	47.7464	47.8404	47.9336	48.0225	48.1111	48.1932	48.2746	48.353	48.4294	48.5059	48.5747	48.6432	48.7117	48.7772	48.8406	48.9041	48.963	49.0189	49.0747	49.1308	49.1837	49.2332	49.2838	49.3345	49.3835	49.427	49.4713	49.5159	49.5606	49.6016	49.6392	49.6768	49.7144	49.7521	49.7904	49.8286	49.86	49.8912	49.9228	49.9544	49.986	50.0176	50.0492
525	47.1003	47.2157	47.3282	47.4366	47.5423	47.6445	47.7442	47.8382	47.9314	48.0203	48.1088	48.1909	48.2724	48.3507	48.4272	48.5037	48.5725	48.641	48.7095	48.775	48.8384	48.9019	48.9609	49.0167	49.0725	49.1286	49.1816	49.2311	49.2817	49.3324	49.3814	49.4249	49.4692	49.5139	49.5586	49.5996	49.6372	49.6749	49.7125	49.7502	49.7885	49.8267	49.8581	49.8893	49.9209	49.9526	49.9842	50.0158	50.0475
526	47.0981	47.2135	47.326	47.4344	47.5401	47.6423	47.742	47.8359	47.9292	48.0181	48.1066	48.1887	48.2701	48.3485	48.425	48.5015	48.5703	48.6388	48.7073	48.7728	48.8363	48.8997	48.9587	49.0145	49.0704	49.1265	49.1794	49.229	49.2796	49.3303	49.3794	49.4229	49.4672	49.5119	49.5566	49.5976	49.6353	49.6729	49.7105	49.7483	49.7866	49.8248	49.8562	49.8875	49.9191	49.9508	49.9824	50.0141	50.0457
527	47.096	47.2114	47.3239	47.4322	47.5379	47.6401	47.7398	47.8337	47.927	48.0158	48.1044	48.1865	48.2679	48.3463	48.4228	48.4992	48.5681	48.6366	48.705	48.7706	48.8341	48.8975	48.9565	49.0124	49.0682	49.1243	49.1773	49.2269	49.2775	49.3282	49.3773	49.4208	49.4651	49.5099	49.5546	49.5956	49.6333	49.6709	49.7086	49.7464	49.7847	49.823	49.8544	49.8856	49.9173	49.949	49.9806	50.0123	50.044
528	47.0938	47.2092	47.3217	47.4301	47.5357	47.6379	47.7376	47.8315	47.9247	48.0136	48.1021	48.1842	48.2657	48.3441	48.4205	48.497	48.5658	48.6343	48.7028	48.7684	48.8319	48.8953	48.9543	49.0102	49.0661	49.1222	49.1752	49.2248	49.2754	49.3262	49.3752	49.4188	49.4631	49.5078	49.5526	49.5937	49.6313	49.669	49.7067	49.7445	49.7828	49.8211	49.8525	49.8838	49.9155	49.9472	49.9789	50.0106	50.0422
529	47.0917	47.207	47.3195	47.4279	47.5335	47.6357	47.7354	47.8293	47.9225	48.0114	48.0999	48.182	48.2634	48.3418	48.4183	48.4948	48.5636	48.6321	48.7006	48.7662	48.8297	48.8931	48.9522	49.0081	49.0639	49.1201	49.173	49.2227	49.2733	49.3241	49.3731	49.4167	49.4611	49.5058	49.5506	49.5917	49.6293	49.667	49.7047	49.7426	49.7809	49.8192	49.8506	49.882	49.9137	49.9454	49.9771	50.0088	50.0405
530	47.0895	47.2048	47.3173	47.4257	47.5313	47.6335	47.7331	47.827	47.9203	48.0091	48.0977	48.1798	48.2612	48.3396	48.4161	48.4926	48.5614	48.6299	48.6984	48.764	48.8275	48.891	48.95	49.0059	49.0618	49.1179	49.1709	49.2205	49.2712	49.322	49.3711	49.4147	49.459	49.5038	49.5486	49.5897	49.6274	49.6651	49.7028	49.7406	49.779	49.8173	49.8488	49.8801	49.9118	49.9436	49.9753	50.007	50.0388
531	47.0873	47.2027	47.3151	47.4235	47.5291	47.6312	47.7309	47.8248	47.918	48.0069	48.0954	48.1775	48.259	48.3374	48.4139	48.4903	48.5592	48.6277	48.6962	48.7618	48.8253	48.8888	48.9478	49.0037	49.0596	49.1158	49.1688	49.2184	49.2691	49.3199	49.369	49.4126	49.457	49.5018	49.5466	49.5877	49.6254	49.6631	49.7008	49.7387	49.7771	49.8154	49.8469	49.8783	49.91	49.9418	49.9735	50.0053	50.037
532	47.0852	47.2005	47.3129	47.4213	47.5269	47.629	47.7287	47.8226	47.9158	48.0047	48.0932	48.1753	48.2567	48.3351	48.4116	48.4881	48.557	48.6255	48.694	48.7596	48.8231	48.8866	48.9457	49.0016	49.0575	49.1136	49.1666	49.2163	49.267	49.3178	49.3669	49.4105	49.4549	49.4997	49.5446	49.5857	49.6234	49.6612	49.6989	49.7368	49.7752	49.8135	49.8451	49.8764	49.9082	49.94	49.9717	50.0035	50.0353
533	47.083	47.1983	47.3107	47.4191	47.5247	47.6268	47.7265	47.8204	47.9136	48.0024	48.091	48.1731	48.2545	48.3329	48.4094	48.4859	48.5547	48.6233	48.6918	48.7574	48.8209	48.8844	48.9435	48.9994	49.0553	49.1115	49.1645	49.2142	49.2649	49.3157	49.3648	49.4085	49.4529	49.4977	49.5425	49.5837	49.6215	49.6592	49.697	49.7349	49.7733	49.8117	49.8432	49.8746	49.9064	49.9382	49.97	50.0018	50.0336
534	47.0808	47.1961	47.3085	47.4169	47.5225	47.6246	47.7243	47.8181	47.9114	48.0002	48.0888	48.1708	48.2523	48.3307	48.4072	48.4837	48.5525	48.6211	48.6896	48.7552	48.8187	48.8822	48.9413	48.9972	49.0532	49.1093	49.1624	49.2121	49.2628	49.3136	49.3628	49.4064	49.4508	49.4957	49.5405	49.5817	49.6195	49.6573	49.695	49.733	49.7714	49.8098	49.8413	49.8727	49.9046	49.9364	49.9682	50	50.0318
535	47.0787	47.194	47.3064	47.4147	47.5202	47.6224	47.722	47.8159	47.9091	47.998	48.0865	48.1686	48.25	48.3284	48.4049	48.4814	48.5503	48.6188	48.6874	48.753	48.8165	48.88	48.9391	48.9951	49.051	49.1072	49.1603	49.21	49.2607	49.3115	49.3607	49.4044	49.4488	49.4937	49.5385	49.5797	49.6175	49.6553	49.6931	49.731	49.7695	49.8079	49.8395	49.8709	49.9027	49.9346	49.9664	49.9982	50.0301
536	47.0765	47.1918	47.3042	47.4125	47.518	47.6202	47.7198	47.8137	47.9069	47.9957	48.0843	48.1664	48.2478	48.3262	48.4027	48.4792	48.5481	48.6166	48.6852	48.7508	48.8143	48.8778	48.937	48.9929	49.0489	49.1051	49.1581	49.2079	49.2586	49.3095	49.3586	49.4023	49.4468	49.4916	49.5365	49.5777	49.6155	49.6533	49.6912	49.7291	49.7676	49.806	49.8376	49.8691	49.9009	49.9328	49.9646	49.9965	50.0283
537	47.0744	47.1896	47.302	47.4103	47.5158	47.618	47.7176	47.8115	47.9047	47.9935	48.0821	48.1641	48.2456	48.324	48.4005	48.477	48.5459	48.6144	48.683	48.7486	48.8121	48.8757	48.9348	48.9907	49.0467	49.1029	49.156	49.2057	49.2565	49.3074	49.3566	49.4003	49.4447	49.4896	49.5345	49.5757	49.6136	49.6514	49.6892	49.7272	49.7657	49.8041	49.8358	49.8672	49.8991	49.931	49.9628	49.9947	50.0266
538	47.0722	47.1874	47.2998	47.4081	47.5136	47.6158	47.7154	47.8092	47.9024	47.9913	48.0798	48.1619	48.2433	48.3217	48.3983	48.4748	48.5436	48.6122	48.6807	48.7464	48.8099	48.8735	48.9326	48.9886	49.0446	49.1008	49.1539	49.2036	49.2544	49.3053	49.3545	49.3982	49.4427	49.4876	49.5325	49.5737	49.6116	49.6494	49.6873	49.7253	49.7638	49.8023	49.8339	49.8654	49.8973	49.9292	49.9611	49.993	50.0249
539	47.07	47.1853	47.2976	47.4059	47.5114	47.6135	47.7132	47.807	47.9002	47.9891	48.0776	48.1597	48.2411	48.3195	48.396	48.4725	48.5414	48.61	48.6785	48.7442	48.8078	48.8713	48.9304	48.9864	49.0424	49.0986	49.1517	49.2015	49.2523	49.3032	49.3524	49.3961	49.4406	49.4856	49.5305	49.5717	49.6096	49.6475	49.6853	49.7234	49.7619	49.8004	49.832	49.8635	49.8955	49.9274	49.9593	49.9912	50.0231
540	47.0679	47.1831	47.2954	47.4037	47.5092	47.6113	47.7109	47.8048	47.898	47.9868	48.0754	48.1574	48.2389	48.3173	48.3938	48.4703	48.5392	48.6078	48.6763	48.742	48.8056	48.8691	48.9283	48.9843	49.0403	49.0965	49.1496	49.1994	49.2502	49.3011	49.3503	49.3941	49.4386	49.4835	49.5285	49.5698	49.6076	49.6455	49.6834	49.7214	49.76	49.7985	49.8302	49.8617	49.8936	49.9256	49.9575	49.9894	50.0214
541	47.0657	47.1809	47.2932	47.4015	47.507	47.6091	47.7087	47.8026	47.8958	47.9846	48.0731	48.1552	48.2366	48.3151	48.3916	48.4681	48.537	48.6056	48.6741	48.7398	48.8034	48.8669	48.9261	48.9821	49.0381	49.0944	49.1475	49.1973	49.2481	49.299	49.3483	49.392	49.4366	49.4815	49.5265	49.5678	49.6057	49.6436	49.6815	49.7195	49.7581	49.7966	49.8283	49.8599	49.8918	49.9238	49.9557	49.9877	50.0196
542	47.0635	47.1787	47.2911	47.3993	47.5048	47.6069	47.7065	47.8003	47.8935	47.9824	48.0709	48.153	48.2344	48.3128	48.3893	48.4659	48.5348	48.6033	48.6719	48.7376	48.8012	48.8647	48.9239	48.9799	49.0359	49.0922	49.1454	49.1952	49.246	49.2969	49.3462	49.39	49.4345	49.4795	49.5245	49.5658	49.6037	49.6416	49.6795	49.7176	49.7562	49.7947	49.8264	49.858	49.89	49.922	49.9539	49.9859	50.0179
543	47.0614	47.1766	47.2889	47.3971	47.5026	47.6047	47.7043	47.7981	47.8913	47.9801	48.0687	48.1507	48.2322	48.3106	48.3871	48.4636	48.5325	48.6011	48.6697	48.7354	48.799	48.8626	48.9217	48.9778	49.0338	49.0901	49.1432	49.193	49.2439	49.2948	49.3441	49.3879	49.4325	49.4775	49.5225	49.5638	49.6017	49.6397	49.6776	49.7157	49.7543	49.7929	49.8246	49.8562	49.8882	49.9202	49.9522	49.9842	50.0162
544	47.0592	47.1744	47.2867	47.3949	47.5004	47.6025	47.7021	47.7959	47.8891	47.9779	48.0664	48.1485	48.2299	48.3084	48.3849	48.4614	48.5303	48.5989	48.6675	48.7332	48.7968	48.8604	48.9196	48.9756	49.0316	49.0879	49.1411	49.1909	49.2418	49.2927	49.342	49.3858	49.4304	49.4754	49.5204	49.5618	49.5997	49.6377	49.6757	49.7138	49.7524	49.791	49.8227	49.8543	49.8863	49.9184	49.9504	49.9824	50.0144
545	47.0571	47.1722	47.2845	47.3927	47.4982	47.6003	47.6998	47.7937	47.8869	47.9757	48.0642	48.1463	48.2277	48.3061	48.3827	48.4592	48.5281	48.5967	48.6653	48.731	48.7946	48.8582	48.9174	48.9734	49.0295	49.0858	49.139	49.1888	49.2397	49.2907	49.34	49.3838	49.4284	49.4734	49.5184	49.5598	49.5978	49.6357	49.6737	49.7119	49.7505	49.7891	49.8209	49.8525	49.8845	49.9166	49.9486	49.9806	50.0127
546	47.0549	47.17	47.2823	47.3905	47.496	47.598	47.6976	47.7914	47.8846	47.9734	48.062	48.144	48.2255	48.3039	48.3804	48.457	48.5259	48.5945	48.6631	48.7288	48.7924	48.856	48.9152	48.9713	49.0273	49.0836	49.1368	49.1867	49.2376	49.2886	49.3379	49.3817	49.4263	49.4714	49.5164	49.5578	49.5958	49.6338	49.6718	49.7099	49.7486	49.7872	49.819	49.8506	49.8827	49.9148	49.9468	49.9789	50.0109
547	47.0527	47.1679	47.2801	47.3883	47.4938	47.5958	47.6954	47.7892	47.8824	47.9712	48.0597	48.1418	48.2232	48.3017	48.3782	48.4547	48.5237	48.5923	48.6609	48.7266	48.7902	48.8538	48.913	48.9691	49.0252	49.0815	49.1347	49.1846	49.2355	49.2865	49.3358	49.3797	49.4243	49.4694	49.5144	49.5558	49.5938	49.6318	49.6698	49.708	49.7467	49.7853	49.8171	49.8488	49.8809	49.913	49.945	49.9771	50.0092
548	47.0506	47.1657	47.2779	47.3861	47.4916	47.5936	47.6932	47.787	47.8802	47.969	48.0575	48.1396	48.221	48.2994	48.376	48.4525	48.5214	48.5901	48.6587	48.7244	48.788	48.8516	48.9109	48.9669	49.023	49.0794	49.1326	49.1825	49.2334	49.2844	49.3337	49.3776	49.4223	49.4673	49.5124	49.5538	49.5918	49.6299	49.6679	49.7061	49.7448	49.7834	49.8153	49.847	49.8791	49.9112	49.9433	49.9754	50.0075
549	47.0484	47.1635	47.2758	47.3839	47.4894	47.5914	47.691	47.7848	47.8779	47.9667	48.0553	48.1373	48.2188	48.2972	48.3737	48.4503	48.5192	48.5878	48.6565	48.7222	48.7858	48.8494	48.9087	48.9648	49.0209	49.0772	49.1304	49.1804	49.2313	49.2823	49.3317	49.3756	49.4202	49.4653	49.5104	49.5518	49.5899	49.6279	49.666	49.7042	49.7429	49.7816	49.8134	49.8451	49.8772	49.9094	49.9415	49.9736	50.0057
550	47.0462	47.1613	47.2736	47.3817	47.4872	47.5892	47.6887	47.7825	47.8757	47.9645	48.053	48.1351	48.2165	48.295	48.3715	48.4481	48.517	48.5856	48.6542	48.72	48.7836	48.8473	48.9065	48.9626	49.0187	49.0751	49.1283	49.1782	49.2292	49.2802	49.3296	49.3735	49.4182	49.4633	49.5084	49.5498	49.5879	49.626	49.664	49.7023	49.741	49.7797	49.8115	49.8433	49.8754	49.9076	49.9397	49.9718	50.004
551	47.0441	47.1592	47.2714	47.3795	47.485	47.587	47.6865	47.7803	47.8735	47.9623	48.0508	48.1329	48.2143	48.2927	48.3693	48.4458	48.5148	48.5834	48.652	48.7178	48.7814	48.8451	48.9043	48.9605	49.0166	49.0729	49.1262	49.1761	49.2271	49.2781	49.3275	49.3714	49.4161	49.4613	49.5064	49.5478	49.5859	49.624	49.6621	49.7003	49.7391	49.7778	49.8097	49.8414	49.8736	49.9058	49.9379	49.9701	50.0022
552	47.0419	47.157	47.2692	47.3773	47.4828	47.5848	47.6843	47.7781	47.8713	47.9601	48.0486	48.1306	48.2121	48.2905	48.3671	48.4436	48.5126	48.5812	48.6498	48.7156	48.7792	48.8429	48.9022	48.9583	49.0144	49.0708	49.1241	49.174	49.225	49.276	49.3254	49.3694	49.4141	49.4592	49.5044	49.5459	49.584	49.6221	49.6602	49.6984	49.7372	49.7759	49.8078	49.8396	49.8718	49.904	49.9361	49.9683	50.0005
553	47.0398	47.1548	47.267	47.3751	47.4806	47.5826	47.6821	47.7759	47.869	47.9578	48.0463	48.1284	48.2098	48.2883	48.3648	48.4414	48.5103	48.579	48.6476	48.7134	48.7771	48.8407	48.9	48.9561	49.0123	49.0687	49.1219	49.1719	49.2229	49.274	49.3234	49.3673	49.4121	49.4572	49.5024	49.5439	49.582	49.6201	49.6582	49.6965	49.7353	49.774	49.806	49.8377	49.87	49.9022	49.9344	49.9666	49.9988
554	47.0376	47.1526	47.2648	47.3729	47.4783	47.5803	47.6799	47.7737	47.8668	47.9556	48.0441	48.1262	48.2076	48.2861	48.3626	48.4392	48.5081	48.5768	48.6454	48.7112	48.7749	48.8385	48.8978	48.954	49.0101	49.0665	49.1198	49.1698	49.2208	49.2719	49.3213	49.3653	49.41	49.4552	49.5004	49.5419	49.58	49.6181	49.6563	49.6946	49.7334	49.7722	49.8041	49.8359	49.8681	49.9004	49.9326	49.9648	49.997
555	47.0354	47.1505	47.2626	47.3708	47.4761	47.5781	47.6776	47.7714	47.8646	47.9534	48.0419	48.1239	48.2054	48.2838	48.3604	48.4369	48.5059	48.5746	48.6432	48.709	48.7727	48.8363	48.8956	48.9518	49.008	49.0644	49.1177	49.1677	49.2187	49.2698	49.3192	49.3632	49.408	49.4532	49.4984	49.5399	49.578	49.6162	49.6543	49.6927	49.7315	49.7703	49.8022	49.8341	49.8663	49.8986	49.9308	49.963	49.9953
556	47.0333	47.1483	47.2605	47.3686	47.4739	47.5759	47.6754	47.7692	47.8623	47.9511	48.0396	48.1217	48.2031	48.2816	48.3581	48.4347	48.5037	48.5723	48.641	48.7068	48.7705	48.8342	48.8935	48.9496	49.0058	49.0622	49.1155	49.1655	49.2166	49.2677	49.3172	49.3612	49.4059	49.4511	49.4963	49.5379	49.5761	49.6142	49.6524	49.6907	49.7296	49.7684	49.8004	49.8322	49.8645	49.8968	49.929	49.9613	49.9935
557	47.0311	47.1461	47.2583	47.3664	47.4717	47.5737	47.6732	47.767	47.8601	47.9489	48.0374	48.1195	48.2009	48.2794	48.3559	48.4325	48.5015	48.5701	48.6388	48.7046	48.7683	48.832	48.8913	48.9475	49.0037	49.0601	49.1134	49.1634	49.2145	49.2656	49.3151	49.3591	49.4039	49.4491	49.4943	49.5359	49.5741	49.6123	49.6505	49.6888	49.7277	49.7665	49.7985	49.8304	49.8627	49.895	49.9272	49.9595	49.9918
558	47.0289	47.1439	47.2561	47.3642	47.4695	47.5715	47.671	47.7648	47.8579	47.9467	48.0352	48.1172	48.1987	48.2771	48.3537	48.4303	48.4992	48.5679	48.6366	48.7024	48.7661	48.8298	48.8891	48.9453	49.0015	49.0579	49.1113	49.1613	49.2124	49.2635	49.313	49.357	49.4018	49.4471	49.4923	49.5339	49.5721	49.6103	49.6485	49.6869	49.7258	49.7646	49.7967	49.8285	49.8608	49.8932	49.9255	49.9578	49.9901
559	47.0268	47.1418	47.2539	47.362	47.4673	47.5693	47.6688	47.7625	47.8557	47.9444	48.0329	48.115	48.1964	48.2749	48.3515	48.428	48.497	48.5657	48.6344	48.7002	48.7639	48.8276	48.8869	48.9431	48.9994	49.0558	49.1092	49.1592	49.2103	49.2614	49.3109	49.355	49.3998	49.4451	49.4903	49.5319	49.5701	49.6084	49.6466	49.685	49.7239	49.7627	49.7948	49.8267	49.859	49.8914	49.9237	49.956	49.9883
560	47.0246	47.1396	47.2517	47.3598	47.4651	47.5671	47.6665	47.7603	47.8534	47.9422	48.0307	48.1128	48.1942	48.2727	48.3492	48.4258	48.4948	48.5635	48.6322	48.698	48.7617	48.8254	48.8848	48.941	48.9972	49.0537	49.107	49.1571	49.2082	49.2593	49.3089	49.3529	49.3978	49.443	49.4883	49.5299	49.5682	49.6064	49.6447	49.6831	49.722	49.7609	49.7929	49.8249	49.8572	49.8896	49.9219	49.9542	49.9866
561	47.0225	47.1374	47.2495	47.3576	47.4629	47.5649	47.6643	47.7581	47.8512	47.94	48.0285	48.1105	48.192	48.2704	48.347	48.4236	48.4926	48.5613	48.63	48.6958	48.7595	48.8232	48.8826	48.9388	48.995	49.0515	49.1049	49.155	49.2061	49.2573	49.3068	49.3509	49.3957	49.441	49.4863	49.5279	49.5662	49.6045	49.6427	49.6811	49.7201	49.759	49.7911	49.823	49.8554	49.8877	49.9201	49.9525	49.9849
562	47.0203	47.1352	47.2473	47.3554	47.4607	47.5626	47.6621	47.7559	47.849	47.9377	48.0262	48.1083	48.1897	48.2682	48.3448	48.4214	48.4904	48.5591	48.6277	48.6936	48.7573	48.8211	48.8804	48.9367	48.9929	49.0494	49.1028	49.1529	49.204	49.2552	49.3047	49.3488	49.3937	49.439	49.4843	49.5259	49.5642	49.6025	49.6408	49.6792	49.7182	49.7571	49.7892	49.8212	49.8536	49.8859	49.9183	49.9507	49.9831
563	47.0181	47.1331	47.2451	47.3532	47.4585	47.5604	47.6599	47.7536	47.8467	47.9355	48.024	48.1061	48.1875	48.266	48.3426	48.4191	48.4881	48.5568	48.6255	48.6914	48.7551	48.8189	48.8782	48.9345	48.9907	49.0472	49.1006	49.1507	49.2019	49.2531	49.3026	49.3467	49.3916	49.437	49.4823	49.5239	49.5622	49.6005	49.6388	49.6773	49.7163	49.7552	49.7873	49.8193	49.8517	49.8841	49.9166	49.949	49.9814
564	47.016	47.1309	47.243	47.351	47.4563	47.5582	47.6577	47.7514	47.8445	47.9333	48.0218	48.1038	48.1853	48.2637	48.3403	48.4169	48.4859	48.5546	48.6233	48.6892	48.7529	48.8167	48.8761	48.9323	48.9886	49.0451	49.0985	49.1486	49.1998	49.251	49.3006	49.3447	49.3896	49.4349	49.4803	49.522	49.5603	49.5986	49.6369	49.6754	49.7144	49.7533	49.7855	49.8175	49.8499	49.8823	49.9148	49.9472	49.9796
565	47.0138	47.1287	47.2408	47.3488	47.4541	47.556	47.6555	47.7492	47.8423	47.9311	48.0195	48.1016	48.183	48.2615	48.3381	48.4147	48.4837	48.5524	48.6211	48.687	48.7507	48.8145	48.8739	48.9302	48.9864	49.043	49.0964	49.1465	49.1977	49.2489	49.2985	49.3426	49.3876	49.4329	49.4783	49.52	49.5583	49.5966	49.635	49.6735	49.7125	49.7515	49.7836	49.8156	49.8481	49.8805	49.913	49.9454	49.9779
566	47.0117	47.1265	47.2386	47.3466	47.4519	47.5538	47.6532	47.747	47.8401	47.9288	48.0173	48.0994	48.1808	48.2593	48.3359	48.4125	48.4815	48.5502	48.6189	48.6848	48.7485	48.8123	48.8717	48.928	48.9843	49.0408	49.0943	49.1444	49.1956	49.2468	49.2964	49.3406	49.3855	49.4309	49.4763	49.518	49.5563	49.5947	49.633	49.6716	49.7106	49.7496	49.7818	49.8138	49.8463	49.8787	49.9112	49.9437	49.9762
567	47.0095	47.1244	47.2364	47.3444	47.4497	47.5516	47.651	47.7447	47.8378	47.9266	48.0151	48.0971	48.1786	48.257	48.3336	48.4102	48.4793	48.548	48.6167	48.6826	48.7464	48.8101	48.8695	48.9258	48.9821	49.0387	49.0921	49.1423	49.1935	49.2447	49.2943	49.3385	49.3835	49.4289	49.4742	49.516	49.5544	49.5927	49.6311	49.6696	49.7087	49.7477	49.7799	49.812	49.8445	49.8769	49.9094	49.9419	49.9744
568	47.0073	47.1222	47.2342	47.3422	47.4475	47.5494	47.6488	47.7425	47.8356	47.9244	48.0128	48.0949	48.1763	48.2548	48.3314	48.408	48.477	48.5458	48.6145	48.6804	48.7442	48.8079	48.8674	48.9237	48.98	49.0365	49.09	49.1402	49.1914	49.2426	49.2923	49.3365	49.3814	49.4268	49.4722	49.514	49.5524	49.5908	49.6292	49.6677	49.7068	49.7458	49.778	49.8101	49.8426	49.8751	49.9077	49.9402	49.9727
569	47.0052	47.12	47.232	47.34	47.4453	47.5472	47.6466	47.7403	47.8334	47.9221	48.0106	48.0927	48.1741	48.2526	48.3292	48.4058	48.4748	48.5436	48.6123	48.6782	48.742	48.8058	48.8652	48.9215	48.9778	49.0344	49.0879	49.138	49.1893	49.2405	49.2902	49.3344	49.3794	49.4248	49.4702	49.512	49.5504	49.5888	49.6272	49.6658	49.7049	49.7439	49.7762	49.8083	49.8408	49.8733	49.9059	49.9384	49.9709
570	47.003	47.1178	47.2298	47.3378	47.4431	47.5449	47.6444	47.7381	47.8311	47.9199	48.0084	48.0905	48.1719	48.2504	48.327	48.4036	48.4726	48.5413	48.6101	48.676	48.7398	48.8036	48.863	48.9193	48.9757	49.0322	49.0857	49.1359	49.1872	49.2385	49.2881	49.3323	49.3773	49.4228	49.4682	49.51	49.5484	49.5869	49.6253	49.6639	49.703	49.742	49.7743	49.8064	49.839	49.8715	49.9041	49.9366	49.9692
571	47.0008	47.1157	47.2277	47.3356	47.4409	47.5427	47.6421	47.7358	47.8289	47.9177	48.0061	48.0882	48.1696	48.2481	48.3247	48.4013	48.4704	48.5391	48.6079	48.6738	48.7376	48.8014	48.8608	48.9172	48.9735	49.0301	49.0836	49.1338	49.185	49.2364	49.286	49.3303	49.3753	49.4208	49.4662	49.508	49.5465	49.5849	49.6234	49.662	49.7011	49.7402	49.7725	49.8046	49.8372	49.8697	49.9023	49.9349	49.9675
572	46.9987	47.1135	47.2255	47.3334	47.4387	47.5405	47.6399	47.7336	47.8267	47.9154	48.0039	48.086	48.1674	48.2459	48.3225	48.3991	48.4682	48.5369	48.6057	48.6716	48.7354	48.7992	48.8587	48.915	48.9714	49.028	49.0815	49.1317	49.1829	49.2343	49.284	49.3282	49.3733	49.4187	49.4642	49.506	49.5445	49.583	49.6214	49.66	49.6992	49.7383	49.7706	49.8028	49.8353	49.8679	49.9005	49.9331	49.9657
573	46.9965	47.1113	47.2233	47.3312	47.4364	47.5383	47.6377	47.7314	47.8245	47.9132	48.0017	48.0838	48.1652	48.2437	48.3203	48.3969	48.466	48.5347	48.6034	48.6694	48.7332	48.797	48.8565	48.9129	48.9692	49.0258	49.0793	49.1296	49.1808	49.2322	49.2819	49.3262	49.3712	49.4167	49.4622	49.504	49.5425	49.581	49.6195	49.6581	49.6973	49.7364	49.7687	49.8009	49.8335	49.8661	49.8988	49.9314	49.964
574	46.9944	47.1091	47.2211	47.329	47.4342	47.5361	47.6355	47.7292	47.8222	47.911	47.9994	48.0815	48.1629	48.2414	48.318	48.3947	48.4637	48.5325	48.6012	48.6672	48.731	48.7948	48.8543	48.9107	48.9671	49.0237	49.0772	49.1275	49.1787	49.2301	49.2798	49.3241	49.3692	49.4147	49.4602	49.502	49.5405	49.579	49.6175	49.6562	49.6954	49.7345	49.7669	49.7991	49.8317	49.8643	49.897	49.9296	49.9622
575	46.9922	47.107	47.2189	47.3268	47.432	47.5339	47.6333	47.7269	47.82	47.9087	47.9972	48.0793	48.1607	48.2392	48.3158	48.3924	48.4615	48.5303	48.599	48.665	48.7288	48.7927	48.8521	48.9085	48.9649	49.0215	49.0751	49.1253	49.1766	49.228	49.2778	49.3221	49.3671	49.4127	49.4582	49.5	49.5386	49.5771	49.6156	49.6543	49.6935	49.7326	49.765	49.7972	49.8299	49.8625	49.8952	49.9278	49.9605
576	46.99	47.1048	47.2167	47.3246	47.4298	47.5317	47.631	47.7247	47.8178	47.9065	47.995	48.0771	48.1585	48.237	48.3136	48.3902	48.4593	48.5281	48.5968	48.6628	48.7266	48.7905	48.85	48.9064	48.9628	49.0194	49.073	49.1232	49.1745	49.2259	49.2757	49.32	49.3651	49.4106	49.4562	49.4981	49.5366	49.5751	49.6137	49.6524	49.6916	49.7308	49.7631	49.7954	49.8281	49.8607	49.8934	49.9261	49.9588
577	46.9879	47.1026	47.2145	47.3224	47.4276	47.5294	47.6288	47.7225	47.8155	47.9043	47.9927	48.0748	48.1563	48.2347	48.3114	48.388	48.4571	48.5258	48.5946	48.6606	48.7244	48.7883	48.8478	48.9042	48.9606	49.0173	49.0708	49.1211	49.1724	49.2238	49.2736	49.3179	49.3631	49.4086	49.4542	49.4961	49.5346	49.5732	49.6117	49.6504	49.6897	49.7289	49.7613	49.7935	49.8262	49.8589	49.8916	49.9243	49.957
578	46.9857	47.1004	47.2124	47.3202	47.4254	47.5272	47.6266	47.7203	47.8133	47.9021	47.9905	48.0726	48.154	48.2325	48.3091	48.3858	48.4549	48.5236	48.5924	48.6584	48.7222	48.7861	48.8456	48.902	48.9584	49.0151	49.0687	49.119	49.1703	49.2218	49.2715	49.3159	49.361	49.4066	49.4521	49.4941	49.5326	49.5712	49.6098	49.6485	49.6878	49.727	49.7594	49.7917	49.8244	49.8571	49.8899	49.9226	49.9553
579	46.9835	47.0983	47.2102	47.318	47.4232	47.525	47.6244	47.7181	47.8111	47.8998	47.9883	48.0704	48.1518	48.2303	48.3069	48.3835	48.4526	48.5214	48.5902	48.6562	48.72	48.7839	48.8435	48.8999	48.9563	49.013	49.0666	49.1169	49.1682	49.2197	49.2695	49.3138	49.359	49.4046	49.4501	49.4921	49.5307	49.5693	49.6079	49.6466	49.6859	49.7251	49.7576	49.7899	49.8226	49.8553	49.8881	49.9208	49.9535
580	46.9814	47.0961	47.208	47.3158	47.421	47.5228	47.6222	47.7158	47.8089	47.8976	47.986	48.0681	48.1496	48.228	48.3047	48.3813	48.4504	48.5192	48.588	48.654	48.7178	48.7817	48.8413	48.8977	48.9541	49.0108	49.0644	49.1148	49.1661	49.2176	49.2674	49.3118	49.3569	49.4025	49.4481	49.4901	49.5287	49.5673	49.6059	49.6447	49.684	49.7232	49.7557	49.788	49.8208	49.8535	49.8863	49.9191	49.9518
581	46.9792	47.0939	47.2058	47.3136	47.4188	47.5206	47.6199	47.7136	47.8066	47.8954	47.9838	48.0659	48.1473	48.2258	48.3024	48.3791	48.4482	48.517	48.5858	48.6518	48.7157	48.7796	48.8391	48.8955	48.952	49.0087	49.0623	49.1127	49.164	49.2155	49.2653	49.3097	49.3549	49.4005	49.4461	49.4881	49.5267	49.5654	49.604	49.6428	49.6821	49.7213	49.7538	49.7862	49.819	49.8517	49.8845	49.9173	49.9501
582	46.9771	47.0917	47.2036	47.3115	47.4166	47.5184	47.6177	47.7114	47.8044	47.8931	47.9816	48.0637	48.1451	48.2236	48.3002	48.3769	48.446	48.5148	48.5836	48.6496	48.7135	48.7774	48.8369	48.8934	48.9498	49.0065	49.0602	49.1105	49.1619	49.2134	49.2632	49.3077	49.3528	49.3985	49.4441	49.4861	49.5248	49.5634	49.602	49.6409	49.6802	49.7195	49.752	49.7843	49.8171	49.8499	49.8827	49.9155	49.9483
583	46.9749	47.0896	47.2014	47.3093	47.4144	47.5162	47.6155	47.7092	47.8022	47.8909	47.9793	48.0614	48.1429	48.2214	48.298	48.3746	48.4438	48.5126	48.5814	48.6473	48.7113	48.7752	48.8348	48.8912	48.9477	49.0044	49.0581	49.1084	49.1598	49.2113	49.2612	49.3056	49.3508	49.3965	49.4421	49.4841	49.5228	49.5614	49.6001	49.6389	49.6783	49.7176	49.7501	49.7825	49.8153	49.8481	49.881	49.9138	49.9466
584	46.9727	47.0874	47.1992	47.3071	47.4122	47.514	47.6133	47.7069	47.7999	47.8887	47.9771	48.0592	48.1406	48.2191	48.2958	48.3724	48.4415	48.5103	48.5792	48.6451	48.7091	48.773	48.8326	48.8891	48.9455	49.0023	49.0559	49.1063	49.1577	49.2092	49.2591	49.3035	49.3488	49.3944	49.4401	49.4821	49.5208	49.5595	49.5982	49.637	49.6764	49.7157	49.7482	49.7807	49.8135	49.8463	49.8792	49.912	49.9449
585	46.9706	47.0852	47.197	47.3049	47.41	47.5117	47.6111	47.7047	47.7977	47.8864	47.9749	48.057	48.1384	48.2169	48.2935	48.3702	48.4393	48.5081	48.5769	48.6429	48.7069	48.7708	48.8304	48.8869	48.9434	49.0001	49.0538	49.1042	49.1556	49.2071	49.257	49.3015	49.3467	49.3924	49.4381	49.4801	49.5188	49.5575	49.5962	49.6351	49.6745	49.7138	49.7464	49.7788	49.8117	49.8445	49.8774	49.9103	49.9431
586	46.9684	47.083	47.1949	47.3027	47.4078	47.5095	47.6088	47.7025	47.7955	47.8842	47.9726	48.0547	48.1362	48.2147	48.2913	48.368	48.4371	48.5059	48.5747	48.6407	48.7047	48.7686	48.8282	48.8847	48.9412	48.998	49.0517	49.1021	49.1535	49.2051	49.2549	49.2994	49.3447	49.3904	49.4361	49.4781	49.5169	49.5556	49.5943	49.6332	49.6726	49.7119	49.7445	49.777	49.8098	49.8427	49.8756	49.9085	49.9414
587	46.9662	47.0809	47.1927	47.3005	47.4056	47.5073	47.6066	47.7003	47.7933	47.882	47.9704	48.0525	48.1339	48.2124	48.2891	48.3657	48.4349	48.5037	48.5725	48.6385	48.7025	48.7664	48.8261	48.8826	48.9391	48.9958	49.0495	49.1	49.1514	49.203	49.2529	49.2974	49.3426	49.3884	49.4341	49.4761	49.5149	49.5536	49.5924	49.6313	49.6707	49.7101	49.7427	49.7751	49.808	49.8409	49.8738	49.9067	49.9396
588	46.9641	47.0787	47.1905	47.2983	47.4034	47.5051	47.6044	47.698	47.791	47.8797	47.9682	48.0503	48.1317	48.2102	48.2868	48.3635	48.4327	48.5015	48.5703	48.6363	48.7003	48.7643	48.8239	48.8804	48.9369	48.9937	49.0474	49.0978	49.1493	49.2009	49.2508	49.2953	49.3406	49.3863	49.4321	49.4742	49.5129	49.5517	49.5904	49.6293	49.6688	49.7082	49.7408	49.7733	49.8062	49.8391	49.8721	49.905	49.9379
589	46.9619	47.0765	47.1883	47.2961	47.4012	47.5029	47.6022	47.6958	47.7888	47.8775	47.9659	48.048	48.1295	48.208	48.2846	48.3613	48.4304	48.4993	48.5681	48.6341	48.6981	48.7621	48.8217	48.8782	48.9348	48.9915	49.0453	49.0957	49.1472	49.1988	49.2487	49.2932	49.3386	49.3843	49.43	49.4722	49.5109	49.5497	49.5885	49.6274	49.6669	49.7063	49.7389	49.7714	49.8044	49.8373	49.8703	49.9032	49.9362
590	46.9598	47.0743	47.1861	47.2939	47.399	47.5007	47.6	47.6936	47.7866	47.8753	47.9637	48.0458	48.1272	48.2057	48.2824	48.359	48.4282	48.4971	48.5659	48.6319	48.6959	48.7599	48.8195	48.8761	48.9326	48.9894	49.0432	49.0936	49.1451	49.1967	49.2466	49.2912	49.3365	49.3823	49.428	49.4702	49.509	49.5478	49.5865	49.6255	49.665	49.7044	49.7371	49.7696	49.8026	49.8355	49.8685	49.9015	49.9344
591	46.9579	47.0725	47.1843	47.292	47.3971	47.4988	47.5981	47.6917	47.7847	47.8734	47.9618	48.0439	48.1253	48.2038	48.2805	48.3572	48.4263	48.4952	48.564	48.6301	48.694	48.758	48.8177	48.8742	48.9308	48.9876	49.0413	49.0918	49.1433	49.1949	49.2448	49.2894	49.3347	49.3805	49.4263	49.4684	49.5072	49.546	49.5848	49.6238	49.6633	49.7027	49.7354	49.768	49.8009	49.8339	49.8669	49.8999	49.9329
592	46.9563	47.0709	47.1826	47.2904	47.3955	47.4972	47.5964	47.69	47.783	47.8717	47.9601	48.0422	48.1237	48.2022	48.2788	48.3555	48.4246	48.4935	48.5623	48.6284	48.6924	48.7564	48.816	48.8726	48.9291	48.9859	49.0397	49.0902	49.1417	49.1933	49.2432	49.2878	49.3331	49.3789	49.4247	49.4669	49.5057	49.5445	49.5833	49.6223	49.6618	49.7012	49.7339	49.7665	49.7995	49.8325	49.8654	49.8984	49.9314
593	46.9547	47.0693	47.181	47.2888	47.3938	47.4955	47.5948	47.6884	47.7814	47.8701	47.9585	48.0405	48.122	48.2005	48.2771	48.3538	48.423	48.4918	48.5607	48.6267	48.6907	48.7547	48.8143	48.8709	48.9275	48.9843	49.038	49.0885	49.14	49.1916	49.2416	49.2862	49.3315	49.3773	49.4231	49.4653	49.5041	49.5429	49.5818	49.6207	49.6602	49.6997	49.7324	49.765	49.798	49.831	49.864	49.897	49.93
594	46.9531	47.0677	47.1794	47.2871	47.3922	47.4939	47.5931	47.6867	47.7797	47.8684	47.9568	48.0389	48.1203	48.1988	48.2755	48.3521	48.4213	48.4901	48.559	48.625	48.689	48.753	48.8127	48.8692	48.9258	48.9826	49.0364	49.0869	49.1384	49.19	49.24	49.2846	49.3299	49.3757	49.4215	49.4637	49.5025	49.5414	49.5802	49.6192	49.6587	49.6982	49.7309	49.7635	49.7965	49.8295	49.8625	49.8956	49.9286
595	46.9515	47.066	47.1778	47.2855	47.3905	47.4922	47.5915	47.6851	47.778	47.8667	47.9551	48.0372	48.1186	48.1971	48.2738	48.3504	48.4196	48.4885	48.5573	48.6234	48.6874	48.7514	48.811	48.8676	48.9242	48.981	49.0348	49.0853	49.1368	49.1884	49.2384	49.283	49.3283	49.3742	49.42	49.4621	49.501	49.5398	49.5787	49.6177	49.6572	49.6967	49.7294	49.762	49.795	49.8281	49.8611	49.8941	49.9271
596	46.9499	47.0644	47.1761	47.2839	47.3889	47.4906	47.5898	47.6834	47.7764	47.8651	47.9535	48.0355	48.117	48.1955	48.2721	48.3488	48.4179	48.4868	48.5557	48.6217	48.6857	48.7497	48.8094	48.8659	48.9225	48.9793	49.0331	49.0836	49.1352	49.1868	49.2368	49.2814	49.3267	49.3726	49.4184	49.4606	49.4994	49.5383	49.5771	49.6161	49.6557	49.6952	49.7279	49.7605	49.7936	49.8266	49.8596	49.8927	49.9257
597	46.9483	47.0628	47.1745	47.2822	47.3872	47.4889	47.5882	47.6817	47.7747	47.8634	47.9518	48.0339	48.1153	48.1938	48.2704	48.3471	48.4163	48.4851	48.554	48.62	48.684	48.748	48.8077	48.8643	48.9209	48.9777	49.0315	49.082	49.1335	49.1852	49.2352	49.2798	49.3251	49.371	49.4168	49.459	49.4979	49.5367	49.5756	49.6146	49.6541	49.6937	49.7264	49.759	49.7921	49.8251	49.8582	49.8912	49.9243
598	46.9467	47.0612	47.1729	47.2806	47.3856	47.4873	47.5865	47.6801	47.773	47.8617	47.9501	48.0322	48.1136	48.1921	48.2688	48.3454	48.4146	48.4834	48.5523	48.6184	48.6824	48.7464	48.806	48.8626	48.9192	48.976	49.0298	49.0804	49.1319	49.1835	49.2336	49.2782	49.3236	49.3694	49.4152	49.4574	49.4963	49.5352	49.574	49.6131	49.6526	49.6922	49.7249	49.7575	49.7906	49.8237	49.8567	49.8898	49.9228
599	46.9451	47.0596	47.1713	47.279	47.384	47.4856	47.5849	47.6784	47.7714	47.8601	47.9484	48.0305	48.1119	48.1904	48.2671	48.3437	48.4129	48.4818	48.5506	48.6167	48.6807	48.7447	48.8044	48.861	48.9176	48.9744	49.0282	49.0787	49.1303	49.1819	49.2319	49.2766	49.322	49.3678	49.4136	49.4559	49.4947	49.5336	49.5725	49.6115	49.6511	49.6906	49.7234	49.756	49.7891	49.8222	49.8553	49.8883	49.9214
600	46.9435	47.058	47.1696	47.2773	47.3823	47.484	47.5832	47.6768	47.7697	47.8584	47.9468	48.0288	48.1103	48.1888	48.2654	48.3421	48.4112	48.4801	48.549	48.615	48.679	48.743	48.8027	48.8593	48.9159	48.9727	49.0266	49.0771	49.1287	49.1803	49.2303	49.2749	49.3204	49.3662	49.4121	49.4543	49.4932	49.5321	49.571	49.61	49.6496	49.6891	49.7219	49.7546	49.7876	49.8207	49.8538	49.8869	49.92
601	46.9419	47.0563	47.168	47.2757	47.3807	47.4823	47.5815	47.6751	47.768	47.8567	47.9451	48.0272	48.1086	48.1871	48.2637	48.3404	48.4096	48.4784	48.5473	48.6134	48.6774	48.7414	48.8011	48.8577	48.9143	48.9711	49.0249	49.0754	49.127	49.1787	49.2287	49.2733	49.3188	49.3646	49.4105	49.4527	49.4916	49.5305	49.5694	49.6085	49.648	49.6876	49.7204	49.7531	49.7862	49.8193	49.8524	49.8854	49.9185
602	46.9403	47.0547	47.1664	47.2741	47.379	47.4807	47.5799	47.6735	47.7664	47.8551	47.9434	48.0255	48.1069	48.1854	48.2621	48.3387	48.4079	48.4768	48.5456	48.6117	48.6757	48.7397	48.7994	48.856	48.9126	48.9695	49.0233	49.0738	49.1254	49.1771	49.2271	49.2717	49.3172	49.363	49.4089	49.4511	49.49	49.529	49.5679	49.6069	49.6465	49.6861	49.7189	49.7516	49.7847	49.8178	49.8509	49.884	49.9171
603	46.9387	47.0531	47.1648	47.2724	47.3774	47.479	47.5782	47.6718	47.7647	47.8534	47.9418	48.0238	48.1052	48.1837	48.2604	48.337	48.4062	48.4751	48.5439	48.61	48.674	48.738	48.7977	48.8543	48.9109	48.9678	49.0216	49.0722	49.1238	49.1754	49.2255	49.2701	49.3156	49.3614	49.4073	49.4496	49.4885	49.5274	49.5663	49.6054	49.645	49.6846	49.7174	49.7501	49.7832	49.8163	49.8494	49.8826	49.9157
604	46.937	47.0515	47.1631	47.2708	47.3758	47.4774	47.5766	47.6701	47.7631	47.8517	47.9401	48.0221	48.1036	48.1821	48.2587	48.3354	48.4045	48.4734	48.5423	48.6083	48.6724	48.7364	48.7961	48.8527	48.9093	48.9662	49.02	49.0705	49.1221	49.1738	49.2239	49.2685	49.314	49.3598	49.4057	49.448	49.4869	49.5259	49.5648	49.6039	49.6435	49.6831	49.7159	49.7486	49.7817	49.8149	49.848	49.8811	49.9142
605	46.9354	47.0499	47.1615	47.2692	47.3741	47.4757	47.5749	47.6685	47.7614	47.85	47.9384	48.0205	48.1019	48.1804	48.257	48.3337	48.4029	48.4717	48.5406	48.6067	48.6707	48.7347	48.7944	48.851	48.9076	48.9645	49.0183	49.0689	49.1205	49.1722	49.2223	49.2669	49.3124	49.3583	49.4041	49.4464	49.4854	49.5243	49.5632	49.6023	49.642	49.6816	49.7144	49.7471	49.7802	49.8134	49.8465	49.8797	49.9128
606	46.9338	47.0483	47.1599	47.2675	47.3725	47.4741	47.5733	47.6668	47.7597	47.8484	47.9367	48.0188	48.1002	48.1787	48.2554	48.332	48.4012	48.4701	48.5389	48.605	48.669	48.7331	48.7928	48.8494	48.906	48.9629	49.0167	49.0673	49.1189	49.1706	49.2206	49.2653	49.3108	49.3567	49.4026	49.4448	49.4838	49.5228	49.5617	49.6008	49.6404	49.6801	49.7129	49.7456	49.7788	49.8119	49.8451	49.8782	49.9114
607	46.9322	47.0466	47.1583	47.2659	47.3708	47.4724	47.5716	47.6652	47.7581	47.8467	47.9351	48.0171	48.0985	48.177	48.2537	48.3303	48.3995	48.4684	48.5372	48.6033	48.6674	48.7314	48.7911	48.8477	48.9043	48.9612	49.0151	49.0656	49.1173	49.169	49.219	49.2637	49.3092	49.3551	49.401	49.4433	49.4822	49.5212	49.5602	49.5993	49.6389	49.6785	49.7114	49.7441	49.7773	49.8105	49.8436	49.8768	49.9099
608	46.9306	47.045	47.1566	47.2643	47.3692	47.4708	47.57	47.6635	47.7564	47.845	47.9334	48.0155	48.0969	48.1754	48.252	48.3286	48.3978	48.4667	48.5356	48.6017	48.6657	48.7297	48.7894	48.8461	48.9027	48.9596	49.0134	49.064	49.1156	49.1673	49.2174	49.2621	49.3076	49.3535	49.3994	49.4417	49.4807	49.5196	49.5586	49.5977	49.6374	49.677	49.7099	49.7426	49.7758	49.809	49.8422	49.8753	49.9085
609	46.929	47.0434	47.155	47.2626	47.3676	47.4691	47.5683	47.6618	47.7547	47.8434	47.9317	48.0138	48.0952	48.1737	48.2503	48.327	48.3962	48.465	48.5339	48.6	48.664	48.7281	48.7878	48.8444	48.901	48.9579	49.0118	49.0624	49.114	49.1657	49.2158	49.2605	49.306	49.3519	49.3978	49.4401	49.4791	49.5181	49.5571	49.5962	49.6359	49.6755	49.7084	49.7411	49.7743	49.8075	49.8407	49.8739	49.9071
610	46.9274	47.0418	47.1534	47.261	47.3659	47.4675	47.5667	47.6602	47.7531	47.8417	47.9301	48.0121	48.0935	48.172	48.2486	48.3253	48.3945	48.4634	48.5322	48.5983	48.6624	48.7264	48.7861	48.8428	48.8994	48.9563	49.0101	49.0607	49.1124	49.1641	49.2142	49.2589	49.3044	49.3503	49.3962	49.4386	49.4776	49.5165	49.5555	49.5947	49.6343	49.674	49.7069	49.7397	49.7729	49.8061	49.8393	49.8725	49.9057
611	46.9258	47.0402	47.1518	47.2594	47.3643	47.4658	47.565	47.6585	47.7514	47.84	47.9284	48.0104	48.0918	48.1703	48.247	48.3236	48.3928	48.4617	48.5306	48.5966	48.6607	48.7247	48.7845	48.8411	48.8977	48.9546	49.0085	49.0591	49.1107	49.1625	49.2126	49.2573	49.3028	49.3487	49.3947	49.437	49.476	49.515	49.554	49.5932	49.6328	49.6725	49.7054	49.7382	49.7714	49.8046	49.8378	49.871	49.9042
612	46.9242	47.0386	47.1501	47.2577	47.3626	47.4642	47.5634	47.6569	47.7497	47.8384	47.9267	48.0088	48.0902	48.1686	48.2453	48.3219	48.3911	48.46	48.5289	48.595	48.659	48.7231	48.7828	48.8394	48.8961	48.953	49.0069	49.0575	49.1091	49.1609	49.211	49.2557	49.3012	49.3471	49.3931	49.4354	49.4744	49.5134	49.5524	49.5916	49.6313	49.671	49.7039	49.7367	49.7699	49.8031	49.8363	49.8696	49.9028
613	46.9226	47.0369	47.1485	47.2561	47.361	47.4626	47.5617	47.6552	47.7481	47.8367	47.9251	48.0071	48.0885	48.167	48.2436	48.3203	48.3895	48.4583	48.5272	48.5933	48.6574	48.7214	48.7811	48.8378	48.8944	48.9513	49.0052	49.0558	49.1075	49.1592	49.2093	49.2541	49.2996	49.3455	49.3915	49.4338	49.4729	49.5119	49.5509	49.5901	49.6298	49.6695	49.7024	49.7352	49.7684	49.8017	49.8349	49.8681	49.9014
614	46.921	47.0353	47.1469	47.2545	47.3593	47.4609	47.56	47.6535	47.7464	47.835	47.9234	48.0054	48.0868	48.1653	48.2419	48.3186	48.3878	48.4567	48.5255	48.5916	48.6557	48.7197	48.7795	48.8361	48.8928	48.9497	49.0036	49.0542	49.1059	49.1576	49.2077	49.2525	49.298	49.344	49.3899	49.4323	49.4713	49.5103	49.5494	49.5886	49.6282	49.6679	49.7009	49.7337	49.7669	49.8002	49.8334	49.8667	49.8999
615	46.9194	47.0337	47.1453	47.2528	47.3577	47.4593	47.5584	47.6519	47.7448	47.8334	47.9217	48.0037	48.0851	48.1636	48.2403	48.3169	48.3861	48.455	48.5239	48.59	48.654	48.7181	48.7778	48.8345	48.8911	48.9481	49.0019	49.0526	49.1042	49.156	49.2061	49.2509	49.2964	49.3424	49.3883	49.4307	49.4697	49.5088	49.5478	49.587	49.6267	49.6664	49.6994	49.7322	49.7655	49.7987	49.832	49.8652	49.8985
616	46.9178	47.0321	47.1436	47.2512	47.3561	47.4576	47.5567	47.6502	47.7431	47.8317	47.92	48.0021	48.0835	48.1619	48.2386	48.3152	48.3844	48.4533	48.5222	48.5883	48.6524	48.7164	48.7762	48.8328	48.8895	48.9464	49.0003	49.0509	49.1026	49.1544	49.2045	49.2493	49.2948	49.3408	49.3868	49.4291	49.4682	49.5072	49.5463	49.5855	49.6252	49.6649	49.6979	49.7307	49.764	49.7972	49.8305	49.8638	49.8971
617	46.9162	47.0305	47.142	47.2496	47.3544	47.456	47.5551	47.6486	47.7414	47.83	47.9184	48.0004	48.0818	48.1603	48.2369	48.3136	48.3828	48.4516	48.5205	48.5866	48.6507	48.7147	48.7745	48.8312	48.8878	48.9448	48.9987	49.0493	49.101	49.1527	49.2029	49.2476	49.2932	49.3392	49.3852	49.4276	49.4666	49.5057	49.5447	49.584	49.6237	49.6634	49.6964	49.7292	49.7625	49.7958	49.8291	49.8623	49.8956
618	46.9146	47.0289	47.1404	47.2479	47.3528	47.4543	47.5534	47.6469	47.7398	47.8284	47.9167	47.9987	48.0801	48.1586	48.2352	48.3119	48.3811	48.45	48.5188	48.585	48.649	48.7131	48.7728	48.8295	48.8862	48.9431	48.997	49.0477	49.0994	49.1511	49.2013	49.246	49.2916	49.3376	49.3836	49.426	49.4651	49.5041	49.5432	49.5824	49.6222	49.6619	49.6949	49.7277	49.761	49.7943	49.8276	49.8609	49.8942
619	46.9129	47.0272	47.1388	47.2463	47.3511	47.4527	47.5518	47.6453	47.7381	47.8267	47.915	47.9971	48.0784	48.1569	48.2336	48.3102	48.3794	48.4483	48.5172	48.5833	48.6474	48.7114	48.7712	48.8279	48.8845	48.9415	48.9954	49.046	49.0977	49.1495	49.1997	49.2444	49.29	49.336	49.382	49.4244	49.4635	49.5026	49.5416	49.5809	49.6206	49.6604	49.6934	49.7262	49.7595	49.7928	49.8262	49.8595	49.8928
620	46.9113	47.0256	47.1371	47.2446	47.3495	47.451	47.5501	47.6436	47.7364	47.825	47.9134	47.9954	48.0768	48.1552	48.2319	48.3085	48.3777	48.4466	48.5155	48.5816	48.6457	48.7098	48.7695	48.8262	48.8829	48.9398	48.9937	49.0444	49.0961	49.1479	49.198	49.2428	49.2884	49.3344	49.3804	49.4228	49.4619	49.501	49.5401	49.5794	49.6191	49.6589	49.6919	49.7247	49.7581	49.7914	49.8247	49.858	49.8913
621	46.9097	47.024	47.1355	47.243	47.3479	47.4494	47.5485	47.6419	47.7348	47.8234	47.9117	47.9937	48.0751	48.1536	48.2302	48.3069	48.3761	48.4449	48.5138	48.5799	48.644	48.7081	48.7679	48.8245	48.8812	48.9382	48.9921	49.0428	49.0945	49.1463	49.1964	49.2412	49.2868	49.3328	49.3788	49.4213	49.4604	49.4995	49.5386	49.5778	49.6176	49.6574	49.6904	49.7233	49.7566	49.7899	49.8232	49.8566	49.8899
622	46.9081	47.0224	47.1339	47.2414	47.3462	47.4477	47.5468	47.6403	47.7331	47.8217	47.91	47.992	48.0734	48.1519	48.2285	48.3052	48.3744	48.4433	48.5122	48.5783	48.6423	48.7064	48.7662	48.8229	48.8796	48.9365	48.9905	49.0411	49.0928	49.1446	49.1948	49.2396	49.2852	49.3312	49.3773	49.4197	49.4588	49.4979	49.537	49.5763	49.6161	49.6558	49.6889	49.7218	49.7551	49.7884	49.8218	49.8551	49.8885
623	46.9065	47.0208	47.1323	47.2397	47.3446	47.4461	47.5452	47.6386	47.7314	47.82	47.9083	47.9904	48.0717	48.1502	48.2269	48.3035	48.3727	48.4416	48.5105	48.5766	48.6407	48.7048	48.7645	48.8212	48.8779	48.9349	48.9888	49.0395	49.0912	49.143	49.1932	49.238	49.2836	49.3296	49.3757	49.4181	49.4572	49.4964	49.5355	49.5748	49.6145	49.6543	49.6874	49.7203	49.7536	49.787	49.8203	49.8537	49.887
624	46.9049	47.0192	47.1306	47.2381	47.3429	47.4444	47.5435	47.637	47.7298	47.8184	47.9067	47.9887	48.0701	48.1485	48.2252	48.3018	48.371	48.4399	48.5088	48.5749	48.639	48.7031	48.7629	48.8196	48.8763	48.9332	48.9872	49.0379	49.0896	49.1414	49.1916	49.2364	49.282	49.3281	49.3741	49.4166	49.4557	49.4948	49.5339	49.5732	49.613	49.6528	49.6859	49.7188	49.7521	49.7855	49.8189	49.8522	49.8856
625	46.9033	47.0175	47.129	47.2365	47.3413	47.4428	47.5419	47.6353	47.7281	47.8167	47.905	47.987	48.0684	48.1469	48.2235	48.3001	48.3694	48.4382	48.5071	48.5733	48.6373	48.7014	48.7612	48.8179	48.8746	48.9316	48.9855	49.0362	49.088	49.1398	49.19	49.2348	49.2804	49.3265	49.3725	49.415	49.4541	49.4933	49.5324	49.5717	49.6115	49.6513	49.6844	49.7173	49.7507	49.784	49.8174	49.8508	49.8842
626	46.9017	47.0159	47.1274	47.2348	47.3397	47.4411	47.5402	47.6336	47.7264	47.815	47.9033	47.9853	48.0667	48.1452	48.2218	48.2985	48.3677	48.4366	48.5055	48.5716	48.6357	48.6998	48.7596	48.8163	48.873	48.9299	48.9839	49.0346	49.0863	49.1382	49.1884	49.2332	49.2788	49.3249	49.3709	49.4134	49.4526	49.4917	49.5308	49.5702	49.61	49.6498	49.6829	49.7158	49.7492	49.7826	49.816	49.8494	49.8827
627	46.9001	47.0143	47.1258	47.2332	47.338	47.4395	47.5385	47.632	47.7248	47.8134	47.9017	47.9837	48.065	48.1435	48.2202	48.2968	48.366	48.4349	48.5038	48.5699	48.634	48.6981	48.7579	48.8146	48.8713	48.9283	48.9823	49.033	49.0847	49.1365	49.1867	49.2316	49.2772	49.3233	49.3694	49.4118	49.451	49.4901	49.5293	49.5686	49.6084	49.6483	49.6814	49.7143	49.7477	49.7811	49.8145	49.8479	49.8813
628	46.8985	47.0127	47.1241	47.2316	47.3364	47.4378	47.5369	47.6303	47.7231	47.8117	47.9	47.982	48.0634	48.1418	48.2185	48.2951	48.3643	48.4332	48.5021	48.5683	48.6323	48.6964	48.7562	48.813	48.8697	48.9266	48.9806	49.0313	49.0831	49.1349	49.1851	49.23	49.2756	49.3217	49.3678	49.4103	49.4494	49.4886	49.5278	49.5671	49.6069	49.6468	49.6799	49.7128	49.7462	49.7796	49.8131	49.8465	49.8799
629	46.8969	47.0111	47.1225	47.2299	47.3347	47.4362	47.5352	47.6287	47.7215	47.81	47.8983	47.9803	48.0617	48.1402	48.2168	48.2934	48.3627	48.4316	48.5004	48.5666	48.6307	48.6948	48.7546	48.8113	48.868	48.925	48.979	49.0297	49.0815	49.1333	49.1835	49.2284	49.274	49.3201	49.3662	49.4087	49.4479	49.487	49.5262	49.5656	49.6054	49.6453	49.6784	49.7113	49.7448	49.7782	49.8116	49.845	49.8784
630	46.8953	47.0095	47.1209	47.2283	47.3331	47.4345	47.5336	47.627	47.7198	47.8084	47.8967	47.9787	48.06	48.1385	48.2151	48.2918	48.361	48.4299	48.4988	48.5649	48.629	48.6931	48.7529	48.8096	48.8664	48.9234	48.9773	49.0281	49.0798	49.1317	49.1819	49.2268	49.2724	49.3185	49.3646	49.4071	49.4463	49.4855	49.5247	49.564	49.6039	49.6437	49.6769	49.7098	49.7433	49.7767	49.8101	49.8436	49.877
631	46.8937	47.0078	47.1193	47.2267	47.3314	47.4329	47.5319	47.6253	47.7181	47.8067	47.895	47.977	48.0583	48.1368	48.2134	48.2901	48.3593	48.4282	48.4971	48.5632	48.6273	48.6914	48.7513	48.808	48.8647	48.9217	48.9757	49.0264	49.0782	49.1301	49.1803	49.2252	49.2708	49.3169	49.363	49.4055	49.4447	49.4839	49.5231	49.5625	49.6024	49.6422	49.6754	49.7084	49.7418	49.7752	49.8087	49.8421	49.8756
632	46.8921	47.0062	47.1176	47.225	47.3298	47.4312	47.5303	47.6237	47.7165	47.805	47.8933	47.9753	48.0567	48.1351	48.2118	48.2884	48.3576	48.4265	48.4954	48.5616	48.6257	48.6898	48.7496	48.8063	48.8631	48.9201	48.9741	49.0248	49.0766	49.1284	49.1787	49.2236	49.2692	49.3153	49.3615	49.404	49.4432	49.4824	49.5216	49.561	49.6008	49.6407	49.6739	49.7069	49.7403	49.7738	49.8072	49.8407	49.8741
633	46.8905	47.0046	47.116	47.2234	47.3282	47.4296	47.5286	47.622	47.7148	47.8034	47.8916	47.9736	48.055	48.1335	48.2101	48.2867	48.356	48.4249	48.4938	48.5599	48.624	48.6881	48.7479	48.8047	48.8614	48.9184	48.9724	49.0232	49.0749	49.1268	49.1771	49.2219	49.2676	49.3138	49.3599	49.4024	49.4416	49.4808	49.52	49.5594	49.5993	49.6392	49.6724	49.7054	49.7388	49.7723	49.8058	49.8392	49.8727
634	46.8888	47.003	47.1144	47.2218	47.3265	47.4279	47.527	47.6204	47.7131	47.8017	47.89	47.972	48.0533	48.1318	48.2084	48.2851	48.3543	48.4232	48.4921	48.5582	48.6223	48.6865	48.7463	48.803	48.8598	48.9168	48.9708	49.0215	49.0733	49.1252	49.1754	49.2203	49.266	49.3122	49.3583	49.4008	49.4401	49.4793	49.5185	49.5579	49.5978	49.6377	49.6709	49.7039	49.7374	49.7708	49.8043	49.8378	49.8713
635	46.8872	47.0014	47.1128	47.2201	47.3249	47.4263	47.5253	47.6187	47.7115	47.8	47.8883	47.9703	48.0516	48.1301	48.2067	48.2834	48.3526	48.4215	48.4904	48.5566	48.6207	48.6848	48.7446	48.8014	48.8581	48.9151	48.9691	49.0199	49.0717	49.1236	49.1738	49.2187	49.2644	49.3106	49.3567	49.3993	49.4385	49.4777	49.517	49.5564	49.5963	49.6362	49.6694	49.7024	49.7359	49.7694	49.8029	49.8364	49.8699
636	46.8856	46.9998	47.1111	47.2185	47.3232	47.4247	47.5237	47.6171	47.7098	47.7984	47.8866	47.9686	48.05	48.1284	48.2051	48.2817	48.3509	48.4198	48.4887	48.5549	48.619	48.6831	48.743	48.7997	48.8565	48.9135	48.9675	49.0183	49.0701	49.1219	49.1722	49.2171	49.2628	49.309	49.3551	49.3977	49.4369	49.4762	49.5154	49.5548	49.5947	49.6347	49.6678	49.7009	49.7344	49.7679	49.8014	49.8349	49.8684
637	46.884	46.9981	47.1095	47.2169	47.3216	47.423	47.522	47.6154	47.7081	47.7967	47.885	47.9669	48.0483	48.1268	48.2034	48.28	48.3493	48.4182	48.4871	48.5532	48.6173	48.6815	48.7413	48.7981	48.8548	48.9118	48.9659	49.0166	49.0684	49.1203	49.1706	49.2155	49.2612	49.3074	49.3536	49.3961	49.4354	49.4746	49.5139	49.5533	49.5932	49.6331	49.6663	49.6994	49.7329	49.7664	49.8	49.8335	49.867
638	46.8824	46.9965	47.1079	47.2152	47.32	47.4214	47.5204	47.6137	47.7065	47.795	47.8833	47.9653	48.0466	48.1251	48.2017	48.2783	48.3476	48.4165	48.4854	48.5515	48.6157	48.6798	48.7396	48.7964	48.8532	48.9102	48.9642	49.015	49.0668	49.1187	49.169	49.2139	49.2596	49.3058	49.352	49.3945	49.4338	49.4731	49.5123	49.5518	49.5917	49.6316	49.6648	49.6979	49.7314	49.765	49.7985	49.832	49.8656
639	46.8808	46.9949	47.1062	47.2136	47.3183	47.4197	47.5187	47.6121	47.7048	47.7934	47.8816	47.9636	48.0449	48.1234	48.2	48.2767	48.3459	48.4148	48.4837	48.5499	48.614	48.6781	48.738	48.7947	48.8515	48.9085	48.9626	49.0134	49.0652	49.1171	49.1674	49.2123	49.258	49.3042	49.3504	49.393	49.4322	49.4715	49.5108	49.5502	49.5902	49.6301	49.6633	49.6964	49.73	49.7635	49.797	49.8306	49.8641
640	46.8792	46.9933	47.1046	47.212	47.3167	47.4181	47.517	47.6104	47.7032	47.7917	47.8799	47.9619	48.0433	48.1217	48.1984	48.275	48.3442	48.4131	48.482	48.5482	48.6123	48.6765	48.7363	48.7931	48.8499	48.9069	48.9609	49.0117	49.0635	49.1155	49.1658	49.2107	49.2564	49.3026	49.3488	49.3914	49.4307	49.47	49.5092	49.5487	49.5886	49.6286	49.6618	49.6949	49.7285	49.762	49.7956	49.8291	49.8627
641	46.8776	46.9917	47.103	47.2103	47.315	47.4164	47.5154	47.6088	47.7015	47.79	47.8783	47.9603	48.0416	48.12	48.1967	48.2733	48.3425	48.4115	48.4804	48.5465	48.6107	48.6748	48.7346	48.7914	48.8482	48.9052	48.9593	49.0101	49.0619	49.1138	49.1641	49.2091	49.2548	49.301	49.3472	49.3898	49.4291	49.4684	49.5077	49.5472	49.5871	49.6271	49.6603	49.6934	49.727	49.7606	49.7941	49.8277	49.8613
642	46.876	46.9901	47.1014	47.2087	47.3134	47.4148	47.5137	47.6071	47.6998	47.7884	47.8766	47.9586	48.0399	48.1184	48.195	48.2716	48.3409	48.4098	48.4787	48.5449	48.609	48.6731	48.733	48.7898	48.8466	48.9036	48.9576	49.0085	49.0603	49.1122	49.1625	49.2075	49.2532	49.2994	49.3456	49.3883	49.4276	49.4669	49.5062	49.5456	49.5856	49.6256	49.6588	49.692	49.7255	49.7591	49.7927	49.8263	49.8598
643	46.8744	46.9884	47.0997	47.2071	47.3118	47.4131	47.5121	47.6054	47.6982	47.7867	47.8749	47.9569	48.0382	48.1167	48.1933	48.27	48.3392	48.4081	48.477	48.5432	48.6073	48.6715	48.7313	48.7881	48.8449	48.902	48.956	49.0068	49.0587	49.1106	49.1609	49.2059	49.2516	49.2979	49.3441	49.3867	49.426	49.4653	49.5046	49.5441	49.5841	49.6241	49.6573	49.6905	49.7241	49.7576	49.7912	49.8248	49.8584
644	46.8728	46.9868	47.0981	47.2054	47.3101	47.4115	47.5104	47.6038	47.6965	47.785	47.8733	47.9552	48.0366	48.115	48.1917	48.2683	48.3375	48.4064	48.4754	48.5415	48.6057	48.6698	48.7297	48.7865	48.8433	48.9003	48.9544	49.0052	49.057	49.109	49.1593	49.2043	49.2501	49.2963	49.3425	49.3851	49.4244	49.4638	49.5031	49.5426	49.5826	49.6226	49.6558	49.689	49.7226	49.7562	49.7898	49.8234	49.857
645	46.8712	46.9852	47.0965	47.2038	47.3085	47.4098	47.5088	47.6021	47.6948	47.7834	47.8716	47.9536	48.0349	48.1133	48.19	48.2666	48.3358	48.4048	48.4737	48.5399	48.604	48.6681	48.728	48.7848	48.8416	48.8987	48.9527	49.0035	49.0554	49.1074	49.1577	49.2027	49.2485	49.2947	49.3409	49.3835	49.4229	49.4622	49.5015	49.541	49.581	49.621	49.6543	49.6875	49.7211	49.7547	49.7883	49.8219	49.8555
646	46.8696	46.9836	47.0949	47.2022	47.3068	47.4082	47.5071	47.6005	47.6932	47.7817	47.8699	47.9519	48.0332	48.1117	48.1883	48.2649	48.3342	48.4031	48.472	48.5382	48.6023	48.6665	48.7263	48.7832	48.84	48.897	48.9511	49.0019	49.0538	49.1057	49.1561	49.2011	49.2469	49.2931	49.3393	49.382	49.4213	49.4606	49.5	49.5395	49.5795	49.6195	49.6528	49.686	49.7196	49.7532	49.7869	49.8205	49.8541
647	46.868	46.982	47.0932	47.2005	47.3052	47.4065	47.5055	47.5988	47.6915	47.78	47.8683	47.9502	48.0315	48.11	48.1866	48.2633	48.3325	48.4014	48.4703	48.5365	48.6007	48.6648	48.7247	48.7815	48.8383	48.8954	48.9494	49.0003	49.0522	49.1041	49.1545	49.1995	49.2453	49.2915	49.3377	49.3804	49.4197	49.4591	49.4984	49.538	49.578	49.618	49.6513	49.6845	49.7181	49.7518	49.7854	49.819	49.8527
648	46.8664	46.9804	47.0916	47.1989	47.3035	47.4049	47.5038	47.5971	47.6898	47.7784	47.8666	47.9485	48.0299	48.1083	48.185	48.2616	48.3308	48.3997	48.4687	48.5348	48.599	48.6632	48.723	48.7798	48.8367	48.8937	48.9478	48.9986	49.0505	49.1025	49.1528	49.1979	49.2437	49.2899	49.3362	49.3788	49.4182	49.4575	49.4969	49.5364	49.5765	49.6165	49.6498	49.683	49.7167	49.7503	49.7839	49.8176	49.8512
649	46.8647	46.9788	47.09	47.1973	47.3019	47.4032	47.5022	47.5955	47.6882	47.7767	47.8649	47.9469	48.0282	48.1066	48.1833	48.2599	48.3291	48.3981	48.467	48.5332	48.5973	48.6615	48.7214	48.7782	48.835	48.8921	48.9462	48.997	49.0489	49.1009	49.1512	49.1963	49.2421	49.2883	49.3346	49.3772	49.4166	49.456	49.4954	49.5349	49.5749	49.615	49.6483	49.6815	49.7152	49.7488	49.7825	49.8161	49.8498
650	46.8631	46.9771	47.0884	47.1956	47.3003	47.4016	47.5005	47.5938	47.6865	47.775	47.8632	47.9452	48.0265	48.105	48.1816	48.2582	48.3275	48.3964	48.4653	48.5315	48.5957	48.6598	48.7197	48.7765	48.8334	48.8904	48.9445	48.9954	49.0473	49.0993	49.1496	49.1946	49.2405	49.2867	49.333	49.3757	49.4151	49.4544	49.4938	49.5334	49.5734	49.6135	49.6468	49.68	49.7137	49.7474	49.781	49.8147	49.8484
651	46.8615	46.9755	47.0867	47.194	47.2986	47.3999	47.4989	47.5922	47.6849	47.7734	47.8616	47.9435	48.0248	48.1033	48.1799	48.2566	48.3258	48.3947	48.4636	48.5298	48.594	48.6582	48.718	48.7749	48.8317	48.8888	48.9429	48.9937	49.0456	49.0976	49.148	49.193	49.2389	49.2851	49.3314	49.3741	49.4135	49.4529	49.4923	49.5318	49.5719	49.612	49.6453	49.6785	49.7122	49.7459	49.7796	49.8133	49.8469
652	46.8599	46.9739	47.0851	47.1924	47.297	47.3983	47.4972	47.5905	47.6832	47.7717	47.8599	47.9419	48.0232	48.1016	48.1782	48.2549	48.3241	48.393	48.462	48.5282	48.5923	48.6565	48.7164	48.7732	48.83	48.8871	48.9412	48.9921	49.044	49.096	49.1464	49.1914	49.2373	49.2836	49.3298	49.3725	49.4119	49.4513	49.4907	49.5303	49.5704	49.6104	49.6438	49.6771	49.7107	49.7444	49.7781	49.8118	49.8455
653	46.8583	46.9723	47.0835	47.1907	47.2953	47.3966	47.4955	47.5889	47.6815	47.77	47.8582	47.9402	48.0215	48.0999	48.1766	48.2532	48.3224	48.3914	48.4603	48.5265	48.5907	48.6548	48.7147	48.7716	48.8284	48.8855	48.9396	48.9905	49.0424	49.0944	49.1448	49.1898	49.2357	49.282	49.3283	49.371	49.4104	49.4498	49.4892	49.5288	49.5688	49.6089	49.6423	49.6756	49.7093	49.743	49.7767	49.8104	49.8441
654	46.8567	46.9707	47.0819	47.1891	47.2937	47.395	47.4939	47.5872	47.6799	47.7684	47.8566	47.9385	48.0198	48.0983	48.1749	48.2515	48.3208	48.3897	48.4586	48.5248	48.589	48.6532	48.7131	48.7699	48.8267	48.8838	48.938	48.9888	49.0408	49.0928	49.1432	49.1882	49.2341	49.2804	49.3267	49.3694	49.4088	49.4482	49.4876	49.5272	49.5673	49.6074	49.6408	49.6741	49.7078	49.7415	49.7752	49.8089	49.8426
655	46.8551	46.9691	47.0802	47.1875	47.2921	47.3933	47.4922	47.5855	47.6782	47.7667	47.8549	47.9368	48.0181	48.0966	48.1732	48.2498	48.3191	48.388	48.457	48.5231	48.5873	48.6515	48.7114	48.7682	48.8251	48.8822	48.9363	48.9872	49.0391	49.0911	49.1415	49.1866	49.2325	49.2788	49.3251	49.3678	49.4072	49.4467	49.4861	49.5257	49.5658	49.6059	49.6393	49.6726	49.7063	49.74	49.7738	49.8075	49.8412
656	46.8535	46.9674	47.0786	47.1858	47.2904	47.3917	47.4906	47.5839	47.6765	47.765	47.8532	47.9352	48.0165	48.0949	48.1715	48.2482	48.3174	48.3864	48.4553	48.5215	48.5857	48.6498	48.7097	48.7666	48.8234	48.8806	48.9347	48.9856	49.0375	49.0895	49.1399	49.185	49.2309	49.2772	49.3235	49.3662	49.4057	49.4451	49.4846	49.5242	49.5643	49.6044	49.6378	49.6711	49.7048	49.7386	49.7723	49.806	49.8398
657	46.8519	46.9658	47.077	47.1842	47.2888	47.39	47.4889	47.5822	47.6749	47.7634	47.8515	47.9335	48.0148	48.0932	48.1699	48.2465	48.3157	48.3847	48.4536	48.5198	48.584	48.6482	48.7081	48.7649	48.8218	48.8789	48.933	48.9839	49.0359	49.0879	49.1383	49.1834	49.2293	49.2756	49.3219	49.3647	49.4041	49.4436	49.483	49.5226	49.5628	49.6029	49.6363	49.6696	49.7033	49.7371	49.7708	49.8046	49.8383
658	46.8503	46.9642	47.0754	47.1826	47.2871	47.3884	47.4873	47.5806	47.6732	47.7617	47.8499	47.9318	48.0131	48.0916	48.1682	48.2448	48.3141	48.383	48.4519	48.5181	48.5823	48.6465	48.7064	48.7633	48.8201	48.8773	48.9314	48.9823	49.0343	49.0863	49.1367	49.1818	49.2277	49.274	49.3203	49.3631	49.4026	49.442	49.4815	49.5211	49.5612	49.6014	49.6348	49.6681	49.7019	49.7356	49.7694	49.8032	49.8369
659	46.8487	46.9626	47.0737	47.1809	47.2855	47.3867	47.4856	47.5789	47.6715	47.76	47.8482	47.9301	48.0114	48.0899	48.1665	48.2431	48.3124	48.3813	48.4503	48.5165	48.5807	48.6448	48.7048	48.7616	48.8185	48.8756	48.9298	48.9807	49.0326	49.0847	49.1351	49.1802	49.2261	49.2724	49.3188	49.3615	49.401	49.4405	49.4799	49.5196	49.5597	49.5999	49.6333	49.6666	49.7004	49.7342	49.7679	49.8017	49.8355
660	46.8471	46.961	47.0721	47.1793	47.2839	47.3851	47.484	47.5772	47.6699	47.7584	47.8465	47.9285	48.0098	48.0882	48.1648	48.2415	48.3107	48.3797	48.4486	48.5148	48.579	48.6432	48.7031	48.76	48.8168	48.874	48.9281	48.979	49.031	49.083	49.1335	49.1786	49.2245	49.2708	49.3172	49.36	49.3994	49.4389	49.4784	49.518	49.5582	49.5983	49.6318	49.6651	49.6989	49.7327	49.7665	49.8003	49.8341
661	46.8455	46.9594	47.0705	47.1777	47.2822	47.3835	47.4823	47.5756	47.6682	47.7567	47.8449	47.9268	48.0081	48.0865	48.1632	48.2398	48.309	48.378	48.4469	48.5131	48.5773	48.6415	48.7014	48.7583	48.8152	48.8723	48.9265	48.9774	49.0294	49.0814	49.1319	49.177	49.2229	49.2692	49.3156	49.3584	49.3979	49.4374	49.4768	49.5165	49.5567	49.5968	49.6303	49.6636	49.6974	49.7312	49.765	49.7988	49.8326
662	46.8439	46.9577	47.0689	47.176	47.2806	47.3818	47.4807	47.5739	47.6666	47.755	47.8432	47.9251	48.0064	48.0849	48.1615	48.2381	48.3074	48.3763	48.4452	48.5115	48.5757	48.6399	48.6998	48.7567	48.8135	48.8707	48.9248	48.9758	49.0277	49.0798	49.1302	49.1754	49.2213	49.2677	49.314	49.3568	49.3963	49.4358	49.4753	49.515	49.5551	49.5953	49.6288	49.6621	49.696	49.7298	49.7636	49.7974	49.8312
663	46.8423	46.9561	47.0672	47.1744	47.2789	47.3802	47.479	47.5723	47.6649	47.7533	47.8415	47.9235	48.0047	48.0832	48.1598	48.2364	48.3057	48.3746	48.4436	48.5098	48.574	48.6382	48.6981	48.755	48.8119	48.869	48.9232	48.9741	49.0261	49.0782	49.1286	49.1738	49.2197	49.2661	49.3124	49.3552	49.3947	49.4342	49.4738	49.5134	49.5536	49.5938	49.6273	49.6607	49.6945	49.7283	49.7621	49.7959	49.8298
664	46.8406	46.9545	47.0656	47.1728	47.2773	47.3785	47.4774	47.5706	47.6632	47.7517	47.8399	47.9218	48.0031	48.0815	48.1581	48.2348	48.304	48.373	48.4419	48.5081	48.5723	48.6365	48.6965	48.7533	48.8102	48.8674	48.9216	48.9725	49.0245	49.0766	49.127	49.1722	49.2181	49.2645	49.3109	49.3537	49.3932	49.4327	49.4722	49.5119	49.5521	49.5923	49.6258	49.6592	49.693	49.7268	49.7607	49.7945	49.8283
665	46.839	46.9529	47.064	47.1711	47.2757	47.3769	47.4757	47.5689	47.6616	47.75	47.8382	47.9201	48.0014	48.0798	48.1565	48.2331	48.3023	48.3713	48.4402	48.5064	48.5707	48.6349	48.6948	48.7517	48.8086	48.8657	48.9199	48.9709	49.0229	49.0749	49.1254	49.1706	49.2165	49.2629	49.3093	49.3521	49.3916	49.4311	49.4707	49.5104	49.5506	49.5908	49.6243	49.6577	49.6915	49.7254	49.7592	49.793	49.8269
666	46.8374	46.9513	47.0624	47.1695	47.274	47.3752	47.474	47.5673	47.6599	47.7483	47.8365	47.9184	47.9997	48.0782	48.1548	48.2314	48.3007	48.3696	48.4386	48.5048	48.569	48.6332	48.6931	48.75	48.8069	48.8641	48.9183	48.9692	49.0212	49.0733	49.1238	49.1689	49.2149	49.2613	49.3077	49.3505	49.3901	49.4296	49.4691	49.5088	49.549	49.5893	49.6228	49.6562	49.69	49.7239	49.7578	49.7916	49.8255
667	46.8358	46.9497	47.0607	47.1679	47.2724	47.3736	47.4724	47.5656	47.6582	47.7467	47.8348	47.9168	47.998	48.0765	48.1531	48.2297	48.299	48.3679	48.4369	48.5031	48.5673	48.6315	48.6915	48.7484	48.8053	48.8624	48.9166	48.9676	49.0196	49.0717	49.1222	49.1673	49.2133	49.2597	49.3061	49.3489	49.3885	49.428	49.4676	49.5073	49.5475	49.5878	49.6213	49.6547	49.6886	49.7224	49.7563	49.7902	49.824
668	46.8342	46.948	47.0591	47.1662	47.2707	47.3719	47.4707	47.564	47.6566	47.745	47.8332	47.9151	47.9964	48.0748	48.1514	48.2281	48.2973	48.3663	48.4352	48.5014	48.5657	48.6299	48.6898	48.7467	48.8036	48.8608	48.915	48.966	49.018	49.0701	49.1206	49.1657	49.2117	49.2581	49.3045	49.3474	49.3869	49.4265	49.466	49.5058	49.546	49.5862	49.6198	49.6532	49.6871	49.721	49.7548	49.7887	49.8226
669	46.8326	46.9464	47.0575	47.1646	47.2691	47.3703	47.4691	47.5623	47.6549	47.7433	47.8315	47.9134	47.9947	48.0731	48.1498	48.2264	48.2956	48.3646	48.4335	48.4998	48.564	48.6282	48.6882	48.7451	48.802	48.8592	48.9134	48.9643	49.0164	49.0685	49.1189	49.1641	49.2101	49.2565	49.303	49.3458	49.3854	49.4249	49.4645	49.5042	49.5445	49.5847	49.6183	49.6517	49.6856	49.7195	49.7534	49.7873	49.8212
670	46.831	46.9448	47.0559	47.163	47.2674	47.3686	47.4674	47.5607	47.6532	47.7417	47.8298	47.9117	47.993	48.0715	48.1481	48.2247	48.294	48.3629	48.4319	48.4981	48.5623	48.6265	48.6865	48.7434	48.8003	48.8575	48.9117	48.9627	49.0147	49.0668	49.1173	49.1625	49.2085	49.2549	49.3014	49.3442	49.3838	49.4234	49.463	49.5027	49.543	49.5832	49.6168	49.6502	49.6841	49.718	49.7519	49.7858	49.8197
671	46.8294	46.9432	47.0542	47.1613	47.2658	47.367	47.4658	47.559	47.6516	47.74	47.8282	47.9101	47.9913	48.0698	48.1464	48.223	48.2923	48.3612	48.4302	48.4964	48.5606	48.6249	48.6848	48.7418	48.7987	48.8559	48.9101	48.9611	49.0131	49.0652	49.1157	49.1609	49.2069	49.2533	49.2998	49.3427	49.3822	49.4218	49.4614	49.5012	49.5414	49.5817	49.6153	49.6487	49.6826	49.7166	49.7505	49.7844	49.8183
672	46.8278	46.9416	47.0526	47.1597	47.2642	47.3653	47.4641	47.5573	47.6499	47.7383	47.8265	47.9084	47.9897	48.0681	48.1447	48.2213	48.2906	48.3596	48.4285	48.4948	48.559	48.6232	48.6832	48.7401	48.797	48.8542	48.9084	48.9594	49.0115	49.0636	49.1141	49.1593	49.2053	49.2518	49.2982	49.3411	49.3807	49.4203	49.4599	49.4996	49.5399	49.5802	49.6138	49.6472	49.6812	49.7151	49.749	49.7829	49.8169
673	46.8262	46.94	47.051	47.1581	47.2625	47.3637	47.4625	47.5557	47.6483	47.7367	47.8248	47.9067	47.988	48.0664	48.143	48.2197	48.2889	48.3579	48.4268	48.4931	48.5573	48.6215	48.6815	48.7384	48.7954	48.8526	48.9068	48.9578	49.0098	49.062	49.1125	49.1577	49.2037	49.2502	49.2966	49.3395	49.3791	49.4187	49.4583	49.4981	49.5384	49.5787	49.6123	49.6458	49.6797	49.7136	49.7476	49.7815	49.8154
674	46.8246	46.9383	47.0494	47.1564	47.2609	47.362	47.4608	47.554	47.6466	47.735	47.8231	47.9051	47.9863	48.0647	48.1414	48.218	48.2873	48.3562	48.4252	48.4914	48.5556	48.6199	48.6799	48.7368	48.7937	48.8509	48.9051	48.9562	49.0082	49.0603	49.1109	49.1561	49.2021	49.2486	49.295	49.3379	49.3776	49.4172	49.4568	49.4966	49.5369	49.5772	49.6108	49.6443	49.6782	49.7122	49.7461	49.7801	49.814
675	46.823	46.9367	47.0477	47.1548	47.2592	47.3604	47.4592	47.5524	47.6449	47.7333	47.8215	47.9034	47.9847	48.0631	48.1397	48.2163	48.2856	48.3545	48.4235	48.4897	48.554	48.6182	48.6782	48.7351	48.7921	48.8493	48.9035	48.9545	49.0066	49.0587	49.1093	49.1545	49.2005	49.247	49.2935	49.3364	49.376	49.4156	49.4552	49.495	49.5353	49.5756	49.6093	49.6428	49.6767	49.7107	49.7447	49.7786	49.8126
676	46.8214	46.9351	47.0461	47.1532	47.2576	47.3587	47.4575	47.5507	47.6433	47.7317	47.8198	47.9017	47.983	48.0614	48.138	48.2146	48.2839	48.3529	48.4218	48.4881	48.5523	48.6166	48.6765	48.7335	48.7904	48.8476	48.9019	48.9529	49.005	49.0571	49.1077	49.1529	49.1989	49.2454	49.2919	49.3348	49.3744	49.4141	49.4537	49.4935	49.5338	49.5741	49.6078	49.6413	49.6753	49.7092	49.7432	49.7772	49.8111
677	46.8198	46.9335	47.0445	47.1515	47.256	47.3571	47.4559	47.549	47.6416	47.73	47.8181	47.9	47.9813	48.0597	48.1363	48.213	48.2822	48.3512	48.4202	48.4864	48.5506	48.6149	48.6749	48.7318	48.7888	48.846	48.9002	48.9513	49.0033	49.0555	49.106	49.1513	49.1973	49.2438	49.2903	49.3332	49.3729	49.4125	49.4522	49.492	49.5323	49.5726	49.6063	49.6398	49.6738	49.7078	49.7417	49.7757	49.8097
678	46.8182	46.9319	47.0429	47.1499	47.2543	47.3554	47.4542	47.5474	47.6399	47.7283	47.8165	47.8984	47.9796	48.058	48.1347	48.2113	48.2806	48.3495	48.4185	48.4847	48.549	48.6132	48.6732	48.7302	48.7871	48.8443	48.8986	48.9496	49.0017	49.0539	49.1044	49.1497	49.1957	49.2422	49.2887	49.3317	49.3713	49.411	49.4506	49.4904	49.5308	49.5711	49.6048	49.6383	49.6723	49.7063	49.7403	49.7743	49.8083
679	46.8166	46.9303	47.0412	47.1483	47.2527	47.3538	47.4525	47.5457	47.6383	47.7267	47.8148	47.8967	47.978	48.0564	48.133	48.2096	48.2789	48.3478	48.4168	48.4831	48.5473	48.6116	48.6716	48.7285	48.7855	48.8427	48.8969	48.948	49.0001	49.0522	49.1028	49.1481	49.1941	49.2406	49.2871	49.3301	49.3697	49.4094	49.4491	49.4889	49.5292	49.5696	49.6033	49.6368	49.6708	49.7048	49.7388	49.7728	49.8068
680	46.8149	46.9286	47.0396	47.1466	47.251	47.3521	47.4509	47.5441	47.6366	47.725	47.8131	47.895	47.9763	48.0547	48.1313	48.2079	48.2772	48.3462	48.4151	48.4814	48.5456	48.6099	48.6699	48.7269	48.7838	48.841	48.8953	48.9464	48.9984	49.0506	49.1012	49.1465	49.1925	49.239	49.2856	49.3285	49.3682	49.4079	49.4475	49.4874	49.5277	49.5681	49.6018	49.6353	49.6693	49.7034	49.7374	49.7714	49.8054
681	46.8133	46.927	47.038	47.145	47.2494	47.3505	47.4492	47.5424	47.6349	47.7233	47.8114	47.8933	47.9746	48.053	48.1296	48.2063	48.2755	48.3445	48.4135	48.4797	48.544	48.6082	48.6682	48.7252	48.7822	48.8394	48.8937	48.9447	48.9968	49.049	49.0996	49.1449	49.1909	49.2375	49.284	49.3269	49.3666	49.4063	49.446	49.4858	49.5262	49.5666	49.6003	49.6338	49.6679	49.7019	49.7359	49.77	49.804
682	46.8117	46.9254	47.0364	47.1434	47.2478	47.3488	47.4476	47.5407	47.6333	47.7217	47.8098	47.8917	47.9729	48.0513	48.128	48.2046	48.2739	48.3428	48.4118	48.478	48.5423	48.6066	48.6666	48.7235	48.7805	48.8377	48.892	48.9431	48.9952	49.0474	49.098	49.1433	49.1893	49.2359	49.2824	49.3254	49.3651	49.4047	49.4444	49.4843	49.5247	49.5651	49.5988	49.6323	49.6664	49.7004	49.7345	49.7685	49.8025
683	46.8101	46.9238	47.0347	47.1417	47.2461	47.3472	47.4459	47.5391	47.6316	47.72	47.8081	47.89	47.9713	48.0497	48.1263	48.2029	48.2722	48.3412	48.4101	48.4764	48.5406	48.6049	48.6649	48.7219	48.7789	48.8361	48.8904	48.9415	48.9936	49.0458	49.0964	49.1416	49.1877	49.2343	49.2808	49.3238	49.3635	49.4032	49.4429	49.4828	49.5232	49.5635	49.5973	49.6308	49.6649	49.699	49.733	49.7671	49.8011
684	46.8085	46.9222	47.0331	47.1401	47.2445	47.3456	47.4443	47.5374	47.63	47.7183	47.8064	47.8883	47.9696	48.048	48.1246	48.2012	48.2705	48.3395	48.4084	48.4747	48.539	48.6032	48.6633	48.7202	48.7772	48.8345	48.8887	48.9398	48.9919	49.0441	49.0947	49.14	49.1861	49.2327	49.2792	49.3222	49.3619	49.4016	49.4414	49.4812	49.5216	49.562	49.5958	49.6294	49.6634	49.6975	49.7316	49.7656	49.7997
685	46.8069	46.9206	47.0315	47.1385	47.2428	47.3439	47.4426	47.5358	47.6283	47.7167	47.8048	47.8867	47.9679	48.0463	48.1229	48.1995	48.2688	48.3378	48.4068	48.473	48.5373	48.6016	48.6616	48.7186	48.7756	48.8328	48.8871	48.9382	48.9903	49.0425	49.0931	49.1384	49.1845	49.2311	49.2777	49.3206	49.3604	49.4001	49.4398	49.4797	49.5201	49.5605	49.5943	49.6279	49.6619	49.696	49.7301	49.7642	49.7983
686	46.8053	46.9189	47.0299	47.1368	47.2412	47.3423	47.441	47.5341	47.6266	47.715	47.8031	47.885	47.9662	48.0446	48.1213	48.1979	48.2672	48.3361	48.4051	48.4714	48.5356	48.5999	48.6599	48.7169	48.7739	48.8312	48.8855	48.9366	48.9887	49.0409	49.0915	49.1368	49.1829	49.2295	49.2761	49.3191	49.3588	49.3985	49.4383	49.4782	49.5186	49.559	49.5928	49.6264	49.6605	49.6946	49.7286	49.7627	49.7968
687	46.8037	46.9173	47.0282	47.1352	47.2395	47.3406	47.4393	47.5325	47.625	47.7133	47.8014	47.8833	47.9646	48.043	48.1196	48.1962	48.2655	48.3345	48.4034	48.4697	48.534	48.5982	48.6583	48.7153	48.7723	48.8295	48.8838	48.9349	48.9871	49.0393	49.0899	49.1352	49.1813	49.2279	49.2745	49.3175	49.3572	49.397	49.4367	49.4766	49.5171	49.5575	49.5913	49.6249	49.659	49.6931	49.7272	49.7613	49.7954
688	46.8021	46.9157	47.0266	47.1336	47.2379	47.339	47.4377	47.5308	47.6233	47.7117	47.7998	47.8816	47.9629	48.0413	48.1179	48.1945	48.2638	48.3328	48.4018	48.468	48.5323	48.5966	48.6566	48.7136	48.7706	48.8279	48.8822	48.9333	48.9854	49.0377	49.0883	49.1336	49.1797	49.2263	49.2729	49.3159	49.3557	49.3954	49.4352	49.4751	49.5155	49.556	49.5898	49.6234	49.6575	49.6916	49.7257	49.7598	49.794
689	46.8005	46.9141	47.025	47.1319	47.2363	47.3373	47.436	47.5291	47.6216	47.71	47.7981	47.88	47.9612	48.0396	48.1162	48.1928	48.2621	48.3311	48.4001	48.4664	48.5306	48.5949	48.655	48.712	48.769	48.8262	48.8805	48.9316	48.9838	49.036	49.0867	49.132	49.1781	49.2247	49.2713	49.3144	49.3541	49.3939	49.4336	49.4736	49.514	49.5545	49.5883	49.6219	49.656	49.6902	49.7243	49.7584	49.7925
690	46.7989	46.9125	47.0234	47.1303	47.2346	47.3357	47.4343	47.5275	47.62	47.7083	47.7964	47.8783	47.9595	48.0379	48.1145	48.1912	48.2605	48.3294	48.3984	48.4647	48.529	48.5933	48.6533	48.7103	48.7673	48.8246	48.8789	48.93	48.9822	49.0344	49.0851	49.1304	49.1766	49.2231	49.2697	49.3128	49.3526	49.3923	49.4321	49.472	49.5125	49.553	49.5868	49.6204	49.6546	49.6887	49.7228	49.757	49.7911
691	46.7973	46.9109	47.0217	47.1287	47.233	47.334	47.4327	47.5258	47.6183	47.7067	47.7947	47.8766	47.9579	48.0363	48.1129	48.1895	48.2588	48.3278	48.3967	48.463	48.5273	48.5916	48.6516	48.7086	48.7657	48.8229	48.8773	48.9284	48.9805	49.0328	49.0834	49.1288	49.175	49.2216	49.2682	49.3112	49.351	49.3908	49.4306	49.4705	49.511	49.5514	49.5852	49.6189	49.6531	49.6872	49.7214	49.7555	49.7897
692	46.7957	46.9092	47.0201	47.127	47.2313	47.3324	47.431	47.5242	47.6166	47.705	47.7931	47.8749	47.9562	48.0346	48.1112	48.1878	48.2571	48.3261	48.3951	48.4613	48.5256	48.5899	48.65	48.707	48.764	48.8213	48.8756	48.9267	48.9789	49.0312	49.0818	49.1272	49.1734	49.22	49.2666	49.3096	49.3494	49.3892	49.429	49.469	49.5094	49.5499	49.5837	49.6174	49.6516	49.6858	49.7199	49.7541	49.7882
693	46.7941	46.9076	47.0185	47.1254	47.2297	47.3307	47.4294	47.5225	47.615	47.7033	47.7914	47.8733	47.9545	48.0329	48.1095	48.1861	48.2554	48.3244	48.3934	48.4597	48.524	48.5883	48.6483	48.7053	48.7624	48.8196	48.874	48.9251	48.9773	49.0295	49.0802	49.1256	49.1718	49.2184	49.265	49.3081	49.3479	49.3877	49.4275	49.4674	49.5079	49.5484	49.5822	49.6159	49.6501	49.6843	49.7185	49.7526	49.7868
694	46.7925	46.906	47.0169	47.1238	47.2281	47.3291	47.4277	47.5208	47.6133	47.7017	47.7897	47.8716	47.9528	48.0312	48.1078	48.1845	48.2538	48.3227	48.3917	48.458	48.5223	48.5866	48.6467	48.7037	48.7607	48.818	48.8723	48.9235	48.9757	49.0279	49.0786	49.124	49.1702	49.2168	49.2634	49.3065	49.3463	49.3861	49.4259	49.4659	49.5064	49.5469	49.5807	49.6145	49.6486	49.6828	49.717	49.7512	49.7854
695	46.7908	46.9044	47.0152	47.1221	47.2264	47.3274	47.4261	47.5192	47.6117	47.7	47.7881	47.8699	47.9512	48.0296	48.1062	48.1828	48.2521	48.3211	48.39	48.4563	48.5206	48.5849	48.645	48.702	48.7591	48.8163	48.8707	48.9218	48.974	49.0263	49.077	49.1224	49.1686	49.2152	49.2618	49.3049	49.3447	49.3846	49.4244	49.4644	49.5049	49.5454	49.5792	49.613	49.6472	49.6814	49.7155	49.7497	49.7839
696	46.7892	46.9028	47.0136	47.1205	47.2248	47.3258	47.4244	47.5175	47.61	47.6983	47.7864	47.8683	47.9495	48.0279	48.1045	48.1811	48.2504	48.3194	48.3884	48.4547	48.519	48.5833	48.6433	48.7004	48.7574	48.8147	48.8691	48.9202	48.9724	49.0247	49.0754	49.1208	49.167	49.2136	49.2603	49.3034	49.3432	49.383	49.4228	49.4628	49.5034	49.5439	49.5777	49.6115	49.6457	49.6799	49.7141	49.7483	49.7825
697	46.7876	46.9012	47.012	47.1189	47.2231	47.3241	47.4228	47.5159	47.6083	47.6967	47.7847	47.8666	47.9478	48.0262	48.1028	48.1794	48.2487	48.3177	48.3867	48.453	48.5173	48.5816	48.6417	48.6987	48.7558	48.8131	48.8674	48.9186	48.9708	49.0231	49.0738	49.1192	49.1654	49.212	49.2587	49.3018	49.3416	49.3815	49.4213	49.4613	49.5018	49.5424	49.5762	49.61	49.6442	49.6784	49.7126	49.7469	49.7811
698	46.786	46.8996	47.0104	47.1172	47.2215	47.3225	47.4211	47.5142	47.6067	47.695	47.783	47.8649	47.9461	48.0245	48.1011	48.1778	48.2471	48.316	48.385	48.4513	48.5156	48.5799	48.64	48.6971	48.7541	48.8114	48.8658	48.9169	48.9692	49.0214	49.0721	49.1176	49.1638	49.2104	49.2571	49.3002	49.3401	49.3799	49.4198	49.4598	49.5003	49.5408	49.5747	49.6085	49.6427	49.6769	49.7112	49.7454	49.7796
699	46.7844	46.8979	47.0087	47.1156	47.2199	47.3208	47.4195	47.5125	47.605	47.6933	47.7814	47.8632	47.9445	48.0229	48.0995	48.1761	48.2454	48.3144	48.3834	48.4496	48.514	48.5783	48.6384	48.6954	48.7524	48.8098	48.8641	48.9153	48.9675	49.0198	49.0705	49.1159	49.1622	49.2088	49.2555	49.2986	49.3385	49.3784	49.4182	49.4582	49.4988	49.5393	49.5732	49.607	49.6412	49.6755	49.7097	49.744	49.7782
700	46.7828	46.8963	47.0071	47.114	47.2182	47.3192	47.4178	47.5109	47.6033	47.6917	47.7797	47.8616	47.9428	48.0212	48.0978	48.1744	48.2437	48.3127	48.3817	48.448	48.5123	48.5766	48.6367	48.6937	48.7508	48.8081	48.8625	48.9137	48.9659	49.0182	49.0689	49.1143	49.1606	49.2073	49.2539	49.2971	49.3369	49.3768	49.4167	49.4567	49.4973	49.5378	49.5717	49.6055	49.6398	49.674	49.7083	49.7425	49.7768
701	46.7812	46.8947	47.0055	47.1123	47.2166	47.3175	47.4162	47.5092	47.6017	47.69	47.778	47.8599	47.9411	48.0195	48.0961	48.1727	48.242	48.311	48.38	48.4463	48.5106	48.5749	48.635	48.6921	48.7491	48.8065	48.8609	48.912	48.9643	49.0166	49.0673	49.1127	49.159	49.2057	49.2524	49.2955	49.3354	49.3752	49.4151	49.4552	49.4957	49.5363	49.5702	49.604	49.6383	49.6725	49.7068	49.7411	49.7753
702	46.7796	46.8931	47.0039	47.1107	47.2149	47.3159	47.4145	47.5076	47.6	47.6883	47.7764	47.8582	47.9394	48.0178	48.0944	48.171	48.2403	48.3093	48.3783	48.4446	48.509	48.5733	48.6334	48.6904	48.7475	48.8048	48.8592	48.9104	48.9626	49.015	49.0657	49.1111	49.1574	49.2041	49.2508	49.2939	49.3338	49.3737	49.4136	49.4536	49.4942	49.5348	49.5687	49.6025	49.6368	49.6711	49.7054	49.7396	49.7739
703	46.778	46.8915	47.0022	47.1091	47.2133	47.3142	47.4128	47.5059	47.5983	47.6867	47.7747	47.8565	47.9378	48.0162	48.0928	48.1694	48.2387	48.3077	48.3767	48.443	48.5073	48.5716	48.6317	48.6888	48.7458	48.8032	48.8576	48.9088	48.961	49.0133	49.0641	49.1095	49.1558	49.2025	49.2492	49.2924	49.3322	49.3721	49.412	49.4521	49.4927	49.5333	49.5672	49.601	49.6353	49.6696	49.7039	49.7382	49.7725
704	46.7764	46.8899	47.0006	47.1074	47.2116	47.3126	47.4112	47.5043	47.5967	47.685	47.773	47.8549	47.9361	48.0145	48.0911	48.1677	48.237	48.306	48.375	48.4413	48.5056	48.57	48.63	48.6871	48.7442	48.8015	48.8559	48.9071	48.9594	49.0117	49.0625	49.1079	49.1542	49.2009	49.2476	49.2908	49.3307	49.3706	49.4105	49.4506	49.4912	49.5318	49.5657	49.5995	49.6338	49.6681	49.7024	49.7367	49.771
705	46.7748	46.8882	46.999	47.1058	47.21	47.3109	47.4095	47.5026	47.595	47.6833	47.7714	47.8532	47.9344	48.0128	48.0894	48.166	48.2353	48.3043	48.3733	48.4396	48.504	48.5683	48.6284	48.6855	48.7425	48.7999	48.8543	48.9055	48.9578	49.0101	49.0608	49.1063	49.1526	49.1993	49.246	49.2892	49.3291	49.369	49.409	49.449	49.4896	49.5303	49.5642	49.5981	49.6324	49.6667	49.701	49.7353	49.7696
706	46.7732	46.8866	46.9973	47.1042	47.2084	47.3093	47.4079	47.5009	47.5934	47.6817	47.7697	47.8515	47.9327	48.0111	48.0877	48.1643	48.2336	48.3026	48.3716	48.438	48.5023	48.5666	48.6267	48.6838	48.7409	48.7982	48.8527	48.9039	48.9561	49.0085	49.0592	49.1047	49.151	49.1977	49.2444	49.2876	49.3276	49.3675	49.4074	49.4475	49.4881	49.5287	49.5627	49.5966	49.6309	49.6652	49.6995	49.7339	49.7682
707	46.7716	46.885	46.9957	47.1025	47.2067	47.3077	47.4062	47.4993	47.5917	47.68	47.768	47.8499	47.9311	48.0094	48.0861	48.1627	48.232	48.301	48.37	48.4363	48.5006	48.565	48.6251	48.6822	48.7392	48.7966	48.851	48.9022	48.9545	49.0069	49.0576	49.1031	49.1494	49.1961	49.2429	49.2861	49.326	49.3659	49.4059	49.446	49.4866	49.5272	49.5612	49.5951	49.6294	49.6637	49.6981	49.7324	49.7667
708	46.77	46.8834	46.9941	47.1009	47.2051	47.306	47.4046	47.4976	47.59	47.6783	47.7663	47.8482	47.9294	48.0078	48.0844	48.161	48.2303	48.2993	48.3683	48.4346	48.499	48.5633	48.6234	48.6805	48.7376	48.7949	48.8494	48.9006	48.9529	49.0052	49.056	49.1015	49.1478	49.1945	49.2413	49.2845	49.3244	49.3644	49.4043	49.4444	49.4851	49.5257	49.5597	49.5936	49.6279	49.6623	49.6966	49.731	49.7653
709	46.7684	46.8818	46.9925	47.0993	47.2034	47.3044	47.4029	47.496	47.5884	47.6767	47.7647	47.8465	47.9277	48.0061	48.0827	48.1593	48.2286	48.2976	48.3666	48.4329	48.4973	48.5616	48.6217	48.6788	48.7359	48.7933	48.8477	48.899	48.9513	49.0036	49.0544	49.0999	49.1462	49.1929	49.2397	49.2829	49.3229	49.3628	49.4028	49.4429	49.4836	49.5242	49.5582	49.5921	49.6265	49.6608	49.6952	49.7295	49.7639
710	46.7667	46.8802	46.9908	47.0976	47.2018	47.3027	47.4013	47.4943	47.5867	47.675	47.763	47.8448	47.926	48.0044	48.081	48.1576	48.2269	48.2959	48.365	48.4313	48.4956	48.56	48.6201	48.6772	48.7343	48.7917	48.8461	48.8973	48.9496	49.002	49.0528	49.0983	49.1446	49.1914	49.2381	49.2813	49.3213	49.3613	49.4012	49.4414	49.482	49.5227	49.5567	49.5906	49.625	49.6593	49.6937	49.7281	49.7625
711	46.7651	46.8785	46.9892	47.096	47.2002	47.3011	47.3996	47.4926	47.585	47.6733	47.7613	47.8432	47.9244	48.0027	48.0793	48.156	48.2253	48.2943	48.3633	48.4296	48.494	48.5583	48.6184	48.6755	48.7326	48.79	48.8444	48.8957	48.948	49.0004	49.0512	49.0967	49.143	49.1898	49.2365	49.2798	49.3197	49.3597	49.3997	49.4398	49.4805	49.5212	49.5552	49.5891	49.6235	49.6579	49.6923	49.7266	49.761
712	46.7635	46.8769	46.9876	47.0944	47.1985	47.2994	47.398	47.491	47.5834	47.6717	47.7597	47.8415	47.9227	48.0011	48.0777	48.1543	48.2236	48.2926	48.3616	48.4279	48.4923	48.5566	48.6168	48.6739	48.731	48.7884	48.8428	48.8941	48.9464	48.9988	49.0495	49.0951	49.1414	49.1882	49.235	49.2782	49.3182	49.3582	49.3982	49.4383	49.479	49.5197	49.5537	49.5876	49.622	49.6564	49.6908	49.7252	49.7596
713	46.7619	46.8753	46.986	47.0927	47.1969	47.2978	47.3963	47.4893	47.5817	47.67	47.758	47.8398	47.921	47.9994	48.076	48.1526	48.2219	48.2909	48.3599	48.4263	48.4906	48.555	48.6151	48.6722	48.7293	48.7867	48.8412	48.8924	48.9447	48.9971	49.0479	49.0935	49.1398	49.1866	49.2334	49.2766	49.3166	49.3566	49.3966	49.4368	49.4775	49.5182	49.5522	49.5861	49.6205	49.6549	49.6893	49.7238	49.7582
714	46.7603	46.8737	46.9843	47.0911	47.1952	47.2961	47.3947	47.4877	47.58	47.6683	47.7563	47.8381	47.9193	47.9977	48.0743	48.1509	48.2202	48.2893	48.3583	48.4246	48.489	48.5533	48.6134	48.6706	48.7277	48.7851	48.8395	48.8908	48.9431	48.9955	49.0463	49.0919	49.1382	49.185	49.2318	49.2751	49.3151	49.3551	49.3951	49.4352	49.4759	49.5166	49.5507	49.5846	49.6191	49.6535	49.6879	49.7223	49.7567
715	46.7587	46.8721	46.9827	47.0895	47.1936	47.2945	47.393	47.486	47.5784	47.6667	47.7546	47.8365	47.9177	47.996	48.0726	48.1492	48.2186	48.2876	48.3566	48.4229	48.4873	48.5516	48.6118	48.6689	48.726	48.7834	48.8379	48.8892	48.9415	48.9939	49.0447	49.0903	49.1366	49.1834	49.2302	49.2735	49.3135	49.3535	49.3935	49.4337	49.4744	49.5151	49.5492	49.5832	49.6176	49.652	49.6864	49.7209	49.7553
716	46.7571	46.8705	46.9811	47.0878	47.192	47.2928	47.3913	47.4843	47.5767	47.665	47.753	47.8348	47.916	47.9944	48.071	48.1476	48.2169	48.2859	48.3549	48.4213	48.4856	48.55	48.6101	48.6673	48.7244	48.7818	48.8362	48.8875	48.9399	48.9923	49.0431	49.0886	49.135	49.1818	49.2286	49.2719	49.3119	49.352	49.392	49.4322	49.4729	49.5136	49.5477	49.5817	49.6161	49.6505	49.685	49.7194	49.7539
717	46.7555	46.8688	46.9795	47.0862	47.1903	47.2912	47.3897	47.4827	47.5751	47.6633	47.7513	47.8331	47.9143	47.9927	48.0693	48.1459	48.2152	48.2842	48.3532	48.4196	48.4839	48.5483	48.6085	48.6656	48.7227	48.7801	48.8346	48.8859	48.9382	48.9906	49.0415	49.087	49.1334	49.1802	49.2271	49.2703	49.3104	49.3504	49.3904	49.4306	49.4714	49.5121	49.5462	49.5802	49.6146	49.6491	49.6835	49.718	49.7524
718	46.7539	46.8672	46.9778	47.0846	47.1887	47.2895	47.388	47.481	47.5734	47.6617	47.7496	47.8315	47.9126	47.991	48.0676	48.1442	48.2135	48.2826	48.3516	48.4179	48.4823	48.5467	48.6068	48.6639	48.7211	48.7785	48.833	48.8843	48.9366	48.989	49.0399	49.0854	49.1318	49.1786	49.2255	49.2688	49.3088	49.3489	49.3889	49.4291	49.4698	49.5106	49.5447	49.5787	49.6131	49.6476	49.6821	49.7165	49.751
719	46.7523	46.8656	46.9762	47.0829	47.187	47.2879	47.3864	47.4794	47.5717	47.66	47.748	47.8298	47.911	47.9893	48.0659	48.1425	48.2119	48.2809	48.3499	48.4162	48.4806	48.545	48.6051	48.6623	48.7194	48.7768	48.8313	48.8826	48.935	48.9874	49.0382	49.0838	49.1302	49.1771	49.2239	49.2672	49.3072	49.3473	49.3874	49.4276	49.4683	49.5091	49.5432	49.5772	49.6117	49.6461	49.6806	49.7151	49.7496
720	46.7507	46.864	46.9746	47.0813	47.1854	47.2862	47.3847	47.4777	47.5701	47.6583	47.7463	47.8281	47.9093	47.9877	48.0643	48.1409	48.2102	48.2792	48.3482	48.4146	48.4789	48.5433	48.6035	48.6606	48.7178	48.7752	48.8297	48.881	48.9333	48.9858	49.0366	49.0822	49.1286	49.1755	49.2223	49.2656	49.3057	49.3457	49.3858	49.426	49.4668	49.5076	49.5417	49.5757	49.6102	49.6447	49.6792	49.7136	49.7481
721	46.7491	46.8624	46.973	47.0797	47.1838	47.2846	47.3831	47.4761	47.5684	47.6567	47.7446	47.8264	47.9076	47.986	48.0626	48.1392	48.2085	48.2775	48.3466	48.4129	48.4773	48.5417	48.6018	48.659	48.7161	48.7735	48.828	48.8794	48.9317	48.9842	49.035	49.0806	49.127	49.1739	49.2207	49.2641	49.3041	49.3442	49.3843	49.4245	49.4653	49.506	49.5402	49.5742	49.6087	49.6432	49.6777	49.7122	49.7467
722	46.7475	46.8608	46.9713	47.078	47.1821	47.2829	47.3814	47.4744	47.5667	47.655	47.743	47.8248	47.9059	47.9843	48.0609	48.1375	48.2068	48.2759	48.3449	48.4112	48.4756	48.54	48.6002	48.6573	48.7145	48.7719	48.8264	48.8777	48.9301	48.9825	49.0334	49.079	49.1254	49.1723	49.2191	49.2625	49.3026	49.3426	49.3827	49.423	49.4638	49.5045	49.5387	49.5727	49.6072	49.6417	49.6762	49.7108	49.7453
723	46.7459	46.8591	46.9697	47.0764	47.1805	47.2813	47.3798	47.4727	47.5651	47.6533	47.7413	47.8231	47.9043	47.9826	48.0592	48.1358	48.2052	48.2742	48.3432	48.4096	48.4739	48.5383	48.5985	48.6557	48.7128	48.7703	48.8248	48.8761	48.9285	48.9809	49.0318	49.0774	49.1238	49.1707	49.2176	49.2609	49.301	49.3411	49.3812	49.4214	49.4622	49.503	49.5372	49.5712	49.6058	49.6403	49.6748	49.7093	49.7438
724	46.7443	46.8575	46.9681	47.0748	47.1788	47.2796	47.3781	47.4711	47.5634	47.6516	47.7396	47.8214	47.9026	47.981	48.0576	48.1342	48.2035	48.2725	48.3415	48.4079	48.4723	48.5367	48.5968	48.654	48.7112	48.7686	48.8231	48.8745	48.9268	48.9793	49.0302	49.0758	49.1222	49.1691	49.216	49.2593	49.2994	49.3395	49.3796	49.4199	49.4607	49.5015	49.5357	49.5697	49.6043	49.6388	49.6733	49.7079	49.7424
725	46.7426	46.8559	46.9665	47.0731	47.1772	47.278	47.3765	47.4694	47.5617	47.65	47.7379	47.8197	47.9009	47.9793	48.0559	48.1325	48.2018	48.2708	48.3399	48.4062	48.4706	48.535	48.5952	48.6524	48.7095	48.767	48.8215	48.8728	48.9252	48.9777	49.0286	49.0742	49.1206	49.1675	49.2144	49.2578	49.2979	49.338	49.3781	49.4184	49.4592	49.5	49.5342	49.5682	49.6028	49.6373	49.6719	49.7064	49.741
726	46.741	46.8543	46.9648	47.0715	47.1755	47.2763	47.3748	47.4678	47.5601	47.6483	47.7363	47.8181	47.8992	47.9776	48.0542	48.1308	48.2001	48.2692	48.3382	48.4045	48.4689	48.5333	48.5935	48.6507	48.7079	48.7653	48.8198	48.8712	48.9236	48.9761	49.0269	49.0726	49.119	49.1659	49.2128	49.2562	49.2963	49.3364	49.3766	49.4168	49.4577	49.4985	49.5327	49.5668	49.6013	49.6359	49.6704	49.705	49.7395
727	46.7394	46.8527	46.9632	47.0699	47.1739	47.2747	47.3732	47.4661	47.5584	47.6466	47.7346	47.8164	47.8976	47.9759	48.0525	48.1291	48.1985	48.2675	48.3365	48.4029	48.4673	48.5317	48.5919	48.649	48.7062	48.7637	48.8182	48.8696	48.922	48.9744	49.0253	49.071	49.1174	49.1643	49.2112	49.2546	49.2947	49.3349	49.375	49.4153	49.4561	49.497	49.5312	49.5653	49.5998	49.6344	49.669	49.7035	49.7381
728	46.7378	46.8511	46.9616	47.0682	47.1723	47.273	47.3715	47.4644	47.5568	47.645	47.7329	47.8147	47.8959	47.9743	48.0509	48.1275	48.1968	48.2658	48.3348	48.4012	48.4656	48.53	48.5902	48.6474	48.7046	48.762	48.8166	48.8679	48.9203	48.9728	49.0237	49.0694	49.1158	49.1627	49.2097	49.253	49.2932	49.3333	49.3735	49.4138	49.4546	49.4955	49.5297	49.5638	49.5984	49.6329	49.6675	49.7021	49.7367
729	46.7362	46.8494	46.96	47.0666	47.1706	47.2714	47.3698	47.4628	47.5551	47.6433	47.7313	47.8131	47.8942	47.9726	48.0492	48.1258	48.1951	48.2641	48.3332	48.3995	48.4639	48.5283	48.5885	48.6457	48.7029	48.7604	48.8149	48.8663	48.9187	48.9712	49.0221	49.0678	49.1142	49.1612	49.2081	49.2515	49.2916	49.3318	49.3719	49.4122	49.4531	49.4939	49.5282	49.5623	49.5969	49.6315	49.6661	49.7007	49.7352
730	46.7346	46.8478	46.9583	47.065	47.169	47.2698	47.3682	47.4611	47.5534	47.6416	47.7296	47.8114	47.8925	47.9709	48.0475	48.1241	48.1934	48.2625	48.3315	48.3979	48.4623	48.5267	48.5869	48.6441	48.7013	48.7587	48.8133	48.8647	48.9171	48.9696	49.0205	49.0662	49.1126	49.1596	49.2065	49.2499	49.2901	49.3302	49.3704	49.4107	49.4516	49.4924	49.5267	49.5608	49.5954	49.63	49.6646	49.6992	49.7338
731	46.733	46.8462	46.9567	47.0633	47.1673	47.2681	47.3665	47.4595	47.5518	47.64	47.7279	47.8097	47.8909	47.9692	48.0458	48.1224	48.1918	48.2608	48.3298	48.3962	48.4606	48.525	48.5852	48.6424	48.6996	48.7571	48.8116	48.863	48.9154	48.968	49.0189	49.0646	49.111	49.158	49.2049	49.2483	49.2885	49.3287	49.3688	49.4092	49.45	49.4909	49.5252	49.5593	49.5939	49.6285	49.6632	49.6978	49.7324
732	46.7314	46.8446	46.9551	47.0617	47.1657	47.2665	47.3649	47.4578	47.5501	47.6383	47.7262	47.808	47.8892	47.9676	48.0441	48.1207	48.1901	48.2591	48.3282	48.3945	48.4589	48.5234	48.5836	48.6408	48.698	48.7554	48.81	48.8614	48.9138	48.9663	49.0173	49.063	49.1094	49.1564	49.2033	49.2468	49.2869	49.3271	49.3673	49.4076	49.4485	49.4894	49.5237	49.5578	49.5924	49.6271	49.6617	49.6963	49.7309
733	46.7298	46.843	46.9535	47.0601	47.1641	47.2648	47.3632	47.4561	47.5484	47.6366	47.7246	47.8064	47.8875	47.9659	48.0425	48.1191	48.1884	48.2574	48.3265	48.3929	48.4573	48.5217	48.5819	48.6391	48.6963	48.7538	48.8084	48.8598	48.9122	48.9647	49.0156	49.0613	49.1078	49.1548	49.2018	49.2452	49.2854	49.3256	49.3658	49.4061	49.447	49.4879	49.5222	49.5563	49.591	49.6256	49.6602	49.6949	49.7295
734	46.7282	46.8414	46.9518	47.0584	47.1624	47.2632	47.3616	47.4545	47.5468	47.635	47.7229	47.8047	47.8858	47.9642	48.0408	48.1174	48.1867	48.2558	48.3248	48.3912	48.4556	48.52	48.5802	48.6375	48.6947	48.7521	48.8067	48.8581	48.9106	48.9631	49.014	49.0597	49.1062	49.1532	49.2002	49.2436	49.2838	49.324	49.3642	49.4046	49.4455	49.4864	49.5207	49.5548	49.5895	49.6241	49.6588	49.6934	49.7281
735	46.7266	46.8397	46.9502	47.0568	47.1608	47.2615	47.3599	47.4528	47.5451	47.6333	47.7212	47.803	47.8842	47.9625	48.0391	48.1157	48.1851	48.2541	48.3231	48.3895	48.4539	48.5184	48.5786	48.6358	48.693	48.7505	48.8051	48.8565	48.9089	48.9615	49.0124	49.0581	49.1047	49.1516	49.1986	49.242	49.2823	49.3225	49.3627	49.403	49.444	49.4849	49.5192	49.5533	49.588	49.6227	49.6573	49.692	49.7267
736	46.725	46.8381	46.9486	47.0552	47.1591	47.2599	47.3583	47.4512	47.5434	47.6316	47.7196	47.8013	47.8825	47.9608	48.0374	48.114	48.1834	48.2524	48.3215	48.3878	48.4523	48.5167	48.5769	48.6341	48.6914	48.7488	48.8034	48.8548	48.9073	48.9598	49.0108	49.0565	49.1031	49.15	49.197	49.2405	49.2807	49.3209	49.3611	49.4015	49.4424	49.4833	49.5177	49.5519	49.5865	49.6212	49.6559	49.6905	49.7252
737	46.7234	46.8365	46.947	47.0535	47.1575	47.2582	47.3566	47.4495	47.5418	47.63	47.7179	47.7997	47.8808	47.9592	48.0358	48.1124	48.1817	48.2507	48.3198	48.3862	48.4506	48.515	48.5753	48.6325	48.6897	48.7472	48.8018	48.8532	48.9057	48.9582	49.0092	49.0549	49.1015	49.1484	49.1954	49.2389	49.2791	49.3194	49.3596	49.4	49.4409	49.4818	49.5162	49.5504	49.585	49.6197	49.6544	49.6891	49.7238
738	46.7218	46.8349	46.9453	47.0519	47.1559	47.2566	47.355	47.4478	47.5401	47.6283	47.7162	47.798	47.8791	47.9575	48.0341	48.1107	48.18	48.2491	48.3181	48.3845	48.4489	48.5134	48.5736	48.6308	48.6881	48.7456	48.8002	48.8516	48.9041	48.9566	49.0076	49.0533	49.0999	49.1469	49.1938	49.2373	49.2776	49.3178	49.358	49.3984	49.4394	49.4803	49.5147	49.5489	49.5836	49.6183	49.653	49.6877	49.7224
739	46.7202	46.8333	46.9437	47.0503	47.1542	47.2549	47.3533	47.4462	47.5385	47.6266	47.7145	47.7963	47.8775	47.9558	48.0324	48.109	48.1784	48.2474	48.3164	48.3828	48.4473	48.5117	48.5719	48.6292	48.6864	48.7439	48.7985	48.8499	48.9024	48.955	49.006	49.0517	49.0983	49.1453	49.1923	49.2358	49.276	49.3162	49.3565	49.3969	49.4379	49.4788	49.5132	49.5474	49.5821	49.6168	49.6515	49.6862	49.7209
740	46.7185	46.8317	46.9421	47.0486	47.1526	47.2533	47.3517	47.4445	47.5368	47.625	47.7129	47.7947	47.8758	47.9541	48.0307	48.1073	48.1767	48.2457	48.3148	48.3812	48.4456	48.51	48.5703	48.6275	48.6848	48.7423	48.7969	48.8483	48.9008	48.9534	49.0043	49.0501	49.0967	49.1437	49.1907	49.2342	49.2744	49.3147	49.355	49.3954	49.4363	49.4773	49.5117	49.5459	49.5806	49.6153	49.6501	49.6848	49.7195
741	46.7169	46.83	46.9405	47.047	47.1509	47.2516	47.35	47.4429	47.5351	47.6233	47.7112	47.793	47.8741	47.9525	48.0291	48.1057	48.175	48.2441	48.3131	48.3795	48.4439	48.5084	48.5686	48.6259	48.6831	48.7406	48.7952	48.8467	48.8992	48.9517	49.0027	49.0485	49.0951	49.1421	49.1891	49.2326	49.2729	49.3131	49.3534	49.3938	49.4348	49.4758	49.5102	49.5444	49.5791	49.6139	49.6486	49.6833	49.7181
742	46.7153	46.8284	46.9388	47.0454	47.1493	47.25	47.3483	47.4412	47.5335	47.6216	47.7095	47.7913	47.8724	47.9508	48.0274	48.104	48.1733	48.2424	48.3114	48.3778	48.4423	48.5067	48.567	48.6242	48.6815	48.739	48.7936	48.845	48.8975	48.9501	49.0011	49.0469	49.0935	49.1405	49.1875	49.231	49.2713	49.3116	49.3519	49.3923	49.4333	49.4743	49.5087	49.5429	49.5777	49.6124	49.6471	49.6819	49.7166
743	46.7137	46.8268	46.9372	47.0437	47.1476	47.2483	47.3467	47.4396	47.5318	47.62	47.7079	47.7896	47.8708	47.9491	48.0257	48.1023	48.1717	48.2407	48.3098	48.3761	48.4406	48.505	48.5653	48.6226	48.6798	48.7373	48.792	48.8434	48.8959	48.9485	48.9995	49.0453	49.0919	49.1389	49.1859	49.2295	49.2698	49.31	49.3503	49.3908	49.4318	49.4728	49.5072	49.5414	49.5762	49.6109	49.6457	49.6804	49.7152
744	46.7121	46.8252	46.9356	47.0421	47.146	47.2467	47.345	47.4379	47.5301	47.6183	47.7062	47.788	47.8691	47.9474	48.024	48.1006	48.17	48.239	48.3081	48.3745	48.4389	48.5034	48.5636	48.6209	48.6782	48.7357	48.7903	48.8418	48.8943	48.9469	48.9979	49.0437	49.0903	49.1373	49.1844	49.2279	49.2682	49.3085	49.3488	49.3892	49.4302	49.4712	49.5057	49.5399	49.5747	49.6095	49.6442	49.679	49.7138
745	46.7105	46.8236	46.934	47.0405	47.1444	47.245	47.3434	47.4362	47.5285	47.6166	47.7045	47.7863	47.8674	47.9458	48.0224	48.0989	48.1683	48.2374	48.3064	48.3728	48.4373	48.5017	48.562	48.6192	48.6765	48.734	48.7887	48.8401	48.8927	48.9453	48.9963	49.0421	49.0887	49.1357	49.1828	49.2263	49.2666	49.3069	49.3472	49.3877	49.4287	49.4697	49.5042	49.5384	49.5732	49.608	49.6428	49.6776	49.7123
746	46.7089	46.822	46.9323	47.0388	47.1427	47.2434	47.3417	47.4346	47.5268	47.615	47.7029	47.7846	47.8657	47.9441	48.0207	48.0973	48.1666	48.2357	48.3047	48.3711	48.4356	48.5001	48.5603	48.6176	48.6749	48.7324	48.787	48.8385	48.891	48.9436	48.9947	49.0405	49.0871	49.1341	49.1812	49.2247	49.2651	49.3054	49.3457	49.3862	49.4272	49.4682	49.5027	49.5369	49.5717	49.6065	49.6413	49.6761	49.7109
747	46.7073	46.8203	46.9307	47.0372	47.1411	47.2417	47.3401	47.4329	47.5251	47.6133	47.7012	47.7829	47.8641	47.9424	48.019	48.0956	48.165	48.234	48.3031	48.3695	48.4339	48.4984	48.5587	48.6159	48.6732	48.7307	48.7854	48.8369	48.8894	48.942	48.993	49.0389	49.0855	49.1325	49.1796	49.2232	49.2635	49.3038	49.3442	49.3846	49.4257	49.4667	49.5011	49.5355	49.5703	49.6051	49.6399	49.6747	49.7095
748	46.7057	46.8187	46.9291	47.0356	47.1394	47.2401	47.3384	47.4313	47.5235	47.6116	47.6995	47.7813	47.8624	47.9407	48.0173	48.0939	48.1633	48.2323	48.3014	48.3678	48.4323	48.4967	48.557	48.6143	48.6715	48.7291	48.7837	48.8352	48.8878	48.9404	48.9914	49.0373	49.0839	49.131	49.178	49.2216	49.2619	49.3023	49.3426	49.3831	49.4242	49.4652	49.4996	49.534	49.5688	49.6036	49.6384	49.6732	49.708
749	46.7041	46.8171	46.9275	47.0339	47.1378	47.2384	47.3368	47.4296	47.5218	47.61	47.6978	47.7796	47.8607	47.9391	48.0157	48.0922	48.1616	48.2307	48.2997	48.3661	48.4306	48.4951	48.5553	48.6126	48.6699	48.7274	48.7821	48.8336	48.8861	48.9388	48.9898	49.0356	49.0823	49.1294	49.1765	49.22	49.2604	49.3007	49.3411	49.3816	49.4226	49.4637	49.4981	49.5325	49.5673	49.6021	49.637	49.6718	49.7066
750	46.7025	46.8155	46.9258	47.0323	47.1362	47.2368	47.3351	47.4279	47.5202	47.6083	47.6962	47.7779	47.859	47.9374	48.014	48.0906	48.1599	48.229	48.298	48.3645	48.4289	48.4934	48.5537	48.611	48.6682	48.7258	48.7805	48.832	48.8845	48.9372	48.9882	49.034	49.0807	49.1278	49.1749	49.2185	49.2588	49.2992	49.3395	49.3801	49.4211	49.4622	49.4966	49.531	49.5658	49.6007	49.6355	49.6703	49.7052
751	46.7009	46.8139	46.9242	47.0307	47.1345	47.2351	47.3335	47.4263	47.5185	47.6066	47.6945	47.7763	47.8574	47.9357	48.0123	48.0889	48.1583	48.2273	48.2964	48.3628	48.4273	48.4917	48.552	48.6093	48.6666	48.7242	48.7788	48.8303	48.8829	48.9355	48.9866	49.0324	49.0791	49.1262	49.1733	49.2169	49.2573	49.2976	49.338	49.3785	49.4196	49.4607	49.4951	49.5295	49.5643	49.5992	49.634	49.6689	49.7037
752	46.6993	46.8123	46.9226	47.029	47.1329	47.2335	47.3318	47.4246	47.5168	47.605	47.6928	47.7746	47.8557	47.934	48.0106	48.0872	48.1566	48.2256	48.2947	48.3611	48.4256	48.4901	48.5504	48.6076	48.6649	48.7225	48.7772	48.8287	48.8813	48.9339	48.985	49.0308	49.0775	49.1246	49.1717	49.2153	49.2557	49.2961	49.3364	49.377	49.4181	49.4591	49.4936	49.528	49.5629	49.5977	49.6326	49.6674	49.7023
753	46.6977	46.8107	46.921	47.0274	47.1312	47.2318	47.3302	47.423	47.5152	47.6033	47.6912	47.7729	47.854	47.9324	48.0089	48.0855	48.1549	48.224	48.293	48.3594	48.4239	48.4884	48.5487	48.606	48.6633	48.7209	48.7755	48.8271	48.8796	48.9323	48.9834	49.0292	49.0759	49.123	49.1701	49.2137	49.2541	49.2945	49.3349	49.3755	49.4165	49.4576	49.4921	49.5265	49.5614	49.5963	49.6311	49.666	49.7009
754	46.6961	46.809	46.9193	47.0258	47.1296	47.2302	47.3285	47.4213	47.5135	47.6016	47.6895	47.7712	47.8523	47.9307	48.0073	48.0839	48.1532	48.2223	48.2914	48.3578	48.4223	48.4867	48.547	48.6043	48.6616	48.7192	48.7739	48.8254	48.878	48.9307	48.9818	49.0276	49.0743	49.1214	49.1685	49.2122	49.2526	49.293	49.3334	49.3739	49.415	49.4561	49.4906	49.525	49.5599	49.5948	49.6297	49.6646	49.6994
755	46.6945	46.8074	46.9177	47.0241	47.128	47.2286	47.3268	47.4196	47.5118	47.6	47.6878	47.7696	47.8507	47.929	48.0056	48.0822	48.1516	48.2206	48.2897	48.3561	48.4206	48.4851	48.5454	48.6027	48.66	48.7176	48.7723	48.8238	48.8764	48.929	48.9801	49.026	49.0727	49.1198	49.167	49.2106	49.251	49.2914	49.3318	49.3724	49.4135	49.4546	49.4891	49.5235	49.5584	49.5933	49.6282	49.6631	49.698
756	46.6928	46.8058	46.9161	47.0225	47.1263	47.2269	47.3252	47.418	47.5102	47.5983	47.6861	47.7679	47.849	47.9273	48.0039	48.0805	48.1499	48.2189	48.288	48.3544	48.4189	48.4834	48.5437	48.601	48.6583	48.7159	48.7706	48.8222	48.8748	48.9274	48.9785	49.0244	49.0711	49.1182	49.1654	49.209	49.2494	49.2899	49.3303	49.3709	49.412	49.4531	49.4876	49.522	49.557	49.5919	49.6268	49.6617	49.6966
757	46.6912	46.8042	46.9145	47.0209	47.1247	47.2253	47.3235	47.4163	47.5085	47.5966	47.6845	47.7662	47.8473	47.9257	48.0022	48.0788	48.1482	48.2173	48.2863	48.3528	48.4173	48.4817	48.5421	48.5994	48.6567	48.7143	48.769	48.8205	48.8731	48.9258	48.9769	49.0228	49.0695	49.1167	49.1638	49.2075	49.2479	49.2883	49.3287	49.3693	49.4104	49.4516	49.4861	49.5206	49.5555	49.5904	49.6253	49.6602	49.6951
758	46.6896	46.8026	46.9128	47.0192	47.123	47.2236	47.3219	47.4147	47.5068	47.595	47.6828	47.7645	47.8456	47.924	48.0006	48.0772	48.1465	48.2156	48.2847	48.3511	48.4156	48.4801	48.5404	48.5977	48.655	48.7126	48.7673	48.8189	48.8715	48.9242	48.9753	49.0212	49.0679	49.1151	49.1622	49.2059	49.2463	49.2867	49.3272	49.3678	49.4089	49.4501	49.4846	49.5191	49.554	49.5889	49.6239	49.6588	49.6937
759	46.688	46.801	46.9112	47.0176	47.1214	47.222	47.3202	47.413	47.5052	47.5933	47.6811	47.7629	47.844	47.9223	47.9989	48.0755	48.1449	48.2139	48.283	48.3494	48.4139	48.4784	48.5387	48.5961	48.6534	48.711	48.7657	48.8173	48.8699	48.9226	48.9737	49.0196	49.0663	49.1135	49.1606	49.2043	49.2448	49.2852	49.3256	49.3663	49.4074	49.4485	49.4831	49.5176	49.5525	49.5875	49.6224	49.6573	49.6923
760	46.6864	46.7993	46.9096	47.016	47.1197	47.2203	47.3186	47.4114	47.5035	47.5916	47.6795	47.7612	47.8423	47.9206	47.9972	48.0738	48.1432	48.2122	48.2813	48.3478	48.4123	48.4768	48.5371	48.5944	48.6517	48.7093	48.7641	48.8156	48.8682	48.9209	48.9721	49.018	49.0647	49.1119	49.1591	49.2027	49.2432	49.2836	49.3241	49.3647	49.4059	49.447	49.4816	49.5161	49.551	49.586	49.6209	49.6559	49.6909
761	46.6848	46.7977	46.908	47.0143	47.1181	47.2187	47.3169	47.4097	47.5019	47.59	47.6778	47.7595	47.8406	47.919	47.9955	48.0721	48.1415	48.2106	48.2796	48.3461	48.4106	48.4751	48.5354	48.5927	48.6501	48.7077	48.7624	48.814	48.8666	48.9193	48.9705	49.0164	49.0631	49.1103	49.1575	49.2012	49.2416	49.2821	49.3226	49.3632	49.4044	49.4455	49.4801	49.5146	49.5496	49.5845	49.6195	49.6545	49.6894
762	46.6832	46.7961	46.9063	47.0127	47.1165	47.217	47.3153	47.408	47.5002	47.5883	47.6761	47.7578	47.8389	47.9173	47.9939	48.0704	48.1398	48.2089	48.278	48.3444	48.4089	48.4734	48.5338	48.5911	48.6484	48.706	48.7608	48.8124	48.865	48.9177	48.9688	49.0148	49.0615	49.1087	49.1559	49.1996	49.2401	49.2805	49.321	49.3617	49.4028	49.444	49.4786	49.5131	49.5481	49.5831	49.618	49.653	49.688
763	46.6816	46.7945	46.9047	47.0111	47.1148	47.2154	47.3136	47.4064	47.4985	47.5866	47.6745	47.7562	47.8373	47.9156	47.9922	48.0688	48.1381	48.2072	48.2763	48.3427	48.4072	48.4718	48.5321	48.5894	48.6468	48.7044	48.7591	48.8107	48.8634	48.9161	48.9672	49.0132	49.0599	49.1071	49.1543	49.198	49.2385	49.279	49.3195	49.3601	49.4013	49.4425	49.4771	49.5116	49.5466	49.5816	49.6166	49.6516	49.6866
764	46.68	46.7929	46.9031	47.0094	47.1132	47.2137	47.312	47.4047	47.4969	47.585	47.6728	47.7545	47.8356	47.9139	47.9905	48.0671	48.1365	48.2055	48.2746	48.3411	48.4056	48.4701	48.5304	48.5878	48.6451	48.7028	48.7575	48.8091	48.8617	48.9145	48.9656	49.0116	49.0583	49.1055	49.1527	49.1964	49.2369	49.2774	49.3179	49.3586	49.3998	49.441	49.4756	49.5101	49.5451	49.5801	49.6151	49.6501	49.6851
765	46.6784	46.7913	46.9015	47.0078	47.1115	47.2121	47.3103	47.4031	47.4952	47.5833	47.6711	47.7528	47.8339	47.9123	47.9888	48.0654	48.1348	48.2039	48.2729	48.3394	48.4039	48.4684	48.5288	48.5861	48.6435	48.7011	48.7559	48.8075	48.8601	48.9128	48.964	49.01	49.0567	49.1039	49.1512	49.1949	49.2354	49.2759	49.3164	49.3571	49.3983	49.4395	49.4741	49.5086	49.5436	49.5787	49.6137	49.6487	49.6837
766	46.6768	46.7896	46.8998	47.0062	47.1099	47.2104	47.3087	47.4014	47.4935	47.5816	47.6694	47.7512	47.8322	47.9106	47.9872	48.0637	48.1331	48.2022	48.2713	48.3377	48.4022	48.4668	48.5271	48.5845	48.6418	48.6995	48.7542	48.8058	48.8585	48.9112	48.9624	49.0083	49.0551	49.1023	49.1496	49.1933	49.2338	49.2743	49.3148	49.3555	49.3967	49.438	49.4726	49.5071	49.5422	49.5772	49.6122	49.6472	49.6823
767	46.6752	46.788	46.8982	47.0045	47.1083	47.2088	47.307	47.3997	47.4919	47.58	47.6678	47.7495	47.8306	47.9089	47.9855	48.0621	48.1314	48.2005	48.2696	48.3361	48.4006	48.4651	48.5254	48.5828	48.6402	48.6978	48.7526	48.8042	48.8569	48.9096	48.9608	49.0067	49.0535	49.1008	49.148	49.1917	49.2323	49.2728	49.3133	49.354	49.3952	49.4364	49.4711	49.5057	49.5407	49.5757	49.6108	49.6458	49.6808
768	46.6736	46.7864	46.8966	47.0029	47.1066	47.2071	47.3053	47.3981	47.4902	47.5783	47.6661	47.7478	47.8289	47.9072	47.9838	48.0604	48.1298	48.1989	48.2679	48.3344	48.3989	48.4634	48.5238	48.5812	48.6385	48.6962	48.7509	48.8026	48.8552	48.908	48.9592	49.0051	49.0519	49.0992	49.1464	49.1902	49.2307	49.2712	49.3118	49.3525	49.3937	49.4349	49.4696	49.5042	49.5392	49.5743	49.6093	49.6443	49.6794
769	46.672	46.7848	46.8949	47.0013	47.105	47.2055	47.3037	47.3964	47.4885	47.5766	47.6644	47.7461	47.8272	47.9055	47.9821	48.0587	48.1281	48.1972	48.2663	48.3327	48.3972	48.4618	48.5221	48.5795	48.6369	48.6945	48.7493	48.8009	48.8536	48.9064	48.9575	49.0035	49.0503	49.0976	49.1448	49.1886	49.2291	49.2697	49.3102	49.3509	49.3922	49.4334	49.4681	49.5027	49.5377	49.5728	49.6078	49.6429	49.678
770	46.6704	46.7832	46.8933	46.9996	47.1033	47.2038	47.302	47.3948	47.4869	47.575	47.6628	47.7445	47.8255	47.9039	47.9805	48.057	48.1264	48.1955	48.2646	48.331	48.3956	48.4601	48.5205	48.5778	48.6352	48.6929	48.7477	48.7993	48.852	48.9047	48.9559	49.0019	49.0487	49.096	49.1432	49.187	49.2276	49.2681	49.3087	49.3494	49.3906	49.4319	49.4666	49.5012	49.5362	49.5713	49.6064	49.6415	49.6765
771	46.6689	46.7817	46.8919	46.9982	47.1019	47.2024	47.3006	47.3933	47.4854	47.5735	47.6613	47.743	47.8241	47.9024	47.979	48.0555	48.1249	48.194	48.2631	48.3296	48.3941	48.4586	48.519	48.5764	48.6337	48.6914	48.7462	48.7978	48.8505	48.9033	48.9545	49.0005	49.0473	49.0946	49.1418	49.1856	49.2262	49.2667	49.3073	49.348	49.3893	49.4305	49.4652	49.4998	49.5349	49.57	49.6051	49.6401	49.6752
772	46.6676	46.7804	46.8906	46.9968	47.1006	47.201	47.2992	47.392	47.4841	47.5721	47.6599	47.7416	47.8227	47.901	47.9776	48.0542	48.1236	48.1926	48.2617	48.3282	48.3927	48.4573	48.5176	48.575	48.6324	48.69	48.7448	48.7965	48.8492	48.9019	48.9531	48.9991	49.046	49.0932	49.1405	49.1843	49.2248	49.2654	49.306	49.3467	49.388	49.4293	49.464	49.4986	49.5336	49.5687	49.6038	49.6389	49.674
773	46.6663	46.7791	46.8893	46.9955	47.0992	47.1997	47.2979	47.3906	47.4827	47.5708	47.6586	47.7403	47.8213	47.8997	47.9762	48.0528	48.1222	48.1913	48.2604	48.3268	48.3914	48.4559	48.5163	48.5736	48.631	48.6887	48.7435	48.7951	48.8478	48.9006	48.9518	48.9978	49.0446	49.0919	49.1392	49.183	49.2235	49.2641	49.3047	49.3454	49.3867	49.428	49.4627	49.4973	49.5324	49.5675	49.6026	49.6377	49.6728
774	46.665	46.7778	46.8879	46.9942	47.0979	47.1984	47.2965	47.3893	47.4814	47.5694	47.6572	47.7389	47.82	47.8983	47.9749	48.0514	48.1208	48.1899	48.259	48.3255	48.39	48.4545	48.5149	48.5723	48.6297	48.6873	48.7421	48.7938	48.8465	48.8993	48.9505	48.9965	49.0433	49.0906	49.1379	49.1817	49.2222	49.2628	49.3034	49.3441	49.3854	49.4267	49.4614	49.496	49.5311	49.5662	49.6013	49.6364	49.6715
775	46.6637	46.7765	46.8866	46.9929	47.0966	47.197	47.2952	47.3879	47.48	47.5681	47.6558	47.7375	47.8186	47.8969	47.9735	48.0501	48.1195	48.1885	48.2576	48.3241	48.3886	48.4532	48.5135	48.5709	48.6283	48.686	48.7408	48.7924	48.8451	48.8979	48.9491	48.9951	49.042	49.0893	49.1365	49.1803	49.2209	49.2615	49.3021	49.3428	49.3841	49.4254	49.4602	49.4948	49.5299	49.565	49.6001	49.6352	49.6703
776	46.6624	46.7752	46.8853	46.9916	47.0952	47.1957	47.2939	47.3866	47.4787	47.5667	47.6545	47.7362	47.8173	47.8956	47.9721	48.0487	48.1181	48.1872	48.2563	48.3227	48.3873	48.4518	48.5122	48.5696	48.627	48.6846	48.7394	48.7911	48.8438	48.8966	48.9478	48.9938	49.0406	49.0879	49.1352	49.179	49.2196	49.2602	49.3008	49.3416	49.3828	49.4241	49.4589	49.4935	49.5286	49.5637	49.5989	49.634	49.6691
777	46.6611	46.7739	46.884	46.9902	47.0939	47.1944	47.2925	47.3852	47.4773	47.5654	47.6531	47.7348	47.8159	47.8942	47.9708	48.0473	48.1167	48.1858	48.2549	48.3214	48.3859	48.4504	48.5108	48.5682	48.6256	48.6833	48.7381	48.7897	48.8424	48.8952	48.9464	48.9925	49.0393	49.0866	49.1339	49.1777	49.2183	49.2589	49.2995	49.3403	49.3816	49.4229	49.4576	49.4922	49.5274	49.5625	49.5976	49.6327	49.6679
778	46.6598	46.7726	46.8827	46.9889	47.0926	47.193	47.2912	47.3839	47.476	47.564	47.6518	47.7335	47.8145	47.8928	47.9694	48.046	48.1154	48.1844	48.2535	48.32	48.3845	48.4491	48.5094	48.5668	48.6242	48.6819	48.7367	48.7884	48.8411	48.8939	48.9451	48.9911	49.038	49.0853	49.1326	49.1764	49.217	49.2576	49.2982	49.339	49.3803	49.4216	49.4564	49.491	49.5261	49.5613	49.5964	49.6315	49.6667
779	46.6585	46.7713	46.8814	46.9876	47.0912	47.1917	47.2898	47.3825	47.4746	47.5627	47.6504	47.7321	47.8132	47.8915	47.968	48.0446	48.114	48.1831	48.2522	48.3186	48.3832	48.4477	48.5081	48.5655	48.6229	48.6806	48.7354	48.787	48.8397	48.8925	48.9438	48.9898	49.0367	49.084	49.1313	49.1751	49.2157	49.2563	49.2969	49.3377	49.379	49.4203	49.4551	49.4897	49.5249	49.56	49.5951	49.6303	49.6654
780	46.6572	46.77	46.88	46.9863	47.0899	47.1904	47.2885	47.3812	47.4733	47.5613	47.6491	47.7307	47.8118	47.8901	47.9667	48.0432	48.1126	48.1817	48.2508	48.3173	48.3818	48.4463	48.5067	48.5641	48.6215	48.6792	48.734	48.7857	48.8384	48.8912	48.9424	48.9885	49.0353	49.0826	49.13	49.1738	49.2144	49.255	49.2956	49.3364	49.3777	49.419	49.4538	49.4885	49.5236	49.5588	49.5939	49.6291	49.6642
781	46.6559	46.7687	46.8787	46.9849	47.0886	47.189	47.2872	47.3798	47.4719	47.5599	47.6477	47.7294	47.8104	47.8887	47.9653	48.0419	48.1113	48.1803	48.2494	48.3159	48.3804	48.445	48.5054	48.5628	48.6202	48.6778	48.7327	48.7843	48.8371	48.8899	48.9411	48.9871	49.034	49.0813	49.1286	49.1725	49.2131	49.2537	49.2943	49.3351	49.3764	49.4178	49.4525	49.4872	49.5224	49.5575	49.5927	49.6278	49.663
782	46.6546	46.7674	46.8774	46.9836	47.0873	47.1877	47.2858	47.3785	47.4706	47.5586	47.6464	47.728	47.8091	47.8874	47.9639	48.0405	48.1099	48.179	48.2481	48.3145	48.3791	48.4436	48.504	48.5614	48.6188	48.6765	48.7313	48.783	48.8357	48.8885	48.9398	48.9858	49.0327	49.08	49.1273	49.1711	49.2118	49.2524	49.293	49.3338	49.3751	49.4165	49.4513	49.4859	49.5211	49.5563	49.5914	49.6266	49.6618
783	46.6533	46.766	46.8761	46.9823	47.0859	47.1864	47.2845	47.3772	47.4692	47.5572	47.645	47.7267	47.8077	47.886	47.9626	48.0391	48.1085	48.1776	48.2467	48.3132	48.3777	48.4422	48.5026	48.56	48.6174	48.6751	48.73	48.7816	48.8344	48.8872	48.9384	48.9845	49.0313	49.0787	49.126	49.1698	49.2105	49.2511	49.2917	49.3325	49.3739	49.4152	49.45	49.4847	49.5198	49.555	49.5902	49.6254	49.6605
784	46.652	46.7647	46.8748	46.981	47.0846	47.185	47.2831	47.3758	47.4679	47.5559	47.6436	47.7253	47.8064	47.8847	47.9612	48.0378	48.1072	48.1762	48.2453	48.3118	48.3763	48.4409	48.5013	48.5587	48.6161	48.6738	48.7286	48.7803	48.833	48.8858	48.9371	48.9831	49.03	49.0773	49.1247	49.1685	49.2092	49.2498	49.2904	49.3312	49.3726	49.4139	49.4487	49.4834	49.5186	49.5538	49.5889	49.6241	49.6593
785	46.6507	46.7634	46.8735	46.9797	47.0833	47.1837	47.2818	47.3745	47.4665	47.5545	47.6423	47.724	47.805	47.8833	47.9598	48.0364	48.1058	48.1749	48.244	48.3104	48.375	48.4395	48.4999	48.5573	48.6147	48.6724	48.7272	48.7789	48.8317	48.8845	48.9357	48.9818	49.0287	49.076	49.1234	49.1672	49.2078	49.2485	49.2891	49.3299	49.3713	49.4126	49.4475	49.4821	49.5173	49.5525	49.5877	49.6229	49.6581
786	46.6494	46.7621	46.8721	46.9783	47.0819	47.1823	47.2805	47.3731	47.4652	47.5532	47.6409	47.7226	47.8036	47.8819	47.9585	48.035	48.1044	48.1735	48.2426	48.3091	48.3736	48.4382	48.4985	48.556	48.6134	48.6711	48.7259	48.7776	48.8303	48.8831	48.9344	48.9805	49.0274	49.0747	49.122	49.1659	49.2065	49.2472	49.2878	49.3287	49.37	49.4114	49.4462	49.4809	49.5161	49.5513	49.5865	49.6217	49.6569
787	46.6481	46.7608	46.8708	46.977	47.0806	47.181	47.2791	47.3718	47.4638	47.5518	47.6396	47.7212	47.8023	47.8806	47.9571	48.0337	48.1031	48.1721	48.2412	48.3077	48.3722	48.4368	48.4972	48.5546	48.612	48.6697	48.7245	48.7762	48.829	48.8818	48.9331	48.9791	49.026	49.0734	49.1207	49.1646	49.2052	49.2459	49.2865	49.3274	49.3687	49.4101	49.4449	49.4796	49.5148	49.55	49.5852	49.6204	49.6556
788	46.6468	46.7595	46.8695	46.9757	47.0793	47.1797	47.2778	47.3704	47.4625	47.5505	47.6382	47.7199	47.8009	47.8792	47.9558	48.0323	48.1017	48.1708	48.2399	48.3063	48.3709	48.4354	48.4958	48.5532	48.6107	48.6683	48.7232	48.7749	48.8276	48.8805	48.9317	48.9778	49.0247	49.072	49.1194	49.1633	49.2039	49.2446	49.2852	49.3261	49.3674	49.4088	49.4437	49.4784	49.5136	49.5488	49.584	49.6192	49.6544
789	46.6455	46.7582	46.8682	46.9744	47.078	47.1783	47.2764	47.3691	47.4611	47.5491	47.6369	47.7185	47.7995	47.8778	47.9544	48.0309	48.1003	48.1694	48.2385	48.305	48.3695	48.4341	48.4945	48.5519	48.6093	48.667	48.7218	48.7735	48.8263	48.8791	48.9304	48.9765	49.0234	49.0707	49.1181	49.1619	49.2026	49.2433	49.2839	49.3248	49.3662	49.4075	49.4424	49.4771	49.5123	49.5475	49.5827	49.618	49.6532
790	46.6442	46.7569	46.8669	46.973	47.0766	47.177	47.2751	47.3677	47.4598	47.5478	47.6355	47.7172	47.7982	47.8765	47.953	48.0296	48.099	48.168	48.2371	48.3036	48.3681	48.4327	48.4931	48.5505	48.6079	48.6656	48.7205	48.7722	48.8249	48.8778	48.929	48.9751	49.022	49.0694	49.1168	49.1606	49.2013	49.242	49.2827	49.3235	49.3649	49.4063	49.4411	49.4758	49.5111	49.5463	49.5815	49.6167	49.652
791	46.6429	46.7556	46.8656	46.9717	47.0753	47.1757	47.2738	47.3664	47.4584	47.5464	47.6341	47.7158	47.7968	47.8751	47.9517	48.0282	48.0976	48.1667	48.2358	48.3022	48.3668	48.4313	48.4917	48.5492	48.6066	48.6643	48.7191	48.7708	48.8236	48.8764	48.9277	48.9738	49.0207	49.0681	49.1154	49.1593	49.2	49.2407	49.2814	49.3222	49.3636	49.405	49.4398	49.4746	49.5098	49.545	49.5803	49.6155	49.6507
792	46.6416	46.7543	46.8643	46.9704	47.074	47.1743	47.2724	47.365	47.4571	47.5451	47.6328	47.7144	47.7955	47.8737	47.9503	48.0268	48.0962	48.1653	48.2344	48.3009	48.3654	48.43	48.4904	48.5478	48.6052	48.6629	48.7178	48.7695	48.8222	48.8751	48.9264	48.9725	49.0194	49.0667	49.1141	49.158	49.1987	49.2394	49.2801	49.3209	49.3623	49.4037	49.4386	49.4733	49.5085	49.5438	49.579	49.6143	49.6495
793	46.6403	46.753	46.8629	46.9691	47.0726	47.173	47.2711	47.3637	47.4557	47.5437	47.6314	47.7131	47.7941	47.8724	47.9489	48.0255	48.0949	48.1639	48.233	48.2995	48.364	48.4286	48.489	48.5464	48.6039	48.6616	48.7164	48.7681	48.8209	48.8737	48.925	48.9711	49.018	49.0654	49.1128	49.1567	49.1974	49.2381	49.2788	49.3196	49.361	49.4024	49.4373	49.472	49.5073	49.5425	49.5778	49.613	49.6483
794	46.639	46.7517	46.8616	46.9677	47.0713	47.1717	47.2697	47.3624	47.4544	47.5424	47.6301	47.7117	47.7927	47.871	47.9476	48.0241	48.0935	48.1626	48.2316	48.2981	48.3627	48.4272	48.4876	48.5451	48.6025	48.6602	48.7151	48.7668	48.8196	48.8724	48.9237	48.9698	49.0167	49.0641	49.1115	49.1554	49.1961	49.2368	49.2775	49.3183	49.3597	49.4012	49.436	49.4708	49.506	49.5413	49.5765	49.6118	49.6471
795	46.6377	46.7503	46.8603	46.9664	47.07	47.1703	47.2684	47.361	47.453	47.541	47.6287	47.7104	47.7914	47.8697	47.9462	48.0227	48.0921	48.1612	48.2303	48.2968	48.3613	48.4259	48.4863	48.5437	48.6011	48.6589	48.7137	48.7654	48.8182	48.8711	48.9223	48.9685	49.0154	49.0628	49.1102	49.1541	49.1948	49.2355	49.2762	49.317	49.3585	49.3999	49.4348	49.4695	49.5048	49.54	49.5753	49.6106	49.6458
796	46.6364	46.749	46.859	46.9651	47.0687	47.169	47.2671	47.3597	47.4517	47.5396	47.6274	47.709	47.79	47.8683	47.9448	48.0214	48.0908	48.1598	48.2289	48.2954	48.3599	48.4245	48.4849	48.5424	48.5998	48.6575	48.7124	48.7641	48.8169	48.8697	48.921	48.9671	49.0141	49.0615	49.1088	49.1528	49.1935	49.2342	49.2749	49.3158	49.3572	49.3986	49.4335	49.4683	49.5035	49.5388	49.5741	49.6093	49.6446
797	46.6351	46.7477	46.8577	46.9638	47.0673	47.1677	47.2657	47.3583	47.4503	47.5383	47.626	47.7076	47.7887	47.8669	47.9435	48.02	48.0894	48.1585	48.2275	48.294	48.3586	48.4231	48.4836	48.541	48.5984	48.6561	48.711	48.7627	48.8155	48.8684	48.9197	48.9658	49.0127	49.0601	49.1075	49.1514	49.1922	49.2329	49.2736	49.3145	49.3559	49.3973	49.4322	49.467	49.5023	49.5375	49.5728	49.6081	49.6434
798	46.6338	46.7464	46.8564	46.9625	47.066	47.1663	47.2644	47.357	47.449	47.5369	47.6246	47.7063	47.7873	47.8656	47.9421	48.0186	48.088	48.1571	48.2262	48.2927	48.3572	48.4218	48.4822	48.5396	48.5971	48.6548	48.7097	48.7614	48.8142	48.867	48.9183	48.9645	49.0114	49.0588	49.1062	49.1501	49.1908	49.2316	49.2723	49.3132	49.3546	49.396	49.431	49.4657	49.501	49.5363	49.5716	49.6069	49.6422
799	46.6325	46.7451	46.855	46.9611	47.0647	47.165	47.263	47.3556	47.4476	47.5356	47.6233	47.7049	47.7859	47.8642	47.9407	48.0173	48.0867	48.1557	48.2248	48.2913	48.3559	48.4204	48.4808	48.5383	48.5957	48.6534	48.7083	48.76	48.8128	48.8657	48.917	48.9631	49.0101	49.0575	49.1049	49.1488	49.1895	49.2303	49.271	49.3119	49.3533	49.3948	49.4297	49.4645	49.4998	49.5351	49.5703	49.6056	49.6409
800	46.6312	46.7438	46.8537	46.9598	47.0633	47.1637	47.2617	47.3543	47.4463	47.5342	47.6219	47.7036	47.7846	47.8628	47.9394	48.0159	48.0853	48.1544	48.2234	48.2899	48.3545	48.4191	48.4795	48.5369	48.5944	48.6521	48.7069	48.7587	48.8115	48.8643	48.9157	48.9618	49.0087	49.0562	49.1036	49.1475	49.1882	49.229	49.2697	49.3106	49.352	49.3935	49.4284	49.4632	49.4985	49.5338	49.5691	49.6044	49.6397
801	46.6299	46.7425	46.8524	46.9585	47.062	47.1623	47.2604	47.3529	47.4449	47.5329	47.6206	47.7022	47.7832	47.8615	47.938	48.0145	48.0839	48.153	48.2221	48.2886	48.3531	48.4177	48.4781	48.5355	48.593	48.6507	48.7056	48.7573	48.8101	48.863	48.9143	48.9605	49.0074	49.0548	49.1022	49.1462	49.1869	49.2277	49.2684	49.3093	49.3508	49.3922	49.4271	49.4619	49.4973	49.5326	49.5679	49.6032	49.6385
802	46.6286	46.7412	46.8511	46.9572	47.0607	47.161	47.259	47.3516	47.4436	47.5315	47.6192	47.7008	47.7818	47.8601	47.9366	48.0132	48.0826	48.1516	48.2207	48.2872	48.3518	48.4163	48.4767	48.5342	48.5916	48.6494	48.7042	48.756	48.8088	48.8617	48.913	48.9591	49.0061	49.0535	49.1009	49.1449	49.1856	49.2264	49.2671	49.308	49.3495	49.3909	49.4259	49.4607	49.496	49.5313	49.5666	49.6019	49.6373
803	46.6273	46.7399	46.8498	46.9558	47.0594	47.1597	47.2577	47.3503	47.4422	47.5302	47.6179	47.6995	47.7805	47.8587	47.9353	48.0118	48.0812	48.1503	48.2193	48.2858	48.3504	48.415	48.4754	48.5328	48.5903	48.648	48.7029	48.7546	48.8074	48.8603	48.9116	48.9578	49.0048	49.0522	49.0996	49.1436	49.1843	49.2251	49.2658	49.3067	49.3482	49.3897	49.4246	49.4594	49.4947	49.5301	49.5654	49.6007	49.636
804	46.626	46.7386	46.8485	46.9545	47.058	47.1583	47.2563	47.3489	47.4409	47.5288	47.6165	47.6981	47.7791	47.8574	47.9339	48.0104	48.0798	48.1489	48.218	48.2845	48.349	48.4136	48.474	48.5315	48.5889	48.6466	48.7015	48.7533	48.8061	48.859	48.9103	48.9565	49.0034	49.0509	49.0983	49.1422	49.183	49.2238	49.2645	49.3054	49.3469	49.3884	49.4233	49.4582	49.4935	49.5288	49.5641	49.5995	49.6348
805	46.6247	46.7373	46.8471	46.9532	47.0567	47.157	47.255	47.3476	47.4395	47.5275	47.6151	47.6968	47.7778	47.856	47.9325	48.0091	48.0785	48.1475	48.2166	48.2831	48.3477	48.4122	48.4726	48.5301	48.5876	48.6453	48.7002	48.7519	48.8047	48.8576	48.909	48.9551	49.0021	49.0495	49.097	49.1409	49.1817	49.2225	49.2632	49.3042	49.3456	49.3871	49.4221	49.4569	49.4922	49.5276	49.5629	49.5982	49.6336
806	46.6234	46.736	46.8458	46.9519	47.0554	47.1556	47.2537	47.3462	47.4382	47.5261	47.6138	47.6954	47.7764	47.8546	47.9312	48.0077	48.0771	48.1462	48.2152	48.2817	48.3463	48.4109	48.4713	48.5287	48.5862	48.6439	48.6988	48.7506	48.8034	48.8563	48.9076	48.9538	49.0008	49.0482	49.0956	49.1396	49.1804	49.2212	49.2619	49.3029	49.3443	49.3858	49.4208	49.4556	49.491	49.5263	49.5617	49.597	49.6324
807	46.6221	46.7346	46.8445	46.9506	47.054	47.1543	47.2523	47.3449	47.4368	47.5248	47.6124	47.694	47.775	47.8533	47.9298	48.0063	48.0757	48.1448	48.2139	48.2804	48.3449	48.4095	48.4699	48.5274	48.5848	48.6426	48.6975	48.7492	48.8021	48.8549	48.9063	48.9525	48.9994	49.0469	49.0943	49.1383	49.1791	49.2198	49.2606	49.3016	49.3431	49.3845	49.4195	49.4544	49.4897	49.5251	49.5604	49.5958	49.6311
808	46.6208	46.7333	46.8432	46.9492	47.0527	47.153	47.251	47.3435	47.4355	47.5234	47.6111	47.6927	47.7737	47.8519	47.9284	48.005	48.0744	48.1434	48.2125	48.279	48.3436	48.4081	48.4686	48.526	48.5835	48.6412	48.6961	48.7479	48.8007	48.8536	48.9049	48.9511	48.9981	49.0456	49.093	49.137	49.1778	49.2185	49.2593	49.3003	49.3418	49.3833	49.4183	49.4531	49.4885	49.5238	49.5592	49.5945	49.6299
809	46.6195	46.732	46.8419	46.9479	47.0514	47.1516	47.2496	47.3422	47.4341	47.5221	47.6097	47.6913	47.7723	47.8506	47.9271	48.0036	48.073	48.1421	48.2111	48.2776	48.3422	48.4068	48.4672	48.5247	48.5821	48.6399	48.6948	48.7465	48.7994	48.8523	48.9036	48.9498	48.9968	49.0442	49.0917	49.1357	49.1765	49.2172	49.258	49.299	49.3405	49.382	49.417	49.4518	49.4872	49.5226	49.5579	49.5933	49.6287
810	46.6182	46.7307	46.8406	46.9466	47.05	47.1503	47.2483	47.3408	47.4328	47.5207	47.6084	47.69	47.7709	47.8492	47.9257	48.0022	48.0716	48.1407	48.2098	48.2763	48.3408	48.4054	48.4658	48.5233	48.5808	48.6385	48.6934	48.7452	48.798	48.8509	48.9023	48.9485	48.9955	49.0429	49.0904	49.1344	49.1752	49.2159	49.2567	49.2977	49.3392	49.3807	49.4157	49.4506	49.486	49.5213	49.5567	49.5921	49.6275
811	46.6169	46.7294	46.8393	46.9453	47.0487	47.149	47.247	47.3395	47.4314	47.5193	47.607	47.6886	47.7696	47.8478	47.9244	48.0009	48.0703	48.1393	48.2084	48.2749	48.3395	48.404	48.4645	48.5219	48.5794	48.6372	48.6921	48.7438	48.7967	48.8496	48.9009	48.9471	48.9941	49.0416	49.0891	49.133	49.1738	49.2146	49.2554	49.2964	49.3379	49.3794	49.4144	49.4493	49.4847	49.5201	49.5555	49.5908	49.6262
812	46.6156	46.7281	46.8379	46.9439	47.0474	47.1476	47.2456	47.3381	47.4301	47.518	47.6056	47.6872	47.7682	47.8465	47.923	47.9995	48.0689	48.138	48.207	48.2735	48.3381	48.4027	48.4631	48.5206	48.5781	48.6358	48.6907	48.7425	48.7953	48.8482	48.8996	48.9458	48.9928	49.0403	49.0877	49.1317	49.1725	49.2133	49.2541	49.2951	49.3366	49.3782	49.4132	49.4481	49.4834	49.5188	49.5542	49.5896	49.625
813	46.6143	46.7268	46.8366	46.9426	47.0461	47.1463	47.2443	47.3368	47.4287	47.5166	47.6043	47.6859	47.7669	47.8451	47.9216	47.9981	48.0675	48.1366	48.2057	48.2722	48.3367	48.4013	48.4617	48.5192	48.5767	48.6344	48.6894	48.7411	48.794	48.8469	48.8983	48.9445	48.9915	49.0389	49.0864	49.1304	49.1712	49.212	49.2528	49.2938	49.3354	49.3769	49.4119	49.4468	49.4822	49.5176	49.553	49.5884	49.6238
814	46.613	46.7255	46.8353	46.9413	47.0447	47.145	47.2429	47.3355	47.4274	47.5153	47.6029	47.6845	47.7655	47.8437	47.9203	47.9968	48.0662	48.1352	48.2043	48.2708	48.3354	48.3999	48.4604	48.5179	48.5753	48.6331	48.688	48.7398	48.7926	48.8456	48.8969	48.9431	48.9901	49.0376	49.0851	49.1291	49.1699	49.2107	49.2516	49.2925	49.3341	49.3756	49.4106	49.4455	49.4809	49.5163	49.5517	49.5872	49.6226
815	46.6117	46.7242	46.834	46.94	47.0434	47.1436	47.2416	47.3341	47.426	47.5139	47.6016	47.6832	47.7641	47.8424	47.9189	47.9954	48.0648	48.1339	48.2029	48.2694	48.334	48.3986	48.459	48.5165	48.574	48.6317	48.6866	48.7384	48.7913	48.8442	48.8956	48.9418	48.9888	49.0363	49.0838	49.1278	49.1686	49.2094	49.2503	49.2913	49.3328	49.3743	49.4094	49.4443	49.4797	49.5151	49.5505	49.5859	49.6213
816	46.6104	46.7229	46.8327	46.9386	47.0421	47.1423	47.2402	47.3328	47.4247	47.5126	47.6002	47.6818	47.7628	47.841	47.9175	47.994	48.0634	48.1325	48.2016	48.2681	48.3326	48.3972	48.4577	48.5151	48.5726	48.6304	48.6853	48.7371	48.7899	48.8429	48.8942	48.9405	48.9875	49.035	49.0825	49.1265	49.1673	49.2081	49.249	49.29	49.3315	49.3731	49.4081	49.443	49.4784	49.5138	49.5493	49.5847	49.6201
817	46.6091	46.7216	46.8314	46.9373	47.0407	47.141	47.2389	47.3314	47.4233	47.5112	47.5989	47.6804	47.7614	47.8396	47.9162	47.9927	48.0621	48.1311	48.2002	48.2667	48.3313	48.3959	48.4563	48.5138	48.5713	48.629	48.6839	48.7357	48.7886	48.8415	48.8929	48.9391	48.9862	49.0336	49.0811	49.1252	49.166	49.2068	49.2477	49.2887	49.3302	49.3718	49.4068	49.4417	49.4772	49.5126	49.548	49.5835	49.6189
818	46.6078	46.7203	46.83	46.936	47.0394	47.1396	47.2376	47.3301	47.422	47.5099	47.5975	47.6791	47.7601	47.8383	47.9148	47.9913	48.0607	48.1298	48.1988	48.2653	48.3299	48.3945	48.4549	48.5124	48.5699	48.6277	48.6826	48.7344	48.7872	48.8402	48.8916	48.9378	48.9848	49.0323	49.0798	49.1238	49.1647	49.2055	49.2464	49.2874	49.3289	49.3705	49.4056	49.4405	49.4759	49.5113	49.5468	49.5822	49.6177
819	46.6065	46.7189	46.8287	46.9347	47.0381	47.1383	47.2362	47.3287	47.4206	47.5085	47.5961	47.6777	47.7587	47.8369	47.9134	47.9899	48.0593	48.1284	48.1975	48.264	48.3285	48.3931	48.4536	48.5111	48.5685	48.6263	48.6812	48.733	48.7859	48.8388	48.8902	48.9364	48.9835	49.031	49.0785	49.1225	49.1634	49.2042	49.2451	49.2861	49.3277	49.3692	49.4043	49.4392	49.4747	49.5101	49.5455	49.581	49.6164
820	46.6052	46.7176	46.8274	46.9334	47.0368	47.137	47.2349	47.3274	47.4193	47.5072	47.5948	47.6764	47.7573	47.8356	47.9121	47.9886	48.058	48.127	48.1961	48.2626	48.3272	48.3918	48.4522	48.5097	48.5672	48.6249	48.6799	48.7317	48.7846	48.8375	48.8889	48.9351	48.9822	49.0297	49.0772	49.1212	49.1621	49.2029	49.2438	49.2848	49.3264	49.3679	49.403	49.438	49.4734	49.5089	49.5443	49.5798	49.6152
821	46.6039	46.7163	46.8261	46.932	47.0354	47.1356	47.2335	47.326	47.4179	47.5058	47.5934	47.675	47.756	47.8342	47.9107	47.9872	48.0566	48.1257	48.1947	48.2612	48.3258	48.3904	48.4508	48.5083	48.5658	48.6236	48.6785	48.7303	48.7832	48.8362	48.8875	48.9338	48.9808	49.0283	49.0759	49.1199	49.1608	49.2016	49.2425	49.2835	49.3251	49.3667	49.4017	49.4367	49.4721	49.5076	49.5431	49.5785	49.614
822	46.6026	46.715	46.8248	46.9307	47.0341	47.1343	47.2322	47.3247	47.4166	47.5045	47.5921	47.6737	47.7546	47.8328	47.9093	47.9858	48.0552	48.1243	48.1934	48.2599	48.3244	48.389	48.4495	48.507	48.5645	48.6222	48.6772	48.729	48.7819	48.8348	48.8862	48.9324	48.9795	49.027	49.0745	49.1186	49.1595	49.2003	49.2412	49.2822	49.3238	49.3654	49.4005	49.4354	49.4709	49.5064	49.5418	49.5773	49.6128
823	46.6013	46.7137	46.8235	46.9294	47.0328	47.133	47.2309	47.3234	47.4152	47.5031	47.5907	47.6723	47.7532	47.8315	47.908	47.9845	48.0539	48.1229	48.192	48.2585	48.3231	48.3877	48.4481	48.5056	48.5631	48.6209	48.6758	48.7276	48.7805	48.8335	48.8849	48.9311	48.9782	49.0257	49.0732	49.1173	49.1581	49.199	49.2399	49.2809	49.3225	49.3641	49.3992	49.4342	49.4696	49.5051	49.5406	49.5761	49.6115
824	46.6	46.7124	46.8221	46.9281	47.0314	47.1316	47.2295	47.322	47.4139	47.5018	47.5894	47.6709	47.7519	47.8301	47.9066	47.9831	48.0525	48.1216	48.1906	48.2571	48.3217	48.3863	48.4468	48.5043	48.5617	48.6195	48.6745	48.7263	48.7792	48.8321	48.8835	48.9298	48.9768	49.0244	49.0719	49.116	49.1568	49.1977	49.2386	49.2796	49.3212	49.3628	49.3979	49.4329	49.4684	49.5039	49.5393	49.5748	49.6103
825	46.5987	46.7111	46.8208	46.9267	47.0301	47.1303	47.2282	47.3207	47.4125	47.5004	47.588	47.6696	47.7505	47.8287	47.9052	47.9817	48.0511	48.1202	48.1893	48.2558	48.3203	48.3849	48.4454	48.5029	48.5604	48.6182	48.6731	48.7249	48.7778	48.8308	48.8822	48.9284	48.9755	49.023	49.0706	49.1147	49.1555	49.1964	49.2373	49.2784	49.32	49.3616	49.3967	49.4316	49.4671	49.5026	49.5381	49.5736	49.6091
826	46.5974	46.7098	46.8195	46.9254	47.0288	47.1289	47.2268	47.3193	47.4112	47.499	47.5867	47.6682	47.7492	47.8274	47.9039	47.9804	48.0497	48.1188	48.1879	48.2544	48.319	48.3836	48.444	48.5015	48.559	48.6168	48.6718	48.7236	48.7765	48.8294	48.8808	48.9271	48.9742	49.0217	49.0693	49.1133	49.1542	49.1951	49.236	49.2771	49.3187	49.3603	49.3954	49.4304	49.4659	49.5014	49.5369	49.5724	49.6079
827	46.5961	46.7085	46.8182	46.9241	47.0275	47.1276	47.2255	47.318	47.4098	47.4977	47.5853	47.6669	47.7478	47.826	47.9025	47.979	48.0484	48.1175	48.1865	48.253	48.3176	48.3822	48.4427	48.5002	48.5577	48.6155	48.6704	48.7222	48.7751	48.8281	48.8795	48.9258	48.9729	49.0204	49.0679	49.112	49.1529	49.1938	49.2347	49.2758	49.3174	49.359	49.3941	49.4291	49.4646	49.5001	49.5356	49.5711	49.6066
828	46.5948	46.7072	46.8169	46.9228	47.0261	47.1263	47.2242	47.3166	47.4085	47.4963	47.5839	47.6655	47.7464	47.8246	47.9011	47.9776	48.047	48.1161	48.1852	48.2517	48.3162	48.3808	48.4413	48.4988	48.5563	48.6141	48.6691	48.7209	48.7738	48.8268	48.8782	48.9244	48.9715	49.0191	49.0666	49.1107	49.1516	49.1925	49.2334	49.2745	49.3161	49.3577	49.3929	49.4279	49.4634	49.4989	49.5344	49.5699	49.6054
829	46.5935	46.7059	46.8156	46.9215	47.0248	47.1249	47.2228	47.3153	47.4071	47.495	47.5826	47.6641	47.7451	47.8233	47.8998	47.9763	48.0456	48.1147	48.1838	48.2503	48.3149	48.3795	48.4399	48.4974	48.555	48.6127	48.6677	48.7195	48.7724	48.8254	48.8768	48.9231	48.9702	49.0178	49.0653	49.1094	49.1503	49.1912	49.2321	49.2732	49.3148	49.3564	49.3916	49.4266	49.4621	49.4976	49.5331	49.5687	49.6042
830	46.5922	46.7046	46.8143	46.9201	47.0235	47.1236	47.2215	47.3139	47.4058	47.4936	47.5812	47.6628	47.7437	47.8219	47.8984	47.9749	48.0443	48.1134	48.1824	48.2489	48.3135	48.3781	48.4386	48.4961	48.5536	48.6114	48.6663	48.7182	48.7711	48.8241	48.8755	48.9218	48.9689	49.0164	49.064	49.1081	49.149	49.1899	49.2308	49.2719	49.3135	49.3552	49.3903	49.4253	49.4609	49.4964	49.5319	49.5674	49.603
831	46.5909	46.7032	46.8129	46.9188	47.0221	47.1223	47.2201	47.3126	47.4044	47.4923	47.5799	47.6614	47.7423	47.8206	47.897	47.9735	48.0429	48.112	48.1811	48.2476	48.3122	48.3767	48.4372	48.4947	48.5522	48.61	48.665	48.7168	48.7697	48.8227	48.8742	48.9204	48.9675	49.0151	49.0627	49.1068	49.1477	49.1886	49.2295	49.2706	49.3123	49.3539	49.389	49.4241	49.4596	49.4951	49.5307	49.5662	49.6017
832	46.5896	46.7019	46.8116	46.9175	47.0208	47.1209	47.2188	47.3112	47.4031	47.4909	47.5785	47.6601	47.741	47.8192	47.8957	47.9722	48.0415	48.1106	48.1797	48.2462	48.3108	48.3754	48.4358	48.4934	48.5509	48.6087	48.6636	48.7155	48.7684	48.8214	48.8728	48.9191	48.9662	49.0138	49.0613	49.1055	49.1464	49.1873	49.2282	49.2693	49.311	49.3526	49.3878	49.4228	49.4583	49.4939	49.5294	49.565	49.6005
833	46.5883	46.7006	46.8103	46.9162	47.0195	47.1196	47.2175	47.3099	47.4017	47.4896	47.5772	47.6587	47.7396	47.8178	47.8943	47.9708	48.0402	48.1093	48.1783	48.2448	48.3094	48.374	48.4345	48.492	48.5495	48.6073	48.6623	48.7141	48.7671	48.82	48.8715	48.9178	48.9649	49.0125	49.06	49.1041	49.1451	49.186	49.2269	49.268	49.3097	49.3513	49.3865	49.4215	49.4571	49.4926	49.5282	49.5637	49.5993
834	46.587	46.6993	46.809	46.9148	47.0181	47.1183	47.2161	47.3086	47.4004	47.4882	47.5758	47.6573	47.7383	47.8165	47.893	47.9694	48.0388	48.1079	48.177	48.2435	48.3081	48.3727	48.4331	48.4906	48.5482	48.606	48.6609	48.7128	48.7657	48.8187	48.8701	48.9164	48.9636	49.0111	49.0587	49.1028	49.1438	49.1847	49.2256	49.2668	49.3084	49.3501	49.3852	49.4203	49.4558	49.4914	49.5269	49.5625	49.5981
835	46.5857	46.698	46.8077	46.9135	47.0168	47.1169	47.2148	47.3072	47.399	47.4869	47.5744	47.656	47.7369	47.8151	47.8916	47.9681	48.0374	48.1065	48.1756	48.2421	48.3067	48.3713	48.4318	48.4893	48.5468	48.6046	48.6596	48.7114	48.7644	48.8174	48.8688	48.9151	48.9622	49.0098	49.0574	49.1015	49.1425	49.1834	49.2243	49.2655	49.3071	49.3488	49.384	49.419	49.4546	49.4901	49.5257	49.5613	49.5968
836	46.5844	46.6967	46.8064	46.9122	47.0155	47.1156	47.2134	47.3059	47.3977	47.4855	47.5731	47.6546	47.7355	47.8137	47.8902	47.9667	48.0361	48.1052	48.1742	48.2407	48.3053	48.3699	48.4304	48.4879	48.5454	48.6032	48.6582	48.7101	48.763	48.816	48.8675	48.9138	48.9609	49.0085	49.0561	49.1002	49.1411	49.1821	49.223	49.2642	49.3058	49.3475	49.3827	49.4178	49.4533	49.4889	49.5245	49.56	49.5956
837	46.5831	46.6954	46.805	46.9109	47.0142	47.1143	47.2121	47.3045	47.3963	47.4842	47.5717	47.6533	47.7342	47.8124	47.8889	47.9653	48.0347	48.1038	48.1729	48.2394	48.304	48.3686	48.429	48.4866	48.5441	48.6019	48.6569	48.7087	48.7617	48.8147	48.8661	48.9124	48.9596	49.0072	49.0547	49.0989	49.1398	49.1808	49.2218	49.2629	49.3046	49.3462	49.3814	49.4165	49.4521	49.4876	49.5232	49.5588	49.5944
838	46.5818	46.6941	46.8037	46.9095	47.0128	47.1129	47.2108	47.3032	47.395	47.4828	47.5704	47.6519	47.7328	47.811	47.8875	47.964	48.0333	48.1024	48.1715	48.238	48.3026	48.3672	48.4277	48.4852	48.5427	48.6005	48.6555	48.7074	48.7603	48.8133	48.8648	48.9111	48.9582	49.0058	49.0534	49.0976	49.1385	49.1795	49.2205	49.2616	49.3033	49.345	49.3802	49.4152	49.4508	49.4864	49.522	49.5576	49.5932
839	46.5805	46.6928	46.8024	46.9082	47.0115	47.1116	47.2094	47.3018	47.3936	47.4815	47.569	47.6505	47.7314	47.8096	47.8861	47.9626	48.032	48.1011	48.1701	48.2366	48.3012	48.3658	48.4263	48.4838	48.5414	48.5992	48.6542	48.706	48.759	48.812	48.8634	48.9098	48.9569	49.0045	49.0521	49.0963	49.1372	49.1782	49.2192	49.2603	49.302	49.3437	49.3789	49.414	49.4496	49.4852	49.5207	49.5563	49.5919
840	46.5792	46.6915	46.8011	46.9069	47.0102	47.1103	47.2081	47.3005	47.3923	47.4801	47.5677	47.6492	47.7301	47.8083	47.8848	47.9612	48.0306	48.0997	48.1688	48.2353	48.2999	48.3645	48.4249	48.4825	48.54	48.5978	48.6528	48.7047	48.7576	48.8106	48.8621	48.9084	48.9556	49.0032	49.0508	49.0949	49.1359	49.1769	49.2179	49.259	49.3007	49.3424	49.3776	49.4127	49.4483	49.4839	49.5195	49.5551	49.5907
841	46.5779	46.6902	46.7998	46.9056	47.0088	47.1089	47.2067	47.2991	47.3909	47.4788	47.5663	47.6478	47.7287	47.8069	47.8834	47.9599	48.0292	48.0983	48.1674	48.2339	48.2985	48.3631	48.4236	48.4811	48.5387	48.5965	48.6515	48.7034	48.7563	48.8093	48.8608	48.9071	48.9543	49.0019	49.0495	49.0936	49.1346	49.1756	49.2166	49.2577	49.2994	49.3411	49.3763	49.4114	49.447	49.4827	49.5183	49.5539	49.5895
842	46.5766	46.6889	46.7985	46.9043	47.0075	47.1076	47.2054	47.2978	47.3896	47.4774	47.5649	47.6465	47.7274	47.8056	47.882	47.9585	48.0279	48.0969	48.166	48.2325	48.2971	48.3617	48.4222	48.4798	48.5373	48.5951	48.6501	48.702	48.7549	48.808	48.8594	48.9058	48.9529	49.0005	49.0482	49.0923	49.1333	49.1743	49.2153	49.2564	49.2981	49.3398	49.3751	49.4102	49.4458	49.4814	49.517	49.5526	49.5883
843	46.5753	46.6875	46.7971	46.9029	47.0062	47.1063	47.2041	47.2964	47.3882	47.476	47.5636	47.6451	47.726	47.8042	47.8807	47.9571	48.0265	48.0956	48.1647	48.2312	48.2958	48.3604	48.4209	48.4784	48.5359	48.5938	48.6488	48.7007	48.7536	48.8066	48.8581	48.9044	48.9516	48.9992	49.0468	49.091	49.132	49.173	49.214	49.2551	49.2969	49.3386	49.3738	49.4089	49.4445	49.4802	49.5158	49.5514	49.587
844	46.574	46.6862	46.7958	46.9016	47.0049	47.1049	47.2027	47.2951	47.3869	47.4747	47.5622	47.6437	47.7246	47.8028	47.8793	47.9558	48.0251	48.0942	48.1633	48.2298	48.2944	48.359	48.4195	48.477	48.5346	48.5924	48.6474	48.6993	48.7522	48.8053	48.8568	48.9031	48.9503	48.9979	49.0455	49.0897	49.1307	49.1717	49.2127	49.2539	49.2956	49.3373	49.3725	49.4076	49.4433	49.4789	49.5145	49.5502	49.5858
845	46.5727	46.6849	46.7945	46.9003	47.0035	47.1036	47.2014	47.2938	47.3855	47.4733	47.5609	47.6424	47.7233	47.8015	47.8779	47.9544	48.0238	48.0928	48.1619	48.2284	48.293	48.3576	48.4181	48.4757	48.5332	48.591	48.6461	48.698	48.7509	48.8039	48.8554	48.9018	48.9489	48.9966	49.0442	49.0884	49.1294	49.1704	49.2114	49.2526	49.2943	49.336	49.3713	49.4064	49.442	49.4777	49.5133	49.5489	49.5846
846	46.5714	46.6836	46.7932	46.899	47.0022	47.1022	47.2	47.2924	47.3842	47.472	47.5595	47.641	47.7219	47.8001	47.8766	47.953	48.0224	48.0915	48.1606	48.2271	48.2917	48.3563	48.4168	48.4743	48.5319	48.5897	48.6447	48.6966	48.7496	48.8026	48.8541	48.9004	48.9476	48.9952	49.0429	49.0871	49.1281	49.1691	49.2101	49.2513	49.293	49.3347	49.37	49.4051	49.4408	49.4764	49.5121	49.5477	49.5834
847	46.5701	46.6823	46.7919	46.8976	47.0009	47.1009	47.1987	47.2911	47.3828	47.4706	47.5582	47.6397	47.7206	47.7987	47.8752	47.9517	48.021	48.0901	48.1592	48.2257	48.2903	48.3549	48.4154	48.473	48.5305	48.5883	48.6433	48.6953	48.7482	48.8012	48.8527	48.8991	48.9463	48.9939	49.0416	49.0857	49.1268	49.1678	49.2088	49.25	49.2917	49.3335	49.3687	49.4039	49.4395	49.4752	49.5108	49.5465	49.5821
848	46.5688	46.681	46.7906	46.8963	46.9995	47.0996	47.1974	47.2897	47.3815	47.4693	47.5568	47.6383	47.7192	47.7974	47.8738	47.9503	48.0197	48.0887	48.1578	48.2243	48.2889	48.3535	48.414	48.4716	48.5291	48.587	48.642	48.6939	48.7469	48.7999	48.8514	48.8978	48.9449	48.9926	49.0402	49.0844	49.1255	49.1665	49.2075	49.2487	49.2904	49.3322	49.3675	49.4026	49.4383	49.4739	49.5096	49.5452	49.5809
849	46.5675	46.6797	46.7893	46.895	46.9982	47.0982	47.196	47.2884	47.3801	47.4679	47.5554	47.6369	47.7178	47.796	47.8725	47.9489	48.0183	48.0874	48.1564	48.223	48.2876	48.3522	48.4127	48.4702	48.5278	48.5856	48.6406	48.6926	48.7455	48.7986	48.8501	48.8964	48.9436	48.9913	49.0389	49.0831	49.1241	49.1652	49.2062	49.2474	49.2892	49.3309	49.3662	49.4013	49.437	49.4727	49.5083	49.544	49.5797
850	46.5662	46.6784	46.7879	46.8937	46.9969	47.0969	47.1947	47.287	47.3788	47.4666	47.5541	47.6356	47.7165	47.7946	47.8711	47.9476	48.0169	48.086	48.1551	48.2216	48.2862	48.3508	48.4113	48.4689	48.5264	48.5843	48.6393	48.6912	48.7442	48.7972	48.8487	48.8951	48.9423	48.9899	49.0376	49.0818	49.1228	49.1639	49.2049	49.2461	49.2879	49.3296	49.3649	49.4001	49.4358	49.4714	49.5071	49.5428	49.5785
851	46.5649	46.6771	46.7866	46.8924	46.9956	47.0956	47.1933	47.2857	47.3774	47.4652	47.5527	47.6342	47.7151	47.7933	47.8697	47.9462	48.0156	48.0846	48.1537	48.2202	48.2848	48.3495	48.41	48.4675	48.5251	48.5829	48.6379	48.6899	48.7428	48.7959	48.8474	48.8938	48.941	48.9886	49.0363	49.0805	49.1215	49.1626	49.2036	49.2448	49.2866	49.3283	49.3636	49.3988	49.4345	49.4702	49.5059	49.5416	49.5772
852	46.5636	46.6758	46.7853	46.891	46.9942	47.0942	47.192	47.2843	47.3761	47.4639	47.5514	47.6329	47.7137	47.7919	47.8684	47.9448	48.0142	48.0833	48.1523	48.2189	48.2835	48.3481	48.4086	48.4662	48.5237	48.5815	48.6366	48.6885	48.7415	48.7945	48.846	48.8924	48.9396	48.9873	49.035	49.0792	49.1202	49.1613	49.2023	49.2435	49.2853	49.3271	49.3624	49.3975	49.4332	49.4689	49.5046	49.5403	49.576
853	46.5623	46.6745	46.784	46.8897	46.9929	47.0929	47.1907	47.283	47.3747	47.4625	47.55	47.6315	47.7124	47.7905	47.867	47.9435	48.0128	48.0819	48.151	48.2175	48.2821	48.3467	48.4072	48.4648	48.5224	48.5802	48.6352	48.6872	48.7401	48.7932	48.8447	48.8911	48.9383	48.986	49.0336	49.0779	49.1189	49.16	49.201	49.2422	49.284	49.3258	49.3611	49.3963	49.432	49.4677	49.5034	49.5391	49.5748
854	46.561	46.6732	46.7827	46.8884	46.9916	47.0916	47.1893	47.2817	47.3734	47.4612	47.5487	47.6301	47.711	47.7892	47.8656	47.9421	48.0115	48.0805	48.1496	48.2161	48.2807	48.3454	48.4059	48.4634	48.521	48.5788	48.6339	48.6858	48.7388	48.7919	48.8434	48.8898	48.937	48.9846	49.0323	49.0765	49.1176	49.1587	49.1997	49.241	49.2827	49.3245	49.3598	49.395	49.4307	49.4664	49.5021	49.5379	49.5736
855	46.5597	46.6718	46.7814	46.8871	46.9902	47.0902	47.188	47.2803	47.372	47.4598	47.5473	47.6288	47.7097	47.7878	47.8643	47.9407	48.0101	48.0792	48.1482	48.2148	48.2794	48.344	48.4045	48.4621	48.5196	48.5775	48.6325	48.6845	48.7374	48.7905	48.842	48.8884	48.9356	48.9833	49.031	49.0752	49.1163	49.1574	49.1984	49.2397	49.2815	49.3232	49.3586	49.3938	49.4295	49.4652	49.5009	49.5366	49.5723
856	46.5584	46.6705	46.78	46.8857	46.9889	47.0889	47.1866	47.279	47.3707	47.4585	47.5459	47.6274	47.7083	47.7865	47.8629	47.9394	48.0087	48.0778	48.1469	48.2134	48.278	48.3426	48.4031	48.4607	48.5183	48.5761	48.6312	48.6831	48.7361	48.7892	48.8407	48.8871	48.9343	48.982	49.0297	49.0739	49.115	49.1561	49.1971	49.2384	49.2802	49.322	49.3573	49.3925	49.4282	49.4639	49.4997	49.5354	49.5711
857	46.5571	46.6692	46.7787	46.8844	46.9876	47.0876	47.1853	47.2776	47.3693	47.4571	47.5446	47.6261	47.7069	47.7851	47.8615	47.938	48.0074	48.0764	48.1455	48.212	48.2766	48.3413	48.4018	48.4593	48.5169	48.5748	48.6298	48.6818	48.7347	48.7878	48.8394	48.8858	48.933	48.9807	49.0284	49.0726	49.1137	49.1548	49.1958	49.2371	49.2789	49.3207	49.356	49.3912	49.427	49.4627	49.4984	49.5342	49.5699
858	46.5558	46.6679	46.7774	46.8831	46.9862	47.0862	47.1839	47.2763	47.368	47.4557	47.5432	47.6247	47.7056	47.7837	47.8602	47.9366	48.006	48.0751	48.1441	48.2107	48.2753	48.3399	48.4004	48.458	48.5156	48.5734	48.6285	48.6804	48.7334	48.7865	48.838	48.8844	48.9317	48.9794	49.027	49.0713	49.1124	49.1535	49.1945	49.2358	49.2776	49.3194	49.3548	49.39	49.4257	49.4614	49.4972	49.5329	49.5687
859	46.5545	46.6666	46.7761	46.8818	46.9849	47.0849	47.1826	47.2749	47.3666	47.4544	47.5419	47.6234	47.7042	47.7824	47.8588	47.9353	48.0046	48.0737	48.1428	48.2093	48.2739	48.3385	48.3991	48.4566	48.5142	48.5721	48.6271	48.6791	48.7321	48.7851	48.8367	48.8831	48.9303	48.978	49.0257	49.07	49.1111	49.1522	49.1932	49.2345	49.2763	49.3181	49.3535	49.3887	49.4245	49.4602	49.4959	49.5317	49.5674
860	46.5532	46.6653	46.7748	46.8805	46.9836	47.0836	47.1813	47.2736	47.3653	47.453	47.5405	47.622	47.7028	47.781	47.8575	47.9339	48.0033	48.0723	48.1414	48.2079	48.2725	48.3372	48.3977	48.4553	48.5128	48.5707	48.6258	48.6777	48.7307	48.7838	48.8353	48.8818	48.929	48.9767	49.0244	49.0687	49.1098	49.1509	49.1919	49.2332	49.275	49.3169	49.3522	49.3874	49.4232	49.459	49.4947	49.5305	49.5662
861	46.5519	46.664	46.7735	46.8791	46.9823	47.0822	47.1799	47.2722	47.3639	47.4517	47.5392	47.6206	47.7015	47.7796	47.8561	47.9325	48.0019	48.071	48.14	48.2066	48.2712	48.3358	48.3963	48.4539	48.5115	48.5693	48.6244	48.6764	48.7294	48.7825	48.834	48.8804	48.9277	48.9754	49.0231	49.0674	49.1085	49.1496	49.1907	49.2319	49.2738	49.3156	49.3509	49.3862	49.4219	49.4577	49.4935	49.5292	49.565
862	46.5506	46.6627	46.7721	46.8778	46.9809	47.0809	47.1786	47.2709	47.3626	47.4503	47.5378	47.6193	47.7001	47.7783	47.8547	47.9312	48.0005	48.0696	48.1387	48.2052	48.2698	48.3344	48.395	48.4525	48.5101	48.568	48.623	48.675	48.728	48.7811	48.8327	48.8791	48.9263	48.9741	49.0218	49.066	49.1071	49.1482	49.1894	49.2306	49.2725	49.3143	49.3497	49.3849	49.4207	49.4565	49.4922	49.528	49.5638
863	46.5493	46.6614	46.7708	46.8765	46.9796	47.0795	47.1772	47.2695	47.3612	47.449	47.5364	47.6179	47.6988	47.7769	47.8534	47.9298	47.9992	48.0682	48.1373	48.2038	48.2684	48.3331	48.3936	48.4512	48.5088	48.5666	48.6217	48.6737	48.7267	48.7798	48.8313	48.8778	48.925	48.9727	49.0204	49.0647	49.1058	49.1469	49.1881	49.2293	49.2712	49.313	49.3484	49.3837	49.4194	49.4552	49.491	49.5268	49.5625
864	46.548	46.6601	46.7695	46.8752	46.9783	47.0782	47.1759	47.2682	47.3599	47.4476	47.5351	47.6166	47.6974	47.7755	47.852	47.9284	47.9978	48.0669	48.1359	48.2025	48.2671	48.3317	48.3922	48.4498	48.5074	48.5653	48.6203	48.6723	48.7253	48.7784	48.83	48.8764	48.9237	48.9714	49.0191	49.0634	49.1045	49.1456	49.1868	49.2281	49.2699	49.3117	49.3471	49.3824	49.4182	49.454	49.4897	49.5255	49.5613
865	46.5467	46.6588	46.7682	46.8738	46.9769	47.0769	47.1746	47.2669	47.3585	47.4463	47.5337	47.6152	47.696	47.7742	47.8506	47.9271	47.9964	48.0655	48.1346	48.2011	48.2657	48.3303	48.3909	48.4485	48.5061	48.5639	48.619	48.671	48.724	48.7771	48.8286	48.8751	48.9224	48.9701	49.0178	49.0621	49.1032	49.1443	49.1855	49.2268	49.2686	49.3105	49.3459	49.3811	49.4169	49.4527	49.4885	49.5243	49.5601
866	46.5454	46.6575	46.7669	46.8725	46.9756	47.0755	47.1732	47.2655	47.3572	47.4449	47.5324	47.6138	47.6947	47.7728	47.8493	47.9257	47.9951	48.0641	48.1332	48.1997	48.2644	48.329	48.3895	48.4471	48.5047	48.5626	48.6176	48.6696	48.7226	48.7757	48.8273	48.8738	48.921	48.9688	49.0165	49.0608	49.1019	49.143	49.1842	49.2255	49.2673	49.3092	49.3446	49.3799	49.4157	49.4515	49.4873	49.5231	49.5589
867	46.5441	46.6561	46.7656	46.8712	46.9743	47.0742	47.1719	47.2642	47.3558	47.4436	47.531	47.6125	47.6933	47.7715	47.8479	47.9243	47.9937	48.0628	48.1318	48.1984	48.263	48.3276	48.3881	48.4457	48.5033	48.5612	48.6163	48.6683	48.7213	48.7744	48.826	48.8724	48.9197	48.9674	49.0152	49.0595	49.1006	49.1417	49.1829	49.2242	49.2661	49.3079	49.3433	49.3786	49.4144	49.4502	49.486	49.5218	49.5576
868	46.5428	46.6548	46.7643	46.8699	46.973	47.0729	47.1705	47.2628	47.3545	47.4422	47.5297	47.6111	47.692	47.7701	47.8465	47.923	47.9923	48.0614	48.1305	48.197	48.2616	48.3263	48.3868	48.4444	48.502	48.5598	48.6149	48.6669	48.7199	48.7731	48.8246	48.8711	48.9184	48.9661	49.0138	49.0582	49.0993	49.1404	49.1816	49.2229	49.2648	49.3066	49.3421	49.3773	49.4132	49.449	49.4848	49.5206	49.5564
869	46.5415	46.6535	46.7629	46.8685	46.9716	47.0715	47.1692	47.2615	47.3531	47.4409	47.5283	47.6098	47.6906	47.7687	47.8452	47.9216	47.991	48.06	48.1291	48.1956	48.2603	48.3249	48.3854	48.443	48.5006	48.5585	48.6136	48.6656	48.7186	48.7717	48.8233	48.8698	48.917	48.9648	49.0125	49.0568	49.098	49.1391	49.1803	49.2216	49.2635	49.3054	49.3408	49.3761	49.4119	49.4477	49.4835	49.5194	49.5552
870	46.5402	46.6522	46.7616	46.8672	46.9703	47.0702	47.1679	47.2601	47.3518	47.4395	47.527	47.6084	47.6892	47.7674	47.8438	47.9202	47.9896	48.0587	48.1277	48.1942	48.2589	48.3235	48.3841	48.4417	48.4993	48.5571	48.6122	48.6642	48.7172	48.7704	48.8219	48.8684	48.9157	48.9635	49.0112	49.0555	49.0967	49.1378	49.179	49.2203	49.2622	49.3041	49.3395	49.3748	49.4106	49.4465	49.4823	49.5181	49.554
871	46.5389	46.6509	46.7603	46.8659	46.969	47.0689	47.1665	47.2588	47.3504	47.4382	47.5256	47.607	47.6879	47.766	47.8424	47.9189	47.9882	48.0573	48.1264	48.1929	48.2575	48.3222	48.3827	48.4403	48.4979	48.5558	48.6109	48.6629	48.7159	48.769	48.8206	48.8671	48.9144	48.9621	49.0099	49.0542	49.0954	49.1365	49.1777	49.219	49.2609	49.3028	49.3382	49.3736	49.4094	49.4452	49.4811	49.5169	49.5527
872	46.5376	46.6496	46.759	46.8646	46.9676	47.0675	47.1652	47.2574	47.3491	47.4368	47.5242	47.6057	47.6865	47.7646	47.8411	47.9175	47.9869	48.0559	48.125	48.1915	48.2562	48.3208	48.3813	48.4389	48.4965	48.5544	48.6095	48.6615	48.7146	48.7677	48.8193	48.8658	48.9131	48.9608	49.0086	49.0529	49.0941	49.1352	49.1764	49.2177	49.2596	49.3015	49.337	49.3723	49.4081	49.444	49.4798	49.5157	49.5515
873	46.5363	46.6483	46.7577	46.8633	46.9663	47.0662	47.1638	47.2561	47.3477	47.4354	47.5229	47.6043	47.6851	47.7633	47.8397	47.9161	47.9855	48.0546	48.1236	48.1901	48.2548	48.3194	48.38	48.4376	48.4952	48.5531	48.6082	48.6602	48.7132	48.7663	48.8179	48.8644	48.9117	48.9595	49.0073	49.0516	49.0928	49.1339	49.1751	49.2165	49.2583	49.3002	49.3357	49.371	49.4069	49.4427	49.4786	49.5144	49.5503
874	46.535	46.647	46.7564	46.8619	46.965	47.0649	47.1625	47.2548	47.3464	47.4341	47.5215	47.603	47.6838	47.7619	47.8383	47.9148	47.9841	48.0532	48.1223	48.1888	48.2534	48.3181	48.3786	48.4362	48.4938	48.5517	48.6068	48.6588	48.7119	48.765	48.8166	48.8631	48.9104	48.9582	49.0059	49.0503	49.0914	49.1326	49.1738	49.2152	49.2571	49.299	49.3344	49.3698	49.4056	49.4415	49.4773	49.5132	49.5491
875	46.5337	46.6457	46.755	46.8606	46.9637	47.0635	47.1612	47.2534	47.345	47.4327	47.5202	47.6016	47.6824	47.7605	47.837	47.9134	47.9828	48.0518	48.1209	48.1874	48.2521	48.3167	48.3772	48.4349	48.4925	48.5504	48.6055	48.6575	48.7105	48.7637	48.8153	48.8617	48.9091	48.9568	49.0046	49.049	49.0901	49.1313	49.1725	49.2139	49.2558	49.2977	49.3332	49.3685	49.4044	49.4402	49.4761	49.512	49.5478
876	46.5324	46.6444	46.7537	46.8593	46.9623	47.0622	47.1598	47.2521	47.3437	47.4314	47.5188	47.6002	47.6811	47.7592	47.8356	47.912	47.9814	48.0505	48.1195	48.186	48.2507	48.3153	48.3759	48.4335	48.4911	48.549	48.6041	48.6561	48.7092	48.7623	48.8139	48.8604	48.9077	48.9555	49.0033	49.0476	49.0888	49.13	49.1712	49.2126	49.2545	49.2964	49.3319	49.3672	49.4031	49.439	49.4749	49.5107	49.5466
877	46.5311	46.6431	46.7524	46.858	46.961	47.0609	47.1585	47.2507	47.3423	47.43	47.5175	47.5989	47.6797	47.7578	47.8342	47.9107	47.98	48.0491	48.1182	48.1847	48.2493	48.314	48.3745	48.4321	48.4897	48.5476	48.6027	48.6548	48.7078	48.761	48.8126	48.8591	48.9064	48.9542	49.002	49.0463	49.0875	49.1287	49.1699	49.2113	49.2532	49.2951	49.3306	49.366	49.4019	49.4377	49.4736	49.5095	49.5454
878	46.5298	46.6418	46.7511	46.8566	46.9597	47.0595	47.1571	47.2494	47.341	47.4287	47.5161	47.5975	47.6783	47.7565	47.8329	47.9093	47.9787	48.0477	48.1168	48.1833	48.248	48.3126	48.3732	48.4308	48.4884	48.5463	48.6014	48.6534	48.7065	48.7596	48.8112	48.8577	48.9051	48.9529	49.0007	49.045	49.0862	49.1274	49.1686	49.21	49.2519	49.2939	49.3294	49.3647	49.4006	49.4365	49.4724	49.5083	49.5442
879	46.5285	46.6404	46.7498	46.8553	46.9583	47.0582	47.1558	47.248	47.3396	47.4273	47.5147	47.5962	47.677	47.7551	47.8315	47.9079	47.9773	48.0464	48.1154	48.1819	48.2466	48.3112	48.3718	48.4294	48.487	48.5449	48.6	48.6521	48.7051	48.7583	48.8099	48.8564	48.9037	48.9515	48.9993	49.0437	49.0849	49.1261	49.1673	49.2087	49.2506	49.2926	49.3281	49.3635	49.3994	49.4352	49.4711	49.507	49.5429
880	46.5272	46.6391	46.7485	46.854	46.957	47.0569	47.1545	47.2467	47.3383	47.426	47.5134	47.5948	47.6756	47.7537	47.8301	47.9066	47.9759	48.045	48.1141	48.1806	48.2452	48.3099	48.3704	48.4281	48.4857	48.5436	48.5987	48.6507	48.7038	48.7569	48.8086	48.8551	48.9024	48.9502	48.998	49.0424	49.0836	49.1248	49.166	49.2074	49.2494	49.2913	49.3268	49.3622	49.3981	49.434	49.4699	49.5058	49.5417
881	46.5259	46.6378	46.7471	46.8527	46.9557	47.0555	47.1531	47.2453	47.3369	47.4246	47.512	47.5934	47.6742	47.7524	47.8288	47.9052	47.9746	48.0436	48.1127	48.1792	48.2439	48.3085	48.3691	48.4267	48.4843	48.5422	48.5973	48.6494	48.7024	48.7556	48.8072	48.8537	48.9011	48.9489	48.9967	49.0411	49.0823	49.1235	49.1647	49.2061	49.2481	49.29	49.3255	49.3609	49.3968	49.4328	49.4687	49.5046	49.5405
882	46.5246	46.6365	46.7458	46.8514	46.9543	47.0542	47.1518	47.244	47.3356	47.4233	47.5107	47.5921	47.6729	47.751	47.8274	47.9038	47.9732	48.0423	48.1113	48.1778	48.2425	48.3072	48.3677	48.4253	48.483	48.5409	48.596	48.648	48.7011	48.7543	48.8059	48.8524	48.8998	48.9476	48.9954	49.0398	49.081	49.1222	49.1634	49.2048	49.2468	49.2888	49.3243	49.3597	49.3956	49.4315	49.4674	49.5033	49.5393
883	46.5233	46.6352	46.7445	46.85	46.953	47.0528	47.1504	47.2426	47.3342	47.4219	47.5093	47.5907	47.6715	47.7496	47.8261	47.9025	47.9718	48.0409	48.11	48.1765	48.2411	48.3058	48.3663	48.424	48.4816	48.5395	48.5946	48.6467	48.6997	48.7529	48.8045	48.8511	48.8984	48.9462	48.9941	49.0384	49.0797	49.1209	49.1621	49.2036	49.2455	49.2875	49.323	49.3584	49.3943	49.4303	49.4662	49.5021	49.538
884	46.522	46.6339	46.7432	46.8487	46.9517	47.0515	47.1491	47.2413	47.3329	47.4206	47.508	47.5894	47.6702	47.7483	47.8247	47.9011	47.9705	48.0395	48.1086	48.1751	48.2398	48.3044	48.365	48.4226	48.4802	48.5381	48.5933	48.6453	48.6984	48.7516	48.8032	48.8497	48.8971	48.9449	48.9927	49.0371	49.0784	49.1196	49.1608	49.2023	49.2442	49.2862	49.3217	49.3571	49.3931	49.429	49.4649	49.5009	49.5368
885	46.5207	46.6326	46.7419	46.8474	46.9504	47.0502	47.1478	47.24	47.3315	47.4192	47.5066	47.588	47.6688	47.7469	47.8233	47.8997	47.9691	48.0382	48.1072	48.1737	48.2384	48.3031	48.3636	48.4212	48.4789	48.5368	48.5919	48.644	48.6971	48.7502	48.8019	48.8484	48.8958	48.9436	48.9914	49.0358	49.0771	49.1183	49.1596	49.201	49.2429	49.2849	49.3205	49.3559	49.3918	49.4278	49.4637	49.4996	49.5356
886	46.5194	46.6313	46.7406	46.8461	46.949	47.0488	47.1464	47.2386	47.3302	47.4179	47.5052	47.5866	47.6674	47.7455	47.822	47.8984	47.9677	48.0368	48.1059	48.1724	48.237	48.3017	48.3623	48.4199	48.4775	48.5354	48.5906	48.6426	48.6957	48.7489	48.8005	48.8471	48.8944	48.9423	48.9901	49.0345	49.0758	49.117	49.1583	49.1997	49.2417	49.2836	49.3192	49.3546	49.3906	49.4265	49.4625	49.4984	49.5344
887	46.5181	46.63	46.7393	46.8447	46.9477	47.0475	47.1451	47.2373	47.3288	47.4165	47.5039	47.5853	47.6661	47.7442	47.8206	47.897	47.9664	48.0354	48.1045	48.171	48.2357	48.3003	48.3609	48.4185	48.4762	48.5341	48.5892	48.6413	48.6944	48.7475	48.7992	48.8457	48.8931	48.9409	48.9888	49.0332	49.0744	49.1157	49.157	49.1984	49.2404	49.2824	49.3179	49.3534	49.3893	49.4253	49.4612	49.4972	49.5331
888	46.5168	46.6287	46.7379	46.8434	46.9464	47.0462	47.1437	47.2359	47.3275	47.4151	47.5025	47.5839	47.6647	47.7428	47.8192	47.8956	47.965	48.0341	48.1031	48.1696	48.2343	48.299	48.3595	48.4172	48.4748	48.5327	48.5879	48.6399	48.693	48.7462	48.7979	48.8444	48.8918	48.9396	48.9875	49.0319	49.0731	49.1144	49.1557	49.1971	49.2391	49.2811	49.3167	49.3521	49.3881	49.424	49.46	49.496	49.5319
889	46.5155	46.6274	46.7366	46.8421	46.945	47.0448	47.1424	47.2346	47.3261	47.4138	47.5012	47.5826	47.6634	47.7415	47.8179	47.8943	47.9636	48.0327	48.1018	48.1683	48.2329	48.2976	48.3582	48.4158	48.4734	48.5314	48.5865	48.6386	48.6917	48.7449	48.7965	48.8431	48.8905	48.9383	48.9861	49.0306	49.0718	49.1131	49.1544	49.1958	49.2378	49.2798	49.3154	49.3508	49.3868	49.4228	49.4587	49.4947	49.5307
890	46.5142	46.6261	46.7353	46.8408	46.9437	47.0435	47.1411	47.2332	47.3248	47.4124	47.4998	47.5812	47.662	47.7401	47.8165	47.8929	47.9623	48.0313	48.1004	48.1669	48.2316	48.2962	48.3568	48.4144	48.4721	48.53	48.5852	48.6372	48.6903	48.7435	48.7952	48.8417	48.8891	48.937	48.9848	49.0292	49.0705	49.1118	49.1531	49.1945	49.2365	49.2785	49.3141	49.3496	49.3855	49.4215	49.4575	49.4935	49.5295
891	46.5129	46.6247	46.734	46.8394	46.9424	47.0422	47.1397	47.2319	47.3235	47.4111	47.4985	47.5798	47.6606	47.7387	47.8151	47.8915	47.9609	48.03	48.099	48.1655	48.2302	48.2949	48.3554	48.4131	48.4707	48.5287	48.5838	48.6359	48.689	48.7422	48.7938	48.8404	48.8878	48.9357	48.9835	49.0279	49.0692	49.1105	49.1518	49.1932	49.2352	49.2773	49.3128	49.3483	49.3843	49.4203	49.4563	49.4923	49.5282
892	46.5116	46.6234	46.7327	46.8381	46.9411	47.0408	47.1384	47.2305	47.3221	47.4097	47.4971	47.5785	47.6593	47.7374	47.8138	47.8902	47.9595	48.0286	48.0977	48.1642	48.2288	48.2935	48.3541	48.4117	48.4694	48.5273	48.5824	48.6345	48.6876	48.7408	48.7925	48.8391	48.8865	48.9343	48.9822	49.0266	49.0679	49.1092	49.1505	49.1919	49.234	49.276	49.3116	49.347	49.383	49.419	49.455	49.491	49.527
893	46.5103	46.6221	46.7314	46.8368	46.9397	47.0395	47.137	47.2292	47.3208	47.4084	47.4957	47.5771	47.6579	47.736	47.8124	47.8888	47.9582	48.0272	48.0963	48.1628	48.2275	48.2921	48.3527	48.4104	48.468	48.5259	48.5811	48.6332	48.6863	48.7395	48.7912	48.8377	48.8851	48.933	48.9809	49.0253	49.0666	49.1079	49.1492	49.1907	49.2327	49.2747	49.3103	49.3458	49.3818	49.4178	49.4538	49.4898	49.5258
894	46.509	46.6208	46.73	46.8355	46.9384	47.0382	47.1357	47.2278	47.3194	47.407	47.4944	47.5758	47.6565	47.7346	47.811	47.8874	47.9568	48.0259	48.0949	48.1614	48.2261	48.2908	48.3513	48.409	48.4667	48.5246	48.5797	48.6318	48.6849	48.7381	48.7898	48.8364	48.8838	48.9317	48.9795	49.024	49.0653	49.1066	49.1479	49.1894	49.2314	49.2734	49.309	49.3445	49.3805	49.4165	49.4525	49.4886	49.5246
895	46.5077	46.6195	46.7287	46.8342	46.9371	47.0368	47.1344	47.2265	47.3181	47.4057	47.493	47.5744	47.6552	47.7333	47.8097	47.8861	47.9554	48.0245	48.0936	48.1601	48.2247	48.2894	48.35	48.4076	48.4653	48.5232	48.5784	48.6305	48.6836	48.7368	48.7885	48.8351	48.8825	48.9304	48.9782	49.0227	49.064	49.1053	49.1466	49.1881	49.2301	49.2721	49.3078	49.3433	49.3793	49.4153	49.4513	49.4873	49.5233
896	46.5064	46.6182	46.7274	46.8328	46.9357	47.0355	47.133	47.2252	47.3167	47.4043	47.4917	47.5731	47.6538	47.7319	47.8083	47.8847	47.9541	48.0231	48.0922	48.1587	48.2234	48.288	48.3486	48.4063	48.4639	48.5219	48.577	48.6291	48.6823	48.7355	48.7871	48.8337	48.8812	48.929	48.9769	49.0214	49.0627	49.104	49.1453	49.1868	49.2288	49.2709	49.3065	49.342	49.378	49.414	49.4501	49.4861	49.5221
897	46.5051	46.6169	46.7261	46.8315	46.9344	47.0342	47.1317	47.2238	47.3154	47.403	47.4903	47.5717	47.6525	47.7305	47.8069	47.8833	47.9527	48.0218	48.0908	48.1573	48.222	48.2867	48.3473	48.4049	48.4626	48.5205	48.5757	48.6278	48.6809	48.7341	48.7858	48.8324	48.8798	48.9277	48.9756	49.0201	49.0614	49.1027	49.144	49.1855	49.2275	49.2696	49.3052	49.3407	49.3768	49.4128	49.4488	49.4849	49.5209
898	46.5038	46.6156	46.7248	46.8302	46.9331	47.0328	47.1303	47.2225	47.314	47.4016	47.489	47.5703	47.6511	47.7292	47.8056	47.882	47.9513	48.0204	48.0895	48.156	48.2206	48.2853	48.3459	48.4036	48.4612	48.5192	48.5743	48.6264	48.6796	48.7328	48.7845	48.8311	48.8785	48.9264	48.9743	49.0187	49.0601	49.1014	49.1427	49.1842	49.2263	49.2683	49.304	49.3395	49.3755	49.4115	49.4476	49.4836	49.5197
899	46.5025	46.6143	46.7235	46.8289	46.9318	47.0315	47.129	47.2211	47.3127	47.4003	47.4876	47.569	47.6497	47.7278	47.8042	47.8806	47.95	48.019	48.0881	48.1546	48.2193	48.284	48.3445	48.4022	48.4599	48.5178	48.573	48.6251	48.6782	48.7314	48.7831	48.8297	48.8772	48.9251	48.9729	49.0174	49.0588	49.1001	49.1414	49.1829	49.225	49.267	49.3027	49.3382	49.3743	49.4103	49.4463	49.4824	49.5184
900	46.5012	46.613	46.7221	46.8275	46.9304	47.0302	47.1276	47.2198	47.3113	47.3989	47.4862	47.5676	47.6484	47.7265	47.8028	47.8792	47.9486	48.0177	48.0867	48.1532	48.2179	48.2826	48.3432	48.4008	48.4585	48.5165	48.5716	48.6237	48.6769	48.7301	48.7818	48.8284	48.8758	48.9237	48.9716	49.0161	49.0574	49.0988	49.1401	49.1816	49.2237	49.2658	49.3014	49.3369	49.373	49.4091	49.4451	49.4812	49.5172
901	46.4999	46.6117	46.7208	46.8262	46.9291	47.0288	47.1263	47.2184	47.31	47.3976	47.4849	47.5663	47.647	47.7251	47.8015	47.8779	47.9472	48.0163	48.0853	48.1519	48.2166	48.2812	48.3418	48.3995	48.4571	48.5151	48.5703	48.6224	48.6755	48.7288	48.7804	48.8271	48.8745	48.9224	48.9703	49.0148	49.0561	49.0975	49.1388	49.1803	49.2224	49.2645	49.3001	49.3357	49.3717	49.4078	49.4439	49.4799	49.516
902	46.4986	46.6104	46.7195	46.8249	46.9278	47.0275	47.125	47.2171	47.3086	47.3962	47.4835	47.5649	47.6456	47.7237	47.8001	47.8765	47.9459	48.0149	48.084	48.1505	48.2152	48.2799	48.3404	48.3981	48.4558	48.5137	48.5689	48.621	48.6742	48.7274	48.7791	48.8257	48.8732	48.9211	48.969	49.0135	49.0548	49.0962	49.1375	49.1791	49.2211	49.2632	49.2989	49.3344	49.3705	49.4066	49.4426	49.4787	49.5148
903	46.4973	46.609	46.7182	46.8236	46.9264	47.0261	47.1236	47.2157	47.3073	47.3948	47.4822	47.5635	47.6443	47.7224	47.7987	47.8751	47.9445	48.0136	48.0826	48.1491	48.2138	48.2785	48.3391	48.3968	48.4544	48.5124	48.5676	48.6197	48.6728	48.7261	48.7778	48.8244	48.8718	48.9198	48.9677	49.0122	49.0535	49.0949	49.1362	49.1778	49.2198	49.2619	49.2976	49.3332	49.3692	49.4053	49.4414	49.4775	49.5135
904	46.496	46.6077	46.7169	46.8223	46.9251	47.0248	47.1223	47.2144	47.3059	47.3935	47.4808	47.5622	47.6429	47.721	47.7974	47.8738	47.9431	48.0122	48.0812	48.1478	48.2125	48.2771	48.3377	48.3954	48.4531	48.511	48.5662	48.6183	48.6715	48.7247	48.7764	48.8231	48.8705	48.9184	48.9664	49.0109	49.0522	49.0936	49.1349	49.1765	49.2186	49.2606	49.2963	49.3319	49.368	49.4041	49.4401	49.4762	49.5123
905	46.4947	46.6064	46.7156	46.8209	46.9238	47.0235	47.1209	47.2131	47.3046	47.3921	47.4795	47.5608	47.6416	47.7196	47.796	47.8724	47.9418	48.0108	48.0799	48.1464	48.2111	48.2758	48.3364	48.394	48.4517	48.5097	48.5649	48.617	48.6701	48.7234	48.7751	48.8217	48.8692	48.9171	48.965	49.0095	49.0509	49.0923	49.1336	49.1752	49.2173	49.2594	49.2951	49.3306	49.3667	49.4028	49.4389	49.475	49.5111
906	46.4934	46.6051	46.7143	46.8196	46.9224	47.0221	47.1196	47.2117	47.3032	47.3908	47.4781	47.5595	47.6402	47.7183	47.7947	47.871	47.9404	48.0095	48.0785	48.145	48.2097	48.2744	48.335	48.3927	48.4504	48.5083	48.5635	48.6156	48.6688	48.722	48.7738	48.8204	48.8679	48.9158	48.9637	49.0082	49.0496	49.091	49.1323	49.1739	49.216	49.2581	49.2938	49.3294	49.3655	49.4016	49.4377	49.4738	49.5099
907	46.4921	46.6038	46.7129	46.8183	46.9211	47.0208	47.1183	47.2104	47.3019	47.3894	47.4767	47.5581	47.6388	47.7169	47.7933	47.8697	47.939	48.0081	48.0771	48.1437	48.2084	48.273	48.3336	48.3913	48.449	48.507	48.5622	48.6143	48.6674	48.7207	48.7724	48.8191	48.8665	48.9145	48.9624	49.0069	49.0483	49.0897	49.131	49.1726	49.2147	49.2568	49.2925	49.3281	49.3642	49.4003	49.4364	49.4725	49.5086
908	46.4908	46.6025	46.7116	46.817	46.9198	47.0195	47.1169	47.209	47.3005	47.3881	47.4754	47.5567	47.6375	47.7155	47.7919	47.8683	47.9377	48.0067	48.0758	48.1423	48.207	48.2717	48.3323	48.39	48.4476	48.5056	48.5608	48.6129	48.6661	48.7194	48.7711	48.8177	48.8652	48.9131	48.9611	49.0056	49.047	49.0884	49.1298	49.1713	49.2134	49.2555	49.2913	49.3268	49.363	49.3991	49.4352	49.4713	49.5074
909	46.4895	46.6012	46.7103	46.8156	46.9185	47.0181	47.1156	47.2077	47.2992	47.3867	47.474	47.5554	47.6361	47.7142	47.7906	47.8669	47.9363	48.0054	48.0744	48.1409	48.2056	48.2703	48.3309	48.3886	48.4463	48.5042	48.5594	48.6116	48.6648	48.718	48.7697	48.8164	48.8639	48.9118	48.9598	49.0043	49.0457	49.0871	49.1285	49.17	49.2121	49.2543	49.29	49.3256	49.3617	49.3978	49.4339	49.4701	49.5062
910	46.4882	46.5999	46.709	46.8143	46.9171	47.0168	47.1142	47.2063	47.2978	47.3854	47.4727	47.554	47.6348	47.7128	47.7892	47.8656	47.9349	48.004	48.073	48.1396	48.2043	48.2689	48.3295	48.3872	48.4449	48.5029	48.5581	48.6102	48.6634	48.7167	48.7684	48.8151	48.8625	48.9105	48.9584	49.003	49.0444	49.0858	49.1272	49.1687	49.2109	49.253	49.2887	49.3243	49.3604	49.3966	49.4327	49.4688	49.505
911	46.4869	46.5986	46.7077	46.813	46.9158	47.0155	47.1129	47.205	47.2965	47.384	47.4713	47.5527	47.6334	47.7114	47.7878	47.8642	47.9336	48.0026	48.0717	48.1382	48.2029	48.2676	48.3282	48.3859	48.4436	48.5015	48.5567	48.6089	48.6621	48.7153	48.7671	48.8137	48.8612	48.9092	48.9571	49.0017	49.0431	49.0845	49.1259	49.1674	49.2096	49.2517	49.2874	49.323	49.3592	49.3953	49.4315	49.4676	49.5037
912	46.4856	46.5973	46.7064	46.8117	46.9145	47.0141	47.1116	47.2036	47.2951	47.3827	47.47	47.5513	47.632	47.7101	47.7865	47.8628	47.9322	48.0013	48.0703	48.1368	48.2015	48.2662	48.3268	48.3845	48.4422	48.5002	48.5554	48.6075	48.6607	48.714	48.7657	48.8124	48.8599	48.9078	48.9558	49.0003	49.0418	49.0832	49.1246	49.1662	49.2083	49.2504	49.2862	49.3218	49.3579	49.3941	49.4302	49.4664	49.5025
913	46.4843	46.596	46.705	46.8103	46.9131	47.0128	47.1102	47.2023	47.2938	47.3813	47.4686	47.5499	47.6307	47.7087	47.7851	47.8615	47.9308	47.9999	48.0689	48.1355	48.2002	48.2648	48.3255	48.3831	48.4408	48.4988	48.554	48.6062	48.6594	48.7126	48.7644	48.8111	48.8586	48.9065	48.9545	48.999	49.0404	49.0819	49.1233	49.1649	49.207	49.2492	49.2849	49.3205	49.3567	49.3928	49.429	49.4651	49.5013
914	46.483	46.5947	46.7037	46.809	46.9118	47.0115	47.1089	47.2009	47.2924	47.38	47.4672	47.5486	47.6293	47.7074	47.7837	47.8601	47.9295	47.9985	48.0676	48.1341	48.1988	48.2635	48.3241	48.3818	48.4395	48.4975	48.5527	48.6048	48.658	48.7113	48.763	48.8097	48.8572	48.9052	48.9532	48.9977	49.0391	49.0806	49.122	49.1636	49.2057	49.2479	49.2836	49.3193	49.3554	49.3916	49.4277	49.4639	49.5001
915	46.4817	46.5934	46.7024	46.8077	46.9105	47.0101	47.1075	47.1996	47.2911	47.3786	47.4659	47.5472	47.6279	47.706	47.7824	47.8587	47.9281	47.9972	48.0662	48.1327	48.1974	48.2621	48.3227	48.3804	48.4381	48.4961	48.5513	48.6035	48.6567	48.71	48.7617	48.8084	48.8559	48.9039	48.9518	48.9964	49.0378	49.0793	49.1207	49.1623	49.2044	49.2466	49.2824	49.318	49.3542	49.3903	49.4265	49.4627	49.4988
916	46.4804	46.592	46.7011	46.8064	46.9092	47.0088	47.1062	47.1983	47.2897	47.3773	47.4645	47.5459	47.6266	47.7046	47.781	47.8574	47.9267	47.9958	48.0648	48.1314	48.1961	48.2608	48.3214	48.3791	48.4368	48.4948	48.55	48.6021	48.6553	48.7086	48.7604	48.8071	48.8546	48.9025	48.9505	48.9951	49.0365	49.078	49.1194	49.161	49.2032	49.2453	49.2811	49.3167	49.3529	49.3891	49.4253	49.4614	49.4976
917	46.4791	46.5907	46.6998	46.8051	46.9078	47.0075	47.1049	47.1969	47.2884	47.3759	47.4632	47.5445	47.6252	47.7033	47.7796	47.856	47.9254	47.9944	48.0635	48.13	48.1947	48.2594	48.32	48.3777	48.4354	48.4934	48.5486	48.6008	48.654	48.7073	48.759	48.8057	48.8532	48.9012	48.9492	48.9938	49.0352	49.0767	49.1181	49.1597	49.2019	49.244	49.2798	49.3155	49.3517	49.3878	49.424	49.4602	49.4964
918	46.4778	46.5894	46.6985	46.8037	46.9065	47.0061	47.1035	47.1956	47.287	47.3745	47.4618	47.5431	47.6239	47.7019	47.7783	47.8546	47.924	47.993	48.0621	48.1286	48.1933	48.258	48.3186	48.3763	48.4341	48.492	48.5473	48.5994	48.6526	48.7059	48.7577	48.8044	48.8519	48.8999	48.9479	48.9925	49.0339	49.0753	49.1168	49.1584	49.2006	49.2428	49.2786	49.3142	49.3504	49.3866	49.4228	49.459	49.4952
919	46.4765	46.5881	46.6971	46.8024	46.9052	47.0048	47.1022	47.1942	47.2857	47.3732	47.4605	47.5418	47.6225	47.7005	47.7769	47.8533	47.9226	47.9917	48.0607	48.1273	48.192	48.2567	48.3173	48.375	48.4327	48.4907	48.5459	48.5981	48.6513	48.7046	48.7564	48.8031	48.8506	48.8986	48.9466	48.9911	49.0326	49.074	49.1155	49.1571	49.1993	49.2415	49.2773	49.3129	49.3491	49.3853	49.4215	49.4577	49.4939
920	46.4752	46.5868	46.6958	46.8011	46.9038	47.0035	47.1008	47.1929	47.2843	47.3718	47.4591	47.5404	47.6211	47.6992	47.7755	47.8519	47.9213	47.9903	48.0594	48.1259	48.1906	48.2553	48.3159	48.3736	48.4313	48.4893	48.5446	48.5967	48.6499	48.7032	48.755	48.8017	48.8493	48.8972	48.9452	48.9898	49.0313	49.0727	49.1142	49.1558	49.198	49.2402	49.276	49.3117	49.3479	49.3841	49.4203	49.4565	49.4927
921	46.4739	46.5855	46.6945	46.7998	46.9025	47.0021	47.0995	47.1915	47.283	47.3705	47.4578	47.5391	47.6198	47.6978	47.7742	47.8505	47.9199	47.9889	48.058	48.1245	48.1892	48.2539	48.3146	48.3723	48.43	48.488	48.5432	48.5954	48.6486	48.7019	48.7537	48.8004	48.8479	48.8959	48.9439	48.9885	49.03	49.0714	49.1129	49.1545	49.1967	49.2389	49.2747	49.3104	49.3466	49.3829	49.4191	49.4553	49.4915
922	46.4726	46.5842	46.6932	46.7984	46.9012	47.0008	47.0982	47.1902	47.2816	47.3691	47.4564	47.5377	47.6184	47.6964	47.7728	47.8492	47.9185	47.9876	48.0566	48.1232	48.1879	48.2526	48.3132	48.3709	48.4286	48.4866	48.5419	48.594	48.6473	48.7006	48.7523	48.7991	48.8466	48.8946	48.9426	48.9872	49.0287	49.0701	49.1116	49.1533	49.1955	49.2377	49.2735	49.3092	49.3454	49.3816	49.4178	49.454	49.4903
923	46.4713	46.5829	46.6919	46.7971	46.8999	46.9994	47.0968	47.1888	47.2803	47.3678	47.455	47.5363	47.617	47.6951	47.7714	47.8478	47.9172	47.9862	48.0553	48.1218	48.1865	48.2512	48.3118	48.3695	48.4273	48.4853	48.5405	48.5927	48.6459	48.6992	48.751	48.7977	48.8453	48.8933	48.9413	48.9859	49.0274	49.0688	49.1103	49.152	49.1942	49.2364	49.2722	49.3079	49.3441	49.3804	49.4166	49.4528	49.489
924	46.47	46.5816	46.6906	46.7958	46.8985	46.9981	47.0955	47.1875	47.2789	47.3664	47.4537	47.535	47.6157	47.6937	47.7701	47.8464	47.9158	47.9848	48.0539	48.1204	48.1851	48.2498	48.3105	48.3682	48.4259	48.4839	48.5391	48.5913	48.6446	48.6979	48.7497	48.7964	48.8439	48.892	48.94	48.9846	49.0261	49.0675	49.109	49.1507	49.1929	49.2351	49.2709	49.3066	49.3429	49.3791	49.4153	49.4516	49.4878
925	46.4687	46.5803	46.6893	46.7945	46.8972	46.9968	47.0941	47.1862	47.2776	47.3651	47.4523	47.5336	47.6143	47.6924	47.7687	47.8451	47.9144	47.9835	48.0525	48.1191	48.1838	48.2485	48.3091	48.3668	48.4245	48.4825	48.5378	48.59	48.6432	48.6965	48.7483	48.7951	48.8426	48.8906	48.9386	48.9833	49.0248	49.0662	49.1077	49.1494	49.1916	49.2338	49.2697	49.3054	49.3416	49.3779	49.4141	49.4504	49.4866
926	46.4674	46.579	46.6879	46.7932	46.8959	46.9954	47.0928	47.1848	47.2762	47.3637	47.451	47.5323	47.613	47.691	47.7673	47.8437	47.9131	47.9821	48.0512	48.1177	48.1824	48.2471	48.3077	48.3655	48.4232	48.4812	48.5364	48.5886	48.6419	48.6952	48.747	48.7937	48.8413	48.8893	48.9373	48.982	49.0234	49.0649	49.1064	49.1481	49.1903	49.2325	49.2684	49.3041	49.3404	49.3766	49.4129	49.4491	49.4854
927	46.4661	46.5777	46.6866	46.7918	46.8945	46.9941	47.0915	47.1835	47.2749	47.3624	47.4496	47.5309	47.6116	47.6896	47.766	47.8423	47.9117	47.9807	48.0498	48.1163	48.181	48.2457	48.3064	48.3641	48.4218	48.4798	48.5351	48.5873	48.6405	48.6938	48.7456	48.7924	48.8399	48.888	48.936	48.9806	49.0221	49.0636	49.1051	49.1468	49.189	49.2313	49.2671	49.3028	49.3391	49.3754	49.4116	49.4479	49.4841
928	46.4648	46.5763	46.6853	46.7905	46.8932	46.9928	47.0901	47.1821	47.2735	47.361	47.4483	47.5296	47.6102	47.6883	47.7646	47.841	47.9103	47.9794	48.0484	48.115	48.1797	48.2444	48.305	48.3627	48.4205	48.4785	48.5337	48.5859	48.6392	48.6925	48.7443	48.7911	48.8386	48.8867	48.9347	48.9793	49.0208	49.0623	49.1038	49.1455	49.1878	49.23	49.2659	49.3016	49.3379	49.3741	49.4104	49.4467	49.4829
929	46.4635	46.575	46.684	46.7892	46.8919	46.9914	47.0888	47.1808	47.2722	47.3597	47.4469	47.5282	47.6089	47.6869	47.7633	47.8396	47.909	47.978	48.0471	48.1136	48.1783	48.243	48.3036	48.3614	48.4191	48.4771	48.5324	48.5846	48.6378	48.6912	48.743	48.7897	48.8373	48.8853	48.9334	48.978	49.0195	49.061	49.1025	49.1442	49.1865	49.2287	49.2646	49.3003	49.3366	49.3729	49.4091	49.4454	49.4817
930	46.4622	46.5737	46.6827	46.7879	46.8905	46.9901	47.0874	47.1794	47.2708	47.3583	47.4455	47.5268	47.6075	47.6855	47.7619	47.8382	47.9076	47.9766	48.0457	48.1122	48.1769	48.2416	48.3023	48.36	48.4177	48.4758	48.531	48.5832	48.6365	48.6898	48.7416	48.7884	48.836	48.884	48.9321	48.9767	49.0182	49.0597	49.1012	49.1429	49.1852	49.2274	49.2633	49.2991	49.3353	49.3716	49.4079	49.4442	49.4805
931	46.4609	46.5724	46.6814	46.7865	46.8892	46.9888	47.0861	47.1781	47.2695	47.357	47.4442	47.5255	47.6062	47.6842	47.7605	47.8369	47.9062	47.9753	48.0443	48.1109	48.1756	48.2403	48.3009	48.3587	48.4164	48.4744	48.5297	48.5819	48.6351	48.6885	48.7403	48.787	48.8346	48.8827	48.9307	48.9754	49.0169	49.0584	49.0999	49.1416	49.1839	49.2262	49.262	49.2978	49.3341	49.3704	49.4067	49.443	49.4792
932	46.4596	46.5711	46.68	46.7852	46.8879	46.9874	47.0848	47.1767	47.2681	47.3556	47.4428	47.5241	47.6048	47.6828	47.7592	47.8355	47.9049	47.9739	48.043	48.1095	48.1742	48.2389	48.2996	48.3573	48.415	48.4731	48.5283	48.5805	48.6338	48.6871	48.7389	48.7857	48.8333	48.8814	48.9294	48.9741	49.0156	49.0571	49.0987	49.1404	49.1826	49.2249	49.2608	49.2965	49.3328	49.3691	49.4054	49.4417	49.478
933	46.4583	46.5698	46.6787	46.7839	46.8866	46.9861	47.0834	47.1754	47.2668	47.3543	47.4415	47.5228	47.6034	47.6814	47.7578	47.8341	47.9035	47.9725	48.0416	48.1081	48.1728	48.2376	48.2982	48.3559	48.4137	48.4717	48.527	48.5792	48.6324	48.6858	48.7376	48.7844	48.832	48.88	48.9281	48.9728	49.0143	49.0558	49.0974	49.1391	49.1813	49.2236	49.2595	49.2953	49.3316	49.3679	49.4042	49.4405	49.4768
934	46.457	46.5685	46.6774	46.7826	46.8852	46.9848	47.0821	47.174	47.2654	47.3529	47.4401	47.5214	47.6021	47.6801	47.7564	47.8328	47.9021	47.9712	48.0402	48.1068	48.1715	48.2362	48.2968	48.3546	48.4123	48.4703	48.5256	48.5778	48.6311	48.6844	48.7363	48.783	48.8306	48.8787	48.9268	48.9714	49.013	49.0545	49.0961	49.1378	49.1801	49.2223	49.2582	49.294	49.3303	49.3666	49.4029	49.4393	49.4756
935	46.4557	46.5672	46.6761	46.7812	46.8839	46.9834	47.0807	47.1727	47.2641	47.3515	47.4388	47.52	47.6007	47.6787	47.7551	47.8314	47.9008	47.9698	48.0389	48.1054	48.1701	48.2348	48.2955	48.3532	48.411	48.469	48.5243	48.5765	48.6298	48.6831	48.7349	48.7817	48.8293	48.8774	48.9255	48.9701	49.0117	49.0532	49.0948	49.1365	49.1788	49.2211	49.257	49.2927	49.3291	49.3654	49.4017	49.438	49.4743
936	46.4544	46.5659	46.6748	46.7799	46.8826	46.9821	47.0794	47.1714	47.2627	47.3502	47.4374	47.5187	47.5993	47.6774	47.7537	47.83	47.8994	47.9684	48.0375	48.104	48.1688	48.2335	48.2941	48.3519	48.4096	48.4676	48.5229	48.5751	48.6284	48.6818	48.7336	48.7804	48.828	48.8761	48.9241	48.9688	49.0104	49.0519	49.0935	49.1352	49.1775	49.2198	49.2557	49.2915	49.3278	49.3641	49.4005	49.4368	49.4731
937	46.4531	46.5646	46.6735	46.7786	46.8812	46.9808	47.078	47.17	47.2614	47.3488	47.436	47.5173	47.598	47.676	47.7523	47.8287	47.898	47.9671	48.0361	48.1027	48.1674	48.2321	48.2927	48.3505	48.4082	48.4663	48.5216	48.5738	48.6271	48.6804	48.7323	48.779	48.8267	48.8747	48.9228	48.9675	49.0091	49.0506	49.0922	49.1339	49.1762	49.2185	49.2544	49.2902	49.3266	49.3629	49.3992	49.4356	49.4719
938	46.4518	46.5633	46.6721	46.7773	46.8799	46.9794	47.0767	47.1687	47.26	47.3475	47.4347	47.516	47.5966	47.6746	47.751	47.8273	47.8967	47.9657	48.0348	48.1013	48.166	48.2307	48.2914	48.3491	48.4069	48.4649	48.5202	48.5724	48.6257	48.6791	48.7309	48.7777	48.8253	48.8734	48.9215	48.9662	49.0077	49.0493	49.0909	49.1326	49.1749	49.2172	49.2532	49.289	49.3253	49.3616	49.398	49.4343	49.4707
939	46.4505	46.562	46.6708	46.776	46.8786	46.9781	47.0754	47.1673	47.2587	47.3461	47.4333	47.5146	47.5953	47.6733	47.7496	47.8259	47.8953	47.9643	48.0334	48.0999	48.1647	48.2294	48.29	48.3478	48.4055	48.4636	48.5188	48.5711	48.6244	48.6777	48.7296	48.7764	48.824	48.8721	48.9202	48.9649	49.0064	49.048	49.0896	49.1313	49.1736	49.2159	49.2519	49.2877	49.324	49.3604	49.3967	49.4331	49.4694
940	46.4492	46.5606	46.6695	46.7746	46.8773	46.9767	47.074	47.166	47.2573	47.3448	47.432	47.5132	47.5939	47.6719	47.7482	47.8246	47.8939	47.963	48.032	48.0986	48.1633	48.228	48.2887	48.3464	48.4042	48.4622	48.5175	48.5697	48.623	48.6764	48.7282	48.775	48.8227	48.8708	48.9189	48.9636	49.0051	49.0467	49.0883	49.13	49.1724	49.2147	49.2506	49.2864	49.3228	49.3591	49.3955	49.4319	49.4682
941	46.4479	46.5593	46.6682	46.7733	46.8759	46.9754	47.0727	47.1646	47.256	47.3434	47.4306	47.5119	47.5925	47.6705	47.7469	47.8232	47.8926	47.9616	48.0307	48.0972	48.1619	48.2266	48.2873	48.345	48.4028	48.4608	48.5161	48.5684	48.6217	48.6751	48.7269	48.7737	48.8213	48.8694	48.9175	48.9622	49.0038	49.0454	49.087	49.1288	49.1711	49.2134	49.2493	49.2852	49.3215	49.3579	49.3943	49.4306	49.467
942	46.4466	46.558	46.6669	46.772	46.8746	46.9741	47.0713	47.1633	47.2546	47.3421	47.4293	47.5105	47.5912	47.6692	47.7455	47.8218	47.8912	47.9602	48.0293	48.0958	48.1606	48.2253	48.2859	48.3437	48.4014	48.4595	48.5148	48.567	48.6203	48.6737	48.7256	48.7724	48.82	48.8681	48.9162	48.9609	49.0025	49.0441	49.0857	49.1275	49.1698	49.2121	49.2481	49.2839	49.3203	49.3567	49.393	49.4294	49.4658
943	46.4453	46.5567	46.6656	46.7707	46.8733	46.9727	47.07	47.1619	47.2533	47.3407	47.4279	47.5092	47.5898	47.6678	47.7441	47.8205	47.8898	47.9589	48.0279	48.0945	48.1592	48.2239	48.2846	48.3423	48.4001	48.4581	48.5134	48.5657	48.619	48.6724	48.7242	48.771	48.8187	48.8668	48.9149	48.9596	49.0012	49.0428	49.0844	49.1262	49.1685	49.2108	49.2468	49.2826	49.319	49.3554	49.3918	49.4282	49.4646
944	46.444	46.5554	46.6643	46.7693	46.8719	46.9714	47.0687	47.1606	47.2519	47.3394	47.4265	47.5078	47.5884	47.6664	47.7428	47.8191	47.8885	47.9575	48.0266	48.0931	48.1578	48.2225	48.2832	48.341	48.3987	48.4568	48.5121	48.5643	48.6176	48.671	48.7229	48.7697	48.8174	48.8655	48.9136	48.9583	48.9999	49.0415	49.0831	49.1249	49.1672	49.2096	49.2455	49.2814	49.3178	49.3542	49.3905	49.4269	49.4633
945	46.4427	46.5541	46.6629	46.768	46.8706	46.9701	47.0673	47.1592	47.2506	47.338	47.4252	47.5064	47.5871	47.6651	47.7414	47.8177	47.8871	47.9561	48.0252	48.0917	48.1565	48.2212	48.2818	48.3396	48.3974	48.4554	48.5107	48.563	48.6163	48.6697	48.7215	48.7684	48.816	48.8641	48.9123	48.957	48.9986	49.0402	49.0818	49.1236	49.1659	49.2083	49.2443	49.2801	49.3165	49.3529	49.3893	49.4257	49.4621
946	46.4414	46.5528	46.6616	46.7667	46.8693	46.9687	47.066	47.1579	47.2492	47.3367	47.4238	47.5051	47.5857	47.6637	47.74	47.8164	47.8857	47.9548	48.0238	48.0904	48.1551	48.2198	48.2805	48.3382	48.396	48.4541	48.5094	48.5616	48.6149	48.6683	48.7202	48.767	48.8147	48.8628	48.9109	48.9557	48.9973	49.0389	49.0805	49.1223	49.1647	49.207	49.243	49.2789	49.3153	49.3517	49.3881	49.4245	49.4609
947	46.4401	46.5515	46.6603	46.7654	46.868	46.9674	47.0646	47.1566	47.2479	47.3353	47.4225	47.5037	47.5844	47.6624	47.7387	47.815	47.8844	47.9534	48.0225	48.089	48.1537	48.2184	48.2791	48.3369	48.3947	48.4527	48.508	48.5603	48.6136	48.667	48.7189	48.7657	48.8134	48.8615	48.9096	48.9544	48.996	49.0376	49.0792	49.121	49.1634	49.2057	49.2417	49.2776	49.314	49.3504	49.3868	49.4232	49.4597
948	46.4388	46.5502	46.659	46.7641	46.8666	46.9661	47.0633	47.1552	47.2465	47.334	47.4211	47.5024	47.583	47.661	47.7373	47.8136	47.883	47.952	48.0211	48.0876	48.1524	48.2171	48.2778	48.3355	48.3933	48.4514	48.5067	48.5589	48.6123	48.6657	48.7175	48.7644	48.812	48.8602	48.9083	48.953	48.9947	49.0363	49.0779	49.1197	49.1621	49.2044	49.2405	49.2763	49.3127	49.3492	49.3856	49.422	49.4584
949	46.4375	46.5489	46.6577	46.7627	46.8653	46.9647	47.062	47.1539	47.2452	47.3326	47.4198	47.501	47.5816	47.6596	47.7359	47.8123	47.8816	47.9507	48.0197	48.0863	48.151	48.2157	48.2764	48.3342	48.3919	48.45	48.5053	48.5576	48.6109	48.6643	48.7162	48.763	48.8107	48.8588	48.907	48.9517	48.9934	49.035	49.0766	49.1184	49.1608	49.2032	49.2392	49.2751	49.3115	49.3479	49.3843	49.4208	49.4572
950	46.4362	46.5476	46.6564	46.7614	46.864	46.9634	47.0606	47.1525	47.2438	47.3312	47.4184	47.4996	47.5803	47.6583	47.7346	47.8109	47.8803	47.9493	48.0184	48.0849	48.1496	48.2144	48.275	48.3328	48.3906	48.4486	48.504	48.5562	48.6096	48.663	48.7149	48.7617	48.8094	48.8575	48.9057	48.9504	48.9921	49.0337	49.0753	49.1171	49.1595	49.2019	49.2379	49.2738	49.3102	49.3467	49.3831	49.4195	49.456
951	46.435	46.5464	46.6552	46.7602	46.8628	46.9622	47.0594	47.1513	47.2426	47.33	47.4172	47.4984	47.5791	47.657	47.7334	47.8097	47.879	47.9481	48.0171	48.0837	48.1484	48.2131	48.2738	48.3316	48.3894	48.4474	48.5028	48.555	48.6084	48.6618	48.7137	48.7605	48.8082	48.8563	48.9045	48.9492	48.9909	49.0325	49.0742	49.116	49.1584	49.2007	49.2368	49.2727	49.3091	49.3455	49.382	49.4184	49.4549
952	46.434	46.5453	46.6541	46.7592	46.8617	46.9611	47.0583	47.1502	47.2415	47.3289	47.4161	47.4973	47.578	47.6559	47.7323	47.8086	47.8779	47.947	48.016	48.0826	48.1473	48.212	48.2727	48.3305	48.3882	48.4463	48.5016	48.5539	48.6072	48.6607	48.7125	48.7594	48.8071	48.8552	48.9034	48.9481	48.9898	49.0314	49.0731	49.1149	49.1573	49.1997	49.2357	49.2716	49.308	49.3445	49.3809	49.4174	49.4538
953	46.4329	46.5443	46.6531	46.7581	46.8606	46.96	47.0573	47.1491	47.2404	47.3278	47.415	47.4962	47.5768	47.6548	47.7311	47.8075	47.8768	47.9459	48.0149	48.0815	48.1462	48.2109	48.2716	48.3294	48.3871	48.4452	48.5005	48.5528	48.6061	48.6595	48.7114	48.7583	48.806	48.8541	48.9023	48.947	48.9887	49.0303	49.072	49.1138	49.1562	49.1986	49.2346	49.2705	49.307	49.3434	49.3799	49.4163	49.4528
954	46.4319	46.5432	46.652	46.757	46.8596	46.959	47.0562	47.1481	47.2393	47.3267	47.4139	47.4951	47.5757	47.6537	47.73	47.8063	47.8757	47.9447	48.0138	48.0803	48.1451	48.2098	48.2705	48.3282	48.386	48.4441	48.4994	48.5517	48.605	48.6584	48.7103	48.7572	48.8049	48.853	48.9012	48.9459	48.9876	49.0293	49.0709	49.1127	49.1551	49.1975	49.2336	49.2695	49.3059	49.3424	49.3788	49.4153	49.4517
955	46.4308	46.5422	46.6509	46.7559	46.8585	46.9579	47.0551	47.147	47.2382	47.3256	47.4128	47.494	47.5746	47.6526	47.7289	47.8052	47.8746	47.9436	48.0127	48.0792	48.1439	48.2087	48.2693	48.3271	48.3849	48.443	48.4983	48.5506	48.6039	48.6573	48.7092	48.7561	48.8038	48.8519	48.9001	48.9449	48.9865	49.0282	49.0698	49.1117	49.154	49.1964	49.2325	49.2684	49.3049	49.3413	49.3778	49.4142	49.4507
956	46.4298	46.5411	46.6499	46.7549	46.8574	46.9568	47.054	47.1459	47.2371	47.3245	47.4117	47.4929	47.5735	47.6515	47.7278	47.8041	47.8735	47.9425	48.0115	48.0781	48.1428	48.2075	48.2682	48.326	48.3838	48.4418	48.4972	48.5495	48.6028	48.6562	48.7081	48.755	48.8027	48.8508	48.899	48.9438	48.9854	49.0271	49.0687	49.1106	49.153	49.1954	49.2314	49.2673	49.3038	49.3403	49.3767	49.4132	49.4496
957	46.4287	46.54	46.6488	46.7538	46.8563	46.9557	47.0529	47.1448	47.236	47.3234	47.4106	47.4918	47.5724	47.6504	47.7267	47.803	47.8723	47.9414	48.0104	48.077	48.1417	48.2064	48.2671	48.3249	48.3827	48.4407	48.4961	48.5483	48.6017	48.6551	48.707	48.7539	48.8016	48.8497	48.8979	48.9427	48.9843	49.026	49.0676	49.1095	49.1519	49.1943	49.2303	49.2663	49.3027	49.3392	49.3757	49.4121	49.4486
958	46.4277	46.539	46.6477	46.7527	46.8552	46.9546	47.0518	47.1437	47.235	47.3223	47.4095	47.4907	47.5713	47.6493	47.7256	47.8019	47.8712	47.9403	48.0093	48.0759	48.1406	48.2053	48.266	48.3238	48.3815	48.4396	48.4949	48.5472	48.6006	48.654	48.7059	48.7528	48.8005	48.8486	48.8968	48.9416	48.9832	49.0249	49.0666	49.1084	49.1508	49.1932	49.2293	49.2652	49.3017	49.3381	49.3746	49.4111	49.4476
959	46.4266	46.5379	46.6467	46.7517	46.8542	46.9535	47.0507	47.1426	47.2339	47.3212	47.4084	47.4896	47.5702	47.6482	47.7245	47.8008	47.8701	47.9391	48.0082	48.0747	48.1395	48.2042	48.2649	48.3226	48.3804	48.4385	48.4938	48.5461	48.5995	48.6529	48.7048	48.7517	48.7994	48.8475	48.8957	48.9405	48.9821	49.0238	49.0655	49.1073	49.1497	49.1921	49.2282	49.2641	49.3006	49.3371	49.3736	49.41	49.4465
960	46.4256	46.5369	46.6456	46.7506	46.8531	46.9525	47.0496	47.1415	47.2328	47.3201	47.4073	47.4885	47.5691	47.647	47.7233	47.7996	47.869	47.938	48.0071	48.0736	48.1383	48.2031	48.2637	48.3215	48.3793	48.4374	48.4927	48.545	48.5983	48.6518	48.7037	48.7505	48.7983	48.8464	48.8946	48.9394	48.981	49.0227	49.0644	49.1062	49.1487	49.1911	49.2271	49.2631	49.2996	49.336	49.3725	49.409	49.4455
961	46.4245	46.5358	46.6445	46.7495	46.852	46.9514	47.0486	47.1404	47.2317	47.319	47.4062	47.4874	47.568	47.6459	47.7222	47.7985	47.8679	47.9369	48.006	48.0725	48.1372	48.2019	48.2626	48.3204	48.3782	48.4363	48.4916	48.5439	48.5972	48.6507	48.7026	48.7494	48.7971	48.8453	48.8935	48.9383	48.98	49.0216	49.0633	49.1052	49.1476	49.19	49.2261	49.262	49.2985	49.335	49.3715	49.408	49.4444
962	46.4234	46.5347	46.6435	46.7484	46.8509	46.9503	47.0475	47.1393	47.2306	47.3179	47.4051	47.4863	47.5669	47.6448	47.7211	47.7974	47.8668	47.9358	48.0048	48.0714	48.1361	48.2008	48.2615	48.3193	48.3771	48.4351	48.4905	48.5428	48.5961	48.6495	48.7015	48.7483	48.796	48.8442	48.8924	48.9372	48.9789	49.0205	49.0622	49.1041	49.1465	49.1889	49.225	49.2609	49.2974	49.3339	49.3704	49.4069	49.4434
963	46.4224	46.5337	46.6424	46.7474	46.8498	46.9492	47.0464	47.1382	47.2295	47.3168	47.404	47.4852	47.5658	47.6437	47.72	47.7963	47.8656	47.9347	48.0037	48.0703	48.135	48.1997	48.2604	48.3182	48.376	48.434	48.4894	48.5417	48.595	48.6484	48.7003	48.7472	48.7949	48.8431	48.8913	48.9361	48.9778	49.0195	49.0611	49.103	49.1454	49.1878	49.2239	49.2599	49.2964	49.3329	49.3694	49.4059	49.4424
964	46.4213	46.5326	46.6413	46.7463	46.8488	46.9481	47.0453	47.1371	47.2284	47.3157	47.4029	47.4841	47.5646	47.6426	47.7189	47.7952	47.8645	47.9336	48.0026	48.0691	48.1339	48.1986	48.2593	48.317	48.3748	48.4329	48.4882	48.5405	48.5939	48.6473	48.6992	48.7461	48.7938	48.842	48.8902	48.935	48.9767	49.0184	49.06	49.1019	49.1443	49.1868	49.2228	49.2588	49.2953	49.3318	49.3683	49.4048	49.4413
965	46.4203	46.5316	46.6403	46.7452	46.8477	46.947	47.0442	47.136	47.2273	47.3146	47.4018	47.4829	47.5635	47.6415	47.7178	47.7941	47.8634	47.9324	48.0015	48.068	48.1327	48.1975	48.2581	48.3159	48.3737	48.4318	48.4871	48.5394	48.5928	48.6462	48.6981	48.745	48.7927	48.8409	48.8891	48.9339	48.9756	49.0173	49.059	49.1008	49.1433	49.1857	49.2218	49.2577	49.2942	49.3308	49.3673	49.4038	49.4403
966	46.4192	46.5305	46.6392	46.7441	46.8466	46.946	47.0431	47.1349	47.2262	47.3135	47.4006	47.4818	47.5624	47.6404	47.7167	47.793	47.8623	47.9313	48.0004	48.0669	48.1316	48.1963	48.257	48.3148	48.3726	48.4307	48.486	48.5383	48.5917	48.6451	48.697	48.7439	48.7916	48.8398	48.888	48.9328	48.9745	49.0162	49.0579	49.0998	49.1422	49.1846	49.2207	49.2567	49.2932	49.3297	49.3662	49.4027	49.4392
967	46.4182	46.5294	46.6381	46.7431	46.8455	46.9449	47.042	47.1339	47.2251	47.3124	47.3995	47.4807	47.5613	47.6393	47.7156	47.7918	47.8612	47.9302	47.9992	48.0658	48.1305	48.1952	48.2559	48.3137	48.3715	48.4296	48.4849	48.5372	48.5906	48.644	48.6959	48.7428	48.7905	48.8387	48.8869	48.9317	48.9734	49.0151	49.0568	49.0987	49.1411	49.1835	49.2196	49.2556	49.2921	49.3286	49.3652	49.4017	49.4382
968	46.4171	46.5284	46.6371	46.742	46.8445	46.9438	47.0409	47.1328	47.224	47.3113	47.3984	47.4796	47.5602	47.6382	47.7144	47.7907	47.8601	47.9291	47.9981	48.0647	48.1294	48.1941	48.2548	48.3126	48.3704	48.4284	48.4838	48.5361	48.5894	48.6429	48.6948	48.7417	48.7894	48.8376	48.8858	48.9306	48.9723	49.014	49.0557	49.0976	49.14	49.1825	49.2186	49.2545	49.2911	49.3276	49.3641	49.4006	49.4371
969	46.4161	46.5273	46.636	46.7409	46.8434	46.9427	47.0398	47.1317	47.2229	47.3102	47.3973	47.4785	47.5591	47.637	47.7133	47.7896	47.8589	47.928	47.997	48.0636	48.1283	48.193	48.2537	48.3115	48.3692	48.4273	48.4827	48.535	48.5883	48.6418	48.6937	48.7406	48.7883	48.8365	48.8847	48.9295	48.9712	49.0129	49.0546	49.0965	49.139	49.1814	49.2175	49.2535	49.29	49.3265	49.3631	49.3996	49.4361
970	46.415	46.5263	46.6349	46.7399	46.8423	46.9416	47.0388	47.1306	47.2218	47.3091	47.3962	47.4774	47.558	47.6359	47.7122	47.7885	47.8578	47.9269	47.9959	48.0624	48.1272	48.1919	48.2525	48.3103	48.3681	48.4262	48.4816	48.5339	48.5872	48.6407	48.6926	48.7395	48.7872	48.8354	48.8836	48.9284	48.9701	49.0118	49.0535	49.0954	49.1379	49.1803	49.2164	49.2524	49.2889	49.3255	49.362	49.3985	49.4351
971	46.414	46.5252	46.6339	46.7388	46.8412	46.9405	47.0377	47.1295	47.2207	47.308	47.3951	47.4763	47.5569	47.6348	47.7111	47.7874	47.8567	47.9257	47.9948	48.0613	48.126	48.1908	48.2514	48.3092	48.367	48.4251	48.4804	48.5327	48.5861	48.6395	48.6915	48.7384	48.7861	48.8343	48.8825	48.9273	48.969	49.0107	49.0525	49.0943	49.1368	49.1792	49.2154	49.2513	49.2879	49.3244	49.3609	49.3975	49.434
972	46.4129	46.5241	46.6328	46.7377	46.8401	46.9395	47.0366	47.1284	47.2196	47.3069	47.394	47.4752	47.5558	47.6337	47.71	47.7863	47.8556	47.9246	47.9936	48.0602	48.1249	48.1896	48.2503	48.3081	48.3659	48.424	48.4793	48.5316	48.585	48.6384	48.6904	48.7373	48.785	48.8332	48.8814	48.9262	48.9679	49.0097	49.0514	49.0933	49.1357	49.1782	49.2143	49.2503	49.2868	49.3234	49.3599	49.3964	49.433
973	46.4119	46.5231	46.6317	46.7366	46.8391	46.9384	47.0355	47.1273	47.2185	47.3058	47.3929	47.4741	47.5547	47.6326	47.7089	47.7852	47.8545	47.9235	47.9925	48.0591	48.1238	48.1885	48.2492	48.307	48.3648	48.4229	48.4782	48.5305	48.5839	48.6373	48.6893	48.7362	48.7839	48.8321	48.8803	48.9251	48.9668	49.0086	49.0503	49.0922	49.1346	49.1771	49.2132	49.2492	49.2858	49.3223	49.3588	49.3954	49.4319
974	46.4108	46.522	46.6307	46.7356	46.838	46.9373	47.0344	47.1262	47.2174	47.3047	47.3918	47.473	47.5536	47.6315	47.7078	47.784	47.8534	47.9224	47.9914	48.058	48.1227	48.1874	48.2481	48.3059	48.3637	48.4217	48.4771	48.5294	48.5828	48.6362	48.6881	48.7351	48.7828	48.831	48.8792	48.924	48.9658	49.0075	49.0492	49.0911	49.1336	49.176	49.2121	49.2481	49.2847	49.3212	49.3578	49.3943	49.4309
975	46.4097	46.5209	46.6296	46.7345	46.8369	46.9362	47.0333	47.1251	47.2163	47.3036	47.3907	47.4719	47.5524	47.6304	47.7067	47.7829	47.8522	47.9213	47.9903	48.0568	48.1216	48.1863	48.247	48.3047	48.3625	48.4206	48.476	48.5283	48.5817	48.6351	48.687	48.7339	48.7817	48.8299	48.8781	48.9229	48.9647	49.0064	49.0481	49.09	49.1325	49.1749	49.2111	49.2471	49.2836	49.3202	49.3567	49.3933	49.4298
976	46.4087	46.5199	46.6285	46.7334	46.8358	46.9351	47.0322	47.124	47.2152	47.3025	47.3896	47.4708	47.5513	47.6293	47.7055	47.7818	47.8511	47.9202	47.9892	48.0557	48.1204	48.1852	48.2458	48.3036	48.3614	48.4195	48.4749	48.5272	48.5805	48.634	48.6859	48.7328	48.7806	48.8288	48.877	48.9218	48.9636	49.0053	49.047	49.0889	49.1314	49.1739	49.21	49.246	49.2826	49.3191	49.3557	49.3922	49.4288
977	46.4076	46.5188	46.6275	46.7323	46.8348	46.934	47.0311	47.1229	47.2141	47.3014	47.3885	47.4697	47.5502	47.6282	47.7044	47.7807	47.85	47.919	47.9881	48.0546	48.1193	48.184	48.2447	48.3025	48.3603	48.4184	48.4737	48.5261	48.5794	48.6329	48.6848	48.7317	48.7795	48.8277	48.8759	48.9207	48.9625	49.0042	49.0459	49.0879	49.1303	49.1728	49.2089	49.245	49.2815	49.3181	49.3546	49.3912	49.4278
978	46.4066	46.5178	46.6264	46.7313	46.8337	46.933	47.0301	47.1218	47.213	47.3003	47.3874	47.4686	47.5491	47.627	47.7033	47.7796	47.8489	47.9179	47.9869	48.0535	48.1182	48.1829	48.2436	48.3014	48.3592	48.4173	48.4726	48.5249	48.5783	48.6318	48.6837	48.7306	48.7784	48.8266	48.8748	48.9196	48.9614	49.0031	49.0449	49.0868	49.1292	49.1717	49.2079	49.2439	49.2805	49.317	49.3536	49.3902	49.4267
979	46.4055	46.5167	46.6253	46.7302	46.8326	46.9319	47.029	47.1207	47.2119	47.2992	47.3863	47.4675	47.548	47.6259	47.7022	47.7785	47.8478	47.9168	47.9858	48.0524	48.1171	48.1818	48.2425	48.3003	48.3581	48.4162	48.4715	48.5238	48.5772	48.6307	48.6826	48.7295	48.7773	48.8255	48.8737	48.9186	48.9603	49.002	49.0438	49.0857	49.1282	49.1706	49.2068	49.2428	49.2794	49.316	49.3525	49.3891	49.4257
980	46.4045	46.5156	46.6243	46.7291	46.8315	46.9308	47.0279	47.1197	47.2108	47.2981	47.3852	47.4664	47.5469	47.6248	47.7011	47.7773	47.8467	47.9157	47.9847	48.0512	48.116	48.1807	48.2414	48.2992	48.357	48.415	48.4704	48.5227	48.5761	48.6295	48.6815	48.7284	48.7762	48.8244	48.8726	48.9175	48.9592	49.0009	49.0427	49.0846	49.1271	49.1696	49.2057	49.2418	49.2783	49.3149	49.3515	49.3881	49.4246
981	46.4034	46.5146	46.6232	46.7281	46.8304	46.9297	47.0268	47.1186	47.2097	47.297	47.3841	47.4652	47.5458	47.6237	47.7	47.7762	47.8455	47.9146	47.9836	48.0501	48.1148	48.1796	48.2402	48.298	48.3558	48.4139	48.4693	48.5216	48.575	48.6284	48.6804	48.7273	48.7751	48.8233	48.8715	48.9164	48.9581	48.9999	49.0416	49.0835	49.126	49.1685	49.2047	49.2407	49.2773	49.3139	49.3504	49.387	49.4236
982	46.4024	46.5135	46.6221	46.727	46.8294	46.9286	47.0257	47.1175	47.2086	47.2959	47.383	47.4641	47.5447	47.6226	47.6989	47.7751	47.8444	47.9134	47.9825	48.049	48.1137	48.1784	48.2391	48.2969	48.3547	48.4128	48.4682	48.5205	48.5739	48.6273	48.6793	48.7262	48.774	48.8222	48.8704	48.9153	48.957	48.9988	49.0405	49.0824	49.1249	49.1674	49.2036	49.2396	49.2762	49.3128	49.3494	49.386	49.4225
983	46.4013	46.5125	46.6211	46.7259	46.8283	46.9275	47.0246	47.1164	47.2075	47.2948	47.3819	47.463	47.5436	47.6215	47.6977	47.774	47.8433	47.9123	47.9813	48.0479	48.1126	48.1773	48.238	48.2958	48.3536	48.4117	48.467	48.5194	48.5728	48.6262	48.6782	48.7251	48.7729	48.8211	48.8693	48.9142	48.9559	48.9977	49.0394	49.0814	49.1239	49.1663	49.2025	49.2386	49.2751	49.3117	49.3483	49.3849	49.4215
984	46.4003	46.5114	46.62	46.7248	46.8272	46.9265	47.0235	47.1153	47.2064	47.2937	47.3808	47.4619	47.5425	47.6204	47.6966	47.7729	47.8422	47.9112	47.9802	48.0468	48.1115	48.1762	48.2369	48.2947	48.3525	48.4106	48.4659	48.5183	48.5716	48.6251	48.6771	48.724	48.7718	48.82	48.8682	48.9131	48.9548	48.9966	49.0383	49.0803	49.1228	49.1653	49.2014	49.2375	49.2741	49.3107	49.3473	49.3839	49.4205
985	46.3992	46.5103	46.6189	46.7238	46.8261	46.9254	47.0224	47.1142	47.2053	47.2926	47.3797	47.4608	47.5414	47.6193	47.6955	47.7718	47.8411	47.9101	47.9791	48.0456	48.1104	48.1751	48.2358	48.2936	48.3514	48.4094	48.4648	48.5171	48.5705	48.624	48.6759	48.7229	48.7707	48.8189	48.8671	48.912	48.9537	48.9955	49.0373	49.0792	49.1217	49.1642	49.2004	49.2364	49.273	49.3096	49.3462	49.3828	49.4194
986	46.3982	46.5093	46.6179	46.7227	46.8251	46.9243	47.0214	47.1131	47.2043	47.2915	47.3786	47.4597	47.5403	47.6182	47.6944	47.7707	47.84	47.909	47.978	48.0445	48.1092	48.174	48.2346	48.2924	48.3502	48.4083	48.4637	48.516	48.5694	48.6229	48.6748	48.7218	48.7695	48.8178	48.866	48.9109	48.9526	48.9944	49.0362	49.0781	49.1206	49.1631	49.1993	49.2354	49.272	49.3086	49.3452	49.3818	49.4184
987	46.3971	46.5082	46.6168	46.7216	46.824	46.9232	47.0203	47.112	47.2032	47.2904	47.3775	47.4586	47.5391	47.617	47.6933	47.7695	47.8389	47.9079	47.9769	48.0434	48.1081	48.1728	48.2335	48.2913	48.3491	48.4072	48.4626	48.5149	48.5683	48.6218	48.6737	48.7207	48.7684	48.8167	48.8649	48.9098	48.9516	48.9933	49.0351	49.077	49.1195	49.162	49.1982	49.2343	49.2709	49.3075	49.3441	49.3807	49.4173
988	46.396	46.5072	46.6157	46.7205	46.8229	46.9221	47.0192	47.1109	47.2021	47.2893	47.3764	47.4575	47.538	47.6159	47.6922	47.7684	47.8377	47.9067	47.9758	48.0423	48.107	48.1717	48.2324	48.2902	48.348	48.4061	48.4615	48.5138	48.5672	48.6207	48.6726	48.7196	48.7673	48.8156	48.8638	48.9087	48.9505	48.9922	49.034	49.076	49.1185	49.161	49.1972	49.2332	49.2698	49.3065	49.3431	49.3797	49.4163
989	46.395	46.5061	46.6147	46.7195	46.8218	46.921	47.0181	47.1098	47.201	47.2882	47.3753	47.4564	47.5369	47.6148	47.6911	47.7673	47.8366	47.9056	47.9746	48.0412	48.1059	48.1706	48.2313	48.2891	48.3469	48.405	48.4604	48.5127	48.5661	48.6196	48.6715	48.7185	48.7662	48.8145	48.8627	48.9076	48.9494	48.9911	49.0329	49.0749	49.1174	49.1599	49.1961	49.2322	49.2688	49.3054	49.342	49.3786	49.4153
990	46.3939	46.505	46.6136	46.7184	46.8207	46.92	47.017	47.1087	47.1999	47.2871	47.3742	47.4553	47.5358	47.6137	47.69	47.7662	47.8355	47.9045	47.9735	48.0401	48.1048	48.1695	48.2302	48.288	48.3458	48.4039	48.4592	48.5116	48.565	48.6184	48.6704	48.7174	48.7651	48.8134	48.8616	48.9065	48.9483	48.9901	49.0318	49.0738	49.1163	49.1588	49.195	49.2311	49.2677	49.3043	49.341	49.3776	49.4142
991	46.3929	46.504	46.6125	46.7173	46.8197	46.9189	47.0159	47.1076	47.1988	47.286	47.3731	47.4542	47.5347	47.6126	47.6888	47.7651	47.8344	47.9034	47.9724	48.0389	48.1037	48.1684	48.2291	48.2869	48.3447	48.4027	48.4581	48.5105	48.5639	48.6173	48.6693	48.7162	48.764	48.8123	48.8605	48.9054	48.9472	48.989	49.0307	49.0727	49.1152	49.1578	49.194	49.23	49.2667	49.3033	49.3399	49.3765	49.4132
992	46.3918	46.5029	46.6115	46.7163	46.8186	46.9178	47.0148	47.1065	47.1977	47.2849	47.372	47.4531	47.5336	47.6115	47.6877	47.764	47.8333	47.9023	47.9713	48.0378	48.1025	48.1672	48.2279	48.2857	48.3435	48.4016	48.457	48.5093	48.5627	48.6162	48.6682	48.7151	48.7629	48.8112	48.8594	48.9043	48.9461	48.9879	49.0297	49.0716	49.1142	49.1567	49.1929	49.229	49.2656	49.3022	49.3389	49.3755	49.4121
993	46.3908	46.5019	46.6104	46.7152	46.8175	46.9167	47.0137	47.1055	47.1966	47.2838	47.3709	47.452	47.5325	47.6104	47.6866	47.7629	47.8322	47.9012	47.9702	48.0367	48.1014	48.1661	48.2268	48.2846	48.3424	48.4005	48.4559	48.5082	48.5616	48.6151	48.6671	48.714	48.7618	48.8101	48.8583	48.9032	48.945	48.9868	49.0286	49.0705	49.1131	49.1556	49.1918	49.2279	49.2645	49.3012	49.3378	49.3744	49.4111
994	46.3897	46.5008	46.6093	46.7141	46.8164	46.9156	47.0126	47.1044	47.1955	47.2827	47.3698	47.4509	47.5314	47.6093	47.6855	47.7617	47.831	47.9	47.969	48.0356	48.1003	48.165	48.2257	48.2835	48.3413	48.3994	48.4548	48.5071	48.5605	48.614	48.666	48.7129	48.7607	48.809	48.8572	48.9021	48.9439	48.9857	49.0275	49.0695	49.112	49.1545	49.1907	49.2268	49.2635	49.3001	49.3368	49.3734	49.41
995	46.3887	46.4997	46.6083	46.713	46.8153	46.9145	47.0116	47.1033	47.1944	47.2816	47.3686	47.4498	47.5303	47.6082	47.6844	47.7606	47.8299	47.8989	47.9679	48.0345	48.0992	48.1639	48.2246	48.2824	48.3402	48.3983	48.4537	48.506	48.5594	48.6129	48.6649	48.7118	48.7596	48.8079	48.8561	48.901	48.9428	48.9846	49.0264	49.0684	49.1109	49.1535	49.1897	49.2258	49.2624	49.2991	49.3357	49.3724	49.409
996	46.3876	46.4987	46.6072	46.712	46.8143	46.9135	47.0105	47.1022	47.1933	47.2805	47.3675	47.4487	47.5292	47.607	47.6833	47.7595	47.8288	47.8978	47.9668	48.0333	48.0981	48.1628	48.2235	48.2813	48.3391	48.3972	48.4525	48.5049	48.5583	48.6118	48.6637	48.7107	48.7585	48.8068	48.855	48.8999	48.9417	48.9835	49.0253	49.0673	49.1098	49.1524	49.1886	49.2247	49.2614	49.298	49.3347	49.3713	49.408
997	46.3866	46.4976	46.6061	46.7109	46.8132	46.9124	47.0094	47.1011	47.1922	47.2794	47.3664	47.4475	47.5281	47.6059	47.6822	47.7584	47.8277	47.8967	47.9657	48.0322	48.0969	48.1617	48.2223	48.2801	48.338	48.396	48.4514	48.5038	48.5572	48.6107	48.6626	48.7096	48.7574	48.8057	48.8539	48.8988	48.9406	48.9824	49.0242	49.0662	49.1088	49.1513	49.1875	49.2236	49.2603	49.2969	49.3336	49.3703	49.4069
998	46.3855	46.4966	46.6051	46.7098	46.8121	46.9113	47.0083	47.1	47.1911	47.2783	47.3653	47.4464	47.5269	47.6048	47.681	47.7573	47.8266	47.8956	47.9646	48.0311	48.0958	48.1605	48.2212	48.279	48.3368	48.3949	48.4503	48.5027	48.5561	48.6096	48.6615	48.7085	48.7563	48.8046	48.8528	48.8977	48.9395	48.9813	49.0231	49.0651	49.1077	49.1502	49.1865	49.2226	49.2592	49.2959	49.3326	49.3692	49.4059
999	46.3845	46.4955	46.604	46.7088	46.811	46.9102	47.0072	47.0989	47.19	47.2772	47.3642	47.4453	47.5258	47.6037	47.6799	47.7562	47.8255	47.8945	47.9635	48.03	48.0947	48.1594	48.2201	48.2779	48.3357	48.3938	48.4492	48.5016	48.555	48.6084	48.6604	48.7074	48.7552	48.8035	48.8517	48.8966	48.9384	48.9803	49.0221	49.0641	49.1066	49.1492	49.1854	49.2215	49.2582	49.2948	49.3315	49.3682	49.4048
1000	46.3834	46.4944	46.6029	46.7077	46.81	46.9091	47.0061	47.0978	47.1889	47.2761	47.3631	47.4442	47.5247	47.6026	47.6788	47.755	47.8243	47.8933	47.9623	48.0289	48.0936	48.1583	48.219	48.2768	48.3346	48.3927	48.4481	48.5004	48.5538	48.6073	48.6593	48.7063	48.7541	48.8024	48.8506	48.8955	48.9374	48.9792	49.021	49.063	49.1055	49.1481	49.1843	49.2204	49.2571	49.2938	49.3304	49.3671	49.4038
1001	46.3823	46.4934	46.6019	46.7066	46.8089	46.908	47.005	47.0967	47.1878	47.275	47.362	47.4431	47.5236	47.6015	47.6777	47.7539	47.8232	47.8922	47.9612	48.0277	48.0925	48.1572	48.2179	48.2757	48.3335	48.3916	48.447	48.4993	48.5527	48.6062	48.6582	48.7052	48.753	48.8013	48.8495	48.8944	48.9363	48.9781	49.0199	49.0619	49.1044	49.147	49.1833	49.2194	49.256	49.2927	49.3294	49.3661	49.4027
1002	46.3813	46.4923	46.6008	46.7055	46.8078	46.907	47.0039	47.0956	47.1867	47.2739	47.3609	47.442	47.5225	47.6004	47.6766	47.7528	47.8221	47.8911	47.9601	48.0266	48.0913	48.1561	48.2167	48.2746	48.3324	48.3905	48.4458	48.4982	48.5516	48.6051	48.6571	48.7041	48.7519	48.8002	48.8484	48.8934	48.9352	48.977	49.0188	49.0608	49.1034	49.1459	49.1822	49.2183	49.255	49.2917	49.3283	49.365	49.4017
1003	46.3802	46.4913	46.5997	46.7045	46.8067	46.9059	47.0029	47.0945	47.1856	47.2728	47.3598	47.4409	47.5214	47.5993	47.6755	47.7517	47.821	47.89	47.959	48.0255	48.0902	48.1549	48.2156	48.2734	48.3312	48.3893	48.4447	48.4971	48.5505	48.604	48.656	48.703	48.7508	48.7991	48.8473	48.8923	48.9341	48.9759	49.0177	49.0597	49.1023	49.1449	49.1811	49.2172	49.2539	49.2906	49.3273	49.364	49.4007
1004	46.3792	46.4902	46.5987	46.7034	46.8056	46.9048	47.0018	47.0934	47.1845	47.2717	47.3587	47.4398	47.5203	47.5982	47.6744	47.7506	47.8199	47.8889	47.9579	48.0244	48.0891	48.1538	48.2145	48.2723	48.3301	48.3882	48.4436	48.496	48.5494	48.6029	48.6549	48.7019	48.7497	48.798	48.8462	48.8912	48.933	48.9748	49.0166	49.0586	49.1012	49.1438	49.18	49.2162	49.2529	49.2896	49.3262	49.3629	49.3996
1005	46.3781	46.4891	46.5976	46.7023	46.8046	46.9037	47.0007	47.0923	47.1834	47.2706	47.3576	47.4387	47.5192	47.597	47.6733	47.7495	47.8188	47.8878	47.9567	48.0233	48.088	48.1527	48.2134	48.2712	48.329	48.3871	48.4425	48.4949	48.5483	48.6018	48.6538	48.7008	48.7486	48.7969	48.8451	48.8901	48.9319	48.9737	49.0156	49.0576	49.1001	49.1427	49.179	49.2151	49.2518	49.2885	49.3252	49.3619	49.3986
1006	46.3771	46.4881	46.5965	46.7012	46.8035	46.9026	46.9996	47.0913	47.1823	47.2695	47.3565	47.4376	47.5181	47.5959	47.6721	47.7484	47.8176	47.8866	47.9556	48.0222	48.0869	48.1516	48.2123	48.2701	48.3279	48.386	48.4414	48.4938	48.5472	48.6007	48.6527	48.6996	48.7475	48.7958	48.844	48.889	48.9308	48.9726	49.0145	49.0565	49.0991	49.1416	49.1779	49.214	49.2507	49.2874	49.3241	49.3608	49.3975
1007	46.376	46.487	46.5955	46.7002	46.8024	46.9015	46.9985	47.0902	47.1812	47.2684	47.3554	47.4365	47.517	47.5948	47.671	47.7472	47.8165	47.8855	47.9545	48.021	48.0857	48.1505	48.2111	48.269	48.3268	48.3849	48.4403	48.4926	48.5461	48.5996	48.6515	48.6985	48.7464	48.7947	48.8429	48.8879	48.9297	48.9715	49.0134	49.0554	49.098	49.1406	49.1768	49.213	49.2497	49.2864	49.3231	49.3598	49.3965
1008	46.375	46.486	46.5944	46.6991	46.8013	46.9005	46.9974	47.0891	47.1801	47.2673	47.3543	47.4354	47.5159	47.5937	47.6699	47.7461	47.8154	47.8844	47.9534	48.0199	48.0846	48.1493	48.21	48.2678	48.3257	48.3838	48.4392	48.4915	48.5449	48.5984	48.6504	48.6974	48.7453	48.7936	48.8418	48.8868	48.9286	48.9705	49.0123	49.0543	49.0969	49.1395	49.1758	49.2119	49.2486	49.2853	49.322	49.3587	49.3954
1009	46.3739	46.4849	46.5933	46.698	46.8003	46.8994	46.9963	47.088	47.179	47.2662	47.3532	47.4343	47.5147	47.5926	47.6688	47.745	47.8143	47.8833	47.9523	48.0188	48.0835	48.1482	48.2089	48.2667	48.3245	48.3826	48.438	48.4904	48.5438	48.5973	48.6493	48.6963	48.7442	48.7925	48.8407	48.8857	48.9275	48.9694	49.0112	49.0532	49.0958	49.1384	49.1747	49.2109	49.2476	49.2843	49.321	49.3577	49.3944
1010	46.3729	46.4838	46.5923	46.697	46.7992	46.8983	46.9952	47.0869	47.1779	47.2651	47.3521	47.4332	47.5136	47.5915	47.6677	47.7439	47.8132	47.8822	47.9512	48.0177	48.0824	48.1471	48.2078	48.2656	48.3234	48.3815	48.4369	48.4893	48.5427	48.5962	48.6482	48.6952	48.7431	48.7913	48.8396	48.8846	48.9264	48.9683	49.0101	49.0522	49.0947	49.1373	49.1736	49.2098	49.2465	49.2832	49.3199	49.3566	49.3934
1011	46.3718	46.4828	46.5912	46.6959	46.7981	46.8972	46.9941	47.0858	47.1768	47.264	47.351	47.4321	47.5125	47.5904	47.6666	47.7428	47.8121	47.881	47.95	48.0166	48.0813	48.146	48.2067	48.2645	48.3223	48.3804	48.4358	48.4882	48.5416	48.5951	48.6471	48.6941	48.7419	48.7902	48.8385	48.8835	48.9253	48.9672	49.009	49.0511	49.0937	49.1363	49.1725	49.2087	49.2454	49.2822	49.3189	49.3556	49.3923
1012	46.3708	46.4817	46.5901	46.6948	46.797	46.8961	46.9931	47.0847	47.1757	47.2629	47.3499	47.431	47.5114	47.5893	47.6655	47.7417	47.8109	47.8799	47.9489	48.0154	48.0802	48.1449	48.2056	48.2634	48.3212	48.3793	48.4347	48.4871	48.5405	48.594	48.646	48.693	48.7408	48.7891	48.8374	48.8824	48.9242	48.9661	49.008	49.05	49.0926	49.1352	49.1715	49.2077	49.2444	49.2811	49.3178	49.3546	49.3913
1013	46.3697	46.4807	46.5891	46.6937	46.7959	46.8951	46.992	47.0836	47.1746	47.2618	47.3488	47.4299	47.5103	47.5882	47.6644	47.7405	47.8098	47.8788	47.9478	48.0143	48.079	48.1437	48.2044	48.2623	48.3201	48.3782	48.4336	48.486	48.5394	48.5929	48.6449	48.6919	48.7397	48.788	48.8364	48.8813	48.9232	48.965	49.0069	49.0489	49.0915	49.1341	49.1704	49.2066	49.2433	49.28	49.3168	49.3535	49.3902
1014	46.3686	46.4796	46.588	46.6927	46.7949	46.894	46.9909	47.0825	47.1736	47.2607	47.3477	47.4287	47.5092	47.587	47.6632	47.7394	47.8087	47.8777	47.9467	48.0132	48.0779	48.1426	48.2033	48.2611	48.319	48.3771	48.4325	48.4848	48.5383	48.5918	48.6438	48.6908	48.7386	48.7869	48.8353	48.8802	48.9221	48.9639	49.0058	49.0478	49.0904	49.133	49.1693	49.2055	49.2423	49.279	49.3157	49.3525	49.3892
[truncated: 2,586 more rows]
[truncated: 428 more columns]

## Sheet: Sheet2
1000000	1000000	1000000	1000000	1000000	1000000	9	10	11	12	13	14	15	16	17	18	19	20	21	22	23	24	25	26	27	28	29	30	31	32	33	34	35	36	37	38	39	40	41	42	43	44	45	46	47	48	49	50	51	52
[truncated: 1,801 more rows]
[truncated: 426 more columns]
