# Supplementary material for: Numerical simulation research on thermal insulation performance of composite heat-insulation zone structure in hydrothermal high-temperature mine
Source: Sci Rep. 2024 Jun 18;14:14096. doi: 10.1038/s41598-024-64702-4 (PMC11189482; doi:10.1038/s41598-024-64702-4)
Supplement: Supplementary file 1 — Supplementary Information. [file 41598_2024_64702_MOESM1_ESM.zip › Heat-regulating circle scenario 3-4.txt]

% Model:              方案三.mph
% Version:            COMSOL 5.6.0.280
% Date:               Sep 21 2022, 17:17
% Table:              表格: 表格 12 {tbl12} - 点计算: 点计算 1 {pev1}
% grdr (W/(m*K))         t (d)                    温度 (degC), 点: (52.4, 78.1)温度 (degC), 点: (52.5, 78.1)温度 (degC), 点: (52.6, 78.1)温度 (degC), 点: (52.7, 78.1)温度 (degC), 点: (52.8, 78.1)温度 (degC), 点: (52.9, 78.1)温度 (degC), 点: (53, 78.1) 温度 (degC), 点: (53.1, 78.1)温度 (degC), 点: (53.2, 78.1)温度 (degC), 点: (53.3, 78.1)温度 (degC), 点: (53.4, 78.1)温度 (degC), 点: (53.5, 78.1)温度 (degC), 点: (53.6, 78.1)温度 (degC), 点: (53.7, 78.1)温度 (degC), 点: (53.8, 78.1)温度 (degC), 点: (53.9, 78.1)温度 (degC), 点: (54, 78.1) 温度 (degC), 点: (54.1, 78.1)温度 (degC), 点: (54.2, 78.1)温度 (degC), 点: (54.3, 78.1)温度 (degC), 点: (54.4, 78.1)温度 (degC), 点: (54.5, 78.1)温度 (degC), 点: (54.6, 78.1)温度 (degC), 点: (54.7, 78.1)温度 (degC), 点: (54.8, 78.1)温度 (degC), 点: (54.9, 78.1)温度 (degC), 点: (55, 78.1) 温度 (degC), 点: (55.1, 78.1)温度 (degC), 点: (55.2, 78.1)温度 (degC), 点: (55.3, 78.1)温度 (degC), 点: (55.4, 78.1)温度 (degC), 点: (55.5, 78.1)温度 (degC), 点: (55.6, 78.1)温度 (degC), 点: (55.7, 78.1)温度 (degC), 点: (55.8, 78.1)温度 (degC), 点: (55.9, 78.1)温度 (degC), 点: (56, 78.1) 温度 (degC), 点: (56.1, 78.1)温度 (degC), 点: (56.2, 78.1)温度 (degC), 点: (56.3, 78.1)温度 (degC), 点: (56.4, 78.1)温度 (degC), 点: (56.5, 78.1)温度 (degC), 点: (56.6, 78.1)温度 (degC), 点: (56.7, 78.1)温度 (degC), 点: (56.8, 78.1)温度 (degC), 点: (56.9, 78.1)温度 (degC), 点: (57, 78.1) 温度 (degC), 点: (57.1, 78.1)温度 (degC), 点: (57.2, 78.1)温度 (degC), 点: (57.3, 78.1)温度 (degC), 点: (57.4, 78.1)温度 (degC), 点: (57.5, 78.1)温度 (degC), 点: (57.6, 78.1)温度 (degC), 点: (57.7, 78.1)温度 (degC), 点: (57.8, 78.1)温度 (degC), 点: (57.9, 78.1)温度 (degC), 点: (58, 78.1) 温度 (degC), 点: (58.1, 78.1)温度 (degC), 点: (58.2, 78.1)温度 (degC), 点: (58.3, 78.1)温度 (degC), 点: (58.4, 78.1)温度 (degC), 点: (58.5, 78.1)温度 (degC), 点: (58.6, 78.1)温度 (degC), 点: (58.7, 78.1)温度 (degC), 点: (58.8, 78.1)温度 (degC), 点: (58.9, 78.1)温度 (degC), 点: (59, 78.1) 温度 (degC), 点: (59.1, 78.1)温度 (degC), 点: (59.2, 78.1)温度 (degC), 点: (59.3, 78.1)温度 (degC), 点: (59.4, 78.1)温度 (degC), 点: (59.5, 78.1)温度 (degC), 点: (59.6, 78.1)温度 (degC), 点: (59.7, 78.1)温度 (degC), 点: (59.8, 78.1)温度 (degC), 点: (59.9, 78.1)温度 (degC), 点: (60, 78.1) 温度 (degC), 点: (60.1, 78.1)温度 (degC), 点: (60.2, 78.1)温度 (degC), 点: (60.3, 78.1)温度 (degC), 点: (60.4, 78.1)温度 (degC), 点: (60.5, 78.1)温度 (degC), 点: (60.6, 78.1)温度 (degC), 点: (60.7, 78.1)温度 (degC), 点: (60.8, 78.1)温度 (degC), 点: (60.9, 78.1)温度 (degC), 点: (61, 78.1) 温度 (degC), 点: (61.1, 78.1)温度 (degC), 点: (61.2, 78.1)温度 (degC), 点: (61.3, 78.1)温度 (degC), 点: (61.4, 78.1)温度 (degC), 点: (61.5, 78.1)温度 (degC), 点: (61.6, 78.1)温度 (degC), 点: (61.7, 78.1)温度 (degC), 点: (61.8, 78.1)温度 (degC), 点: (61.9, 78.1)温度 (degC), 点: (62, 78.1) 温度 (degC), 点: (62.1, 78.1)温度 (degC), 点: (62.2, 78.1)温度 (degC), 点: (62.3, 78.1)温度 (degC), 点: (62.4, 78.1)温度 (degC), 点: (62.5, 78.1)温度 (degC), 点: (62.6, 78.1)温度 (degC), 点: (62.7, 78.1)温度 (degC), 点: (62.8, 78.1)温度 (degC), 点: (62.9, 78.1)温度 (degC), 点: (63, 78.1) 温度 (degC), 点: (63.1, 78.1)温度 (degC), 点: (63.2, 78.1)温度 (degC), 点: (63.3, 78.1)温度 (degC), 点: (63.4, 78.1)温度 (degC), 点: (63.5, 78.1)温度 (degC), 点: (63.6, 78.1)温度 (degC), 点: (63.7, 78.1)温度 (degC), 点: (63.8, 78.1)温度 (degC), 点: (63.9, 78.1)温度 (degC), 点: (64, 78.1) 温度 (degC), 点: (64.1, 78.1)温度 (degC), 点: (64.2, 78.1)温度 (degC), 点: (64.3, 78.1)温度 (degC), 点: (64.4, 78.1)温度 (degC), 点: (64.5, 78.1)温度 (degC), 点: (64.6, 78.1)温度 (degC), 点: (64.7, 78.1)温度 (degC), 点: (64.8, 78.1)温度 (degC), 点: (64.9, 78.1)温度 (degC), 点: (65, 78.1) 温度 (degC), 点: (65.1, 78.1)温度 (degC), 点: (65.2, 78.1)温度 (degC), 点: (65.3, 78.1)温度 (degC), 点: (65.4, 78.1)温度 (degC), 点: (65.5, 78.1)温度 (degC), 点: (65.6, 78.1)温度 (degC), 点: (65.7, 78.1)温度 (degC), 点: (65.8, 78.1)温度 (degC), 点: (65.9, 78.1)温度 (degC), 点: (66, 78.1) 温度 (degC), 点: (66.1, 78.1)温度 (degC), 点: (66.2, 78.1)温度 (degC), 点: (66.3, 78.1)温度 (degC), 点: (66.4, 78.1)温度 (degC), 点: (66.5, 78.1)温度 (degC), 点: (66.6, 78.1)温度 (degC), 点: (66.7, 78.1)温度 (degC), 点: (66.8, 78.1)温度 (degC), 点: (66.9, 78.1)温度 (degC), 点: (67, 78.1) 温度 (degC), 点: (67.1, 78.1)温度 (degC), 点: (67.2, 78.1)温度 (degC), 点: (67.3, 78.1)温度 (degC), 点: (67.4, 78.1)温度 (degC), 点: (67.5, 78.1)温度 (degC), 点: (67.6, 78.1)温度 (degC), 点: (67.7, 78.1)温度 (degC), 点: (67.8, 78.1)温度 (degC), 点: (67.9, 78.1)温度 (degC), 点: (68, 78.1) 温度 (degC), 点: (68.1, 78.1)温度 (degC), 点: (68.2, 78.1)温度 (degC), 点: (68.3, 78.1)温度 (degC), 点: (68.4, 78.1)温度 (degC), 点: (68.5, 78.1)温度 (degC), 点: (68.6, 78.1)温度 (degC), 点: (68.7, 78.1)温度 (degC), 点: (68.8, 78.1)温度 (degC), 点: (68.9, 78.1)温度 (degC), 点: (69, 78.1) 温度 (degC), 点: (69.1, 78.1)温度 (degC), 点: (69.2, 78.1)温度 (degC), 点: (69.3, 78.1)温度 (degC), 点: (69.4, 78.1)温度 (degC), 点: (69.5, 78.1)温度 (degC), 点: (69.6, 78.1)温度 (degC), 点: (69.7, 78.1)温度 (degC), 点: (69.8, 78.1)温度 (degC), 点: (69.9, 78.1)温度 (degC), 点: (70, 78.1) 温度 (degC), 点: (70.1, 78.1)温度 (degC), 点: (70.2, 78.1)温度 (degC), 点: (70.3, 78.1)温度 (degC), 点: (70.4, 78.1)温度 (degC), 点: (70.5, 78.1)温度 (degC), 点: (70.6, 78.1)温度 (degC), 点: (70.7, 78.1)温度 (degC), 点: (70.8, 78.1)温度 (degC), 点: (70.9, 78.1)温度 (degC), 点: (71, 78.1) 温度 (degC), 点: (71.1, 78.1)温度 (degC), 点: (71.2, 78.1)温度 (degC), 点: (71.3, 78.1)温度 (degC), 点: (71.4, 78.1)温度 (degC), 点: (71.5, 78.1)温度 (degC), 点: (71.6, 78.1)温度 (degC), 点: (71.7, 78.1)温度 (degC), 点: (71.8, 78.1)温度 (degC), 点: (71.9, 78.1)温度 (degC), 点: (72, 78.1) 温度 (degC), 点: (72.1, 78.1)温度 (degC), 点: (72.2, 78.1)温度 (degC), 点: (72.3, 78.1)温度 (degC), 点: (72.4, 78.1)温度 (degC), 点: (72.5, 78.1)温度 (degC), 点: (72.6, 78.1)温度 (degC), 点: (72.7, 78.1)温度 (degC), 点: (72.8, 78.1)温度 (degC), 点: (72.9, 78.1)温度 (degC), 点: (73, 78.1) 温度 (degC), 点: (73.1, 78.1)温度 (degC), 点: (73.2, 78.1)温度 (degC), 点: (73.3, 78.1)温度 (degC), 点: (73.4, 78.1)温度 (degC), 点: (73.5, 78.1)温度 (degC), 点: (73.6, 78.1)温度 (degC), 点: (73.7, 78.1)温度 (degC), 点: (73.8, 78.1)温度 (degC), 点: (73.9, 78.1)温度 (degC), 点: (74, 78.1) 温度 (degC), 点: (74.1, 78.1)温度 (degC), 点: (74.2, 78.1)温度 (degC), 点: (74.3, 78.1)温度 (degC), 点: (74.4, 78.1)温度 (degC), 点: (74.5, 78.1)温度 (degC), 点: (74.6, 78.1)温度 (degC), 点: (74.7, 78.1)温度 (degC), 点: (74.8, 78.1)温度 (degC), 点: (74.9, 78.1)温度 (degC), 点: (75, 78.1) 温度 (degC), 点: (75.1, 78.1)温度 (degC), 点: (75.2, 78.1)温度 (degC), 点: (75.3, 78.1)温度 (degC), 点: (75.4, 78.1)温度 (degC), 点: (75.5, 78.1)温度 (degC), 点: (75.6, 78.1)温度 (degC), 点: (75.7, 78.1)温度 (degC), 点: (75.8, 78.1)温度 (degC), 点: (75.9, 78.1)温度 (degC), 点: (76, 78.1) 温度 (degC), 点: (76.1, 78.1)温度 (degC), 点: (76.2, 78.1)温度 (degC), 点: (76.3, 78.1)温度 (degC), 点: (76.4, 78.1)温度 (degC), 点: (76.5, 78.1)温度 (degC), 点: (76.6, 78.1)温度 (degC), 点: (76.7, 78.1)温度 (degC), 点: (76.8, 78.1)温度 (degC), 点: (76.9, 78.1)温度 (degC), 点: (77, 78.1) 温度 (degC), 点: (77.1, 78.1)温度 (degC), 点: (77.2, 78.1)温度 (degC), 点: (77.3, 78.1)温度 (degC), 点: (77.4, 78.1)温度 (degC), 点: (77.5, 78.1)温度 (degC), 点: (77.6, 78.1)温度 (degC), 点: (77.7, 78.1)温度 (degC), 点: (77.8, 78.1)温度 (degC), 点: (77.9, 78.1)温度 (degC), 点: (78, 78.1) 温度 (degC), 点: (78.1, 78.1)温度 (degC), 点: (78.2, 78.1)温度 (degC), 点: (78.3, 78.1)温度 (degC), 点: (78.4, 78.1)温度 (degC), 点: (78.5, 78.1)温度 (degC), 点: (78.6, 78.1)温度 (degC), 点: (78.7, 78.1)温度 (degC), 点: (78.8, 78.1)温度 (degC), 点: (78.9, 78.1)温度 (degC), 点: (79, 78.1) 温度 (degC), 点: (79.1, 78.1)温度 (degC), 点: (79.2, 78.1)温度 (degC), 点: (79.3, 78.1)温度 (degC), 点: (79.4, 78.1)温度 (degC), 点: (79.5, 78.1)温度 (degC), 点: (79.6, 78.1)温度 (degC), 点: (79.7, 78.1)温度 (degC), 点: (79.8, 78.1)温度 (degC), 点: (79.9, 78.1)温度 (degC), 点: (80, 78.1) 温度 (degC), 点: (80.1, 78.1)温度 (degC), 点: (80.2, 78.1)温度 (degC), 点: (80.3, 78.1)温度 (degC), 点: (80.4, 78.1)温度 (degC), 点: (80.5, 78.1)温度 (degC), 点: (80.6, 78.1)温度 (degC), 点: (80.7, 78.1)温度 (degC), 点: (80.8, 78.1)温度 (degC), 点: (80.9, 78.1)温度 (degC), 点: (81, 78.1) 温度 (degC), 点: (81.1, 78.1)温度 (degC), 点: (81.2, 78.1)温度 (degC), 点: (81.3, 78.1)温度 (degC), 点: (81.4, 78.1)温度 (degC), 点: (81.5, 78.1)温度 (degC), 点: (81.6, 78.1)温度 (degC), 点: (81.7, 78.1)温度 (degC), 点: (81.8, 78.1)温度 (degC), 点: (81.9, 78.1)温度 (degC), 点: (82, 78.1) 温度 (degC), 点: (82.1, 78.1)温度 (degC), 点: (82.2, 78.1)温度 (degC), 点: (82.3, 78.1)温度 (degC), 点: (82.4, 78.1)温度 (degC), 点: (82.5, 78.1)温度 (degC), 点: (82.6, 78.1)温度 (degC), 点: (82.7, 78.1)温度 (degC), 点: (82.8, 78.1)温度 (degC), 点: (82.9, 78.1)温度 (degC), 点: (83, 78.1) 温度 (degC), 点: (83.1, 78.1)温度 (degC), 点: (83.2, 78.1)温度 (degC), 点: (83.3, 78.1)温度 (degC), 点: (83.4, 78.1)温度 (degC), 点: (83.5, 78.1)温度 (degC), 点: (83.6, 78.1)温度 (degC), 点: (83.7, 78.1)温度 (degC), 点: (83.8, 78.1)温度 (degC), 点: (83.9, 78.1)温度 (degC), 点: (84, 78.1) 温度 (degC), 点: (84.1, 78.1)温度 (degC), 点: (84.2, 78.1)温度 (degC), 点: (84.3, 78.1)温度 (degC), 点: (84.4, 78.1)温度 (degC), 点: (84.5, 78.1)温度 (degC), 点: (84.6, 78.1)温度 (degC), 点: (84.7, 78.1)温度 (degC), 点: (84.8, 78.1)温度 (degC), 点: (84.9, 78.1)温度 (degC), 点: (85, 78.1) 温度 (degC), 点: (85.1, 78.1)温度 (degC), 点: (85.2, 78.1)温度 (degC), 点: (85.3, 78.1)温度 (degC), 点: (85.4, 78.1)温度 (degC), 点: (85.5, 78.1)温度 (degC), 点: (85.6, 78.1)温度 (degC), 点: (85.7, 78.1)温度 (degC), 点: (85.8, 78.1)温度 (degC), 点: (85.9, 78.1)温度 (degC), 点: (86, 78.1) 温度 (degC), 点: (86.1, 78.1)温度 (degC), 点: (86.2, 78.1)温度 (degC), 点: (86.3, 78.1)温度 (degC), 点: (86.4, 78.1)温度 (degC), 点: (86.5, 78.1)温度 (degC), 点: (86.6, 78.1)温度 (degC), 点: (86.7, 78.1)温度 (degC), 点: (86.8, 78.1)温度 (degC), 点: (86.9, 78.1)温度 (degC), 点: (87, 78.1) 温度 (degC), 点: (87.1, 78.1)温度 (degC), 点: (87.2, 78.1)温度 (degC), 点: (87.3, 78.1)温度 (degC), 点: (87.4, 78.1)温度 (degC), 点: (87.5, 78.1)温度 (degC), 点: (87.6, 78.1)温度 (degC), 点: (87.7, 78.1)温度 (degC), 点: (87.8, 78.1)温度 (degC), 点: (87.9, 78.1)温度 (degC), 点: (88, 78.1) 温度 (degC), 点: (88.1, 78.1)温度 (degC), 点: (88.2, 78.1)温度 (degC), 点: (88.3, 78.1)温度 (degC), 点: (88.4, 78.1)温度 (degC), 点: (88.5, 78.1)温度 (degC), 点: (88.6, 78.1)温度 (degC), 点: (88.7, 78.1)温度 (degC), 点: (88.8, 78.1)温度 (degC), 点: (88.9, 78.1)温度 (degC), 点: (89, 78.1) 温度 (degC), 点: (89.1, 78.1)温度 (degC), 点: (89.2, 78.1)温度 (degC), 点: (89.3, 78.1)温度 (degC), 点: (89.4, 78.1)温度 (degC), 点: (89.5, 78.1)温度 (degC), 点: (89.6, 78.1)温度 (degC), 点: (89.7, 78.1)温度 (degC), 点: (89.8, 78.1)温度 (degC), 点: (89.9, 78.1)温度 (degC), 点: (90, 78.1) 温度 (degC), 点: (90.1, 78.1)温度 (degC), 点: (90.2, 78.1)温度 (degC), 点: (90.3, 78.1)温度 (degC), 点: (90.4, 78.1)温度 (degC), 点: (90.5, 78.1)温度 (degC), 点: (90.6, 78.1)温度 (degC), 点: (90.7, 78.1)温度 (degC), 点: (90.8, 78.1)温度 (degC), 点: (90.9, 78.1)温度 (degC), 点: (91, 78.1) 温度 (degC), 点: (91.1, 78.1)温度 (degC), 点: (91.2, 78.1)温度 (degC), 点: (91.3, 78.1)温度 (degC), 点: (91.4, 78.1)温度 (degC), 点: (91.5, 78.1)温度 (degC), 点: (91.6, 78.1)温度 (degC), 点: (91.7, 78.1)温度 (degC), 点: (91.8, 78.1)温度 (degC), 点: (91.9, 78.1)温度 (degC), 点: (92, 78.1) 温度 (degC), 点: (92.1, 78.1)温度 (degC), 点: (92.2, 78.1)温度 (degC), 点: (92.3, 78.1)温度 (degC), 点: (92.4, 78.1)温度 (degC), 点: (92.5, 78.1)温度 (degC), 点: (92.6, 78.1)温度 (degC), 点: (92.7, 78.1)温度 (degC), 点: (92.8, 78.1)温度 (degC), 点: (92.9, 78.1)温度 (degC), 点: (93, 78.1) 温度 (degC), 点: (93.1, 78.1)温度 (degC), 点: (93.2, 78.1)温度 (degC), 点: (93.3, 78.1)温度 (degC), 点: (93.4, 78.1)温度 (degC), 点: (93.5, 78.1)温度 (degC), 点: (93.6, 78.1)温度 (degC), 点: (93.7, 78.1)温度 (degC), 点: (93.8, 78.1)温度 (degC), 点: (93.9, 78.1)温度 (degC), 点: (94, 78.1) 温度 (degC), 点: (94.1, 78.1)温度 (degC), 点: (94.2, 78.1)温度 (degC), 点: (94.3, 78.1)温度 (degC), 点: (94.4, 78.1)温度 (degC), 点: (94.5, 78.1)温度 (degC), 点: (94.6, 78.1)温度 (degC), 点: (94.7, 78.1)温度 (degC), 点: (94.8, 78.1)温度 (degC), 点: (94.9, 78.1)温度 (degC), 点: (95, 78.1) 温度 (degC), 点: (95.1, 78.1)温度 (degC), 点: (95.2, 78.1)温度 (degC), 点: (95.3, 78.1)温度 (degC), 点: (95.4, 78.1)温度 (degC), 点: (95.5, 78.1)温度 (degC), 点: (95.6, 78.1)温度 (degC), 点: (95.7, 78.1)温度 (degC), 点: (95.8, 78.1)温度 (degC), 点: (95.9, 78.1)温度 (degC), 点: (96, 78.1) 温度 (degC), 点: (96.1, 78.1)温度 (degC), 点: (96.2, 78.1)温度 (degC), 点: (96.3, 78.1)温度 (degC), 点: (96.4, 78.1)温度 (degC), 点: (96.5, 78.1)温度 (degC), 点: (96.6, 78.1)温度 (degC), 点: (96.7, 78.1)温度 (degC), 点: (96.8, 78.1)温度 (degC), 点: (96.9, 78.1)温度 (degC), 点: (97, 78.1) 温度 (degC), 点: (97.1, 78.1)温度 (degC), 点: (97.2, 78.1)温度 (degC), 点: (97.3, 78.1)温度 (degC), 点: (97.4, 78.1)温度 (degC), 点: (97.5, 78.1)温度 (degC), 点: (97.6, 78.1)温度 (degC), 点: (97.7, 78.1)温度 (degC), 点: (97.8, 78.1)温度 (degC), 点: (97.9, 78.1)温度 (degC), 点: (98, 78.1) 温度 (degC), 点: (98.1, 78.1)温度 (degC), 点: (98.2, 78.1)温度 (degC), 点: (98.3, 78.1)温度 (degC), 点: (98.4, 78.1)温度 (degC), 点: (98.5, 78.1)温度 (degC), 点: (98.6, 78.1)温度 (degC), 点: (98.7, 78.1)温度 (degC), 点: (98.8, 78.1)温度 (degC), 点: (98.9, 78.1)温度 (degC), 点: (99, 78.1) 温度 (degC), 点: (99.1, 78.1)温度 (degC), 点: (99.2, 78.1)温度 (degC), 点: (99.3, 78.1)温度 (degC), 点: (99.4, 78.1)温度 (degC), 点: (99.5, 78.1)温度 (degC), 点: (99.6, 78.1)温度 (degC), 点: (99.7, 78.1)温度 (degC), 点: (99.8, 78.1)温度 (degC), 点: (99.9, 78.1)温度 (degC), 点: (100, 78.1)
0.4                      0                        51.100194839052335       51.09995774768629        51.10000298477189        51.1000012505487         51.09999975250088        51.099999909885526       51.09999997336968        51.099999991532          51.100000004589674       51.100000002760225       51.09999999987269        51.10000000005073        51.100000000544185       51.10000000076445        51.100000000857904       51.1000000009513         51.10000000073006        51.100000000495356       51.10000000026071        51.1000000007121         51.10000000166036        51.10000000260868        51.100000002808144       51.10000000247288        51.10000000213756        51.10000000068959        51.100000000921796       51.1000000047805         51.100000006551966       51.10000000815842        51.1000000095612         51.10000001029039        51.100000008645395       51.10000000566197        51.10000000267837        51.09999999894029        51.09999999450781        51.099999990075275       51.09999998564274        51.09999998156161        51.0999999785671         51.09999997557253        51.09999997380362        51.0999999730069         51.09999998388071        51.09999999475451        51.1000000056282         51.10000001650201        51.10000002737581        51.100000035256755       51.10000004291999        51.100000050583276       51.100000058246565       51.100000065909796       51.10000007380347        51.10000008206737        51.10000008143959        51.10000008026657        51.10000006346189        51.10000004665727        51.100000029852595       51.100000013047975       51.099999996243355       51.099999983749456       51.09999999221037        51.10000000067123        51.099999999911006       51.09999998975104        51.09999997959096        51.099999969430996       51.09999995927103        51.09999994911101        51.09999993895099        51.09999992879102        51.099999918631          51.099999946934645       51.099999977751          51.100000008567235       51.100000039383644       51.10000007019994        51.100000101016235       51.100000107908386       51.10000011301156        51.100000118114735       51.10000012321791        51.10000012832114        51.10000013342437        51.10000013852755        51.10000014363072        51.1000001487339         51.10000015196533        51.100000145906904       51.100000139848646       51.100000133790275       51.1000001277319         51.10000012167359        51.10000011561522        51.1000001095569         51.10000010349853        51.100000097440216       51.100000091381844       51.100000090428466       51.100000091710285       51.10000009299222        51.10000009427415        51.100000095556084       51.100000096838016       51.10000009811995        51.10000009940177        51.1000001006837         51.10000009981536        51.10000009302922        51.1000000862432         51.10000007945706        51.10000007267098        51.1000000658849         51.10000005909882        51.10000005231274        51.1000000455266         51.10000003874052        51.10000003195438        51.100000029180876       51.10000002890126        51.100000028621594       51.10000002834198        51.10000002806231        51.10000002778264        51.10000002750303        51.10000002722336        51.10000002694369        51.10000002666402        51.10000003126777        51.100000038548956       51.10000004583014        51.10000005311133        51.10000006039246        51.10000006767365        51.100000074954835       51.100000082235965       51.10000008951721        51.1000000967984         51.10000009937016        51.10000009692027        51.10000009447032        51.10000009202042        51.100000089570585       51.100000087120634       51.100000084670796       51.1000000822209         51.10000007977101        51.10000007732111        51.100000079412325       51.1000000854134         51.100000091414415       51.10000009741549        51.100000103416505       51.10000010941758        51.100000115418595       51.10000012141967        51.10000012742063        51.1000001334217         51.100000135808955       51.10000013528668        51.100000134764514       51.10000013424235        51.10000013372007        51.100000133197966       51.100000132675746       51.100000132153525       51.100000131631305       51.10000013110914        51.10000013014837        51.10000012887565        51.10000012760298        51.100000126330315       51.10000012505765        51.10000012378492        51.100000122512256       51.10000012123953        51.10000011996692        51.1000001186942         51.100000118279354       51.10000011836354        51.100000118447724       51.10000011853185        51.10000011861604        51.100000118700166       51.10000011878435        51.10000011886848        51.10000011895272        51.10000011903685        51.10000011939934        51.100000119931224       51.10000012046305        51.10000012099488        51.100000121526705       51.10000012205853        51.100000122590416       51.10000012312224        51.10000012365413        51.100000124185954       51.10000012392999        51.100000123460745       51.10000012299156        51.10000012252226        51.10000012205302        51.100000121583776       51.100000121114476       51.10000012064529        51.10000012017605        51.100000119706806       51.10000011866805        51.1000001175733         51.100000116478554       51.10000011538375        51.100000114289          51.10000011319431        51.100000112099565       51.10000011100476        51.10000010991007        51.100000110205656       51.1000001132129         51.10000011622026        51.10000011922756        51.10000012223492        51.10000012524222        51.100000128249576       51.100000131256934       51.100000134264235       51.100000137271536       51.100000139501105       51.10000014138717        51.10000014327329        51.10000014515924        51.10000014704542        51.10000014893143        51.10000015081755        51.100000152703615       51.10000015458968        51.10000015647569        51.10000015749847        51.100000148632205       51.100000139765996       51.10000013089973        51.10000012203352        51.10000011316731        51.10000010430099        51.10000009543484        51.100000086568514       51.10000007770236        51.10000006992556        51.10000006229427        51.100000054662985       51.1000000470317         51.100000039400356       51.10000003176907        51.100000024137785       51.10000001650644        51.10000002364541        51.1000000366256         51.1000000496058         51.10000006258599        51.100000075566186       51.100000088546494       51.10000010152663        51.10000011450683        51.10000011885961        51.10000010093137        51.10000008300307        51.10000006507482        51.10000004714652        51.10000002921822        51.10000001128998        51.09999999336168        51.09999997543338        51.09999995750513        51.09999993957683        51.09999992164859        51.09999990372029        51.099999885792045       51.09999987279315        51.09999987934077        51.09999988588828        51.09999987786284        51.099999856898194       51.099999841331          51.099999854371504       51.09999986741201        51.099999880452515       51.09999989349302        51.099999906533526       51.09999991957403        51.09999993261454        51.099999945654986       51.09999995869555        51.099999971736054       51.09999998477656        51.09999999781712        51.10000001085757        51.10000001566959        51.100000004235255       51.099999992800974       51.099999981366636       51.099999969932355       51.09999995849796        51.09999994706368        51.09999993562934        51.09999992419506        51.09999991276072        51.09999990132644        51.09999988989205        51.099999878457766       51.09999986702343        51.09999986540129        51.099999888056345       51.099999893709196       51.099999868852706       51.099999861741594       51.09999987264689        51.09999988355224        51.09999989445748        51.09999990536278        51.099999916268075       51.09999992717343        51.09999993807867        51.099999948983964       51.09999995988926        51.099999970794556       51.09999998169985        51.09999999260515        51.100000003510445       51.10000000671346        51.099999995935036       51.09999998515656        51.09999997437808        51.09999996359966        51.099999952821236       51.09999994204276        51.099999931264335       51.099999920485914       51.099999909707435       51.09999989892901        51.099999888150535       51.099999877372056       51.099999866593635       51.099999855815156       51.09999987003886        51.09999987481115        51.0999998542585         51.09999986540947        51.099999876560446       51.09999988771142        51.099999898862336       51.09999991001342        51.09999992116434        51.09999993231537        51.099999943466344       51.09999995461732        51.099999965768234       51.09999997691921        51.09999998807018        51.099999999221154       51.100000010372185       51.10000001517267        51.09999999964322        51.099999984113765       51.099999968584314       51.09999995305486        51.09999993752541        51.09999992199596        51.09999990646651        51.09999989093711        51.09999987540766        51.09999985987821        51.09999984434876        51.09999982881931        51.099999813289855       51.09999979776046        51.09999980649769        51.099999826887085       51.099999829792694       51.09999984486262        51.099999871218245       51.09999989757381        51.099999923929374       51.09999995028505        51.09999997664062        51.10000000299624        51.100000029351804       51.100000055707426       51.10000008206305        51.10000010841861        51.100000134774234       51.100000161129856       51.10000018748542        51.100000213840985       51.100000187471665       51.10000015684932        51.10000012622692        51.100000095604514       51.10000006498211        51.10000003435971        51.10000000373725        51.099999973114905       51.0999999424925         51.09999991187004        51.09999988124764        51.09999985062524        51.09999982000278        51.09999978938043        51.099999767964675       51.0999997637129         51.09999976656502        51.099999775846186       51.099999807077836       51.09999983830937        51.099999869540966       51.0999999007725         51.099999932004096       51.09999996323563        51.099999994467225       51.10000002569882        51.100000056930355       51.10000008816189        51.100000119393485       51.10000015062508        51.100000181856615       51.10000021308821        51.10000020848372        51.10000017700736        51.100000145531055       51.10000011405481        51.100000082578504       51.1000000511022         51.10000001962595        51.09999998814965        51.09999995667329        51.09999992519698        51.09999989372068        51.09999986224449        51.09999983076818        51.09999979929188        51.099999767815575       51.09999976150954        51.09999976221167        51.099999774135426       51.09999980179879        51.09999983425337        51.09999986670789        51.09999989916241        51.099999931616935       51.0999999640714         51.09999999652598        51.10000002898039        51.10000006143491        51.100000093889435       51.10000012634396        51.10000015879848        51.100000191253          51.100000223707525       51.10000024724707        51.100000233439914       51.10000021963282        51.10000020582572        51.10000019201857        51.100000178211474       51.10000016440432        51.10000015059728        51.10000013679007        51.10000012298303        51.10000010917594        51.100000095368785       51.10000008156169        51.100000067754536       51.10000005394738        51.100000030071385       51.10000000000002
0.4                      1                        50.97783204889873        51.011992451245305       51.03662157809731        51.054031550773686       51.06726720574642        51.07673428937676        51.08340997762514        51.08762487940078        51.091562617683564       51.09370033738571        51.09571085875609        51.09677709911659        51.097746176089686       51.09839203027485        51.098817344807          51.09924265933927        51.099407048745604       51.099560250731486       51.09971345271737        51.099806375957996       51.09985504799886        51.09990372003972        51.0999327510292         51.0999477530313         51.0999627550334         51.09997714820929        51.09998506223366        51.099988143704536       51.099991494267044       51.09999486609382        51.09999758992819        51.09999817078244        51.09999881250633        51.099999488547894       51.1000001645894         51.10000048119451        51.10000046702464        51.10000045285477        51.1000004386849         51.100000448439005       51.10000053219733        51.10000061595565        51.100000599851          51.10000058278729        51.10000058644607        51.100000590104855       51.10000059376364        51.10000059742242        51.100000601081206       51.10000059824307        51.10000059493234        51.100000591621665       51.10000058831099        51.100000585000316       51.10000058957536        51.10000061388587        51.10000060196586        51.10000058088474        51.100000297168094       51.10000001345145        51.09999972973475        51.0999994460181         51.0999991623014         51.09999913970853        51.10000038646217        51.10000163321581        51.10000198764851        51.10000143246907        51.10000087728963        51.10000032211025        51.09999976693081        51.09999921175131        51.09999865657193        51.09999810139249        51.09999754621305        51.10000224448919        51.100007285947186       51.100012327405125       51.100017368863064       51.100022410321          51.10002745177894        51.10002912199485        51.10003054011611        51.10003195823742        51.10003337635874        51.10003479448005        51.10003621260137        51.10003763072268        51.10003904884394        51.100040466965254       51.100041477738216       51.10004046685242        51.10003945596651        51.10003844508071        51.10003743419486        51.10003642330901        51.10003541242321        51.10003440153736        51.100033390651504       51.10003237976571        51.100031368879854       51.10003108494277        51.100031119319056       51.1000311536954         51.10003118807174        51.10003122244808        51.10003125682442        51.100031291200764       51.100031325577106       51.10003135995345        51.100031009819986       51.10002960148927        51.100028193158664       51.100026784827946       51.10002537649723        51.10002396816657        51.10002255983585        51.10002115150519        51.10001974317447        51.10001833484381        51.10001692651315        51.100016331898644       51.10001624303982        51.10001615418099        51.100016065322166       51.100015976463396       51.10001588760451        51.100015798745744       51.10001570988686        51.10001562102809        51.10001553216921        51.10001647392596        51.100017980759446       51.100019487592874       51.10002099442636        51.10002250125979        51.10002400809327        51.10002551492664        51.10002702176013        51.100028528593555       51.10003003542704        51.10003063900331        51.10003027944617        51.10002991988904        51.100029560331905       51.10002920077477        51.100028841217636       51.1000284816605         51.10002812210337        51.10002776254623        51.1000274029891         51.10002794970603        51.10002927670365        51.10003060370127        51.10003193069883        51.10003325769645        51.10003458469396        51.10003591169158        51.10003723868914        51.100038565686816       51.10003989268438        51.10004042906661        51.10004032896825        51.10004022886989        51.100040128771525       51.10004002867311        51.1000399285748         51.10003982847638        51.10003972837802        51.10003962827966        51.1000395281813         51.100039377333815       51.10003919040446        51.10003900347516        51.10003881654586        51.100038629616506       51.10003844268721        51.10003825575785        51.100038068828496       51.1000378818992         51.1000376949699         51.10003761497529        51.100037597175          51.100037579374714       51.100037561574425       51.100037543774135       51.100037525973846       51.10003750817356        51.10003749037327        51.10003747257298        51.10003745477269        51.100037493092714       51.100037565554885       51.10003763801706        51.10003771047923        51.1000377829414         51.100037855403514       51.100037927865685       51.10003800032786        51.10003807278997        51.10003814525214        51.10003811975275        51.10003806772755        51.10003801570235        51.100037963677096       51.10003791165184        51.10003785962664        51.10003780760138        51.10003775557618        51.100037703550925       51.10003765152567        51.100037483432004       51.100037303940496       51.10003712444893        51.10003694495737        51.1000367654658         51.100036585974294       51.10003640648273        51.100036226991165       51.1000360474996         51.10003614341775        51.10003677652742        51.10003740963714        51.10003804274686        51.10003867585658        51.100039308966245       51.10003994207591        51.10004057518563        51.10004120829535        51.10004184140507        51.10004219899861        51.10004243492057        51.10004267084253        51.100042906764486       51.100043142686445       51.10004337860846        51.10004361453042        51.10004385045238        51.10004408637428        51.1000443222963         51.10004439746609        51.1000426313737         51.10004086528136        51.100039099188905       51.10003733309651        51.10003556700411        51.10003380091172        51.10003203481938        51.10003026872698        51.10002850263453        51.10002691486375        51.10002535090257        51.100023786941335       51.1000222229801         51.10002065901887        51.100019095057576       51.1000175310964         51.100015967135164       51.1000173568392         51.10001991463588        51.100022472432556       51.100025030229176       51.10002758802591        51.10003014582253        51.10003270361926        51.10003526141588        51.100035986656735       51.10003197915552        51.1000279716543         51.100023964153024       51.10001995665186        51.10001594915059        51.10001194164943        51.10000793414821        51.10000392664705        51.09999991914583        51.09999591164461        51.099991904143394       51.099987896642176       51.099983889141015       51.0999809207749         51.099982072882085       51.09998322498922        51.099981599831096       51.09997750877403        51.099974525277446       51.099977412084854       51.09998029889232        51.0999831856999         51.099986072507306       51.09998895931477        51.099991846122236       51.09999473292976        51.09999761973722        51.10000050654469        51.100003393352154       51.100006280159675       51.100009166967084       51.100012053774606       51.10001307605478        51.10001041701986        51.10000775798494        51.10000509895002        51.1000024399151         51.099999780880125       51.09999712184526        51.09999446281034        51.09999180377537        51.09998914474045        51.099986485705585       51.09998382667061        51.09998116763569        51.09997850860077        51.09997784313157        51.09998211010628        51.09998318751502        51.09997854145439        51.09997747291027        51.099980036524585       51.09998260013896        51.09998516375322        51.09998772736765        51.099990290981964       51.09999285459628        51.0999954182106         51.09999798182497        51.10000054543934        51.10000310905366        51.100005672667976       51.10000823628235        51.100010799896666       51.10001153712801        51.10000895904943        51.10000638097074        51.100003802892104       51.10000122481347        51.09999864673483        51.099996068656196       51.09999349057756        51.099990912498924       51.09998833442029        51.09998575634165        51.09998317826302        51.09998060018438        51.099978022105745       51.099975444027166       51.099977902715636       51.09997873317752        51.09997488276531        51.09997745279691        51.09998002282862        51.09998259286027        51.099985162891926       51.09998773292364        51.09999030295529        51.099992872986945       51.099995443018656       51.09999801305031        51.100000583081965       51.10000315311356        51.10000572314527        51.100008293176984       51.10001086320864        51.10001205834192        51.100008852004294       51.10000564566667        51.100002439329046       51.09999923299142        51.0999960266538         51.099992820316174       51.099989613978494       51.09998640764093        51.099983201303246       51.09997999496562        51.099976788628055       51.099973582290374       51.099970375952694       51.09996716961513        51.09996879765066        51.09997280919015        51.099974002245744       51.099977514622026       51.099983178807406       51.09998884299284        51.09999450717828        51.10000017136372        51.1000058355491         51.100011499734535       51.100017163919915       51.10002282810535        51.10002849229079        51.10003415647623        51.100039820661664       51.10004548484699        51.100051149032424       51.100056813217805       51.10005143369392        51.100045163316395       51.10003889293881        51.10003262256129        51.10002635218376        51.10002008180618        51.100013811428596       51.10000754105113        51.100001270673545       51.09999500029596        51.09998872991849        51.09998245954091        51.099976189163385       51.0999699187858         51.09996537373627        51.09996404520018        51.09996477553045        51.099966952981674       51.099973278610435       51.099979604239195       51.0999859298679         51.09999225549666        51.09999858112542        51.10000490675418        51.10001123238288        51.10001755801164        51.10002388364035        51.10003020926911        51.10003653489787        51.10004286052663        51.10004918615533        51.100055511784035       51.10005457582969        51.100048194751935       51.10004181367435        51.10003543259671        51.100029051519016       51.100022670441376       51.10001628936374        51.10000990828604        51.1000035272084         51.09999714613076        51.099990765053064       51.099984383975425       51.099978002897785       51.099971621820146       51.099965240742506       51.099963705413074       51.09996375485764        51.09996634337102        51.0999720803498         51.099978775702425       51.09998547105516        51.09999216640779        51.09999886176041        51.100005557113036       51.10001225246572        51.10001894781834        51.100025643170966       51.10003233852365        51.10003903387633        51.10004572922895        51.10005242458158        51.10005911993426        51.10006383742336        51.1000602692136         51.10005670100378        51.10005313279396        51.10004956458408        51.10004599637432        51.10004242816444        51.10003885995468        51.10003529174486        51.10003172353504        51.10002815532522        51.1000245871154         51.10002101890558        51.1000174506957         51.10001388248588        51.100007734808344       51.10000000000002
0.4                      2                        50.85701355338756        50.92225946904426        50.969924760090805       51.004230653232014       51.03067435595301        51.04991524081606        51.06372144708746        51.07262142033596        51.08096879436624        51.0856308013108         51.09003235433903        51.09243083382307        51.09462320367629        51.09610563316198        51.097103943864965       51.098102254568005       51.09850346721316        51.098879078693926       51.09925469017469        51.09948620006253        51.09961192355638        51.09973764705023        51.09981370304865        51.099854283111426       51.0998948631742         51.09993386131384        51.09995567095649        51.09996459828682        51.09997425434517        51.09998396798915        51.09999184823437        51.099993665233          51.099995637366135       51.09999769696242        51.099999756558645       51.10000076721707        51.10000081258005        51.10000085794297        51.1000009033059         51.100001007318724       51.10000129275335        51.10000157818797        51.100001540079234       51.10000149442419        51.100001460798694       51.10000142717331        51.100001393547814       51.10000135992232        51.10000132629693        51.10000123628214        51.10000114216609        51.10000104804999        51.100000953934          51.1000008598179         51.10000079462435        51.10000080363625        51.10000074891076        51.10000068651789        51.100000404310094       51.100000122102244       51.099999839894394       51.099999557686544       51.099999275478694       51.099999447807704       51.10000182968196        51.10000421155621        51.10000497014204        51.10000407398354        51.100003177825045       51.100002281666605       51.10000138550811        51.10000048934961        51.099999593191114       51.09999869703262        51.09999780087412        51.100006763681904       51.10001637052636        51.10002597737076        51.10003558421522        51.10004519105962        51.10005479790402        51.10005807363302        51.10006087593405        51.10006367823519        51.10006648053627        51.10006928283735        51.100072085138436       51.10007488743952        51.1000776897406         51.100080492041684       51.10008250103846        51.10008057288684        51.10007864473533        51.10007671658377        51.10007478843221        51.100072860280704       51.10007093212914        51.10006900397764        51.100067075826075       51.10006514767451        51.10006321952301        51.10006265586793        51.10006268969306        51.10006272351825        51.10006275734338        51.10006279116857        51.100062824993756       51.10006285881889        51.100062892644075       51.10006292646926        51.100062224796375       51.10005949898266        51.10005677316906        51.10005404735534        51.100051321541685       51.100048595728026       51.10004586991431        51.10004314410071        51.100040418286994       51.10003769247339        51.10003496665962        51.10003381185237        51.10003363348545        51.10003345511859        51.10003327675173        51.10003309838481        51.10003292001795        51.10003274165109        51.100032563284174       51.10003238491731        51.100032206550395       51.10003402765949        51.10003694506213        51.10003986246477        51.100042779867465       51.100045697270104       51.1000486146728         51.10005153207544        51.10005444947808        51.100057366880776       51.10006028428347        51.10006146495482        51.100060793767966       51.10006012258117        51.10005945139437        51.100058780207576       51.10005810902078        51.10005743783398        51.100056766647185       51.10005609546039        51.10005542427359        51.100056501804374       51.1000590849398         51.10006166807517        51.1000642512106         51.10006683434597        51.10006941748139        51.10007200061682        51.10007458375219        51.100077166887615       51.10007975002304        51.10008079681921        51.100080606793654       51.100080416768094       51.10008022674265        51.10008003671703        51.100079846691585       51.10007965666614        51.10007946664052        51.10007927661502        51.10007908658952        51.100078803322845       51.10007845376322        51.10007810420359        51.100077754643905       51.10007740508422        51.100077055524594       51.10007670596491        51.10007635640528        51.1000760068456         51.10007565728591        51.100075503816925       51.100075464396184       51.10007542497556        51.10007538555476        51.100075346134076       51.100075306713336       51.10007526729265        51.10007522787197        51.10007518845123        51.10007514903049        51.10007521806972        51.100075353093075       51.10007548811649        51.1000756231399         51.1000757581632         51.10007589318661        51.10007602820997        51.10007616323327        51.10007629825668        51.100076433280094       51.10007638786362        51.10007629358802        51.100076199312355       51.10007610503675        51.10007601076114        51.10007591648548        51.100075822209874       51.10007572793427        51.10007563365866        51.100075539383056       51.10007522067161        51.100074879920726       51.10007453916984        51.10007419841895        51.100073857668065       51.10007351691718        51.10007317616629        51.1000728354154         51.10007249466446        51.100072685387374       51.100073912759285       51.10007514013125        51.10007636750322        51.10007759487519        51.100078822247156       51.10008004961912        51.10008127699109        51.10008250436306        51.100083731735026       51.1000844079428         51.100084840749275       51.10008527355569        51.100085706362165       51.10008613916858        51.100086571975          51.10008700478147        51.10008743758789        51.100087870394304       51.10008830320072        51.1000884270843         51.10008501255243        51.10008159802055        51.10007818348856        51.100074768956745       51.100071354424756       51.10006793989294        51.100064525361006       51.10006111082913        51.1000576962972         51.10005462455604        51.1000515985844         51.100048572612764       51.10004554664113        51.10004252066949        51.10003949469785        51.100036468726216       51.10003344275458        51.100036123414384       51.100041060888486       51.10004599836253        51.100050935836634       51.10005587331068        51.10006081078478        51.10006574825883        51.10007068573293        51.1000720648683         51.100064254270876       51.10005644367334        51.10004863307586        51.10004082247838        51.100033011880896       51.100025201283415       51.100017390685935       51.100009580088454       51.10000176949097        51.09999395889355        51.09998614829601        51.09997833769853        51.09997052710105        51.099964730781835       51.0999669216626         51.09996911254336        51.099965970912024       51.09995809461026        51.09995236048189        51.09995798032401        51.09996360016612        51.09996922000835        51.09997483985052        51.09998045969269        51.099986079534915       51.09999169937703        51.099997319219256       51.10000293906137        51.100008558903596       51.10001417874577        51.10001979858794        51.10002541843005        51.10002740114726        51.10002220273964        51.1000170043319         51.100011805924225       51.100006607516605       51.10000140910887        51.09999621070119        51.09999101229357        51.09998581388584        51.09998061547816        51.09997541707054        51.099970218662804       51.09996502025513        51.099959821847506       51.09995847678738        51.09996666560926        51.09996873384904        51.09995981910089        51.099957816077506       51.099962830346556       51.09996784461566        51.09997285888471        51.09997787315376        51.09998288742287        51.09998790169192        51.09999291596097        51.099997930230074       51.100002944499124       51.100007958768174       51.100012973037224       51.10001798730639        51.10002300157538        51.10002444096153        51.10001939110373        51.10001434124581        51.10000929138795        51.10000424153009        51.09999919167228        51.09999414181442        51.099989091956616       51.099984042098754       51.09997899224089        51.09997394238309        51.099968892525226       51.099963842667364       51.0999587928095         51.09995374295164        51.0999584233096         51.09996000655036        51.09995262072471        51.09995764225056        51.09996266377641        51.099967685302204       51.099972706828          51.09997772835379        51.09998274987959        51.09998777140544        51.09999279293129        51.09999781445708        51.10000283598288        51.10000785750867        51.100012879034466       51.10001790056032        51.10002292208617        51.10002527117035        51.10001906495012        51.100012858729826       51.10000665250959        51.10000044628936        51.099994240069066       51.099988033848774       51.09998182762854        51.099975621408305       51.09996941518801        51.09996320896778        51.099957002747544       51.099950796527196       51.09994459030696        51.09993838408673        51.09994150529491        51.09994923630546        51.099951647781495       51.09995851677871        51.099969521355376       51.09998052593198        51.09999153050853        51.100002535085196       51.1000135396618         51.100024544238465       51.10003554881507        51.100046553391735       51.10005755796834        51.10006856254495        51.10007956712161        51.10009057169816        51.100101576274824       51.10011258085137        51.10010217822378        51.10009004875923        51.10007791929468        51.10006578983007        51.10005366036552        51.10004153090097        51.1000294014363         51.10001727197175        51.10000514250714        51.09999301304259        51.09998088357804        51.09996875411343        51.099956624648826       51.099944495184275       51.099935675328595       51.099933025546534       51.09993446773086        51.09993873275846        51.09995095882789        51.09996318489749        51.09997541096692        51.09998763703646        51.09999986310601        51.100012089175436       51.10002431524498        51.100036541314466       51.10004876738395        51.100060993453496       51.10007321952298        51.100085445592526       51.100097671661956       51.1001098977315         51.1001080903967         51.100095760065074       51.10008342973339        51.100071099401816       51.10005876907019        51.10004643873856        51.10003410840699        51.10002177807536        51.10000944774373        51.0999971174121         51.09998478708047        51.099972456748844       51.09996012641727        51.099947796085644       51.09993546575407        51.09993244826097        51.09993252007041        51.09993754168909        51.09994864030119        51.09996158871337        51.099974537125604       51.09998748553784        51.100000433950015       51.10001338236225        51.10002633077448        51.10003927918666        51.100052227598894       51.10006517601107        51.10007812442325        51.10009107283554        51.100104021247716       51.10011696966001        51.10012606455723        51.10011901624489        51.100111967932605       51.10010491962032        51.10009787130798        51.10009082299575        51.10008377468341        51.10007672637113        51.10006967805879        51.1000626297465         51.10005558143416        51.10004853312182        51.100041484809594       51.1000344364972         51.10002738818491        51.100015257629195       51.10000000000002
0.4                      3                        50.74237223644559        50.82545574380322        50.889966296756484       50.93910496462337        50.97864029400381        51.00888248004776        51.03163877737677        51.04710457353673        51.06174922540379        51.0704817824344         51.07879639671938        51.08359111109252        51.08802363942738        51.0911055295561         51.09326756335793        51.09542959715969        51.096357367488736       51.09723221756195        51.09810706763511        51.09865981960081        51.09897611598984        51.09929241237893        51.099487470261465       51.099595931277975       51.09970439229454        51.09980883675735        51.09986846932304        51.09989431550201        51.099922103874974       51.09995004572431        51.099972818296976       51.09997849551735        51.09998454622132        51.099990807491054       51.099997068760786       51.100000268313124       51.1000006502897         51.10000103226622        51.10000141424274        51.10000193420757        51.10000288101202        51.10000382781652        51.10000373703036        51.100003613487445       51.100003422300745       51.10000323111399        51.10000303992729        51.10000284874053        51.10000265755383        51.10000217453245        51.10000167028534        51.10000116603828        51.10000066179123        51.10000015754417        51.0999997567821         51.099999625114265       51.09999940153051        51.099999212211          51.100000005195284       51.100000798179565       51.100001591163846       51.10000238414818        51.10000317713241        51.10000436446688        51.10000746877347        51.100010573080056       51.10001193165948        51.10001151068343        51.10001108970738        51.100010668731386       51.10001024775528        51.10000982677923        51.10000940580318        51.10000898482707        51.10000856385102        51.100020169427125       51.10003256063737        51.10004495184751        51.100057343057756       51.10006973426795        51.10008212547814        51.10008677547762        51.10009084660521        51.10009491773292        51.10009898886051        51.1001030599881         51.10010713111575        51.10011120224334        51.10011527337093        51.10011934449858        51.10012231444773        51.100119819277666       51.10011732410766        51.100114828937535       51.10011233376747        51.10010983859752        51.10010734342745        51.10010484825739        51.10010235308732        51.10009985791726        51.10009736274725        51.100096532436794       51.10009643112835        51.10009632982002        51.100096228511575       51.10009612720319        51.1000960258948         51.10009592458641        51.100095823278025       51.10009572196964        51.1000946596601         51.100090952609776       51.100087245559564       51.100083538509296       51.10007983145903        51.10007612440876        51.10007241735843        51.100068710308165       51.10006500325795        51.10006129620763        51.10005758915736        51.100056000749646       51.10005572915924        51.10005545756877        51.10005518597825        51.10005491438778        51.10005464279726        51.100054371206795       51.10005409961627        51.10005382802581        51.10005355643523        51.100056025693675       51.10005999773341        51.10006396977309        51.100067941812824       51.1000719138525         51.100075885892295       51.10007985793197        51.10008382997171        51.10008780201139        51.10009177405118        51.100093436179236       51.10009263527314        51.10009183436699        51.1000910334609         51.10009023255469        51.1000894316486         51.10008863074245        51.100087829836355       51.10008702893026        51.10008622802411        51.10008778112115        51.10009136095948        51.1000949407977         51.10009852063604        51.10010210047437        51.10010568031265        51.10010926015087        51.10011283998921        51.10011641982754        51.10011999966582        51.10012146255093        51.100121221194286       51.1001209798377         51.10012073848111        51.10012049712452        51.10012025576793        51.100120014411345       51.10011977305476        51.10011953169817        51.10011929034158        51.100118944525775       51.10011852444097        51.100118104356284       51.10011768427154        51.10011726418679        51.10011684410205        51.10011642401736        51.100116003932555       51.10011558384787        51.10011516376312        51.10011496124133        51.10011488525629        51.10011480927125        51.100114733286205       51.10011465730122        51.100114581316234       51.10011450533119        51.10011442934615        51.100114353361164       51.10011427737618        51.100114348181194       51.10011450828938        51.10011466839762        51.10011482850575        51.100114988613996       51.10011514872218        51.100115308830425       51.100115468938554       51.10011562904674        51.100115789154984       51.100115745126914       51.10011564582334        51.100115546519646       51.10011544721601        51.10011534791238        51.100115248608745       51.10011514930511        51.10011505000148        51.100114950697844       51.10011485139421        51.10011444781367        51.10011401435332        51.10011358089298        51.10011314743258        51.10011271397224        51.100112280511894       51.10011184705161        51.10011141359121        51.100110980130864       51.10011126238692        51.100112940660665       51.10011461893447        51.100116297208274       51.10011797548202        51.100119653755826       51.10012133202963        51.10012301030338        51.10012468857724        51.100126366850986       51.10012721467416        51.100127695759284       51.100128176844464       51.100128657929645       51.10012913901477        51.10012962009995        51.10013010118513        51.10013058227031        51.100131063355434       51.100131544440615       51.100131615304804       51.100126987479996       51.10012235965519        51.10011773183032        51.100113104005516       51.10010847618071        51.1001038483559         51.10009922053109        51.100094592706284       51.10008996488148        51.100085793264554       51.100081682560585       51.10007757185667        51.10007346115276        51.10006935044885        51.100065239744936       51.10006112904097        51.100057018337054       51.10006062351522        51.100067280110466       51.10007393670577        51.10008059330107        51.10008724989632        51.100093906491566       51.10010056308687        51.10010721968217        51.10010898473854        51.100098116951415       51.10008724916429        51.100076381377164       51.10006551359004        51.10005464580291        51.10004377801579        51.100032910228606       51.10002204244154        51.10001117465441        51.10000030686729        51.09998943908016        51.09997857129298        51.09996770350591        51.099959588890044       51.0999623914002         51.099965193910236       51.099960938443644       51.09995041628815        51.09994280071834        51.09995059066614        51.099958380613884       51.09996617056174        51.0999739605096         51.099981750457346       51.09998954040515        51.09999733035295        51.10000512030069        51.10001291024855        51.100020700196296       51.100028490144155       51.10003628009201        51.10004407003976        51.10004678506914        51.10003948020011        51.10003217533102        51.10002487046194        51.10001756559291        51.10001026072382        51.10000295585479        51.09999565098576        51.099988346116675       51.09998104124759        51.09997373637856        51.09996643150953        51.09995912664044        51.099951821771356       51.09994973414484        51.09996055492422        51.09996329029576        51.099951516926694       51.099949087239224       51.09995614394569        51.09996320065221        51.099970257358734       51.09997731406526        51.09998437077172        51.099991427478244       51.099998484184766       51.10000554089129        51.10001259759781        51.10001965430433        51.100026711010855       51.10003376771738        51.10004082442384        51.1000428384707         51.10003569891762        51.10002855936443        51.10002141981124        51.100014280258165       51.10000714070503        51.1000000011519         51.09999286159871        51.099985722045574       51.09997858249244        51.09997144293931        51.09996430338617        51.09995716383304        51.09995002427985        51.099942884726715       51.099948895572425       51.09995093994917        51.09994119649525        51.09994823996891        51.09995528344274        51.09996232691651        51.09996937039023        51.099976413864          51.09998345733777        51.09999050081154        51.099997544285316       51.10000458775903        51.1000116312328         51.100018674706575       51.10002571818035        51.10003276165412        51.100039805127835       51.10004316263519        51.10003472023459        51.10002627783388        51.10001783543328        51.10000939303262        51.100000950631966       51.09999250823131        51.099984065830654       51.09997562343           51.09996718102934        51.099958738628686       51.09995029622803        51.099941853827374       51.09993341142672        51.09992496902606        51.09992907890353        51.099939442669324       51.0999431856481         51.099952848524595       51.09996800373801        51.099983158951375       51.099998314164736       51.100013469378155       51.100028624591516       51.10004377980488        51.10005893501824        51.1000740902316         51.10008924544502        51.10010440065838        51.10011955587174        51.10013471108516        51.10014986629852        51.100165021511884       51.10015091598433        51.1001344501052         51.10011798422602        51.10010151834683        51.100085052467705       51.10006858658852        51.100052120709336       51.10003565483021        51.10001918895102        51.10000272307184        51.099986257192654       51.09996979131353        51.099953325434285       51.0999368595551         51.099924760203635       51.09992080132963        51.09992289287095        51.09992892310072        51.09994547378528        51.099962024469846       51.09997857515441        51.09999512583903        51.10001167652359        51.100028227208156       51.10004477789272        51.10006132857734        51.100077879261846       51.10009442994641        51.10011098063097        51.10012753131559        51.100144082000156       51.10016063268472        51.10015819384745        51.100141515651444       51.100124837455496       51.10010815925955        51.1000914810636         51.10007480286765        51.100058124671705       51.10004144647576        51.10002476827975        51.10000809008386        51.09999141188791        51.09997473369191        51.09995805549596        51.099941377299956       51.099924699104065       51.09992038688608        51.09992037555037        51.09992725633674        51.09994232585393        51.099959887971465       51.09997745008906        51.099995012206534       51.10001257432401        51.100030136441546       51.100047698559024       51.10006526067656        51.10008282279409        51.10010038491157        51.100117947029105       51.10013550914664        51.100153071264174       51.10017063338171        51.10018283952115        51.10017260830716        51.100162377093284       51.100152145879406       51.100141914665414       51.100131683451536       51.1001214522376         51.100111221023724       51.10010098980979        51.100090758595854       51.10008052738186        51.10007029616793        51.10006006495405        51.100049833740115       51.10003960252618        51.10002205278556        51.10000000000002
0.4                      4                        50.631616187870236       50.73095126887114        50.81103808144741        50.874087973598364       50.92603730723624        50.96685262040188        50.99833560694424        51.020320651937936       51.04123592404284        51.054127253953425       51.06645126101375        51.07376653933159        51.08056643605744        51.08536641343261        51.08880518702068        51.0922439606087         51.093774803887186       51.09522384278404        51.09667288168089        51.09760300123378        51.09815217626584        51.098701351297905       51.099044903277786       51.0992415851552         51.09943826703261        51.099627977388025       51.09973823604946        51.09978831140944        51.09984191967317        51.09989580711442        51.099939944070854       51.09995183512848        51.09996433304508        51.09997717310216        51.09999001315924        51.099996818055615       51.09999806903568        51.09999932001563        51.10000057099563        51.100002041702226       51.10000419208973        51.10000634247723        51.10000626022725        51.100006111887296       51.100005872550696       51.10000563321398        51.100005393877325       51.10000515454067        51.10000491520401        51.1000040476589         51.10000313442305        51.1000022211872         51.1000013079514         51.10000039471555        51.09999967503552        51.09999945808045        51.09999904710884        51.09999871371127        51.100000604254774       51.10000249479833        51.10000438534189        51.10000627588545        51.10000816642889        51.10001037998052        51.100014163703634       51.10001794742675        51.10001990875628        51.10002001237825        51.10002011600017        51.10002021962214        51.10002032324405        51.10002042686597        51.10002053048794        51.10002063410985        51.10002073773177        51.10003479913871        51.10004977233746        51.100064745536145       51.10007971873483        51.10009469193352        51.100109665132265       51.1001156465033         51.100120955483874       51.10012626446445        51.10013157344497        51.100136882425545       51.10014219140612        51.1001475003867         51.100152809367216       51.10015811834779        51.100162030388276       51.10015900945268        51.10015598851703        51.10015296758138        51.100149946645786       51.100146925710135       51.10014390477454        51.10014088383889        51.10013786290324        51.100134841967645       51.10013182103205        51.10013072941405        51.10013048259799        51.10013023578199        51.10012998896593        51.100129742149875       51.10012949533393        51.100129248517874       51.10012900170187        51.10012875488587        51.100127337880394       51.100122700433644       51.10011806298701        51.100113425540314       51.10010878809362        51.10010415064687        51.100099513200234       51.1000948757536         51.10009023830685        51.1000856008601         51.100080963413404       51.100078961063105       51.10007859652575        51.10007823198839        51.10007786745092        51.100077502913564       51.10007713837615        51.10007677383874        51.10007640930132        51.10007604476391        51.100075680226496       51.10007876336692        51.1000837368361         51.10008871030533        51.10009368377456        51.10009865724385        51.10010363071308        51.10010860418231        51.10011357765154        51.100118551120715       51.10012352459           51.10012565178232        51.10012474401981        51.100123836257296       51.100122928494784       51.10012202073227        51.100121112969816       51.100120205207304       51.10011929744479        51.100118389682336       51.10011748191977        51.10011949886393        51.100124033911584       51.100128568959235       51.100133104006886       51.100137639054594       51.10014217410219        51.10014670914984        51.100151244197434       51.10015577924514        51.10016031429274        51.100162178656376       51.100161893000234       51.100161607344035       51.10016132168789        51.10016103603175        51.10016075037561        51.10016046471941        51.100160179063266       51.10015989340707        51.100159607750925       51.10015920894489        51.10015872969109        51.10015825043729        51.10015777118349        51.100157291929634       51.10015681267578        51.10015633342198        51.10015585416812        51.10015537491438        51.10015489566052        51.100154647940315       51.100154534882506       51.10015442182464        51.10015430876683        51.10015419570897        51.10015408265116        51.10015396959329        51.10015385653543        51.10015374347768        51.100153630419754       51.10015370036098        51.1001538816339         51.100154062906824       51.10015424417975        51.100154425452615       51.100154606725596       51.10015478799846        51.10015496927139        51.10015515054437        51.100155331817234       51.10015529123689        51.10015519058345        51.10015508993007        51.10015498927669        51.10015488862325        51.10015478796987        51.10015468731649        51.10015458666311        51.10015448600973        51.10015438535629        51.10015390478429        51.10015338690454        51.10015286902478        51.10015235114497        51.10015183326516        51.10015131538546        51.10015079750559        51.100150279625836       51.10014976174608        51.10015013333191        51.100152239836575       51.10015434634124        51.10015645284591        51.100158559350575       51.10016066585524        51.10016277235985        51.10016487886446        51.10016698536913        51.100169091873795       51.100170092652206       51.10017060512729        51.10017111760237        51.1001716300774         51.10017214255248        51.10017265502756        51.1001731675027         51.10017367997767        51.100174192452755       51.100174704927895       51.10017471214297        51.100168932089616       51.10016315203626        51.1001573719829         51.100151591929546       51.10014581187613        51.100140031822775       51.100134251769475       51.10012847171606        51.100122691662705       51.10011747612532        51.100112335962194       51.10010719579907        51.100102055636          51.100096915472875       51.10009177530975        51.100086635146624       51.100081494983556       51.100085973153284       51.10009425510668        51.100102537060025       51.100110819013366       51.10011910096671        51.10012738292011        51.10013566487339        51.10014394682679        51.10014606403246        51.10013226021704        51.10011845640156        51.1001046525862         51.10009084877072        51.10007704495524        51.10006324113988        51.10004943732446        51.10003563350898        51.10002182969362        51.100008025878196       51.099994222062776       51.099980418247355       51.099966614431935       51.0999562659822         51.09995961906361        51.09996297214502        51.09995766130203        51.09994465786946        51.09993528467612        51.09994515251691        51.0999550203577         51.09996488819854        51.09997475603933        51.09998462388012        51.099994491720906       51.100004359561694       51.10001422740254        51.100024095243384       51.100033963084115       51.10004383092496        51.10005369876575        51.100063566606536       51.10006697773491        51.10005764075629        51.10004830377767        51.10003896679899        51.10002962982037        51.10002029284169        51.10001095586307        51.10000161888445        51.09999228190577        51.09998294492715        51.09997360794853        51.099964270969906       51.099954933991285       51.099945597012606       51.09994276753309        51.09995603878855        51.09995939422936        51.09994495638301        51.09994216189443        51.099951188600585       51.09996021530674        51.09996924201289        51.09997826871904        51.099987295425194       51.09999632213135        51.1000053488375         51.10001437554365        51.1000234022498         51.100032428955956       51.10004145566211        51.10005048236826        51.10005950907441        51.10006207566278        51.10005291563505        51.10004375560732        51.10003459557953        51.10002543555174        51.10001627552401        51.100007115496226       51.099997955468496       51.099988795440765       51.09997963541298        51.099970475385305       51.09996131535752        51.09995215532973        51.099942995301944       51.09993383527416        51.09994105929826        51.09994352694849        51.09993159040249        51.099940583126          51.099949575849564       51.09995856857307        51.09996756129658        51.099976554020145       51.09998554674371        51.09999453946722        51.100003532190726       51.100012524914234       51.10002151763774        51.10003051036131        51.10003950308487        51.10004849580832        51.10005748853189        51.100061826596175       51.100051263670025       51.10004070074376        51.10003013781761        51.100019574891405       51.10000901196514        51.09999844903899        51.09998788611273        51.09997732318658        51.09996676026037        51.099956197334166       51.09994563440796        51.09993507148175        51.09992450855549        51.09991394562934        51.09991897470286        51.099931814962645       51.09993688908878        51.09994925035943        51.099968372465014       51.09998749457043        51.100006616675955       51.100025738781426       51.1000448608869         51.100063982992424       51.10008310509795        51.10010222720348        51.10012134930895        51.10014047141442        51.10015959351995        51.100178715625475       51.100197837730946       51.100216959836416       51.10019934728314        51.10017877148596        51.10015819568878        51.10013761989154        51.10011704409442        51.10009646829724        51.100075892499945       51.10005531670282        51.1000347409057         51.10001416510846        51.099993589311225       51.099973013514045       51.099952437716865       51.099931861919686       51.09991663581832        51.09991138310596        51.09991411279668        51.099921855041885       51.099942499499434       51.099963143956984       51.099983788414534       51.10000443287208        51.10002507732963        51.100045721787126       51.100066366244675       51.100087010702225       51.100107655159775       51.10012829961727        51.10014894407482        51.100169588532424       51.10019023298992        51.100210877447466       51.10020784349666        51.100187054209414       51.10016626492228        51.10014547563509        51.10012468634784        51.10010389706065        51.100083107773514       51.100062318486266       51.10004152919913        51.10002073991194        51.09999995062475        51.0999791613375         51.09995837205037        51.09993758276312        51.09991679347593        51.09991121831138        51.0999111048863         51.09991974471967        51.099938566913806       51.09996048855703        51.09998241020031        51.10000433184359        51.100026253486874       51.100048175130155       51.10007009677338        51.10009201841666        51.10011394005994        51.10013586170322        51.1001577833465         51.100179704989785       51.100201626633066       51.100223548276404       51.10023867020243        51.100225306639004       51.10021194307552        51.100198579512096       51.10018521594861        51.100171852385245       51.100158488821705       51.10014512525834        51.1001317616948         51.10011839813137        51.100105034567946       51.10009167100446        51.10007830744104        51.100064943877555       51.10005158031413        51.10002871373183        51.10000000000002
0.4                      5                        50.532869150609486       50.64355356762121        50.735294269125006       50.80940695692249        50.87167582557532        50.9217408187709         50.96125997973479        50.98962031732208        51.01672381344969        51.03404660487661        51.0506777566784         51.06089788874954        51.07045834813238        51.07734307680039        51.082407914481394       51.08747275216234        51.08984317011982        51.09209806219144        51.09435295426306        51.095833920250186       51.09674673714579        51.09765955404157        51.098242757869          51.0985905294109         51.09893830095274        51.09927453768802        51.09947499588827        51.09957189600203        51.09967508575505        51.09977877252891        51.099864278406756       51.09988965811277        51.09991592449916        51.099942690786236       51.099969457073314       51.09998424543244        51.099988010984646       51.0999917765368         51.099995542089005       51.0999996165238         51.10000464642576        51.10000967632777        51.10000979182007        51.100009782782195       51.10000983347612        51.10000988417005        51.10000993486398        51.100009985557904       51.10001003625183        51.10000881040298        51.10000749170888        51.100006173014776       51.10000485432079        51.10000353562663        51.10000254849399        51.10000241746508        51.10000176183166        51.10000123134307        51.100004288580635       51.100007345818085       51.10001040305565        51.1000134602931         51.10001651753055        51.10001979195363        51.100024122135494       51.10002845231736        51.1000310249168         51.100031805875744       51.100032586834686       51.10003336779357        51.10003414875257        51.100034929711455       51.10003571067034        51.10003649162928        51.100037272588224       51.10005321201908        51.100070141676554       51.10008707133392        51.10010400099145        51.10012093064887        51.10013786030635        51.100145040451935       51.10015149154896        51.10015794264598        51.10016439374294        51.100170844839965       51.10017729593699        51.10018374703401        51.10019019813103        51.10019664922805        51.10020144506194        51.100198025869815       51.10019460667769        51.10019118748545        51.10018776829327        51.10018434910114        51.1001809299089         51.100177510716776       51.100174091524536       51.10017067233241        51.10016725314023        51.10016591674457        51.100165492355586       51.10016506796666        51.10016464357773        51.1001642191888         51.10016379479987        51.10016337041088        51.10016294602201        51.10016252163308        51.100160768293904       51.10015535759305        51.100149946892316       51.10014453619152        51.10013912549073        51.10013371478999        51.100128304089196       51.1001228933884         51.100117482687665       51.10011207198687        51.10010666128602        51.10010430575346        51.100103849124366       51.10010339249533        51.10010293586629        51.100102479237194       51.1001020226081         51.100101565979          51.10010110934991        51.10010065272087        51.10010019609172        51.10010378719687        51.100109597635935       51.100115408075          51.10012121851412        51.10012702895324        51.10013283939236        51.10013864983148        51.10014446027054        51.100150270709605       51.100156081148725       51.10015862273747        51.10015767878593        51.10015673483434        51.100155790882695       51.10015484693116        51.10015390297957        51.10015295902798        51.10015201507639        51.1001510711248         51.10015012717321        51.10015257174166        51.10015793374595        51.100163295750235       51.10016865775452        51.10017401975887        51.100179381763155       51.100184743767386       51.10019010577173        51.10019546777602        51.100200829780306       51.100203050462596       51.10020274224058        51.10020243401863        51.10020212579661        51.10020181757466        51.1002015093527         51.100201201130744       51.10020089290873        51.100200584686775       51.10020027646476        51.100199854214566       51.10019935089201        51.10019884756946        51.10019834424685        51.10019784092435        51.10019733760174        51.10019683427919        51.100196330956635       51.10019582763408        51.10019532431153        51.10019504330671        51.10019489160425        51.10019473990184        51.100194588199315       51.10019443649685        51.100194284794384       51.10019413309192        51.10019398138945        51.10019382968699        51.10019367798452        51.1001937389338         51.10019392925477        51.10019411957569        51.100194309896665       51.10019450021764        51.10019469053856        51.10019488085953        51.10019507118051        51.100195261501426       51.1001954518224         51.10019542105448        51.10019533042049        51.10019523978656        51.10019514915257        51.10019505851858        51.10019496788459        51.1001948772506         51.10019478661667        51.10019469598274        51.10019460534875        51.10019407213434        51.10019349545888        51.100192918783364       51.100192342107846       51.100191765432385       51.100191188756924       51.100190612081406       51.100190035405944       51.100189458730426       51.100189912835674       51.10019237749731        51.100194842159          51.10019730682063        51.100199771482266       51.10020223614396        51.10020470080565        51.10020716546728        51.100209630128916       51.100212094790606       51.10021319084757        51.10021368251074        51.100214174173914       51.10021466583697        51.1002151575002         51.10021564916326        51.10021614082643        51.100216632489605       51.100217124152664       51.100217615815836       51.10021752652693        51.10021078298939        51.10020403945185        51.100197295914256       51.100190552376716       51.10018380883912        51.10017706530164        51.10017032176404        51.10016357822644        51.10015683468896        51.10015074818375        51.10014474940567        51.100138750627536       51.100132751849515       51.10012675307138        51.1001207542933         51.10011475551522        51.10010875673714        51.10011394863403        51.1001235661322         51.10013318363042        51.10014280112853        51.10015241862669        51.10016203612486        51.10017165362302        51.10018127112119        51.100183636090605       51.1001672707456         51.1001509054006         51.10013454005559        51.10011817471053        51.10010180936558        51.10008544402058        51.10006907867552        51.10005271333051        51.100036347985565       51.10001998264056        51.100003617295556       51.099987251950495       51.09997088660549        51.09995856538848        51.09996228031628        51.09996599524402        51.09995980971604        51.099944833697805       51.099934085590576       51.09994574630349        51.09995740701646        51.099969067729376       51.09998072844235        51.09999238915532        51.10000404986829        51.100015710581204       51.10002737129412        51.10003903200709        51.100050692720004       51.100062353432975       51.100074014145946       51.10008567485886        51.10008967015443        51.100078530880864       51.100067391607354       51.100056252333786       51.100045113060276       51.10003397378671        51.1000228345132         51.10001169523969        51.10000055596612        51.09998941669255        51.09997827741904        51.09996713814547        51.09995599887196        51.099944859598395       51.099941290470895       51.09995645126003        51.099960281304334       51.09994377906099        51.09994081098455        51.099951583791665       51.09996235659878        51.09997312940584        51.09998390221301        51.09999467502007        51.100005447827186       51.100016220634245       51.10002699344136        51.10003776624848        51.10004853905559        51.10005931186271        51.100070084669824       51.10008085747688        51.100083908238275       51.10007294169077        51.10006197514315        51.100051008595585       51.10004004204802        51.100029075500515       51.10001810895295        51.10000714240539        51.099996175857825       51.09998520931032        51.099974242762755       51.09996327621525        51.099952309667685       51.09994134312012        51.09993037657256        51.09993845118214        51.099941225076066       51.09992760400519        51.09993832127509        51.099949038544935       51.09995975581478        51.09997047308457        51.09998119035447        51.09999190762437        51.100002624894216       51.10001334216406        51.10002405943396        51.10003477670375        51.10004549397365        51.10005621124344        51.10006692851334        51.100077645783244       51.1000828782727         51.1000705522996         51.100058226326325       51.100045900353166       51.10003357438006        51.10002124840685        51.10000892243369        51.09999659646053        51.09998427048731        51.09997194451415        51.09995961854105        51.09994729256789        51.09993496659462        51.099922640621514       51.0999103146483         51.09991604818282        51.09993088194733        51.09993728612278        51.0999520506511         51.09997457171079        51.09999709277042        51.10001961383011        51.100042134889804       51.10006465594944        51.10008717700913        51.10010969806876        51.100132219128454       51.1001547401882         51.100177261247836       51.10019978230753        51.10022230336716        51.100244824426795       51.100267345486486       51.100246831336676       51.10022284570175        51.100198860066826       51.1001748744319         51.100150888796975       51.10012690316205        51.100102917527124       51.100078931892256       51.10005494625733        51.100030960622405       51.10000697498742        51.099982989352554       51.09995900371757        51.099935018082704       51.099917137355646       51.09991063795252        51.09991397115061        51.0999232610161         51.099947285734686       51.09997131045321        51.0999953351718         51.100019359890325       51.10004338460891        51.10006740932738        51.10009143404591        51.10011545876449        51.10013948348302        51.100163508201604       51.10018753292013        51.100211557638715       51.10023558235724        51.10025960707583        51.10025609048648        51.100231921952115       51.10020775341786        51.10018358488361        51.10015941634924        51.10013524781493        51.10011107928062        51.10008691074637        51.10006274221206        51.10003857367781        51.10001440514344        51.09999023660913        51.09996606807488        51.09994189954057        51.09991773100626        51.099910991118804       51.09991071704991        51.09992080646623        51.099942706813295       51.09996820233653        51.0999936978597         51.10001919338288        51.100044688905996       51.10007018442917        51.10009567995235        51.100121175475465       51.10014667099858        51.100172166521816       51.100197662044934       51.100223157568166       51.10024865309134        51.10027414861452        51.10029158219197        51.10027524253087        51.10025890286988        51.10024256320878        51.100226223547736       51.10020988388669        51.10019354422559        51.1001772045646         51.1001608649035         51.100144525242456       51.10012818558141        51.10011184592031        51.100095506259265       51.100079166598164       51.10006282693712        51.100034959846994       51.10000000000002
0.4                      6                        50.4429522687272         50.56138143525527        50.661891929586886       50.74497298020924        50.81602133296349        50.87436288332725        50.921410487248295       50.95604026725249        50.98927140195053        51.01122616124394        51.03238339305665        51.04579094491669        51.05840108038706        51.06764016626448        51.074587924146385       51.081535682028175       51.08491957299532        51.08815065967639        51.0913817463574         51.093541116754295       51.09491372494057        51.09628633312684        51.09717621655926        51.09772130482713        51.098266393095          51.098794200685916       51.099113956545125       51.09927429580432        51.09944453881042        51.099615564431815       51.09975714845001        51.099801365930375       51.0998467840638         51.09989287911225        51.09993897416069        51.09996496518738        51.09997245528882        51.09997994539026        51.09998743549164        51.09999532908574        51.10000447080483        51.10001361252387        51.100014064880554       51.10001431580582        51.10001490519244        51.10001549457911        51.10001608396567        51.10001667335234        51.100017262739016       51.100015697865786       51.10001397630941        51.100012254753096       51.10001053319684        51.100008811640464       51.10000759489736        51.10000767568687        51.10000673327852        51.100005966718754       51.1000102414846         51.100014516250326       51.10001879101617        51.100023065781954       51.10002734054774        51.10003170132342        51.10003648020091        51.10004125907841        51.10004444921236        51.100046019816375       51.10004759042039        51.1000491610244         51.100050731628414       51.10005230223237        51.100053872836384       51.1000554434404         51.10005701404441        51.10007440664117        51.100092832809025       51.10011125897688        51.100129685144736       51.10014811131259        51.10016653748045        51.100174818902815       51.100182341721734       51.100189864540766       51.10019738735974        51.10020491017872        51.10021243299775        51.100219955816726       51.1002274786357         51.100235001454735       51.100240638216064       51.100236914523975       51.10023319083183        51.10022946713974        51.100225743447595       51.100222019755506       51.10021829606342        51.10021457237133        51.10021084867918        51.100207124987094       51.100203401295005       51.10020183227607        51.1002012067367         51.10020058119744        51.100199955658184       51.10019933011887        51.10019870457961        51.1001980790403         51.10019745350104        51.100196827961724       51.10019475179058        51.10018868338153        51.10018261497254        51.10017654656349        51.100170478154496       51.100164409745446       51.100158341336396       51.1001522729274         51.10014620451835        51.1001401361093         51.10013406770025        51.10013140366209        51.10013085557017        51.10013030747825        51.10012975938639        51.10012921129447        51.100128663202554       51.10012811511069        51.10012756701872        51.100127018926855       51.10012647083494        51.10013049202439        51.1001370185071         51.10014354498986        51.10015007147257        51.10015659795533        51.1001631244381         51.10016965092092        51.100176177403625       51.10018270388639        51.1001892303691         51.10019214909863        51.100191220919214       51.100190292739796       51.10018936456032        51.100188436380904       51.100187508201486       51.10018658002207        51.100185651842594       51.10018472366323        51.10018379548376        51.10018664104206        51.10019273569958        51.10019883035699        51.10020492501445        51.100211019671974       51.10021711432944        51.100223208986904       51.10022930364437        51.100235398301834       51.100241492959356       51.10024403675459        51.10024372194749        51.10024340714034        51.1002430923333         51.100242777526205       51.100242462719166       51.10024214791201        51.10024183310492        51.10024151829782        51.10024120349067        51.10024077952119        51.100240277939065       51.10023977635683        51.10023927477454        51.10023877319236        51.10023827161007        51.10023777002789        51.100237268445596       51.10023676686342        51.10023626528124        51.10023595975201        51.10023576824909        51.100235576746286       51.10023538524348        51.10023519374067        51.10023500223781        51.100234810735          51.10023461923214        51.10023442772933        51.10023423622647        51.100234282207396       51.100234472667125       51.10023466312674        51.100234853586414       51.10023504404603        51.1002352345057         51.100235424965376       51.10023561542499        51.100235805884665       51.100235996344395       51.100235980068874       51.10023590781401        51.10023583555909        51.10023576330428        51.10023569104948        51.10023561879461        51.10023554653969        51.10023547428489        51.100235402029966       51.10023532977516        51.10023476182221        51.10023414519196        51.100233528561716       51.10023291193147        51.100232295301225       51.10023167867098        51.10023106204079        51.100230445410546       51.1002298287803         51.10023036039729        51.100233131691084       51.10023590298482        51.10023867427856        51.10024144557235        51.100244216866145       51.10024698815988        51.100249759453675       51.10025253074741        51.10025530204126        51.10025645096755        51.100256883435065       51.100257315902525       51.100257748369984       51.1002581808375         51.10025861330496        51.10025904577253        51.10025947823999        51.10025991070745        51.10026034317491        51.10026013322397        51.10025256498483        51.10024499674569        51.100237428506546       51.10022986026746        51.10022229202832        51.10021472378918        51.100207155550095       51.100199587310954       51.10019201907187        51.100185188769956       51.10017845699758        51.10017172522521        51.10016499345295        51.100158261680576       51.1001515299082         51.10014479813589        51.10013806636357        51.10014385488137        51.10015459482639        51.10016533477136        51.10017607471627        51.10018681466124        51.10019755460627        51.10020829455118        51.100219034496206       51.100221570475355       51.10020291896751        51.100184267459554       51.10016561595171        51.10014696444375        51.10012831293591        51.100109661428064       51.10009100992016        51.10007235841226        51.10005370690436        51.100035055396575       51.10001640388862        51.099997752380716       51.099979100872815       51.0999649988492         51.099968936854964       51.09997287486084        51.09996594750913        51.09994937294317        51.09993753132602        51.09995077533699        51.099964019347965       51.09997726335888        51.09999050736985        51.10000375138077        51.100016995391684       51.100030239402656       51.100043483413515       51.100056727424544       51.10006997143546        51.100083215446375       51.10009645945729        51.10010970346826        51.1001142006283         51.10010142804117        51.1000886554541         51.10007588286709        51.10006311027996        51.100050337692835       51.10003756510582        51.10002479251875        51.10001201993168        51.099999247344556       51.099986474757486       51.099973702170416       51.09996092958329        51.09994815699628        51.099943849842134       51.099960487707335       51.09996468539498        51.09994655999003        51.09994355892371        51.09995591320035        51.09996826747704        51.09998062175373        51.09999297603042        51.10000533030711        51.100017684583804       51.100030038860496       51.10004239313713        51.10005474741388        51.10006710169057        51.10007945596715        51.100091810243896       51.10010416452053        51.10010764918388        51.10009503343633        51.10008241768867        51.100069801941004       51.100057186193396       51.10004457044579        51.10003195469818        51.100019338950574       51.10000672320291        51.09999410745536        51.09998149170775        51.099968875960144       51.09995626021248        51.09994364446493        51.09993102871721        51.09993968730009        51.09994268138638        51.099927749736935       51.09994002632999        51.09995230292304        51.099964579516154       51.09997685610915        51.09998913270226        51.10000140929537        51.10001368588843        51.10002596248148        51.100038239074536       51.10005051566759        51.1000627922607         51.1000750688537         51.10008734544681        51.10009962203992        51.10010568562234        51.10009185945415        51.100078033285854       51.10006420711767        51.10005038094937        51.100036554781184       51.10002272861294        51.1000089024447         51.09999507627646        51.09998125010827        51.09996742394003        51.09995359777179        51.099939771603545       51.0999259454353         51.09991211926712        51.099918399368846       51.099934871499045       51.099942604916464       51.09995955569036        51.09998505810273        51.100010560515216       51.10003606292753        51.10006156534001        51.10008706775238        51.10011257016481        51.10013807257718        51.100163574989665       51.10018907740209        51.10021457981446        51.10024008222689        51.10026558463926        51.10029108705169        51.10031658946406        51.10029361888638        51.100266738178675       51.10023985747091        51.100212976763146       51.10018609605538        51.100159215347674       51.10013233463991        51.1001054539322         51.10007857322444        51.10005169251667        51.100024811808964       51.09999793110126        51.09997105039349        51.099944169685784       51.099923981483016       51.09991627005638        51.099920181289974       51.09993089789691        51.099957778235364       51.09998465857376        51.100011538912156       51.10003841925061        51.100065299589005       51.1000921799274         51.1001190602658         51.10014594060425        51.100172820942646       51.10019970128104        51.100226581619495       51.10025346195789        51.10028034229629        51.10030722263468        51.100303306109026       51.10027629644827        51.10024928678757        51.100222277126875       51.10019526746612        51.10016825780542        51.10014124814472        51.10011423848397        51.10008722882327        51.100060219162515       51.10003320950182        51.100006199841175       51.09997919018042        51.099952180519665       51.09992517085897        51.09991733847198        51.099916860704354       51.099928172156694       51.099952654683364       51.09998114640564        51.10000963812797        51.10003812985025        51.10006662157252        51.10009511329474        51.100123605017075       51.10015209673929        51.10018058846157        51.100209080183845       51.10023757190612        51.100266063628396       51.10029455535073        51.100323047073005       51.10034234808472        51.10032314721718        51.10030394634964        51.10028474548204        51.100265544614444       51.10024634374696        51.10022714287936        51.10020794201188        51.10018874114428        51.10016954027674        51.1001503394092         51.100131138541656       51.10011193767406        51.10009273680646        51.10007353593892        51.10004090093929        51.10000000000002
0.4                      7                        50.361865542223484       50.48443487177326        50.59083106283322        50.680786043458625       50.75907382940079        50.82471881407116        50.878787129484635       50.91958050172917        50.95887868954554        50.985665923055535       51.01156817014834        51.02844570783304        51.04439463282165        51.05625768182517        51.06534521601566        51.074432750206256       51.07900401251362        51.083381635238766       51.08775925796385        51.09072459074622        51.09265313965           51.09458168855389        51.09584527934862        51.09663391140401        51.09742254345929        51.09818696638189        51.09865511801985        51.098895510816305       51.09915027883915        51.099406182823145       51.09961855420062        51.09968695858123        51.09975691173895        51.099827738080194       51.09989856442132        51.099938977320505       51.09995140194815        51.09996382657579        51.09997625120343        51.09998917938805        51.10000366522672        51.10001815106557        51.10001907940864        51.10001971095812        51.10002108769959        51.100022464441054       51.10002384118252        51.100025217923985       51.10002659466545        51.100024710047364       51.100022588224704       51.1000204664021         51.10001834457955        51.10001622275689        51.10001481424558        51.10001523274559        51.10001396144946        51.10001291983815        51.10001846296666        51.100024006095055       51.100029549223564       51.100035092352016       51.10004063548047        51.10004610808994        51.10005123789995        51.10005636770995        51.10006018164296        51.100062654200144       51.10006512675727        51.10006759931446        51.10007007187164        51.100072544428826       51.100075016985954       51.10007748954314        51.10007996210027        51.10009838300499        51.10011784573487        51.10013730846481        51.10015677119469        51.10017623392463        51.10019569665451        51.100204981855825       51.10021350600226        51.10022203014876        51.100230554295194       51.10023907844169        51.10024760258818        51.10025612673462        51.100264650881115       51.10027317502761        51.10027960985025        51.10027567541488        51.10027174097951        51.10026780654414        51.10026387210871        51.1002599376734         51.10025600323803        51.10025206880266        51.100248134367234       51.100244199931865       51.100240265496495       51.10023847600843        51.10023762574133        51.10023677547434        51.100235925207244       51.10023507494026        51.100234224673216       51.10023337440617        51.100232524139074       51.10023167387209        51.10022928837054        51.10022267779908        51.10021606722768        51.100209456656216       51.100202846084755       51.10019623551335        51.10018962494189        51.10018301437043        51.10017640379897        51.100169793227565       51.100163182656104       51.10016025478899        51.10015961586316        51.10015897693722        51.100158338011454       51.100157699085514       51.10015706015963        51.100156421233805       51.10015578230792        51.10015514338204        51.10015450445621        51.10015887784948        51.1001659994497         51.10017312104992        51.10018024265008        51.100187364250246       51.100194485850466       51.10020160745063        51.10020872905085        51.10021585065101        51.10022297225123        51.10022623086576        51.10022537041971        51.10022450997366        51.10022364952766        51.10022278908161        51.10022192863562        51.10022106818957        51.100220207743575       51.100219347297525       51.100218486851475       51.10022170676518        51.100228439772366       51.10023517277955        51.10024190578673        51.100248638793914       51.1002553718011         51.10026210480828        51.10026883781546        51.100275570822646       51.100282303829886       51.10028513753241        51.10028483212085        51.1002845267094         51.10028422129784        51.10028391588628        51.100283610474776       51.10028330506333        51.10028299965177        51.10028269424026        51.1002823888287         51.10028198486498        51.10028151083219        51.1002810367994         51.10028056276656        51.10028008873377        51.10027961470098        51.100279140668135       51.10027866663535        51.10027819260256        51.100277718569714       51.1002773972761         51.100277164817214       51.10027693235827        51.10027669989938        51.10027646744044        51.10027623498149        51.100276002522605       51.10027577006366        51.100275537604716       51.10027530514583        51.10027533018183        51.10027551187085        51.100275693559865       51.10027587524894        51.10027605693796        51.100276238626975       51.10027642031605        51.10027660200507        51.100276783694085       51.10027696538316        51.10027696828013        51.10027692276407        51.10027687724795        51.10027683173195        51.100276786215886       51.100276740699826       51.100276695183766       51.100276649667705       51.100276604151645       51.10027655863564        51.10027597384777        51.10027533610378        51.10027469835978        51.10027406061573        51.10027342287174        51.10027278512774        51.10027214738375        51.1002715096397         51.10027087189576        51.1002714760167         51.10027450241762        51.10027752881865        51.100280555219626       51.10028358162066        51.100286608021634       51.10028963442261        51.100292660823584       51.10029568722456        51.10029871362559        51.10029987301192        51.10030020790009        51.100300542788204       51.100300877676375       51.100301212564545       51.1003015474526         51.10030188234083        51.10030221722889        51.100302552117          51.10030288700517        51.10030253223397        51.10029427807592        51.10028602391782        51.10027776975977        51.100269515601724       51.10026126144362        51.10025300728557        51.10024475312753        51.10023649896948        51.10022824481143        51.100220797883935       51.10021345873804        51.100206119592144       51.100198780446306       51.100191441300524       51.10018410215463        51.10017676300873        51.100169423862894       51.1001756918954         51.10018734118921        51.10019899048291        51.10021063977672        51.10022228907053        51.10023393836428        51.10024558765804        51.10025723695179        51.10025986718671        51.100239204882655       51.1002185425786         51.10019788027455        51.1001772179705         51.100156555666445       51.10013589336239        51.10011523105828        51.10009456875423        51.100073906450234       51.10005324414618        51.10003258184213        51.100011919538076       51.09999125723408        51.099975566364435       51.09997958867996        51.09998361099548        51.09997607468142        51.0999582756055         51.09994562188268        51.099960239617474       51.09997485735221        51.099989475087          51.10000409282179        51.100018710556526       51.10003332829132        51.10004794602605        51.100062563760844       51.100077181495635       51.10009179923043        51.10010641696516        51.100121034699896       51.10013565243469        51.100140569156395       51.10012633223721        51.10011209531797        51.100097858398726       51.100083621479484       51.10006938456024        51.100055147641          51.10004091072176        51.10002667380252        51.100012436883276       51.09999819996409        51.09998396304485        51.099969726125664       51.099955489206366       51.09995044564704        51.09996814813053        51.09997260650147        51.09995329917041        51.099950405712036       51.099964176826916       51.09997794794185        51.099991719056675       51.100005490171554       51.10001926128638        51.10003303240126        51.100046803516136       51.100060574631016       51.10007434574584        51.100088116860775       51.1001018879756         51.100115659090534       51.10012943020536        51.10013329849971        51.10011919087174        51.10010508324376        51.100090975615785       51.10007686798781        51.10006276035989        51.10004865273197        51.100034545103995       51.10002043747602        51.1000063298481         51.09999222222012        51.09997811459215        51.09996400696423        51.09994989933625        51.099935791708276       51.09994476765195        51.09994789587938        51.099932027597674       51.09994569829087        51.09995936898406        51.09997303967714        51.099986710370274       51.10000038106347        51.10001405175666        51.100027722449795       51.10004139314299        51.100055063836066       51.10006873452926        51.100082405222395       51.10009607591553        51.10010974660872        51.100123417301916       51.100130248645144       51.1001151851338         51.10010012162235        51.10008505811095        51.10006999459955        51.10005493108815        51.100039867576754       51.100024804065356       51.1000097405539         51.09999467704256        51.09997961353122        51.09996455001976        51.09994948650831        51.09993442299697        51.09991935948557        51.09992602826111        51.099943783617846       51.099952845469716       51.099971765477164       51.09999983164096        51.10002789780464        51.10005596396837        51.10008403013205        51.10011209629579        51.100140162459525       51.10016822862326        51.10019629478694        51.10022436095073        51.10025242711441        51.10028049327815        51.100308559441885       51.100336625605564       51.100364691769244       51.1003397099322         51.10031044891656        51.10028118790092        51.10025192688528        51.10022266586964        51.10019340485405        51.100164143838356       51.10013488282277        51.10010562180719        51.10007636079149        51.10004709977585        51.100017838760266       51.099988577744625       51.09995931672893        51.099937168200654       51.099928279417725       51.09993274321488        51.09994476568437        51.099973977001525       51.10000318831868        51.10003239963578        51.100061610952935       51.10009082227009        51.10012003358719        51.10014924490429        51.1001784562215         51.1002076675386         51.100236878855696       51.10026609017285        51.100295301490064       51.100324512807106       51.10035372412426        51.100349490364465       51.100320177697995       51.100290865031525       51.100261552365055       51.100232239698585       51.10020292703217        51.10017361436576        51.10014430169923        51.10011498903282        51.10008567636635        51.10005636369988        51.10002705103352        51.099997738366994       51.099968425700524       51.09993911303411        51.099930260370854       51.09992953584975        51.09994184179101        51.09996841052384        51.09999932076454        51.100030231005064       51.1000611412457         51.100092051486286       51.100122961726925       51.10015387196751        51.10018478220809        51.10021569244867        51.10024660268925        51.10027751292989        51.10030842317053        51.10033933341117        51.100370243651696       51.10039096788057        51.1003690206976         51.10034707351468        51.10032512633177        51.100303179148796       51.10028123196594        51.100259284782965       51.100237337600106       51.10021539041708        51.10019344323416        51.100171496051246       51.10014954886827        51.10012760168536        51.100105654502386       51.10008370731941        51.100046537008666       51.10000000000002
0.4                      8                        50.30928896961308        50.43228971814153        50.540154995255875       50.63241739734076        50.71351800707646        50.7824041733881         50.83999641950527        50.88432184198109        50.92715299454795        50.95726658530339        50.98648058471139        51.006186042372406       51.02491310259262        51.039199610964204       51.050471975754704       51.06174434054532        51.06783493242176        51.07370335070709        51.07957176899242        51.08372489626731        51.086618773225325       51.08951265018345        51.09150898930426        51.0928642452742         51.09421950124408        51.095541528620686       51.09641625354823        51.09694090988717        51.09749130750714        51.09804373925829        51.098515404969135       51.09871996872653        51.0989270598331         51.09913557583138        51.09934409182961        51.099478695922016       51.09954528185057        51.09961186777912        51.09967845370761        51.09974553262674        51.09981413651457        51.09988274040239        51.099900898485885       51.09991775757675        51.09993497275434        51.09995218793193        51.099969403109526       51.09998661828706        51.100003833464655       51.10000702592902        51.10000919849665        51.10001137106434        51.10001354363203        51.100015716199664       51.1000187255861         51.100023786369945       51.10002337443353        51.10002323312972        51.1000308504772         51.10003846782462        51.100046085172096       51.10005370251946        51.10006131986694        51.100068618463524       51.10007436758269        51.10008011670186        51.100084654664784       51.100087958001836       51.10009126133889        51.100094564676056       51.10009786801311        51.10010117135016        51.10010447468727        51.10010777802438        51.10011108136143        51.10012979764406        51.10014952077677        51.10016924390942        51.100188967042186       51.10020869017484        51.10022841330749        51.10023828799899        51.100247426244096       51.1002565644892         51.10026570273442        51.10027484097952        51.100283979224685       51.10029311746979        51.10030225571495        51.10031139396011        51.10031833454974        51.10031436823391        51.10031040191819        51.10030643560242        51.100302469286646       51.10029850297087        51.1002945366551         51.100290570339325       51.100286604023495       51.10028263770778        51.10027867139195        51.10027675025083        51.10027572464264        51.10027469903446        51.10027367342627        51.100272647818144       51.10027162220996        51.100270596601774       51.100269570993646       51.10026854538552        51.10026597402026        51.100259148626265       51.10025232323238        51.10024549783839        51.100238672444505       51.100231847050566       51.10022502165657        51.10021819626263        51.10021137086869        51.10020454547475        51.10019772008076        51.10019467154143        51.10019397046119        51.10019326938095        51.10019256830071        51.100191867220474       51.100191166140235       51.100190465059995       51.1001897639797         51.10018906289952        51.10018836181928        51.10019287466224        51.10020024624964        51.10020761783704        51.10021498942439        51.10022236101179        51.10022973259919        51.10023710418653        51.100244475773934       51.100251847361335       51.10025921894868        51.10026267490156        51.10026195565496        51.10026123640836        51.100260517161814       51.100259797915214       51.100259078668614       51.100258359422014       51.10025764017547        51.10025692092887        51.10025620168227        51.10025966182832        51.100266720332854       51.10027377883739        51.10028083734187        51.10028789584646        51.10029495435094        51.10030201285548        51.100309071360016       51.10031612986455        51.10032318836909        51.1003261998211         51.10032595321525        51.1003257066094         51.10032546000366        51.100325213397866       51.10032496679213        51.10032472018639        51.1003244735806         51.100324226974806       51.10032398036901        51.100323639171734       51.100323230721415       51.100322822271096       51.10032241382066        51.100322005370344       51.100321596920026       51.10032118846965        51.100320780019274       51.100320371568955       51.10031996311858        51.10031965298788        51.10031940004092        51.1003191470939         51.100318894146994       51.100318641199976       51.10031838825296        51.100318135306054       51.100317882359036       51.100317629412075       51.100317376465114       51.10031738621615        51.10031755578564        51.100317725355126       51.100317894924615       51.100318064494104       51.10031823406365        51.10031840363314        51.10031857320263        51.10031874277206        51.100318912341606       51.10031893324981        51.100318913903834       51.10031889455786        51.100318875211826       51.10031885586585        51.10031883651982        51.10031881717384        51.10031879782787        51.10031877848189        51.10031875913586        51.10031818209518        51.10031755028916        51.100316918483145       51.10031628667707        51.10031565487105        51.100315023065036       51.100314391259076       51.100313759452945       51.100313127646984       51.10031376548204        51.10031687977482        51.100319994067604       51.100323108360385       51.100326222653166       51.10032933694595        51.10033245123873        51.10033556553151        51.10033867982429        51.10034179411707        51.10034288769896        51.100343088908176       51.10034329011745        51.100343491326726       51.100343692536          51.10034389374516        51.100344094954494       51.10034429616371        51.10034449737299        51.10034469858226        51.10034419586236        51.10033563030879        51.10032706475522        51.10031849920165        51.10030993364808        51.10030136809445        51.10029280254088        51.10028423698731        51.10027567143368        51.10026710588011        51.10025939335327        51.10025179472274        51.100244196092206       51.10023659746173        51.100228998831255       51.100221400200724       51.10021380157025        51.10020620293972        51.1002126358577         51.1002246178636         51.100236599869504       51.10024858187535        51.10026056388119        51.100272545887094       51.10028452789294        51.10029650989884        51.100299087357655       51.10027737671953        51.100255666081296       51.100233955443116       51.10021224480488        51.1001905341667         51.10016882352852        51.10014711289028        51.10012540225205        51.100103691613924       51.100081980975745       51.10006027033751        51.10003855969927        51.10001684906115        51.10000027334837        51.100004059110006       51.1000078448717         51.10000005676943        51.0999819923789         51.09996921719812        51.09998447594529        51.09999973469252        51.100014993439686       51.10003025218691        51.10004551093414        51.10006076968136        51.10007602842853        51.1000912871757         51.10010654592298        51.10012180467015        51.10013706341738        51.100152322164604       51.10016758091183        51.100172651008734       51.100157604675644       51.100142558342554       51.100127512009465       51.100112465676375       51.100097419343285       51.100082373010196       51.10006732667716        51.100052280344016       51.10003723401087        51.100022187677894       51.100007141344804       51.09999209501166        51.099977048678625       51.0999714513909         51.099989232758105       51.099993684339154       51.09997421648245        51.09997161686721        51.09998614313372        51.10000066940023        51.10001519566674        51.10002972193331        51.100044248199765       51.10005877446633        51.10007330073279        51.100087826999356       51.10010235326587        51.10011687953238        51.10013140579895        51.1001459320654         51.10016045833197        51.100164517129656       51.100149575036994       51.10013463294433        51.10011969085173        51.10010474875912        51.10008980666646        51.100074864573855       51.10005992248125        51.10004498038859        51.100030038295984       51.10001509620338        51.100000154110774       51.099985212018055       51.09997026992545        51.099955327832845       51.099964103654315       51.09996720066846        51.099951279194954       51.0999657177523         51.0999801563097         51.0999945948671         51.10000903342444        51.1000234719819         51.1000379105393         51.1000523490967         51.1000667876541         51.1000812262115         51.1000956647689         51.1001101033263         51.100124541883645       51.1001389804411         51.1001534189985         51.1001607264414         51.10014520500181        51.10012968356216        51.10011416212251        51.10009864068297        51.10008311924332        51.10006759780367        51.10005207636402        51.10003655492443        51.100021033484836       51.100005512045186       51.09998999060559        51.099974469166          51.09995894772635        51.09994342628676        51.099950125500584       51.09996824276101        51.099978351580376       51.099998423269426       51.10002773826585        51.10005705326233        51.10008636825876        51.10011568325518        51.100144998251665       51.10017431324809        51.100203628244515       51.100232943241          51.10026225823742        51.1002915732339         51.100320888230385       51.10035020322675        51.100379518223235       51.10040883321966        51.10038309648212        51.10035291893263        51.100322741383025       51.100292563833534       51.10026238628399        51.1002322087345         51.10020203118489        51.1001718536354         51.100141676085855       51.10011149853625        51.10008132098676        51.10005114343721        51.10002096588772        51.09999078833806        51.09996774243979        51.099957992013856       51.0999628862009         51.09997576555247        51.1000058754218         51.100035985291186       51.10006609516057        51.10009620503001        51.1001263148994         51.100156424768784       51.10018653463811        51.1002166445075         51.10024675437694        51.10027686424627        51.1003069741156         51.100337083985096       51.100367193854424       51.10039730372375        51.10039296800471        51.10036280314205        51.10033263827938        51.10030247341672        51.100272308554054       51.10024214369139        51.100211978828725       51.10018181396612        51.100151649103395       51.10012148424079        51.100091319378066       51.10006115451546        51.100030989652794       51.10000082479013        51.099970659927465       51.09996103789291        51.09995988667794        51.09997231667313        51.09999939877082        51.10003094088012        51.1000624829893         51.10009402509854        51.10012556720778        51.100157109317024       51.10018865142621        51.10022019353545        51.10025173564463        51.10028327775393        51.100314819863115       51.100346361972356       51.1003779040816         51.10040944619084        51.10043024616306        51.100406044994145       51.10038184382529        51.10035764265638        51.100333441487464       51.10030924031861        51.10028503914964        51.10026083798084        51.10023663681187        51.100212435643016       51.10018823447416        51.10016403330519        51.10013983213639        51.10011563096742        51.10009142979851        51.100050776382886       51.10000000000002
0.4                      9                        50.26251541216919        50.385561081639764       50.49422390655491        50.58796626788666        50.67100405670436        50.74226180992025        50.8025799512634         50.84979541599483        50.895535099038284       50.92856844184382        50.96070303753527        50.983033513805026       51.00435517867072        51.02097457958337        51.03440451013057        51.04783444067783        51.055501266930946       51.06292099444033        51.07034072194972        51.075757968047526       51.07970509747997        51.08365222691248        51.086461020436616       51.088456736293665       51.090452452150714       51.09240557459054        51.09374705246728        51.094604532691335       51.095500715289006       51.096399956231096       51.0971758366361         51.09754375052046        51.097915322815425       51.09828895768209        51.098662592548635       51.09891084728383        51.09904371971044        51.09917659213704        51.09930946456359        51.09944279093844        51.09957752151229        51.09971225208625        51.099751807480345       51.09978883774261        51.09982561682733        51.099862395912055       51.09989917499672        51.099935954081445       51.09997273316617        51.099982349027925       51.099989989260564       51.09999762949326        51.1000052697259         51.10001290995859        51.10002148398303        51.10003224431006        51.100032995112315       51.1000340538028         51.10004393920815        51.1000538246135         51.100063710018844       51.10007359542419        51.10008348082954        51.10009278012933        51.100099230316346       51.100105680503304       51.10011096661418        51.10011506609169        51.10011916556914        51.10012326504665        51.100127364524155       51.100131464001606       51.10013556347906        51.100139662956565       51.100143762434016       51.10016265459069        51.10018251307861        51.10020237156647        51.100222230054385       51.1002420885423         51.10026194703016        51.100272322264345       51.10028198836005        51.10029165445587        51.10030132055164        51.1003109866474         51.10032065274322        51.10033031883893        51.10033998493475        51.10034965103057        51.10035703074345        51.100353063199464       51.10034909565553        51.1003451281116         51.10034116056761        51.10033719302368        51.100333225479744       51.10032925793581        51.100325290391766       51.10032132284783        51.1003173553039         51.100315322890594       51.10031413782457        51.10031295275854        51.10031176769252        51.10031058262649        51.100309397560466       51.10030821249444        51.10030702742847        51.10030584236239        51.100303113974974       51.10029613826157        51.10028916254828        51.100282186834875       51.100275211121584       51.10026823540824        51.10026125969483        51.10025428398154        51.100247308268195       51.10024033255485        51.10023335684144        51.10023021671742        51.10022946055841        51.10022870439934        51.10022794824033        51.10022719208132        51.10022643592231        51.10022567976324        51.10022492360417        51.10022416744516        51.10022341128615        51.10022802207226        51.10023557550318        51.10024312893415        51.10025068236507        51.10025823579599        51.10026578922697        51.100273342657886       51.10028089608886        51.100288449519724       51.1002960029507         51.10029962619359        51.10029905871886        51.10029849124396        51.10029792376912        51.10029735629428        51.10029678881955        51.100296221344706       51.100295653869864       51.10029508639508        51.100294518920236       51.100298189763066       51.100305509697364       51.100312829631605       51.1003201495659         51.10032746950026        51.1003347894345         51.100342109368796       51.100349429303094       51.10035674923739        51.10036406917175        51.100367235314536       51.10036705746984        51.100366879625255       51.100366701780615       51.10036652393603        51.100366346091505       51.100366168246865       51.10036599040228        51.100365812557584       51.10036563471306        51.10036536371365        51.10036502648268        51.100364689251705       51.10036435202068        51.100364014789704       51.100363677558676       51.100363340327704       51.100363003096675       51.10036266586576        51.10036232863479        51.10036203508474        51.10036176694007        51.10036149879545        51.100361230650776       51.10036096250616        51.100360694361484       51.10036042621681        51.100360158072135       51.10035988992752        51.1003596217829         51.10035961856039        51.10035977650955        51.10035993445865        51.100360092407755       51.1003602503568         51.1003604083059         51.10036056625506        51.100360724204165       51.10036088215321        51.10036104010237        51.10036107802955        51.10036108345747        51.10036108888545        51.10036109431337        51.10036109974129        51.10036110516921        51.100361110597134       51.100361116025056       51.100361121453034       51.1003611268809         51.10036056104718        51.10035993911606        51.10035931718477        51.100358695253476       51.1003580733223         51.10035745139106        51.10035682945983        51.100356207528534       51.100355585597356       51.100356248200114       51.10035941630963        51.10036258441903        51.100365752528546       51.100368920638005       51.10037208874746        51.10037525685698        51.10037842496638        51.100381593075895       51.10038476118541        51.10038577625795        51.10038584052097        51.10038590478405        51.10038596904707        51.10038603331009        51.100386097573164       51.10038616183624        51.10038622609932        51.10038629036234        51.10038635462536        51.10038570679842        51.10037690266279        51.100368098527156       51.10035929439147        51.10035049025589        51.1003416861202         51.100332881984514       51.10032407784888        51.10031527371319        51.10030646957756        51.10029856013222        51.100290770146216       51.10028298016016        51.1002751901741         51.100267400188045       51.10025961020199        51.10025182021593        51.100244030229874       51.10025056694201        51.10026276946553        51.10027497198905        51.10028717451257        51.100299377036094       51.100311579559616       51.10032378208308        51.100335984606545       51.100338484044585       51.100315924382755       51.10029336472087        51.10027080505904        51.10024824539721        51.100225685735325       51.100203126073495       51.10018056641172        51.10015800674984        51.10013544708795        51.10011288742612        51.10009032776435        51.10006776810246        51.10004520844063        51.10002789509127        51.10003138489844        51.100034874705614       51.10002690417946        51.100008758167405       51.09999599197994        51.10001173999791        51.100027488015826       51.10004323603374        51.10005898405166        51.10007473206963        51.100090480087545       51.10010622810546        51.100121976123376       51.10013772414135        51.10015347215926        51.100169220177236       51.10018496819515        51.10020071621307        51.10020588548389        51.100190168119354       51.10017445075482        51.10015873339023        51.10014301602564        51.10012729866105        51.10011158129652        51.10009586393193        51.100080146567336       51.1000644292028         51.10004871183827        51.10003299447368        51.10001727710909        51.100001559744555       51.09999545415434        51.10001312984036        51.10001752380731        51.09999808458974        51.099995804286664       51.10001094497795        51.10002608566913        51.10004122636036        51.10005636705165        51.10007150774288        51.100086648434115       51.10010178912535        51.10011692981658        51.10013207050781        51.1001472111991         51.100162351890276       51.100177492581565       51.10019263327274        51.100196841832485       51.10018120603121        51.100165570229876       51.10014993442849        51.100134298627154       51.10011866282588        51.10010302702449        51.10008739122321        51.10007175542188        51.10005611962055        51.100040483819214       51.10002484801794        51.10000921221655        51.09999357641516        51.099977940613826       51.09998642693432        51.09998946430403        51.09997365440694        51.099988729052995       51.100003803699224       51.10001887834534        51.10003395299145        51.100049027637624       51.100064102283795       51.10007917692991        51.10009425157608        51.100109326222196       51.10012440086837        51.10013947551448        51.10015455016065        51.10016962480677        51.10018469945294        51.100192419580026       51.10017659563823        51.10016077169627        51.100144947754416       51.10012912381251        51.1001132998706         51.10009747592875        51.10008165198684        51.10006582804499        51.100050004103025       51.100034180161174       51.10001835621932        51.10000253227736        51.09998670833551        51.0999708843936         51.09997754817084        51.09999585027515        51.10000693581634        51.10002798735076        51.10005828509054        51.10008858283027        51.100118880569994       51.10014917830978        51.100179476049505       51.10020977378929        51.100240071529015       51.1002703692688         51.10030066700858        51.10033096474831        51.100361262488036       51.10039156022782        51.1004218579676         51.10045215570733        51.10042591138381        51.10039510602917        51.100364300674414       51.10033349531966        51.10030268996502        51.10027188461038        51.100241079255625       51.10021027390093        51.10017946854623        51.10014866319153        51.100117857836835       51.100087052482195       51.1000562471275         51.1000254417728         51.10000171217075        51.09999117383006        51.099996471684335       51.100010113804615       51.100040842815815       51.10007157182707        51.100102300838216       51.10013302984942        51.10016375886062        51.10019448787176        51.10022521688296        51.10025594589416        51.10028667490536        51.100317403916506       51.10034813292771        51.10037886193891        51.10040959095011        51.10044031996131        51.10043592369641        51.10040518862178        51.10037445354715        51.10034371847257        51.100312983398          51.10028224832337        51.10025151324885        51.10022077817416        51.10019004309953        51.10015930802501        51.100128572950325       51.10009783787581        51.10006710280118        51.100036367726545       51.10000563265197        51.09999529313882        51.09999367670315        51.10000604727571        51.10003332392381        51.10006513789136        51.100096951858916       51.10012876582641        51.10016057979402        51.100192393761574       51.10022420772913        51.10025602169662        51.100287835664176       51.100319649631786       51.10035146359928        51.10038327756689        51.1004150915345         51.100446905502054       51.10046751098173        51.10044116167552        51.10041481236942        51.10038846306327        51.10036211375706        51.10033576445096        51.10030941514469        51.100283065838596       51.100256716532385       51.10023036722623        51.10020401792008        51.100177668613924       51.10015131930777        51.10012497000156        51.10009862069535        51.100054712336714       51.10000000000002
0.4                      10                       50.21574185472542        50.33883244513794        50.448292817853996       50.54351513843267        50.628490106332265       50.702119446452286       50.765163483021695       50.815268990008576       50.8639172035285         50.899870298384144       50.934925490359205       50.95988098523776        50.98379725474882        51.00274954820253        51.01833704450644        51.03392454081035        51.043167601440075       51.05213863817352        51.061109674907016       51.06779103982774        51.072791421734564       51.077791803641446       51.081413051568916       51.08404922731313        51.08668540305729        51.089269620560344       51.091077851386274       51.09226815549545        51.0935101230707         51.09475617320385        51.095836268302946       51.096367532314275       51.096903585797804       51.09744233953279        51.09798109326772        51.09834299864576        51.098542157570364       51.098741316494966       51.098940475419624       51.099140049250195       51.09934090651012        51.09954176377016        51.099602716474806       51.09965991790858        51.09971626090038        51.09977260389218        51.099828946883974       51.099885289875715       51.09994163286751        51.099957672126834       51.099970780024535       51.09998388792212        51.09999699581988        51.10001010371752        51.10002424237996        51.100040702250226       51.10004261579121        51.100044874475884       51.10005702793916        51.10006918140243        51.10008133486565        51.100093488328866       51.100105641792084       51.10011694179519        51.10012409304994        51.10013124430475        51.10013727856358        51.10014217418143        51.100147069799334       51.10015196541724        51.10015686103509        51.10016175665294        51.10016665227079        51.100171547888635       51.10017644350654        51.100195511537265       51.10021550538039        51.10023549922346        51.10025549306664        51.10027548690971        51.100295480752834       51.100306356529586       51.10031655047601        51.10032674442243        51.100336938368855       51.10034713231528        51.1003573262617         51.100367520208124       51.10037771415455        51.10038790810091        51.100395726937165       51.10039175816496        51.100387789392926       51.10038382062072        51.10037985184863        51.10037588307648        51.10037191430439        51.10036794553224        51.10036397676009        51.100360007987945       51.10035603921585        51.100353895530304       51.10035255100644        51.10035120648257        51.10034986195865        51.10034851743484        51.100347172910915       51.100345828387105       51.10034448386324        51.10034313933943        51.10034025392963        51.100333127896874       51.100326001864175       51.10031887583136        51.100311749798664       51.100304623765965       51.10029749773315        51.10029037170045        51.1002832456677         51.10027611963494        51.10026899360213        51.10026576189347        51.10026495065563        51.100264139417845       51.100263328180006       51.100262516942166       51.10026170570438        51.10026089446649        51.10026008322865        51.100259271990865       51.100258460753025       51.100263169482275       51.10027090475671        51.10027864003132        51.10028637530576        51.10029411058025        51.1003018458548         51.100309581129295       51.10031731640373        51.10032505167828        51.10033278695278        51.10033657748568        51.10033616178265        51.100335746079566       51.10033533037654        51.100334914673454       51.100334498970426       51.1003340832674         51.10033366756437        51.10033325186134        51.10033283615826        51.10033671769776        51.10034429906182        51.100351880425876       51.100359461789935       51.10036704315405        51.10037462451817        51.10038220588223        51.10038978724623        51.10039736861029        51.100404949974404       51.100408270807975       51.100408161724545       51.10040805264106        51.10040794355763        51.1004078344742         51.10040772539077        51.100407616307336       51.10040750722396        51.10040739814042        51.100407289057046       51.100407088255565       51.10040682224394        51.100406556232315       51.10040629022063        51.10040602420901        51.100405758197326       51.1004054921857         51.100405226174075       51.10040496016251        51.10040469415088        51.10040441718155        51.10040413383928        51.100403850496946       51.10040356715456        51.100403283812284       51.100403000469896       51.10040271712762        51.10040243378529        51.10040215044296        51.10040186710063        51.10040185090463        51.100401997233405       51.100402143562064       51.10040228989084        51.100402436219554       51.10040258254833        51.100402728876986       51.10040287520576        51.10040302153442        51.10040316786319        51.10040322280946        51.10040325301122        51.1004032832131         51.10040331341497        51.10040334361679        51.10040337381861        51.10040340402048        51.10040343422236        51.100403464424176       51.10040349462599        51.10040293999941        51.10040232794296        51.100401715886505       51.10040110383005        51.1004004917736         51.100399879717145       51.10039926766069        51.100398655604295       51.100398043547784       51.1003987309183         51.100401952844436       51.10040517477057        51.10040839669671        51.10041161862284        51.100414840549035       51.10041806247517        51.100421284401364       51.1004245063275         51.100427728253635       51.10042866481689        51.10042859213371        51.100428519450645       51.10042844676741        51.10042837408429        51.10042830140111        51.10042822871799        51.10042815603481        51.10042808335169        51.100428010668566       51.10042721773448        51.100418175016785       51.10040913229909        51.10040008958134        51.100391046863706       51.100382004145956       51.10037296142821        51.100363918710514       51.100354875992764       51.10034583327513        51.10033772691128        51.100329745569695       51.100321764228056       51.100313782886474       51.10030580154495        51.10029782020331        51.10028983886173        51.100281857520145       51.10028849802643        51.10030092106757        51.10031334410871        51.1003257671498         51.100338190190996       51.10035061323214        51.10036303627328        51.10037545931442        51.10037788073157        51.10035447204609        51.10033106336056        51.10030765467508        51.10028424598954        51.10026083730406        51.100237428618584       51.100214019933105       51.100190611247626       51.10016720256209        51.10014379387667        51.10012038519113        51.1000969765056         51.10007356782012        51.10005551683423        51.10005871068688        51.10006190453953        51.10005375158954        51.10003552395608        51.100022766761924       51.10003900405053        51.10005524133919        51.1000714786278         51.10008771591646        51.10010395320512        51.100120190493726       51.100136427782445       51.10015266507105        51.10016890235977        51.100185139648374       51.10020137693698        51.10021761422564        51.100233851514304       51.100239119959156       51.10022273156312        51.10020634316703        51.100189954771          51.10017356637496        51.10015717797887        51.10014078958284        51.100124401186804       51.10010801279077        51.100091624394736       51.1000752359987         51.10005884760267        51.10004245920658        51.10002607081054        51.10001945691789        51.100037026922735       51.10004136327552        51.100021952697205       51.10001999170623        51.100035746822186       51.10005150193814        51.10006725705409        51.100083012170046       51.100098767286          51.10011452240195        51.100130277517906       51.1001460326338         51.10016178774981        51.100177542865765       51.10019329798172        51.100209053097615       51.100224808213625       51.10022916653543        51.100212837025424       51.10019650751531        51.1001801780053         51.10016384849524        51.10014751898524        51.10013118947518        51.100114859965174       51.10009853045517        51.10008220094511        51.10006587143505        51.100049541925046       51.100033212414985       51.10001688290498        51.10000055339492        51.10000875021416        51.10001172793966        51.09999602961892        51.10001174035375        51.100027451088636       51.10004316182352        51.10005887255841        51.10007458329335        51.100090294028234       51.10010600476312        51.10012171549806        51.10013742623289        51.10015313696783        51.10016884770272        51.100184558437604       51.10020026917249        51.10021597990743        51.100224112718706       51.10020798627454        51.100191859830375       51.10017573338621        51.10015960694204        51.100143480497934       51.10012735405377        51.1001112276096         51.10009510116544        51.10007897472127        51.10006284827716        51.100046721832996       51.10003059538883        51.10001446894472        51.099998342500555       51.10000497084127        51.10002345778935        51.100035520052415       51.10005755143209        51.10008883191517        51.10012011239826        51.10015139288129        51.10018267336437        51.1002139538474         51.10024523433049        51.100276514813515       51.1003077952966         51.10033907577963        51.100370356262715       51.1004016367458         51.10043291722883        51.10046419771186        51.100495478194944       51.100468726285385       51.100437293125594       51.10040585996569        51.10037442680584        51.10034299364605        51.100311560486205       51.1002801273263         51.10024869416651        51.10021726100672        51.100185827846815       51.10015439468697        51.10012296152712        51.10009152836727        51.10006009520748        51.10003568190177        51.10002435564627        51.10003005716783        51.10004446205687        51.10007581020983        51.1001071583629         51.100138506515805       51.10016985466882        51.100201202821836       51.10023255097485        51.10026389912787        51.10029524728088        51.100326595433785       51.1003579435868         51.100389291739816       51.10042063989283        51.10045198804585        51.10048333619875        51.100478879388106       51.10044757410151        51.10041626881497        51.100384963528484       51.100353658241886       51.100322352955345       51.10029104766886        51.10025974238232        51.10022843709578        51.10019713180924        51.1001658265227         51.10013452123616        51.100103215949616       51.10007191066302        51.100040605376535       51.10002954838478        51.10002746672842        51.100039777878294       51.10006724907686        51.100099334902666       51.10013142072859        51.100163506554395       51.10019559238037        51.10022767820624        51.100259764032046       51.10029184985791        51.10032393568383        51.1003560215097         51.10038810733556        51.100420193161426       51.10045227898735        51.10048436481321        51.1005047758004         51.10047627835695        51.100447780913555       51.10041928347016        51.10039078602665        51.100362288583256       51.10033379113975        51.10030529369641        51.1002767962529         51.100248298809504       51.10021980136605        51.1001913039226         51.10016280647915        51.100134309035695       51.10010581159224        51.1000586482906         51.10000000000002
0.4                      11                       50.16896829728154        50.29210380863623        50.402361729153085       50.499064008978564       50.58597615596017        50.661977082984436       50.72774701477999        50.780742564022376       50.832299308018776       50.87117215492452        50.90914794318314        50.936728456670494       50.96323933082698        50.98452451682175        51.002269578882306       51.02001464094286        51.030833935949204       51.041356281906815       51.05187862786431        51.059824111608066       51.065877745989155       51.071931380370415       51.07636508270127        51.079641718332596       51.08291835396392        51.086133666530145       51.08840865030538        51.089931778299615       51.09151953085262        51.09311239017666        51.09449669996985        51.095191314108206       51.09589184878013        51.096595721383494       51.097299593986804       51.09777515000752        51.098040595430234       51.09830604085289        51.098571486275546       51.09883730756184        51.09910429150784        51.099371275453905       51.09945362546921        51.09953099807444        51.09960690497337        51.0996828118723         51.09975871877117        51.0998346256701         51.09991053256897        51.09993299522574        51.09995157078845        51.0999701463511         51.0999887219138         51.10000729747651        51.10002700077689        51.10004916019045        51.100052236470106       51.100055695149024       51.10007011667017        51.10008453819131        51.100098959712454       51.10011338123354        51.100127802754685       51.100141103461056       51.100148955783595       51.10015680810625        51.100163590513034       51.10016928227128        51.10017497402953        51.100180665787775       51.10018635754608        51.10019204930427        51.10019774106257        51.10020343282082        51.10020912457907        51.1002283684839         51.10024849768217        51.100268626880506       51.100288756078896       51.10030888527717        51.100329014475506       51.10034039079494        51.100351112591966       51.100361834389105       51.10037255618613        51.100383277983155       51.10039399978018        51.10040472157726        51.100415443374345       51.10042616517137        51.100434423130935       51.10043045313063        51.10042648313032        51.100422513129956       51.10041854312965        51.10041457312934        51.100410603129035       51.10040663312873        51.10040266312842        51.10039869312811        51.100394723127806       51.10039246817007        51.100390964188364       51.10038946020666        51.100387956224836       51.100386452243185       51.10038494826148        51.10038344427977        51.100381940298064       51.10038043631636        51.10037739388429        51.10037011753218        51.10036284118007        51.10035556482791        51.10034828847574        51.100341012123636       51.100333735771414       51.10032645941931        51.100319183067086       51.10031190671498        51.10030463036276        51.1003013070694         51.1003004407529         51.100299574436235       51.10029870811957        51.10029784180301        51.1002969754864         51.10029610916973        51.10029524285312        51.10029437653645        51.1002935102199         51.100298316892236       51.100306234010304       51.100314151128316       51.100322068246385       51.10032998536445        51.10033790248252        51.10034581960059        51.10035373671866        51.10036165383667        51.10036957095474        51.10037352877771        51.10037326484644        51.10037300091511        51.10037273698384        51.10037247305257        51.1003722091213         51.100371945190034       51.10037168125871        51.10037141732744        51.10037115339617        51.10037524563245        51.10038308842633        51.10039093122009        51.10039877401397        51.100406616807845       51.100414459601666       51.10042230239543        51.10043014518931        51.100437987983184       51.100445830777005       51.10044930630136        51.10044926597908        51.10044922565686        51.10044918533458        51.100449145012306       51.10044910469014        51.100449064367865       51.10044902404559        51.10044898372337        51.100448943401034       51.10044881279748        51.1004486180052         51.100448423212924       51.100448228420646       51.10044803362837        51.10044783883609        51.10044764404381        51.10044744925153        51.10044725445931        51.10044705966703        51.100446799278416       51.10044650073837        51.100446202198384       51.1004459036584         51.10044560511841        51.10044530657842        51.100445008038434       51.10044470949845        51.1004444109584         51.10044411241836        51.10044408324893        51.10044421795726        51.10044435266559        51.10044448737392        51.10044462208231        51.10044475679058        51.10044489149902        51.10044502620735        51.10044516091568        51.10044529562407        51.10044536758926        51.10044542256503        51.100445477540745       51.100445532516574       51.10044558749223        51.100445642468          51.100445697443774       51.100445752419546       51.10044580739532        51.10044586237109        51.10044531895153        51.10044471676986        51.100444114588186       51.100443512406514       51.10044291022484        51.10044230804317        51.1004417058615         51.10044110367977        51.100440501498156       51.10044121363637        51.10044448937924        51.100447765122055       51.10045104086487        51.10045431660774        51.10045759235055        51.100460868093364       51.100464143836234       51.10046741957905        51.10047069532186        51.100471553375826       51.10047134374645        51.10047113411713        51.10047092448775        51.100470714858375       51.100470505229055       51.10047029559968        51.1004700859703         51.10046987634098        51.100469666711604       51.10046872867048        51.100459447370724       51.10045016607097        51.10044088477116        51.10043160347141        51.10042232217165        51.10041304087184        51.10040375957209        51.10039447827228        51.100385196972525       51.100376893690225       51.10036872099306        51.10036054829595        51.100352375598845       51.10034420290174        51.10033603020457        51.10032785750752        51.1003196848103         51.10032642911074        51.1003390726695         51.10035171622826        51.10036435978702        51.100377003345784       51.10038964690466        51.100402290463364       51.10041493402218        51.10041727741839        51.100393019709315       51.10036876200013        51.100344504291          51.10032024658187        51.10029598887269        51.100271731163616       51.10024747345443        51.1002232157453         51.100198958036174       51.100174700327045       51.10015044261792        51.10012618490879        51.1001019271996         51.10008313857713        51.10008603647526        51.100088934373446       51.100080598999625       51.10006228974464        51.10004954154374        51.10006626810309        51.10008299466244        51.100099721221795       51.10011644778126        51.10013317434061        51.100149900899964       51.100166627459316       51.10018335401867        51.10020008057802        51.10021680713743        51.10023353369684        51.10025026025619        51.10026698681554        51.10027235443431        51.10025529500683        51.1002382355793         51.10022117615176        51.10020411672423        51.100187057296694       51.100169997869216       51.10015293844168        51.10013587901409        51.100118819586555       51.10010176015908        51.100084700731486       51.10006764130395        51.100050581876474       51.100043459681444       51.100060924004936       51.10006520274368        51.10004582080455        51.100044179125746       51.10006054866636        51.100076918207094       51.10009328774777        51.100109657288385       51.10012602682906        51.10014239636979        51.10015876591041        51.10017513545108        51.10019150499181        51.10020787453243        51.100224244073104       51.10024061361378        51.10025698315445        51.10026149123837        51.10024446801958        51.10022744480085        51.10021042158212        51.10019339836333        51.100176375144656       51.10015935192587        51.100142328707136       51.100125305488405       51.100108282269616       51.10009125905094        51.10007423583215        51.10005721261342        51.10004018939469        51.10002316617596        51.100031073494165       51.10003399157529        51.100018404830905       51.10003475165445        51.100051098478104       51.10006744530176        51.10008379212536        51.100100138949074       51.10011648577273        51.10013283259639        51.10014917941999        51.10016552624364        51.10018187306724        51.1001982198909         51.100214566714556       51.10023091353821        51.10024726036187        51.10025580585733        51.100239376910906       51.10022294796448        51.100206519018116       51.100190090071635       51.10017366112521        51.10015723217879        51.100140803232364       51.100124374286          51.100107945339516       51.10009151639309        51.10007508744667        51.100058658500245       51.10004222955382        51.100025800607455       51.100032393511526       51.100051065303546       51.10006410428838        51.100087115513475       51.100119378739805       51.10015164196619        51.10018390519258        51.10021616841891        51.1002484316453         51.10028069487163        51.100312958098016       51.1003452213244         51.10037748455079        51.10040974777712        51.10044201100345        51.100474274229896       51.100506537456226       51.10053880068256        51.10051154118702        51.10047948022202        51.10044741925708        51.100415358292025       51.100383297327085       51.10035123636209        51.10031917539703        51.100287114432035       51.10025505346715        51.10022299250204        51.1001909315371         51.10015887057216        51.100126809607104       51.10009474864211        51.10006965163279        51.100057537462476       51.10006364265132        51.100078810309014       51.1001107776039         51.10014274489862        51.10017471219345        51.100206679488224       51.100238646783055       51.10027061407783        51.10030258137266        51.10033454866749        51.100366515962264       51.10039848325704        51.10043045055181        51.10046241784664        51.100494385141474       51.100526352436304       51.10052183507969        51.10048995958124        51.10045808408279        51.10042620858428        51.100394333085774       51.10036245758732        51.10033058208887        51.100298706590365       51.100266831091915       51.100234955593464       51.1002030800949         51.10017120459645        51.100139329098          51.10010745359949        51.10007557810104        51.10006380363069        51.10006125675369        51.10007350848082        51.10010117422979        51.10013353191397        51.10016588959826        51.10019824728238        51.10023060496661        51.10026296265079        51.100295320334965       51.1003276780192         51.100360035703375       51.10039239338755        51.100424751071785       51.10045710875596        51.100489466440195       51.10052182412437        51.100542040619075       51.10051139503838        51.10048074945769        51.100450103876994       51.100419458296244       51.10038881271555        51.1003581671348         51.10032752155416        51.10029687597341        51.10026623039272        51.100235584812026       51.100204939231276       51.10017429365064        51.10014364806983        51.10011300248914        51.10006258424443        51.10000000000002
0.4                      12                       50.12219473983771        50.24537517213446        50.35643064045212        50.45461287952446        50.54346220558807        50.62183471951653        50.69033054653818        50.746216138036175       50.80068141250899        50.8424740114649         50.883370396007024       50.91357592810317        50.94268140690508        50.96629948544091        50.98620211325817        51.006104741075376       51.01850027045839        51.03057392564           51.04264758082161        51.05185718338828        51.0589640702438         51.06607095709944        51.07131711383363        51.07523420935212        51.07915130487055        51.0829977125            51.085739449224434       51.08759540110378        51.08952893863443        51.091468607149466       51.09315713163676        51.09401509590214        51.09488011176245        51.0957491032342         51.09661809470589        51.097207301369394       51.097539033290104       51.09787076521087        51.098202497131524       51.09853456587359        51.09886767650568        51.09920078713776        51.09930453446367        51.09940207824036        51.09949754904636        51.09959301985242        51.09968849065842        51.099783961464425       51.09987943227043        51.09990831832471        51.099932361552305       51.099956404780016       51.09998044800773        51.10000449123538        51.10002975917382        51.10005761813068        51.100061857149          51.10006651582211        51.10008320540112        51.10009989498019        51.1001165845592         51.100133274138216       51.100149963717286       51.10016526512686        51.100173818517305       51.10018237190769        51.10018990246243        51.10019639036102        51.100202878259665       51.10020936615837        51.10021585405707        51.10022234195566        51.1002288298543         51.100235317753004       51.10024180565159        51.10026122543053        51.10028148998407        51.100301754537554       51.10032201909115        51.100342283644636       51.10036254819818        51.100374425060295       51.10038567470798        51.100396924355664       51.10040817400335        51.10041942365103        51.100430673298774       51.1004419229464         51.10045317259414        51.10046442224177        51.10047311932459        51.100469148096124       51.1004651768676         51.100461205639135       51.10045723441061        51.100453263182146       51.10044929195362        51.10044532072516        51.10044134949669        51.100437378268225       51.10043340703976        51.10043104080978        51.100429377370176       51.10042771393063        51.10042605049102        51.10042438705153        51.100422723611985       51.10042106017238        51.10041939673283        51.100417733293284       51.100414533839          51.100407107167484       51.10039968049591        51.10039225382434        51.10038482715282        51.10037740048131        51.100369973809734       51.10036254713822        51.10035512046659        51.10034769379507        51.100340267123556       51.100336852245505       51.100335930850065       51.10033500945468        51.10033408805924        51.10033316666386        51.10033224526842        51.10033132387298        51.100330402477596       51.10032948108221        51.10032855968677        51.10033346430225        51.10034156326384        51.100349662225426       51.10035776118707        51.10036586014871        51.10037395911036        51.10038205807194        51.10039015703359        51.100398255995174       51.10040635495682        51.1004104800698         51.100410367910285       51.10041025575072        51.10041014359126        51.10041003143169        51.10040991927224        51.100409807112726       51.100409694953214       51.1004095827937         51.10040947063413        51.1004137735672         51.10042187779078        51.10042998201436        51.100438086238          51.10044619046164        51.10045429468522        51.1004623989088         51.100470503132385       51.100478607356024       51.10048671157966        51.10049034179491        51.100490370233786       51.10049039867272        51.100490427111595       51.10049045555053        51.10049048398946        51.100490512428394       51.10049054086727        51.1004905693062         51.100490597745136       51.1004905373394         51.100490413766465       51.100490290193534       51.1004901666206         51.10049004304773        51.10048991947474        51.100489795901865       51.10048967232893        51.10048954875606        51.10048942518313        51.10048918137528        51.10048886763764        51.10048855389988        51.100488240162235       51.100487926424535       51.10048761268689        51.10048729894919        51.10048698521149        51.100486671473845       51.100486357736145       51.10048631559317        51.100486438681116       51.10048656176912        51.10048668485706        51.100486807945          51.10048693103295        51.10048705412095        51.10048717720889        51.100487300296834       51.100487423384834       51.10048751236906        51.100487592118725       51.10048767186839        51.10048775161806        51.100487831367786       51.100487911117455       51.10048799086712        51.10048807061685        51.100488150366516       51.100488230116184       51.100487697903645       51.10048710559681        51.100486513289866       51.100485920982976       51.100485328676086       51.10048473636925        51.100484144062364       51.100483551755474       51.10048295944864        51.10048369635456        51.10048702591405        51.10049035547354        51.10049368503303        51.10049701459258        51.100500344152124       51.100503673711614       51.100507003271105       51.100510332830595       51.1005136623902         51.10051444193476        51.100514095359244       51.10051374878367        51.10051340220815        51.10051305563252        51.10051270905694        51.100512362481425       51.100512015905906       51.10051166933033        51.100511322754755       51.10051023960659        51.10050071972478        51.10049119984291        51.100481679961035       51.10047216007922        51.10046264019741        51.100453120315535       51.10044360043372        51.10043408055185        51.10042456067009        51.10041606046934        51.100407696416596       51.10039933236391        51.10039096831122        51.100382604258584       51.10037424020595        51.10036587615326        51.10035751210057        51.1003643601951         51.10037722427154        51.10039008834792        51.10040295242436        51.100415816500686       51.100428680577124       51.10044154465356        51.100454408729945       51.100456674105374       51.100431567372596       51.10040646063982        51.10038135390698        51.100356247174204       51.100331140441426       51.10030603370865        51.10028092697587        51.10025582024309        51.100230713510314       51.100205606777536       51.10018050004476        51.10015539331192        51.100130286579144       51.100110760320035       51.100113362263755       51.100115964207475       51.10010744640971        51.10008905553326        51.10007631632567        51.10009353215571        51.10011074798581        51.10012796381591        51.100145179646006       51.100162395476104       51.1001796113062         51.100196827136244       51.100214042966286       51.1002312587965         51.10024847462648        51.10026569045658        51.10028290628668        51.10030012211678        51.10030558890952        51.10028785845054        51.100270127991564       51.10025239753247        51.10023466707355        51.10021693661446        51.10019920615548        51.1001814756965         51.10016374523747        51.10014601477849        51.10012828431945        51.100110553860475       51.100092823401496       51.10007509294246        51.10006746244494        51.10008482108731        51.10008904221178        51.10006968891196        51.1000683665452         51.1000853505106         51.10010233447599        51.100119318441386       51.10013630240678        51.100153286372176       51.10017027033757        51.10018725430291        51.10020423826836        51.1002212222337         51.100238206199094       51.10025519016449        51.100272174129884       51.10028915809528        51.1002938159412         51.10027609901374        51.10025838208628        51.10024066515882        51.10022294823142        51.10020523130402        51.1001875143765         51.1001697974491         51.10015208052164        51.100134363594236       51.10011664666678        51.10009892973932        51.10008121281186        51.100063495884456       51.100045778956996       51.100053396774          51.100056255210916       51.10004078004283        51.1000577629552         51.10007474586757        51.10009172878           51.10010871169237        51.1001256946048         51.10014267751717        51.1001596604296         51.10017664334197        51.10019362625434        51.100210609166766       51.100227592079136       51.10024457499151        51.10026155790388        51.100278540816305       51.100287498995954       51.10027076754727        51.10025403609859        51.10023730464985        51.10022057320117        51.10020384175249        51.10018711030381        51.10017037885507        51.100153647406444       51.100136915957705       51.100120184509024       51.10010345306034        51.1000867216116         51.100069990162865       51.10005325871424        51.1000598161819         51.10007867281769        51.10009268852434        51.100116679594805       51.100149925564494       51.10018317153413        51.100216417503816       51.10024966347345        51.10028290944314        51.10031615541283        51.10034940138246        51.10038264735215        51.10041589332184        51.10044913929153        51.100482385261216       51.10051563123085        51.10054887720048        51.10058212317017        51.10055435608865        51.1005216673185         51.100488978548356       51.10045628977821        51.10042360100812        51.10039091223797        51.100358223467765       51.100325534697674       51.10029284592753        51.10026015715738        51.10022746838723        51.100194779617084       51.10016209084688        51.10012940207679        51.10010362136376        51.10009071927868        51.100097228134814       51.10011315856127        51.10014574499786        51.10017833143445        51.10021091787104        51.100243504307684       51.10027609074427        51.10030867718086        51.10034126361751        51.1003738500541         51.10040643649069        51.100439022927276       51.10047160936392        51.10050419580057        51.1005367822371         51.100569368673746       51.10056479077139        51.10053234506097        51.10049989935055        51.100467453640135       51.10043500792972        51.1004025622193         51.100370116508884       51.10033767079847        51.10030522508799        51.10027277937763        51.10024033366716        51.1002078879568         51.10017544224638        51.10014299653591        51.10011055082555        51.100098058876654       51.100095046778904       51.1001072390834         51.10013509938278        51.10016772892527        51.10020035846787        51.10023298801036        51.10026561755285        51.100298247095395       51.100330876637884       51.10036350618043        51.10039613572292        51.10042876526552        51.10046139480801        51.100494024350496       51.1005266538931         51.10055928343559        51.10057930543775        51.10054651171981        51.10051371800182        51.10048092428383        51.10044813056584        51.1004153368479         51.100382543129854       51.10034974941192        51.10031695569393        51.100284161975935       51.10025136825794        51.10021857453995        51.10018578082202        51.100152987104025       51.100120193385976       51.10006652019831        51.10000000000002
0.4                      13                       50.07542118239388        50.19864653563269        50.31049955175115        50.41016175007047        50.50094825521603        50.58169235604862        50.652914078296476       50.711689712049974       50.76906351699927        50.813775868005166       50.85759284883085        50.89042339953585        50.92212348298324        50.948074454060134       50.970134647633984       50.992194841207834       51.00616660496746        51.01979156937318        51.033416533778905       51.04389025516849        51.05205039449845        51.06021053382847        51.066269144965986       51.07082670037158        51.07538425577718        51.079861758469804       51.083070248143486       51.08525902390795        51.08753834641624        51.08982482412222        51.09181756330372        51.09283887769601        51.09386837474477        51.0949024850849         51.09593659542497        51.09663945273127        51.097037471149974       51.097435489568795       51.0978335079875         51.098231824185234       51.0986310615034         51.09903029882162        51.09915544345813        51.09927315840628        51.09938819311935        51.09950322783254        51.09961826254562        51.09973329725875        51.099848331971884       51.09988364142362        51.099913152316276       51.099942663208935       51.09997217410171        51.10000168499437        51.10003251757075        51.1000660760709         51.100071477827896       51.10007733649525        51.100096294132186       51.100115251769125       51.10013420940601        51.10015316704289        51.10017212467983        51.100189426792724       51.10019868125096        51.100207935709136       51.10021621441183        51.100223498450816       51.100230782489916       51.10023806652896        51.100245350568          51.10025263460699        51.10025991864603        51.100267202685075       51.10027448672412        51.100294082377104       51.10031448228585        51.1003348821946         51.10035528210335        51.1003756820121         51.10039608192085        51.10040845932559        51.10042023682388        51.10043201432222        51.10044379182057        51.10045556931891        51.100467346817254       51.1004791243156         51.10049090181383        51.10050267931217        51.1005118155183         51.10050784306168        51.100503870604996       51.100499898148314       51.10049592569163        51.10049195323495        51.100487980778325       51.1004840083217         51.10048003586496        51.10047606340834        51.100472090951655       51.10046961344949        51.1004677905521         51.10046596765471        51.10046414475721        51.10046232185982        51.10046049896249        51.100458676065045       51.1004568531676         51.10045503027027        51.10045167379366        51.100444096802676       51.10043651981175        51.10042894282083        51.1004213658299         51.10041378883892        51.100406211848          51.10039863485713        51.10039105786615        51.100383480875166       51.10037590388424        51.100372397421495       51.10037142094734        51.10037044447313        51.10036946799892        51.100368491524705       51.10036751505055        51.10036653857628        51.10036556210207        51.10036458562786        51.1003636091537         51.10036861171227        51.10037689251743        51.10038517332259        51.100393454127754       51.10040173493297        51.100410015738134       51.100418296543296       51.100426577348514       51.100434858153676       51.100443138958894       51.100447431361886       51.10044747097413        51.10044751058638        51.10044755019862        51.100447589810926       51.10044762942317        51.10044766903542        51.100447708647664       51.10044774825991        51.1004477878721         51.100452301501946       51.10046066715529        51.10046903280869        51.10047739846209        51.10048576411549        51.10049412976883        51.10050249542218        51.10051086107558        51.10051922672898        51.10052759238238        51.10053137728835        51.10053147448838        51.100531571688464       51.10053166888855        51.10053176608869        51.10053186328878        51.100531960488865       51.10053205768895        51.10053215488904        51.100532252089124       51.10053226188131        51.10053220952773        51.1005321571742         51.10053210482056        51.10053205246709        51.100532000113446       51.10053194775992        51.100531895406334       51.100531843052806       51.10053179069922        51.10053156347209        51.10053123453673        51.10053090560143        51.10053057666602        51.10053024773072        51.10052991879536        51.10052958986           51.100529260924645       51.10052893198929        51.10052860305393        51.100528547937415       51.10052865940497        51.100528770872586       51.10052888234014        51.10052899380776        51.100529105275314       51.10052921674293        51.100529328210484       51.10052943967804        51.100529551145655       51.100529657148854       51.10052976167253        51.10052986619604        51.10052997071966        51.10053007524323        51.10053017976685        51.10053028429047        51.10053038881409        51.100530493337715       51.10053059786128        51.10053007685576        51.10052949442371        51.1005289119916         51.10052832955944        51.10052774712739        51.100527164695336       51.10052658226317        51.10052599983106        51.10052541739901        51.10052617907263        51.100529562448855       51.10053294582502        51.10053632920119        51.100539712577415       51.10054309595364        51.10054647932981        51.100549862705975       51.1005532460822         51.100556629458424       51.10055733049376        51.10055684697198        51.100556363450266       51.100555879928436       51.10055539640666        51.10055491288489        51.10055442936317        51.1005539458414         51.100553462319624       51.10055297879785        51.100551750542536       51.10054199207872        51.100532233614786       51.10052247515091        51.10051271668698        51.1005029582231         51.10049319975923        51.100483441295296       51.10047368283142        51.100463924367546       51.10045522724829        51.100446671840075       51.10043811643186        51.100429561023645       51.10042100561543        51.100412450207216       51.100403894799          51.100395339390786       51.100402291279465       51.100415375873524       51.10042846046758        51.100441545061585       51.10045462965559        51.1004677142497         51.100480798843705       51.10049388343771        51.1004960707923         51.100470115035876       51.10044415927945        51.10041820352296        51.100392247766536       51.10036629201011        51.10034033625368        51.100314380497196       51.10028842474077        51.1002624689844         51.10023651322797        51.10021055747154        51.10018460171506        51.10015864595863        51.10013838206294        51.100140688052136       51.100142994041335       51.100134293819735       51.10011582132182        51.100103091107485       51.10012079620833        51.10013850130912        51.10015620640996        51.10017391151075        51.10019161661154        51.100209321712384       51.10022702681317        51.10024473191396        51.10026243701475        51.100280142115594       51.10029784721644        51.10031555231717        51.100333257418015       51.10033882338473        51.10032042189425        51.100302020403774       51.100283618913295       51.100265217422816       51.10024681593234        51.10022841444186        51.10021001295132        51.1001916114609         51.100173209970364       51.100154808479886       51.10013640698946        51.10011800549893        51.10009960400839        51.100091465208436       51.10010871816951        51.10011288167999        51.10009355701936        51.10009255396477        51.10011015235483        51.100127750744946       51.10014534913506        51.10016294752518        51.10018054591529        51.10019814430541        51.10021574269547        51.100233341085584       51.1002509394757         51.100268537865816       51.10028613625593        51.10030373464599        51.100321333036106       51.10032614064414        51.10030773000801        51.100289319371825       51.10027090873564        51.10025249809951        51.10023408746338        51.10021567682719        51.10019726619106        51.10017885555487        51.1001604449188         51.10014203428261        51.10012362364648        51.100105213010295       51.100086802374165       51.100068391738034       51.10007572005401        51.10007851884649        51.10006315525487        51.1000807742559         51.1000983932571         51.10011601225824        51.100133631259325       51.100151250260524       51.100168869261665       51.10018648826281        51.10020410726395        51.10022172626509        51.10023934526623        51.10025696426732        51.100274583268515       51.10029220226966        51.1003098212708         51.100319192134634       51.100302158183695       51.10028512423264        51.1002680902817         51.10025105633076        51.10023402237982        51.10021698842888        51.10019995447789        51.100182920527004       51.10016588657601        51.10014885262501        51.10013181867407        51.100114784723075       51.10009775077208        51.100080716821196       51.10008723885221        51.10010628033183        51.10012127276036        51.100146243676136       51.100180472389184       51.100214701102175       51.100248929815166       51.1002831585281         51.100317387241034       51.100351615954025       51.10038584466702        51.10042007338001        51.100454302093          51.10048853080593        51.100522759518924       51.100556988231915       51.10059121694485        51.10062544565778        51.10059717099023        51.100563854414986       51.10053053783969        51.10049722126439        51.10046390468909        51.100430588113795       51.1003972715385         51.10036395496326        51.10033063838796        51.100297321812604       51.100264005237364       51.100230688662066       51.10019737208677        51.10016405551147        51.10013759109478        51.10012390109489        51.10013081361825        51.10014750681347        51.100180712391875       51.10021391797028        51.100247123548684       51.100280329127145       51.10031353470555        51.10034674028395        51.10037994586236        51.10041315144076        51.10044635701922        51.10047956259757        51.10051276817603        51.100545973754436       51.10057917933284        51.100612384911244       51.10060774646308        51.10057473054064        51.100541714618316       51.100508698696046       51.10047568277366        51.10044266685128        51.10040965092895        51.10037663500657        51.10034361908424        51.10031060316186        51.100277587239475       51.10024457131715        51.10021155539482        51.10017853947244        51.10014552355011        51.10013231412256        51.100128836804174       51.100140969685924       51.10016902453572        51.100201925936574       51.10023482733743        51.10026772873829        51.100300630139145       51.100333531539945       51.1003664329408         51.10039933434166        51.10043223574252        51.100465137143374       51.100498038544174       51.10053093994509        51.10056384134589        51.100596742746745       51.10061657025642        51.10058162840119        51.100546686545954       51.100511744690664       51.10047680283543        51.1004418609802         51.10040691912491        51.100371977269674       51.10033703541444        51.10030209355921        51.10026715170392        51.100232209848684       51.10019726799345        51.10016232613816        51.10012738428287        51.10007045615214        51.10000000000002
0.4                      14                       50.02864762495           50.151917899130865       50.264568463050296       50.365710620616426       50.45843430484388        50.541549992580656       50.61549761005472        50.67716328606372        50.737445621489485       50.785077724545545       50.83181530165484        50.86727087096858        50.90156555906128        50.9298494226793         50.95406718200985        50.978284941340405       50.99383293947665        51.009009213106424       51.02418548673626        51.03592332694876        51.04513671875304        51.05435011055738        51.06122117609834        51.06641919139105        51.071617206683754       51.07672580443966        51.08040104706254        51.08292264671218        51.085547754198046       51.08818104109503        51.09047799497057        51.091662659489884       51.092856637727095       51.094055866935605       51.09525509614406        51.09607160409314        51.0965359090099         51.09700021392672        51.09746451884348        51.09792908249699        51.098394446501175       51.09885981050547        51.099006352452534       51.099144238572194       51.0992788371924         51.099413435812664       51.099548034432814       51.09968263305308        51.09981723167334        51.09985896452247        51.09989394308013        51.099928921637854       51.09996390019563        51.0999988787533         51.100035275967684       51.10007453401107        51.100081098506735       51.10008815716833        51.10010938286314        51.10013060855795        51.100151834252756       51.100173059947565       51.10019428564243        51.10021358845853        51.100223543984555       51.10023349951064        51.10024252636123        51.10025060654061        51.10025868672005        51.100266766899495       51.100274847078936       51.10028292725838        51.10029100743782        51.10029908761726        51.10030716779664        51.10032693932379        51.10034747458769        51.10036800985165        51.10038854511561        51.10040908037956        51.10042961564346        51.10044249359095        51.10045479893989        51.100467104288896       51.10047940963784        51.10049171498679        51.10050402033579        51.10051632568474        51.10052863103368        51.100540936382686       51.10055051171207        51.100546538027174       51.10054256434245        51.10053859065755        51.10053461697265        51.10053064328781        51.10052666960303        51.10052269591819        51.100518722233346       51.10051474854845        51.100510774863665       51.100508186089314       51.10050620373397        51.1005042213788         51.100502239023456       51.10050025666817        51.100498274313          51.10049629195771        51.100494309602425       51.100492327247196       51.10048881374837        51.10048108643798        51.100473359127704       51.100465631817315       51.10045790450698        51.100450177196706       51.100442449886316       51.100434722575926       51.10042699526559        51.10041926795526        51.10041154064493        51.10040794259754        51.1004069110445         51.10040587949152        51.100404847938535       51.10040381638555        51.10040278483257        51.10040175327953        51.100400721726544       51.10039969017356        51.10039865862052        51.10040375912223        51.100412221770966       51.1004206844197         51.10042914706844        51.100437609717176       51.10044607236591        51.10045453501465        51.100462997663385       51.10047146031218        51.100479922960915       51.100484382653974       51.10048457403798        51.10048476542198        51.100484956805985       51.100485148190046       51.10048533957405        51.10048553095805        51.10048572234206        51.10048591372612        51.10048610511012        51.10049082943664        51.1004994565198         51.100508083602904       51.100516710686065       51.100525337769284       51.10053396485239        51.10054259193555        51.10055121901871        51.10055984610193        51.100568473185035       51.10057241278179        51.10057257874308        51.10057274470432        51.10057291066562        51.10057307662686        51.1005732425881         51.100573408549394       51.10057357451069        51.10057374047193        51.10057390643317        51.10057398642323        51.10057400528905        51.10057402415481        51.10057404302063        51.10057406188645        51.10057408075221        51.10057409961797        51.10057411848379        51.10057413734961        51.10057415621543        51.10057394556901        51.10057360143588        51.100573257302926       51.1005729131698         51.10057256903684        51.10057222490377        51.10057188077076        51.100571536637744       51.10057119250473        51.10057084837166        51.1005707802816         51.100570880128885       51.100570979976055       51.10057107982328        51.10057117967045        51.100571279517624       51.10057137936485        51.10057147921202        51.100571579059306       51.10057167890642        51.10057180192871        51.10057193122623        51.10057206052369        51.10057218982121        51.10057231911878        51.1005724484163         51.10057257771382        51.10057270701134        51.10057283630886        51.100572965606375       51.10057245580788        51.10057188325061        51.10057131069328        51.1005707381359         51.10057016557863        51.100569593021305       51.10056902046398        51.10056844790671        51.100567875349384       51.10056866179082        51.10057209898366        51.10057553617651        51.10057897336935        51.100582410562254       51.100585847755156       51.100589284948          51.100592722140846       51.100596159333804       51.10059959652665        51.100600219052694       51.10059959858472        51.10059897811675        51.10059835764878        51.10059773718086        51.100597116712834       51.10059649624486        51.100595875776946       51.10059525530892        51.100594634841          51.10059326147865        51.100583264432714       51.10057326738678        51.100563270340785       51.10055327329485        51.10054327624886        51.10053327920292        51.10052328215693        51.100513285110935       51.100503288065056       51.100494394027294       51.100485647263554       51.10047690049976        51.10046815373602        51.10045940697228        51.10045066020854        51.1004419134448         51.100433166681          51.10044022236377        51.10045352747551        51.10046683258713        51.10048013769881        51.10049344281049        51.10050674792217        51.10052005303385        51.100533358145526       51.100535467479176       51.100508662699156       51.10048185791902        51.100455053138944       51.10042824835887        51.10040144357879        51.10037463879871        51.100347834018635       51.10032102923856        51.10029422445848        51.1002674196784         51.100240614898325       51.100213810118305       51.10018700533823        51.10016600380584        51.10016801384063        51.10017002387531        51.10016114122982        51.10014258711044        51.10012986588947        51.100148060261006       51.100166254632484       51.10018444900402        51.10020264337555        51.10022083774709        51.100239032118566       51.10025722649016        51.100275420861635       51.10029361523323        51.100311809604705       51.10033000397624        51.100348198347774       51.10036639271925        51.10037205786           51.10035298533802        51.10033391281604        51.10031484029412        51.10029576777208        51.1002766952501         51.10025762272812        51.1002385502062         51.10021947768422        51.10020040516224        51.10018133264032        51.10016226011828        51.1001431875963         51.10012411507432        51.10011546797193        51.10013261525182        51.10013672114809        51.100117425126655       51.100116741384284       51.10013495419901        51.1001531670139         51.10017137982868        51.100189592643574       51.10020780545835        51.10022601827319        51.10024423108803        51.10026244390281        51.1002806567177         51.10029886953248        51.10031708234732        51.100335295162154       51.10035350797693        51.100358465347085       51.10033936100223        51.10032025665737        51.100301152312454       51.100282047967596       51.10026294362274        51.10024383927788        51.10022473493302        51.100205630588164       51.10018652624336        51.100167421898504       51.10014831755359        51.10012921320879        51.10011010886393        51.10009100451907        51.1000980433339         51.10010078248217        51.1000855304668         51.100103785556655       51.100122040646625       51.10014029573642        51.100158550826336       51.10017680591625        51.10019506100616        51.10021331609596        51.10023157118593        51.100249826275785       51.1002680813657         51.100286336455554       51.10030459154541        51.10032284663532        51.100341101725235       51.100350885273315       51.10033354882006        51.100316212366806       51.10029887591361        51.1002815394603         51.1002642030071         51.1002468665539         51.10022953010065        51.100212193647394       51.1001948571942         51.100177520741          51.10016018428769        51.10014284783449        51.100125511381236       51.10010817492804        51.10011466152258        51.10013388784603        51.100149856996325       51.10017580775752        51.100211019213816       51.10024623067011        51.100281442126345       51.10031665358264        51.10035186503899        51.100387076495224       51.10042228795146        51.10045749940775        51.100492710864046       51.10052792232034        51.10056313377663        51.100598345232925       51.10063355668922        51.1006687681454         51.10063998589192        51.100606041511526       51.10057209713102        51.10053815275057        51.10050420837018        51.100470263989735       51.10043631960923        51.10040237522884        51.10036843084839        51.10033448646794        51.100300542087496       51.100266597707105       51.1002326533266         51.10019870894621        51.1001715608258         51.10015708291121        51.10016439910186        51.100181855065784       51.10021567978595        51.100249504506166       51.100283329226386       51.10031715394655        51.100350978666825       51.10038480338699        51.10041862810721        51.100452452827426       51.1004862775477         51.100520102267865       51.100553926988084       51.100587751708304       51.10062157642852        51.10065540114874        51.10065070215478        51.10061711602043        51.10058352988614        51.1005499437519         51.10051635761761        51.10048277148326        51.10044918534902        51.10041559921467        51.10038201308038        51.100348426946084       51.10031484081179        51.1002812546775         51.10024766854326        51.10021408240891        51.100180496274675       51.100166569368525       51.10016262682939        51.100174700288505       51.100202949688764       51.10023612294788        51.1002692962071         51.10030246946627        51.10033564272544        51.10036881598461        51.10040198924378        51.10043516250295        51.10046833576206        51.10050150902123        51.1005346822804         51.100567855539566       51.10060102879879        51.10063420205796        51.10065383507509        51.10061674508256        51.10057965509009        51.100542565097555       51.100505475105024       51.10046838511255        51.10043129511996        51.100394205127486       51.1003571151349         51.10032002514242        51.10028293514989        51.1002458451573         51.100208755164886       51.1001716651723         51.100134575179766       51.10007439210597        51.10000000000002
0.4                      15                       49.99245508875009        50.11582283320996        50.22899044146459        50.33103225052338        50.42492154308616        50.50946413796186        50.58507256132805        50.64853681829226        50.71063325256483        50.76016501749473        50.80880841563885        50.84606126936961        50.88214207382106        50.91209920143905        50.937915697317635       50.96373219319622        50.98055845725497        50.99699925631518        51.01344005537538        51.026271473911606       51.036452903761585       51.046634333611564       51.05430018061105        51.0601692256115         51.066038270611955       51.071812472632644       51.076020744405525       51.0789633554092         51.08202331372064        51.08509254506794        51.08778298540983        51.089220723290794       51.09067051000284        51.09212708971256        51.0935836694224         51.09459318030139        51.09519127165771        51.09578936301409        51.096387454370415       51.096985941500634       51.097585652879104       51.09818536425763        51.098392622097265       51.09858917683414        51.0987810861227         51.09897299541137        51.09916490469993        51.09935681398855        51.09954872327717        51.09961692185129        51.09967612272675        51.099735323602204       51.099794524477716       51.09985372535317        51.09991428560875        51.09997716798557        51.099992812337746       51.10000901010949        51.10004107362931        51.100073137149025       51.10010520066885        51.100137264188675       51.100169327708386       51.1001984957083         51.10021358832023        51.10022868093216        51.100241787912466       51.10025287078389        51.10026395365526        51.10027503652674        51.10028611939822        51.10029720226959        51.10030828514101        51.100319368012435       51.10033045088386        51.10035136600766        51.10037292342298        51.10039448083819        51.10041603825351        51.100437595668836       51.1004591530841         51.100472784011004       51.100485822211226       51.10049886041145        51.10051189861173        51.10052493681201        51.10053797501223        51.10055101321251        51.100564051412675       51.10057708961301        51.10058729245674        51.10058342350226        51.10057955454772        51.100575685593185       51.10057181663859        51.100567947684056       51.100564078729576       51.10056020977504        51.1005563408205         51.10055247186597        51.10054860291143        51.1005459958518         51.10054394134568        51.10054188683961        51.10053983233354        51.10053777782741        51.10053572332134        51.100533668815274       51.10053161430915        51.10052955980308        51.10052597345293        51.10051817136332        51.10051036927382        51.10050256718432        51.100494765094766       51.10048696300527        51.100479160915654       51.10047135882621        51.100463556736656       51.1004557546471         51.100447952557545       51.10044430835421        51.100443248435795       51.10044218851726        51.10044112859873        51.1004400686802         51.100439008761725       51.10043794884325        51.10043688892472        51.10043582900619        51.10043476908771        51.10043992532195        51.1004484898134         51.100457054304854       51.100465618796306       51.10047418328776        51.10048274777927        51.10049131227072        51.10049987676217        51.10050844125362        51.10051700574513        51.10052157596749        51.10052188714326        51.10052219831914        51.10052250949491        51.100522820670676       51.1005231318465         51.100523443022325       51.10052375419815        51.100524065373975       51.10052437654974        51.10052924262118        51.10053803035021        51.10054681807935        51.100555605808495       51.10056439353758        51.10057318126667        51.10058196899581        51.1005907567249         51.10059954445404        51.10060833218313        51.10061238112661        51.1006126151363         51.100612849146046       51.100613083155906       51.100613317165596       51.10061355117534        51.100613785185146       51.100614019194836       51.100614253204526       51.10061448721433        51.10061462921624        51.100614705802          51.100614782387765       51.10061485897353        51.10061493555929        51.100615012145056       51.10061508873082        51.10061516531664        51.1006152419024         51.10061531848811        51.1006151288787         51.10061478444749        51.10061444001627        51.10061409558506        51.100613751153844       51.10061340672257        51.10061306229136        51.100612717860145       51.10061237342893        51.100612028997716       51.100611958621016       51.10061205497186        51.10061215132259        51.10061224767344        51.10061234402423        51.10061244037496        51.100612536725805       51.100612633076594       51.10061272942744        51.10061282577817        51.10061295905837        51.10061310233823        51.10061324561809        51.100613388897955       51.10061353217776        51.10061367545768        51.10061381873754        51.10061396201735        51.10061410529727        51.100614248577074       51.100613744050406       51.10061317590953        51.10061260776865        51.10061203962778        51.1006114714869         51.10061090334597        51.10061033520515        51.10060976706421        51.100609198923394       51.10060999089791        51.10061343580219        51.10061688070647        51.10062032561075        51.10062377051503        51.10062721541931        51.10063066032353        51.10063410522781        51.10063755013209        51.10064099503637        51.10064154669902        51.10064082066799        51.10064009463696        51.100639368605925       51.10063864257495        51.10063791654392        51.100637190512884       51.10063646448191        51.10063573845082        51.10063501241984        51.10063353044825        51.10062338990201        51.100613249355774       51.10060310880954        51.1005929682633         51.10058282771706        51.100572687170825       51.10056254662453        51.10055240607829        51.10054226553211        51.100533256763924       51.10052439911112        51.100515541458265       51.100506683805406       51.100497826152605       51.1004889684998         51.100480110847          51.10047125319409        51.100478339455776       51.10049173109303        51.10050512273028        51.10051851436742        51.100531906004676       51.10054529764193        51.10055868927907        51.10057208091632        51.10057411023371        51.10054679532789        51.100519480422065       51.10049216551624        51.100464850610365       51.1004375357046         51.10041022079878        51.10038290589296        51.100355590987135       51.100328276081314       51.10030096117555        51.10027364626967        51.10024633136385        51.100219016458084       51.100197547887774       51.100199261740215       51.10020097559266        51.10019198668607        51.100173494934154       51.10016086527867        51.10017930597144        51.10019774666421        51.100216187357034       51.100234628049805       51.10025306874263        51.1002715094354         51.10028995012823        51.10030839082094        51.100326831513826       51.10034527220654        51.100363712899366       51.10038215359219        51.10040059428496        51.10040628561262        51.10038680464538        51.10036732367814        51.1003478427109         51.10032836174372        51.100308880776424       51.10028939980924        51.100269918841946       51.100250437874706       51.10023095690747        51.100211475940284       51.10019199497299        51.10017251400575        51.10015303303851        51.10014403585092        51.10016097743892        51.10016499962268        51.10014583877262        51.10014539631021        51.10016395813443        51.100182519958594       51.10020108178276        51.10021964360692        51.10023820543114        51.10025676725536        51.10027532907952        51.100293890903686       51.10031245272785        51.10033101455201        51.100349576376175       51.100368138200395       51.100386700024615       51.10039173618884        51.10037222013466        51.100352704080535       51.10033318802641        51.10031367197223        51.100294155918164       51.10027463986398        51.100255123809916       51.100235607755735       51.10021609170161        51.10019657564749        51.10017705959336        51.10015754353924        51.100138027485116       51.10011851143088        51.10012528355611        51.100127965880574       51.10011291160612        51.100131554737175       51.100150197868174       51.10016884099923        51.10018748413023        51.10020612726123        51.10022477039229        51.10024341352329        51.100262056654344       51.100280699785344       51.100299342916344       51.100317986047344       51.1003366291784         51.1003552723094         51.1003739154404         51.10038396839161        51.100366521545084       51.100349074698556       51.10033162785203        51.100314181005444       51.10029673415886        51.10027928731233        51.100261840465805       51.10024439361922        51.10022694677269        51.10020949992611        51.10019205307958        51.100174606233054       51.10015715938647        51.10013971253994        51.10014613388552        51.10016538553987        51.10018208434235        51.1002086895802         51.10024448576729        51.10028028195438        51.10031607814142        51.10035187432845        51.100387670515545       51.10042346670258        51.100459262889615       51.10049505907671        51.10053085526374        51.10056665145078        51.100602447637925       51.10063824382496        51.100674040011995       51.10070983619903        51.10068083063743        51.100646597767536       51.10061236489764        51.10057813202775        51.10054389915797        51.100509666288076       51.100475433418126       51.10044120054829        51.10040696767845        51.1003727348085         51.10033850193872        51.10030426906883        51.10027003619888        51.1002358033291         51.100208266116226       51.10019321155568        51.10020083916743        51.10021884760374        51.100252976386855       51.100287105170025       51.100321233953196       51.10035536273631        51.10038949151948        51.10042362030259        51.10045774908576        51.100491877868876       51.100526006652046       51.10056013543522        51.10059426421833        51.1006283930015         51.10066252178461        51.100696650567784       51.10069189270962        51.10065797556905        51.10062405842842        51.10059014128785        51.10055622414728        51.10052230700671        51.100488389866086       51.10045447272552        51.10042055558495        51.10038663844438        51.10035272130375        51.10031880416318        51.10028488702261        51.100250969881984       51.100217052741414       51.10020248202926        51.100198001882006       51.10020970901729        51.100237716444894       51.1002706855831         51.1003036547213         51.100336623859505       51.10036959299771        51.10040256213597        51.100435531274115       51.10046850041232        51.10050146955052        51.10053443868878        51.10056740782693        51.10060037696519        51.10063334610339        51.1006663152416         51.10068542828935        51.10064649516994        51.10060756205053        51.10056862893106        51.10052969581159        51.100490762692175       51.100451829572705       51.10041289645329        51.100373963333766       51.10033503021435        51.10029609709488        51.10025716397547        51.10021823085606        51.10017929773659        51.10014036461712        51.10007753423014        51.10000000000002
0.4                      16                       49.96331656671276        50.0868168143428         50.20031446462235        50.30286905333776        50.39740957373806        50.48274928924235        50.559308458944656       50.62384365599729        50.68702456803021        50.73777593471664        50.787648637062944       50.826146952416195       50.86347488103502        50.89466552029262        50.921708199913496       50.94875087953437        50.966656763879485       50.98417089917427        51.00168503446912        51.01549633766297        51.02658899593945        51.03768165421593        51.046130500710774       51.05269095529928        51.05925140988785        51.065714222307804       51.07049970736449        51.07392212136807        51.077476307737186       51.08104090704103        51.08418434836403        51.08593497509645        51.087701455140746       51.089476873107174       51.0912522910736         51.09250770640722        51.09328458416417        51.09406146192106        51.09483833967795        51.09561586763226        51.09639540684378        51.09717494605536        51.09746913217538        51.09775002049349        51.09802440495798        51.09829878942253        51.09857317388696        51.09884755835145        51.09912194281594        51.09922996866669        51.099325894961794       51.09942182125678        51.099517747552          51.099613673847045       51.09971079607925        51.09980925264961        51.099839254937024       51.099869884562736       51.099918499085504       51.09996711360827        51.10001572813104        51.10006434265381        51.10011295717652        51.10015723334726        51.10018042039047        51.100203607433684       51.100223015864856       51.10023857246267        51.10025412906049        51.10026968565836        51.10028524225618        51.10030079885399        51.10031635545181        51.10033191204968        51.10034746864744        51.100370172516364       51.100393343280416       51.10041651404447        51.10043968480858        51.10046285557263        51.10048602633674        51.10050057853414        51.10051448625279        51.100528393971445       51.10054230169004        51.10055620940864        51.10057011712735        51.10058402484594        51.1005979325646         51.10061184028325        51.1006227962356         51.10061910265034        51.100615409065085       51.10061171547977        51.10060802189457        51.100604328309316       51.10060063472412        51.10059694113886        51.10059324755366        51.10058955396835        51.10058586038315        51.10058329702957        51.10058122857731        51.10057916012511        51.10057709167285        51.100575023220586       51.10057295476838        51.10057088631612        51.10056881786386        51.10056674941171        51.10056314632408        51.1005553198155         51.10054749330692        51.100539666798284       51.10053184028976        51.10052401378118        51.10051618727255        51.10050836076391        51.10050053425539        51.10049270774681        51.100484881238174       51.10048122116473        51.10048015068958        51.10047908021443        51.10047800973928        51.10047693926407        51.10047586878892        51.10047479831377        51.10047372783856        51.10047265736347        51.10047158688826        51.10047677071469        51.10048538371501        51.10049399671533        51.10050260971559        51.10051122271591        51.10051983571623        51.100528448716545       51.10053706171681        51.100545674717125       51.10055428771744        51.10055893062878        51.10055934027639        51.100559749924          51.100560159571614       51.10056056921917        51.10056097886684        51.10056138851445        51.10056179816206        51.10056220780967        51.10056261745723        51.10056757930562        51.10057646049148        51.10058534167729        51.10059422286315        51.10060310404907        51.10061198523488        51.10062086642074        51.100629747606604       51.10063862879247        51.10064750997839        51.100651638039096       51.100651939622196       51.10065224120524        51.10065254278834        51.10065284437144        51.10065314595454        51.10065344753764        51.10065374912074        51.10065405070378        51.10065435228694        51.10065455084339        51.10065467614959        51.100654801455676       51.10065492676182        51.100655052067964       51.10065517737411        51.100655302680366       51.100655427986396       51.1006555532926         51.1006556785988         51.10065551299715        51.100655178200725       51.10065484340436        51.100654508607875       51.10065417381145        51.100653839015024       51.1006535042186         51.10065316942217        51.10065283462575        51.100652499829266       51.10065243429051        51.1006525325609         51.10065263083129        51.100652729101625       51.100652827372016       51.10065292564241        51.10065302391274        51.10065312218313        51.10065322045352        51.100653318723914       51.100653457754674       51.100653607822494       51.10065375789026        51.100653907958076       51.100654058025896       51.100654208093715       51.10065435816148        51.1006545082293         51.10065465829712        51.10065480836488        51.10065430515317        51.100653737789855       51.10065317042654        51.10065260306311        51.100652035699795       51.10065146833642        51.10065090097311        51.10065033360968        51.10064976624636        51.10065055093105        51.10065397280982        51.10065739468871        51.10066081656748        51.10066423844626        51.10066766032503        51.10067108220386        51.10067450408269        51.10067792596146        51.100681347840236       51.100681833736814       51.10068102306485        51.10068021239289        51.100679401720924       51.10067859104896        51.10067778037694        51.100676969705034       51.10067615903307        51.10067534836111        51.1006745376892         51.10067297144019        51.10066275078157        51.10065253012294        51.100642309464206       51.10063208880558        51.1006218681469         51.10061164748822        51.10060142682954        51.100591206170805       51.10058098551224        51.10057191680568        51.100563001908085       51.10055408701044        51.100545172112845       51.10053625721531        51.10052734231766        51.10051842742013        51.10050951252248        51.10051658055295        51.100529969387594       51.10054335822224        51.10055674705694        51.100570135891644       51.100583524726346       51.10059691356099        51.100610302395694       51.10061225036645        51.1005846512669         51.10055705216723        51.10052945306768        51.100501853967955       51.1004742548684         51.10044665576879        51.100419056669125       51.100391457569515       51.100363858469905       51.10033625937035        51.10030866027074        51.10028106117102        51.100253462071464       51.10023170686236        51.100233124380736       51.100234541899056       51.10022549750647        51.100207164114636       51.10019468107282        51.1002132061206         51.10023173116832        51.10025025621604        51.10026878126382        51.1002873063116         51.10030583135938        51.1003243564071         51.10034288145482        51.1003614065026         51.10037993155038        51.1003984565981         51.10041698164588        51.1004355066936         51.100441175550316       51.10042146119525        51.10040174684025        51.100382032485186       51.10036231813018        51.10034260377506        51.10032288942011        51.10030317506505        51.100283460710045       51.10026374635498        51.10024403199992        51.100224317644916       51.10020460328985        51.10018488893485        51.100175647140134       51.10019231636255        51.10019623743483        51.10017728277768        51.1001770295739         51.100195763463944       51.100214497353875       51.100233231243806       51.10025196513379        51.100270699023724       51.10028943291371        51.10030816680364        51.100326900693574       51.10034563458362        51.10036436847349        51.10038310236348        51.10040183625341        51.10042057014334        51.10042563778984        51.100405898026          51.10038615826227        51.100366418498425       51.10034667873458        51.10032693897085        51.10030719920701        51.10028745944328        51.10026771967944        51.10024797991571        51.10022824015192        51.10020850038808        51.10018876062429        51.10016902086045        51.10014928109666        51.100155801739675       51.100158429120825       51.100143630030345       51.100162495837424       51.10018136164456        51.10020022745164        51.100219093258715       51.100237959065794       51.10025682487287        51.10027569067995        51.10029455648703        51.10031342229411        51.100332288101185       51.100351153908264       51.10037001971534        51.10038888552242        51.1004077513295         51.10041797816319        51.100400548995935       51.100383119828734       51.10036569066148        51.10034826149422        51.10033083232702        51.10031340315976        51.1002959739925         51.1002785448253         51.1002611156581         51.100243686490785       51.100226257323584       51.10020882815638        51.100191398989125       51.10017396982187        51.10018030604351        51.100199476686896       51.100216740428436       51.10024378323067        51.100279898806775       51.100316014382884       51.10035212995905        51.10038824553516        51.10042436111132        51.10046047668749        51.10049659226365        51.10053270783976        51.10056882341593        51.100604938992035       51.1006410545682         51.10067717014431        51.10071328572042        51.10074940129664        51.100720361945605       51.100686066796754       51.10065177164796        51.10061747649905        51.10058318135026        51.10054888620141        51.10051459105256        51.10048029590371        51.100446000754914       51.100411705606064       51.10037741045721        51.10034311530842        51.10030882015957        51.10027452501072        51.10024679511287        51.10023130475247        51.100239182287964       51.10025760299902        51.10029182579245        51.100326048586          51.100360271379486       51.100394494172974       51.10042871696646        51.10046293975995        51.10049716255344        51.100531385346926       51.100565608140414       51.1005998309339         51.10063405372739        51.10066827652099        51.10070249931448        51.10073672210791        51.100731906506724       51.10069781783022        51.10066372915378        51.10062964047734        51.10059555180089        51.10056146312439        51.100527374448006       51.100493285771506       51.10045919709506        51.10042510841862        51.100391019742176       51.10035693106573        51.10032284238929        51.10028875371279        51.100254665036346       51.100239499633176       51.100234433619505       51.10024556983029        51.10027304426973        51.10030549196745        51.10033793966522        51.10037038736294        51.10040283506066        51.10043528275838        51.1004677304561         51.10050017815382        51.1005326258516         51.10056507354932        51.10059752124698        51.10062996894476        51.100662416642535       51.1006948643402         51.10071324043406        51.100672667527874       51.1006320946218         51.10059152171567        51.100550948809484       51.10051037590341        51.100469802997225       51.100429230091095       51.10038865718491        51.100348084278835       51.10030751137265        51.10026693846652        51.10022636556039        51.10018579265426        51.10014521974807        51.10008014713446        51.10000000000002
0.4                      17                       49.934178044675434       50.057810795475575       50.171638487780115       50.274705856152195       50.36989760438996        50.45603444052284        50.53354435656138        50.59915049370238        50.663415883495645       50.71538685193843        50.76648885848704        50.80623263546272        50.84480768824909        50.87723183914602        50.905500702509244       50.93376956587247        50.95275507050394        50.971342542033426       50.989930013562855       51.00472120141433        51.016725088117255       51.0287289748203         51.03796082081038        51.045212684987064       51.052464549163744       51.05961597198302        51.06497867032351        51.068880887327          51.07292930175373        51.07698926901412        51.080585711318236       51.08264922690205        51.08473240027871        51.086826656501785       51.0889209127248         51.090422232513106       51.091377896670565       51.09233356082808        51.09328922498548        51.09424579376389        51.095205160808405       51.096164527853034       51.096545642253545       51.096910864152846       51.09726772379321        51.09762458343363        51.09798144307399        51.09833830271441        51.09869516235477        51.098843015482146       51.09897566719678        51.099108318911476       51.09924097062617        51.09937362234086        51.099507306549754       51.09964133731364        51.09968569753619        51.09973075901598        51.09979592454175        51.09986109006746        51.09992625559323        51.09999142111894        51.10005658664471        51.10011597098628        51.100147252460715       51.100178533935264       51.1002042438173         51.10022427414151        51.10024430446572        51.10026433478993        51.10028436511419        51.1003043954384         51.100324425762665       51.10034445608687        51.10036448641108        51.10038897902501        51.10041376313791        51.10043854725075        51.10046333136364        51.10048811547642        51.10051289958932        51.10052837305739        51.10054315029436        51.10055792753144        51.10057270476841        51.100587482005494       51.10060225924252        51.10061703647955        51.10063181371652        51.1006465909536         51.100658300014345       51.100654781798426       51.100651263582506       51.10064774536647        51.1006442271505         51.100640708934634       51.10063719071866        51.10063367250274        51.10063015428676        51.100626636070785       51.100623117854866       51.100620598207286       51.10061851580889        51.10061643341055        51.1006143510121         51.1006122686137         51.100610186215306       51.10060810381697        51.10060602141846        51.100603939020175       51.10060031919522        51.100592468267564       51.100584617339905       51.100576766412246       51.100568915484644       51.10056106455704        51.10055321362938        51.10054536270172        51.10053751177412        51.10052966084652        51.10052180991886        51.10051813397524        51.10051705294342        51.10051597191159        51.10051489087982        51.10051380984794        51.10051272881617        51.1005116477844         51.10051056675252        51.10050948572075        51.10050840468898        51.10051361610755        51.100522277616676       51.10053093912586        51.10053960063499        51.100548262144116       51.100556923653244       51.10056558516243        51.100574246671556       51.100582908180684       51.10059156968981        51.10059628528995        51.10059679340941        51.10059730152881        51.10059780964821        51.10059831776766        51.10059882588706        51.10059933400646        51.10059984212586        51.10060035024526        51.100600858364714       51.10060591599           51.10061489063264        51.100623865275224       51.10063283991781        51.100641814560504       51.100650789203144       51.10065976384578        51.10066873848831        51.10067771313095        51.10068668777359        51.10069089495158        51.100691264108036       51.10069163326443        51.10069200242094        51.10069237157734        51.100692740733734       51.100693109890244       51.10069347904664        51.100693848203036       51.10069421735949        51.10069447247059        51.10069464649712        51.10069482052364        51.10069499455017        51.10069516857669        51.10069534260322        51.10069551662974        51.100695690656266       51.100695864682734       51.100696038709316       51.10069589711554        51.10069557195402        51.100695246792384       51.10069492163069        51.100694596469054       51.10069427130742        51.10069394614578        51.100693620984146       51.100693295822566       51.10069297066087        51.10069290996           51.10069301014994        51.10069311033993        51.10069321052987        51.10069331071986        51.10069341090974        51.10069351109968        51.10069361128967        51.100693711479664       51.1006938116696         51.100693956450925       51.1006941133067         51.10069427016242        51.1006944270182         51.10069458387392        51.10069474072969        51.10069489758541        51.10069505444119        51.100695211296966       51.100695368152685       51.100694866255935       51.10069429967018        51.10069373308431        51.100693166498445       51.10069259991269        51.10069203332688        51.10069146674107        51.10069090015526        51.100690333569446       51.10069111096425        51.10069450981757        51.100697908670895       51.10070130752422        51.10070470637754        51.100708105230865       51.10071150408419        51.10071490293751        51.100718301790835       51.100721700644215       51.10072212077466        51.10072122546171        51.10072033014882        51.10071943483592        51.10071853952303        51.10071764421008        51.100716748897185       51.10071585358429        51.100714958271396       51.100714062958446       51.100712412432244       51.10070211166112        51.100691810890055       51.10068151011893        51.100671209347865       51.10066090857674        51.10065060780562        51.10064030703455        51.10063000626337        51.10061970549236        51.10061057684743        51.10060160470505        51.100592632562666       51.100583660420284       51.10057468827796        51.10056571613558        51.100556743993195       51.10054777185081        51.10055482164995        51.10056820768216        51.10058159371431        51.10059497974646        51.10060836577861        51.10062175181076        51.100635137842914       51.100648523875066       51.100650390499254       51.100622507205856       51.10059462391246        51.100566740619          51.1005388573256         51.100510974032204       51.100483090738805       51.10045520744535        51.10042732415195        51.10039944085855        51.100371557565154       51.1003436742717         51.1003157909783         51.1002879076849         51.100265865836946       51.10026698702114        51.1002681082054         51.100259008326816       51.100240833295175       51.100228496866976       51.10024710626965        51.10026571567238        51.10028432507511        51.10030293447784        51.10032154388051        51.10034015328324        51.10035876268597        51.1003773720887         51.100395981491374       51.100414590894104       51.100433200296834       51.100451809699564       51.100470419102294       51.1004760654879         51.100456117745125       51.1004361700023         51.10041622225941        51.100396274516584       51.100376326773755       51.10035637903093        51.100336431288156       51.10031648354527        51.10029653580244        51.100276588059614       51.100256640316786       51.1002366925739         51.10021674483119        51.10020725842935        51.10022365528613        51.100227475246925       51.10020872678268        51.10020866283759        51.10022756879334        51.10024647474904        51.1002653807048         51.10028428666055        51.10030319261625        51.10032209857201        51.10034100452776        51.10035991048346        51.100378816439274       51.10039772239497        51.10041662835067        51.10043553430643        51.10045444026218        51.10045953939084        51.10043957591745        51.100419612443886       51.10039964897044        51.100379685497046       51.10035972202354        51.10033975855009        51.1003197950767         51.100299831603195       51.100279868129746       51.100259904656355       51.10023994118285        51.1002199777094         51.10020001423601        51.1001800507625         51.10018631992335        51.10018889236113        51.10017434845463        51.100193436937786       51.10021252542094        51.10023161390404        51.1002507023872         51.1002697908703         51.10028887935346        51.10030796783661        51.10032705631977        51.10034614480287        51.10036523328597        51.10038432176913        51.100403410252284       51.10042249873544        51.1004415872186         51.100451987934775       51.100434576446844       51.100417164958856       51.100399753470924       51.10038234198305        51.10036493049506        51.10034751900719        51.100330107519255       51.100312696031324       51.10029528454339        51.10027787305546        51.100260461567586       51.100243050079655       51.10022563859172        51.10020822710379        51.10021447820151        51.10023356783387        51.100251396514466       51.10027887688091        51.1003153118462         51.100351746811384       51.10038818177662        51.10042461674186        51.1004610517071         51.10049748667234        51.10053392163752        51.10057035660276        51.100606791568          51.100643226533236       51.100679661498475       51.10071609646377        51.10075253142895        51.100788966394134       51.10075989325372        51.10072553582597        51.100691178398165       51.10065682097036        51.10062246354261        51.10058810611474        51.100553748686934       51.10051939125918        51.100485033831376       51.10045067640357        51.10041631897582        51.10038196154801        51.100347604120145       51.100313246692394       51.10028532410945        51.10026939794915        51.10027752540839        51.10029635839419        51.10033067519805        51.100364992001914       51.10039930880572        51.10043362560958        51.100467942413445       51.10050225921725        51.10053657602111        51.100570892824976       51.10060520962884        51.100639526432644       51.10067384323645        51.10070816004031        51.100742476844175       51.10077679364804        51.10077192030377        51.100737660091454       51.10070339987908        51.10066913966682        51.1006348794545         51.100600619242186       51.10056635902987        51.10053209881755        51.100497838605236       51.10046357839292        51.1004293181806         51.100395057968285       51.100360797756025       51.10032653754365        51.100292277331334       51.10027651723709        51.10027086535706        51.10028143064329        51.10030837209462        51.10034029835191        51.100372224609146       51.10040415086638        51.100436077123675       51.10046800338091        51.10049992963815        51.10053185589538        51.10056378215256        51.100595708409855       51.100627634667035       51.10065956092433        51.10069148718162        51.10072341343886        51.100741052578655       51.10069883988581        51.100656627193075       51.10061441450023        51.10057220180738        51.10052998911459        51.10048777642169        51.1004455637289         51.10040335103605        51.1003611383432         51.10031892565041        51.100276712957566       51.100234500264776       51.10019228757187        51.10015007487908        51.10008276003873        51.10000000000002
0.4                      18                       49.905039522638106       50.02880477660847        50.14296251093788        50.24654265896652        50.342385635041865       50.429319591803335       50.5077802541781         50.57445733140736        50.63980719896108        50.69299776916023        50.74532907991119        50.78631831850936        50.826140495463164       50.859798157999535       50.88929320510499        50.918788252210504       50.93885337712845        50.95851418489258        50.97817499265665        50.99394606516569        51.00686118029512        51.01977629542466        51.029791140910106       51.037734414674844       51.04567768843958        51.05351772165807        51.05945763328242        51.06383965328587        51.068382295770164       51.07293763098721        51.07698707427244        51.079363478707705       51.081763345416675       51.08417643989634        51.086589534376          51.08833675861899        51.08947120917702        51.09060565973505        51.09174011029302        51.092875719895574       51.09401491477308        51.095154109650764       51.09562215233166        51.09607170781214        51.096511042628435       51.096950377444784       51.09738971226102        51.09782904707731        51.098268381893604       51.098456062297544       51.09862543943183        51.09879481656611        51.09896419370045        51.09913357083474        51.09930381702037        51.09947342197768        51.09953214013535        51.09959163346923        51.099673349998          51.09975506652671        51.09983678305548        51.09991849958419        51.1000002161129         51.1000747086253         51.100114084531015       51.100153460436786       51.10018547176969        51.10020997582035        51.10023447987095        51.10025898392155        51.100283487972206       51.100307992022806       51.10033249607346        51.10035700012406        51.10038150417472        51.10040778553372        51.1004341829954         51.10046058045697        51.10048697791865        51.100513375380274       51.1005397728419         51.10055616758052        51.10057181433592        51.10058746109138        51.10060310784678        51.10061875460224        51.10063440135764        51.10065004811304        51.10066569486844        51.10068134162384        51.10069380379309        51.10069046094651        51.10068711809987        51.100683775253174       51.10068043240648        51.100677089559895       51.100673746713255       51.10067040386656        51.10066706101986        51.10066371817322        51.100660375326584       51.100657899385055       51.10065580304047        51.10065370669594        51.100651610351406       51.10064951400682        51.10064741766229        51.10064532131776        51.10064322497317        51.100641128628695       51.10063749206631        51.10062961671963        51.10062174137295        51.100613866026265       51.10060599067958        51.1005981153329         51.10059023998616        51.100582364639536       51.10057448929285        51.100566613946114       51.10055873859943        51.10055504678576        51.100553955197256       51.10055286360881        51.10055177202037        51.100550680431866       51.100549588843364       51.10054849725498        51.100547405666475       51.100546314077974       51.100545222489586       51.10055046150035        51.100559171518285       51.100567881536335       51.10057659155427        51.10058530157221        51.10059401159026        51.1006027216082         51.10061143162625        51.10062014164424        51.10062885166212        51.1006336399513         51.100634246542484       51.10063485313367        51.10063545972491        51.1006360663161         51.100636672907285       51.10063727949853        51.10063788608977        51.10063849268096        51.10063909927214        51.10064425267444        51.1006533207738         51.10066238887316        51.10067145697252        51.10068052507194        51.100689593171296       51.100698661270656       51.10070772936996        51.10071679746943        51.100725865568734       51.10073015186407        51.10073058859382        51.100731025323626       51.100731462053375       51.100731898783124       51.10073233551299        51.100732772242736       51.10073320897254        51.10073364570229        51.10073408243204        51.100734394097685       51.10073461684465        51.10073483959155        51.1007350623384         51.10073528508531        51.10073550783221        51.10073573057912        51.10073595332602        51.100736176072985       51.10073639881983        51.10073628123399        51.100735965707145       51.100735650180354       51.10073533465351        51.10073501912666        51.10073470359981        51.100734388072965       51.100734072546175       51.10073375701927        51.10073344149248        51.100733385629496       51.100733487739035       51.10073358984857        51.10073369195811        51.10073379406765        51.10073389617713        51.10073399828673        51.10073410039621        51.10073420250575        51.10073430461529        51.10073445514729        51.100734618790966       51.10073478243464        51.10073494607832        51.10073510972205        51.10073527336573        51.100735437009405       51.10073560065314        51.100735764296815       51.10073592794049        51.10073542735876        51.10073486155045        51.1007342957422         51.10073372993389        51.100733164125586       51.10073259831728        51.10073203250903        51.10073146670072        51.100730900892415       51.10073167099745        51.10073504682521        51.10073842265308        51.10074179848095        51.10074517430883        51.1007485501367         51.10075192596457        51.10075530179239        51.10075867762026        51.100762053448136       51.100762407812454       51.10076142785857        51.100760447904804       51.10075946795092        51.10075848799704        51.10075750804316        51.10075652808939        51.10075554813551        51.10075456818163        51.1007535882278         51.10075185342424        51.10074147254073        51.10073109165717        51.10072071077366        51.10071032989015        51.10069994900664        51.10068956812307        51.100679187239564       51.10066880635594        51.100658425472545       51.100649236889126       51.10064020750201        51.100631178114895       51.10062214872772        51.10061311934061        51.10060408995349        51.10059506056638        51.100586031179205       51.100593062747066       51.10060644597672        51.10061982920632        51.10063321243592        51.10064659566558        51.10065997889524        51.10067336212484        51.10068674535444        51.100688530632056       51.10066036314487        51.10063219565768        51.10060402817044        51.10057586068319        51.10054769319595        51.10051952570882        51.10049135822152        51.10046319073439        51.100435023247144       51.10040685575996        51.10037868827277        51.100350520785526       51.10032235329828        51.10030002481153        51.10030084966161        51.100301674511684       51.10029251914716        51.1002745024756         51.10026231266113        51.100281006418754       51.10029970017638        51.10031839393412        51.1003370876918         51.10035578144942        51.10037447520716        51.10039316896484        51.10041186272247        51.100430556480205       51.10044925023783        51.10046794399557        51.10048663775325        51.10050533151093        51.100510955425534       51.10049077429494        51.100470593164346       51.10045041203364        51.100430230903044       51.10041004977239        51.1003898686418         51.10036968751115        51.100349506380496       51.100329325249845       51.10030914411931        51.1002889629886         51.100268781858006       51.10024860072741        51.10023886971851        51.10025499420976        51.10025871305902        51.10024017078763        51.100240296101276       51.1002593741228         51.100278452144266       51.10029753016579        51.10031660818731        51.10033568620884        51.10035476423036        51.100373842251884       51.10039292027335        51.10041199829493        51.1004310763164         51.100450154337864       51.100469232359444       51.10048831038091        51.10049344099184        51.10047325380873        51.10045306662562        51.10043287944245        51.10041269225934        51.100392505076286       51.10037231789312        51.100352130710064       51.10033194352695        51.10031175634384        51.10029156916079        51.10027138197762        51.10025119479451        51.1002310076114         51.100210820428345       51.10021683810703        51.10021935560144        51.100205066878914       51.10022437803809        51.10024368919727        51.100263000356506       51.100282311515684       51.10030162267486        51.10032093383404        51.100340244993276       51.100359556152455       51.10037886731163        51.10039817847087        51.10041748962999        51.100436800789225       51.100456111948404       51.10047542310758        51.100485997706244       51.10046860389764        51.10045121008898        51.10043381628043        51.10041642247177        51.10039902866322        51.10038163485456        51.10036424104595        51.10034684723735        51.1003294534288         51.10031205962014        51.10029466581153        51.10027727200293        51.100259878194265       51.10024248438566        51.10024865035945        51.10026765898078        51.10028605260044        51.100313970531204       51.10035072488557        51.100387479239885       51.100424233594254       51.10046098794851        51.10049774230282        51.10053449665719        51.1005712510115         51.100608005365814       51.100644759720126       51.10068151407444        51.10071826842875        51.10075502278312        51.10079177713743        51.10082853149174        51.1007994245619         51.10076500485519        51.100730585148426       51.100696165441605       51.1006617457349         51.10062732602813        51.10059290632137        51.1005584866146         51.100524066907894       51.10048964720113        51.100455227494365       51.1004208077876         51.100386388080835       51.10035196837407        51.10032385310615        51.100307491145884       51.10031586852887        51.10033511378947        51.10036952460371        51.100403935417944       51.10043834623207        51.10047275704625        51.10050716786043        51.100541578674665       51.10057598948879        51.100610400303026       51.100644811117206       51.10067922193139        51.10071363274557        51.100748043559804       51.100782454373984       51.100816865188165       51.100811934100875       51.10077750235257        51.10074307060444        51.100708638856304       51.10067420710806        51.10063977535992        51.10060534361173        51.10057091186354        51.10053648011535        51.10050204836716        51.10046761661897        51.10043318487084        51.10039875312259        51.10036432137446        51.100329889626266       51.10031353484095        51.10030729709456        51.10031729145618        51.10034369991945        51.10037510473626        51.10040650955301        51.10043791436982        51.10046931918657        51.10050072400338        51.10053212882008        51.10056353363689        51.10059493845364        51.10062634327039        51.100657748087144       51.10068915290401        51.10072055772076        51.100751962537515       51.10076886472336        51.100725012243856       51.10068115976435        51.10063730728484        51.10059345480528        51.10054960232583        51.10050574984621        51.100461897366756       51.10041804488719        51.100374192407685       51.10033033992818        51.100286487448614       51.100242634969106       51.10019878248954        51.100154930010035       51.100085372943056       51.10000000000002
0.4                      19                       49.875901000600834       49.9997987577413         50.11428653409564        50.2183794617809         50.31487366569365        50.40260474308383        50.48201615179477        50.54976416911245        50.6161985144264         50.67060868638208        50.72416930133534        50.766404001555884       50.80747330267718        50.84236447685305        50.873085707700795       50.9038069385486         50.924951683752965       50.94568582775173        50.96641997175038        50.98317092891699        50.99699727247298        51.010823616028915       51.02162146100966        51.030256144362625       51.03889082771548        51.047419471333285       51.05393659624144        51.05879841924474        51.06383528978671        51.068885992960304       51.07338843722664        51.076077730513305       51.07879429055464        51.08152622329089        51.084258156027204       51.08625128472488        51.087564521683476       51.08887775864201        51.09019099560055        51.091505646027144       51.09282466873782        51.094143691448494       51.09469866240977        51.0952325514715         51.09575436146366        51.096276171455884       51.09679798144805        51.09731979144021        51.09784160143238        51.09806910911294        51.09827521166682        51.09848131422069        51.098687416774624       51.098893519328556       51.09910032749087        51.099305506641656       51.09937858273457        51.09945250792248        51.09955077545425        51.09964904298596        51.099747310517614       51.099845578049326       51.09994384558104        51.10003344626426        51.10008091660126        51.10012838693831        51.10016669972208        51.10019567749913        51.10022465527618        51.10025363305317        51.10028261083028        51.10031158860727        51.10034056638426        51.10036954416131        51.10039852193836        51.100426592042425       51.10045460285289        51.1004826136633         51.10051062447371        51.100538635284124       51.100566646094535       51.10058396210377        51.100600478377544       51.10061699465132        51.10063351092515        51.10065002719898        51.10066654347281        51.100683059746586       51.10069957602036        51.10071609229419        51.10072930757195        51.100726140094594       51.10072297261718        51.10071980513982        51.10071663766246        51.100713470185156       51.10071030270774        51.10070713523044        51.10070396775302        51.10070080027566        51.1006976327983         51.100695200562825       51.1006930902721         51.10069097998144        51.10068886969066        51.10068675939999        51.100684649109326       51.1006825388186         51.10068042852788        51.100678318237215       51.100674664937515       51.100666765171695       51.10065886540599        51.100650965640284       51.10064306587452        51.100635166108816       51.100627266343054       51.10061936657735        51.100611466811586       51.10060356704582        51.10059566728006        51.100591959596215       51.100590857451095       51.10058975530603        51.100588653160855       51.10058755101579        51.10058644887067        51.100585346725495       51.100584244580375       51.10058314243531        51.100582040290135       51.1005873068932         51.10059606541995        51.10060482394681        51.10061358247361        51.10062234100042        51.10063109952728        51.10063985805408        51.100648616580884       51.10065737510769        51.10066613363449        51.10067099461247        51.1006716996755         51.100672404738475       51.100673109801505       51.100673814864535       51.100674519927566       51.100675224990596       51.100675930053626       51.1006766351166         51.10067734017963        51.100682589358826       51.10069175091496        51.1007009124711         51.10071007402723        51.10071923558337        51.10072839713945        51.10073755869553        51.10074672025172        51.1007558818078         51.100765043363936       51.1007694087765         51.10076991307966        51.100770417382705       51.10077092168592        51.100771425989024       51.100771930292126       51.100772434595285       51.100772938898444       51.10077344320149        51.10077394750465        51.100774315724834       51.10077458719212        51.10077485865946        51.10077513012669        51.10077540159398        51.100775673061264       51.10077594452861        51.100776215995836       51.10077648746312        51.10077675893041        51.10077666535244        51.10077635946038        51.100776053568325       51.100775747676266       51.10077544178432        51.10077513589226        51.100774830000205       51.10077452410815        51.1007742182162         51.10077391232409        51.10077386129899        51.10077396532813        51.10077406935727        51.100774173386355       51.10077427741544        51.10077438144458        51.10077448547372        51.10077458950275        51.10077469353189        51.10077479756103        51.1007749538436         51.10077512427523        51.100775294706864       51.1007754651385         51.10077563557013        51.100775806001764       51.1007759764334         51.10077614686503        51.10077631729666        51.1007764877283         51.10077598846152        51.100775423430775       51.10077485840003        51.10077429336923        51.10077372833848        51.100773163307736       51.10077259827699        51.10077203324619        51.1007714682155         51.10077223103053        51.100775583832956       51.10077893663538        51.100782289437745       51.10078564224011        51.100788995042535       51.1007923478449         51.10079570064727        51.10079905344969        51.100802406252114       51.10080269485036        51.10080163025549        51.10080056566068        51.100799501065865       51.10079843647111        51.10079737187624        51.100796307281485       51.10079524268667        51.10079417809186        51.10079311349705        51.10079129441624        51.10078083342023        51.100770372424336       51.10075991142833        51.10074945043243        51.10073898943648        51.10072852844053        51.10071806744452        51.100707606448566       51.10069714545267        51.10068789693088        51.10067881029897        51.10066972366707        51.10066063703516        51.10065155040331        51.10064246377141        51.1006333771395         51.1006242905076         51.10063130384418        51.10064468427129        51.10065806469839        51.1006714451255         51.10068482555255        51.10069820597971        51.10071158640676        51.10072496683392        51.10072667076486        51.10069821908388        51.10066976740285        51.10064131572187        51.10061286404084        51.10058441235981        51.100555960678776       51.1005275089978         51.10049905731677        51.100470605635735       51.10044215395476        51.10041370227373        51.10038525059275        51.10035679891172        51.10033418378606        51.10033471230207        51.100335240818026       51.10032602996756        51.100308171656025       51.10029612845517        51.10031490656786        51.10033368468049        51.100352462793126       51.100371240905815       51.10039001901839        51.10040879713108        51.10042757524366        51.10044635335635        51.100465131469036       51.10048390958161        51.1005026876943         51.100521465806935       51.10054024391957        51.10054584536317        51.100525430844755       51.10050501632634        51.10048460180792        51.100464187289504       51.10044377277109        51.10042335825267        51.10040294373431        51.10038252921578        51.10036211469742        51.100341700179          51.10032128566053        51.10030087114217        51.10028045662375        51.10027048100778        51.10028633313334        51.100289950871115       51.10027161479269        51.10027192936502        51.100291179452256       51.10031042953955        51.10032967962684        51.10034892971413        51.10036817980142        51.10038742988877        51.100406679976004       51.100425930063295       51.10044518015059        51.100464430237935       51.10048368032517        51.10050293041246        51.10052218049975        51.10052734259284        51.10050693170007        51.100486520807294       51.10046610991452        51.10044569902175        51.100425288128974       51.10040487723626        51.100384466343485       51.10036405545071        51.10034364455794        51.10032323366522        51.10030282277245        51.100282411879675       51.1002620009869         51.10024159009413        51.10024735629071        51.100249818841746       51.1002357853032         51.100255319138455       51.10027485297371        51.10029438680897        51.100313920644226       51.10033345447948        51.10035298831468        51.10037252214994        51.100392055985196       51.10041158982045        51.10043112365565        51.10045065749091        51.10047019132617        51.100489725161424       51.10050925899668        51.100520007477826       51.10050263134855        51.10048525521921        51.10046787908993        51.1004505029606         51.10043312683132        51.100415750701984       51.100398374572706       51.10038099844337        51.10036362231409        51.10034624618487        51.100328870055534       51.100311493926256       51.10029411779692        51.10027674166764        51.10028282251744        51.10030175012787        51.100320708686525       51.100349064181614       51.10038613792506        51.100423211668385       51.10046028541183        51.10049735915527        51.1005344328986         51.10057150664204        51.100608580385426       51.10064565412881        51.100682727872254       51.10071980161564        51.10075687535914        51.10079394910247        51.10083102284591        51.10086809658924        51.10083895587002        51.10080447388435        51.100769991898574       51.10073550991291        51.100701027927244       51.100666545941465       51.100632063955686       51.10059758197002        51.100563099984356       51.10052861799858        51.10049413601291        51.10045965402719        51.10042517204141        51.10039069005569        51.100362382102674       51.10034558434256        51.10035421164923        51.10037386918464        51.10040837400925        51.1004428788338         51.1004773836583         51.10051188848291        51.10054639330747        51.100580898131966       51.100615402956464       51.10064990778102        51.100684412605574       51.10071891743007        51.10075342225463        51.10078792707918        51.100822431903794       51.10085693672829        51.10085194789792        51.10081734461386        51.100782741329795       51.10074813804579        51.100713534761724       51.10067893147766        51.10064432819365        51.10060972490959        51.100575121625525       51.10054051834146        51.1005059150574         51.10047131177339        51.10043670848938        51.10040210520526        51.10036750192131        51.10035055244498        51.100343728832115       51.10035315226929        51.10037902774445        51.10040991112072        51.10044079449705        51.100471677873315       51.100502561249584       51.10053344462585        51.10056432800212        51.10059521137839        51.100626094754716       51.100656978130985       51.100687861507254       51.10071874488358        51.100749628259905       51.100780511636174       51.10079667686807        51.10075118460179        51.10070569233562        51.100660200069456       51.100614707803174       51.10056921553701        51.100523723270726       51.100478231004615       51.100432738738334       51.10038724647211        51.10034175420594        51.10029626193966        51.100250769673494       51.10020527740721        51.10015978514099        51.10008798584738        51.10000000000002
0.4                      20                       49.846762478563505       49.97079273887408        50.08561055725346        50.19021626459528        50.287361696345556       50.37588989436438        50.45625204941143        50.525071006817484       50.59258982989178        50.64821960360388        50.70300952275943        50.746489684602466       50.7888061098912         50.82493079570651        50.8568782102966         50.88882562488669        50.91104999037748        50.93285747061077        50.95466495084412        50.972395792668294       50.98713336465079        51.00187093663328        51.013451781109325       51.02277787405035        51.032103966991315       51.041321221008445       51.04841555920035        51.053757185203665       51.0592882838032         51.06483435493345        51.06978980018084        51.07279198231902        51.075825235692605       51.078876006685505       51.081926777678405       51.08416581083071        51.085657834189874       51.08714985754898        51.088641880908085       51.09013557215883        51.0916344227025         51.09313327324617        51.09377517248788        51.094393395130794       51.09499768029889        51.09560196546698        51.09620625063508        51.096810535803115       51.09741482097121        51.097682155928396       51.09792498390186        51.09816781187533        51.09841063984891        51.09865346782237        51.09889683796143        51.099137591305634       51.099225025333794       51.09931338237578        51.09942820091044        51.09954301944515        51.09965783797986        51.099772656514574       51.09988747504923        51.09999218390328        51.1000477486715         51.10010331343983        51.10014792767453        51.10018137917797        51.10021483068135        51.10024828218479        51.100281733688234       51.100315185191675       51.10034863669512        51.10038208819856        51.10041553970194        51.10044539855119        51.100475022710384       51.100504646869524       51.10053427102878        51.100563895187975       51.10059351934717        51.100611756626904       51.10062914241911        51.100646528211314       51.10066391400352        51.100681299795724       51.10069868558787        51.100716071380134       51.10073345717228        51.10075084296449        51.10076481135076        51.10076181924268        51.1007588271346         51.10075583502652        51.10075284291844        51.100749850810416       51.10074685870234        51.10074386659426        51.10074087448618        51.1007378823781         51.10073489027002        51.100732501740595       51.10073037750368        51.10072825326688        51.10072612903002        51.100724004793165       51.10072188055631        51.10071975631945        51.10071763208259        51.10071550784579        51.1007118378086         51.100703913623875       51.10069598943903        51.1006880652543         51.10068014106946        51.100672216884675       51.10066429269989        51.10065636851505        51.10064844433032        51.10064052014553        51.10063259596069        51.10062887240673        51.100627759704935       51.100626647003196       51.10062553430146        51.10062442159966        51.100623308897866       51.10062219619613        51.10062108349433        51.100619970792536       51.1006188580908         51.100624152285945       51.100632959321615       51.100641766357285       51.100650573392954       51.100659380428624       51.100668187464294       51.100676994499906       51.100685801535576       51.100694608571246       51.100703415606915       51.10070834927376        51.10070915280858        51.10070995634334        51.10071075987821        51.10071156341303        51.100712366947846       51.10071317048266        51.10071397401748        51.1007147775523         51.100715581087115       51.100720926043266       51.10073018105618        51.100739436069034       51.10074869108195        51.1007579460948         51.10076720110766        51.10077645612057        51.100785711133426       51.10079496614634        51.10080422115914        51.10080866568899        51.10080923756544        51.100809809441955       51.10081038131841        51.100810953194866       51.10081152507138        51.100812096947834       51.10081266882435        51.1008132407008         51.10081381257726        51.10081423735198        51.10081455753971        51.10081487772737        51.10081519791498        51.100815518102706       51.10081583829037        51.10081615847804        51.100816478665706       51.100816798853316       51.10081711904104        51.100817049470834       51.10081675321362        51.10081645695641        51.10081616069914        51.10081586444187        51.10081556818466        51.100815271927445       51.100814975670175       51.10081467941296        51.100814383155694       51.10081433696848        51.100814442917226       51.100814548865856       51.10081465481454        51.100814760763285       51.10081486671197        51.10081497266066        51.100815078609344       51.10081518455809        51.10081529050677        51.100815452539905       51.100815629759495       51.10081580697903        51.10081598419862        51.10081616141821        51.10081633863774        51.10081651585733        51.10081669307692        51.10081687029657        51.1008170475161         51.10081654956434        51.1008159853111         51.100815421057916       51.100814856804675       51.10081429255143        51.10081372829819        51.10081316404501        51.100812599791766       51.100812035538524       51.10081279106379        51.10081612084065        51.10081945061762        51.10082278039454        51.1008261101714         51.10082943994837        51.10083276972523        51.1008360995022         51.10083942927906        51.100842759056036       51.10084298188809        51.10084183265235        51.10084068341661        51.10083953418092        51.10083838494512        51.10083723570932        51.100836086473635       51.10083493723789        51.10083378800209        51.100832638766406       51.10083073540818        51.100820194299786       51.10080965319145        51.10079911208305        51.100788570974714       51.10077802986626        51.10076748875787        51.10075694764953        51.10074640654108        51.10073586543274        51.10072655697263        51.100717413095936       51.10070826921924        51.1006991253426         51.10068998146596        51.100680837589266       51.10067169371257        51.10066254983593        51.10066954494124        51.10068292256585        51.10069630019041        51.10070967781496        51.100723055439516       51.100736433064185       51.10074981068874        51.100763188313294       51.100764810897715       51.100736075022894       51.10070733914807        51.10067860327325        51.10064986739843        51.10062113152367        51.100592395648846       51.10056365977397        51.100534923899204       51.10050618802438        51.10047745214962        51.10044871627474        51.10041998039998        51.100391244525156       51.1003683427607         51.10036857494259        51.100368807124426       51.10035954078796        51.10034184083656        51.10032994424938        51.100348806716966       51.10036766918449        51.100386531652134       51.100405394119775       51.10042425658736        51.100443119054944       51.100461981522585       51.10048084399011        51.10049970645781        51.100518568925395       51.100537431393036       51.10055629386062        51.100575156328205       51.10058073530081        51.100560087394626       51.10053943948844        51.10051879158215        51.10049814367596        51.100477495769724       51.10045684786354        51.1004361999573         51.10041555205106        51.10039490414482        51.10037425623864        51.100353608332455       51.100332960426215       51.10031231252003        51.10030209229694        51.10031767205692        51.10032118868321        51.100303058797635       51.100303562628596       51.10032298478171        51.10034240693477        51.10036182908789        51.10038125124095        51.100400673394006       51.100420095547065       51.100439517700124       51.10045893985318        51.10047836200624        51.10049778415936        51.10051720631236        51.100536628465534       51.10055605061859        51.1005612441939         51.10054060959146        51.10051997498903        51.10049934038659        51.100478705784155       51.10045807118172        51.10043743657934        51.100416801976905       51.10039616737447        51.100375532772034       51.1003548981696         51.10033426356722        51.100313628964784       51.10029299436235        51.10027235975997        51.10027787447433        51.100280282082          51.10026650372754        51.10028626023882        51.100306016750096       51.100325773261375       51.10034552977265        51.100365286284045       51.100385042795324       51.1004047993066         51.10042455581788        51.100444312329216       51.100464068840495       51.10048382535183        51.10050358186311        51.10052333837439        51.10054309488578        51.10055401724935        51.1005366587994         51.10051930034933        51.10050194189938        51.10048458344943        51.10046722499942        51.10044986654941        51.1004325080994         51.10041514964951        51.1003977911995         51.10038043274949        51.10036307429954        51.10034571584953        51.10032835739952        51.10031099894951        51.10031699467538        51.100335841274784       51.100355364772554       51.10038415783191        51.10042155096443        51.10045894409694        51.1004963372294         51.10053373036192        51.10057112349443        51.10060851662695        51.10064590975941        51.100683302891866       51.10072069602444        51.1007580891569         51.10079548228941        51.10083287542193        51.100870268554445       51.10090766168685        51.10087848717819        51.10084394291363        51.10080939864895        51.10077485438421        51.100740310119534       51.10070576585491        51.100671221590176       51.1006366773255         51.10060213306082        51.10056758879614        51.10053304453146        51.10049850026678        51.1004639560021         51.10042941173742        51.100400911099314       51.1003836775393         51.10039255476977        51.10041262458003        51.10044722341485        51.10048182224972        51.10051642108459        51.10055101991952        51.10058561875445        51.10062021758927        51.10065481642414        51.10068941525907        51.100724014094          51.10075861292887        51.100793211763744       51.10082781059862        51.10086240943349        51.10089700826842        51.10089196169497        51.10085718687503        51.100822412055095       51.100787637235214       51.100752862415334       51.100718087595396       51.100683312775516       51.10064853795558        51.1006137631357         51.10057898831582        51.10054421349582        51.10050943867594        51.10047466385606        51.100439889036124       51.100405114216244       51.10038757004884        51.100380160569614       51.100389013082236       51.10041435556934        51.10044471750513        51.10047507944091        51.100505441376754       51.10053580331254        51.100566165248324       51.100596527184166       51.100626889119894       51.100657251055736       51.10068761299152        51.100717974927306       51.10074833686315        51.10077869879899        51.10080906073483        51.10082448901272        51.10077735695984        51.1007302249069         51.10068309285401        51.10063596080107        51.10058882874819        51.100541696695245       51.10049456464242        51.100447432589476       51.100400300536535       51.10035316848365        51.10030603643071        51.100258904377824       51.10021177232488        51.100164640272          51.10009059875165        51.10000000000002
0.4                      21                       49.81762395652618        49.941786720006974       50.05693458041122        50.16205306740966        50.259849726997516       50.34917504564481        50.430487947028155       50.50037784452252        50.56898114535716        50.62583052082573        50.68184974418358        50.72657536764905        50.770138917105214       50.807497114559965       50.84067071289235        50.87384431122479        50.89714829700199        50.92002911346992        50.942909929937855       50.96162065641971        50.97726945682865        50.99291825723765        51.00528210120905        51.01529960373813        51.02531710626721        51.03522297068355        51.04289452215937        51.04871595116248        51.05474127781969        51.06078271690649        51.066191163135045       51.06950623412456        51.07285618083057        51.076225790080116       51.079595399329605       51.0820803369366         51.08375114669627        51.085421956456          51.08709276621562        51.088765498290456       51.09044417666712        51.0921228550439         51.09285168256605        51.09355423879015        51.094240999134115       51.09492775947808        51.09561451982205        51.09630128016602        51.09698804051004        51.09729520274374        51.09757475613685        51.097854309529964       51.098133862923135       51.09841341631625        51.09869334843199        51.09896967596967        51.09907146793296        51.099174256828974       51.099305626366686       51.0994369959044         51.09956836544211        51.09969973497971        51.09983110451742        51.0999509215423         51.100014580741856       51.10007823994141        51.10012915562697        51.10016708085675        51.10020500608658        51.100242931316416       51.100280856546306       51.10031878177608        51.100356707005915       51.10039463223575        51.10043255746558        51.100464205059836       51.100495442567876       51.1005266800758         51.10055791758384        51.100589155091825       51.10062039259975        51.10063955115015        51.100657806460674       51.10067606177131        51.10069431708189        51.10071257239247        51.100730827703046       51.100749083013625       51.100767338324204       51.10078559363478        51.10080031512956        51.10079749839076        51.10079468165202        51.10079186491322        51.10078904817442        51.10078623143568        51.10078341469688        51.10078059795808        51.10077778121928        51.10077496448048        51.100772147741736       51.10076980291831        51.10076766473526        51.10076552655232        51.10076338836927        51.10076125018628        51.10075911200329        51.100756973820296       51.10075483563725        51.100752697454254       51.100749010679806       51.10074106207594        51.100733113472074       51.100725164868265       51.10071721626446        51.10070926766059        51.100701319056725       51.10069337045286        51.10068542184905        51.10067747324524        51.10066952464132        51.100665785217245       51.10066466195883        51.10066353870042        51.100662415442          51.10066129218359        51.100660168925174       51.1006590456667         51.10065792240829        51.100656799149874       51.1006556758914         51.1006609976788         51.10066985322328        51.100678708767816       51.10068756431224        51.100696419856774       51.10070527540131        51.10071413094579        51.100722986490325       51.10073184203475        51.100740697579226       51.10074570393493        51.100746605941595       51.1007475079482         51.10074840995486        51.100749311961465       51.10075021396807        51.10075111597473        51.100752017981335       51.10075291998794        51.1007538219946         51.100759262727706       51.100768611197395       51.10077795966697        51.1007873081366         51.100796656606235       51.10080600507587        51.10081535354544        51.10082470201513        51.10083405048471        51.100843398954396       51.100847922601474       51.10084856205128        51.10084920150109        51.1008498409509         51.10085048040071        51.100851119850574       51.10085175930044        51.10085239875019        51.1008530382            51.100853677649866       51.10085415897913        51.100854527887236       51.10085489679528        51.100855265703274       51.10085563461132        51.10085600351937        51.10085637242747        51.10085674133546        51.10085711024357        51.10085747915156        51.10085743358928        51.10085714696686        51.10085686034438        51.1008565737219         51.10085628709953        51.10085600047705        51.10085571385463        51.100855427232204       51.10085514060978        51.1008548539873         51.10085481263798        51.10085492050621        51.10085502837455        51.100855136242785       51.100855244111074       51.100855351979305       51.100855459847594       51.10085556771588        51.100855675584114       51.10085578345246        51.10085595123621        51.1008561352437         51.10085631925119        51.10085650325874        51.10085668726629        51.100856871273834       51.10085705528138        51.10085723928887        51.10085742329636        51.100857607303965       51.10085711066711        51.10085654719143        51.100855983715746       51.10085542024001        51.10085485676433        51.10085429328859        51.10085372981297        51.10085316633723        51.10085260286155        51.10085335109693        51.10085665784834        51.100859964599806       51.10086327135127        51.10086657810268        51.10086988485409        51.100873191605615       51.100876498357025       51.10087980510849        51.10088311185996        51.100883268925884       51.10088203504921        51.100880801172536       51.100879567295806       51.10087833341913        51.10087709954246        51.100875865665785       51.100874631789054       51.10087339791238        51.10087216403571        51.10087017640012        51.10085955517934        51.10084893395856        51.10083831273778        51.100827691517          51.100817070296216       51.10080644907538        51.10079582785454        51.1007852066337         51.10077458541292        51.10076521701433        51.1007560158929         51.100746814771526       51.10073761365004        51.10072841252861        51.10071921140724        51.10071001028581        51.10070080916438        51.100707786038356       51.10072116086042        51.10073453568248        51.10074791050454        51.1007612853266         51.1007746601486         51.10078803497066        51.100801409792666       51.100802951030516       51.100773930961964       51.1007449108933         51.10071589082469        51.10068687075608        51.10065785068741        51.1006288306188         51.10059981055025        51.10057079048164        51.10054177041303        51.10051275034442        51.10048373027581        51.1004547102072         51.10042569013859        51.10040250173529        51.100402437583          51.10040237343077        51.100393051608364       51.100375510017045       51.10036376004348        51.10038270686607        51.10040165368861        51.10042060051114        51.100439547333735       51.10045849415633        51.100477440978864       51.100496387801456       51.10051533462399        51.100534281446585       51.10055322826918        51.10057217509177        51.100591121914306       51.10061006873684        51.10061562523845        51.10059474394444        51.100573862650435       51.10055298135637        51.10053210006242        51.10051121876836        51.10049033747441        51.10046945618035        51.10044857488634        51.10042769359234        51.10040681229833        51.100385931004325       51.10036504971032        51.10034416841631        51.100333703586216       51.10034901098061        51.10035242649536        51.10033450280275        51.10033519589234        51.100354790111226       51.10037438433005        51.10039397854888        51.10041357276776        51.10043316698659        51.10045276120542        51.1004723554243         51.10049194964313        51.10051154386201        51.10053113808078        51.100550732299666       51.10057032651855        51.10058992073738        51.1005951457949         51.1005742874828         51.1005534291707         51.100532570858604       51.100511712546506       51.100490854234465       51.10046999592237        51.100449137610326       51.10042827929817        51.10040742098613        51.10038656267409        51.10036570436199        51.10034484604995        51.10032398773785        51.100303129425754       51.10030839265801        51.100310745322304       51.10029722215182        51.10031720133907        51.10033718052648        51.10035715971384        51.100377138901194       51.10039711808855        51.10041709727591        51.100437076463265       51.10045705565062        51.10047703483798        51.100497014025336       51.10051699321275        51.10053697240005        51.10055695158741        51.10057693077482        51.100588027020876       51.10057068625025        51.10055334547957        51.100536004708886       51.1005186639382         51.10050132316752        51.10048398239684        51.100466641626156       51.10044930085553        51.10043196008485        51.100414619314165       51.100397278543426       51.1003799377728         51.10036259700212        51.100345256231435       51.10035116683338        51.10036993242181        51.10039002085858        51.10041925148221        51.1004569640038         51.10049467652544        51.100532389046975       51.100570101568564       51.100607814090154       51.10064552661174        51.10068323913333        51.10072095165492        51.10075866417651        51.1007963766981         51.10083408921969        51.10087180174128        51.10090951426287        51.1009472267844         51.10091801848637        51.10088341194273        51.100848805399096       51.10081419885546        51.100779592311824       51.10074498576819        51.10071037922455        51.100675772680916       51.10064116613728        51.10060655959364        51.10057195305001        51.10053734650637        51.100502739962735       51.1004681334191         51.10043944009601        51.100421770736034       51.10043089789019        51.1004513799752         51.100486072820445       51.10052076566569        51.10055545851094        51.10059015135619        51.100624844201434       51.100659537046624       51.100694229891815       51.10072892273712        51.10076361558231        51.10079830842756        51.100833001272804       51.10086769411805        51.1009023869633         51.100937079808546       51.10093197549213        51.10089702913626        51.10086208278045        51.100827136424755       51.100792190068944       51.10075724371313        51.10072229735738        51.100687351001625       51.100652404645814       51.10061745829006        51.100582511934306       51.100547565578495       51.100512619222684       51.10047767286687        51.10044272651123        51.10042458765281        51.10041659230717        51.100424873895236       51.100449683394174       51.100479523889476       51.100509364384834       51.10053920488019        51.10056904537544        51.100598885870795       51.10062872636615        51.100658566861455       51.1006884073567         51.10071824785206        51.10074808834736        51.10077792884272        51.100807769338076       51.100837609833434       51.100852301157374       51.10080352931777        51.10075475747817        51.10070598563857        51.10065721379897        51.100608441959366       51.100559670119765       51.10051089828016        51.10046212644056        51.10041335460102        51.100364582761415       51.10031581092181        51.100267039082155       51.10021826724255        51.10016949540295        51.100093211655974       51.10000000000002
0.4                      22                       49.78848543448896        49.91278070113975        50.028258603568986       50.13388987022404        50.23233775764936        50.32246019692536        50.40472384464488        50.475684682227495       50.54537246082259        50.603441438047525       50.66068996560767        50.70666105069563        50.75147172431929        50.79006343341348        50.82446321548815        50.858862997562824       50.883246603626446       50.907200756329075       50.93115490903165        50.95084552017107        50.967405549006514       50.983965577842014       50.99711242130877        51.00782133342591        51.018530245543104       51.02912472035871        51.03737348511828        51.043674717121405       51.050194271836176       51.05673107887958        51.06259252608925        51.06622048593022        51.069887125968535       51.07357557347473        51.077264020980806       51.07999486304254        51.08184445920273        51.08369405536297        51.08554365152321        51.087395424422084       51.0892539306318         51.09111243684157        51.09192819264416        51.092715082449445       51.09348431796934        51.09425355348918        51.09502278900902        51.09579202452892        51.096561260048816       51.096908249559135       51.09722452837184        51.0975408071846         51.09785708599736        51.098173364810066       51.0984898589025         51.098801760633705       51.098917910532236       51.09903513128222        51.09918305182293        51.099330972363646       51.099478892904244       51.0996268134449         51.099774733985555       51.099909659181264       51.0999814128121         51.100053166442876       51.10011038357936        51.10015278253559        51.10019518149181        51.10023758044804        51.10027997940426        51.10032237836049        51.10036477731671        51.10040717627294        51.10044957522916        51.10048301156854        51.10051586242537        51.10054871328202        51.10058156413885        51.10061441499562        51.10064726585239        51.10066734567329        51.100686470502296       51.10070559533125        51.1007247201602         51.10074384498921        51.10076296981822        51.10078209464717        51.100801219476125       51.10082034430508        51.10083581890831        51.100833177538846       51.10083053616938        51.10082789479986        51.1008252534304         51.10082261206094        51.100819970691475       51.100817329321956       51.10081468795249        51.10081204658297        51.100809405213454       51.100807104096134       51.10080495196689        51.100802799837766       51.10080064770858        51.100798495579454       51.10079634345027        51.10079419132114        51.10079203919196        51.10078988706283        51.100786183550895       51.100778210528006       51.10077023750512        51.10076226448223        51.10075429145934        51.10074631843645        51.10073834541356        51.10073037239067        51.100722399367726       51.100714426344894       51.10070645332195        51.1007026980277         51.10070156421267        51.10070043039764        51.10069929658249        51.1006981627674         51.10069702895237        51.10069589513728        51.10069476132219        51.1006936275071         51.10069249369201        51.10069784307166        51.100706747124946       51.100715651178234       51.10072455523158        51.100733459284925       51.10074236333827        51.100751267391615       51.100760171444904       51.10076907549825        51.10077797955165        51.10078305859622        51.10078405907467        51.10078505955306        51.10078606003151        51.1007870605099         51.10078806098829        51.10078906146674        51.10079006194519        51.10079106242358        51.10079206290203        51.10079759941209        51.1008070413385         51.10081648326485        51.10082592519126        51.10083536711767        51.10084480904402        51.10085425097043        51.10086369289678        51.10087313482319        51.1008825767496         51.100887179513904       51.100887886537066       51.10088859356017        51.10088930058339        51.10089000760655        51.10089071462977        51.10089142165293        51.100892128676094       51.100892835699256       51.10089354272242        51.10089408060628        51.100894498234766       51.10089491586314        51.100895333491565       51.10089575111999        51.10089616874842        51.10089658637685        51.100897004005276       51.10089742163365        51.100897839262075       51.100897817707676       51.10089754072004        51.100897263732406       51.100896986744715       51.10089670975708        51.100896432769446       51.10089615578181        51.10089587879418        51.10089560180654        51.10089532481885        51.10089528830741        51.100895398095304       51.10089550788314        51.10089561767097        51.10089572745886        51.10089583724675        51.10089594703459        51.10089605682242        51.10089616661031        51.10089627639809        51.10089644993241        51.10089664072791        51.100896831523414       51.10089702231886        51.100897213114365       51.10089740390981        51.10089759470526        51.10089778550082        51.10089797629621        51.100898167091714       51.10089767176987        51.10089710907175        51.10089654637352        51.10089598367534        51.100895420977224       51.10089485827905        51.10089429558093        51.10089373288275        51.10089317018458        51.100893911130015       51.10089719485603        51.10090047858205        51.10090376230801        51.10090704603397        51.10091032975993        51.10091361348594        51.1009168972119         51.10092018093792        51.10092346466388        51.10092355596373        51.10092223744607        51.100920918928466       51.10091960041086        51.1009182818932         51.10091696337554        51.10091564485799        51.10091432634027        51.10091300782267        51.100911689305065       51.100909617392176       51.10089891605901        51.10088821472573        51.10087751339245        51.10086681205928        51.100856110726056       51.100845409392775       51.10083470805955        51.10082400672627        51.1008133053931         51.10080387705608        51.10079461868992        51.1007853603237         51.100776101957536       51.100766843591316       51.1007575852251         51.10074832685888        51.100739068492715       51.100746027135415       51.10075939915498        51.10077277117449        51.100786143194          51.100799515213566       51.100812887233076       51.100826259252585       51.100839631272095       51.10084109116332        51.10081178690092        51.100782482638465       51.10075317837607        51.10072387411367        51.10069456985127        51.10066526558887        51.10063596132642        51.10060665706402        51.100577352801565       51.100548048539224       51.100518744276826       51.10048944001437        51.10046013575197        51.100436660709875       51.100436300223464       51.100435939737          51.10042656242865        51.10040917919753        51.10039757583763        51.10041660701512        51.10043563819261        51.10045466937015        51.100473700547695       51.10049273172524        51.100511762902784       51.10053079408027        51.10054982525776        51.100568856435416       51.100587887612846       51.10060691879039        51.100625949967935       51.10064498114548        51.100650515176085       51.100629400494256       51.100608285812484       51.100587171130655       51.10056605644883        51.100544941767          51.100523827085226       51.100502712403454       51.10048159772157        51.1004604830398         51.10043936835797        51.100418253676196       51.10039713899437        51.10037602431254        51.100365314875376       51.10038034990413        51.10038366430746        51.1003659468077         51.10036682915597        51.100386595440625       51.10040636172528        51.10042612800987        51.10044589429452        51.100465660579175       51.10048542686377        51.100505193148365       51.10052495943302        51.10054472571767        51.10056449200226        51.10058425828686        51.10060402457157        51.10062379085616        51.1006290473959         51.10060796537414        51.10058688335238        51.10056580133062        51.100544719308914       51.10052363728721        51.10050255526545        51.10048147324369        51.100460391221986       51.10043930920028        51.100418227178466       51.10039714515676        51.10037606313506        51.10035498111324        51.10033389909154        51.100338910841685       51.10034120856261        51.10032794057611        51.100348142439486       51.100368344302865       51.10038854616624        51.10040874802968        51.100428949893114       51.10044915175655        51.10046935361993        51.100489555483364       51.1005097573468         51.10052995921018        51.10055016107361        51.10057036293699        51.10059056480043        51.10061076666386        51.10062203679246        51.10060471370116        51.10058739060969        51.10057006751833        51.100552744427034       51.10053542133562        51.100518098244265       51.10050077515291        51.10048345206155        51.1004661289702         51.10044880587884        51.10043148278743        51.10041415969607        51.100396836604716       51.10037951351336        51.100385338991316       51.10040402356873        51.10042467694461        51.10045434513256        51.100492377043224       51.100530408953944       51.10056844086455        51.10060647277521        51.10064450468593        51.100682536596594       51.10072056850731        51.100758600417976       51.10079663232864        51.1008346642393         51.10087269614996        51.100910728060626       51.100948759971345       51.10098679188195        51.10095754979454        51.10092288097201        51.10088821214936        51.10085354332671        51.10081887450417        51.10078420568158        51.10074953685893        51.10071486803639        51.1006801992138         51.100645530391205       51.10061086156861        51.10057619274602        51.10054152392331        51.100506855100775       51.10047796909265        51.10045986393283        51.10046924101067        51.10049013537048        51.1005249222261         51.10055970908161        51.10059449593723        51.10062928279285        51.10066406964842        51.10069885650398        51.100733643359604       51.10076843021517        51.100803217070734       51.100838003926356       51.100872790781864       51.100907577637486       51.10094236449311        51.100977151348616       51.10097198928918        51.100936871397494       51.10090175350581        51.10086663561424        51.100831517722554       51.10079639983093        51.1007612819393         51.100726164047614       51.10069104615599        51.10065592826436        51.100620810372675       51.10058569248105        51.10055057458942        51.100515456697735       51.100480338806165       51.10046160525667        51.10045302404461        51.10046073470818        51.10048501121912        51.10051433027394        51.100543649328756       51.10057296838363        51.10060228743845        51.100631606493266       51.10066092554814        51.1006902446029         51.100719563657776       51.10074888271265        51.10077820176747        51.10080752082234        51.10083683987716        51.100866158932035       51.10088011330208        51.100829701675764       51.100779290049445       51.10072887842318        51.100678466796865       51.1006280551706         51.100577643544284       51.10052723191802        51.1004768202917         51.10042640866544        51.10037599703912        51.10032558541286        51.1002751737866         51.10022476216028        51.10017435053396        51.1000958245603         51.10000000000002
0.4                      23                       49.75934691245163        49.883774682272644       49.999582626726806       50.105726673038475       50.204825788301264       50.295745348205855       50.37895974226154        50.450991519932586       50.521763776288026       50.58105235526938        50.63953018703182        50.68674673374227        50.732804531533304       50.772629752266994       50.808255718083956       50.84388168390092        50.86934491025096        50.89437239918817        50.91939988812533        50.94007038392232        50.95754164118432        50.97501289844632        50.98894274140838        51.00034306311369        51.01174338481894        51.02302647003387        51.031852448077245       51.038633483080275       51.045647265852665       51.05267944085267        51.05899388904339        51.06293473773587        51.0669180711065         51.07092535686928        51.074932642632064       51.077909389148374       51.07993777170918        51.081966154269935       51.08399453683069        51.08602535055371        51.088063684596534       51.0901020186393         51.09100470272233        51.0918759261088         51.092727636804625       51.093579347500395       51.09443105819611        51.09528276889188        51.09613447958765        51.09652129637459        51.096874300606885       51.09722730483924        51.09758030907159        51.09793331330388        51.09828636937311        51.09863384529774        51.0987643531314         51.098896005735526       51.09906047727918        51.09922494882278        51.09938942036649        51.09955389191009        51.099718363453746       51.099868396820284       51.09994824488234        51.10002809294451        51.10009161153175        51.100138484214426       51.100185356896986       51.10023222957966        51.100279102262334       51.100325974944894       51.10037284762757        51.100419720310185       51.1004665929928         51.100501818077305       51.10053628228286        51.1005707464883         51.100605210693914       51.10063967489941        51.10067413910497        51.100695140196535       51.10071513454386        51.10073512889119        51.10075512323863        51.100775117585954       51.10079511193334        51.10081510628072        51.100835100628046       51.10085509497543        51.10087132268717        51.100868856686986       51.100866390686804       51.100863924686564       51.100861458686325       51.1008589926862         51.10085652668596        51.100854060685776       51.100851594685594       51.100849128685354       51.10084666268517        51.10084440527385        51.10084223919847        51.10084007312315        51.10083790704789        51.10083574097257        51.10083357489731        51.10083140882193        51.10082924274661        51.10082707667135        51.10082335642204        51.10081535898007        51.10080736153816        51.10079936409625        51.10079136665428        51.10078336921242        51.100775371770396       51.100767374328484       51.10075937688646        51.1007513794446         51.10074338200263        51.10073961083822        51.10073846646651        51.1007373220948         51.100736177723036       51.10073503335133        51.10073388897962        51.10073274460785        51.100731600236145       51.100730455864436       51.10072931149267        51.1007346884644         51.10074364102661        51.10075259358882        51.10076154615092        51.10077049871313        51.10077945127534        51.1007884038375         51.10079735639965        51.10080630896175        51.10081526152402        51.10082041325745        51.10082151220769        51.10082261115787        51.1008237101081         51.10082480905834        51.100825908008574       51.10082700695881        51.100828105909045       51.10082920485928        51.100830303809516       51.10083593609653        51.10084547147966        51.100855006862844       51.10086454224597        51.1008740776291         51.10088361301223        51.10089314839536        51.10090268377854        51.100912219161614       51.10092175454474        51.100926436426334       51.100927211022906       51.10092798561942        51.100928760215936       51.10092953481245        51.10093030940902        51.10093108400548        51.10093185860205        51.10093263319851        51.100933407795026       51.10093400223343        51.100934468582295       51.100934934931104       51.10093540127991        51.100935867628664       51.10093633397747        51.10093680032628        51.10093726667509        51.1009377330239         51.10093819937276        51.10093820182618        51.10093793447328        51.100937667120434       51.10093739976759        51.10093713241474        51.10093686506184        51.10093659770905        51.100936330356205       51.10093606300336        51.10093579565046        51.10093576397696        51.1009358756844         51.100935987391836       51.10093609909927        51.10093621080671        51.100936322514144       51.10093643422158        51.10093654592902        51.100936657636396       51.10093676934389        51.100936948628714       51.10093714621223        51.10093734379558        51.10093754137904        51.10093773896244        51.10093793654585        51.10093813412925        51.100938331712655       51.100938529296116       51.100938726879576       51.100938232872636       51.10093767095202        51.100937109031406       51.100936547110734       51.10093598519012        51.100935423269505       51.10093486134889        51.10093429942822        51.100933737507546       51.10093447116327        51.10093773186372        51.10094099256429        51.10094425326474        51.10094751396525        51.10095077466576        51.10095403536627        51.10095729606678        51.10096055676729        51.1009638174678         51.10096384300158        51.10096243984299        51.10096103668445        51.10095963352586        51.10095823036727        51.10095682720862        51.10095542405014        51.10095402089149        51.1009526177329         51.100951214574366       51.10094905838412        51.100938276938564       51.10092749549284        51.10091671404717        51.10090593260156        51.10089515115584        51.10088436971023        51.100873588264506       51.10086280681884        51.10085202537323        51.10084253709783        51.10083322148688        51.10082390587587        51.10081459026492        51.100805274653965       51.10079595904301        51.10078664343206        51.100777327821106       51.10078426823253        51.100797637449546       51.10081100666656        51.100824375883576       51.100837745100534       51.10085111431755        51.100864483534565       51.10087785275152        51.100879231296176       51.10084964283999        51.100820054383746       51.1007904659275         51.100760877471316       51.10073128901507        51.100701700558886       51.10067211210264        51.10064252364646        51.10061293519021        51.10058334673408        51.10055375827784        51.1005241698216         51.10049458136541        51.10047081968446        51.10047016286393        51.100469506043396       51.10046007324911        51.10044284837801        51.10043139163167        51.100450507164226       51.100469622696664       51.10048873822922        51.10050785376171        51.10052696929415        51.1005460848267         51.10056520035914        51.10058431589164        51.10060343142419        51.10062254695663        51.100641662489124       51.10066077802162        51.100679893554116       51.10068540511372        51.10066405704413        51.10064270897453        51.10062136090488        51.10060001283534        51.10057866476569        51.1005573166961         51.1005359686265         51.10051462055691        51.10049327248731        51.10047192441766        51.10045057634807        51.10042922827847        51.10040788020888        51.100396926164706       51.10041168882782        51.100414902119496       51.10039739081276        51.10039846241972        51.10041840077014        51.10043833912056        51.10045827747092        51.10047821582134        51.1004981541717         51.10051809252218        51.10053803087254        51.10055796922296        51.100577907573324       51.100597845923744       51.100617784274164       51.10063772262458        51.100657660974946       51.1006629489969         51.100641643265476       51.10062033753411        51.10059903180263        51.100577726071265       51.1005564203399         51.10053511460842        51.10051380887711        51.10049250314569        51.100471197414265       51.1004498916829         51.10042858595148        51.100407280220054       51.100385974488745       51.100364668757265       51.10036942902525        51.100371671802804       51.100358659000335       51.100379083539735       51.10039950807925        51.10041993261865        51.10044035715816        51.10046078169768        51.100481206237134       51.10050163077659        51.100522055316105       51.10054247985556        51.10056290439502        51.100583328934476       51.10060375347393        51.10062417801345        51.10064460255296        51.10065604656404        51.10063874115201        51.100621435739924       51.100604130327895       51.10058682491581        51.10056951950378        51.10055221409175        51.10053490867966        51.10051760326763        51.10050029785555        51.10048299244352        51.10046568703149        51.1004483816194         51.10043107620726        51.100413770795285       51.10041951114937        51.1004381147157         51.1004593330307         51.10048943878286        51.10052779008265        51.100566141382444       51.10060449268224        51.10064284398197        51.10068119528171        51.1007195465815         51.10075789788124        51.10079624918103        51.10083460048082        51.1008729517805         51.100911303080295       51.10094965438009        51.100988005679824       51.10102635697956        51.10099708110272        51.10096235000117        51.10092761889962        51.10089288779807        51.10085815669652        51.10082342559497        51.10078869449336        51.10075396339187        51.10071923229026        51.10068450118871        51.10064977008716        51.10061503898561        51.100580307884          51.10054557678245        51.10051649808929        51.100497957129505       51.10050758413115        51.1005288907657         51.1005637716317         51.10059865249764        51.100633533363464       51.10066841422946        51.1007032950954         51.10073817596128        51.10077305682722        51.10080793769316        51.1008428185591         51.10087769942504        51.100912580290924       51.10094746115692        51.1009823420228         51.1010172228888         51.101012003086225       51.10097671365867        51.10094142423111        51.100906134803665       51.10087084537611        51.100835555948606       51.100800266521105       51.100764977093604       51.100729687666046       51.1006943982386         51.1006591088111         51.1006238193836         51.1005885299561         51.100553240528484       51.10051795110104        51.10049862286053        51.10048945578211        51.10049659552112        51.1005203390439         51.10054913665823        51.10057793427262        51.10060673188701        51.100635529501346       51.10066432711574        51.10069312473013        51.100721922344405       51.100750719958796       51.10077951757319        51.10080831518758        51.10083711280191        51.10086591041636        51.10089470803064        51.10090792544668        51.100855874033755       51.100803822620776       51.1007517712078         51.10069971979476        51.10064766838184        51.1005956169688         51.10054356555588        51.100491514142846       51.10043946272987        51.10038741131689        51.10033535990385        51.10028330849093        51.100231257077894       51.100179205664915       51.100098437464624       51.10000000000002
0.4                      24                       49.730208390414305       49.85476866340548        49.97090664988457        50.0775634758528         50.177313818953166       50.269030499486405       50.35319563987821        50.42629835763762        50.498155091753404       50.55866327249123        50.61837040845592        50.66683241678885        50.71413733874732        50.75519607112051        50.79204822067976        50.82890037023901        50.855443216875415       50.88154404204727        50.90764486721906        50.92929524767362        50.94767773336213        50.96606021905063        50.980773061508046       50.99286479280141        51.00495652409484        51.01692821970897        51.02633141103615        51.033592249039145       51.041100259869154       51.04862780282582        51.055395251997595       51.05964898954153        51.06394901624452        51.06827514026389        51.072601264283264       51.07582391525426        51.07803108421558        51.08023825317696        51.08244542213828        51.08465527668534        51.08687343856121        51.08909160043703        51.09008121280044        51.09103676976815        51.091970955639795       51.09290514151144        51.09383932738314        51.09477351325472        51.09570769912648        51.09613434318999        51.09652407284193        51.09691380249387        51.097303532145816       51.09769326179776        51.098082879843616       51.098465929961776       51.09861079573062        51.09875688018877        51.09893790273543        51.09911892528203        51.09929994782868        51.09948097037534        51.09966199292194        51.09982713445925        51.09991507695264        51.100003019446035       51.1000728394842         51.10012418589321        51.10017553230227        51.10022687871128        51.10027822512035        51.10032957152936        51.10038091793842        51.10043226434743        51.10048361075644        51.10052062458601        51.100556702140295       51.10059277969458        51.10062885724892        51.10066493480326        51.100701012357604       51.10072293471967        51.10074379858543        51.10076466245118        51.10078552631694        51.1008063901827         51.100827254048454       51.10084811791421        51.10086898177991        51.100889845645725       51.100906826465916       51.100904535835014       51.10090224520417        51.10089995457321        51.100897663942305       51.10089537331146        51.10089308268056        51.100890792049654       51.100888501418694       51.10088621078779        51.10088392015689        51.10088170645156        51.100879526430106       51.10087734640865        51.10087516638714        51.100872986365744       51.10087080634429        51.10086862632272        51.10086644630127        51.10086426627987        51.100860529293186       51.10085250743214        51.1008444855712         51.10083646371021        51.10082844184922        51.10082041998828        51.10081239812723        51.10080437626618        51.10079635440525        51.1007883325442         51.10078031068326        51.10077652364873        51.10077536872035        51.100774213791965       51.10077305886358        51.1007719039352         51.10077074900687        51.10076959407843        51.1007684391501         51.10076728422166        51.10076612929333        51.100771533857255       51.100780534928276       51.1007895359993         51.10079853707026        51.10080753814128        51.10081653921236        51.10082554028327        51.100834541354345       51.10084354242531        51.10085254349633        51.10085776791874        51.100858965340706       51.10086016276273        51.10086136018481        51.10086255760683        51.100863755028854       51.100864952450934       51.1008661498729         51.10086734729498        51.100868544716946       51.10087427278097        51.100883901620875       51.10089353046072        51.10090315930063        51.10091278814053        51.10092241698044        51.10093204582029        51.100941674660135       51.100951303500096       51.10096093234           51.100965693338935       51.10096653550869        51.10096737767856        51.100968219848426       51.100969062018294       51.10096990418816        51.10097074635803        51.10097158852784        51.100972430697766       51.10097327286758        51.100973923860636       51.100974438929825       51.10097495399896        51.100975469068146       51.100975984137335       51.100976499206524       51.10097701427571        51.1009775293449         51.10097804441409        51.10097855948328        51.10097858594452        51.10097832822646        51.100978070508404       51.100977812790404       51.10097755507235        51.10097729735429        51.100977039636234       51.10097678191818        51.10097652420018        51.100976266482064       51.1009762396464         51.100976353273495       51.10097646690042        51.10097658052746        51.1009766941545         51.10097680778148        51.10097692140852        51.1009770350355         51.10097714866254        51.100977262289575       51.10097744732508        51.10097765169644        51.1009778560678         51.10097806043922        51.10097826481052        51.10097846918188        51.10097867355324        51.100978877924604       51.10097908229602        51.10097928666738        51.10097879397546        51.10097823283235        51.100977671689236       51.100977110546125       51.100976549403015       51.10097598825996        51.10097542711685        51.10097486597368        51.100974304830686       51.10097503119641        51.100978268871415       51.10098150654642        51.10098474422148        51.10098798189654        51.1009912195716         51.1009944572466         51.1009976949216         51.10100093259666        51.10100417027172        51.10100413003937        51.10100264223985        51.101001154440326       51.1009996666408         51.10099817884128        51.1009966910417         51.100995203242235       51.100993715442655       51.10099222764313        51.10099073984367        51.10098849937617        51.100977637818005       51.10096677625995        51.1009559147019         51.10094505314379        51.100934191585736       51.100923330027626       51.10091246846952        51.100901606911464       51.100890745353354       51.100881197139586       51.10087182428384        51.1008624514281         51.10085307857241        51.10084370571667        51.10083433286087        51.100824960005184       51.10081558714944        51.100822509329646       51.10083587574411        51.100849242158574       51.10086260857304        51.1008759749875         51.10088934140197        51.10090270781643        51.100916074230895       51.10091737142898        51.100887498778945       51.100857626128914       51.10082775347894        51.10079788082891        51.100768008178875       51.1007381355289         51.10070826287887        51.10067839022889        51.10064851757886        51.100618644928886       51.100588772278854       51.10055889962882        51.10052902697885        51.100504978659046       51.10050402550445        51.10050307234974        51.10049358406951        51.10047651755855        51.100465207425884       51.10048440731339        51.10050360720078        51.100522807088225       51.10054200697573        51.10056120686312        51.10058040675062        51.10059960663807        51.10061880652552        51.100638006412964       51.10065720630041        51.100676406187915       51.10069560607536        51.10071480596281        51.10072029505136        51.10069871359394        51.10067713213658        51.10065555067911        51.10063396922175        51.10061238776433        51.10059080630697        51.10056922484955        51.10054764339219        51.100526061934715       51.100504480477355       51.100482899019994       51.100461317562576       51.10043973610516        51.100428537453865       51.100443027751396       51.10044613993159        51.10042883481776        51.10043009568335        51.100450206099595       51.100470316515725       51.10049042693191        51.1005105373481         51.10053064776429        51.100550758180475       51.10057086859666        51.10059097901285        51.10061108942898        51.100631199845225       51.100651310261355       51.1006714206776         51.10069153109373        51.10069685059784        51.10067532115687        51.100653791715786       51.1006322622747         51.100610732833616       51.10058920339259        51.1005676739515         51.100546144510474       51.100524615069446       51.10050308562836        51.10048155618733        51.100460026746305       51.10043849730516        51.10041696786419        51.10039543842311        51.100399947208984       51.10040213504311        51.10038937742456        51.10041002464004        51.100430671855634       51.10045131907111        51.10047196628665        51.10049261350218        51.100513260717776       51.100533907933254       51.10055455514885        51.100575202364325       51.100595849579804       51.100616496795396       51.100637144010875       51.10065779122647        51.100678438441946       51.100690056335566       51.10067276860286        51.100655480870046       51.10063819313734        51.10062090540458        51.10060361767182        51.10058632993912        51.10056904220636        51.100551754473656       51.100534466740896       51.100517179008136       51.10049989127543        51.10048260354267        51.10046531580991        51.10044802807721        51.100453683307364       51.10047220586273        51.10049398911667        51.10052453243321        51.10056320312208        51.100601873810945       51.100640544499754       51.10067921518862        51.10071788587743        51.10075655656635        51.10079522725516        51.10083389794403        51.100872568632894       51.10091123932176        51.10094991001063        51.10098858069949        51.1010272513883         51.10106592207717        51.101036612410894       51.10100181903039        51.10096702564982        51.100932232269315       51.100897438888865       51.1008626455083         51.100827852127736       51.100793058747286       51.10075826536678        51.100723471986214       51.10068867860576        51.1006538852252         51.10061909184469        51.10058429846413        51.10055502708593        51.10053605032624        51.10054592725163        51.100567646160926       51.10060262103724        51.100637595913554       51.100672570789754       51.10070754566607        51.10074252054238        51.10077749541864        51.100812470294954       51.10084744517121        51.10088242004747        51.10091739492373        51.100952369799984       51.100987344676355       51.10102231955261        51.10105729442887        51.10105201688327        51.10101655591984        51.10098109495647        51.10094563399315        51.100910173029774       51.1008747120664         51.100839251103025       51.100803790139594       51.100768329176276       51.1007328682129         51.10069740724953        51.10066194628615        51.10062648532278        51.100591024359346       51.10055556339603        51.10053564046444        51.10052588751972        51.10053245633418        51.100555666868786       51.10058394304275        51.1006122192166         51.10064049539051        51.10066877156436        51.10069704773821        51.100725323912116       51.100753600085966       51.10078187625987        51.10081015243372        51.10083842860763        51.10086670478154        51.100894980955445       51.10092325712935        51.100935737591385       51.10088204639169        51.10082835519205        51.100774663992354       51.10072097279266        51.10066728159302        51.10061359039332        51.100559899193684       51.10050620799393        51.10045251679429        51.10039882559465        51.100345134394956       51.10029144319526        51.100237751995564       51.100184060795925       51.10010105036895        51.10000000000002
0.4                      25                       49.701069868376976       49.825762644538315       49.94223067304233        50.049400278667235       50.14980184960501        50.24231565076684        50.32743153749493        50.401605195342654       50.47454640721878        50.536274189713026       50.59721062988007        50.646918099835375       50.695470145961394       50.73776238997391        50.775840723275564       50.813919056577106       50.84154152349993        50.86871568490642        50.895889846312855       50.91852011142498        50.93781382553999        50.957107539655          50.972603381607655       50.98538652248919        50.99816966337073        51.01082996938413        51.02081037399523        51.02855101499807        51.0365532538857         51.04457616479891        51.0517966149518         51.05636324134713        51.060979961382486       51.06562492365845        51.070269885934465       51.07373844136015        51.07612439672204        51.07851035208398        51.08089630744581        51.083285202817024       51.085683192525835       51.0880811822347         51.089157722878554       51.09019761342745        51.09121427447502        51.09223093552259        51.09324759657011        51.09426425761768        51.09528091866525        51.095747390005386       51.09617384507692        51.09660030014845        51.09702675522004        51.09745321029152        51.09787939031406        51.0982980146257         51.09845723832973        51.09861775464202        51.09881532819162        51.099012901741276       51.099210475290874       51.09940804884047        51.09960562239007        51.09978587209832        51.09988190902294        51.09997794594756        51.10005406743659        51.100109887572046       51.100165707707504       51.100221527842905       51.10027734797836        51.100333168113764       51.10038898824922        51.10044480838462        51.10050062852008        51.10053943109466        51.100577121997844       51.10061481290086        51.100652503803985       51.10069019470711        51.10072788561013        51.10075072924286        51.10077246262699        51.10079419601118        51.10081592939525        51.10083766277944        51.10085939616363        51.1008811295477         51.10090286293183        51.10092459631608        51.10094233024478        51.100940214983154       51.100938099721475       51.10093598445985        51.100933869198286       51.10093175393672        51.1009296386751         51.100927523413475       51.10092540815185        51.10092329289023        51.10092117762861        51.10091900762933        51.100916813661684       51.100914619694095       51.10091242572639        51.1009102317588         51.10090803779127        51.100905843823625       51.10090364985592        51.10090145588839        51.100897702164275       51.10088965588426        51.100881609604244       51.10087356332417        51.100865517044156       51.10085747076414        51.10084942448407        51.10084137820405        51.10083333192398        51.100825285643964       51.10081723936389        51.10081343645925        51.100812270974245       51.100811105489186       51.100809940004126       51.10080877451912        51.100807609034064       51.100806443549004       51.100805278064          51.100804112579          51.10080294709394        51.100808379250054       51.10081742882994        51.10082647840977        51.1008355279896         51.10084457756943        51.10085362714932        51.10086267672921        51.10087172630904        51.10088077588887        51.1008898254687         51.100895122579914       51.10089641847378        51.10089771436765        51.10089901026146        51.10090030615527        51.100901602049134       51.100902897942944       51.100904193836755       51.10090548973062        51.10090678562449        51.100912609465354       51.100922331762035       51.10093205405872        51.10094177635534        51.10095149865202        51.10096122094859        51.10097094324527        51.1009806655419         51.10099038783858        51.1010001101352         51.101004950251365       51.10100585999453        51.10100676973775        51.10100767948097        51.101008589224136       51.101009498967414       51.10101040871058        51.1010113184538         51.101012228196964       51.101013137940186       51.10101384548773        51.1010144092773         51.10101497306687        51.10101553685644        51.10101610064601        51.10101666443552        51.10101722822509        51.101017792014716       51.10101835580423        51.1010189195938         51.10101897006291        51.1010187219797         51.10101847389643        51.101018225813164       51.101017977729896       51.101017729646685       51.10101748156342        51.10101723348015        51.10101698539688        51.10101673731367        51.101016715315836       51.10101683086248        51.10101694640906        51.101017061955645       51.101017177502285       51.10101729304887        51.10101740859545        51.101017524142094       51.10101763968868        51.10101775523526        51.101017946021386       51.101018157180704       51.10101836834002        51.10101857949934        51.1010187906586         51.10101900181792        51.101019212977235       51.10101942413655        51.10101963529587        51.10101984645519        51.10101935507828        51.10101879471267        51.10101823434712        51.10101767398152        51.101017113616024       51.10101655325042        51.10101599288487        51.10101543251926        51.10101487215371        51.10101559122961        51.10101880587922        51.10102202052872        51.10102523517833        51.10102844982782        51.10103166447743        51.10103487912704        51.10103809377654        51.10104130842615        51.10104452307576        51.101044417077276       51.101042844636765       51.10104127219631        51.1010396997558         51.10103812731535        51.101036554874895       51.101034982434385       51.10103340999393        51.10103183755348        51.10103026511297        51.10102794036811        51.10101699869762        51.10100605702712        51.10099511535657        51.10098417368607        51.100973232015576       51.10096229034508        51.100951348674585       51.100940407003975       51.100929465333536       51.10091985718134        51.100910427080805       51.10090099698027        51.100891566879795       51.10088213677926        51.10087270667884        51.10086327657831        51.100853846477776       51.100860750426705       51.100874114038675       51.100887477650645       51.1009008412625         51.10091420487447        51.10092756848644        51.10094093209841        51.10095429571032        51.10095551156178        51.10092535471796        51.10089519787414        51.100865041030374       51.1008348841865         51.10080472734268        51.10077457049891        51.10074441365509        51.10071425681133        51.10068409996745        51.10065394312369        51.10062378627981        51.10059362943605        51.100563472592285       51.100539137633575       51.1005378881448         51.10053663865608        51.100527094889856       51.100510186738916       51.10049902321998        51.10051830746238        51.10053759170478        51.100556875947234       51.10057616018969        51.10059544443209        51.100614728674486       51.100634012916885       51.10065329715928        51.100672581401795       51.100691865644194       51.10071114988659        51.10073043412905        51.1007497183715         51.100755184989          51.10073337014376        51.10071155529863        51.10068974045339        51.10066792560821        51.100646110762966       51.10062429591778        51.10060248107254        51.100580666227415       51.100558851382175       51.10053703653705        51.100515221691865       51.100493406846624       51.10047159200144        51.10046014874308        51.10047436667486        51.10047737774369        51.100460278822766       51.10046172894704        51.100482011428994       51.10050229391095        51.100522576392905       51.10054285887492        51.100563141356815       51.10058342383883        51.10060370632078        51.10062398880274        51.10064427128469        51.100664553766705       51.100684836248604       51.100705118730616       51.10072540121257        51.1007307521989         51.10070899904815        51.10068724589746        51.100665492746714       51.10064373959602        51.10062198644533        51.100600233294585       51.100578480143895       51.10055672699315        51.100534973842514       51.10051322069177        51.100491467541076       51.10046971439033        51.10044796123964        51.10042620808889        51.100430465392606       51.10043259828342        51.10042009584879        51.100440965740404       51.10046183563196        51.10048270552363        51.10050357541519        51.100524445306746       51.10054531519836        51.100566185089974       51.10058705498159        51.100607924873145       51.1006287947647         51.10064966465626        51.100670534547874       51.10069140443943        51.100712274331045       51.10072406610709        51.100706796053714       51.100689526000224       51.10067225594679        51.100654985893414       51.10063771583998        51.10062044578655        51.10060317573311        51.10058590567968        51.1005686356263         51.10055136557281        51.10053409551938        51.100516825465945       51.10049955541257        51.10048228535908        51.1004878554653         51.100506297009645       51.1005286452027         51.10055962608351        51.100598616161506       51.100637606239445       51.100676596317385       51.100715586395324       51.100754576473264       51.100793566551204       51.10083255662914        51.100871546707026       51.10091053678502        51.10094952686296        51.1009885169409         51.1010275070189         51.10106649709678        51.101105487174664       51.10107614371907        51.101041288059605       51.101006432400084       51.10097157674056        51.1009367210811         51.10090186542163        51.10086700976217        51.100832154102704       51.10079729844324        51.10076244278372        51.100727587124254       51.10069273146485        51.10065787580527        51.10062302014586        51.100593556082515       51.10057414352292        51.10058427037211        51.100606401556206       51.10064147044284        51.10067653932947        51.1007116082161         51.100746677102734       51.100781745989366       51.100816814876          51.10085188376263        51.10088695264926        51.100922021535894       51.100957090422526       51.1009921593091         51.10102722819579        51.10106229708242        51.101097365969          51.10109203068032        51.10105639818107        51.101020765681824       51.10098513318263        51.100949500683384       51.100913868184136       51.100878235684945       51.1008426031857         51.10080697068639        51.1007713381872         51.100735705687896       51.10070007318876        51.10066444068946        51.10062880819021        51.10059317569096        51.10057265806836        51.100562319257165       51.10056831714712        51.100590994693675       51.10061874942704        51.10064650416052        51.100674258893946       51.10070201362737        51.10072976836068        51.1007575230941         51.10078527782747        51.10081303256089        51.10084078729432        51.10086854202768        51.10089629676111        51.10092405149453        51.100951806227954       51.100963549736036       51.10090821874962        51.100852887763324       51.10079755677697        51.100742225790555       51.100686894804255       51.10063156381784        51.100576232831486       51.10052090184507        51.10046557085877        51.10041023987242        51.100354908886004       51.10029957789965        51.100244246913235       51.10018891592688        51.10010366327322        51.10000000000002
0.4                      26                       49.671931346339704       49.79675662567121        49.913554696200094       50.02123708148156        50.12228988025686        50.21560080204728        50.3016674351116         50.37691203304769        50.450937722684216       50.51388510693488        50.57605085130422        50.627003782882014       50.67680295317541        50.72032870882748        50.75963322587131        50.79893774291526        50.82763983012444        50.85588732776557        50.88413482540659        50.90774497517634        50.9279499177178         50.94815486025931        50.96443370170732        50.97790825217703        50.991382802646626       51.00473171905929        51.01528933695414        51.023509780957          51.032006247902245       51.040524526772          51.04819797790606        51.053077493152784       51.058010906520394       51.06297470705306        51.067938507585666       51.071652967466036       51.07421770922849        51.07678245099095        51.079347192753346       51.08191512894865        51.08449294649051        51.087070764032376       51.088234232956665       51.089358457086746       51.09045759331025        51.09155672953369        51.09265586575714        51.09375500198058        51.09485413820403        51.09536043682078        51.09582361731191        51.09628679780309        51.09674997829427        51.097213158785394       51.09767590078468        51.09813009928979        51.09830368092901        51.098478629095325       51.098692753647924       51.09890687820052        51.099121002753066       51.099335127305665       51.099549251858264       51.099744609737286       51.09984874109318        51.09995287244908        51.10003529538898        51.10009558925083        51.10015588311262        51.10021617697453        51.10027647083638        51.10033676469817        51.10039705856002        51.10045735242187        51.10051764628366        51.100558237603366       51.100597541855336       51.100636846107136       51.10067615035905        51.100715454610906       51.10075475886276        51.10077852376611        51.10080112666856        51.100823729571175       51.10084633247368        51.100868935376184       51.10089153827869        51.10091414118125        51.10093674408381        51.100959346986315       51.100977834023524       51.10097589413124        51.100973954238896       51.10097201434661        51.10097007445421        51.10096813456198        51.10096619466964        51.10096425477735        51.10096231488501        51.10096037499267        51.10095843510038        51.1009563088071         51.10095410089332        51.10095189297954        51.10094968506576        51.100947477151976       51.10094526923831        51.100943061324415       51.100940853410634       51.10093864549691        51.10093487503548        51.10092680433638        51.100918733637286       51.10091066293819        51.10090259223915        51.100894521540056       51.1008864508409         51.10087838014181        51.10087030944271        51.10086223874367        51.10085416804452        51.10085034926976        51.100849173228085       51.100847997186406       51.10084682114473        51.10084564510299        51.100844469061315       51.100843293019636       51.1008421169779         51.10084094093622        51.100839764894545       51.10084522464297        51.10085432273161        51.1008634208203         51.10087251890894        51.10088161699764        51.10089071508634        51.100899813174976       51.10090891126367        51.10091800935237        51.100927107441066       51.1009324772412         51.1009338716068         51.10093526597245        51.10093666033811        51.100938054703704       51.10093944906936        51.10094084343501        51.10094223780061        51.10094363216626        51.10094502653186        51.100950946149794       51.10096076190325        51.1009705776566         51.10098039341           51.1009902091634         51.1010000249168         51.101009840670145       51.101019656423546       51.101029472177004       51.101039287930405       51.101044207163795       51.10104518448037        51.10104616179689        51.10104713911346        51.10104811642998        51.10104909374655        51.10105007106313        51.101051048379645       51.10105202569616        51.101053003012794       51.10105376711488        51.101054379624884       51.101054992134834       51.10105560464473        51.10105621715468        51.10105682966463        51.10105744217458        51.10105805468447        51.10105866719442        51.10105927970449        51.101059354181416       51.10105911573294        51.101058877284515       51.10105863883604        51.10105840038756        51.101058161939136       51.10105792349066        51.101057685042235       51.10105744659376        51.10105720814528        51.10105719098544        51.10105730845157        51.10105742591776        51.101057543383945       51.10105766085013        51.10105777831632        51.101057895782446       51.10105801324863        51.10105813071482        51.10105824818095        51.101058444717694       51.10105866266491        51.101058880612186       51.10105909855946        51.101059316506735       51.10105953445395        51.10105975240123        51.1010599703485         51.10106018829572        51.10106040624299        51.10105991618104        51.101059356593          51.10105879700495        51.10105823741691        51.10105767782886        51.101057118240874       51.10105655865283        51.10105599906473        51.10105543947674        51.10105615126275        51.101059342886856       51.10106253451096        51.10106572613506        51.101068917759164       51.10107210938327        51.10107530100737        51.10107849263147        51.10108168425552        51.10108487587968        51.10108470411507        51.101083047033626       51.10108138995224        51.1010797328708         51.10107807578936        51.101076418707976       51.101074761626535       51.101073104545094       51.10107144746371        51.101069790382326       51.10106738136011        51.10105635957723        51.10104533779429        51.10103431601124        51.101023294228355       51.10101227244547        51.10100125066248        51.100990228879596       51.10097920709654        51.10096818531366        51.100958517223035       51.10094902987777        51.1009395425325         51.10093005518729        51.10092056784197        51.1009110804967         51.10090159315149        51.10089210580617        51.10089899152382        51.10091235233324        51.1009257131426         51.10093907395208        51.10095243476144        51.100965795570914       51.100979156380276       51.10099251718975        51.10099365169452        51.100963210656914       51.10093276961936        51.1009023285817         51.10087188754409        51.10084144650648        51.10081100546887        51.10078056443126        51.10075012339365        51.10071968235604        51.10068924131849        51.100658800280826       51.10062835924322        51.10059791820561        51.10057329660816        51.100571750785264       51.10057020496231        51.1005606057102         51.10054385591934        51.10053283901402        51.10055220761143        51.100571576208836       51.100590944806186       51.10061031340359        51.100629682001          51.10064905059835        51.100668419195756       51.10068778779316        51.10070715639051        51.10072652498798        51.10074589358533        51.10076526218268        51.10078463078008        51.100790074926635       51.10076802669357        51.10074597846062        51.10072393022767        51.10070188199467        51.10067983376166        51.100657785528654       51.100635737295704       51.1006136890627         51.10059164082969        51.1005695925968         51.100547544363735       51.10052549613073        51.10050344789772        51.1004917600323         51.10050570559861        51.10050861555584        51.100491722827826       51.10049336221073        51.10051381675851        51.10053427130623        51.100554725853954       51.10057518040168        51.1005956349494         51.10061608949718        51.1006365440449         51.100656998592626       51.100677453140406       51.10069790768813        51.10071836223585        51.10073881678363        51.1007592713313         51.10076465379984        51.10074267693949        51.10072070007914        51.10069872321873        51.100676746358374       51.10065476949802        51.10063279263761        51.10061081577726        51.100588838916906       51.100566862056496       51.1005448851962         51.10052290833579        51.10050093147538        51.100478954615085       51.100456977754675       51.10046098357628        51.10046306152367        51.10045081427302        51.10047190684071        51.100492999408345       51.10051409197598        51.10053518454362        51.10055627711125        51.100577369678945       51.10059846224658        51.100619554814216       51.10064064738185        51.10066173994949        51.10068283251712        51.100703925084815       51.10072501765245        51.10074611022014        51.100758075878616       51.100740823504566       51.1007235711304         51.100706318756295       51.10068906638219        51.10067181400808        51.100654561633974       51.10063730925981        51.1006200568857         51.100602804511595       51.10058555213749        51.10056829976338        51.10055104738922        51.10053379501511        51.100516542641          51.1005220276233         51.10054038815667        51.10056330128873        51.10059471973386        51.100634029200876       51.100673338667946       51.10071264813496        51.10075195760197        51.100791267068985       51.100830576536055       51.10086988600307        51.10090919547008        51.10094850493715        51.100987814404164       51.10102712387118        51.10106643333825        51.10110574280526        51.10114505227227        51.10111567502719        51.10108075708882        51.10104583915029        51.101010921211866       51.1009760032735         51.10094108533508        51.1009061673966         51.10087124945812        51.10083633151976        51.10080141358128        51.1007664956428         51.10073157770438        51.10069665976596        51.10066174182748        51.10063208507921        51.10061223671977        51.10062261349253        51.10064515695143        51.100680319848436       51.10071548274544        51.10075064564239        51.1007858085394         51.100820971436406       51.1008561343333         51.100891297230305       51.10092646012731        51.10096162302426        51.10099678592121        51.10103194881822        51.101067111715224       51.101102274612174       51.101137437509124       51.101132044477424       51.1010962404423         51.10106043640718        51.101024632372116       51.100988828336995       51.10095302430187        51.10091722026675        51.10088141623169        51.10084561219651        51.10080980816144        51.10077400412632        51.10073820009126        51.100702396056136       51.100666592021014       51.10063078798595        51.10060967567239        51.10059875099472        51.10060417796018        51.100626322518565       51.100653555811505       51.100680789104445       51.100708022397384       51.100735255690324       51.10076248898321        51.10078972227609        51.10081695556903        51.10084418886191        51.10087142215491        51.10089865544779        51.100925888740676       51.100953122033616       51.100980355326556       51.10099136188069        51.100934391107614       51.1008774203346         51.100820449561525       51.10076347878845        51.100706508015435       51.10064953724236        51.100592566469345       51.100535595696215       51.1004786249232         51.100421654150125       51.10036468337705        51.100307712604035       51.100250741830905       51.10019377105783        51.10010627617754        51.10000000000002
0.4                      27                       49.64279282430243        49.76775060680404        49.88487871935797        49.993073884295995       50.09477791090876        50.188885953327826       50.27590333272826        50.35221887075272        50.42732903814954        50.491496024156675       50.55489107272831        50.60708946592854        50.65813576038943        50.70289502768094        50.743425728467116       50.783956429253294       50.81373813674895        50.84305897062467        50.87237980450038        50.89696983892776        50.91808600989566        50.939202180863674       50.95626402180699        50.970429981864754       50.984595941922464       50.998633468734454       51.009768299913105       51.01846854691587        51.027459241918734       51.036472888745095       51.0445993408602         51.049791744958384       51.055041851658416       51.06032449044767        51.06560712923692        51.069567493571924       51.07231102173489        51.075054549897914       51.07779807806094        51.08054505508028        51.08330270045519        51.08606034583005        51.087310743034834       51.08851930074616        51.089700912145474       51.09088252354485        51.09206413494417        51.093245746343484       51.0944273577428         51.09497348363618        51.09547338954695        51.095973295457725       51.09647320136855        51.09697310727927        51.09747241125524        51.09796218395377        51.09815012352817        51.09833950354857        51.09857017910417        51.098800854659714       51.09903153021526        51.099262205770856       51.0994928813264         51.099703347376305       51.09981557316348        51.09992779895066        51.100016523341424       51.100081290929666       51.10014605851791        51.10021082610615        51.10027559369439        51.10034036128263        51.100405128870875       51.10046989645912        51.10053466404736        51.10057704411213        51.10061796171283        51.100658879313414       51.100699796914114       51.10074071451476        51.1007816321154         51.1008063182893         51.100829790710236       51.10085326313117        51.10087673555205        51.10090020797293        51.10092368039386        51.1009471528148         51.10097062523573        51.10099409765661        51.10101333780233        51.10101157327938        51.10100980875632        51.1010080442332         51.10100627971019        51.10100451518724        51.101002750664236       51.10100098614123        51.10099922161817        51.100997457095104       51.1009956925721         51.100993609984926       51.100991388124896       51.10098916626498        51.100986944405065       51.10098472254515        51.10098250068529        51.10098027882532        51.100978056965346       51.10097583510549        51.10097204790668        51.10096395278845        51.10095585767033        51.10094776255221        51.10093966743409        51.100931572315915       51.10092347719774        51.10091538207968        51.1009072869615         51.10089919184327        51.10089109672515        51.10088726208028        51.100886075481924       51.10088488888357        51.10088370228527        51.10088251568686        51.100881329088566       51.10088014249021        51.10087895589186        51.10087776929356        51.10087658269521        51.10088207003571        51.100891216633215       51.10090036323072        51.100909509828284       51.10091865642579        51.10092780302335        51.10093694962086        51.100946096218365       51.10095524281593        51.10096438941338        51.10096983190243        51.10097132473982        51.100972817577315       51.1009743104147         51.10097580325214        51.10097729608958        51.10097878892708        51.100980281764464       51.100981774601905       51.10098326743935        51.100989282834234       51.100999192044355       51.10100910125453        51.101019010464654       51.10102891967483        51.10103882888495        51.10104873809513        51.10105864730525        51.10106855651543        51.10107846572561        51.10108346407628        51.10108450896621        51.101085553856024       51.10108659874601        51.10108764363588        51.101088688525806       51.10108973341568        51.10109077830555        51.101091823195475       51.1010928680854         51.101093688742026       51.10109434997241        51.101095011202744       51.10109567243302        51.10109633366335        51.101096994893624       51.10109765612401        51.101098317354285       51.10109897858467        51.101099639815004       51.10109973829981        51.10109950948612        51.10109928067254        51.10109905185885        51.10109882304516        51.10109859423153        51.10109836541784        51.10109813660421        51.10109790779052        51.101097678976885       51.10109766665488        51.10109778604067        51.1010979054264         51.10109802481213        51.10109814419792        51.10109826358365        51.10109838296944        51.10109850235517        51.10109862174096        51.10109874112669        51.101098943413945       51.10109916814923        51.10109939288435        51.10109961761958        51.10109984235481        51.10110006708999        51.10110029182522        51.10110051656039        51.10110074129557        51.1011009660308         51.10110047728381        51.101099918473324       51.10109935966284        51.1010988008523         51.101098242041815       51.10109768323133        51.10109712442079        51.10109656561025        51.101096006799764       51.10109671129595        51.101099879894605       51.1011030484932         51.1011062170918         51.10110938569039        51.101112554289045       51.1011157228877         51.101118891486294       51.10112206008495        51.1011252286836         51.10112499115286        51.10112324943043        51.10112150770817        51.10111976598574        51.10111802426343        51.10111628254106        51.101114540818685       51.10111279909631        51.10111105737394        51.10110931565163        51.10110682235211        51.10109572045678        51.1010846185614         51.10107351666596        51.10106241477064        51.101051312875256       51.10104021097993        51.10102910908449        51.101018007189055       51.10100690529379        51.10099717726473        51.10098763267473        51.10097808808473        51.10096854349467        51.10095899890467        51.10094945431456        51.10093990972456        51.1009303651345         51.10093723262082        51.100950590627804       51.10096394863467        51.10097730664154        51.100990664648464       51.10100402265539        51.101017380662256       51.101030738669124       51.10103179182738        51.101001066595984       51.10097034136459        51.10093961613313        51.100908890901735       51.10087816567034        51.10084744043894        51.10081671520754        51.100785989976146       51.10075526474475        51.10072453951335        51.100693814281954       51.1006630890505         51.1006323638191         51.10060745558275        51.100605613425785       51.10060377126882        51.1005941165306         51.100577525099936       51.10056665480823        51.10058610776059        51.10060556071289        51.10062501366531        51.10064446661761        51.10066391956997        51.100683372522326       51.10070282547463        51.100722278426986       51.100741731379344       51.1007611843317         51.10078063728406        51.10080009023642        51.10081954318878        51.100824964864216       51.1008026832435         51.10078040162267        51.10075812000184        51.10073583838107        51.1007135567603         51.100691275139525       51.10066899351875        51.10064671189792        51.10062443027715        51.100602148656435       51.10057986703566        51.10055758541483        51.10053530379406        51.100523371321515       51.100537044522184       51.10053985336799        51.10052316683283        51.10052499547447        51.100545622087964       51.100566248701455       51.100586875315          51.10060750192849        51.100628128541985       51.10064875515553        51.10066938176902        51.10069000838257        51.10071063499606        51.10073126160955        51.1007518882231         51.10077251483665        51.10079314145014        51.1007985554009         51.100776354830884       51.10075415426081        51.1007319536908         51.10070975312078        51.10068755255077        51.100665351980695       51.100643151410736       51.100620950840664       51.10059875027065        51.10057654970058        51.10055434913062        51.100532148560546       51.10050994799053        51.10048774742046        51.10049150175985        51.100493524763976       51.1004815326973         51.10050284794096        51.10052416318479        51.100545478428444       51.1005667936721         51.10058810891587        51.10060942415953        51.10063073940319        51.10065205464696        51.100673369890615       51.10069468513433        51.10071600037804        51.10073731562176        51.10075863086547        51.100779946109185       51.1007920856502         51.10077485095542        51.10075761626052        51.10074038156574        51.10072314687096        51.100705912176124       51.100688677481344       51.100671442786506       51.100654208091726       51.100636973396945       51.100619738702164       51.10060250400733        51.10058526931249        51.100568034617766       51.10055079992287        51.10055619978124        51.10057447930359        51.10059795737476        51.1006298133841         51.100669442240246       51.10070907109639        51.100748699952476       51.100788328808676       51.10082795766476        51.100867586520906       51.10090721537699        51.100946844233135       51.10098647308928        51.101026101945365       51.10106573080145        51.101105359657595       51.10114498851374        51.101184617369825       51.10115520633536        51.101120226117985       51.10108524590055        51.10105026568317        51.10101528546579        51.10098030524841        51.10094532503098        51.1009103448136         51.10087536459622        51.100840384378785       51.100805404161406       51.10077042394403        51.10073544372665        51.100700463509156       51.10067061407585        51.10065032991645        51.10066095661301        51.10068391234677        51.10071916925409        51.100754426161416       51.10078968306868        51.10082493997601        51.10086019688333        51.10089545379071        51.10093071069798        51.100965967605305       51.101001224512686       51.10103648141995        51.10107173832728        51.10110699523466        51.101142252141926       51.10117750904931        51.10117205827453        51.10113608270353        51.10110010713254        51.10106413156154        51.101028155990605       51.10099218041961        51.10095620484867        51.100920229277676       51.10088425370668        51.1008482781358         51.10081230256475        51.100776326993866       51.10074035142287        51.100704375851876       51.10066840028094        51.100646693276246       51.10063518273222        51.10064003877312        51.10066165034351        51.100688362195854       51.10071507404837        51.10074178590082        51.10076849775322        51.10079520960568        51.10082192145808        51.100848633310534       51.10087534516299        51.100902057015446       51.100928768867846       51.1009554807203         51.10098219257276        51.101008904425214       51.101019174025396       51.100960563465605       51.10090195290587        51.10084334234614        51.10078473178635        51.10072612122667        51.10066751066688        51.10060890010715        51.10055028954736        51.10049167898762        51.10043306842789        51.1003744578681         51.100315847308366       51.100257236748575       51.10019862618884        51.100108889081866       51.10000000000002
0.4                      28                       49.613654302265104       49.73874458793688        49.856202742515734       49.964910687110375       50.06726594156066        50.162171104608376       50.250139230344985       50.327525708457756       50.40372035361497        50.46910694137853        50.53373129415246        50.58717514897518        50.6394685676035         50.68546134653445        50.727218231062864       50.76897511559133        50.79983644337341        50.830230613483764       50.86062478359406        50.886194702679006       50.90822210207352        50.93024950146804        50.94809434190671        50.962951711552535       50.97780908119836        50.99253521840967        51.00424726287213        51.01342731287474        51.022912235935166       51.03242125071819        51.04100070381435        51.04650599676404        51.05207279679638        51.057674273842224       51.06327575088807        51.06748201967781        51.070404334241346       51.07332664880494        51.07624896336847        51.07917498121196        51.08211245441987        51.08504992762778        51.086387253112946       51.087680144405454       51.0889442309807         51.09020831755595        51.091472404131196       51.092736490706386       51.09400057728169        51.094586530451636       51.09512316178194        51.095659793112304       51.096196424442724       51.09673305577303        51.09726892172574        51.09779426861775        51.097996566127335       51.09820037800176        51.09844760456036        51.098694831118905       51.098942057677505       51.09918928423599        51.09943651079459        51.09966208501527        51.09978240523378        51.09990272545218        51.09999775129387        51.100066992608504       51.10013623392314        51.10020547523777        51.10027471655246        51.10034395786704        51.10041319918173        51.10048244049631        51.100551681811          51.100595850620834       51.10063838157032        51.10068091251969        51.10072344346918        51.10076597441861        51.100808505368036       51.10083411281249        51.100858454751744       51.10088279669111        51.10090713863042        51.10093148056967        51.100955822509036       51.10098016444829        51.10100450638765        51.101028848326905       51.10104884158113        51.101047252427406       51.10104566327368        51.101044074119955       51.10104248496617        51.101040895812446       51.10103930665878        51.101037717504994       51.10103612835127        51.10103453919754        51.10103295004387        51.10103091116264        51.101028675356474       51.101026439550424       51.10102420374437        51.101021967938266       51.101019732132215       51.10101749632611        51.10101526052006        51.10101302471395        51.10100922077777        51.10100110124057        51.10099298170337        51.10098486216617        51.10097674262897        51.10096862309183        51.100960503554575       51.10095238401743        51.10094426448023        51.10093614494298        51.10092802540578        51.10092417489079        51.10092297773576        51.10092178058079        51.10092058342582        51.10091938627079        51.10091818911576        51.10091699196079        51.100915794805815       51.100914597650785       51.100913400495756       51.10091891542851        51.100928110534824       51.100937305641196       51.10094650074757        51.10095569585394        51.10096489096031        51.100974086066685       51.10098328117306        51.10099247627943        51.1010016713858         51.101007186563606       51.10100877787289        51.10101036918212        51.10101196049135        51.101013551800634       51.10101514310986        51.10101673441909        51.101018325728376       51.101019917037604       51.10102150834689        51.10102761951862        51.10103762218557        51.10104762485247        51.10105762751937        51.10106763018632        51.10107763285316        51.10108763552006        51.10109763818696        51.101107640853854       51.10111764352075        51.10112272098877        51.10112383345199        51.10112494591522        51.1011260583785         51.101127170841664       51.101128283304945       51.101129395768226       51.10113050823145        51.10113162069467        51.1011327331579         51.101133610369175       51.10113432031994        51.1011350302706         51.10113574022131        51.10113645017202        51.101137160122676       51.10113787007339        51.1011385800241         51.10113928997475        51.10113999992552        51.1011401224182         51.1011399032393         51.10113968406051        51.10113946488167        51.101139245702825       51.101139026523924       51.10113880734508        51.101138588166236       51.101138368987336       51.101138149808435       51.10113814232437        51.101138263629764       51.1011383849351         51.10113850624043        51.101138627545765       51.1011387488511         51.10113887015643        51.10113899146177        51.101139112767044       51.101139234072434       51.10113944211031        51.10113967363344        51.10113990515657        51.1011401366797         51.10114036820289        51.10114059972602        51.101140831249154       51.101141062772285       51.10114129429542        51.10114152581855        51.10114103838657        51.10114048035359        51.10113992232061        51.10113936428763        51.10113880625465        51.10113824822167        51.10113769018869        51.10113713215571        51.101136574122734       51.101137271329094       51.10114041690224        51.101143562475386       51.10114670804853        51.10114985362168        51.10115299919488        51.10115614476803        51.10115929034117        51.101162435914375       51.10116558148752        51.101165278190706       51.10116345182735        51.101161625464044       51.1011597991008         51.10115797273744        51.10115614637414        51.101154320010835       51.10115249364753        51.10115066728417        51.10114884092093        51.10114626334405        51.10113508133628        51.10112389932851        51.10111271732069        51.10110153531292        51.101090353305096       51.10107917129733        51.101067989289504       51.101056807281736       51.10104562527397        51.10103583730654        51.10102623547175        51.10101663363696        51.10100703180217        51.10099742996732        51.10098782813253        51.10097822629774        51.100968624462894       51.100975473717995       51.10098882892237        51.10100218412674        51.101015539331115       51.10102889453543        51.10104224973986        51.10105560494418        51.10106896014855        51.10106993196018        51.10103892253494        51.101007913109754       51.10097690368451        51.100945894259326       51.10091488483408        51.1008838754089         51.10085286598371        51.100821856558525       51.10079084713334        51.1007598377081         51.10072882828291        51.100697818857725       51.10066680943248        51.10064161455733        51.100639476066135       51.10063733757505        51.100627627350946       51.10061119428036        51.10060047060233        51.10062000790964        51.10063954521695        51.10065908252426        51.10067861983157        51.10069815713888        51.10071769444619        51.1007372317535         51.10075676906081        51.100776306368175       51.10079584367543        51.100815380982795       51.10083491829005        51.10085445559736        51.100859854801854       51.100837339793316       51.10081482478472        51.100792309776125       51.10076979476759        51.10074727975899        51.100724764750396       51.1007022497418         51.100679734733205       51.10065721972461        51.10063470471613        51.100612189707476       51.10058967469888        51.10056715969034        51.10055498261073        51.10056838344576        51.100571091180086       51.10055461083783        51.100556628738104       51.10057742741742        51.10059822609668        51.100619024775995       51.10063982345531        51.10066062213457        51.100681420813885       51.100702219493144       51.10072301817246        51.10074381685172        51.100764615531034       51.10078541421029        51.100806212889665       51.10082701156887        51.10083245700184        51.10081003272222        51.10078760844249        51.10076518416281        51.10074275988313        51.100720335603455       51.10069791132378        51.1006754870441         51.10065306276442        51.100630638484745       51.10060821420501        51.10058578992533        51.100563365645655       51.10054094136598        51.1005185170863         51.100522019943526       51.100523988004284       51.100512251121586       51.10053378904138        51.100555326961114       51.10057686488091        51.10059840280064        51.100619940720435       51.10064147864017        51.100663016559906       51.1006845544797         51.100706092399435       51.10072763031917        51.10074916823896        51.1007707061587         51.100792244078434       51.10081378199823        51.10082609542178        51.10080887840627        51.10079166139076        51.10077444437525        51.10075722735979        51.10074001034428        51.10072279332877        51.10070557631326        51.100688359297806       51.100671142282295       51.10065392526678        51.10063670825127        51.10061949123582        51.10060227422031        51.100585057204796       51.100590371939234       51.10060857045056        51.10063261346079        51.10066490703446        51.10070485527967        51.10074480352489        51.10078475177011        51.10082470001532        51.10086464826054        51.10090459650576        51.10094454475097        51.10098449299619        51.10102444124135        51.10106438948662        51.10110433773184        51.101144285977          51.10118423422222        51.10122418246738        51.10119473764354        51.1011596951472         51.10112465265081        51.10108961015442        51.10105456765814        51.101019525161746       51.10098448266535        51.10094944016902        51.10091439767268        51.10087935517629        51.1008443126799         51.10080927018362        51.100774227687225       51.10073918519089        51.10070914307255        51.10068842311318        51.10069929973349        51.10072266774199        51.10075801865963        51.10079336957739        51.100828720494974       51.10086407141267        51.10089942233037        51.100934773248014       51.100970124165656       51.10100547508341        51.101040826001054       51.101076176918696       51.10111152783634        51.10114687875409        51.101182229671736       51.10121758058938        51.101212072071576       51.10117592496465        51.10113977785784        51.10110363075103        51.101067483644215       51.101031336537346       51.10099518943059        51.100959042323666       51.100922895216854       51.10088674811004        51.100850601003174       51.10081445389636        51.10077830678955        51.10074215968268        51.10070601257587        51.10068371088016        51.10067161446972        51.100675899586065       51.100696978168344       51.100723168580316       51.10074935899229        51.10077554940426        51.100801739816234       51.10082793022815        51.100854120640065       51.10088031105204        51.10090650146401        51.10093269187598        51.1009588822879         51.10098507269993        51.1010112631119         51.101037453523816       51.10104698617005        51.10098673582354        51.100926485477146       51.10086623513075        51.100805984784245       51.10074573443785        51.10068548409134        51.10062523374495        51.1005649833985         51.100504733052105       51.1004444827056         51.10038423235915        51.100323982012696       51.100263731666246       51.100203481319795       51.10011150198619        51.10000000000002
0.4                      29                       49.586906588473255       49.7121037001607         49.829839932022935       49.938984462204246       50.0418966414432         50.13748587569262        50.22627270516307        50.304585066789286       50.381717667341206       50.44816536508563        50.51385967449431        50.568394742246994       50.62178156100765        50.6688621069751         50.71170469348897        50.75454728000295        50.78637683648026        50.817734198503445       50.849091560526574       50.87554899563821        50.89840830704293        50.92126761844759        50.939834916584005       50.955336564142044       50.970838211700084       50.98620673041722        50.99846500534437        51.008106236658136       51.01806570508262        51.02805032128572        51.03706737661844        51.04288460443115        51.04876739216377        51.0546871418548         51.060606891545774       51.06506360739701        51.06817395185652        51.071284296316094       51.07439464077561        51.07750902615976        51.08063591134578        51.08376279653186        51.085198778800304       51.08658780826852        51.08794641862511        51.0893050289817         51.09066363933823        51.09202224969488        51.09338086005141        51.09401653206771        51.094599623502404       51.09518271493698        51.09576580637173        51.096348897806365       51.09693108112032        51.097501725328584       51.09772481785819        51.09794951459861        51.098220201778076       51.09849088895743        51.098761576136894       51.0990322633163         51.099302950495655       51.099550177271624       51.09968336087235        51.099816544473185       51.099921926439265       51.099998968035266       51.10007600963121        51.10015305122721        51.10023009282315        51.100307134419154       51.1003841760151         51.10046121761104        51.100538259206985       51.100586167223696       51.100632172090286       51.10067817695693        51.10072418182358        51.10077018669023        51.10081619155687        51.100843856944834       51.10087015094399        51.100896444943146       51.1009227389423         51.10094903294146        51.10097532694067        51.101001620939826       51.10102791493898        51.101054208938194       51.10107593128555        51.10107496464701        51.10107399800853        51.10107303136999        51.10107206473151        51.10107109809297        51.10107013145449        51.10106916481601        51.10106819817747        51.10106723153899        51.10106626490045        51.10106454723905        51.10106250072266        51.10106045420639        51.10105840768995        51.10105636117362        51.10105431465729        51.10105226814096        51.101050221624575       51.10104817510825        51.101044526029796       51.101036466591324       51.10102840715285        51.10102034771438        51.10101228827591        51.101004228837496       51.10099616939897        51.100988109960554       51.10098005052208        51.10097199108361        51.100963931645026       51.10096011806678        51.10095894345244        51.10095776883804        51.10095659422376        51.10095541960942        51.10095424499514        51.1009530703808         51.1009518957664         51.10095072115212        51.10094954653778        51.100955102961734       51.10096434994966        51.100973596937706       51.10098284392575        51.100992090913735       51.10100133790178        51.101010584889764       51.10101983187775        51.10102907886579        51.10103832585378        51.101043912275145       51.101045595473124       51.1010472786711         51.10104896186908        51.10105064506712        51.1010523282651         51.101054011463134       51.10105569466111        51.10105737785909        51.10105906105707        51.101065258321796       51.10107534209152        51.10108542586124        51.10109550963091        51.10110559340069        51.10111567717047        51.101125760940135       51.10113584470986        51.10114592847958        51.10115601224925        51.10116116057094        51.10116233563673        51.10116351070258        51.101164685768424       51.10116586083416        51.10116703590006        51.10116821096585        51.1011693860317         51.10117056109749        51.10117173616334        51.101172664887656       51.101173418467          51.10117417204634        51.10117492562563        51.10117567920497        51.10117643278426        51.1011771863636         51.10117793994294        51.10117869352223        51.101179447101515       51.10117959244582        51.101179384034424       51.10117917562309        51.101178967211695       51.1011787588003         51.10117855038885        51.101178341977516       51.10117813356612        51.10117792515473        51.10117771674334        51.10117771494845        51.10117783885346        51.10117796275853        51.10117808666354        51.101178210568605       51.10117833447367        51.10117845837874        51.10117858228375        51.10117870618876        51.10117883009383        51.10117904286943        51.1011792797093         51.10117951654911        51.10117975338892        51.101179990228786       51.101180227068596       51.10118046390846        51.10118070074827        51.10118093758814        51.10118117442801        51.10118068755048        51.10118012960436        51.10117957165829        51.10117901371211        51.101178455766046       51.10117789781992        51.10117733987386        51.10117678192768        51.10117622398161        51.10117691251958        51.1011800323472         51.101183152174826       51.101186272002394       51.10118939183002        51.10119251165764        51.10119563148527        51.10119875131289        51.10120187114046        51.101204990968085       51.10120462707425        51.101202724722896       51.10120082237165        51.10119892002035        51.10119701766905        51.10119511531775        51.10119321296651        51.10119131061515        51.10118940826385        51.10118750591255        51.101184853084874       51.10117360426875        51.10116235545257        51.101151106636394       51.10113985782027        51.10112860900415        51.10111736018797        51.10110611137185        51.10109486255567        51.10108361373955        51.10107377540044        51.10106412538869        51.101054475376884       51.10104482536502        51.101035175353275       51.10102552534147        51.101015875329665       51.10100622531786        51.101013049638084       51.10102638909922        51.10103972856035        51.101053068021486       51.10106640748262        51.10107974694375        51.10109308640483        51.101106425865964       51.1011073206771         51.10107607604891        51.10104483142072        51.10101358679253        51.100982342164286       51.100951097536154       51.100919852907964       51.100888608279774       51.100857363651585       51.10082611902334        51.100794874395206       51.10076362976696        51.10073238513877        51.10070114051064        51.10067570232616        51.10067328838181        51.100670874437526       51.100661117033894       51.10064483946519        51.10063425552761        51.10065384903703        51.10067344254645        51.10069303605587        51.10071262956535        51.10073222307483        51.10075181658425        51.10077141009367        51.10079100360309        51.10081059711257        51.10083019062199        51.10084978413147        51.10086937764089        51.10088897115031        51.1008943428925         51.10087163523485        51.1008489275772         51.1008262199195         51.100803512261905       51.100780804604256       51.100758096946606       51.1007353892889         51.10071268163125        51.100689973973545       51.10066726631601        51.1006445586583         51.10062185100065        51.100599143343004       51.10058675503723        51.10059989868307        51.10060251176196        51.10058622842098        51.10058841252339        51.1006093461354         51.10063027974735        51.10065121335924        51.10067214697119        51.10069308058314        51.10071401419509        51.100734947806984       51.100755881418934       51.10077681503083        51.100797748642776       51.100818682254726       51.100839615866676       51.100860549478625       51.10086601779943        51.10084341302024        51.10082080824105        51.10079820346186        51.100775598682674       51.100752993903484       51.100730389124294       51.10070778434516        51.10068517956597        51.100662574786725       51.10063997000759        51.1006173652284         51.10059476044921        51.10057215567002        51.10054955089083        51.100552825857335       51.1005547439255         51.10054324763121        51.10056496917599        51.10058669072083        51.10060841226567        51.100630133810455       51.100651855355295       51.100673576900135       51.100695298444975       51.100717019989816       51.100738741534656       51.10076046307938        51.10078218462422        51.10080390616906        51.1008256277139         51.10084734925874        51.100859810401516       51.10084262615965        51.10082544191772        51.10080825767585        51.100791073433925       51.100773889192055       51.100756704950186       51.100739520708316       51.10072233646645        51.10070515222458        51.10068796798271        51.10067078374084        51.10065359949891        51.10063641525704        51.10061923101517        51.1006244659294         51.10064257834182        51.10066712740439        51.1006998016822         51.100740014336395       51.10078022699065        51.10082043964485        51.10086065229905        51.100900864953246       51.100941077607445       51.10098129026164        51.10102150291584        51.1010617155701         51.10110192822424        51.101142140878494       51.10118235353275        51.10122256618695        51.10126277884109        51.10123332074977        51.101198242586975       51.101163164424065       51.10112808626121        51.10109300809836        51.10105792993551        51.1010228517726         51.100987773609745       51.10095269544695        51.10091761728404        51.10088253912119        51.100847460958335       51.100812382795425       51.10077730463263        51.10074710184472        51.10072598817379        51.10073707910357        51.10076080197496        51.100796207467965       51.100831612960974       51.100867018454096       51.100902423947105       51.10093782944023        51.100973234933235       51.1010086404263         51.101044045919366       51.10107945141243        51.1011148569055         51.101150262398505       51.10118566789163        51.10122107338469        51.10125647887776        51.10125089402635        51.10121457242337        51.101178250820396       51.10114192921742        51.1011056076145         51.101069286011466       51.101032964408546       51.10099664280557        51.10096032120259        51.10092399959967        51.100887677996695       51.10085135639372        51.1008150347908         51.100778713187765       51.1007423915849         51.10071950897759        51.10070682605817        51.10071051639221        51.10073102907842        51.1007566623872         51.10078229569592        51.100807929004645       51.10083356231337        51.10085919562209        51.10088482893087        51.10091046223954        51.10093609554832        51.1009617288571         51.100987362165824       51.10101299547455        51.10103862878327        51.101064262091995       51.10107304798339        51.10101125639039        51.10094946479745        51.100887673204454       51.100825881611456       51.100764090018515       51.10070229842552        51.10064050683252        51.10057871523958        51.10051692364664        51.10045513205358        51.10039334046064        51.10033154886764        51.10026975727459        51.10020796568165        51.10011390907425        51.10000000000002
0.4                      30                       49.56972210766304        49.69492333674856        49.81272978692812        49.92200612641625        50.0250980182484         50.12091912599152        50.20999648878677        50.2886545076268         50.366138974110584       50.43301381473407        50.49914069050709        50.55414997641981        50.60801529917234        50.655600633764266       50.69896699523622        50.74233335670817        50.77468557551623        50.806565552165125       50.83844552881408        50.86542100542886        50.88879496317867        50.91216892092848        50.93121650957198        50.94717390833864        50.9631313071053         50.97895729175485        50.99163786587019        51.00166579173964        51.01202107475365        51.022402226230895       51.031795288822025       51.03792063554431        51.04411658844907        51.050352348339175       51.05658810822945        51.06131344156955        51.0646487899067         51.0679841382439         51.07131948658099        51.07465954637246        51.07801418011684        51.08136881386116        51.082950366924536       51.084482752946656       51.08598408150635        51.087485410066165       51.088986738625806       51.09048806718556        51.09198939574526        51.09271435288673        51.09338284316436        51.09405133344211        51.094719823719856       51.095388313997546       51.09605583621101        51.096710670226344       51.096980306115654       51.09725169976991        51.0975734860416         51.09789527231328        51.098217058584964       51.09853884485665        51.098860631128275       51.0991556879971         51.099320810784604       51.09948593357211        51.09961789035697        51.09971603845395        51.09981418655093        51.09991233464791        51.10001048274495        51.10010863084187        51.100206778938855       51.100304927035836       51.10040307513282        51.10046252420295        51.10051944526049        51.10057636631802        51.100633287375615       51.10069020843315        51.10074712949074        51.10078139951372        51.100813975738674       51.10084655196357        51.10087912818847        51.10091170441342        51.10094428063837        51.100976856863326       51.10100943308822        51.10104200931312        51.101069364692194       51.101070809152645       51.101072253613154       51.10107369807355        51.101075142534          51.10107658699451        51.101078031454904       51.101079475915355       51.10108092037581        51.101082364836316       51.10108380929671        51.10108352291013        51.10108247862695        51.10108143434388        51.101080390060815       51.10107934577769        51.101078301494624       51.10107725721156        51.10107621292849        51.101075168645366       51.101072360805404       51.10106469953678        51.101057038268095       51.10104937699947        51.101041715730844       51.10103405446222        51.101026393193536       51.10101873192497        51.10101107065623        51.10100340938766        51.10099574811892        51.100992182704886       51.10099116302047        51.100990143336105       51.10098912365174        51.100988103967325       51.100987084282906       51.10098606459849        51.10098504491407        51.10098402522971        51.100983005545345       51.10098865905667        51.10099797141754        51.101007283778415       51.10101659613929        51.10102590850022        51.10103522086109        51.101044533221966       51.10105384558284        51.10106315794371        51.10107247030459        51.101078122187744       51.10107987094227        51.1010816196968         51.10108336845127        51.1010851172058         51.10108686596038        51.101088614714854       51.10109036346938        51.10109211222391        51.10109386097844        51.10110010559981        51.10111022105667        51.10112033651342        51.10113045197022        51.10114056742708        51.10115068288388        51.101160798340686       51.10117091379743        51.10118102925429        51.101191144711095       51.10119633083178        51.10119754861711        51.101198766402376       51.101199984187815       51.10120120197308        51.101202419758465       51.10120363754379        51.10120485532917        51.10120607311444        51.10120729089982        51.1012082509713         51.10120902781222        51.10120980465314        51.101210581494          51.10121135833492        51.101212135175786       51.10121291201676        51.10121368885763        51.10121446569849        51.10121524253941        51.101215406110214       51.10121521299709        51.10121501988385        51.10121482677056        51.10121463365732        51.101214440544084       51.101214247430846       51.10121405431761        51.10121386120443        51.101213668091134       51.101213675390625       51.101213804615895       51.10121393384122        51.101214063066436       51.10121419229176        51.10121432151698        51.101214450742305       51.101214579967575       51.10121470919279        51.101214838418116       51.10121505188016        51.10121528815171        51.10121552442308        51.10121576069463        51.101215996966175       51.101216233237665       51.1012164695091         51.10121670578059        51.10121694205213        51.101217178323566       51.10121668895874        51.10121612833683        51.10121556771492        51.101215007093          51.10121444647109        51.10121388584918        51.10121332522726        51.10121276460529        51.10121220398344        51.1012128783392         51.1012159615409         51.10121904474272        51.10122212794454        51.10122521114636        51.10122829434806        51.10123137754988        51.1012344607517         51.101237543953516       51.101240627155335       51.101240223340426       51.10123827961303        51.10123633588563        51.101234392158176       51.10123244843078        51.10123050470327        51.10122856097587        51.101226617248415       51.10122467352096        51.10122272979356        51.10122003782067        51.10120877541243        51.10119751300425        51.101186250596015       51.101174988187836       51.10116372577966        51.10115246337142        51.10114120096324        51.10112993855506        51.10111867614688        51.10110882570325        51.101099163785534       51.10108950186776        51.10107983994999        51.10107017803227        51.10106051611456        51.10105085419684        51.101041192279126       51.101047964850125       51.10106123680521        51.101074508760234       51.101087780715375       51.1011010526704         51.101114324625485       51.10112759658051        51.101140868535595       51.101141703730605       51.10111041986261        51.10107913599467        51.101047852126726       51.101016568258785       51.100985284390845       51.100954000522904       51.10092271665496        51.10089143278702        51.10086014891908        51.1008288650512         51.10079758118326        51.10076629731526        51.10073501344738        51.10070950527182        51.10070689939806        51.100704293524416       51.100694522167146       51.10067838866712        51.1006679169775         51.10068745407767        51.1007069911779         51.10072652827813        51.10074606537836        51.10076560247859        51.10078513957882        51.10080467667905        51.10082421377922        51.100843750879505       51.100863287979735       51.100882825079964       51.10090236218019        51.100921899280365       51.10092722359502        51.10090448624317        51.10088174889137        51.10085901153951        51.100836274187714       51.10081353683586        51.100790799484          51.100768062132204       51.10074532478035        51.10072258742849        51.10069985007675        51.10067711272484        51.10065437537304        51.100631638021184       51.1006191720129         51.100632119174975       51.10063466342325        51.10061854031687        51.100620798395425       51.10064171840747        51.10066263841952        51.10068355843151        51.10070447844356        51.10072539845555        51.1007463184676         51.10076723847959        51.10078815849158        51.10080907850363        51.10082999851568        51.10085091852767        51.10087183853966        51.10089275855171        51.10089821538293        51.10087560294494        51.100852990506894       51.10083037806885        51.10080776563086        51.10078515319282        51.10076254075477        51.100739928316784       51.10071731587874        51.10069470344075        51.10067209100271        51.10064947856466        51.100626866126674       51.10060425368863        51.100581641250585       51.100584782691726       51.100586670570635       51.100575356482466       51.10059710544829        51.10061885441428        51.10064060338016        51.100662352346035       51.10068410131197        51.100705850277905       51.10072759924378        51.10074934820966        51.100771097175596       51.10079284614147        51.10081459510741        51.10083634407329        51.100858093039164       51.100879842005156       51.10089234621398        51.100875255123015       51.10085816403188        51.10084107294091        51.10082398184983        51.10080689075875        51.10078979966772        51.10077270857664        51.10075561748562        51.10073852639459        51.10072143530351        51.10070434421249        51.100687253121464       51.10067016203038        51.1006530709393         51.10065824724802        51.10067625321011        51.10070107277846        51.10073390031948        51.100774157462354       51.100814414605225       51.10085467174804        51.10089492889085        51.10093518603367        51.10097544317648        51.10101570031935        51.101055957462165       51.101096214605036       51.10113647174785        51.101176728890664       51.10121698603348        51.10125724317629        51.101297500319106       51.1012681110484         51.1012331036689         51.10119809628935        51.10116308890974        51.10112808153019        51.101093074150754       51.101058066771145       51.10102305939165        51.1009880520121         51.10095304463249        51.100918037252995       51.100883029873444       51.10084802249395        51.10081301511434        51.10078277971894        51.100761440689894       51.10077260347202        51.10079645155821        51.10083175388684        51.10086705621546        51.10090235854403        51.10093766087272        51.1009729632014         51.10100826553003        51.101043567858596       51.10107887018722        51.10111417251585        51.101149474844476       51.1011847771731         51.101220079501786       51.101255381830356       51.10129068415904        51.10128494861192        51.101248440671725       51.10121193273159        51.10117542479145        51.10113891685131        51.101102408911174       51.10106590097109        51.101029393030956       51.10099288509076        51.10095637715068        51.10091986921054        51.10088336127035        51.10084685333021        51.10081034539013        51.10077383744999        51.10075042904907        51.10073715705022        51.10074015717072        51.100759972329115       51.1007849058837         51.100809839438284       51.10083477299281        51.100859706547396       51.100884640101924       51.10090957365645        51.10093450721098        51.10095944076551        51.10098437432009        51.10100930787462        51.101034241429204       51.10105917498379        51.101084108538316       51.10109210847145        51.101029169792525       51.1009662311136         51.10090329243479        51.10084035375587        51.100777415077005       51.10071447639808        51.100651537719216       51.10058859904029        51.10052566036143        51.100462721682504       51.10039978300358        51.100336844324715       51.10027390564579        51.10021096696693        51.10011549289732        51.10000000000002
0.4                      31                       49.55253762685288        49.67774297333631        49.795619641833355       49.905027790628196       50.008299395053655       50.10435237629059        50.193720272410474       50.272723948464204       50.35056028087996        50.41786226438251        50.48442170651981        50.53990521059262        50.594249037336965       50.64233916055343        50.68622929698347        50.730119433413506       50.762994314552316       50.79539690582692        50.82779949710158        50.855293015219615       50.87918161931452        50.90307022340937        50.9225981025599         50.93901125253524        50.95542440251057        50.97170785309254        50.98481072639595        50.9952253468212         51.00597644442473        51.01675413117607        51.02652320102561        51.03295666665741        51.03946578473432        51.04601755482372        51.05256932491301        51.0575632757421         51.06112362795693        51.06468398017171        51.06824433238643        51.07181006658527        51.0753924488879         51.07897483119058        51.08070195504877        51.08237769762468        51.08402174438754        51.08566579115052        51.087309837913324       51.08895388467624        51.090597931439106       51.091412173705635       51.09216606282638        51.092919951947124       51.093673841067925       51.09442773018861        51.09518059130164        51.09591961512393        51.096235794373          51.096553884941045       51.09692677030506        51.09729965566902        51.09767254103298        51.09804542639699        51.09841831176095        51.09876119872263        51.098958260696804       51.09915532267098        51.09931385427467        51.09943310887263        51.09955236347059        51.09967161806867        51.09979087266669        51.09991012726471        51.100029381862726       51.100148636460744       51.10026789105871        51.10033888118227        51.10040671843075        51.10047455567917        51.10054239292765        51.10061023017613        51.10067806742455        51.10071894208272        51.10075780053336        51.10079665898405        51.10083551743469        51.10087437588538        51.100913234336076       51.10095209278677        51.10099095123741        51.10102980968816        51.10106279809884        51.10106665365828        51.10107050921772        51.101074364777105       51.10107822033649        51.10108207589593        51.10108593145537        51.101089787014814       51.1010936425742         51.10109749813364        51.101101353693025       51.101102498581156       51.101102456531294       51.10110241448149        51.101102372431626       51.10110233038182        51.101102288332015       51.10110224628215        51.10110220423235        51.10110216218254        51.10110019558101        51.10109293248223        51.10108566938345        51.101078406284614       51.10107114318578        51.101063880087          51.10105661698816        51.10104935388938        51.10104209079054        51.101034827691706       51.10102756459287        51.101024247342934       51.101023382588494       51.10102251783405        51.101021653079556       51.101020788325116       51.101019923570675       51.10101905881618        51.10101819406168        51.1010173293073         51.1010164645528         51.101022215151545       51.101031592885306       51.10104097061907        51.10105034835283        51.10105972608659        51.10106910382041        51.10107848155411        51.10108785928793        51.101097237021634       51.10110661475545        51.101112332100286       51.10111414641136        51.10111596072238        51.10111777503346        51.10111958934448        51.101121403655554       51.10112321796663        51.10112503227771        51.10112684658873        51.1011286608998         51.10113495287794        51.101145100021824       51.10115524716571        51.10116539430959        51.10117554145353        51.101185688597354       51.10119583574124        51.10120598288512        51.101216130029          51.101226277172884       51.101231501092684       51.101232761597544       51.101234022102346       51.10123528260726        51.10123654311201        51.101237803616925       51.10123906412173        51.10124032462659        51.10124158513145        51.10124284563631        51.101243837054994       51.101244637157436       51.10124543725988        51.101246237362375       51.10124703746487        51.10124783756737        51.10124863766981        51.10124943777225        51.10125023787475        51.10125103797725        51.10125121977461        51.101251041959586       51.101250864144504       51.101250686329365       51.10125050851434        51.10125033069926        51.10125015288418        51.101249975069095       51.10124979725401        51.10124961943893        51.10124963583286        51.10124977037833        51.10124990492386        51.101250039469335       51.101250174014865       51.101250308560395       51.10125044310587        51.1012505776514         51.101250712196816       51.101250846742346       51.101251060890775       51.101251296594          51.10125153229711        51.10125176800034        51.101252003703394       51.10125223940662        51.10125247510973        51.101252710812844       51.10125294651601        51.10125318221918        51.10125269036695        51.1012521270693         51.1012515637716         51.10125100047384        51.101250437176134       51.10124987387837        51.10124931058073        51.10124874728302        51.10124818398532        51.101248844158704       51.101251890734716       51.10125493731067        51.101257983886626       51.10126103046264        51.10126407703859        51.10126712361455        51.10127017019056        51.101273216766515       51.10127626334247        51.10127581960671        51.101273834503104       51.10127184939961        51.101269864296          51.10126787919245        51.10126589408878        51.10126390898529        51.10126192388168        51.10125993877807        51.101257953674576       51.101255222556404       51.101243946556224       51.10123267055593        51.10122139455564        51.1012101185554         51.10119884255516        51.10118756655487        51.10117629055463        51.10116501455434        51.1011537385541         51.10114387600595        51.101134202182266       51.10112452835864        51.101114854534956       51.10110518071133        51.101095506887646       51.10108583306396        51.101076159240336       51.10108288006222        51.101096084511255       51.101109288960174       51.10112249340921        51.10113569785818        51.10114890230716        51.10116210675619        51.10117531120517        51.101176086783994       51.1011447636763         51.10111344056861        51.10108211746092        51.10105079435323        51.10101947124559        51.1009881481379         51.10095682503021        51.10092550192252        51.10089417881488        51.10086285570725        51.10083153259956        51.10080020949181        51.100768886384174       51.10074330821743        51.100740510414425       51.100737712611306       51.100727927300454       51.10071193786911        51.10070157842739        51.10072105911843        51.10074053980941        51.10076002050039        51.100779501191425       51.100798981882406       51.10081846257344        51.10083794326442        51.10085742395546        51.1008769046465         51.10089638533748        51.10091586602846        51.10093534671955        51.10095482741053        51.1009601042976         51.100937337251594       51.10091457020553        51.10089180315953        51.10086903611352        51.10084626906752        51.10082350202151        51.10080073497551        51.100777967929446       51.10075520088344        51.10073243383749        51.10070966679143        51.10068689974537        51.100664132699364       51.100651588988626       51.10066433966682        51.10066681508454        51.100650852212766       51.1006531842674         51.10067409067955        51.10069499709169        51.10071590350378        51.10073680991587        51.10075771632796        51.10077862274011        51.10079952915214        51.10082043556429        51.10084134197638        51.10086224838847        51.10088315480061        51.10090406121276        51.10092496762479        51.10093041296648        51.100907792869634       51.100885172772735       51.100862552675835       51.10083993257899        51.10081731248215        51.10079469238525        51.100772072288464       51.100749452191565       51.100726832094665       51.100704211997765       51.10068159190098        51.10065897180408        51.10063635170718        51.10061373161034        51.100616739526174       51.10061859721583        51.10060746533367        51.100629241720696       51.10065101810767        51.10067279449464        51.10069457088156        51.10071634726859        51.10073812365562        51.10075990004259        51.10078167642962        51.100803452816535       51.10082522920351        51.10084700559054        51.10086878197751        51.10089055836454        51.100912334751456       51.10092488202656        51.10090788408638        51.10089088614609        51.100873888205854       51.10085689026562        51.10083989232544        51.1008228943852         51.100805896445024       51.10078889850479        51.10077190056455        51.100754902624374       51.10073790468408        51.1007209067439         51.10070390880372        51.10068691086343        51.1006920285667         51.100709928078345       51.10073501815248        51.100767998956826       51.10080830058831        51.100848602219685       51.10088890385123        51.10092920548266        51.10096950711409        51.10100980874557        51.101050110377          51.10109041200849        51.10113071363992        51.101171015271404       51.10121131690289        51.10125161853432        51.10129192016575        51.101332221797236       51.101302901347026       51.10126796475083        51.10123302815464        51.10119809155833        51.10116315496214        51.10112821836594        51.10109328176969        51.10105834517344        51.10102340857725        51.100988471981          51.100953535384804       51.10091859878861        51.10088366219236        51.10084872559622        51.10081845759322        51.10079689320605        51.10080812784054        51.10083210114158        51.100867300305765       51.10090249947001        51.10093769863414        51.10097289779833        51.10100809696257        51.101043296126704       51.10107849529089        51.10111369445514        51.101148893619325       51.101184092783456       51.1012192919477         51.10125449111189        51.101289690276076       51.10132488944021        51.10131900319749        51.10128230892008        51.101245614642835       51.101208920365536       51.10117222608824        51.10113553181088        51.101098837533584       51.101062143256286       51.10102544897893        51.10098875470169        51.10095206042428        51.100915366147035       51.10087867186974        51.10084197759238        51.10080528331514        51.10078134912061        51.10076748804215        51.10076979794928        51.10078891557987        51.100813149380315       51.10083738318065        51.100861616981035       51.100885850781424       51.100910084581756       51.10093431838209        51.10095855218242        51.10098278598281        51.1010070197832         51.10103125358353        51.10105548738386        51.101079721184306       51.10110395498464        51.10111116895945        51.10104708319466        51.10098299742987        51.100918911665076       51.10085482590023        51.10079074013544        51.10072665437059        51.100662568605856       51.10059848284101        51.10053439707622        51.100470311311426       51.100406225546635       51.100342139781844       51.100278054017          51.10021396825215        51.10011707672038        51.10000000000002
[truncated: 21,171,393 more chars]
