# Supplementary material for: Numerical simulation research on thermal insulation performance of composite heat-insulation zone structure in hydrothermal high-temperature mine
Source: Sci Rep. 2024 Jun 18;14:14096. doi: 10.1038/s41598-024-64702-4 (PMC11189482; doi:10.1038/s41598-024-64702-4)
Supplement: Supplementary file 1 — Supplementary Information. [file 41598_2024_64702_MOESM1_ESM.zip › Heat-regulating circle scenario 4-1.txt]

% Model:              方案四-1.mph
% Version:            COMSOL 5.6.0.280
% Date:               Sep 23 2022, 21:00
% Table:              表格: 表格 21 {tbl21} - 点计算: 点计算 1 {pev1}
% 时间 (d)                 温度 (degC), 点: (52.4, 78.1)温度 (degC), 点: (52.5, 78.1)温度 (degC), 点: (52.6, 78.1)温度 (degC), 点: (52.7, 78.1)温度 (degC), 点: (52.8, 78.1)温度 (degC), 点: (52.9, 78.1)温度 (degC), 点: (53, 78.1) 温度 (degC), 点: (53.1, 78.1)温度 (degC), 点: (53.2, 78.1)温度 (degC), 点: (53.3, 78.1)温度 (degC), 点: (53.4, 78.1)温度 (degC), 点: (53.5, 78.1)温度 (degC), 点: (53.6, 78.1)温度 (degC), 点: (53.7, 78.1)温度 (degC), 点: (53.8, 78.1)温度 (degC), 点: (53.9, 78.1)温度 (degC), 点: (54, 78.1) 温度 (degC), 点: (54.1, 78.1)温度 (degC), 点: (54.2, 78.1)温度 (degC), 点: (54.3, 78.1)温度 (degC), 点: (54.4, 78.1)温度 (degC), 点: (54.5, 78.1)温度 (degC), 点: (54.6, 78.1)温度 (degC), 点: (54.7, 78.1)温度 (degC), 点: (54.8, 78.1)温度 (degC), 点: (54.9, 78.1)温度 (degC), 点: (55, 78.1) 温度 (degC), 点: (55.1, 78.1)温度 (degC), 点: (55.2, 78.1)温度 (degC), 点: (55.3, 78.1)温度 (degC), 点: (55.4, 78.1)温度 (degC), 点: (55.5, 78.1)温度 (degC), 点: (55.6, 78.1)温度 (degC), 点: (55.7, 78.1)温度 (degC), 点: (55.8, 78.1)温度 (degC), 点: (55.9, 78.1)温度 (degC), 点: (56, 78.1) 温度 (degC), 点: (56.1, 78.1)温度 (degC), 点: (56.2, 78.1)温度 (degC), 点: (56.3, 78.1)温度 (degC), 点: (56.4, 78.1)温度 (degC), 点: (56.5, 78.1)温度 (degC), 点: (56.6, 78.1)温度 (degC), 点: (56.7, 78.1)温度 (degC), 点: (56.8, 78.1)温度 (degC), 点: (56.9, 78.1)温度 (degC), 点: (57, 78.1) 温度 (degC), 点: (57.1, 78.1)温度 (degC), 点: (57.2, 78.1)温度 (degC), 点: (57.3, 78.1)温度 (degC), 点: (57.4, 78.1)温度 (degC), 点: (57.5, 78.1)温度 (degC), 点: (57.6, 78.1)温度 (degC), 点: (57.7, 78.1)温度 (degC), 点: (57.8, 78.1)温度 (degC), 点: (57.9, 78.1)温度 (degC), 点: (58, 78.1) 温度 (degC), 点: (58.1, 78.1)温度 (degC), 点: (58.2, 78.1)温度 (degC), 点: (58.3, 78.1)温度 (degC), 点: (58.4, 78.1)温度 (degC), 点: (58.5, 78.1)温度 (degC), 点: (58.6, 78.1)温度 (degC), 点: (58.7, 78.1)温度 (degC), 点: (58.8, 78.1)温度 (degC), 点: (58.9, 78.1)温度 (degC), 点: (59, 78.1) 温度 (degC), 点: (59.1, 78.1)温度 (degC), 点: (59.2, 78.1)温度 (degC), 点: (59.3, 78.1)温度 (degC), 点: (59.4, 78.1)温度 (degC), 点: (59.5, 78.1)温度 (degC), 点: (59.6, 78.1)温度 (degC), 点: (59.7, 78.1)温度 (degC), 点: (59.8, 78.1)温度 (degC), 点: (59.9, 78.1)温度 (degC), 点: (60, 78.1) 温度 (degC), 点: (60.1, 78.1)温度 (degC), 点: (60.2, 78.1)温度 (degC), 点: (60.3, 78.1)温度 (degC), 点: (60.4, 78.1)温度 (degC), 点: (60.5, 78.1)温度 (degC), 点: (60.6, 78.1)温度 (degC), 点: (60.7, 78.1)温度 (degC), 点: (60.8, 78.1)温度 (degC), 点: (60.9, 78.1)温度 (degC), 点: (61, 78.1) 温度 (degC), 点: (61.1, 78.1)温度 (degC), 点: (61.2, 78.1)温度 (degC), 点: (61.3, 78.1)温度 (degC), 点: (61.4, 78.1)温度 (degC), 点: (61.5, 78.1)温度 (degC), 点: (61.6, 78.1)温度 (degC), 点: (61.7, 78.1)温度 (degC), 点: (61.8, 78.1)温度 (degC), 点: (61.9, 78.1)温度 (degC), 点: (62, 78.1) 温度 (degC), 点: (62.1, 78.1)温度 (degC), 点: (62.2, 78.1)温度 (degC), 点: (62.3, 78.1)温度 (degC), 点: (62.4, 78.1)温度 (degC), 点: (62.5, 78.1)温度 (degC), 点: (62.6, 78.1)温度 (degC), 点: (62.7, 78.1)温度 (degC), 点: (62.8, 78.1)温度 (degC), 点: (62.9, 78.1)温度 (degC), 点: (63, 78.1) 温度 (degC), 点: (63.1, 78.1)温度 (degC), 点: (63.2, 78.1)温度 (degC), 点: (63.3, 78.1)温度 (degC), 点: (63.4, 78.1)温度 (degC), 点: (63.5, 78.1)温度 (degC), 点: (63.6, 78.1)温度 (degC), 点: (63.7, 78.1)温度 (degC), 点: (63.8, 78.1)温度 (degC), 点: (63.9, 78.1)温度 (degC), 点: (64, 78.1) 温度 (degC), 点: (64.1, 78.1)温度 (degC), 点: (64.2, 78.1)温度 (degC), 点: (64.3, 78.1)温度 (degC), 点: (64.4, 78.1)温度 (degC), 点: (64.5, 78.1)温度 (degC), 点: (64.6, 78.1)温度 (degC), 点: (64.7, 78.1)温度 (degC), 点: (64.8, 78.1)温度 (degC), 点: (64.9, 78.1)温度 (degC), 点: (65, 78.1) 温度 (degC), 点: (65.1, 78.1)温度 (degC), 点: (65.2, 78.1)温度 (degC), 点: (65.3, 78.1)温度 (degC), 点: (65.4, 78.1)温度 (degC), 点: (65.5, 78.1)温度 (degC), 点: (65.6, 78.1)温度 (degC), 点: (65.7, 78.1)温度 (degC), 点: (65.8, 78.1)温度 (degC), 点: (65.9, 78.1)温度 (degC), 点: (66, 78.1) 温度 (degC), 点: (66.1, 78.1)温度 (degC), 点: (66.2, 78.1)温度 (degC), 点: (66.3, 78.1)温度 (degC), 点: (66.4, 78.1)温度 (degC), 点: (66.5, 78.1)温度 (degC), 点: (66.6, 78.1)温度 (degC), 点: (66.7, 78.1)温度 (degC), 点: (66.8, 78.1)温度 (degC), 点: (66.9, 78.1)温度 (degC), 点: (67, 78.1) 温度 (degC), 点: (67.1, 78.1)温度 (degC), 点: (67.2, 78.1)温度 (degC), 点: (67.3, 78.1)温度 (degC), 点: (67.4, 78.1)温度 (degC), 点: (67.5, 78.1)温度 (degC), 点: (67.6, 78.1)温度 (degC), 点: (67.7, 78.1)温度 (degC), 点: (67.8, 78.1)温度 (degC), 点: (67.9, 78.1)温度 (degC), 点: (68, 78.1) 温度 (degC), 点: (68.1, 78.1)温度 (degC), 点: (68.2, 78.1)温度 (degC), 点: (68.3, 78.1)温度 (degC), 点: (68.4, 78.1)温度 (degC), 点: (68.5, 78.1)温度 (degC), 点: (68.6, 78.1)温度 (degC), 点: (68.7, 78.1)温度 (degC), 点: (68.8, 78.1)温度 (degC), 点: (68.9, 78.1)温度 (degC), 点: (69, 78.1) 温度 (degC), 点: (69.1, 78.1)温度 (degC), 点: (69.2, 78.1)温度 (degC), 点: (69.3, 78.1)温度 (degC), 点: (69.4, 78.1)温度 (degC), 点: (69.5, 78.1)温度 (degC), 点: (69.6, 78.1)温度 (degC), 点: (69.7, 78.1)温度 (degC), 点: (69.8, 78.1)温度 (degC), 点: (69.9, 78.1)温度 (degC), 点: (70, 78.1) 温度 (degC), 点: (70.1, 78.1)温度 (degC), 点: (70.2, 78.1)温度 (degC), 点: (70.3, 78.1)温度 (degC), 点: (70.4, 78.1)温度 (degC), 点: (70.5, 78.1)温度 (degC), 点: (70.6, 78.1)温度 (degC), 点: (70.7, 78.1)温度 (degC), 点: (70.8, 78.1)温度 (degC), 点: (70.9, 78.1)温度 (degC), 点: (71, 78.1) 温度 (degC), 点: (71.1, 78.1)温度 (degC), 点: (71.2, 78.1)温度 (degC), 点: (71.3, 78.1)温度 (degC), 点: (71.4, 78.1)温度 (degC), 点: (71.5, 78.1)温度 (degC), 点: (71.6, 78.1)温度 (degC), 点: (71.7, 78.1)温度 (degC), 点: (71.8, 78.1)温度 (degC), 点: (71.9, 78.1)温度 (degC), 点: (72, 78.1) 温度 (degC), 点: (72.1, 78.1)温度 (degC), 点: (72.2, 78.1)温度 (degC), 点: (72.3, 78.1)温度 (degC), 点: (72.4, 78.1)温度 (degC), 点: (72.5, 78.1)温度 (degC), 点: (72.6, 78.1)温度 (degC), 点: (72.7, 78.1)温度 (degC), 点: (72.8, 78.1)温度 (degC), 点: (72.9, 78.1)温度 (degC), 点: (73, 78.1) 温度 (degC), 点: (73.1, 78.1)温度 (degC), 点: (73.2, 78.1)温度 (degC), 点: (73.3, 78.1)温度 (degC), 点: (73.4, 78.1)温度 (degC), 点: (73.5, 78.1)温度 (degC), 点: (73.6, 78.1)温度 (degC), 点: (73.7, 78.1)温度 (degC), 点: (73.8, 78.1)温度 (degC), 点: (73.9, 78.1)温度 (degC), 点: (74, 78.1) 温度 (degC), 点: (74.1, 78.1)温度 (degC), 点: (74.2, 78.1)温度 (degC), 点: (74.3, 78.1)温度 (degC), 点: (74.4, 78.1)温度 (degC), 点: (74.5, 78.1)温度 (degC), 点: (74.6, 78.1)温度 (degC), 点: (74.7, 78.1)温度 (degC), 点: (74.8, 78.1)温度 (degC), 点: (74.9, 78.1)温度 (degC), 点: (75, 78.1) 温度 (degC), 点: (75.1, 78.1)温度 (degC), 点: (75.2, 78.1)温度 (degC), 点: (75.3, 78.1)温度 (degC), 点: (75.4, 78.1)温度 (degC), 点: (75.5, 78.1)温度 (degC), 点: (75.6, 78.1)温度 (degC), 点: (75.7, 78.1)温度 (degC), 点: (75.8, 78.1)温度 (degC), 点: (75.9, 78.1)温度 (degC), 点: (76, 78.1) 温度 (degC), 点: (76.1, 78.1)温度 (degC), 点: (76.2, 78.1)温度 (degC), 点: (76.3, 78.1)温度 (degC), 点: (76.4, 78.1)温度 (degC), 点: (76.5, 78.1)温度 (degC), 点: (76.6, 78.1)温度 (degC), 点: (76.7, 78.1)温度 (degC), 点: (76.8, 78.1)温度 (degC), 点: (76.9, 78.1)温度 (degC), 点: (77, 78.1) 温度 (degC), 点: (77.1, 78.1)温度 (degC), 点: (77.2, 78.1)温度 (degC), 点: (77.3, 78.1)温度 (degC), 点: (77.4, 78.1)温度 (degC), 点: (77.5, 78.1)温度 (degC), 点: (77.6, 78.1)温度 (degC), 点: (77.7, 78.1)温度 (degC), 点: (77.8, 78.1)温度 (degC), 点: (77.9, 78.1)温度 (degC), 点: (78, 78.1) 温度 (degC), 点: (78.1, 78.1)温度 (degC), 点: (78.2, 78.1)温度 (degC), 点: (78.3, 78.1)温度 (degC), 点: (78.4, 78.1)温度 (degC), 点: (78.5, 78.1)温度 (degC), 点: (78.6, 78.1)温度 (degC), 点: (78.7, 78.1)温度 (degC), 点: (78.8, 78.1)温度 (degC), 点: (78.9, 78.1)温度 (degC), 点: (79, 78.1) 温度 (degC), 点: (79.1, 78.1)温度 (degC), 点: (79.2, 78.1)温度 (degC), 点: (79.3, 78.1)温度 (degC), 点: (79.4, 78.1)温度 (degC), 点: (79.5, 78.1)温度 (degC), 点: (79.6, 78.1)温度 (degC), 点: (79.7, 78.1)温度 (degC), 点: (79.8, 78.1)温度 (degC), 点: (79.9, 78.1)温度 (degC), 点: (80, 78.1) 温度 (degC), 点: (80.1, 78.1)温度 (degC), 点: (80.2, 78.1)温度 (degC), 点: (80.3, 78.1)温度 (degC), 点: (80.4, 78.1)温度 (degC), 点: (80.5, 78.1)温度 (degC), 点: (80.6, 78.1)温度 (degC), 点: (80.7, 78.1)温度 (degC), 点: (80.8, 78.1)温度 (degC), 点: (80.9, 78.1)温度 (degC), 点: (81, 78.1) 温度 (degC), 点: (81.1, 78.1)温度 (degC), 点: (81.2, 78.1)温度 (degC), 点: (81.3, 78.1)温度 (degC), 点: (81.4, 78.1)温度 (degC), 点: (81.5, 78.1)温度 (degC), 点: (81.6, 78.1)温度 (degC), 点: (81.7, 78.1)温度 (degC), 点: (81.8, 78.1)温度 (degC), 点: (81.9, 78.1)温度 (degC), 点: (82, 78.1) 温度 (degC), 点: (82.1, 78.1)温度 (degC), 点: (82.2, 78.1)温度 (degC), 点: (82.3, 78.1)温度 (degC), 点: (82.4, 78.1)温度 (degC), 点: (82.5, 78.1)温度 (degC), 点: (82.6, 78.1)温度 (degC), 点: (82.7, 78.1)温度 (degC), 点: (82.8, 78.1)温度 (degC), 点: (82.9, 78.1)温度 (degC), 点: (83, 78.1) 温度 (degC), 点: (83.1, 78.1)温度 (degC), 点: (83.2, 78.1)温度 (degC), 点: (83.3, 78.1)温度 (degC), 点: (83.4, 78.1)温度 (degC), 点: (83.5, 78.1)温度 (degC), 点: (83.6, 78.1)温度 (degC), 点: (83.7, 78.1)温度 (degC), 点: (83.8, 78.1)温度 (degC), 点: (83.9, 78.1)温度 (degC), 点: (84, 78.1) 温度 (degC), 点: (84.1, 78.1)温度 (degC), 点: (84.2, 78.1)温度 (degC), 点: (84.3, 78.1)温度 (degC), 点: (84.4, 78.1)温度 (degC), 点: (84.5, 78.1)温度 (degC), 点: (84.6, 78.1)温度 (degC), 点: (84.7, 78.1)温度 (degC), 点: (84.8, 78.1)温度 (degC), 点: (84.9, 78.1)温度 (degC), 点: (85, 78.1) 温度 (degC), 点: (85.1, 78.1)温度 (degC), 点: (85.2, 78.1)温度 (degC), 点: (85.3, 78.1)温度 (degC), 点: (85.4, 78.1)温度 (degC), 点: (85.5, 78.1)温度 (degC), 点: (85.6, 78.1)温度 (degC), 点: (85.7, 78.1)温度 (degC), 点: (85.8, 78.1)温度 (degC), 点: (85.9, 78.1)温度 (degC), 点: (86, 78.1) 温度 (degC), 点: (86.1, 78.1)温度 (degC), 点: (86.2, 78.1)温度 (degC), 点: (86.3, 78.1)温度 (degC), 点: (86.4, 78.1)温度 (degC), 点: (86.5, 78.1)温度 (degC), 点: (86.6, 78.1)温度 (degC), 点: (86.7, 78.1)温度 (degC), 点: (86.8, 78.1)温度 (degC), 点: (86.9, 78.1)温度 (degC), 点: (87, 78.1) 温度 (degC), 点: (87.1, 78.1)温度 (degC), 点: (87.2, 78.1)温度 (degC), 点: (87.3, 78.1)温度 (degC), 点: (87.4, 78.1)温度 (degC), 点: (87.5, 78.1)温度 (degC), 点: (87.6, 78.1)温度 (degC), 点: (87.7, 78.1)温度 (degC), 点: (87.8, 78.1)温度 (degC), 点: (87.9, 78.1)温度 (degC), 点: (88, 78.1) 温度 (degC), 点: (88.1, 78.1)温度 (degC), 点: (88.2, 78.1)温度 (degC), 点: (88.3, 78.1)温度 (degC), 点: (88.4, 78.1)温度 (degC), 点: (88.5, 78.1)温度 (degC), 点: (88.6, 78.1)温度 (degC), 点: (88.7, 78.1)温度 (degC), 点: (88.8, 78.1)温度 (degC), 点: (88.9, 78.1)温度 (degC), 点: (89, 78.1) 温度 (degC), 点: (89.1, 78.1)温度 (degC), 点: (89.2, 78.1)温度 (degC), 点: (89.3, 78.1)温度 (degC), 点: (89.4, 78.1)温度 (degC), 点: (89.5, 78.1)温度 (degC), 点: (89.6, 78.1)温度 (degC), 点: (89.7, 78.1)温度 (degC), 点: (89.8, 78.1)温度 (degC), 点: (89.9, 78.1)温度 (degC), 点: (90, 78.1) 温度 (degC), 点: (90.1, 78.1)温度 (degC), 点: (90.2, 78.1)温度 (degC), 点: (90.3, 78.1)温度 (degC), 点: (90.4, 78.1)温度 (degC), 点: (90.5, 78.1)温度 (degC), 点: (90.6, 78.1)温度 (degC), 点: (90.7, 78.1)温度 (degC), 点: (90.8, 78.1)温度 (degC), 点: (90.9, 78.1)温度 (degC), 点: (91, 78.1) 温度 (degC), 点: (91.1, 78.1)温度 (degC), 点: (91.2, 78.1)温度 (degC), 点: (91.3, 78.1)温度 (degC), 点: (91.4, 78.1)温度 (degC), 点: (91.5, 78.1)温度 (degC), 点: (91.6, 78.1)温度 (degC), 点: (91.7, 78.1)温度 (degC), 点: (91.8, 78.1)温度 (degC), 点: (91.9, 78.1)温度 (degC), 点: (92, 78.1) 温度 (degC), 点: (92.1, 78.1)温度 (degC), 点: (92.2, 78.1)温度 (degC), 点: (92.3, 78.1)温度 (degC), 点: (92.4, 78.1)温度 (degC), 点: (92.5, 78.1)温度 (degC), 点: (92.6, 78.1)温度 (degC), 点: (92.7, 78.1)温度 (degC), 点: (92.8, 78.1)温度 (degC), 点: (92.9, 78.1)温度 (degC), 点: (93, 78.1) 温度 (degC), 点: (93.1, 78.1)温度 (degC), 点: (93.2, 78.1)温度 (degC), 点: (93.3, 78.1)温度 (degC), 点: (93.4, 78.1)温度 (degC), 点: (93.5, 78.1)温度 (degC), 点: (93.6, 78.1)温度 (degC), 点: (93.7, 78.1)温度 (degC), 点: (93.8, 78.1)温度 (degC), 点: (93.9, 78.1)温度 (degC), 点: (94, 78.1) 温度 (degC), 点: (94.1, 78.1)温度 (degC), 点: (94.2, 78.1)温度 (degC), 点: (94.3, 78.1)温度 (degC), 点: (94.4, 78.1)温度 (degC), 点: (94.5, 78.1)温度 (degC), 点: (94.6, 78.1)温度 (degC), 点: (94.7, 78.1)温度 (degC), 点: (94.8, 78.1)温度 (degC), 点: (94.9, 78.1)温度 (degC), 点: (95, 78.1) 温度 (degC), 点: (95.1, 78.1)温度 (degC), 点: (95.2, 78.1)温度 (degC), 点: (95.3, 78.1)温度 (degC), 点: (95.4, 78.1)温度 (degC), 点: (95.5, 78.1)温度 (degC), 点: (95.6, 78.1)温度 (degC), 点: (95.7, 78.1)温度 (degC), 点: (95.8, 78.1)温度 (degC), 点: (95.9, 78.1)温度 (degC), 点: (96, 78.1) 温度 (degC), 点: (96.1, 78.1)温度 (degC), 点: (96.2, 78.1)温度 (degC), 点: (96.3, 78.1)温度 (degC), 点: (96.4, 78.1)温度 (degC), 点: (96.5, 78.1)温度 (degC), 点: (96.6, 78.1)温度 (degC), 点: (96.7, 78.1)温度 (degC), 点: (96.8, 78.1)温度 (degC), 点: (96.9, 78.1)温度 (degC), 点: (97, 78.1) 温度 (degC), 点: (97.1, 78.1)温度 (degC), 点: (97.2, 78.1)温度 (degC), 点: (97.3, 78.1)温度 (degC), 点: (97.4, 78.1)温度 (degC), 点: (97.5, 78.1)温度 (degC), 点: (97.6, 78.1)温度 (degC), 点: (97.7, 78.1)温度 (degC), 点: (97.8, 78.1)温度 (degC), 点: (97.9, 78.1)温度 (degC), 点: (98, 78.1) 温度 (degC), 点: (98.1, 78.1)温度 (degC), 点: (98.2, 78.1)温度 (degC), 点: (98.3, 78.1)温度 (degC), 点: (98.4, 78.1)温度 (degC), 点: (98.5, 78.1)温度 (degC), 点: (98.6, 78.1)温度 (degC), 点: (98.7, 78.1)温度 (degC), 点: (98.8, 78.1)温度 (degC), 点: (98.9, 78.1)温度 (degC), 点: (99, 78.1) 温度 (degC), 点: (99.1, 78.1)温度 (degC), 点: (99.2, 78.1)温度 (degC), 点: (99.3, 78.1)温度 (degC), 点: (99.4, 78.1)温度 (degC), 点: (99.5, 78.1)温度 (degC), 点: (99.6, 78.1)温度 (degC), 点: (99.7, 78.1)温度 (degC), 点: (99.8, 78.1)温度 (degC), 点: (99.9, 78.1)温度 (degC), 点: (100, 78.1)
0                        51.10025153214468        51.09996814159808        51.1000050290271         51.09999869621254        51.09999982743204        51.100000550332425       51.10000001751126        51.09999947981191        51.099999212030355       51.099999659881064       51.10000010773189        51.10000005410973        51.100000000487626       51.09999997250259        51.099999988586546       51.10000000467045        51.100000016468584       51.10000001713922        51.10000001780986        51.099999998020735       51.10000000018971        51.10000000354523        51.10000000690076        51.10000001025628        51.10000000982262        51.10000000695169        51.10000000203786        51.09999999712397        51.099999994351265       51.09999999567168        51.099999996992096       51.099999998312455       51.10000000556619        51.10000000166315        51.09999999016128        51.09999997867226        51.09999997175589        51.09999996483947        51.09999996095394        51.09999996543502        51.099999978514916       51.099999991594814       51.10000000467471        51.10000001775461        51.100000029982425       51.100000024409326       51.10000001883628        51.100000013263184       51.10000000769003        51.10000000221055        51.09999999894495        51.099999995679354       51.09999999809736        51.10000000281275        51.10000000752814        51.10000001224353        51.10000001844844        51.1000000247235         51.10000003099856        51.10000003783671        51.10000004645582        51.10000005507493        51.10000004422375        51.10000002659012        51.10000000895644        51.09999999132276        51.09999997368914        51.09999995816128        51.099999949871346       51.099999941581416       51.09999993329154        51.09999992500161        51.09999991671174        51.099999908421864       51.099999900131934       51.09999989067637        51.09999987264854        51.099999854620705       51.099999836592815       51.099999826903286       51.09999983065882        51.09999983441435        51.09999984184958        51.09999985017464        51.099999858499814       51.099999866824874       51.09999987514993        51.09999988347505        51.09999989180017        51.099999900125226       51.099999908450286       51.0999999167754         51.09999992510046        51.09999993342558        51.09999994175064        51.099999938694395       51.0999999342738         51.0999999298532         51.0999999254326         51.099999921012056       51.099999916591514       51.09999993391557        51.099999964419226       51.099999994922825       51.10000002542648        51.10000005593008        51.10000008643374        51.100000116937395       51.10000014744105        51.100000146265074       51.10000013065428        51.10000011504343        51.10000009943258        51.10000008382178        51.10000006821093        51.10000005260008        51.10000003698923        51.10000002628942        51.10000002524151        51.10000002419366        51.10000002314575        51.1000000220979         51.10000002318736        51.10000003803623        51.10000005288515        51.10000006773396        51.100000082582824       51.100000097431746       51.10000011228061        51.10000012712953        51.1000001419784         51.1000001535258         51.10000015104379        51.10000014856166        51.10000014607965        51.10000014359758        51.10000014111557        51.100000138633504       51.100000136151436       51.10000013366937        51.10000013118736        51.10000012897899        51.10000012691671        51.10000012485443        51.10000012279215        51.10000012072999        51.10000011866771        51.100000116605486       51.10000011454315        51.100000112480984       51.100000110418705       51.10000010976432        51.10000011041848        51.10000011107263        51.1000001117269         51.10000011238105        51.100000113035264       51.100000113689475       51.10000011434363        51.10000011499784        51.10000011559947        51.100000115806324       51.10000011601318        51.10000011621992        51.10000011642677        51.10000011663362        51.10000011684042        51.100000117047216       51.100000117254126       51.10000011746092        51.10000011766772        51.1000001176277         51.10000011743864        51.10000011724952        51.10000011706046        51.10000011687134        51.10000011668228        51.10000011649316        51.1000001163041         51.100000116114984       51.10000011593388        51.10000011595429        51.10000011597464        51.100000115995044       51.10000011601545        51.1000001160358         51.10000011605621        51.10000011607656        51.10000011609702        51.10000011611737        51.10000011613778        51.10000011644081        51.10000011684713        51.10000011725333        51.10000011765953        51.100000118065736       51.10000011847194        51.10000011887814        51.1000001192844         51.100000119690606       51.100000120048776       51.10000011987472        51.10000011970067        51.10000011952667        51.10000011935256        51.10000011917856        51.100000119004505       51.100000118830394       51.100000118656396       51.1000001184824         51.100000118307946       51.100000117311424       51.10000011631496        51.100000115318494       51.10000011432197        51.10000011332545        51.100000112328985       51.10000011133252        51.100000110336          51.10000010933953        51.10000010988739        51.100000113025885       51.10000011616444        51.10000011930299        51.10000012244143        51.10000012557998        51.100000128718534       51.10000013185709        51.10000013499558        51.10000013813408        51.1000001403292         51.10000014222527        51.10000014412151        51.10000014601758        51.10000014791376        51.10000014980989        51.10000015170601        51.100000153602195       51.10000015549832        51.100000157394504       51.10000015785249        51.100000148847926       51.10000013984342        51.10000013083891        51.1000001218344         51.10000011282989        51.10000010382544        51.10000009482093        51.10000008581636        51.10000007681185        51.10000006906455        51.10000006149238        51.10000005392027        51.1000000463481         51.10000003877599        51.10000003120376        51.10000002363165        51.10000001605948        51.100000023502844       51.10000003650339        51.10000004950382        51.100000062504364       51.10000007550485        51.10000008850534        51.100000101505884       51.100000114506315       51.100000119062884       51.10000010112873        51.100000083194516       51.10000006526036        51.10000004732615        51.10000002939205        51.10000001145778        51.099999993523625       51.09999997558947        51.09999995765526        51.0999999397211         51.09999992178689        51.09999990385268        51.09999988591852        51.09999987225547        51.099999878761935       51.09999988526846        51.099999877569644       51.099999856625914       51.09999984110431        51.099999854159535       51.099999867214706       51.099999880269934       51.099999893325105       51.09999990638033        51.099999919435504       51.09999993249073        51.09999994554596        51.09999995860119        51.09999997165636        51.09999998471153        51.09999999776676        51.10000001082199        51.100000015564774       51.100000004136234       51.09999999270764        51.0999999812791         51.0999999698505         51.09999995842196        51.099999946993364       51.09999993556488        51.09999992413623        51.09999991270769        51.09999990127909        51.09999988985055        51.099999878421954       51.09999986699336        51.09999986503368        51.09999988770642        51.099999894179234       51.09999986934065        51.099999861346305       51.09999987225399        51.0999998831615         51.09999989406913        51.0999999049767         51.09999991588438        51.09999992679195        51.09999993769952        51.09999994860715        51.099999959514776       51.099999970422346       51.09999998132997        51.0999999922376         51.10000000314517        51.10000000697744        51.099999996191855       51.09999998540633        51.099999974620744       51.09999996383522        51.09999995304963        51.099999942264105       51.09999993147852        51.099999920692994       51.09999990990747        51.099999899121826       51.0999998883363         51.09999987755077        51.09999986676519        51.09999985597966        51.0999998715011         51.09999987907588        51.09999985535592        51.09999986436566        51.09999987557393        51.099999886782086       51.0999998979903         51.09999990919846        51.099999920406674       51.09999993161489        51.09999994282316        51.099999954031375       51.09999996523959        51.09999997644775        51.09999998765596        51.09999999886418        51.10000001007239        51.10000001541971        51.099999999892134       51.099999984364615       51.099999968837096       51.09999995330952        51.099999937782          51.09999992225448        51.09999990672691        51.09999989119939        51.09999987567187        51.099999860144294       51.09999984461683        51.099999829089256       51.099999813561794       51.09999979803416        51.09999980639026        51.09999982702993        51.099999829908825       51.09999984460211        51.09999987095739        51.09999989731267        51.09999992366795        51.099999950023175       51.09999997637851        51.100000002733736       51.100000029089074       51.100000055444355       51.100000081799635       51.10000010815486        51.100000134510196       51.100000160865534       51.10000018722076        51.100000213576095       51.100000187641626       51.10000015701672        51.100000126391706       51.100000095766745       51.100000065141785       51.100000034516825       51.10000000389181        51.09999997326685        51.09999994264183        51.09999991201687        51.09999988139191        51.09999985076695        51.09999982014199        51.09999978951703        51.09999976774725        51.099999763494225       51.09999976628217        51.09999977555913        51.09999980679902        51.0999998380388         51.09999986927869        51.099999900518526       51.09999993175836        51.099999962998254       51.09999999423803        51.100000025477925       51.10000005671776        51.100000087957596       51.10000011919749        51.10000015043727        51.10000018167716        51.10000021291705        51.10000020856319        51.100000177084894       51.10000014560666        51.10000011412831        51.10000008265001        51.10000005117172        51.100000019693425       51.09999998821513        51.09999995673684        51.099999925258544       51.09999989378025        51.09999986230196        51.09999983082372        51.099999799345426       51.09999976786719        51.09999976148782        51.09999976216426        51.09999977409245        51.09999980174223        51.099999834200105       51.09999986665787        51.099999899115744       51.099999931573564       51.09999996403138        51.0999999964892         51.10000002894708        51.10000006140484        51.10000009386272        51.10000012632054        51.10000015877836        51.10000019123618        51.100000223693996       51.100000247263324       51.100000233455205       51.100000219647086       51.10000020583891        51.10000019203085        51.10000017822273        51.10000016441461        51.100000150606434       51.100000136798315       51.100000122990195       51.100000109182076       51.10000009537396        51.100000081565895       51.100000067757776       51.10000005394966        51.10000003007326        51.10000000000008
1                        50.96606346405264        50.99953124375281        51.024851156532236       51.04470754742459        51.05813675036916        51.07000856301147        51.07701707704359        51.08404240112077        51.08857702807984        51.0919025567772         51.095228085474616       51.09628689460874        51.0973457037428         51.098316465680114       51.098706462629934       51.09909645957964        51.09941417099208        51.09954420437265        51.09967423775322        51.09980649088931        51.0998546447521         51.09988625420459        51.09991786365708        51.09994947310952        51.09996661267428        51.099975878641885       51.099982282549206       51.09998868645641        51.099993397952176       51.09999487409834        51.09999635024462        51.09999782639079        51.09999907739859        51.09999954947392        51.09999968108616        51.09999981295175        51.10000003469543        51.1000002564391         51.10000040106519        51.10000041927054        51.100000442684404       51.10000046609832        51.10000048951218        51.100000512926044       51.1000005340303         51.100000506885294       51.100000479740345       51.100000452595395       51.10000042545039        51.10000039896539        51.100000388101876       51.100000377238416       51.10000040156484        51.10000044011554        51.10000047866612        51.10000051721681        51.100000562294895       51.1000006076805         51.10000065306599        51.10000075242857        51.10000102253571        51.100001292642844       51.10000091524955        51.10000031229771        51.099999709345866       51.099999106393966       51.09999850344218        51.09999761459227        51.099995743067325       51.099993871542324       51.09999200001744        51.099990128492436       51.09998825696755        51.09998638544255        51.09998451391755        51.09998266757714        51.099981006444125       51.09997934531111        51.09997768417804        51.099976749832365       51.09997698740125        51.09997722497019        51.09997875774576        51.09998060374028        51.09998244973485        51.099984295729485       51.09998614172406        51.099987987718634       51.09998983371315        51.099991679707784       51.0999935257023         51.09999537169688        51.09999721769145        51.09999906368603        51.1000009096806         51.10000028707282        51.099999368552574       51.09999845003233        51.099997531511974       51.09999661299173        51.09999569447143        51.099998827509864       51.10000441623083        51.10001000495174        51.100015593672765       51.10002118239373        51.100026771114756       51.10003235983572        51.100037948556746       51.1000380044037         51.10003553918591        51.10003307396812        51.10003060875033        51.1000281435326         51.10002567831475        51.10002321309702        51.100020747879284       51.10001917045747        51.10001933790619        51.10001950535491        51.10001967280368        51.1000198402524         51.10002034406773        51.100023013266366       51.100025682465          51.10002835166358        51.10003102086222        51.100033690060854       51.100036359259434       51.10003902845813        51.10004169765671        51.10004377763687        51.10004335372628        51.1000429298158         51.10004250590521        51.10004208199467        51.10004165808414        51.10004123417366        51.10004081026307        51.10004038635259        51.100039962442          51.10003955085625        51.10003914585212        51.10003874084805        51.10003833584392        51.10003793083979        51.10003752583566        51.10003712083159        51.10003671582746        51.100036310823384       51.10003590581931        51.10003575209214        51.10003583193742        51.1000359117827         51.10003599162803        51.100036071473255       51.100036151318534       51.10003623116387        51.10003631100915        51.10003639085443        51.10003646443795        51.1000364910048         51.10003651757165        51.10003654413839        51.10003657070524        51.10003659727204        51.100036623838776       51.10003665040557        51.10003667697242        51.10003670353922        51.100036730105955       51.10003672964808        51.10003671287359        51.10003669609898        51.10003667932449        51.10003666254988        51.10003664577539        51.10003662900084        51.10003661222629        51.10003659545174        51.1000365794315         51.100036582619          51.10003658580655        51.10003658899416        51.10003659218165        51.100036595369204       51.10003659855681        51.100036601744364       51.10003660493197        51.100036608119524       51.100036611307075       51.10003665895522        51.10003672282323        51.10003678669125        51.10003685055926        51.10003691442728        51.100036978295236       51.10003704216331        51.100037106031266       51.10003716989928        51.10003722897045        51.10003723491866        51.10003724086698        51.100037246815305       51.100037252763514       51.100037258711836       51.1000372646601         51.10003727060837        51.10003727655669        51.10003728250496        51.1000372883791         51.10003713253525        51.1000369766914         51.10003682084749        51.10003666500364        51.10003650915979        51.10003635331594        51.100036197472036       51.10003604162819        51.10003588578434        51.100036038191206       51.10003670767685        51.10003737716244        51.100038046648024       51.10003871613361        51.1000393856192         51.10004005510484        51.100040724590485       51.10004139407607        51.10004206356166        51.10004240446233        51.100042641244215       51.1000428780261         51.10004311480799        51.100043351589875       51.10004358837182        51.100043825153705       51.10004406193559        51.10004429871748        51.100044535499364       51.10004450371139        51.100042704853195       51.100040905994945       51.100039107136695       51.100037308278445       51.100035509420195       51.100033710562          51.10003191170381        51.1000301128455         51.10002831398731        51.10002673258526        51.100025181482295       51.100023630379326       51.10002207927636        51.10002052817339        51.10001897707036        51.100017425967394       51.100015874864425       51.100017324751775       51.10001988527415        51.10002244579647        51.10002500631879        51.10002756684116        51.10003012736354        51.10003268788586        51.100035248408176       51.100036016181605       51.10003200889594        51.100028001610326       51.100023994324715       51.100019987039104       51.10001597975349        51.10001197246788        51.100007965182215       51.100003957896604       51.099999950610936       51.099995943325325       51.099991936039714       51.09998792875405        51.09998392146849        51.09998081436555        51.09998195820623        51.099983102046735       51.09998154023839        51.09997745571417        51.099974483404196       51.09997737287398        51.09998026234365        51.099983151813376       51.099986041283046       51.09998893075277        51.09999182022244        51.09999470969217        51.09999759916184        51.100000488631565       51.10000337810129        51.10000626757096        51.10000915704069        51.10001204651036        51.100013053655346       51.100010398809104       51.10000774396286        51.100005089116735       51.10000243427049        51.09999977942431        51.09999712457807        51.09999446973194        51.0999918148857         51.09998916003951        51.09998650519333        51.099983850347144       51.0999811955009         51.099978540654774       51.09997780903046        51.09998208052792        51.099983312621475       51.09997867010526        51.099977422616575       51.099979984885465       51.0999825471543         51.099985109423244       51.09998767169208        51.099990233960966       51.099992796229856       51.099995358498745       51.099997920767635       51.10000048303647        51.10000304530536        51.100005607574246       51.100008169843136       51.10001073211197        51.10001161847731        51.100009042404054       51.1000064663308         51.10000389025754        51.1000013141844         51.09999873811108        51.09999616203788        51.09999358596457        51.09999100989137        51.09998843381817        51.099985857744855       51.099983281671655       51.0999807055984         51.09997812952514        51.099975553451884       51.09997827442402        51.09997962782444        51.09997513541538        51.09997727032038        51.099979850374666       51.099982430428895       51.09998501048318        51.09998759053741        51.099990170591695       51.09999275064598        51.09999533070027        51.09999791075455        51.10000049080878        51.10000307086307        51.100005650917296       51.10000823097164        51.10001081102587        51.10001212262898        51.10000891636275        51.100005710096525       51.10000250383035        51.099999297564125       51.09999609129795        51.099992885031725       51.099989678765496       51.099986472499324       51.099983266233096       51.09998005996687        51.099976853700696       51.09997364743441        51.099970441168296       51.09996723490207        51.09996878620859        51.09997283620578        51.099974024155415       51.099977464466406       51.09998312808642        51.099988791706494       51.099994455326566       51.10000011894658        51.100005782566654       51.10001144618673        51.1000171098068         51.10002277342687        51.10002843704689        51.10003410066696        51.100039764286976       51.10004542790705        51.10005109152712        51.10005675514719        51.100051466337675       51.10004519504889        51.10003892376005        51.10003265247127        51.10002638118243        51.10002010989365        51.10001383860481        51.10000756731597        51.10000129602713        51.099995024738405       51.09998875344962        51.09998248216078        51.099976210871944       51.09996993958316        51.09996532762648        51.09996399800667        51.099964709872836       51.099966886880395       51.09997321459332        51.09997954230636        51.09998587001934        51.09999219773238        51.0999985254453         51.10000485315834        51.10001118087132        51.1000175085843         51.10002383629728        51.10003016401032        51.100036491723245       51.10004281943628        51.10004914714932        51.1000554748623         51.100054589747515       51.10004820801453        51.10004182628154        51.100035444548496       51.10002906281551        51.100022681082464       51.10001629934948        51.10000991761649        51.100003535883445       51.0999971541504         51.099990772417414       51.099984390684426       51.09997800895138        51.099971627218395       51.09996524548541        51.09996369607177        51.099963739587054       51.09996632913521        51.09997206376386        51.09997876022038        51.099985456676905       51.09999215313343        51.09999884958995        51.100005546046475       51.10001224250294        51.10001893895952        51.100025635416046       51.10003233187251        51.10003902832909        51.10004572478556        51.10005242124214        51.10005911769872        51.10006384208339        51.100060273588156       51.100056705092925       51.100053136597694       51.10004956810252        51.10004599960729        51.100042431112115       51.10003886261683        51.1000352941216         51.10003172562642        51.10002815713119        51.10002458863596        51.10002102014073        51.100017451645556       51.100013883150325       51.10000773533545        51.10000000000008
2                        50.8300710893742         50.89526293414099        50.94499842233586        50.98444311454597        51.01161367053675        51.03573922365433        51.05033938123893        51.064974497726666       51.07460832260966        51.08180909478705        51.08900986696443        51.09138262786945        51.093755388774525       51.095937029301524       51.096853135110564       51.09776924091966        51.09851975503284        51.098840336344495       51.09916091765615        51.099487164987295       51.09961052720729        51.09969335516439        51.09977618312138        51.09985901107842        51.0999047994668         51.09993034938344        51.09994828409776        51.099966218812085       51.099979510758885       51.09998392721957        51.09998834368025        51.09999276014082        51.099996532265266       51.099998020804776       51.099998506547195       51.09999899298293        51.099999725463476       51.10000045794419        51.10000094102139        51.10000101518921        51.100001106055515       51.10000119692182        51.100001287788075       51.10000137865438        51.10000146224968        51.10000139395345        51.10000132565722        51.10000125736099        51.100001189064756       51.10000112906022        51.10000126532054        51.10000140158098        51.10000141082014        51.10000136871565        51.100001326611164       51.100001284506675       51.10000138368645        51.100001489520935       51.10000159535548        51.10000176727539        51.10000214824271        51.10000252920992        51.10000197426507        51.10000109329263        51.10000021232014        51.09999933134765        51.09999845037527        51.099996950337356       51.0999933224773         51.09998969461725        51.09998606675714        51.09998243889709        51.09997881103703        51.09997518317692        51.09997155531681        51.09996800518525        51.099965026670134       51.09996204815502        51.09995906963985        51.0999573842538         51.09995778398513        51.099958183716524       51.09996115505692        51.099964748287846       51.09996834151889        51.09997193474982        51.0999755279808         51.09997912121179        51.099982714442774       51.0999863076737         51.09998990090469        51.099993494135674       51.09999708736666        51.100000680597645       51.10000427382863        51.10000306844256        51.10000128784395        51.0999995072454         51.099997726646734       51.09999594604818        51.09999416544963        51.10000017710331        51.10001091170426        51.10002164630521        51.100032380906214       51.10004311550722        51.100053850108225       51.10006458470923        51.100075319310235       51.10007546466028        51.10007078499768        51.10006610533509        51.100061425672436       51.10005674600984        51.1000520663473         51.10004738668471        51.100042707022055       51.10003973301866        51.10004011131099        51.10004048960326        51.10004086789553        51.1000412461878         51.100042263230534       51.10004739227372        51.10005252131697        51.10005765036021        51.1000627794034         51.10006790844659        51.10007303748978        51.10007816653308        51.10008329557627        51.10008729350875        51.10008648477287        51.100085676037054       51.100084867301234       51.100084058565415       51.100083249829595       51.100082441093775       51.100081632357956       51.10008082362219        51.100080014886316       51.10007922237986        51.10007843854021        51.1000776547005         51.100076870860846       51.10007608702119        51.100075303181484       51.10007451934183        51.10007373550218        51.100072951662526       51.100072167822816       51.10007186656139        51.10007201387663        51.10007216119186        51.100072308507094       51.10007245582233        51.10007260313756        51.100072750452796       51.10007289776803        51.10007304508332        51.10007318087975        51.100073230186695       51.100073279493586       51.10007332880048        51.100073378107425       51.10007342741426        51.10007347672121        51.10007352602804        51.10007357533499        51.10007362464188        51.10007367394883        51.100073674023065       51.10007364437206        51.100073614721055       51.10007358507005        51.1000735554191         51.100073525768096       51.10007349611709        51.100073466466085       51.10007343681508        51.10007340852184        51.10007341480468        51.10007342108747        51.10007342737026        51.10007343365311        51.1000734399359         51.100073446218744       51.10007345250153        51.10007345878432        51.10007346506711        51.10007347134996        51.100073561798354       51.100073682951574       51.10007380410485        51.10007392525807        51.100074046411294       51.10007416756457        51.100074288717735       51.10007440987101        51.100074531024234       51.10007464363969        51.10007466170384        51.100074679768056       51.100074697832326       51.10007471589648        51.100074733960696       51.100074752024966       51.10007477008912        51.100074788153336       51.100074806217606       51.10007482413869        51.100074529787776       51.100074235436864       51.10007394108595        51.1000736467351         51.10007335238424        51.10007305803339        51.10007276368242        51.10007246933162        51.10007217498071        51.1000724758087         51.10007377502603        51.10007507424342        51.10007637346075        51.10007767267808        51.100078971895414       51.1000802711128         51.10008157033013        51.10008286954758        51.10008416876485        51.100084811209115       51.10008524554149        51.100085679873814       51.100086114206135       51.10008654853851        51.10008698287089        51.10008741720327        51.10008785153559        51.10008828586797        51.10008872020035        51.100088638284774       51.10008515968724        51.100081681089705       51.10007820249223        51.10007472389475        51.100071245297215       51.100067766699624       51.10006428810226        51.100060809504726       51.100057330907134       51.10005427153101        51.100051270566496       51.10004826960204        51.10004526863747        51.10004226767296        51.10003926670851        51.100036265743995       51.10003326477948        51.10003606152827        51.10004100394991        51.10004594637144        51.10005088879308        51.10005583121466        51.100060773636244       51.10006571605783        51.10007065847947        51.1000721200341         51.10006431015961        51.10005650028506        51.100048690410574       51.100040880536085       51.100033070661596       51.10002526078699        51.10001745091256        51.100009641038014       51.100001831163524       51.099994021289035       51.09998621141449        51.09997840154           51.09997059166545        51.09996452667292        51.099966701557605       51.09996887644223        51.099965856704614       51.09995799356142        51.09995228149705        51.099957906411305       51.09996353132556        51.09996915623981        51.09997478115406        51.09998040606831        51.09998603098262        51.099991655896815       51.099997280811124       51.10000290572543        51.100008530639684       51.100014155553936       51.10001978046819        51.10002540538244        51.100027358650834       51.10002216887199        51.1000169790932         51.10001178931441        51.100006599535504       51.100001409756715       51.099996219977925       51.099991030199135       51.099985840420345       51.09998065064144        51.09997546086265        51.09997027108386        51.09996508130507        51.09995989152628        51.0999584189762         51.099966616526274       51.09996898170965        51.099960073999455       51.09995772521154        51.0999627365714         51.09996774793126        51.09997275929118        51.099977770651094       51.0999827820109         51.099987793370815       51.09999280473073        51.099997816090536       51.10000282745045        51.10000783881037        51.10001285017023        51.10001786153015        51.10002287289001        51.10002460417252        51.1000195587726         51.1000145133728         51.10000946797294        51.10000442257319        51.099999377173276       51.09999433177347        51.099989286373614       51.09998424097381        51.09997919557401        51.09997415017409        51.09996910477423        51.09996405937443        51.099959013974626       51.09995396857471        51.09995915563849        51.09996174175427        51.09995311533578        51.09995729571904        51.09996233632097        51.099967376922905       51.09997241752484        51.09997745812677        51.09998249872871        51.09998753933064        51.099992579932575       51.099997620534566       51.1000026611365         51.10000770173838        51.10001274234037        51.100017782942246       51.10002282354418        51.10002539869993        51.10001919262447        51.100012986549075       51.100006780473564       51.10000057439811        51.099994368322655       51.0999881622472         51.099981956171746       51.09997575009629        51.09996954402084        51.099963337945326       51.09995713186993        51.09995092579442        51.09994471971896        51.09993851364351        51.09994148660468        51.09994928966415        51.09995169132225        51.09995842170429        51.099969424975995       51.09998042824782        51.099991431519584       51.100002434791406       51.10001343806323        51.100024441334995       51.10003544460682        51.10004644787858        51.10005745115035        51.10006845442217        51.10007945769394        51.10009046096576        51.10010146423758        51.10011246750935        51.10010224080497        51.1000901096819         51.100077978558886       51.10006584743587        51.10005371631274        51.10004158518973        51.10002945406666        51.100017322943586       51.100005191820514       51.09999306069744        51.09998092957437        51.09996879845136        51.099956667328286       51.099944536205214       51.09993558801273        51.09993293599797        51.099934341498454       51.099938605711145       51.09995083570158        51.09996306569201        51.09997529568244        51.09998752567287        51.09999975566325        51.10001198565374        51.10002421564411        51.1000364456346         51.100048675624976       51.100060905615464       51.100073135605896       51.10008536559633        51.10009759558682        51.10010982557719        51.10010811652228        51.10009578505753        51.100083453592845       51.1000711221281         51.10005879066341        51.10004645919861        51.10003412773392        51.10002179626923        51.10000946480449        51.09999713333974        51.099984801874996       51.09997247041025        51.09996013894556        51.09994780748082        51.09993547601607        51.099932431473974       51.09993249169628        51.09993751528509        51.09994860928009        51.0999615597255         51.099974510170966       51.099987460616376       51.10000041106184        51.100013361507195       51.100026311952604       51.10003926239813        51.100052212843536       51.100065163288946       51.10007811373441        51.100091064179765       51.10010401462523        51.1001169650707         51.10012607331123        51.100119024460355       51.10011197560948        51.10010492675855        51.10009787790767        51.10009082905674        51.10008378020592        51.10007673135499        51.10006968250411        51.10006263365324        51.100055584802305       51.10004853595149        51.10004148710061        51.10003443824968        51.100027389398804       51.10001525861452        51.10000000000008
3                        50.68686148835013        50.77566897746294        50.84635024133388        50.90428554530479        50.94645057962663        50.984360476152574       51.008882664086514       51.03346329552102        51.050453531061294       51.0637301972518         51.07700686344231        51.08171393217731        51.08642100091225        51.09077387469853        51.09276060134073        51.09474732798287        51.09639105714251        51.097144247269796       51.09789743739714        51.09866456400283        51.098971361233794       51.09918385732584        51.09939635341789        51.09960884950988        51.099729322023336       51.09979921633055        51.099849169795505       51.09989912326046        51.09993646038896        51.099949679118595       51.099962897848286       51.099976116577864       51.099987519268666       51.09999218621613        51.099993870152275       51.09999555602076        51.09999792754587        51.1000002990711         51.10000188035747        51.10000217944054        51.100002566233          51.10000295302541        51.10000333981782        51.10000372661028        51.10000408715524        51.10000389939029        51.100003711625334       51.10000352386038        51.10000333609537        51.10000319251492        51.10000409478624        51.10000499705757        51.10000484322671        51.100004262505365       51.10000368178402        51.100003101062725       51.100003315257936       51.100003566895225       51.10000381853246        51.10000398314202        51.10000387245782        51.100003761773564       51.10000378523938        51.10000385543674        51.100003925634155       51.10000399583146        51.10000406602887        51.100003003339054       51.09999804674362        51.09999309014813        51.09998813355264        51.09998317695715        51.09997822036166        51.09997326376623        51.099968307170684       51.09996358562279        51.09996059261789        51.09995759961305        51.09995460660821        51.09995286464493        51.099953139934996       51.099953415225116       51.09995747802827        51.09996245676325        51.09996743549834        51.09997241423338        51.09997739296841        51.099982371703504       51.09998735043854        51.09999232917363        51.099997307908666       51.100002286643644       51.100007265378736       51.10001224411377        51.10001722284886        51.10001558177697        51.10001314718568        51.1000107125945         51.1000082780032         51.10000584341191        51.100003408820726       51.10001135069331        51.10002558182498        51.10003981295665        51.100054044088324       51.100068275219996       51.10008250635161        51.100096737483284       51.100110968614956       51.10011133338878        51.10010537992986        51.10009942647093        51.100093473012066       51.10008751955314        51.100081566094275       51.10007561263535        51.100069659176484       51.100065969153036       51.100066727676506       51.10006748619992        51.100068244723445       51.10006900324686        51.10007057552315        51.100077386390296       51.1000841972575         51.10009100812465        51.1000978189918         51.10010462985895        51.100111440726096       51.1001182515933         51.10012506246039        51.10013037642341        51.100129329275205       51.100128282127          51.100127234978686       51.10012618783037        51.10012514068217        51.10012409353391        51.10012304638565        51.100121999237444       51.10012095208913        51.10011989248875        51.10011882623871        51.10011775998868        51.10011669373864        51.100115627488606       51.10011456123857        51.100113494988534       51.10011242873844        51.10011136248846        51.10011029623837        51.100109869596395       51.10011003749696        51.10011020539753        51.100110373298094       51.100110541198546       51.10011070909911        51.10011087699962        51.10011104490019        51.1001112128007         51.10011136773403        51.100111425301634       51.10011148286924        51.10011154043684        51.100111598004446       51.10011165557205        51.1001117131396         51.100111770707144       51.10011182827475        51.10011188584235        51.100111943409956       51.100111947816          51.100111920124675       51.10011189243335        51.10011186474196        51.10011183705063        51.10011180935936        51.10011178166798        51.10011175397659        51.10011172628532        51.100111699983756       51.10011170907404        51.100111718164385       51.10011172725473        51.10011173634507        51.100111745435356       51.1001117545257         51.10011176361604        51.10011177270633        51.10011178179673        51.10011179088701        51.10011190595651        51.10011205968874        51.10011221342086        51.10011236715303        51.100112520885205       51.10011267461732        51.10011282834955        51.100112982081725       51.10011313581384        51.100113281299116       51.10011333545367        51.10011338960828        51.10011344376284        51.10011349791739        51.100113552072          51.10011360622656        51.10011366038111        51.10011371453572        51.10011376869028        51.10011382265168        51.10011345515511        51.10011308765871        51.10011272016226        51.10011235266575        51.10011198516929        51.10011161767284        51.10011125017638        51.100110882679814       51.10011051518336        51.10011095068063        51.10011273316843        51.10011451565629        51.100116298144144       51.100118080631944       51.100119863119744       51.1001216456076         51.1001234280954         51.10012521058326        51.10012699307106        51.100127788410646       51.10012827095238        51.10012875349395        51.10012923603563        51.10012971857731        51.100130201118986       51.10013068366061        51.10013116620223        51.10013164874391        51.10013213128559        51.100131927715665       51.10012720983667        51.10012249195768        51.10011777407868        51.10011305619969        51.10010833832075        51.1001036204417         51.100098902562706       51.10009418468371        51.10008946680472        51.10008531217625        51.10008123602745        51.10007715987871        51.10007308372997        51.10006900758117        51.100064931432485       51.10006085528369        51.10005677913489        51.10006054041526        51.10006720224567        51.10007386407608        51.10008052590655        51.10008718773702        51.10009384956737        51.10010051139784        51.10010717322825        51.100109050822084       51.100098185408854       51.10008731999562        51.10007645458245        51.100065589169276       51.1000547237561         51.100043858342815       51.10003299292964        51.10002212751647        51.10001126210324        51.100000396690064       51.09998953127683        51.09997866586366        51.09996780045043        51.09995931976937        51.09996210053748        51.09996488130554        51.099960788360136       51.099950286444084       51.09994270276064        51.09995049923975        51.099958295718864       51.099966092197974       51.09997388867714        51.099981685156195       51.09998948163536        51.09999727811447        51.10000507459358        51.10001287107275        51.10002066755186        51.10002846403097        51.100036260510024       51.10004405698919        51.10004673126639        51.10003944049504        51.10003214972363        51.100024858952224       51.10001756818082        51.10001027740941        51.10000298663806        51.09999569586665        51.0999884050953         51.09998111432384        51.09997382355249        51.09996653278108        51.099959242009675       51.09995195123821        51.099949692717814       51.09996052523155        51.09996365338162        51.09995189041143        51.09994899310499        51.09995604447482        51.09996309584466        51.099970147214435       51.09997719858433        51.099984249954105       51.09999130132394        51.099998352693774       51.10000540406361        51.10001245543344        51.10001950680328        51.100026558173056       51.10003360954289        51.10004066091267        51.10004308664912        51.100035955767          51.10002882488493        51.10002169400286        51.100014563120794       51.100007432238726       51.1000003013566         51.09999317047448        51.09998603959241        51.09997890871034        51.09997177782827        51.09996464694615        51.09995751606408        51.09995038518201        51.09994325429989        51.09994995001921        51.09995331640897        51.09994189469961        51.09994779889388        51.099954866849885       51.09996193480583        51.09996900276178        51.09997607071773        51.099983138673736       51.099990206629684       51.09999727458563        51.10000434254164        51.100011410497586       51.100018478453535       51.10002554640948        51.10003261436543        51.10003968232144        51.100043350217845       51.100034908050816       51.10002646588373        51.1000180237167         51.10000958154967        51.1000011393827         51.09999269721561        51.09998425504858        51.09997581288155        51.09996737071452        51.099958928547494       51.099950486380465       51.099942044213435       51.099933602046406       51.09992515987932        51.09992906931194        51.09993952025246        51.099943250169645       51.099952728436506       51.099967880907855       51.0999830333792         51.09999818585055        51.100013338321844       51.10002849079319        51.10004364326454        51.10005879573589        51.10007394820724        51.10008910067859        51.10010425314994        51.100119405621285       51.100134558092634       51.10014971056398        51.10016486303539        51.100150998357435       51.10013453071849        51.10011806307949        51.10010159544055        51.10008512780155        51.10006866016255        51.10005219252355        51.100035724884606       51.100019257245606       51.10000278960666        51.09998632196766        51.09996985432872        51.09995338668972        51.09993691905066        51.09992465042677        51.09992068790416        51.09992272526324        51.099928754579764       51.09994531006481        51.099961865549915       51.09997842103496        51.099994976520065       51.100011532005055       51.10002808749016        51.10004464297526        51.10006119846025        51.10007775394536        51.10009430943046        51.100110864915564       51.100127420400554       51.10014397588566        51.100160531370705       51.10015822565856        51.100141546554084       51.10012486744972        51.100108188345246       51.100091509240826       51.10007483013635        51.10005815103199        51.10004147192757        51.10002479282315        51.10000811371867        51.09999143461431        51.099974755509834       51.09995807640547        51.099941397300995       51.099924718196576       51.099920370149334       51.09992034255151        51.09992722586338        51.09994228877497        51.09995985317016        51.099977417565356       51.09999498196049        51.10001254635563        51.100030110750765       51.10004767514596        51.10006523954115        51.10008280393629        51.10010036833148        51.10011793272656        51.100135497121755       51.10015306151689        51.10017062591203        51.10018285016997        51.10017261828915        51.10016238640833        51.10015215452745        51.100141922646685       51.10013169076586        51.10012145888504        51.10011122700416        51.1001009951234         51.10009076324258        51.10008053136181        51.10007029948093        51.10006006760011        51.100049835719346       51.10003960383847        51.100022053960856       51.10000000000008
4                        50.548082281324355       50.65874582835852        50.74902431932793        50.82440482748319        50.880930678270374       50.93210156921168        50.966364975984845       51.000709542851155       51.02505293357723        51.04448978792266        51.06392664226803        51.07108081924798        51.07823499622799        51.08487102685524        51.08803338349725        51.091195740139256       51.093827505420904       51.095081673663          51.0963358419051         51.097613222711175       51.09814259779239        51.09851674112696        51.098890884461525       51.09926502779604        51.0994812318815         51.09961028913199        51.09970395105347        51.099797612974896       51.099868192809765       51.09989464707962        51.099921101349594       51.09994755561945        51.09997049595012        51.09998027616041        51.099984218077          51.09998816348332        51.09999334723983        51.09999853099629        51.10000204310438        51.10000283303441        51.10000378300418        51.100004732974014       51.100005682943845       51.10000663291362        51.10000752551332        51.10000721965133        51.10000691378946        51.10000660792747        51.10000630206554        51.100006077605656       51.100007779942416       51.10000948227912        51.10000916938219        51.100008041901106       51.10000691442002        51.10000578693882        51.10000615476173        51.10000659301613        51.10000703127048        51.10000721508362        51.10000659402601        51.10000597296835        51.10000660220226        51.1000076669788         51.10000873175528        51.10000979653171        51.10001086130825        51.10001028508378        51.10000406848883        51.09999785189382        51.09999163529886        51.09998541870385        51.0999792021089         51.09997298551389        51.099966768918875       51.09996094873111        51.09995804372784        51.09995513872457        51.0999522337213         51.099950491650645       51.09995062476116        51.099950757871795       51.09995586228354        51.09996216890181        51.09996847552031        51.09997478213859        51.09998108875698        51.099987395375365       51.0999937019937         51.100000008612085       51.10000631523042        51.10001262184875        51.10001892846708        51.10002523508547        51.100031541703856       51.10002948680375        51.1000264296045         51.100023372405246       51.100020315205995       51.1000172580068         51.10001420080749        51.10002395255566        51.10004146791084        51.100058983266024       51.100076498621206       51.10009401397633        51.10011152933157        51.100129044686696       51.100146560041935       51.10014715137345        51.100140031240926       51.1001329111084         51.10012579097588        51.100118670843415       51.10011155071095        51.10010443057848        51.1000973104459         51.10009297865264        51.100094127050056       51.10009527544747        51.10009642384483        51.10009757224225        51.100099695321774       51.100108092986375       51.100116490650976       51.10012488831552        51.100133285980064       51.100141683644665       51.10015008130921        51.10015847897381        51.100166876638355       51.100173433266946       51.100172166392156       51.10017089951731        51.10016963264246        51.10016836576767        51.100167098892825       51.10016583201798        51.10016456514319        51.1001632982684         51.10016203139355        51.100160719731605       51.10015938415245        51.100158048573405       51.100156712994306       51.100155377415206       51.10015404183605        51.10015270625695        51.10015137067791        51.10015003509881        51.10014869951971        51.100148151359576       51.10014833513827        51.10014851891697        51.100148702695776       51.10014888647447        51.100149070253224       51.100149254031976       51.10014943781073        51.10014962158942        51.10014979132484        51.10014985561435        51.100149919903856       51.10014998419325        51.10015004848282        51.100150112772326       51.10015017706178        51.10015024135123        51.10015030564074        51.10015036993025        51.1001504342197         51.1001504431423         51.100150418635906       51.100150394129514       51.10015036962318        51.10015034511679        51.100150320610396       51.10015029610412        51.10015027159767        51.100150247091335       51.100150223965045       51.100150235982596       51.100150248000205       51.10015026001781        51.10015027203542        51.10015028405297        51.10015029607058        51.10015030808819        51.10015032010574        51.10015033212335        51.10015034414096        51.1001504819194         51.1001506655773         51.100150849235035       51.100151032892825       51.10015121655067        51.10015140020846        51.10015158386625        51.10015176752404        51.10015195118194        51.100152127277966       51.10015221963204        51.10015231198611        51.10015240434018        51.10015249669425        51.10015258904821        51.10015268140228        51.10015277375635        51.10015286611042        51.10015295846449        51.10015305057789        51.10015261771417        51.100152184850515       51.1001517519868         51.100151319123086       51.10015088625937        51.10015045339571        51.100150020532          51.100149587668284       51.10014915480457        51.1001497210832         51.10015196338395        51.1001542056847         51.100156447985455       51.10015869028621        51.10016093258696        51.10016317488771        51.100165417188464       51.100167659489216       51.10016990178997        51.100170831531614       51.10017134536241        51.1001718591931         51.100172373023895       51.10017288685458        51.10017340068532        51.10017391451606        51.100174428346804       51.100174942177546       51.10017545600829        51.10017512427282        51.100169229087555       51.1001633339024         51.10015743871719        51.10015154353192        51.10014564834677        51.1001397531615         51.100133857976346       51.100127962791134       51.10012206760587        51.10011687340784        51.100111776880965       51.100106680354145       51.10010158382721        51.10009648730039        51.10009139077346        51.10008629424658        51.10008119771976        51.100085869755674       51.10009415703399        51.100102444312256       51.100110731590576       51.10011901886901        51.10012730614727        51.100135593425534       51.10014388070391        51.10014613911494        51.100132339394975       51.100118539675066       51.1001047399551         51.10009094023519        51.10007714051528        51.100063340795316       51.10004954107535        51.10003574135544        51.10002194163559        51.10000814191562        51.099994342195714       51.09998054247575        51.099966742755896       51.099955935822834       51.09995926176384        51.099962587704795       51.09995747736559        51.09994450113663        51.09993516934742        51.09994504510104        51.09995492085454        51.09996479660816        51.09997467236167        51.09998454811523        51.09999442386879        51.100004299622356       51.10001417537592        51.10002405112948        51.10003392688304        51.10004380263655        51.10005367839017        51.100063554143674       51.10006691372371        51.10005759633634        51.100048278948975       51.100038961561665       51.10002964417424        51.10002032678693        51.100011009399566       51.1000016920122         51.09999237462483        51.09998305723752        51.09997373985016        51.09996442246285        51.09995510507548        51.09994578768806        51.0999427465116         51.09995603244067        51.09995987005743        51.09994544582162        51.099942068431346       51.099951087348245       51.09996010626509        51.09996912518193        51.09997814409883        51.09998716301561        51.09999618193251        51.10000520084935        51.100014219766194       51.10002323868309        51.100032257599935       51.10004127651678        51.100050295433675       51.10005931435052        51.10006240831888        51.10005326126691        51.10004411421505        51.10003496716314        51.100025820111284       51.100016673059315       51.1000075260074         51.09999837895549        51.09998923190358        51.09998008485172        51.09997093779975        51.0999617907479         51.099952643695985       51.09994349664407        51.09993434959222        51.09994242701265        51.099946513563566       51.099932484728924       51.099940056041476       51.09994907821198        51.09995810038231        51.09996712255281        51.0999761447232         51.0999851668937         51.09999418906409        51.10000321123459        51.10001223340498        51.10002125557543        51.10003027774587        51.10003929991632        51.10004832208671        51.10005734425715        51.100062073128015       51.10005151046357        51.10004094779907        51.10003038513463        51.10001982247019        51.1000092598058         51.09999869714136        51.09998813447686        51.099977571812474       51.09996700914803        51.09995644648359        51.0999458838192         51.0999353211547         51.09992475849026        51.099914195825875       51.099918975148796       51.099931915448906       51.099936973440265       51.09994910703597        51.09996822497118        51.09998734290639        51.10000646084171        51.10002557877692        51.10004469671213        51.10006381464734        51.10008293258261        51.100102050517876       51.100121168453086       51.10014028638835        51.10015940432362        51.10017852225883        51.1001976401941         51.10021675812936        51.10019944817475        51.10017887048423        51.100158292793765       51.1001377151033         51.10011713741278        51.10009655972232        51.1000759820318         51.100055404341276       51.10003482665081        51.10001424896035        51.09999367126983        51.09997309357942        51.099952515888845       51.09993193819838        51.09991650468584        51.09991124690822        51.09991390516279        51.099921646445864       51.099942296574          51.099962946702135       51.09998359683033        51.10000424695846        51.10002489708654        51.100045547214734       51.100066197342926       51.100086847471005       51.1001074975992         51.10012814772733        51.10014879785547        51.1001694479836         51.100190098111796       51.10021074823999        51.100207880386165       51.10018709038388        51.10016630038166        51.10014551037932        51.100124720377096       51.100103930374814       51.100083140372476       51.10006235037025        51.10004156036797        51.10002077036569        51.09999998036341        51.099979190361125       51.099958400358844       51.099937610356676       51.09991682035434        51.099911201178315       51.09991106700352        51.099919709896255       51.099938523639196       51.099960447829346       51.099982372019554       51.10000429620976        51.10002622039997        51.10004814459012        51.100070068780326       51.10009199297053        51.1001139171608         51.10013584135095        51.100157765541155       51.10017968973136        51.10020161392157        51.10022353811178        51.10023868277142        51.10022531841173        51.100211954051986       51.10019858969224        51.100185225332496       51.10017186097275        51.10015849661306        51.10014513225326        51.100131767893515       51.10011840353377        51.100105039174025       51.10009167481428        51.10007831045459        51.10006494609479        51.1000515817351         51.10002871509954        51.10000000000008
5                        50.422997019384695       50.55007790266336        50.655785379673546       50.74537983223115        50.81430790826249        50.877122169458744       50.92056792313076        50.96411517965595        50.99580166320089        51.0216592512304         51.04751683925991        51.05746678031312        51.06741672136633        51.076681854450726       51.08134441488056        51.0860069753104         51.08991986003889        51.091886329684144       51.09385279932951        51.09585486592431        51.09672780581411        51.09736244090527        51.09799707599649        51.09863171108765        51.09900870249032        51.09924272548358        51.099416227679626       51.09958972987562        51.099721981128994       51.099775373777675       51.09982876642641        51.099882159075094       51.09992871345486        51.099949587388664       51.09995906298957        51.0999685446227         51.09998016682414        51.099991789025694       51.09999980548497        51.10000190823257        51.100004247428956       51.10000658662534        51.100008925821726       51.10001126501811        51.10001347817911        51.10001305846009        51.10001263874108        51.10001221902206        51.10001179930305        51.10001150229857        51.100014109960114       51.10001671762177        51.100016258034486       51.10001455862454        51.10001285921459        51.10001115980464        51.100011800601635       51.10001255162666        51.10001330265169        51.10001358762099        51.10001239832195        51.100011209022966       51.10001252858427        51.10001472211417        51.100016915644005       51.1000191091739         51.100021302703794       51.10002136476129        51.100014100623184       51.10000683648508        51.09999957234709        51.09999230820898        51.09998504407088        51.09997777993283        51.09997051579472        51.09996382191275        51.099961321702494       51.09995882149212        51.099956321281866       51.09995475364667        51.09995468975046        51.09995462585442        51.09996061778003        51.09996807418116        51.099975530582356       51.09998298698349        51.09999044338463        51.09999789978576        51.100005356186955       51.10001281258815        51.10002026898928        51.10002772539042        51.100035181791554       51.10004263819269        51.100050094593826       51.10004769342527        51.10004411062516        51.10004052782506        51.100036945024954       51.10003336222485        51.100029779424744       51.10004096907767        51.10006111243422        51.10008125579088        51.100101399147434       51.10012154250404        51.10014168586065        51.10016182921726        51.100181972573864       51.10018281251348        51.100174856813965       51.100166901114335       51.10015894541482        51.10015098971519        51.10014303401567        51.10013507831616        51.10012712261653        51.10012237855415        51.10012394663033        51.10012551470652        51.10012708278276        51.10012865085895        51.10013131104819        51.100141001791826       51.10015069253541        51.10016038327899        51.10017007402263        51.10017976476627        51.100189455509906       51.100199146253544       51.100208836997126       51.100216409526695       51.10021498068164        51.10021355183653        51.100212122991536       51.100210694146426       51.10020926530137        51.10020783645626        51.10020640761121        51.10020497876616        51.10020354992105        51.10020203266129        51.10020046818619        51.1001989037112         51.10019733923616        51.100195774761175       51.10019421028613        51.10019264581115        51.10019108133605        51.10018951686112        51.10018795238608        51.10018729464582        51.100187479753515       51.10018766486121        51.10018784996896        51.1001880350766         51.10018822018435        51.100188405292045       51.10018859039974        51.10018877550743        51.100188946646654       51.10018901290175        51.10018907915685        51.100189145412          51.10018921166716        51.100189277922254       51.10018934417735        51.100189410432506       51.1001894766876         51.10018954294276        51.10018960919791        51.10018962320794        51.100189605673904       51.10018958813981        51.100189570605835       51.10018955307174        51.10018953553771        51.100189518003674       51.10018950046964        51.100189482935605       51.100189466642746       51.10018948195773        51.10018949727271        51.10018951258769        51.100189527902614       51.100189543217596       51.10018955853258        51.1001895738475         51.10018958916248        51.100189604477464       51.100189619792445       51.100189774369824       51.1001899797522         51.10019018513452        51.10019039051684        51.100190595899164       51.100190801281485       51.100191006663806       51.10019121204613        51.10019141742845        51.10019161715337        51.10019175422599        51.10019189129861        51.10019202837128        51.1001921654439         51.10019230251652        51.10019243958914        51.1001925766617         51.10019271373437        51.10019285080705        51.1001929875996         51.100192513410775       51.10019203922212        51.10019156503341        51.100191090844646       51.10019061665594        51.10019014246723        51.10018966827852        51.10018919408981        51.1001887199011         51.10018940494393        51.10019203455249        51.100194664160995       51.10019729376961        51.10019992337811        51.10020255298667        51.10020518259523        51.100207812203735       51.10021044181235        51.10021307142085        51.100214078403724       51.10021457122468        51.10021506404564        51.1002155568666         51.10021604968756        51.10021654250852        51.10021703532948        51.10021752815044        51.1002180209714         51.100218513792356       51.100218033765714       51.10021115283416        51.10020427190261        51.10019739097106        51.10019051003951        51.1001836291079         51.10017674817641        51.10016986724486        51.10016298631325        51.10015610538176        51.10015004372491        51.100144096220674       51.100138148716496       51.100132201212205       51.10012625370797        51.100120306203735       51.1001143586995         51.100108411195265       51.10011382777043        51.10012345007186        51.100133072373296       51.10014269467467        51.100152316976164       51.10016193927754        51.10017156157903        51.10018118388041        51.100183714240984       51.10016735493127        51.10015099562162        51.100134636311964       51.10011827700225        51.100101917692655       51.10008555838294        51.10006919907329        51.100052839763634       51.10003648045392        51.10002012114427        51.100003761834614       51.09998740252496        51.09997104321525        51.099958186470985       51.09996186993396        51.09996555339694        51.09995959817951        51.0999446559685         51.099933957842325       51.09994562760909        51.09995729737574        51.099968967142445       51.09998063690915        51.09999230667586        51.100003976442565       51.10001564620927        51.10002731597592        51.100038985742685       51.100050655509335       51.100062325275985       51.10007399504275        51.1000856648094         51.100089599328044       51.100078485216045       51.1000673711041         51.10005625699222        51.10004514288022        51.10003402876828        51.10002291465639        51.100011800544394       51.10000068643251        51.09998957232051        51.099978458208625       51.09996734409668        51.09995622998474        51.0999451158728         51.099941302285174       51.099956480479875       51.09996086219985        51.09994437631684        51.099940730368246       51.09995149285584        51.09996225534354        51.09997301783119        51.09998378031884        51.099994542806485       51.100005305294076       51.10001606778178        51.10002683026937        51.10003759275702        51.10004835524467        51.100059117732314       51.10006988021996        51.10008064270761        51.100084323858255       51.10007337487491        51.100062425891565       51.10005147690822        51.10004052792493        51.10002957894153        51.10001862995824        51.1000076809749         51.09999673199155        51.099985783008265       51.09997483402492        51.099963885041575       51.09995293605823        51.09994198707494        51.09993103809154        51.09994010480881        51.09994472571742        51.0999286713602         51.09993773455915        51.099948484876336       51.09995923519347        51.09996998551071        51.0999807358279         51.09999148614514        51.10000223646233        51.100012986779575       51.10002373709676        51.10003448741395        51.10004523773114        51.100055988048325       51.10006673836551        51.100077488682814       51.100083180341585       51.1000708544708         51.10005852860007        51.100046202729345       51.10003387685856        51.10002155098789        51.100009225117105       51.09999689924632        51.09998457337559        51.099972247504866       51.09995992163414        51.09994759576335        51.09993526989257        51.09992294402184        51.09991061815106        51.09991606156814        51.0999310012524         51.09993738674643        51.09995188958874        51.09997440507766        51.09999692056658        51.100019436055504       51.10004195154437        51.10006446703329        51.100086982522214       51.10010949801108        51.1001320135            51.100154528988924       51.100177044477846       51.10019955996677        51.10022207545569        51.100244590944556       51.100267106433535       51.10024694681056        51.10022295904946        51.100198971288364       51.10017498352727        51.10015099576617        51.100127008005074       51.10010302024398        51.100079032482824       51.10005504472173        51.10003105696069        51.100007069199535       51.099983081438495       51.09995909367734        51.099935105916245       51.09991698828429        51.09991048239624        51.09991372766092        51.0999230166679         51.09994704789784        51.099971079127954       51.09999511035801        51.10001914158801        51.10004317281806        51.100067204048116       51.100091235278114       51.100115266508226       51.10013929773828        51.100163328968335       51.10018736019833        51.10021139142839        51.10023542265844        51.1002594538885         51.10025613057803        51.10023196142538        51.10020779227284        51.100183623120245       51.10015945396765        51.100135284814996       51.1001111156624         51.10008694650986        51.100062777357266       51.10003860820461        51.10001443905202        51.09999026989942        51.099966100746826       51.09994193159423        51.09991776244158        51.09991097220893        51.09991067348187        51.09992076642504        51.09994265691722        51.099968155333386       51.099993653749664       51.10001915216594        51.10004465058216        51.100070148998384       51.100095647414605       51.10012114583088        51.100146644247104       51.10017214266338        51.1001976410796         51.100223139495824       51.100248637912046       51.10027413632832        51.10029159676003        51.10027525616994        51.10025891557984        51.10024257498969        51.1002262343996         51.100209893809506       51.10019355321941        51.10017721262926        51.10016087203917        51.100144531449075       51.10012819085898        51.10011185026883        51.100095509678795       51.100079169088644       51.10006282849855        51.10003496141451        51.10000000000008
6                        50.3079808347141         50.44747999418081        50.565551574101164       50.66698404475085        50.7468742054225         50.82014240734384        50.87235957266455        50.92469683813306        50.96371901569802        50.99618891500654        51.028658814315065       51.04166088402121        51.0546629537273         51.06681156104548        51.07321298246018        51.079614403874814       51.08502391049478        51.0878580663142         51.09069222213361        51.09357664480291        51.094882110499896       51.09584991713757        51.09681772377513        51.09778553041275        51.09837114423942        51.09874381150445        51.099023721488265       51.09930363147208        51.09951845760895        51.099608864253014       51.09969927089708        51.099789677541196       51.09986872568254        51.09990509073759        51.09992250862854        51.09993993581833        51.09996066279854        51.099981389778804       51.09999580289008        51.09999982284563        51.10000415865767        51.10000849446982        51.10001283028191        51.100017166094005       51.10002127960047        51.10002074914195        51.10002021868354        51.100019688225075       51.10001915776661        51.10001879434594        51.10002238472907        51.1000259751122         51.100025377934344       51.10002308808896        51.10002079824352        51.10001850839808        51.100019509924095       51.100020666479736       51.10002182303526        51.10002226941987        51.10002046932959        51.10001866923932        51.10002074130398        51.10002416224472        51.10002758318552        51.100031004126265       51.10003442506701        51.100035237036366       51.10002708157322        51.100018926109954       51.100010770646804       51.1000026151836         51.09999445972039        51.09998630425724        51.09997814879398        51.09997074661908        51.0999688841365         51.09996702165398        51.09996515917152        51.099963894312054       51.09996359309514        51.09996329187834        51.0999700580129         51.09997853324052        51.09998700846819        51.09999548369592        51.100003958923594       51.10001243415121        51.100020909378884       51.10002938460656        51.10003785983423        51.10004633506185        51.10005481028952        51.100063285517194       51.10007176074487        51.10006906298412        51.10006502591199        51.10006098883986        51.10005695176767        51.100052914695596       51.10004887762341        51.10006123167318        51.100083520514886       51.10010580935665        51.10012809819841        51.10015038704012        51.10017267588188        51.10019496472364        51.100217253565404       51.10021835832663        51.10020981052071        51.100201262714734       51.100192714908815       51.100184167102896       51.10017561929692        51.100167071491          51.100158523685025       51.10015353610396        51.10015554577433        51.100157555444696       51.100159565115064       51.100161574785375       51.100164762015424       51.10017552986875        51.10018629772202        51.10019706557529        51.10020783342861        51.10021860128188        51.10022936913515        51.100240136988475       51.1002509048418         51.10025932653372        51.10025777818623        51.100256229838806       51.10025468149138        51.10025313314401        51.100251584796524       51.1002500364491         51.10024848810167        51.10024693975424        51.100245391406816       51.100243702713556       51.100241939072816       51.100240175432134       51.10023841179145        51.100236648150826       51.10023488451009        51.100233120869405       51.100231357228665       51.10022959358804        51.10022782994736        51.100227071405016       51.10022724714372        51.10022742288237        51.10022759862113        51.10022777435978        51.10022795009843        51.100228125837134       51.100228301575896       51.100228477314545       51.10022864000587        51.100228704729375       51.10022876945294        51.10022883417645        51.10022889889996        51.100228963623465       51.10022902834697        51.100229093070425       51.10022915779399        51.10022922251744        51.10022928724101        51.100229306758365       51.10022929898139        51.10022929120453        51.10022928342761        51.10022927565075        51.100229267873885       51.10022926009697        51.100229252320105       51.100229244543186       51.10022923777365        51.10022925665817        51.10022927554263        51.100229294427095       51.100229313311615       51.10022933219608        51.10022935108054        51.100229369965064       51.100229388849584       51.100229407734105       51.10022942661851        51.10022959364932        51.100229814725935       51.1002300358025         51.100230256879115       51.10023047795573        51.100230699032295       51.10023092010891        51.100231141185475       51.10023136226215        51.100231580482046       51.10023176706676        51.10023195365136        51.10023214023602        51.100232326820674       51.10023251340533        51.10023269998999        51.10023288657459        51.10023307315919        51.1002332597439         51.100233446014954       51.10023294817927        51.10023245034364        51.10023195250801        51.10023145467238        51.100230956836754       51.100230459001125       51.10022996116544        51.10022946332987        51.10022896549418        51.100229760465254       51.100232724068974       51.10023568767269        51.10023865127641        51.10024161488013        51.10024457848391        51.10024754208757        51.10025050569135        51.100253469295126       51.10025643289879        51.10025747509263        51.10025790844884        51.10025834180499        51.10025877516114        51.100259208517286       51.100259641873436       51.100260075229585       51.100260508585734       51.10026094194188        51.10026137529803        51.10026073218194        51.100253006356866       51.10024528053185        51.10023755470684        51.100229828881766       51.10022210305675        51.10021437723168        51.100206651406666       51.100198925581594       51.10019119975658        51.10018439719295        51.10017772327069        51.100171049348546       51.10016437542629        51.10015770150409        51.10015102758189        51.10014435365969        51.100137679737486       51.10014371863389        51.10015446241084        51.10016520618768        51.10017594996464        51.10018669374159        51.10019743751843        51.10020818129533        51.100218925072284       51.10022164733266        51.10020300396042        51.10018436058817        51.10016571721599        51.10014707384374        51.100128430471614       51.10010978709931        51.10009114372713        51.10007250035494        51.100053856982754       51.10003521361051        51.100016570238324       51.09999792686608        51.09997928349384        51.09996458020362        51.099968483209864       51.09997238621611        51.0999657129704         51.099949178550105       51.099937394799156       51.09995064882804        51.09996390285687        51.099977156885814       51.0999904109147         51.10000366494353        51.100016918972415       51.1000301730013         51.10004342703019        51.10005668105907        51.10006993508796        51.10008318911679        51.10009644314573        51.10010969717462        51.10011412548158        51.10010138368284        51.10008864188404        51.10007590008536        51.10006315828656        51.100050416487875       51.10003767468908        51.10002493289039        51.10001219109165        51.09999944929291        51.09998670749411        51.099973965695426       51.099961223896685       51.09994848209794        51.099943903632095       51.099960561482476       51.09996536571492        51.09994725908075        51.0999435001072         51.0999558414772         51.099968182847135       51.09998052421713        51.099992865587126       51.10000520695712        51.100017548327116       51.10002988969711        51.10004223106711        51.1000545724371         51.1000669138071         51.10007925517709        51.10009159654709        51.10010393791708        51.10010814665452        51.100095553268034       51.10008295988155        51.100070366495004       51.100057773108574       51.100045179721974       51.10003258633549        51.100019992948944       51.10000739956246        51.09999480617597        51.09998221278943        51.09996961940294        51.0999570260164         51.09994443262991        51.099931839243425       51.099941606724656       51.09994662537076        51.09992897314004        51.09993939937817        51.09995171161597        51.09996402385366        51.0999763360914         51.09998864832909        51.10000096056683        51.10001327280452        51.10002558504226        51.100037897280004       51.10005020951769        51.100062521755376       51.10007483399312        51.10008714623086        51.10009945846855        51.10010604071948        51.10009221435649        51.10007838799345        51.100064561630404       51.10005073526736        51.10003690890437        51.100023082541384       51.10000925617834        51.09999542981535        51.09998160345236        51.09996777708932        51.099953950726274       51.09994012436323        51.09992629800024        51.0999124716372         51.099918427827504       51.09993500662006        51.099942719196406       51.09995938093073        51.099984876392284       51.10001037185384        51.10003586731534        51.10006136277684        51.100086858238456       51.100112353699956       51.10013784916151        51.10016334462301        51.10018884008457        51.10021433554607        51.10023983100763        51.100265326469184       51.100290821930685       51.10031631739224        51.10029374604824        51.10026686290837        51.1002399797685         51.100213096628636       51.10018621348877        51.1001593303489         51.100132447209035       51.10010556406917        51.1000786809293         51.10005179778943        51.100024914649566       51.0999980315097         51.09997114836983        51.099944265229965       51.09992381698521        51.099916097651885       51.09991990501101        51.099930620975044       51.099957508644366       51.09998439631363        51.10001128398301        51.10003817165227        51.10006505932154        51.100091946990915       51.10011883466018        51.100145722329444       51.10017260999882        51.10019949766814        51.100226385337464       51.10025327300673        51.10028016067611        51.10030704834537        51.10030334802292        51.100276337769685       51.100249327516394       51.10022231726316        51.100195307009926       51.10016829675658        51.100141286503344       51.10011427625011        51.100087265996876       51.10006025574353        51.100033245490295       51.100006235237004       51.09997922498371        51.099952214730536       51.099925204477245       51.0999173167703         51.09991681086194        51.099928126259556       51.09995259785245        51.09998109287051        51.10000958788851        51.10003808290651        51.10006657792451        51.10009507294251        51.100123567960566       51.100152062978566       51.100180557996566       51.10020905301462        51.100237548032624       51.100266043050624       51.100294538068624       51.100323033086624       51.10034236470955        51.10032316277773        51.100303960845906       51.100284758914086       51.100265556982265       51.100246355050444       51.10022715311868        51.1002079511868         51.10018874925504        51.10016954732316        51.10015034539134        51.10013114345958        51.100111941527814       51.10009273959594        51.100073537664116       51.10004090271207        51.10000000000008
7                        50.20303372731286        50.350952102910924       50.47832290261073        50.58921746504228        50.67862956975034        50.76116228286702        50.82173992458621        50.8824545182826         50.92880499106832        50.96807877925096        51.00735256743354        51.0236631303722         51.039973693310856       51.05526014663934        51.06363908623598        51.072018025832506       51.07913965678864        51.082996883552994       51.086854110317404       51.09077855934686        51.0926055118498         51.09397916982357        51.0953528277974         51.09672648577123        51.097568557128625       51.09811354719443        51.09852643247939        51.09893931776435        51.09925762224947        51.09939511850553        51.099532614761586       51.099670111017645       51.099790532633165       51.09984678620714        51.0998745549939         51.09990233707043        51.09993483516291        51.09996733325545        51.09999003531999        51.09999657687354        51.10000351669049        51.10001045650745        51.100017396324404       51.10002433614136        51.10003092977746        51.10003029169718        51.1000296536169         51.10002901553656        51.100028377456226       51.10002795374788        51.10003260424912        51.10003725475042        51.10003652908193        51.10003363029438        51.10003073150676        51.100027832719206       51.100029282729          51.10003093757513        51.1000325924212         51.10003326048036        51.100030807048824       51.10002835361723        51.10003124036126        51.100035987370404       51.100040734379604       51.10004548138875        51.10005022839795        51.10005190190907        51.1000430113387         51.10003412076833        51.100025230198014       51.1000163396277         51.10000744905733        51.099998558487016       51.099989667916645       51.09998172284986        51.09998073102997        51.099979739210085       51.09997874739025        51.09997791364691        51.0999773347952         51.099976755943544       51.0999841829821         51.099993546079986       51.100002909177874       51.10001227227576        51.10002163537365        51.100030998471595       51.100040361569484       51.10004972466737        51.10005908776526        51.10006845086315        51.10007781396109        51.10008717705898        51.10009654015687        51.10009359548019        51.10008917546486        51.100084755449416       51.100080335434086       51.1000759154187         51.100071495403256       51.10008474034191        51.10010869215256        51.10013264396321        51.10015659577391        51.10018054758456        51.100204499395204       51.10022845120591        51.100252403016555       51.10025378881289        51.100244892361275       51.10023599590966        51.10022709945804        51.10021820300642        51.1002093065548         51.100200410103184       51.100191513651566       51.10018645130231        51.1001889244821         51.100191397661945       51.10019387084185        51.1001963440217         51.10020004822371        51.10021167721726        51.100223306210864       51.10023493520441        51.10024656419796        51.100258193191564       51.10026982218511        51.10028145117872        51.100293080172264       51.100302184287955       51.10030055890604        51.10029893352413        51.10029730814216        51.100295682760304       51.10029405737839        51.10029243199642        51.10029080661457        51.100289181232654       51.10028755585074        51.10028572988847        51.100283796812334       51.1002818637362         51.10027993066012        51.100277997584044       51.10027606450791        51.10027413143183        51.1002721983557         51.10027026527962        51.100268332203484       51.10026748163705        51.10026763730883        51.1002677929805         51.10026794865229        51.10026810432396        51.10026825999569        51.10026841566736        51.100268571339086       51.100268727010814       51.10026887140259        51.10026893109722        51.10026899079185        51.100269050486474       51.10026911018116        51.100269169875844       51.10026922957047        51.1002692892651         51.100269348959785       51.10026940865441        51.1002694683491         51.10026949379346        51.10026949855853        51.1002695033236         51.10026950808867        51.1002695128538         51.10026951761881        51.10026952238388        51.10026952714895        51.10026953191408        51.1002695373578         51.100269560083916       51.100269582810085       51.100269605536255       51.100269628262424       51.10026965098854        51.100269673714706       51.100269696440876       51.100269719167045       51.10026974189316        51.10026976461933        51.10026993975782        51.10027017049845        51.10027040123907        51.1002706319797         51.10027086272032        51.10027109346095        51.10027132420163        51.10027155494225        51.10027178568288        51.10027201726416        51.10027225815418        51.10027249904431        51.10027273993444        51.10027298082451        51.10027322171459        51.100273462604775       51.10027370349485        51.10027394438498        51.10027418527511        51.10027442582401        51.10027392201948        51.10027341821507        51.10027291441065        51.10027241060618        51.10027190680171        51.10027140299729        51.10027089919282        51.10027039538835        51.100269891583935       51.10027078764699        51.10027403193334        51.100277276219686       51.100280520505976       51.100283764792266       51.100287009078556       51.1002902533649         51.10029349765125        51.10029674193754        51.10029998622383        51.100301021598625       51.10030135703488        51.10030169247119        51.1003020279075         51.10030236334376        51.10030269878007        51.10030303421638        51.100303369652636       51.10030370508895        51.10030404052526        51.10030321952149        51.10029478965578        51.10028635979012        51.10027792992446        51.10026950005886        51.10026107019314        51.100252640327426       51.100244210461824       51.100235780596165       51.100227350730506       51.10021993381196        51.10021265803118        51.10020538225035        51.10019810646958        51.10019083068886        51.10018355490803        51.100176279127254       51.10016900334642        51.100175542346165       51.10018719405093        51.1001988457557         51.100210497460466       51.10022214916523        51.10023380087           51.10024545257477        51.100257104279535       51.10025993838991        51.10023928648235        51.10021863457473        51.10019798266717        51.10017733075961        51.1001566788521         51.10013602694448        51.10011537503698        51.100094723129416       51.100074071221854       51.10005341931429        51.10003276740673        51.10001211549917        51.099991463591664       51.09997511702045        51.09997910159143        51.099983086162354       51.0999758217381         51.09995806888128        51.09994548021774        51.09996010875784        51.09997473729794        51.09998936583804        51.1000039943782         51.1000186229183         51.1000332514584         51.100047879998556       51.1000625085386         51.100077137078756       51.100091765618856       51.100106394158956       51.10012102269911        51.10013565123916        51.10014049218444        51.100126291736615       51.10011209128885        51.100097890841084       51.10008369039326        51.100069489945554       51.10005528949779        51.10004108905002        51.10002688860226        51.100012688154436       51.09999848770667        51.09998428725896        51.0999700868112         51.09995588636343        51.09995055055242        51.09996827544842        51.09997338060248        51.099954094112945       51.09995037764787        51.09996413321187        51.099977888775754       51.09999164433975        51.10000539990364        51.10001915546758        51.10003291103152        51.10004666659546        51.100060422159345       51.100074177723286       51.10008793328723        51.10010168885117        51.10011544441511        51.10012919997905        51.100133876708014       51.100119796446506       51.10010571618511        51.100091635923604       51.10007755566221        51.1000634754007         51.10004939513925        51.1000353148778         51.10002123461635        51.1000071543549         51.09999307409339        51.099978993831996       51.099964913570545       51.09995083330904        51.09993675304759        51.09994693276019        51.09995221252359        51.09993339006837        51.09994505049883        51.09995875843083        51.09997246636283        51.09998617429483        51.09999988222677        51.10001359015871        51.10002729809071        51.10004100602271        51.100054713954705       51.10006842188659        51.10008212981859        51.10009583775059        51.10010954568247        51.10012325361453        51.10013065426165        51.10011559012037        51.1001005259792         51.10008546183792        51.10007039769664        51.10005533355542        51.10004026941414        51.100025205272914       51.100010141131634       51.09999507699041        51.09998001284919        51.09996494870791        51.09994988456663        51.0999348204254         51.09991975628412        51.09992607392695        51.09994393155165        51.09995297079013        51.09997158106199        51.09999963891511        51.100027696768166       51.10005575462128        51.100083812474395       51.10011187032751        51.100139928180624       51.10016798603374        51.1001960438868         51.10022410173991        51.100252159593026       51.10028021744614        51.100308275299255       51.10033633315231        51.100364391005485       51.10033984588779        51.100310582060956       51.10028131823418        51.100252054407406       51.100222790580574       51.10019352675374        51.10016426292697        51.10013499910019        51.10010573527336        51.100076471446584       51.10004720761981        51.10001794379298        51.0999886799662         51.09995941613943        51.099936990788535       51.09992809267521        51.09993243721294        51.09994445936741        51.09997367881334        51.10000289825928        51.10003211770521        51.100061337151146       51.10009055659708        51.100119776043016       51.10014899548895        51.10017821493494        51.10020743438088        51.10023665382687        51.10026587327275        51.10029509271874        51.10032431216467        51.10035353161061        51.10034953272094        51.10032021941663        51.10029090611238        51.100261592808124       51.10023227950387        51.100202966199504       51.10017365289525        51.100144339591          51.100115026286744       51.100085712982434       51.10005639967818        51.10002708637387        51.09999777306956        51.099968459765364       51.099939146461054       51.09993023486237        51.09992947914378        51.09994178939979        51.09996834644505        51.09999926044054        51.100030174436085       51.10006108843157        51.10009200242712        51.100122916422606       51.100153830418094       51.10018474441364        51.10021565840913        51.10024657240467        51.10027748640016        51.10030840039565        51.10033931439119        51.10037022838674        51.100390986620084       51.10036903823527        51.100347089850345       51.10032514146542        51.10030319308055        51.10028124469568        51.10025929631087        51.10023734792594        51.10021539954107        51.1001934511562         51.10017150277133        51.10014955438646        51.10012760600159        51.100105657616666       51.10008370923185        51.10004653899216        51.10000000000008
8                        50.140348138633044       50.290238500165          50.42043753693957        50.53464248425621        50.628039796498115       50.71465917569054        50.779589009728795       50.844662066676165       50.895368917450185       50.93900178198021        50.982634646510235       51.00156216554109        51.02048968457194        51.038316130058945       51.04871367750525        51.05911122495161        51.06807117003541        51.07329860662628        51.07852604321721        51.08383699897411        51.08655879865108        51.0887104841421         51.090862169633056       51.09301385512396        51.094427541491086       51.09542510893425        51.096226589515084       51.09702807009603        51.09767126621534        51.098011873085284       51.09835247995534        51.09869308682539        51.09900152661794        51.09917374967608        51.099284292234245       51.09939486220787        51.09951516084391        51.099635459479885       51.09972649096403        51.099767786883206       51.099806506935465       51.09984522698767        51.09988394703993        51.09992266709219        51.099960031366834       51.099969073453224       51.0999781155395         51.09998715762572        51.09999619971205        51.10000543621311        51.10001927453618        51.100033112859194       51.10003650442388        51.100035673270554       51.10003484211711        51.100034010963725       51.100038455536776       51.100043148606176       51.10004784167563        51.100050872843894       51.100048646941445       51.10004642103894        51.10005040987926        51.100056563642624       51.100062717406104       51.10006887116947        51.10007502493289        51.10007774735959        51.10006867575879        51.100059604157934       51.100050532557134       51.100041460956334       51.10003238935542        51.10002331775462        51.10001424615382        51.10000624931729        51.10000615631293        51.10000606330857        51.10000597030427        51.10000562086185        51.10000485792352        51.100004094985195       51.100011856748495       51.100021680034956       51.100031503321475       51.10004132660799        51.10005114989451        51.10006097318097        51.10007079646749        51.10008061975401        51.10009044304047        51.10010026632699        51.10011008961345        51.10011991289997        51.10012973618643        51.10012669821981        51.10012211856872        51.10011753891763        51.10011295926648        51.10010837961539        51.1001037999643         51.10011733494878        51.100141849360966       51.10016636377304        51.10019087818523        51.10021539259742        51.10023990700955        51.100264421421684       51.10028893583387        51.100290541007325       51.10028170754197        51.10027287407655        51.10026404061125        51.100255207145835       51.10024637368048        51.10023754021512        51.10022870674976        51.100223802473465       51.10022662060942        51.10022943874537        51.10023225688133        51.10023507501728        51.10023912829922        51.100251132920164       51.100263137541106       51.10027514216199        51.100287146782875       51.10029915140382        51.10031115602476        51.1003231606457         51.10033516526664        51.10034457582526        51.10034296288683        51.100341349948394       51.100339737009904       51.10033812407141        51.10033651113298        51.10033489819443        51.100333285256          51.100331672317566       51.100330059379075       51.100328187015805       51.10032617611466        51.100324165213465       51.100322154312266       51.10032014341107        51.10031813250987        51.10031612160873        51.10031411070747        51.10031209980633        51.10031008890519        51.10030918659652        51.10030931477098        51.100309442945445       51.10030957112002        51.100309699294485       51.10030982746895        51.10030995564347        51.10031008381793        51.10031021199245        51.1003103311765         51.10031038285467        51.10031043453279        51.1003104862109         51.10031053788907        51.10031058956724        51.100310641245414       51.10031069292353        51.10031074460164        51.100310796279814       51.100310847957985       51.100310877144295       51.10031089275071        51.10031090835713        51.10031092396355        51.10031093956991        51.10031095517638        51.1003109707828         51.10031098638922        51.10031100199558        51.10031101806044        51.1003110458002         51.1003110735399         51.10031110127966        51.10031112901936        51.10031115675906        51.100311184498764       51.100311212238466       51.10031123997817        51.10031126771793        51.10031129545757        51.10031147456914        51.10031170890318        51.100311943237216       51.100312177571254       51.10031241190535        51.10031264623939        51.100312880573426       51.10031311490752        51.10031334924156        51.10031358785045        51.10031387380053        51.10031415975061        51.1003144457008         51.10031473165088        51.100315017601076       51.100315303551156       51.10031558950129        51.10031587545143        51.100316161401565       51.100316446997795       51.100315960611624       51.10031547422557        51.10031498783951        51.10031450145334        51.10031401506728        51.10031352868117        51.100313042295056       51.10031255590894        51.10031206952283        51.1003130153357         51.10031636360634        51.10031971187698        51.100323060147616       51.1003264084182         51.10032975668889        51.10033310495953        51.10033645323011        51.10033980150075        51.100343149771334       51.100344108572244       51.10034431022109        51.10034451186982        51.100344713518666       51.100344915167454       51.1003451168163         51.10034531846509        51.10034552011393        51.100345721762665       51.10034592341151        51.10034494391107        51.100336192972804       51.100327442034654       51.100318691096504       51.100309940158354       51.10030118922009        51.10029243828194        51.10028368734379        51.10027493640558        51.10026618546743        51.10025850343146        51.10025097032968        51.100243437227846       51.100235904126066       51.100228371024286       51.10022083792251        51.10021330482067        51.10020577171889        51.100212482518714       51.10022446483674        51.10023644715477        51.1002484294728         51.100260411790885       51.100272394108856       51.10028437642694        51.10029635874497        51.100299147675514       51.100277449648104       51.10025575162069        51.10023405359334        51.10021235556587        51.10019065753852        51.10016895951111        51.1001472614837         51.100125563456345       51.10010386542899        51.10008216740158        51.10006046937417        51.10003877134676        51.10001707331941        51.0999998219894         51.10000356935262        51.100007316715846       51.09999980279167        51.09998178897388        51.099969083249334       51.09998435313423        51.09999962301907        51.10001489290397        51.100030162788926       51.10004543267377        51.100060702558665       51.10007597244356        51.10009124232846        51.1001065122133         51.100121782098256       51.1001370519831         51.100152321867995       51.10016759175289        51.1001725830007         51.1001575775515         51.10014257210236        51.100127566653214       51.100112561204014       51.10009755575493        51.10008255030573        51.10006754485664        51.10005253940744        51.10003753395824        51.1000225285091         51.100007523060015       51.099992517610815       51.09997751216167        51.099971617187975       51.099989422452495       51.099994526317914       51.09997508071126        51.099971635060285       51.09998614388917        51.10000065271805        51.100015161546935       51.10002967037576        51.100044179204644       51.10005868803347        51.100073196862354       51.10008770569124        51.10010221452012        51.10011672334895        51.10013123217783        51.10014574100671        51.10016024983554        51.10016516321525        51.10015025227267        51.1001353413302         51.10012043038756        51.10010551944504        51.10009060850251        51.10007569755999        51.10006078661735        51.10004587567482        51.1000309647323         51.100016053789716       51.10000114284719        51.099986231904666       51.099971320962084       51.0999564100195         51.09996642304196        51.09997168067582        51.09995272236381        51.09996509329994        51.09997956858689        51.09999404387372        51.100008519160724       51.10002299444761        51.1000374697345         51.10005194502139        51.10006642030834        51.10008089559523        51.100095370882116       51.10010984616906        51.10012432145595        51.10013879674284        51.10015327202973        51.10016117132352        51.100145648764794       51.10013012620607        51.100114603647285       51.100099081088615       51.10008355852989        51.10006803597116        51.100052513412436       51.10003699085371        51.10002146829504        51.100005945736314       51.09999042317759        51.099974900618804       51.09995937806019        51.09994385550141        51.09995019438412        51.0999684007852         51.09997848615001        51.09999824384579        51.100027549113804       51.10005685438182        51.10008615964989        51.100115464917906       51.10014477018598        51.100174075453936       51.10020338072201        51.10023268599008        51.100261991258094       51.10029129652611        51.10032060179418        51.100349907062196       51.10037921233027        51.10040851759828        51.10038323404308        51.10035305363948        51.10032287323577        51.10029269283217        51.10026251242846        51.10023233202486        51.100202151621204       51.10017197121755        51.10014179081389        51.100111610410295       51.10008143000664        51.100051249602984       51.10002106919927        51.09999088879567        51.09996756495519        51.09995780413101        51.09996256757438        51.09997544695619        51.10000556508811        51.10003568322003        51.100065801352          51.10009591948392        51.10012603761584        51.100156155747754       51.10018627387967        51.10021639201159        51.100246510143506       51.100276628275424       51.10030674640734        51.10033686453926        51.100366982671176       51.10039710080315        51.100393007100024       51.10036284187464        51.10033267664926        51.10030251142382        51.10027234619844        51.100242180973055       51.10021201574767        51.10018185052229        51.100151685296964       51.100121520071525       51.100091354846086       51.10006118962076        51.10003102439532        51.10000085916994        51.099970693944556       51.099961012900565       51.09995982907748        51.09997226342665        51.099999333416065       51.100030879274016       51.100062425131966       51.10009397098992        51.10012551684781        51.10015706270576        51.10018860856371        51.10022015442172        51.100251700279614       51.100283246137565       51.100314791995515       51.100346337853466       51.10037788371142        51.10040942956937        51.10043026523795        51.10040606283235        51.10038186042675        51.100357658021096       51.1003334556155         51.1003092532099         51.1002850508043         51.10026084839865        51.10023664599305        51.10021244358745        51.100188241181854       51.100164038776256       51.10013983637066        51.10011563396506        51.100091431559406       51.10005077835228        51.10000000000008
9                        50.08671756804341        50.23756796696813        50.36943722761089        50.48577102203501        50.581985378775585       50.67157537719345        50.739916972818435       50.80840567887992        50.86272703815399        50.910079039260495       50.957431040367055       50.97876417651804        51.000097312669084       51.02027613108504        51.0326667602186         51.04505738935205        51.055854870644566       51.06251599406687        51.069177117489176       51.07593754952245        51.07963419231584        51.0826460474006         51.08565790248542        51.08866975757019        51.090726673050824       51.092241829736          51.09349182548459        51.09474182123313        51.09576212678826        51.096343338180304       51.09692454957246        51.09750576096445        51.09803754815272        51.098349101326846       51.09856016208448        51.0987712668084         51.09899797339551        51.09922467998268        51.09939876715788        51.09948278497603        51.099560488212774       51.099638191449515       51.09971589468631        51.09979359792305        51.09986871849594        51.09988988722836        51.099911055960774       51.099932224693134       51.099953393425494       51.099974719341105       51.099999765802295       51.100024812263484       51.100033381127446       51.10003528952831        51.10003719792917        51.10003910632997        51.10004716882298        51.10005552118491        51.100063873546844       51.10006979414402        51.10006802237069        51.10006625059725        51.10007140406174        51.10007896995222        51.100086535842706       51.10009410173319        51.100101667623676       51.10010546906494        51.10009633152009        51.10008719397524        51.10007805643045        51.1000689188856         51.10005978134075        51.100050643795896       51.100041506251046       51.10003355561503        51.10003433352426        51.100035111433385       51.100035889342564       51.100036018246385       51.10003510065559        51.10003418306479        51.10004221500378        51.10005241120189        51.10006260740005        51.10007280359821        51.100082999796314       51.10009319599442        51.10010339219252        51.10011358839063        51.10012378458879        51.10013398078689        51.100144176985          51.10015437318316        51.10016456938126        51.100161469079694       51.100156774920436       51.10015208076118        51.10014738660192        51.10014269244266        51.1001379982834         51.10015171412914        51.100176588428326       51.10020146272757        51.10022633702681        51.100251211326054       51.100276085625296       51.10030095992454        51.10032583422378        51.100327640927844       51.10031893683754        51.10031023274729        51.1003015286571         51.10029282456685        51.10028412047666        51.10027541638647        51.10026671229616        51.10026199899062        51.10026512915704        51.10026825932346        51.100271389489876       51.10027451965635        51.10027888155554        51.10029117282096        51.10030346408644        51.10031575535186        51.10032804661728        51.1003403378827         51.10035262914812        51.1003649204136         51.10037721167896        51.1003868596963         51.10038527520061        51.100383690704916       51.10038210620917        51.10038052171342        51.10037893721767        51.10037735272192        51.10037576822617        51.10037418373048        51.100372599234674       51.10037069806282        51.10036862777963        51.10036655749633        51.10036448721314        51.100362416929954       51.10036034664671        51.100358276363465       51.10035620608022        51.10035413579703        51.100352065513846       51.1003511202166         51.10035122064107        51.10035132106543        51.100351421489904       51.10035152191426        51.100351622338735       51.10035172276315        51.100351823187566       51.10035192361204        51.100352017339105       51.10035206077839        51.100352104217734       51.10035214765702        51.10035219109636        51.10035223453565        51.10035227797505        51.100352321414334       51.10035236485368        51.10035240829302        51.100352451732306       51.100352484051314       51.100352509656204       51.10035253526104        51.10035256086593        51.10035258647076        51.10035261207565        51.100352637680544       51.10035266328538        51.100352688890325       51.10035271477483        51.10035274778022        51.10035278078567        51.10035281379112        51.10035284679651        51.1003528798019         51.10035291280735        51.1003529458128         51.10035297881825        51.1003530118237         51.10035304482915        51.100353227531855       51.100353464846194       51.10035370216053        51.10035393947487        51.10035417678927        51.100354414103606       51.100354651417945       51.10035488873234        51.10035512604668        51.10035537086986        51.10035569884968        51.10035602682939        51.10035635480921        51.10035668278897        51.100357010768676       51.10035733874838        51.100357666728144       51.100357994707906       51.100358322687725       51.10035865030375        51.100358184531046       51.100357718758346       51.10035725298576        51.10035678721306        51.10035632144036        51.100355855667715       51.100355389895014       51.100354924122314       51.10035445834967        51.10035544240202        51.10035885847935        51.10036227455663        51.10036569063385        51.10036910671113        51.100372522788405       51.10037593886568        51.10037935494296        51.100382771020236       51.100386187097456       51.10038705819022        51.10038712285291        51.10038718751548        51.10038725217828        51.100387316840965       51.10038738150365        51.10038744616628        51.10038751082891        51.100387575491595       51.10038764015428        51.10038650922462        51.10037751182796        51.10036851443135        51.1003595170348         51.1003505196382         51.10034152224159        51.10033252484499        51.10032352744844        51.10031453005183        51.10030553265523        51.10029765382842        51.10028993085609        51.100282207883765       51.10027448491144        51.10026676193911        51.10025903896684        51.10025131599451        51.10024359302213        51.10025041187896        51.1002626125138         51.10027481314859        51.10028701378337        51.100299214418214       51.100311415053056       51.10032361568784        51.10033581632263        51.1003385328234         51.10031598795092        51.1002934430785         51.10027089820608        51.100248353333654       51.10022580846123        51.10020326358875        51.10018071871633        51.100158173843965       51.100135628971486       51.10011308409912        51.10009053922664        51.10006799435422        51.10004544948174        51.10002744753382        51.10003089869292        51.10003434985208        51.10002665282019        51.10000856134451        51.099995868414965       51.10001162781566        51.1000273872163         51.100043146617054       51.10005890601781        51.10007466541845        51.10009042481914        51.10010618421984        51.100121943620536       51.10013770302123        51.10015346242193        51.10016922182257        51.10018498122332        51.10020074062402        51.10020582876291        51.100190156368626       51.100174483974286       51.10015881158006        51.10014313918572        51.100127466791434       51.10011179439715        51.10009612200281        51.10008044960853        51.10006477721424        51.10004910481996        51.100033432425676       51.10001776003139        51.10000208763705        51.099995681916255       51.10001338277169        51.10001842803439        51.09999901236074        51.099995871270266       51.10001099283511        51.100026114399896       51.100041235964795       51.100056357529525       51.10007147909437        51.10008660065921        51.10010172222405        51.10011684378884        51.10013196535368        51.100147086918525       51.10016220848331        51.100177330048155       51.100192451613          51.10019755274743        51.10018195154299        51.100166350338554       51.10015074913417        51.100135147929734       51.100119546725296       51.100103945520914       51.100088344316475       51.10007274311204        51.100057141907655       51.10004154070322        51.100025939498835       51.100010338294396       51.09999473708996        51.099979135885576       51.09998888076723        51.09999406595284        51.09997516622866        51.09998813607592        51.10000324656693        51.10001835705782        51.10003346754877        51.10004857803972        51.10006368853067        51.10007879902162        51.100093909512566       51.10010902000357        51.10012413049452        51.10013924098541        51.10015435147636        51.10016946196731        51.10018457245826        51.1001929012906         51.100177075747524       51.10016125020445        51.100145424661264       51.10012959911819        51.10011377357512        51.10009794803199        51.10008212248886        51.10006629694573        51.10005047140271        51.10003464585958        51.10001882031645        51.10000299477332        51.099987169230246       51.099971343687116       51.099977641454814       51.09999601815974        51.10000707957988        51.10002781597433        51.100058102550236       51.100088389126256       51.10011867570222        51.100148962278126       51.10017924885415        51.100209535430054       51.100239822006074       51.10027010858198        51.100300395157944       51.10033068173391        51.10036096830993        51.100391254885835       51.10042154146174        51.10045182803776        51.100426049187035       51.1003952410303         51.10036443287356        51.10033362471677        51.10030281656003        51.100272008403294       51.1002412002465         51.100210392089764       51.10017958393303        51.10014877577623        51.10011796761944        51.10008715946276        51.100056351305966       51.10002554314917        51.10000153744727        51.0999909877296         51.099996144247825       51.10000978673139        51.10004052397602        51.10007126122059        51.10010199846528        51.10013273570985        51.10016347295448        51.100194210199106       51.100224947443735       51.10025568468836        51.10028642193299        51.10031715917768        51.10034789642225        51.10037863366688        51.100409370911564       51.100440108156135       51.10043595881132        51.100405223739926       51.10037448866842        51.100343753596974       51.10031301852547        51.100282283453964       51.100251548382516       51.10022081331107        51.10019007823962        51.10015934316806        51.10012860809661        51.10009787302516        51.10006713795366        51.10003640288227        51.10000566781076        51.099995269895715       51.09999361978885        51.10000599467935        51.10003325883304        51.10006507641833        51.10009689400357        51.100128711588866       51.100160529174104       51.10019234675934        51.10022416434458        51.10025598192988        51.100287799515115       51.100319617100354       51.10035143468565        51.10038325227083        51.100415069856126       51.100446887441365       51.10046752993844        51.10044117938696        51.10041482883537        51.10038847828383        51.10036212773224        51.1003357771807         51.10030942662917        51.100283076077574       51.10025672552604        51.100230374974444       51.10020402442291        51.100177673871315       51.100151323319835       51.10012497276824        51.100098622216706       51.10005471423494        51.10000000000008
10                       50.033086997453665       50.184897433771255       50.3184369182822         50.43689955981375        50.53593096105317        50.62849157869641        50.700244935908074       50.77214929108368        50.83008515885774        50.88115629654078        50.93222743422382        50.955966187494994       50.97970494076617        51.00223613211119        51.0166198429319         51.03100355375261        51.04363857125384        51.05173338150746        51.05982819176114        51.068038100070794       51.07270958598053        51.07658161065916        51.08045363533779        51.08432566001642        51.08702580461062        51.08905855053786        51.0907570614541         51.092455572370284       51.09385298736129        51.09467480327538        51.095496619189475       51.09631843510351        51.09707356968744        51.09752445297755        51.09783603193466        51.09814767140887        51.09848078594712        51.09881390048548        51.09907104335167        51.0991977830688         51.09931446949008        51.09943115591142        51.099547842332754       51.09966452875403        51.099777405625105       51.09981070100355        51.09984399638205        51.09987729176055        51.09991058713899        51.0999440024691         51.09998025706841        51.100016511667775       51.10003025783101        51.10003490578606        51.10003955374117        51.10004420169628        51.10005588210913        51.100067893763594       51.100079905418056       51.1000887154442         51.10008739779988        51.10008608015568        51.100092398244215       51.10010137626182        51.100110354279366       51.100119332296856       51.10012831031446        51.10013319077029        51.10012398728139        51.100114783792606       51.10010558030376        51.10009637681486        51.100087173326074       51.10007796983717        51.10006876634827        51.10006086191294        51.1000625107356         51.100064159558315       51.10006580838103        51.100066415631034       51.10006534338777        51.10006427114439        51.100072573259126       51.10008314236882        51.10009371147862        51.100104280588425       51.100114849698116       51.10012541880786        51.10013598791761        51.100146557027415       51.100157126137105       51.10016769524685        51.1001782643566         51.10018883346635        51.100199402576095       51.10019623993958        51.10019143127215        51.10018662260478        51.1001818139373         51.10017700526993        51.10017219660244        51.1001860933095         51.1002113274958         51.100236561682095       51.10026179586845        51.100287030054744       51.1003122642411         51.10033749842739        51.10036273261369        51.10036474084836        51.100356166133224       51.100347591418085       51.10033901670306        51.10033044198792        51.10032186727284        51.10031329255776        51.100304717842675       51.10030019550783        51.10030363770471        51.1003070799016         51.10031052209848        51.10031396429537        51.1003186348118         51.100331212721755       51.10034379063177        51.10035636854161        51.10036894645157        51.100381524361524       51.10039410227148        51.100406680181436       51.10041925809139        51.10042914356734        51.10042758751439        51.10042603146138        51.100424475408374       51.100422919355424       51.10042136330242        51.10041980724941        51.10041825119646        51.10041669514351        51.1004151390905         51.10041320910989        51.1004110794446         51.100408949779364       51.10040682011413        51.10040469044884        51.10040256078355        51.10040043111832        51.10039830145308        51.10039617178779        51.10039404212256        51.1003930538368         51.100393126511165       51.10039319918553        51.10039327185984        51.10039334453421        51.10039341720852        51.10039348988289        51.1003935625572         51.10039363523151        51.10039370350171        51.10039373870217        51.10039377390268        51.10039380910314        51.10039384430365        51.10039387950417        51.10039391470468        51.1003939499052         51.10039398510571        51.10039402030617        51.10039405550674        51.10039409095839        51.100394126561696       51.100394162165          51.10039419776831        51.100394233371674       51.10039426897504        51.100394304578344       51.10039434018165        51.100394375785015       51.10039441148916        51.1003944497603         51.10039448803144        51.10039452630258        51.10039456457372        51.10039460284486        51.100394641116          51.100394679387136       51.100394717658276       51.100394755929415       51.10039479420061        51.10039498049446        51.10039522078915        51.10039546108379        51.10039570137843        51.10039594167313        51.10039618196771        51.100396422262406       51.100396662557046       51.100396902851685       51.100397153889276       51.10039752389861        51.10039789390805        51.10039826391744        51.10039863392683        51.10039900393622        51.100399373945606       51.10039974395494        51.10040011396438        51.10040048397377        51.1004008536097         51.100400408450355       51.10039996329118        51.10039951813195        51.10039907297272        51.10039862781343        51.10039818265426        51.10039773749497        51.10039729233574        51.10039684717651        51.10039786946845        51.10040135335237        51.10040483723628        51.1004083211202         51.100411805004114       51.10041528888803        51.100418772771945       51.10042225665586        51.10042574053972        51.10042922442358        51.10043000780826        51.10042993548484        51.10042986316137        51.100429790837836       51.10042971851436        51.10042964619089        51.10042957386747        51.100429501544          51.100429429220526       51.10042935689705        51.10042807453817        51.10041883068311        51.10040958682805        51.1004003429731         51.1003910991181         51.100381855263095       51.100372611408034       51.100363367553086       51.10035412369808        51.10034487984302        51.10033680422532        51.1003288913825         51.100320978539685       51.10031306569681        51.10030515285399        51.10029724001117        51.1002893271683         51.10028141432542        51.10028834123921        51.100300760190805       51.100313179142404       51.100325598093946       51.1003380170456         51.10035043599714        51.10036285494874        51.10037527390034        51.10037791797129        51.100354526253795       51.100331134536304       51.10030774281881        51.10028435110138        51.100260959383945       51.100237567666454       51.10021417594896        51.10019078423147        51.10016739251404        51.100144000796604       51.10012060907911        51.10009721736162        51.10007382564419        51.10005507307818        51.10005822803328        51.100061382988315       51.10005350284882        51.100035333715084       51.10002265358065        51.10003890249709        51.100055151413585       51.10007140033008        51.100087649246575       51.10010389816307        51.100120147079565       51.10013639599606        51.100152644912555       51.100168893829164       51.10018514274566        51.10020139166204        51.10021764057859        51.10023388949509        51.10023907452518        51.10022273518575        51.10020639584627        51.100190056506904       51.10017371716742        51.10015737782794        51.100141038488516       51.10012469914909        51.10010835980967        51.10009202047024        51.100075681130875       51.10005934179139        51.10004300245191        51.10002666311249        51.10001974664465        51.10003734309083        51.10004232975098        51.10002294401022        51.10002010748019        51.10003584178105        51.10005157608174        51.10006731038254        51.100083044683345       51.10009877898415        51.10011451328489        51.100130247585696       51.10014598188644        51.100161716187245       51.10017745048799        51.10019318478879        51.100208919089596       51.10022465339034        51.100229942279555       51.1002136508132         51.10019735934702        51.10018106788067        51.10016477641443        51.100148484948136       51.1001321934819         51.100115902015546       51.10009961054931        51.10008331908307        51.10006702761672        51.10005073615042        51.100034444684184       51.10001815321783        51.10000186175159        51.10001133849261        51.100016451229976       51.09999761009345        51.1000111788519         51.10002692454697        51.10004267024186        51.10005841593693        51.10007416163188        51.10008990732683        51.10010565302184        51.10012139871691        51.10013714441186        51.10015289010687        51.10016863580188        51.10018438149689        51.10020012719178        51.10021587288685        51.10022463125779        51.100208502730254       51.10019237420278        51.10017624567524        51.100160117147766       51.10014398862029        51.10012786009281        51.100111731565335       51.1000956030378         51.10007947451027        51.100063345982846       51.10004721745531        51.10003108892778        51.10001496040036        51.09999883187277        51.10000508852528        51.10002363553423        51.10003567300964        51.10005738810281        51.10008865598667        51.10011992387058        51.10015119175449        51.10018245963835        51.10021372752226        51.100244995406115       51.10027626329003        51.10030753117394        51.100338799057795       51.10037006694171        51.10040133482562        51.100432602709475       51.10046387059333        51.1004951384773         51.10046886433105        51.10043742842117        51.100405992511355       51.10037455660142        51.10034312069155        51.10031168478173        51.100280248871854       51.10024881296192        51.100217377052104       51.10018594114223        51.100154505232354       51.100123069322535       51.1000916334126         51.100060197502785       51.1000355099394         51.10002417132819        51.10002972092127        51.100044126506475       51.100075482863815       51.100106839221155       51.10013819557855        51.10016955193589        51.100200908293175       51.100232264650515       51.100263621007855       51.100294977365195       51.100326333722535       51.10035769007993        51.100389046437215       51.100420402794555       51.10045175915195        51.100483115509235       51.100478910522725       51.100447605605154       51.10041630068764        51.10038499577007        51.1003536908525         51.10032238593493        51.10029108101736        51.10025977609985        51.100228471182334       51.10019716626471        51.10016586134719        51.10013455642962        51.10010325151205        51.10007194659454        51.10004064167697        51.100029526890864       51.100027410500275       51.10003972593205        51.100067184250065       51.100099273562705       51.10013136287523        51.100163452187815       51.10019554150034        51.10022763081287        51.10025972012545        51.10029180943803        51.10032389875056        51.10035598806314        51.10038807737567        51.100420166688195       51.100452256000835       51.10048434531336        51.100504794638994       51.10047629594146        51.10044779724399        51.100419298546456       51.10039079984898        51.10036230115145        51.100333802453974       51.1003053037565         51.10027680505897        51.10024830636149        51.10021980766396        51.10019130896649        51.100162810268955       51.10013431157148        51.10010581287395        51.10005865011766        51.10000000000008
11                       49.97945642686392        50.13222690057438        50.26743660895352        50.38802809759261        50.489876543330695       50.585407780199375       50.660572898997714       50.735892903287436       50.797443279561435       50.852233553821065       50.90702382808064        50.93316819847195        50.95931256886331        50.984196133137345       51.0005729256452         51.01694971815306        51.03142227186311        51.04095076894805        51.05047926603305        51.060138650619024       51.065784979645116       51.07051717391772        51.07524936819016        51.079981562462706       51.08332493617036        51.08587527133972        51.088022297423606       51.090169323507496       51.09194384793426        51.093006268370345       51.09406868880649        51.09513110924257        51.09610959122216        51.096699804628315       51.097111901784956       51.097524076009336       51.09796359849878        51.09840312098828        51.09874331954558        51.09891278116157        51.09906845076739        51.099224120373265       51.09937978997908        51.0995354595849         51.09968609275421        51.09973151477874        51.09977693680332        51.09982235882791        51.09986778085249        51.099913285597154       51.09996074833458        51.10000821107212        51.100027134534514       51.10003452204387        51.10004190955317        51.10004929706247        51.10006459539534        51.100080266342275       51.10009593728921        51.10010763674421        51.10010677322913        51.10010590971399        51.10011339242669        51.1001237825713         51.10013417271591        51.10014456286058        51.100154953005244       51.10016091247553        51.10015164304269        51.100142373609856       51.10013310417702        51.10012383474418        51.100114565311344       51.10010529587845        51.10009602644561        51.10008816821079        51.10009068794699        51.10009320768319        51.10009572741939        51.100096813015625       51.100095586119835       51.100094359224045       51.10010293151447        51.100113873535804       51.10012481555725        51.100135757578585       51.100146699599975       51.100157641621365       51.1001685836427         51.10017952566409        51.10019046768548        51.10020140970687        51.10021235172826        51.10022329374959        51.100234235770984       51.10023101079946        51.10022608762392        51.100221164448385       51.10021624127273        51.100211318097195       51.1002063949216         51.10022047248992        51.10024606656327        51.10027166063668        51.10029725471003        51.100322848783435       51.100348442856784       51.10037403693019        51.1003996310036         51.10040184076877        51.10039339542885        51.100384950088824       51.10037650474891        51.100368059408936       51.10035961406902        51.10035116872905        51.100342723389076       51.10033839202498        51.10034214625233        51.100345900479624       51.10034965470703        51.100353408934325       51.100358388068116       51.10037125262255        51.10038411717704        51.10039698173148        51.10040984628586        51.10042271084035        51.10043557539484        51.10044843994933        51.100461304503824       51.10047142743838        51.10046989982811        51.10046837221796        51.10046684460764        51.10046531699743        51.10046378938716        51.1004622617769         51.10046073416663        51.10045920655648        51.10045767894616        51.1004557201569         51.10045353110962        51.100451342062286       51.10044915301506        51.100446963967784       51.10044477492045        51.10044258587317        51.10044039682589        51.10043820777855        51.10043601873127        51.10043498745705        51.10043503238137        51.100435077305576       51.10043512222984        51.1004351671541         51.10043521207831        51.10043525700257        51.10043530192689        51.100435346851214       51.10043538966431        51.10043541662594        51.100435443587685       51.100435470549314       51.10043549751106        51.10043552447269        51.10043555143437        51.100435578396          51.10043560535769        51.100435632319375       51.10043565928106        51.100435697865464       51.10043574346719        51.10043578906897        51.10043583467075        51.10043588027247        51.10043592587431        51.10043597147609        51.10043601707787        51.10043606267965        51.100436108203496       51.100436151740325       51.100436195277155       51.1004362388141         51.10043628235093        51.100436325887756       51.10043636942464        51.10043641296147        51.100436456498414       51.100436500035244       51.10043654357207        51.10043673345717        51.10043697673211        51.10043722000705        51.10043746328199        51.10043770655699        51.10043794983193        51.10043819310687        51.100438436381864       51.10043867965675        51.100438936908745       51.1004393489477         51.10043976098672        51.10044017302579        51.1004405850648         51.10044099710382        51.10044140914283        51.10044182118179        51.10044223322086        51.10044264525993        51.100443056915594       51.10044263236978        51.10044220782396        51.1004417832782         51.100441358732326       51.100440934186565       51.10044050964075        51.10044008509493        51.10043966054917        51.10043923600335        51.10044029653477        51.100443848225325       51.10044739991588        51.10045095160643        51.10045450329699        51.10045805498754        51.100461606678095       51.10046515836865        51.100468710059204       51.1004722617497         51.10047295742618        51.10047274811666        51.100472538807026       51.10047232949751        51.100472120187874       51.10047191087824        51.100471701568665       51.10047149225909        51.10047128294946        51.10047107363988        51.100469639851724       51.10046014953821        51.10045065922486        51.1004411689114         51.100431678598          51.1004221882846         51.10041269797114        51.100403207657735       51.100393717344275       51.10038422703087        51.100375954622336       51.10036785190891        51.100359749195604       51.10035164648224        51.10034354376887        51.100335441055506       51.10032733834214        51.100319235628774       51.10032627059945        51.10033890786781        51.100351545136164       51.10036418240452        51.10037681967293        51.10038945694123        51.100402094209585       51.10041473147794        51.100417303119116       51.10039306455661        51.10036882599411        51.10034458743161        51.100320348869104       51.1002961103066         51.1002718717441         51.100247633181596       51.10022339461915        51.10019915605665        51.10017491749409        51.100150678931584       51.10012644036908        51.10010220180658        51.1000826986226         51.10008555737352        51.10008841612455        51.10008035287734        51.10006210608566        51.100049438746225       51.10006617717852        51.10008291561087        51.10009965404316        51.10011639247546        51.10013313090781        51.1001498693401         51.100166607772394       51.10018334620469        51.10020008463698        51.10021682306933        51.10023356150157        51.10025029993392        51.10026703836621        51.100272320287445       51.10025531400282        51.10023830771826        51.10022130143369        51.10020429514907        51.100187288864504       51.10017028257994        51.10015327629537        51.10013627001075        51.100119263726185       51.10010225744162        51.100085251157054       51.10006824487249        51.10005123858787        51.10004381137293        51.100061303409916       51.100066231467395       51.10004687565964        51.10004434369017        51.10006069072688        51.10007703776364        51.100093384800346       51.10010973183705        51.100126078873814       51.100142425910576       51.10015877294728        51.100175119984044       51.10019146702075        51.10020781405751        51.100224161094275       51.10024050813098        51.100256855167686       51.10026233181168        51.10024535008347        51.10022836835543        51.10021138662722        51.10019440489913        51.10017742317092        51.10016044144277        51.100143459714616       51.100126477986464       51.10010949625837        51.10009251453022        51.100075532802066       51.10005855107397        51.10004156934576        51.10002458761761        51.100033796217986       51.10003883650711        51.1000200539583         51.10003422162788        51.100050602527006       51.10006698342596        51.10008336432497        51.10009974522404        51.10011612612311        51.10013250702207        51.10014888792114        51.100165268820206       51.10018164971922        51.10019803061823        51.1002144115173         51.10023079241631        51.10024717331538        51.100256361224865       51.100239929712984       51.10022349820116        51.10020706668928        51.100190635177285       51.10017420366546        51.10015777215358        51.1001413406417         51.10012490912982        51.100108477617994       51.100092046106056       51.10007561459423        51.100059183082294       51.10004275157041        51.10002632005853        51.10003253559586        51.10005125290877        51.100064266439574       51.10008696023135        51.1001192094231         51.10015145861496        51.10018370780682        51.10021595699857        51.10024820619043        51.10028045538223        51.100312704574094       51.1003449537659         51.1003772029577         51.100409452149506       51.10044170134131        51.100473950533114       51.10050619972492        51.10053844891672        51.100511679475005       51.10047961581199        51.100447552149035       51.10041548848608        51.100383424823065       51.10035136116011        51.10031929749715        51.10028723383414        51.10025517017118        51.100223106508224       51.100191042845154       51.10015897918231        51.1001269155193         51.100094851856284       51.100069482431536       51.100057354926776       51.10006329759477        51.10007846628167        51.100110441751724       51.100142417221775       51.10017439269183        51.10020636816188        51.10023834363187        51.100270319101924       51.100302294571975       51.100334270042026       51.10036624551208        51.10039822098213        51.10043019645218        51.10046217192223        51.10049414739228        51.100526122862334       51.100521862234075       51.100489987470496       51.10045811270686        51.10042623794317        51.10039436317953        51.10036248841584        51.10033061365226        51.100298738888625       51.10026686412505        51.100234989361354       51.10020311459766        51.10017123983408        51.10013936507045        51.10010749030681        51.100075615543176       51.10006378388596        51.1000612012117         51.100073457184635       51.100101109667094       51.10013347070702        51.10016583174689        51.10019819278676        51.100230553826634       51.10026291486645        51.10029527590632        51.10032763694625        51.10035999798606        51.10039235902593        51.1004247200658         51.100457081105674       51.100489442145545       51.100521803185416       51.100542059339546       51.100511412496076       51.10048076565266        51.10045011880919        51.10041947196578        51.10038882512225        51.10035817827884        51.10032753143537        51.1002968845919         51.100266237748485       51.100235590905015       51.1002049440616         51.10017429721813        51.10014365037466        51.10011300353125        51.10006258600038        51.10000000000008
12                       49.92582585627423        50.079556367377506       50.21643629962489        50.33915663537135        50.44382212560822        50.54232398170228        50.62090086208735        50.69963651549119        50.76480140026524        50.82331081110135        50.8818202219374         50.9103702094489         50.93892019696045        50.9661561341635         50.98452600835856        51.0028958825535         51.01920597247238        51.03016815638864        51.04113034030502        51.05223920116737        51.05886037330987        51.064452737176225       51.07004510104264        51.07563746490894        51.07962406773015        51.08269199214152        51.085287533393114       51.08788307464465        51.09003470850723        51.091337733465366       51.0926407584235         51.09394378338163        51.09514561275694        51.09587515627902        51.096387771635136       51.09690048060986        51.09744641105044        51.097992341491135       51.098415595739425       51.09862777925446        51.09882243204481        51.09901708483517        51.099211737625524       51.09940639041588        51.099594779883205       51.09965232855399        51.099709877224655       51.09976742589532        51.09982497456599        51.09988256872515        51.09994123960081        51.09999991047641        51.10002401123802        51.10003413830168        51.10004426536523        51.100054392428774       51.10007330868143        51.100092638920955       51.100111969160366       51.10012655804434        51.10012614865832        51.10012573927236        51.10013438660917        51.1001461888809         51.10015799115257        51.10016979342424        51.10018159569597        51.10018863418088        51.10017929880405        51.10016996342716        51.10016062805033        51.100151292673445       51.100141957296614       51.100132621919784       51.10012328654284        51.10011547450864        51.10011886515832        51.10012225580806        51.1001256464578         51.100127210400274       51.10012582885196        51.1001244473037         51.10013328976987        51.10014460470279        51.10015591963577        51.1001672345688         51.100178549501834       51.10018986443481        51.10020117936779        51.10021249430076        51.10022380923374        51.100235124166716       51.10024643909975        51.100257754032725       51.10026906896576        51.100265781659346       51.10026074397564        51.10025570629193        51.10025066860817        51.10024563092452        51.1002405932407         51.100254851670286       51.100280805630746       51.10030675959115        51.100332713551666       51.100358667512126       51.100384621472585       51.1004105754331         51.100436529393505       51.10043894068929        51.10043062472448        51.100422308759676       51.10041399279481        51.10040567683001        51.1003973608652         51.100389044900396       51.100380728935534       51.10037658854219        51.100380654800006       51.100384721057765       51.10038878731558        51.100392853573396       51.100398141324376       51.10041129252329        51.10042444372232        51.10043759492129        51.10045074612026        51.10046389731923        51.1004770485182         51.10049019971723        51.10050335091614        51.100513711309475       51.10051221214195        51.100510712974426       51.1005092138069         51.10050771463938        51.10050621547191        51.100504716304386       51.10050321713686        51.100501717969394       51.10050021880187        51.100498231203915       51.100495982774646       51.100493734345264       51.10049148591594        51.10048923748667        51.100486989057345       51.10048474062796        51.10048249219864        51.10048024376931        51.100477995339986       51.10047692107719        51.100476938251404       51.10047695542562        51.10047697259978        51.10047698977394        51.100477006948154       51.100477024122256       51.10047704129647        51.10047705847069        51.10047707582697        51.10047709454972        51.10047711327263        51.10047713199549        51.10047715071835        51.100477169441206       51.10047718816401        51.100477206886865       51.10047722560978        51.10047724433258        51.100477263055495       51.100477304772426       51.10047736037268        51.10047741597293        51.100477471573186       51.10047752717344        51.10047758277369        51.10047763837389        51.1004776939742         51.100477749574395       51.10047780491783        51.10047785372035        51.100477902522925       51.10047795132556        51.10047800012819        51.100478048930654       51.10047809773329        51.10047814653586        51.100478195338496       51.10047824414107        51.10047829294359        51.10047848641989        51.10047873267513        51.10047897893037        51.10047922518561        51.100479471440906       51.10047971769609        51.100479963951386       51.10048021020663        51.10048045646192        51.10048071992816        51.10048117399674        51.10048162806544        51.100482082134135       51.10048253620272        51.10048299027136        51.10048344434006        51.1004838984087         51.10048435247734        51.100484806546035       51.10048526022155        51.10048485628914        51.100484452356795       51.10048404842439        51.100483644492044       51.10048324055964        51.10048283662735        51.100482432694946       51.10048202876254        51.10048162483014        51.1004827236012         51.10048634309828        51.10048996259559        51.10049358209267        51.10049720158986        51.10050082108705        51.100504440584245       51.10050806008144        51.10051167957863        51.10051529907582        51.10051590704421        51.10051556074848        51.100515214452685       51.100514868157006       51.10051452186133        51.100514175565536       51.10051382926986        51.100513482974065       51.10051313667839        51.10051279038265        51.100511205165276       51.10050146839342        51.1004917316215         51.10048199484976        51.1004722580779         51.1004625213061         51.10045278453413        51.10044304776244        51.100433310990525       51.10042357421872        51.10041510501924        51.10040681243538        51.100398519851524       51.10039022726767        51.10038193468375        51.10037364209984        51.10036534951598        51.10035705693207        51.1003641999597         51.10037705554487        51.10038991112992        51.10040276671509        51.10041562230026        51.100428477885316       51.100441333470485       51.100454189055654       51.100456688266945       51.10043160285943        51.10040651745186        51.100381432044344       51.10035634663677        51.10033126122926        51.100306175821686       51.10028109041417        51.100256005006656       51.100230919599085       51.10020583419157        51.100180748784055       51.10015566337648        51.100130577969026       51.10011032416685        51.100112886713816       51.100115449260784       51.100107202905804       51.10008887845618        51.1000762239118         51.10009345185995        51.10011067980804        51.10012790775619        51.10014513570428        51.10016236365243        51.10017959160052        51.100196819548614       51.10021404749676        51.10023127544491        51.100248503393004       51.100265731341096       51.10028295928919        51.10030018723734        51.10030556604977        51.100287892820006       51.10027021959024        51.10025254636054        51.10023487313083        51.10021719990107        51.10019952667136        51.100181853441654       51.10016418021195        51.10014650698224        51.10012883375248        51.10011116052283        51.10009348729301        51.10007581406336        51.10006787610132        51.10008526372917        51.100090133183926       51.10007080730924        51.10006857990021        51.10008553967293        51.100102499445484       51.10011945921826        51.10013641899093        51.10015337876359        51.10017033853626        51.10018729830898        51.10020425808165        51.10022121785437        51.100238177627034       51.1002551373997         51.10027209717242        51.10028905694509        51.1002947213438         51.10027704935385        51.10025937736384        51.100241705373776       51.10022403338377        51.10020636139376        51.100188689403694       51.100171017413686       51.100153345423735       51.100135673433726       51.10011800144366        51.10010032945365        51.100082657463645       51.10006498547364        51.10004731348363        51.100056253943194       51.10006122178419        51.100042497823154       51.10005726440386        51.100074280506874       51.100091296609946       51.10010831271302        51.10012532881609        51.10014234491922        51.10015936102229        51.100176377125365       51.100193393228494       51.10021040933157        51.10022742543464        51.10024444153771        51.100261457640784       51.100278473743856       51.100288091192          51.100271356695714       51.100254622199486       51.100237887703145       51.10022115320692        51.10020441871069        51.100187684214404       51.10017094971812        51.100154215221835       51.100137480725664       51.10012074622932        51.100104011733094       51.10008727723681        51.10007054274058        51.10005380824424        51.10005998266655        51.100078870283255       51.10009285986939        51.10011653235995        51.100149762859644       51.10018299335934        51.10021622385915        51.100249454358845       51.1002826848586         51.10031591535835        51.100349145858104       51.10038237635786        51.10041560685755        51.100448837357305       51.100482067857          51.100515298356754       51.10054852885651        51.10058175935626        51.10055449461896        51.10052180320292        51.10048911178683        51.10045642037073        51.10042372895464        51.10039103753854        51.10035834612245        51.10032565470635        51.10029296329026        51.10026027187422        51.100227580458125       51.100194889042086       51.100162197625934       51.10012950620984        51.10010345492367        51.10009053852542        51.100096874268274       51.10011280605681        51.10014540063963        51.10017799522234        51.1002105898051         51.100243184387864       51.10027577897057        51.10030837355339        51.100340968136095       51.1003735627188         51.10040615730162        51.10043875188438        51.10047134646709        51.10050394104985        51.10053653563267        51.100569130215376       51.100564813945425       51.100532369335724       51.10049992472602        51.100467480116265       51.100435035506564       51.100402590896806       51.100370146287105       51.100337701677404       51.1003052570677         51.10027281245789        51.10024036784819        51.100207923238486       51.100175478628785       51.100143034019084       51.10011058940938        51.100098040881164       51.10009499192307        51.100107188437335       51.10013503508412        51.10016766785128        51.100200300618496       51.100232933385655       51.10026556615287        51.10029819891997        51.10033083168719        51.100363464454404       51.100396097221505       51.10042872998872        51.10046136275588        51.10049399552304        51.1005266282902         51.10055926105741        51.10057932404004        51.10054652905063        51.10051373406128        51.100480939071815       51.10044814408246        51.100415349093055       51.1003825541037         51.10034975911424        51.10031696412483        51.10028416913548        51.10025137414607        51.10021857915672        51.10018578416731        51.1001529891779         51.10012019418849        51.10006652188309        51.10000000000008
13                       49.87219528568454        50.02688583418069        50.1654359902962         50.29028517315015        50.39776770788569        50.499240183205245       50.58122882517705        50.66338012769501        50.73215952096905        50.794388068381636       50.85661661579422        50.88757222042585        50.91852782505754        50.94811613518959        50.9684790910718         50.988842046954005       51.00698967308159        51.01938554382923        51.031781414576926       51.04433975171571        51.051935766974566       51.058388300434785       51.064840833895005       51.071293367355224       51.07592319929           51.07950871294338        51.08255276936262        51.08559682578186        51.088125569080205       51.08966919856039        51.09121282804057        51.09275645752069        51.094181634291715       51.095050507929784       51.09566364148537        51.09627688521027        51.0969292236021         51.097581561993934       51.09808787193322        51.098342777347284       51.09857641332218        51.09881004929707        51.099043685271965       51.09927732124686        51.09950346701237        51.09957314232918        51.09964281764593        51.09971249296274        51.09978216827949        51.09985185185309        51.09992173086687        51.09999160988065        51.100020887941525       51.10003375455938        51.10004662117717        51.100059487794965       51.10008202196758        51.10010501149958        51.10012800103158        51.100145479344405       51.100145524087566       51.10014556883067        51.10015538079165        51.10016859519044        51.100181809589174       51.100195023987965       51.100208238386756       51.100216355886175       51.10020695456535        51.10019755324447        51.10018815192359        51.10017875060271        51.10016934928194        51.10015994796106        51.10015054664012        51.10014278080649        51.10014704236971        51.10015130393293        51.10015556549615        51.100157607784865       51.10015607158408        51.10015453538335        51.10016364802516        51.10017533586972        51.1001870237144         51.10019871155902        51.100210399403636       51.100222087248255       51.100233775092875       51.100245462937494       51.10025715078211        51.10026883862673        51.10028052647135        51.10029221431603        51.10030390216059        51.10030055251923        51.100295400327354       51.10029024813548        51.100285095943605       51.10027994375173        51.1002747915598         51.10028923085065        51.10031554469822        51.10034185854573        51.100368172393246       51.100394486240816       51.10042080008833        51.10044711393584        51.10047342778341        51.10047604060975        51.10046785402005        51.100459667430414       51.10045148084072        51.10044329425102        51.100435107661326       51.10042692107169        51.10041873448199        51.10041478505934        51.100419163347624       51.10042354163585        51.100427919924186       51.10043229821241        51.10043789458064        51.10045133242414        51.10046477026765        51.1004782081111         51.10049164595455        51.10050508379811        51.10051852164156        51.100531959485124       51.100545397328574       51.100555995180514       51.10055452445573        51.10055305373089        51.100551583006165       51.10055011228138        51.10054864155666        51.100547170831874       51.10054570010709        51.100544229382365       51.10054275865758        51.10054074225104        51.10053843443961        51.10053612662824        51.10053381881693        51.100531511005556       51.100529203194185       51.100526895382814       51.100524587571385       51.10052227976007        51.100519971948756       51.100518854697384       51.100518844121495       51.10051883354561        51.100518822969775       51.10051881239383        51.100518801817884       51.100518791241996       51.100518780666164       51.10051877009022        51.10051876198946        51.10051877247349        51.10051878295758        51.10051879344155        51.10051880392564        51.10051881440961        51.1005188248937         51.10051883537767        51.10051884586176        51.10051885634573        51.100518866829816       51.1005189116795         51.10051897727817        51.10051904287684        51.10051910847557        51.10051917407429        51.10051923967296        51.10051930527163        51.10051937087036        51.100519436469085       51.10051950163211        51.10051955570043        51.100519609768696       51.100519663837076       51.100519717905286       51.10051977197355        51.100519826041875       51.10051988011014        51.100519934178465       51.10051998824679        51.100520042315054       51.10052023938249        51.100520488618145       51.10052073785363        51.10052098708917        51.10052123632477        51.10052148556031        51.10052173479585        51.10052198403139        51.10052223326693        51.10052250294751        51.10052299904578        51.1005234951441         51.100523991242426       51.10052448734069        51.10052498343896        51.10052547953728        51.10052597563549        51.100526471733815       51.10052696783214        51.10052746352744        51.10052708020851        51.100526696889574       51.10052631357064        51.100525930251706       51.10052554693277        51.10052516361384        51.100524780294904       51.10052439697591        51.10052401365698        51.10052515066752        51.10052883797135        51.100532525275185       51.100536212579016       51.10053989988285        51.10054358718668        51.10054727449051        51.10055096179428        51.10055464909817        51.100558336401946       51.10055885666219        51.10055837338041        51.10055789009846        51.10055740681662        51.10055692353478        51.10055644025289        51.10055595697105        51.100555473689155       51.10055499040732        51.10055450712548        51.10055277047883        51.100542787248514       51.10053280401826        51.10052282078806        51.1005128375578         51.100502854327544       51.10049287109729        51.10048288786703        51.10047290463683        51.100462921406574       51.100454255416196       51.10044577296185        51.10043729050744        51.10042880805298        51.10042032559858        51.10041184314417        51.10040336068977        51.10039487823536        51.100402129319946       51.10041520322187        51.10042827712374        51.10044135102572        51.10045442492765        51.100467498829516       51.100480572731385       51.10049364663337        51.100496073414774       51.10047014116225        51.100444208909664       51.10041827665714        51.100392344404554       51.10036641215197        51.10034047989939        51.1003145476468         51.10028861539428        51.10026268314169        51.10023675088917        51.100210818636526       51.10018488638394        51.10015895413136        51.10013794971127        51.10014021605417        51.100142482397075       51.100134052934436       51.10011565082675        51.100103009077486       51.100120726541434       51.100138444005324       51.100156161469215       51.10017387893316        51.10019159639705        51.100209313861          51.10022703132489        51.10024474878878        51.10026246625273        51.10028018371668        51.10029790118051        51.10031561864446        51.100333336108406       51.10033881181192        51.10032047163702        51.10030213146217        51.100283791287325       51.10026545111248        51.10024711093763        51.100228770762726       51.100210430587936       51.10019209041303        51.10017375023813        51.10015541006334        51.10013706988843        51.100118729713586       51.10010038953868        51.10009194082966        51.10010922404825        51.10011403490046        51.10009473895872        51.100092816110134       51.10011038861876        51.10012796112744        51.100145533636066       51.10016310614475        51.10018067865337        51.10019825116194        51.100215823670624       51.10023339617925        51.100250968687874       51.100268541196556       51.100286113705124       51.100303686213806       51.10032125872243        51.100327110875924       51.100308748624116       51.100290386372194       51.10027202412027        51.100253661868464       51.10023529961654        51.100216937364735       51.10019857511281        51.10018021286089        51.100161850609084       51.10014348835716        51.10012512610524        51.10010676385343        51.10008840160157        51.100070039349646       51.100078711668516       51.10008360706132        51.10006494168795        51.100080307179724       51.100097958486856       51.10011560979399        51.10013326110118        51.10015091240825        51.10016856371544        51.10018621502252        51.10020386632971        51.10022151763678        51.100239168943915       51.10025682025105        51.10027447155818        51.10029212286531        51.100309774172445       51.10031982115913        51.100302783678444       51.10028574619787        51.10026870871718        51.10025167123649        51.10023463375592        51.10021759627523        51.1002005587946         51.10018352131391        51.10016648383328        51.100149446352646       51.100132408872014       51.100115371391325       51.100098333910694       51.100081296430005       51.10008742973719        51.1001064876578         51.10012145329932        51.10014610448843        51.100180316296075       51.10021452810378        51.10024873991148        51.100282951719066       51.10031716352677        51.10035137533441        51.10038558714206        51.10041979894976        51.1004540107574         51.10048822256505        51.10052243437269        51.100556646180394       51.10059085798798        51.10062506979568        51.10059730976286        51.100563990593685       51.10053067142451        51.10049735225533        51.1004640330861         51.10043071391692        51.100397394747745       51.10036407557857        51.100330756409335       51.10029743724016        51.10026411807098        51.100230798901805       51.100197479732515       51.10016416056334        51.100137427415746       51.10012372212407        51.100130450941776       51.10014714583201        51.10018035952743        51.1002135732229         51.100246786918376       51.10028000061385        51.10031321430927        51.10034642800474        51.100379641700215       51.10041285539569        51.10044606909116        51.10047928278664        51.100512496482054       51.10054571017753        51.100578923873          51.100612137568476       51.100607765656775       51.10057475120095        51.100541736745186       51.10050872228936        51.10047570783354        51.100442693377715       51.10040967892195        51.100376664466125       51.1003436500103         51.10031063555448        51.10027762109871        51.100244606642946       51.100211592187065       51.1001785777313         51.10014556327553        51.10013229787626        51.10012878263444        51.10014091968992        51.100168960501094       51.1002018649956         51.1002347694901         51.10026767398455        51.10030057847905        51.1003334829735         51.100366387468          51.1003992919625         51.10043219645695        51.10046510095145        51.10049800544596        51.1005309099404         51.100563814434906       51.10059671892941        51.100616588740536       51.10058164560519        51.1005467024699         51.100511759334495       51.10047681619915        51.10044187306386        51.10040692992851        51.10037198679311        51.10033704365776        51.10030210052247        51.10026715738712        51.100232214251776       51.10019727111643        51.10016232798114        51.10012738484579        51.10007045776581        51.10000000000008
14                       49.818564715094794       49.97421530098376        50.11443568096752        50.241413710928896       50.351713290163275       50.45615638470815        50.54155678826669        50.62712373989865        50.6995176416728         50.76546532566192        50.831413009651044       50.864774231402805       50.89813545315468        50.930076136215746       50.952432173785155       50.97478821135445        50.99477337369086        51.00860293126982        51.022432488848835       51.03644030226394        51.045011160639206       51.05232386369329        51.05963656674737        51.066949269801455       51.07222233084974        51.07632543374524        51.07981800533207        51.08331057691896        51.08621642965318        51.08800066365535        51.08978489765764        51.09156913165975        51.09321765582649        51.09422585958055        51.09493951133567        51.09565328981074        51.09641203615371        51.09717078249679        51.097760148127065       51.09805777544011        51.09833039459954        51.09860301375892        51.09887563291835        51.099148252077725       51.099412154141476       51.099493956104425       51.0995757580672         51.099657560030096       51.09973936199299        51.099821134981084       51.09990222213304        51.099983309284994       51.10001776464503        51.10003337081719        51.10004897698923        51.10006458316127        51.10009073525373        51.10011738407826        51.10014403290279        51.10016440064453        51.10016489951681        51.100165398389095       51.10017637497418        51.10019100149998        51.10020562802583        51.10022025455169        51.10023488107754        51.100244077591526       51.10023461032665        51.10022514306178        51.10021567579696        51.100206208532086       51.100196741267155       51.10018727400228        51.100177806737406       51.100170087104345       51.10017521958105        51.100180352057805       51.10018548453456        51.100188005169514       51.100186314316204       51.10018462346301        51.10019400628045        51.10020606703671        51.10021812779297        51.10023018854923        51.10024224930544        51.10025431006176        51.10026637081796        51.100278431574225       51.10029049233043        51.10030255308669        51.100314613842954       51.10032667459916        51.10033873535542        51.10033532337911        51.10033005667907        51.100324789979084       51.10031952327898        51.100314256579          51.1003089898789         51.10032361003107        51.100350283765636       51.10037695750026        51.10040363123488        51.10043030496945        51.100456978704074       51.1004836524387         51.10051032617332        51.10051314053027        51.10050508331574        51.10049702610115        51.10048896888662        51.10048091167209        51.10047285445751        51.100464797243035       51.10045674002845        51.100452981576495       51.1004576718953         51.10046236221399        51.100467052532736       51.10047174285148        51.100477647836954       51.10049137232494        51.10050509681298        51.10051882130091        51.10053254578895        51.100546270276936       51.10055999476492        51.10057371925302        51.100587443741006       51.100598279051496       51.10059683676951        51.10059539448753        51.10059395220537        51.10059250992339        51.1005910676414         51.10058962535936        51.10058818307732        51.100586740795336       51.100585298513295       51.100583253298055       51.10058088610464        51.10057851891122        51.1005761517178         51.10057378452444        51.10057141733097        51.100569050137665       51.10056668294419        51.10056431575089        51.10056194855741        51.10056078831764        51.10056074999159        51.10056071166565        51.100560673339714       51.100560635013665       51.10056059668773        51.100560558361735       51.1005605200358         51.10056048170986        51.10056044815212        51.100560450397325       51.100560452642526       51.10056045488773        51.10056045713293        51.10056045937813        51.10056046162333        51.100560463868476       51.100560466113734       51.100560468358935       51.10056047060414        51.10056051858646        51.10056059418366        51.10056066978075        51.10056074537795        51.10056082097509        51.10056089657229        51.10056097216943        51.10056104776663        51.10056112336372        51.100561198346384       51.1005612576804         51.10056131701441        51.10056137634848        51.10056143568244        51.10056149501645        51.10056155435052        51.10056161368448        51.10056167301855        51.10056173235256        51.10056179168657        51.100561992345206       51.10056224456105        51.10056249677689        51.100562748992786       51.10056300120857        51.10056325342447        51.100563505640366       51.10056375785615        51.10056401007205        51.10056428596698        51.10056482409482        51.10056536222277        51.10056590035066        51.10056643847861        51.10056697660656        51.10056751473445        51.1005680528624         51.10056859099029        51.1005691291183         51.100569666833394       51.10056930412793        51.10056894142235        51.10056857871689        51.10056821601137        51.10056785330585        51.100567490600326       51.100567127894806       51.100566765189285       51.100566402483764       51.10056757773384        51.10057133284431        51.10057508795484        51.10057884306525        51.10058259817572        51.10058635328619        51.10059010839666        51.10059386350713        51.1005976186176         51.10060137372807        51.100601806280224       51.10060118601223        51.10060056574417        51.10059994547623        51.100599325208236       51.10059870494024        51.10059808467224        51.100597464404245       51.10059684413625        51.10059622386825        51.10059433579238        51.10058410610367        51.100573876414956       51.10056364672636        51.1005534170377         51.10054318734905        51.10053295766039        51.100522727971736       51.10051249828308        51.10050226859437        51.100493405813154       51.10048473348826        51.10047606116336        51.10046738883841        51.10045871651346        51.10045004418856        51.10044137186361        51.100432699538715       51.10044005868019        51.100453350898874       51.10046664311756        51.10047993533624        51.10049322755492        51.1005065197736         51.100519811992285       51.10053310421097        51.10053545856272        51.100508679465065       51.10048190036747        51.100455121269874       51.10042834217222        51.10040156307468        51.10037478397703        51.100348004879436       51.10032122578184        51.10029444668419        51.10026766758665        51.100240888489          51.10021410939146        51.10018733029381        51.10016557525563        51.10016754539447        51.10016951553331        51.100160902962955       51.10014242319738        51.10012979424306        51.10014800122286        51.10016620820255        51.1001844151823         51.10020262216199        51.10022082914173        51.10023903612148        51.10025724310117        51.10027545008086        51.10029365706066        51.10031186404035        51.10033007102004        51.100348277999785       51.10036648497953        51.10037205757419        51.1003530504542         51.10033404333416        51.10031503621417        51.100296029094125       51.10027702197419        51.10025801485415        51.10023900773422        51.10022000061417        51.10020099349413        51.100181986374196       51.10016297925421        51.100143972134106       51.100124965014174       51.10011600555805        51.10013318436751        51.10013793661699        51.1001186706082         51.100117052320115       51.10013523756476        51.100153422809285       51.10017160805387        51.10018979329851        51.1002079785431         51.10022616378768        51.10024434903232        51.10026253427691        51.100280719521436       51.10029890476608        51.10031709001066        51.10033527525525        51.10035346049983        51.1003595004081         51.100340447894325       51.10032139538066        51.10030234286688        51.10028329035316        51.10026423783938        51.10024518532566        51.10022613281188        51.10020708029816        51.10018802778444        51.10016897527066        51.100149922756884       51.10013087024322        51.1001118177295         51.10009276521572        51.100101169393895       51.100105992338456       51.1000873855528         51.1001033499557         51.100121636466895       51.10013992297809        51.10015820948922        51.100176496000415       51.10019478251161        51.10021306902274        51.100231355533936       51.10024964204513        51.10026792855626        51.1002862150674         51.10030450157865        51.100322788089784       51.10034107460092        51.10035155112621        51.100334210661174       51.100316870196195       51.10029952973116        51.10028218926607        51.10026484880109        51.100247508336          51.10023016787102        51.10021282740598        51.10019548694095        51.10017814647591        51.10016080601088        51.10014346554584        51.100126125080806       51.10010878461571        51.10011487680782        51.10013410503228        51.10015004672914        51.10017567661703        51.100210869732564       51.100246062848214       51.10028125596381        51.100316449079344       51.10035164219494        51.10038683531047        51.100422028426124       51.10045722154166        51.10049241465725        51.10052760777285        51.10056280088844        51.10059799400403        51.10063318711963        51.10066838023522        51.100640124906874       51.10060617798456        51.100572231062245       51.100538284139986       51.10050433721767        51.10047039029536        51.10043644337304        51.10040249645073        51.10036854952847        51.100334602606154       51.10030065568384        51.10026670876158        51.100232761839266       51.10019881491695        51.10017139990782        51.100156905722656       51.10016402761522        51.10018148560715        51.10021531841534        51.100249151223466       51.10028298403171        51.100316816839836       51.10035064964791        51.10038448245615        51.100418315264335       51.10045214807246        51.10048598088065        51.100519813688834       51.10055364649702        51.100587479305204       51.10062131211333        51.10065514492152        51.100650717368126       51.10061713306624        51.10058354876435        51.100549964462516       51.10051638016063        51.10048279585868        51.10044921155679        51.10041562725496        51.10038204295307        51.10034845865118        51.10031487434924        51.100281290047405       51.10024770574552        51.100214121443685       51.10018053714174        51.100166554871464       51.10016257334587        51.10017465094268        51.10020288591818        51.10023606213991        51.10026923836176        51.10030241458355        51.10033559080529        51.10036876702708        51.10040194324887        51.10043511947072        51.10046829569245        51.10050147191424        51.10053464813609        51.100567824357825       51.10060100057967        51.100634176801464       51.10065385344109        51.1006167621598         51.10057967087852        51.10054257959723        51.10050548831589        51.100468397034604       51.100431305753375       51.10039421447203        51.100357123190804       51.10032003190946        51.100282940628176       51.10024584934689        51.100208758065605       51.10017166678432        51.100134575503034       51.100074393648526       51.10000000000008
15                       49.779162740924505       49.935401980051324       50.076604029476016       50.20482544141822        50.316773732942465       50.42296788235859        50.510417959839344       50.59803641933706        50.672663034813695       50.74093963329295        50.809216231772155       50.84418998972592        50.87916374767963        50.91269773975341        50.93652049545125        50.960343251149084       50.98171396913398        50.996718356744          51.011722744354074       51.026916153671436       51.03638201139887        51.044518242680056       51.0526544739613         51.06079070524254        51.0667274949098         51.07140148220088        51.07541303402729        51.079424585853644       51.082784696345755       51.08489945942807        51.08701422251039        51.08912898559265        51.0910930830367         51.092324055872325       51.09321638501399        51.09410886428299        51.09505461768737        51.096000371091804       51.09674402668503        51.0971392684753         51.09750383184553        51.097868395215755       51.098232958585925       51.098597521956094       51.09895105089572        51.099074070615075       51.09919709033437        51.09932011005378        51.09944312977308        51.09956600278224        51.099685403142246       51.099804803502366       51.09986138508668        51.09989257448967        51.099923763892605       51.09995495329554        51.09999802987079        51.10004166635338        51.10008530283602        51.10012001279415        51.100126485590465       51.10013295838678        51.10015031691211        51.100171467511814       51.10019261811152        51.10021376871123        51.10023491931099        51.10024956348485        51.10024184408127        51.10023412467763        51.100226405273986       51.10021868587029        51.10021096646665        51.100203247063064       51.100195527659366       51.10018962546525        51.100197087056415       51.10020454864764        51.100212010238806       51.10021609417373        51.100214731775964       51.10021336937825        51.100223229893004       51.10023580443749        51.10024837898203        51.100260953526515       51.100273528071          51.10028610261554        51.100298677160026       51.10031125170457        51.10032382624911        51.100336400793594       51.10034897533808        51.100361549882564       51.100374124427105       51.10037076550316        51.100365496626864       51.10036022775057        51.10035495887428        51.100349689997984       51.10034442112163        51.10035917343606        51.100386060756705       51.10041294807735        51.10043983539799        51.10046672271858        51.10049361003928        51.10052049735998        51.100547384680624       51.10055035883596        51.100542436911326       51.100534514986634       51.10052659306206        51.10051867113742        51.10051074921279        51.10050282728821        51.100494905363576       51.10049130670495        51.10049620497591        51.10050110324681        51.10050600151777        51.10051089978873        51.10051700880837        51.100530912107956       51.1005448154076         51.100558718707134       51.10057262200678        51.10058652530637        51.10060042860596        51.100614331905604       51.100628235205136       51.100639221366976       51.10063781111836        51.10063640086969        51.10063499062096        51.1006335803724         51.10063217012373        51.100630759875116       51.1006293496265         51.10062793937783        51.10062652912916        51.10062447800317        51.10062208463614        51.10061969126906        51.10061729790198        51.10061490453495        51.100612511167924       51.100610117800784       51.1006077244337         51.10060533106673        51.10060293769965        51.10060175485148        51.100601697231355       51.10060163961117        51.1006015819911         51.10060152437086        51.10060146675073        51.100601409130604       51.10060135151042        51.100601293890236       51.10060124274878        51.100601240252615       51.10060123775651        51.100601235260285       51.10060123276418        51.10060123026801        51.100601227771904       51.10060122527568        51.10060122277952        51.10060122028335        51.10060121778724        51.10060126809742        51.10060135029039        51.10060143248347        51.100601514676555       51.100601596869524       51.100601679062606       51.10060176125569        51.100601843448715       51.100601925641854       51.10060200713872        51.10060207090936        51.10060213467989        51.100602198450474       51.10060226222106        51.10060232599159        51.10060238976217        51.10060245353276        51.100602517303344       51.10060258107387        51.10060264484446        51.1006028494553         51.10060310544662        51.10060336143789        51.100603617429215       51.10060387342054        51.10060412941186        51.10060438540313        51.10060464139451        51.10060489738578        51.100605178904004       51.10060574311899        51.100606307333976       51.10060687154902        51.100607435764005       51.10060799997899        51.100608564193976       51.100609128408905       51.10060969262395        51.10061025683899        51.10061082063521        51.10061047087015        51.100610121105206       51.10060977134026        51.100609421575314       51.10060907181031        51.10060872204531        51.10060837228036        51.10060802251536        51.100607672750414       51.10060886251483        51.100612634779736       51.10061640704453        51.100620179309374       51.10062395157422        51.10062772383907        51.100631496103915       51.10063526836876        51.10063904063361        51.1006428128984         51.10064316961302        51.10064244404117        51.10064171846926        51.10064099289747        51.1006402673255         51.100639541753594       51.1006388161818         51.10063809060989        51.10063736503798        51.10063663946613        51.10063464044737        51.10062426271355        51.10061388497979        51.100603507246035       51.100593129512276       51.10058275177852        51.1005723740447         51.100561996311          51.10055161857724        51.10054124084343        51.10053226311459        51.1005234804536         51.100514697792676       51.10050591513175        51.100497132470764       51.10048834980978        51.10047956714885        51.10047078448787        51.100478175834496       51.10049155301124        51.10050493018798        51.10051830736472        51.100531684541465       51.10054506171821        51.10055843889495        51.10057181607175        51.10057409337264        51.10054680570727        51.100519518041835       51.10049223037646        51.10046494271103        51.10043765504565        51.100410367380164       51.10038307971479        51.100355792049356       51.10032850438404        51.100301216718606       51.10027392905312        51.1002466413878         51.100219353722366       51.100197127258866       51.100198801370595       51.10020047548227        51.10019175369507        51.10017333889243        51.10016080387106        51.10017925746638        51.10019771106158        51.100216164656786       51.1002346182521         51.100253071847305       51.10027152544251        51.10028997903777        51.10030843263303        51.10032688622823        51.10034533982349        51.100363793418694       51.100382247013954       51.10040070060916        51.10040629835578        51.10038688553868        51.10036747272147        51.10034805990438        51.10032864708728        51.10030923427013        51.10028982145303        51.10027040863588        51.100250995818726       51.10023158300163        51.10021217018448        51.10019275736738        51.10017334455023        51.100153931733075       51.10014462243214        51.10016159669266        51.10016626045831        51.100147130297955       51.10014574785794        51.10016428116603        51.100182814474124       51.10020134778222        51.100219881090254       51.10023841439835        51.100256947706384       51.10027548101448        51.10029401432257        51.100312547630665       51.10033108093876        51.10034961424685        51.10036814755489        51.100386680862925       51.100392821737614       51.100373359684454       51.10035389763141        51.10033443557825        51.1003149735252         51.10029551147204        51.10027604941888        51.10025658736578        51.100237125312674       51.100217663259514       51.10019820120641        51.10017873915331        51.100159277100204       51.100139815047044       51.10012035299394        51.10012849828371        51.1001332404627         51.10011481181277        51.10013115024532        51.10014982394421        51.10016849764304        51.10018717134187        51.10020584504065        51.10022451873948        51.100243192438256       51.100261866137146       51.10028053983598        51.10029921353481        51.10031788723364        51.100336560932476       51.10035523463125        51.100373908330084       51.100384662852775       51.10036721147969        51.100349760106724       51.10033230873364        51.10031485736056        51.10029740598753        51.100279954614564       51.10026250324148        51.100245051868455       51.10022760049543        51.100210149122404       51.10019269774932        51.100175246376295       51.10015779500327        51.100140343630244       51.10014636876781        51.10016560992847        51.100182280790875       51.10020856663078        51.10024434342921        51.10028012022764        51.10031589702618        51.100351673824605       51.10038745062309        51.10042322742146        51.10045900421994        51.100494781018426       51.10053055781685        51.10056633461534        51.100602111413764       51.10063788821219        51.100673665010675       51.10070944180916        51.10068096972452        51.10064673424324        51.10061249876196        51.100578263280624       51.10054402779923        51.10050979231795        51.100475556836614       51.10044132135528        51.100407085874          51.10037285039266        51.10033861491132        51.100304379429986       51.10027014394865        51.10023590846731        51.100208107928836       51.10019303639638        51.10020046180182        51.100218472525114       51.10025260938818        51.10028674625124        51.10032088311431        51.100355019977314       51.10038915684038        51.10042329370344        51.10045743056651        51.10049156742957        51.100525704292636       51.1005598411557         51.100593978018765       51.10062811488183        51.10066225174489        51.10069638860796        51.10069190480169        51.10065798967014        51.10062407453864        51.10059015940715        51.100556244275595       51.10052232914404        51.10048841401249        51.10045449888105        51.1004205837495         51.10038666861794        51.10035275348645        51.100318838354895       51.10028492322334        51.100251008091846       51.10021709296035        51.100202467920894       51.100197948328          51.1002096595804         51.1002376524184         51.10027062448779        51.100303596557126       51.10033656862652        51.10036954069585        51.100402512765186       51.10043548483452        51.10046845690391        51.100501428973246       51.10053440104258        51.10056737311197        51.100600345181306       51.10063331725064        51.10066628932003        51.10068544692746        51.10064651249371        51.10060757805991        51.10056864362616        51.100529709192415       51.10049077475861        51.100451840324865       51.10041290589106        51.100373971457316       51.10033503702357        51.100296102589766       51.10025716815602        51.10021823372227        51.10017929928847        51.100140364854724       51.10007753577105        51.10000000000008
16                       49.74924649770048        49.905826800628574       50.04755148320925        50.176425967047805       50.28924408272292        50.3963762441075         50.48496793706755        50.57372847693182        50.649666609579526       50.7193453078246         50.789024006069724       50.8250815796132         50.86113915315667        50.89576041163224        50.92069897641932        50.94563754120645        50.96809249446642        50.984099140907176       51.00010578734799        51.01630887231818        51.026616500221735       51.035551832152294       51.04448716408291        51.053422496013525       51.0600366806367         51.06531708242568        51.06989459120621        51.07447209998668        51.07833790045123        51.08084314231917        51.08334838418699        51.08585362605481        51.08819478069728        51.089704148591466       51.090827261244556       51.09195055200303        51.09313704520895        51.094323538414926       51.095268973485645       51.09579842480548        51.0962902397373         51.09678205466912        51.097273869601          51.09776568453276        51.098243420733354       51.09842705228277        51.098610683832135       51.0987943153815         51.09897794693097        51.099161260365406       51.099337043980256       51.099512827595106       51.099602834687005       51.099658169772          51.099713504856936       51.09976883994193        51.099837712041676       51.09990722175951        51.09997673147734        51.100033418843566       51.10004954542717        51.100065672010714       51.100092890687165       51.10012397332525        51.10015505596334        51.10018613860143        51.100217221239575       51.100240225503796       51.10023546316489        51.10023070082593        51.10022593848703        51.10022117614807        51.10021641380911        51.100211651470204       51.10020688913119        51.100203985201574       51.10021474804114        51.10022551088076        51.100236273720384       51.10024264425772        51.10024193238752        51.100241220517375       51.100251697077          51.10026487932748        51.10027806157808        51.100291243828565       51.100304426079106       51.10031760832965        51.10033079058013        51.10034397283067        51.100357155081156       51.1003703373317         51.10038351958224        51.10039670183272        51.10040988408326        51.10040665513657        51.100401458971874       51.100396262807294       51.10039106664266        51.100385870477965       51.10038067431333        51.10039552632412        51.10042252969674        51.10044953306942        51.1004765364421         51.100503539814724       51.10053054318735        51.100557546560026       51.100584549932705       51.10058765606493        51.10057987337342        51.10057209068191        51.10056430799045        51.10055652529894        51.10054874260743        51.100540959915975       51.10053317722452        51.10052971757426        51.10053475441191        51.1005397912495         51.10054482808721        51.1005498649248         51.10055610825657        51.10057011847914        51.10058412870171        51.10059813892428        51.100612149146855       51.10062615936948        51.100640169592          51.10065417981468        51.100668190037254       51.100679269312025       51.100677893490456       51.100676517669          51.10067514184749        51.10067376602598        51.10067239020452        51.10067101438301        51.1006696385615         51.100668262740044       51.10066688691853        51.100664845147094       51.100662447745265       51.100660050343436       51.10065765294166        51.100655255539834       51.100652858138005       51.10065046073623        51.100648063334404       51.100645665932575       51.10064326853086        51.10064207666119        51.10064200538409        51.100641934107045       51.10064186283           51.1006417915529         51.1006417202758         51.10064164899882        51.100641577721774       51.100641506444674       51.10064144296814        51.10064143806227        51.1006414331564         51.100641428250526       51.100641423344655       51.100641418438784       51.10064141353291        51.1006414086271         51.10064140372123        51.100641398815355       51.10064139390954        51.10064144601074        51.10064153253131        51.100641619051885       51.10064170557246        51.100641792093086       51.1006418786136         51.10064196513423        51.1006420516548         51.100642138175374       51.10064222398313        51.100642291637485       51.10064235929184        51.10064242694625        51.100642494600606       51.100642562254905       51.10064262990926        51.10064269756367        51.100642765218026       51.10064283287238        51.100642900526736       51.10064310933035        51.10064336962728        51.10064362992409        51.10064389022102        51.100644150517894       51.100644410814766       51.10064467111158        51.10064493140857        51.10064519170538        51.10064547845292        51.10064605812653        51.10064663780025        51.10064721747392        51.100647797147644       51.10064837682131        51.10064895649498        51.100649536168646       51.10065011584231        51.10065069551604        51.10065127476747        51.10065093282776        51.10065059088805        51.1006502489484         51.10064990700869        51.100649565069034       51.100649223129324       51.10064888118961        51.10064853924996        51.10064819731025        51.10064938577227        51.10065314142332        51.10065689707437        51.10066065272542        51.10066440837642        51.10066816402741        51.10067191967846        51.10067567532951        51.10067943098062        51.10068318663161        51.1006834754225         51.10068266566816        51.10068185591393        51.10068104615965        51.100680236405424       51.10067942665114        51.10067861689686        51.100677807142574       51.10067699738829        51.10067618763412        51.10067410466331        51.10066364449324        51.10065318432328        51.10064272415332        51.10063226398336        51.10062180381334        51.10061134364332        51.10060088347336        51.100590423303345       51.100579963133384       51.1005709250191         51.100562085045055       51.10055324507107        51.100544405097025       51.100535565123096       51.10052672514911        51.100517885175066       51.10050904520108        51.100516418184895       51.10052979141392        51.100543164642886       51.10055653787191        51.10056991110093        51.1005832843299         51.100596657558924       51.10061003078795        51.10061222795753        51.10058465724245        51.100557086527374       51.100529515812354       51.10050194509728        51.10047437438226        51.100446803667126       51.100419232952106       51.10039166223709        51.10036409152201        51.10033652080699        51.10030895009186        51.10028137937684        51.10025380866176        51.10023129690143        51.100232675103996       51.10023405330645        51.10022527156303        51.10020701680389        51.10019462980739        51.10021316808462        51.1002317063618         51.10025024463903        51.10026878291626        51.10028732119349        51.100305859470666       51.100324397747954       51.100342936025186       51.10036147430242        51.10038001257965        51.10039855085677        51.100417089134055       51.10043562741123        51.10044120248358        51.100421558134656       51.10040191378573        51.100382269436864       51.10036262508794        51.100342980739015       51.10032333639015        51.10030369204122        51.1002840476923         51.100264403343374       51.10024475899445        51.10022511464558        51.10020547029666        51.10018582594773        51.10017627407029        51.10019297702206        51.10019753238288        51.10017860868123        51.1001774162811         51.100196121204306       51.10021482612757        51.10023353105083        51.10025223597404        51.1002709408973         51.10028964582057        51.10030835074383        51.100327055667094       51.10034576059036        51.10036446551362        51.10038317043683        51.10040187536015        51.100420580283355       51.100426764265535       51.10040707982131        51.10038739537714        51.10036771093297        51.1003480264888         51.10032834204458        51.10030865760041        51.10028897315618        51.10026928871201        51.10024960426779        51.10022991982362        51.10021023537945        51.10019055093528        51.10017086649111        51.100151182046886       51.1001590746165         51.10016373048501        51.10014555966933        51.100162122210634       51.1001810177529         51.10019991329517        51.10021880883738        51.100237704379595       51.10025659992186        51.100275495464075       51.10029439100629        51.100313286548555       51.10033218209077        51.100351077633036       51.10036997317525        51.10038886871746        51.10040776425967        51.10041869575218        51.10040126152211        51.100383827292035       51.100366393061904       51.10034895883177        51.10033152460164        51.10031409037151        51.10029665614138        51.100279221911364       51.10026178768118        51.1002443534511         51.10022691922097        51.10020948499084        51.10019205076077        51.10017461653064        51.10018055732087        51.100199706505975       51.10021694194063        51.100243668568055       51.10027976396606        51.100315859364          51.10035195476195        51.10038805015989        51.10042414555784        51.10046024095573        51.10049633635373        51.10053243175162        51.10056852714956        51.100604622547564       51.10064071794545        51.100676813343455       51.10071290874134        51.100749004139345       51.100720500991315       51.100686203080386       51.10065190516946        51.10061760725853        51.10058330934754        51.100549011436556       51.10051471352563        51.1004804156147         51.10044611770371        51.10041181979284        51.10037752188185        51.100343223970924       51.10030892605994        51.10027462814901        51.100246639635714       51.1002311317867         51.10023880099715        51.10025722420494        51.100291455084346       51.10032568596375        51.10035991684316        51.10039414772257        51.100428378601976       51.10046260948138        51.10049684036085        51.1005310712402         51.10056530211966        51.10059953299907        51.10063376387848        51.100667994757885       51.10070222563729        51.1007364565167         51.100731916049995       51.1006978294331         51.10066374281621        51.100629656199374       51.10059556958254        51.10056148296559        51.10052739634875        51.10049330973186        51.100459223115024       51.10042513649813        51.10039104988124        51.1003569632644         51.10032287664751        51.100288790030675       51.100254703413725       51.10023948500634        51.10023437949076        51.100245519808084       51.10027297964086        51.100305430304616       51.100337880968425       51.10037033163218        51.10040278229593        51.100435232959626       51.100467683623435       51.10050013428719        51.10053258495094        51.10056503561475        51.1005974862785         51.1006299369422         51.10066238760601        51.10069483826976        51.100713259604504       51.10067268534726        51.100632111089965       51.10059153683267        51.100550962575426       51.10051038831813        51.10046981406089        51.10042923980359        51.10038866554629        51.10034809128905        51.10030751703181        51.100266942774454       51.10022636851721        51.10018579425997        51.10014522000267        51.10008014872017        51.10000000000008
17                       49.71933025447663        49.87625162120577        50.01849893694242        50.14802649267733        50.26171443250331        50.36978460585635        50.4595179142957         50.54942053452669        50.62667018434536        50.6977509823563         50.768831780367236       50.80597316950042        50.84311455863366        50.87882308351101        50.90487745738744        50.93093183126388        50.95447101979886        50.97147992507041        50.988488830341964       51.005701590964975       51.01685098904454        51.02658542162453        51.036319854204464       51.046054286784454       51.05334586636366        51.059232682650475       51.06437614838512        51.06951961411971        51.073891104556765       51.076786825210206       51.07968254586365        51.082578266516975       51.08529647835786        51.08708424131066        51.08843813747518        51.089792239723124       51.091219472730586       51.092646705738105       51.093793920286316       51.0944575811356         51.09507664762907        51.09569571412254        51.09631478061601        51.096933847109426       51.097535790571044       51.09778003395047        51.0980242773299         51.098268520709325       51.09851276408881        51.09875651794863        51.09898868481821        51.099220851687846       51.099344284287326       51.099423765054325       51.09950324582127        51.09958272658821        51.09967739421256        51.099772777165526       51.099868160118604       51.099946824892754       51.09997260526376        51.09999838563465        51.10003546446205        51.10007647913852        51.100117493815105       51.100158508491575       51.1001995231681         51.10023088752257        51.10022908224835        51.100227276974124       51.10022547169996        51.100223666425734       51.10022186115151        51.10022005587729        51.10021825060301        51.10021834493796        51.10023240902592        51.100246473113884       51.10026053720185        51.10026919434176        51.100269132999074       51.10026907165644        51.100280164260994       51.10029395421748        51.100307744174074       51.100321534130615       51.100335324087155       51.100349114043695       51.100362904000235       51.100376693956775       51.100390483913316       51.1004042738698         51.10041806382634        51.10043185378288        51.10044564373942        51.100442544769976       51.100437421317          51.10043229786402        51.10042717441104        51.100422050958          51.10041692750502        51.10043187921224        51.10045899863684        51.1004861180615         51.10051323748621        51.10054035691081        51.10056747633553        51.100594595760185       51.10062171518484        51.10062495329396        51.10061730983557        51.10060966637718        51.10060202291885        51.10059437946046        51.10058673600207        51.10057909254374        51.10057144908541        51.10056812844357        51.10057330384791        51.10057847925219        51.10058365465659        51.10058883006087        51.10059520770477        51.100609324850325       51.100623441995936       51.10063755914143        51.10065167628699        51.1006657934326         51.10067991057815        51.10069402772376        51.10070814486926        51.10071931725702        51.100717975862665       51.10071663446837        51.10071529307396        51.10071395167961        51.10071261028531        51.100711268890905       51.10070992749661        51.100708586102314       51.100707244707905       51.10070521229102        51.100702810854386       51.10070040941787        51.10069800798135        51.10069560654483        51.10069320510826        51.10069080367168        51.10068840223511        51.10068600079859        51.100683599362014       51.100682398470894       51.100682313536936       51.10068222860292        51.10068214366896        51.100682058735          51.100681973801045       51.10068188886703        51.10068180393313        51.10068171899911        51.1006816431875         51.10068163587192        51.100681628556345       51.10068162124071        51.100681613925246       51.10068160660961        51.100681599294035       51.10068159197846        51.10068158466288        51.100681577347245       51.100681570031725       51.100681623924174       51.100681714772236       51.100681805620354       51.10068189646847        51.100681987316534       51.10068207816465        51.10068216901277        51.10068225986083        51.10068235070895        51.100682440827484       51.10068251236561        51.10068258390379        51.100682655441915       51.10068272698004        51.10068279851822        51.100682870056346       51.10068294159453        51.10068301313265        51.100683084670834       51.10068315620896        51.100683369205456       51.100683633807876       51.10068389841035        51.10068416301277        51.10068442761525        51.10068469221767        51.100684956820146       51.10068522142262        51.10068548602504        51.100685778001775       51.100686373134124       51.10068696826653        51.10068756339888        51.10068815853123        51.100688753663576       51.10068934879598        51.10068994392839        51.10069053906068        51.100691134193085       51.10069172889973        51.100691394785315       51.1006910606709         51.100690726556536       51.10069039244206        51.1006900583277         51.10068972421328        51.10068939009892        51.1006890559845         51.100688721870085       51.10068990902971        51.10069364806691        51.10069738710422        51.100701126141416       51.10070486517861        51.100708604215924       51.10071234325312        51.100716082290376       51.10071982132763        51.10072356036483        51.10072378123192        51.10072288729526        51.10072199335855        51.100721099422          51.100720205485345       51.10071931154869        51.10071841761203        51.10071752367537        51.10071662973871        51.10071573580211        51.100713568879314       51.100703026273095       51.10069248366682        51.10068194106066        51.10067139845444        51.10066085584822        51.10065031324194        51.10063977063578        51.10062922802962        51.100618685423285       51.100609586923554       51.10060068963651        51.10059179234946        51.100582895062416       51.10057399777537        51.100565100488325       51.10055620320122        51.100547305914176       51.10055466053518        51.100568029816486       51.100581399097734       51.10059476837904        51.10060813766029        51.100621506941536       51.100634876222784       51.10064824550409        51.10065036254218        51.10062250877752        51.100594655012856       51.100566801248135       51.100538947483415       51.10051109371875        51.10048323995403        51.10045538618937        51.100427532424646       51.10039967865998        51.10037182489532        51.10034397113054        51.10031611736588        51.100288263601215       51.10026546654393        51.10026654883728        51.10026763113069        51.10025878943094        51.10024069471535        51.100228455743604       51.100247078702864       51.10026570166201        51.100284324621214       51.100302947580474       51.10032157053968        51.10034019349888        51.10035881645808        51.10037743941729        51.10039606237649        51.10041468533575        51.100433308294896       51.1004519312541         51.1004705542133         51.10047610661138        51.10045623073063        51.10043635484999        51.100416478969294       51.1003966030886         51.1003767272079         51.100356851327206       51.10033697544651        51.100317099565814       51.100297223685175       51.10027734780448        51.10025747192378        51.10023759604303        51.100217720162334       51.10020792570833        51.10022435735135        51.10022880430745        51.10021008706451        51.10020908470415        51.10022796124258        51.10024683778096        51.10026571431945        51.10028459085788        51.100303467396316       51.10032234393475        51.10034122047318        51.10036009701162        51.10037897355005        51.100397850088484       51.10041672662692        51.10043560316535        51.10045447970373        51.10046070679334        51.100440799958164       51.10042089312287        51.10040098628764        51.100381079452404       51.10036117261711        51.10034126578188        51.10032135894659        51.10030145211135        51.100281545276175       51.10026163844083        51.10024173160559        51.10022182477036        51.100201917935124       51.10018201109983        51.10018965094923        51.10019422050743        51.10017630752594        51.10019309417595        51.1002122115616         51.1002313289473         51.10025044633289        51.100269563718484       51.10028868110419        51.10030779848978        51.10032691587543        51.100346033261076       51.10036515064667        51.100384268032315       51.10040338541796        51.10042250280355        51.10044162018926        51.10045272865159        51.10043531156441        51.10041789447729        51.10040047739005        51.100383060302875       51.100365643215696       51.10034822612852        51.10033080904134        51.10031339195416        51.10029597486698        51.100278557779745       51.10026114069262        51.10024372360539        51.10022630651821        51.10020888943109        51.100214745873984       51.10023380308337        51.100251603090385       51.1002787705055         51.10031518450285        51.10035159850031        51.100388012497774       51.10042442649518        51.100460840492644       51.10049725449005        51.100533668487515       51.10057008248492        51.10060649648233        51.10064291047979        51.100679324477255       51.10071573847472        51.10075215247207        51.10078856646953        51.100760032258165       51.10072567191759        51.10069131157701        51.10065695123643        51.10062259089585        51.10058823055522        51.100553870214696       51.10051950987412        51.10048514953348        51.100450789192905       51.10041642885233        51.10038206851175        51.10034770817117        51.10031334783059        51.100285171342534       51.100269227176966       51.10027714019242        51.10029597588482        51.10033030078051        51.100364625676264       51.10039895057207        51.10043327546782        51.10046760036357        51.10050192525932        51.10053625015507        51.100570575050824       51.100604899946575       51.100639224842325       51.100673549738076       51.10070787463388        51.100742199529634       51.10077652442544        51.1007719272983         51.100737669196064       51.10070341109383        51.10066915299166        51.100634894889424       51.10060063678719        51.10056637868496        51.100532120582784       51.100497862480495       51.10046360437826        51.100429346276144       51.100395088173855       51.10036083007168        51.100326571969504       51.10029231386727        51.1002765020919         51.100270810653456       51.10028138003577        51.10030830686327        51.1003402361215         51.10037216537961        51.10040409463778        51.10043602389595        51.100467953154066       51.100499882412294       51.100531811670464       51.100563740928635       51.10059567018675        51.10062759944492        51.10065952870309        51.10069145796126        51.10072338721943        51.100741072281494       51.10069885820076        51.10065664411991        51.100614430039116       51.10057221595838        51.10053000187759        51.10048778779685        51.10044557371606        51.100403359635266       51.10036114555453        51.10031893147374        51.100276717392944       51.10023450331215        51.100192289231416       51.10015007515068        51.10008276166923        51.10000000000008
18                       49.689414011252666       49.84667644178296        49.98944639067565        50.11962701830686        50.234184782283705       50.343192967605205       50.434067891523796       50.525112592121445       50.603673759111075       50.67615665688788        50.74863955466475        50.78686475938764        50.825089964110646       50.86188575538978        50.88905593835557        50.91622612132136        50.9408495451313         50.95886070923365        50.976871873335995       50.99509430961183        51.00708547786746        51.01761901109677        51.02815254432613        51.03868607755544        51.04665505209067        51.05314828287527        51.05885770556404        51.06456712825269        51.069444308662355       51.072730508101245       51.07601670754019        51.07930290697914        51.082398176018444       51.08446433402986        51.08604901370569        51.08763392744311        51.08930190025217        51.090969873061226       51.09231886708693        51.09311673746578        51.09386305552084        51.09460937357596        51.095355691631084       51.09610200968615        51.096828160408734       51.09713301561817        51.09743787082766        51.097742726037154       51.09804758124665        51.098351775531796       51.09864032565622        51.09892887578064        51.09908573388765        51.099189360336595       51.09929298678554        51.09939661323449        51.09951707638345        51.09963833257166        51.099759588759866       51.09986023094211        51.09989566510035        51.09993109925858        51.099978038237          51.100028984951905       51.10007993166687        51.100130878381776       51.10018182509674        51.10022154954146        51.10022270133197        51.10022385312243        51.10022500491294        51.10022615670346        51.10022730849391        51.10022846028443        51.100229612074884       51.10023270467434        51.1002500700107         51.100267435347064       51.100284800683426       51.100295744425864       51.100296333610686       51.10029692279562        51.100308631445046       51.100323029107585       51.100337426770125       51.10035182443272        51.10036622209526        51.1003806197578         51.10039501742034        51.100409415082936       51.100423812745476       51.10043821040796        51.100452608070555       51.100467005733094       51.100481403395634       51.100478434403385       51.10047338366206        51.10046833292074        51.10046328217936        51.1004582314381         51.10045318069672        51.1004682321003         51.100495467576934       51.10052270305357        51.100549938530264       51.10057717400696        51.100604409483594       51.10063164496029        51.10065888043698        51.10066225052299        51.10065474629778        51.100647242072455       51.1006397378473         51.100632233622036       51.10062472939671        51.10061722517156        51.100609720946295       51.10060653931288        51.10061185328385        51.10061716725488        51.10062248122597        51.10062779519694        51.10063430715297        51.10064853122151        51.1006627552901         51.10067697935858        51.10069120342712        51.10070542749571        51.10071965156419        51.100733875632784       51.10074809970126        51.10075936520201        51.10075805823482        51.10075675126768        51.10075544430043        51.10075413733324        51.10075283036605        51.10075152339891        51.10075021643172        51.10074890946453        51.10074760249728        51.10074557943483        51.100743173963565       51.1007407684923         51.10073836302098        51.100735957549716       51.100733552078395       51.100731146607075       51.10072874113581        51.10072633566449        51.100723930193226       51.1007227202806         51.10072262168967        51.100722523098796       51.10072242450792        51.10072232591705        51.10072222732617        51.1007221287353         51.100722030144425       51.10072193155355        51.100721843406916       51.100721833681575       51.10072182395635        51.10072181423101        51.100721804505724       51.10072179478044        51.10072178505516        51.10072177532987        51.10072176560459        51.10072175587925        51.10072174615402        51.10072180183755        51.10072189701316        51.100721992188824       51.10072208736449        51.10072218254004        51.100722277715704       51.10072237289131        51.10072246806698        51.100722563242584       51.100722657671895       51.10072273309379        51.100722808515684       51.10072288393769        51.10072295935959        51.10072303478148        51.10072311020343        51.100723185625384       51.10072326104728        51.10072333646929        51.10072341189118        51.10072362908045        51.10072389798847        51.1007241668965         51.10072443580452        51.10072470471255        51.10072497362057        51.1007252425286         51.10072551143662        51.10072578034459        51.10072607755063        51.10072668814166        51.10072729873275        51.10072790932384        51.10072851991487        51.1007291305059         51.100729741096984       51.10073035168807        51.10073096227916        51.10073157287019        51.10073218303205        51.10073185674287        51.10073153045374        51.10073120416462        51.10073087787549        51.10073055158642        51.1007302252973         51.10072989900817        51.1007295727191         51.10072924642992        51.10073043228704        51.100734154710494       51.10073787713395        51.10074159955741        51.10074532198087        51.100749044404324       51.10075276682778        51.10075648925124        51.10076021167464        51.10076393409804        51.10076408704134        51.10076310892231        51.100762130803275       51.10076115268424        51.100760174565266       51.10075919644618        51.1007582183272         51.10075724020811        51.100756262089135       51.1007552839701         51.10075303309526        51.10074240805284        51.10073178301036        51.100721157967996       51.10071053292552        51.1006999078831         51.10068928284056        51.1006786577982         51.10066803275572        51.1006574077133         51.100648248828065       51.10063929422802        51.10063033962791        51.10062138502781        51.100612430427645       51.1006034758276         51.10059452122749        51.10058556662739        51.10059290288564        51.10060626821917        51.10061963355264        51.100632998886226       51.100646364219756       51.10065972955317        51.1006730948867         51.10068646022023        51.10068849712707        51.100660360312645       51.10063222349834        51.10060408668403        51.10057594986961        51.1005478130553         51.10051967624099        51.10049153942657        51.10046340261226        51.100435265797955       51.10040712898365        51.100378992169226       51.10035085535486        51.10032271854055        51.10029963618638        51.100300422570626       51.10030120895482        51.100292307298844       51.1002743726267         51.10026228167982        51.10028098932105        51.100299696962225       51.100318404603456       51.10033711224463        51.100355819885806       51.10037452752698        51.10039323516821        51.10041194280939        51.10043065045062        51.10044935809185        51.10046806573297        51.1004867733742         51.100505481015375       51.10051101073918        51.10049090332666        51.10047079591419        51.10045068850178        51.10043058108931        51.10041047367679        51.10039036626432        51.100370258851854       51.100350151439386       51.10033004402692        51.10030993661445        51.100289829201984       51.10026972178946        51.10024961437699        51.10023957734637        51.10025573768064        51.100260076231905       51.100241565447845       51.10024075312725        51.100259801280856       51.10027884943446        51.10029789758812        51.100316945741724       51.10033599389527        51.100355042048875       51.100374090202536       51.10039313835614        51.10041218650974        51.10043123466335        51.10045028281695        51.100469330970554       51.10048837912416        51.10049464932126        51.10047452009496        51.10045439086866        51.100434261642306       51.100414132416006       51.100394003189706       51.10037387396335        51.10035374473705        51.10033361551075        51.10031348628439        51.10029335705809        51.10027322783179        51.10025309860549        51.100232969379135       51.100212840152835       51.10022022728208        51.100224710529744       51.10020705538261        51.100224066141266       51.100243405370406       51.10026274459938        51.100282083828404       51.10030142305743        51.100320762286515       51.100340101515485       51.10035944074457        51.10037877997365        51.10039811920262        51.10041745843165        51.10043679766068        51.10045613688976        51.10047547611879        51.10048676155105        51.10046936160677        51.10045196166254        51.100434561718316       51.100417161773976       51.10039976182975        51.10038236188552        51.10036496194124        51.100347561996955       51.10033016205273        51.100312762108445       51.10029536216422        51.100277962219934       51.10026056227565        51.100243162331424       51.100248934426986       51.100267899660764       51.10028626424014        51.10031387244277        51.100350605039694       51.10038733763662        51.1004240702336         51.10046080283047        51.100497535427394       51.10053426802432        51.100571000621244       51.10060773321817        51.100644465815094       51.10068119841202        51.100717931008944       51.10075466360587        51.100791396202794       51.10082812879972        51.10079956352496        51.10076514075473        51.100730717984504       51.100696295214334       51.10066187244411        51.10062744967388        51.10059302690365        51.100558604133425       51.100524181363255       51.10048975859303        51.1004553358228         51.10042091305269        51.10038649028246        51.100352067512176       51.10032370304941        51.10030732256729        51.100315479387746       51.10033472756459        51.10036914647674        51.10040356538883        51.100437984300925       51.100472403213075       51.10050682212511        51.10054124103726        51.10057565994936        51.10061007886145        51.1006444977736         51.100678916685695       51.10071333559779        51.10074775450994        51.10078217342203        51.10081659233413        51.1008119385466         51.10077750895903        51.10074307937151        51.10070864978394        51.10067422019637        51.100639790608795       51.10060536102122        51.10057093143371        51.100536501846136       51.10050207225851        51.10046764267099        51.10043321308342        51.10039878349585        51.10036435390833        51.10032992432076        51.10031351917746        51.10030724181621        51.10031724026345        51.10034363408579        51.10037504193838        51.10040644979091        51.1004378576435         51.10046926549603        51.10050067334862        51.10053208120115        51.10056348905374        51.10059489690633        51.10062630475886        51.10065771261145        51.10068912046398        51.10072052831657        51.10075193616916        51.100768884958484       51.10072503105425        51.100681177149966       51.10063732324562        51.10059346934139        51.1005496154371         51.10050576153287        51.10046190762853        51.10041805372424        51.10037419981995        51.10033034591572        51.10028649201138        51.10024263810715        51.10019878420292        51.10015493029857        51.10008537461829        51.10000000000008
19                       49.65949776802876        49.81710126236021        49.960393844408884       50.09122754393644        50.20665513206416        50.31660132935406        50.408617868751946       50.5008046497162         50.58067733387679        50.65456233141953        50.72844732896226        50.76775634927492        50.80706536958763        50.844948427268605       50.873234419323694       50.901520411378726       50.9272280704638         50.946241493396826       50.96525491632991        50.98448702825863        50.99731996669033        51.00865260056901        51.019985234447745       51.03131786832637        51.03996423781757        51.04706388310012        51.053339262742895       51.05961464238578        51.064997512767945       51.0686741909924         51.07235086921685        51.07602754744124        51.079499873679026       51.08184442674906        51.08365988993626        51.085475615163205       51.087384327773805       51.089293040384405       51.0908438138876         51.09177589379584        51.09264946341261        51.093523033029385       51.09439660264616        51.095270172262815       51.09612053024637        51.09648599728587        51.096851464325425       51.097216931364926       51.097582398404484       51.09794703311496        51.09829196649417        51.098636899873384       51.09882718348797        51.09895495561898        51.099082727749874       51.09921049988077        51.099356758554336       51.09950388797779        51.099651017401186       51.09977363699147        51.09981872493694        51.09986381288252        51.099920612012          51.099981490765344       51.10004236951863        51.10010324827192        51.100164127025266       51.10021221156023        51.10021632041543        51.10022042927062        51.10022453812593        51.10022864698112        51.10023275583637        51.10023686469151        51.10024097354676        51.10024706441067        51.10026773099543        51.10028839758019        51.100309064165          51.10032229450985        51.1003235342223         51.10032477393469        51.1003370986291         51.100352103997636       51.100367109366175       51.10038211473477        51.100397120103366       51.10041212547185        51.100427130840444       51.10044213620904        51.10045714157752        51.10047214694612        51.10048715231471        51.10050215768325        51.10051716305179        51.100514324036794       51.10050934600713        51.100504367977464       51.10049938994774        51.100494411918135       51.10048943388847        51.10050458498836        51.10053193651697        51.100559288045645       51.10058663957432        51.10061399110299        51.10064134263166        51.10066869416039        51.100696045689006       51.100699547752015       51.10069218275987        51.100684817767785       51.10067745277564        51.100670087783556       51.10066272279141        51.100655357799326       51.10064799280724        51.100644950182186       51.10065040271985        51.10065585525757        51.10066130779535        51.10066676033307        51.100673406601175       51.10068773759269        51.10070206858427        51.10071639957573        51.10073073056719        51.100745061558825       51.10075939255029        51.10077372354186        51.10078805453338        51.10079941314706        51.10079814060697        51.10079686806699        51.10079559552685        51.10079432298687        51.10079305044684        51.10079177790681        51.10079050536672        51.10078923282674        51.10078796028665        51.10078594657875        51.10078353707269        51.10078112756668        51.10077871806061        51.1007763085546         51.100773899048534       51.10077148954247        51.10076908003646        51.100766670530504       51.10076426102438        51.10076304209025        51.10076292984246        51.10076281759467        51.10076270534694        51.10076259309909        51.10076248085136        51.10076236860357        51.10076225635578        51.10076214410799        51.100762043626275       51.100762031491286       51.10076201935635        51.100762007221306       51.10076199508626        51.10076198295127        51.10076197081628        51.10076195868123        51.100761946546186       51.100761934411196       51.100761922276206       51.10076197975093        51.10076207925414        51.10076217875729        51.10076227826045        51.100762377763544       51.100762477266755       51.10076257676991        51.100762676273064       51.10076277577622        51.10076287451625        51.10076295382197        51.10076303312769        51.100763112433356       51.10076319173908        51.1007632710448         51.10076335035052        51.10076342965624        51.10076350896202        51.10076358826768        51.10076366757346        51.100763888955555       51.100764162169185       51.1007644353827         51.10076470859627        51.1007649818099         51.100765255023475       51.10076552823705        51.10076580145062        51.10076607466419        51.10076637709949        51.10076700314926        51.10076762919897        51.100768255248795       51.10076888129851        51.100769507348275       51.10077013339804        51.100770759447755       51.100771385497524       51.10077201154729        51.100772637164255       51.10077231870048        51.10077200023659        51.10077168177281        51.10077136330892        51.100771044845146       51.100770726381256       51.10077040791748        51.10077008945365        51.10076977098976        51.100770955544476       51.10077466135408        51.1007783671638         51.1007820729734         51.100785778783006       51.100789484592724       51.10079319040233        51.10079689621199        51.10080060202165        51.100804307831254       51.10080439285076        51.100803330549354       51.100802268248          51.100801205946595       51.10080014364513        51.100799081343666       51.10079801904226        51.10079695674085        51.10079589443944        51.100794832138035       51.100792497311204       51.10078178983258        51.100771082353845       51.10076037487522        51.1007496673966         51.10073895991792        51.10072825243924        51.10071754496056        51.10070683748188        51.1006961300032         51.10068691073252        51.10067789881941        51.10066888690625        51.100659874993084       51.10065086307998        51.10064185116687        51.10063283925376        51.10062382734054        51.10063114523592        51.100644506621734       51.10065786800749        51.1006712293933         51.10068459077911        51.100697952164865       51.100711313550676       51.10072467493649        51.10072663171184        51.10069821184777        51.10066979198382        51.10064137211987        51.1006129522558         51.100584532391906       51.1005561125279         51.10052769266389        51.10049927279988        51.10047085293593        51.100442433071976       51.10041401320797        51.10038559334396        51.100357173480006       51.10033380582888        51.10033429630391        51.100334786778944       51.100325825166806       51.10030805053816        51.10029610761609        51.10031489993929        51.10033369226244        51.10035248458564        51.100371276908845       51.10039006923199        51.10040886155514        51.10042765387834        51.100446446201545       51.10046523852475        51.10048403084795        51.10050282317104        51.100521615494245       51.10054040781745        51.100545914866984       51.10052557592269        51.10050523697839        51.10048489803421        51.100464559089914       51.100444220145675       51.100423881201436       51.1004035422572         51.10038320331296        51.10036286436866        51.10034252542442        51.100322186480184       51.100301847535945       51.100281508591706       51.10027122898447        51.10028711800999        51.100291348156475       51.10027304383112        51.10027242155036        51.10029164131913        51.100310861087905       51.10033008085668        51.10034930062545        51.10036852039423        51.10038774016306        51.10040695993183        51.100426179700605       51.10044539946938        51.10046461923821        51.10048383900698        51.10050305877576        51.10052227854453        51.100528591849184       51.10050824023176        51.100487888614396       51.10046753699697        51.100447185379664       51.10042683376224        51.10040648214488        51.100386130527454       51.100365778910145       51.10034542729278        51.10032507567536        51.10030472405799        51.100284372440626       51.100264020823204       51.10024366920584        51.10025080361487        51.10025520055217        51.10023780323928        51.10025503810664        51.10027459917916        51.100294160251565       51.10031372132403        51.10033328239638        51.1003528434689         51.100372404541304       51.10039196561371        51.10041152668617        51.10043108775858        51.10045064883104        51.100470209903506       51.100489770975855       51.10050933204832        51.10052079445052        51.10050341164913        51.100486028847854       51.100468646046465       51.100451263245134       51.1004338804438         51.10041649764253        51.10039911484114        51.100381732039864       51.100364349238475       51.1003469664372         51.10032958363581        51.10031220083448        51.10029481803315        51.10027743523182        51.1002831229801         51.100301996238215       51.100320925389894       51.100348974380154       51.10038602557648        51.10042307677293        51.10046012796943        51.100497179165814       51.1005342303622         51.10057128155859        51.10060833275503        51.10064538395147        51.10068243514786        51.100719486344246       51.10075653754069        51.10079358873713        51.10083063993352        51.10086769112996        51.10083909479181        51.10080460959193        51.10077012439211        51.100735639192294       51.10070115399236        51.10066666879254        51.10063218359272        51.1005976983929         51.10056321319303        51.10052872799321        51.10049424279339        51.10045975759351        51.10042527239369        51.100390787193874       51.10036223475623        51.10034541795761        51.10035381858307        51.10037347924447        51.100407992172904       51.1004425051014         51.10047701802978        51.10051153095833        51.10054604388665        51.1005805568152         51.10061506974364        51.10064958267208        51.10068409560051        51.10071860852901        51.100753121457444       51.10078763438594        51.100822147314375       51.10085666024287        51.1008519497949         51.10081734872199        51.10078274764919        51.10074814657622        51.10071354550331        51.10067894443034        51.10064434335749        51.100609742284576       51.100575141211664       51.100540540138695       51.10050593906584        51.10047133799293        51.10043673692002        51.100402135847105       51.10036753477419        51.10035053626291        51.100343672978966       51.10035310049119        51.10037896130825        51.1004098477552         51.10044073420215        51.10047162064916        51.10050250709611        51.10053339354306        51.10056427999007        51.10059516643702        51.100626052884024       51.100656939330975       51.100687825777925       51.100718712224875       51.10074959867188        51.10078048511889        51.100796697635474       51.10075120390775        51.100705710179966       51.10066021645213        51.1006147227244         51.10056922899656        51.10052373526884        51.100478241541          51.10043274781327        51.10038725408543        51.10034176035771        51.10029626662987        51.100250772902086       51.10020527917436        51.10015978544658        51.100087987567406       51.10000000000008
20                       49.62958152480485        49.78752608293746        49.931341298142115       50.06282806956597        50.17912548184461        50.29000969110291        50.38316784598004        50.47649670731096        50.55768090864257        50.63296800595117        50.70825510325977        50.7486479391622         50.78904077506468        50.82801109914732        50.85741290029176        50.88681470143615        50.91360659579618        50.93362227756006        50.953637959323885       50.973879746905425       50.98755445551319        50.99968619004119        51.0118179245693         51.0239496590973         51.03327342354453        51.04097948332486        51.04782081992187        51.054662156518816       51.060550716873536       51.06461787388349        51.06868503089345        51.07275218790346        51.07660157133961        51.079224519468255       51.08127076616677        51.0833173028833         51.08546675529544        51.08761620770758        51.089368760688274       51.09043505012602        51.09143587130444        51.092436692482806       51.09343751366117        51.09443833483954        51.095412900084          51.095838978953566       51.09626505782319        51.0966911366927         51.09711721556232        51.09754229069813        51.09794360733213        51.098344923966124       51.09856863308829        51.09872055090125        51.09887246871415        51.09902438652705        51.09919644072522        51.09936944338381        51.09954244604239        51.09968704304072        51.099741784773585       51.09979652650645        51.099863185786944       51.09993399657867        51.1000048073704         51.10007561816212        51.10014642895385        51.100202873579065       51.100209939498995       51.10021700541898        51.100224071338914       51.100231137258845       51.100238203178776       51.10024526909871        51.10025233501858        51.10026142414699        51.10028539198015        51.10030935981331        51.10033332764647        51.100348844593896       51.10035073483385        51.10035262507381        51.10036556581315        51.10038117888763        51.100396791962226       51.10041240503682        51.100428018111415       51.100443631185954       51.10045924426055        51.10047485733514        51.10049047040968        51.10050608348428        51.10052169655887        51.10053730963341        51.100552922708005       51.1005502136702         51.10054530835225        51.100540403034245       51.10053549771624        51.10053059239823        51.100525687080165       51.10054093787642        51.100568405457125       51.100595873037776       51.10062334061843        51.100650808199134       51.10067827577984        51.10070574336049        51.100733210941144       51.10073684498104        51.10072961922208        51.100722393463          51.10071516770404        51.10070794194502        51.100700716186054       51.10069349042709        51.10068626466813        51.10068336105144        51.10068895215585        51.10069454326026        51.10070013436473        51.10070572546914        51.100712506049376       51.10072694396388        51.100741381878436       51.10075581979288        51.10077025770738        51.10078469562194        51.100799133536384       51.100813571451          51.1008280093655         51.10083946109211        51.10083822297918        51.100836984866305       51.10083574675343        51.1008345086405         51.10083327052763        51.10083203241476        51.10083079430183        51.100829556188955       51.10082831807608        51.10082631372268        51.10082390018192        51.10082148664111        51.1008190731003         51.10081665955954        51.10081424601873        51.100811832477916       51.10080941893716        51.100807005396405       51.10080459185559        51.1008033638999         51.10080323799525        51.100803112090546       51.10080298618584        51.10080286028108        51.10080273437643        51.10080260847178        51.10080248256702        51.10080235666237        51.10080224384558        51.10080222930088        51.100802214756186       51.10080220021143        51.100802185666794       51.10080217112204        51.10080215657729        51.10080214203259        51.100802127487896       51.10080211294314        51.1008020983985         51.10080215766436        51.100802261495005       51.100802365325706       51.100802469156406       51.10080257298705        51.10080267681781        51.10080278064845        51.10080288447915        51.10080298830985        51.10080309136055        51.10080317455004        51.10080325773953        51.10080334092913        51.10080342411857        51.100803507308115       51.100803590497605       51.100803673687096       51.100803756876644       51.10080384006619        51.100803923255626       51.100804148830605       51.10080442634978        51.1008047038689         51.10080498138802        51.1008052589072         51.10080553642632        51.1008058139455         51.10080609146462        51.100806368983854       51.10080667664829        51.1008073181568         51.10080795966525        51.100808601173696       51.10080924268209        51.10080988419054        51.10081052569899        51.10081116720744        51.10081180871589        51.100812450224396       51.10081309129657        51.100812780657975       51.100812470019434       51.10081215938095        51.10081184874235        51.10081153810381        51.10081122746527        51.100810916826674       51.10081060618819        51.10081029554959        51.100811478801916       51.10081516799772        51.100818857193644       51.100822546389395       51.10082623558526        51.100829924781124       51.10083361397693        51.100837303172796       51.10084099236866        51.10084468156447        51.10084469866018        51.1008435521764         51.10084240569262        51.100841259208835       51.100840112724995       51.10083896624121        51.10083781975743        51.10083667327365        51.10083552678981        51.10083438030608        51.100831961527206       51.100821171612324       51.100810381697386       51.10079959178256        51.10078880186762        51.1007780119528         51.10076722203786        51.10075643212298        51.100745642208096       51.100734852293215       51.10072557263703        51.100716503410865       51.1007074341847         51.10069836495853        51.10068929573231        51.10068022650614        51.100671157279976       51.10066208805375        51.10066938758632        51.10068274502436        51.10069610246239        51.100709459900486       51.10072281733852        51.10073617477656        51.10074953221459        51.10076288965263        51.10076476629661        51.10073606338295        51.1007073604693         51.100678657555704       51.10064995464205        51.100621251728455       51.1005925488148         51.100563845901206       51.100535142987496       51.10050644007396        51.100477737160304       51.10044903424665        51.100420331333          51.10039162841946        51.100367975471386       51.100368170037314       51.100368364603185       51.10035934303471        51.100341728449564       51.10032993355236        51.100348810557534       51.10036768756265        51.100386564567884       51.10040544157306        51.100424318578234       51.10044319558335        51.10046207258853        51.1004809495937         51.10049982659888        51.10051870360405        51.10053758060917        51.100556457614346       51.10057533461952        51.100580818994786       51.10056024851872        51.10053967804265        51.1005191075667         51.10049853709057        51.10047796661456        51.10045739613855        51.10043682566254        51.100416255186474       51.10039568471046        51.100375114234396       51.10035454375844        51.100333973282375       51.10031340280631        51.10030288062251        51.10031849833922        51.100322620081045       51.1003045222144         51.10030408997346        51.10032348135741        51.10034287274135        51.10036226412535        51.100381655509295       51.10040104689324        51.10042043827718        51.100439829661184       51.10045922104513        51.10047861242907        51.10049800381307        51.100517395197016       51.10053678658096        51.100556177964904       51.10056253437699        51.10054196036856        51.10052138636013        51.1005008123517         51.100480238343266       51.100459664334835       51.10043909032635        51.100418516317916       51.100397942309485       51.100377368301054       51.100356794292566       51.100336220284134       51.10031564627576        51.10029507226727        51.10027449825884        51.10028137994766        51.10028569057448        51.10026855109584        51.100286010071954       51.100305792987854       51.100325575903696       51.10034535881954        51.100365141735324       51.100384924651166       51.10040470756701        51.10042449048285        51.10044427339875        51.100464056314536       51.10048383923038        51.10050362214622        51.10052340506206        51.100543187977905       51.100554827349924       51.10053746169149        51.10052009603311        51.10050273037473        51.10048536471629        51.100467999057855       51.100450633399475       51.100433267741096       51.10041590208266        51.10039853642422        51.10038117076584        51.10036380510746        51.10034643944903        51.10032907379065        51.10031170813221        51.100317311533104       51.10033609281561        51.10035558653965        51.10038407631754        51.10042144611339        51.10045881590929        51.10049618570525        51.1005335555011         51.100570925297006       51.10060829509291        51.100645664888816       51.10068303468472        51.100720404480626       51.10075777427653        51.100795144072436       51.10083251386834        51.100869883664245       51.10090725346015        51.1008786260586         51.100844078429134       51.100809530799665       51.1007749831702         51.10074043554073        51.10070588791126        51.10067134028179        51.10063679265227        51.100602245022856       51.10056769739339        51.10053314976392        51.10049860213445        51.10046405450498        51.100429506875514       51.10040076646311        51.10038351334799        51.1003921577784         51.10041223092435        51.10044683786907        51.10048144481391        51.100516051758746       51.10055065870358        51.100585265648306       51.10061987259314        51.100654479537866       51.1006890864827         51.10072369342754        51.10075830037232        51.1007929073171         51.10082751426194        51.10086212120672        51.100896728151554       51.1008919610432         51.10085718848495        51.10082241592676        51.10078764336845        51.1007528708102         51.100718098251946       51.100683325693694       51.10064855313544        51.10061378057725        51.10057900801894        51.10054423546069        51.10050946290244        51.100474690344186       51.10043991778599        51.10040514522768        51.10038755334847        51.100380104141664       51.100388960718874       51.1004142885306         51.100444653572026       51.100475018613395       51.10050538365482        51.10053574869619        51.1005661137375         51.10059647877887        51.10062684382035        51.10065720886166        51.10068757390303        51.1007179389444         51.100748303985824       51.10077866902719        51.10080903406856        51.10082451031252        51.10077737676124        51.100730243209966       51.10068310965869        51.100635976107355       51.10058884255608        51.10054170900486        51.10049457545347        51.10044744190219        51.10040030835091        51.10035317479969        51.1003060412483         51.10025890769708        51.100211774145805       51.10016464059447        51.10009060051647        51.10000000000008
21                       49.59966528158088        49.757950903514654       49.9022887518754         50.03442859519561        50.151595831625          50.263418052851875       50.357717823208134       50.45218876490583        50.53468448340834        50.611373680482814       50.68806287755723        50.72953952904942        50.77101618054161        50.81107377102609        50.84159138125983        50.872108991493576       50.89998512112868        50.92100306172324        50.942021002317915       50.96327246555228        50.977788944336055       50.99071977951348        51.00365061469097        51.01658144986834        51.026582609271486       51.03489508354971        51.04230237710078        51.049709670651794       51.05610392097907        51.06056155677453        51.06501919257005        51.06947682836551        51.073703269000134       51.07660461218745        51.07888164239739        51.081158990603285       51.08354918281702        51.08593937503076        51.087893707488945       51.08909420645614        51.090222279196155       51.09135035193617        51.09247842467619        51.093606497416204       51.09470526992169        51.09519196062132        51.09567865132095        51.09616534202053        51.09665203272016        51.09713754828135        51.09759524817014        51.09805294805892        51.09831008268861        51.098486146183575       51.09866220967854        51.098838273173385       51.099036122896166       51.09923499878994        51.09943387468371        51.09960044908996        51.099664844610174       51.09972924013039        51.09980575956189        51.099886502391996       51.09996724522216        51.10004798805227        51.100128730882375       51.100193535597896       51.100203558582564       51.100213581567175       51.1002236045519         51.100233627536454       51.10024365052118        51.10025367350579        51.1002636964904         51.10027578388332        51.100303052964875       51.10033032204649        51.100357591128045       51.10037539467794        51.10037793544541        51.10038047621288        51.100394032997144       51.10041025377768        51.100426474558276       51.10044269533887        51.100458916119464       51.100475136900116       51.10049135768065        51.10050757846125        51.10052379924184        51.100540020022436       51.10055624080303        51.100572461583624       51.10058868236422        51.10058610330367        51.10058127069732        51.10057643809097        51.10057160548462        51.10056677287827        51.10056194027186        51.10057729076448        51.10060487439716        51.10063245802985        51.100660041662536       51.10068762529522        51.10071520892791        51.100742792560595       51.10077037619334        51.10077414221013        51.10076705568429        51.10075996915839        51.10075288263249        51.100745796106594       51.10073870958075        51.100731623054855       51.100724536529015       51.100721771920746       51.10072750159185        51.10073323126295        51.10073896093411        51.10074469060521        51.10075160549758        51.10076615033506        51.1007806951726         51.10079524001003        51.10080978484751        51.100824329685054       51.10083887452248        51.10085341936002        51.100867964197505       51.1008795090371         51.10087830535133        51.100877101665674       51.10087589797985        51.100874694294134       51.100873490608365       51.100872286922595       51.100871083236825       51.10086987955117        51.1008686758654         51.100866680866545       51.10086426329099        51.10086184571543        51.10085942813993        51.10085701056448        51.10085459298887        51.10085217541331        51.10084975783781        51.100847340262305       51.100844922686804       51.100843685709606       51.100843546147985       51.100843406586364       51.1008432670248         51.10084312746318        51.10084298790156        51.100842848339994       51.10084270877837        51.10084256921675        51.10084244406494        51.10084242711059        51.10084241015619        51.100842393201674       51.10084237624733        51.10084235929287        51.10084234233841        51.10084232538395        51.10084230842955        51.100842291475146       51.10084227452069        51.100842335577795       51.10084244373593        51.100842551894175       51.10084266005242        51.100842768210555       51.1008428763688         51.10084298452699        51.10084309268518        51.10084320084343        51.10084330820496        51.10084339527822        51.100843482351536       51.10084356942485        51.100843656498114       51.10084374357143        51.10084383064475        51.10084391771801        51.10084400479133        51.100844091864644       51.100844178937905       51.10084440870571        51.10084469053038        51.100844972355105       51.10084525417983        51.100845536004556       51.10084581782928        51.10084609965401        51.100846381478675       51.1008466633034         51.100846976197204       51.10084763316439        51.10084829013147        51.100848947098655       51.100849604065786       51.10085026103286        51.10085091800005        51.10085157496712        51.100852231934255       51.1008528889015         51.10085354542878        51.10085324261553        51.10085293980228        51.10085263698903        51.100852334175784       51.10085203136248        51.10085172854923        51.100851425735925       51.100851122922734       51.100850820109486       51.1008520020593         51.100855674641366       51.10085934722338        51.100863019805445       51.100866692387456       51.10087036496952        51.100874037551534       51.1008777101336         51.10088138271567        51.10088505529768        51.10088500446966        51.100883773803446       51.10088254313729        51.100881312471074       51.10088008180492        51.1008788511387         51.100877620472545       51.10087638980639        51.10087515914017        51.100873928474016       51.10087142574321        51.10086055339207        51.10084968104093        51.10083880868984        51.1008279363387         51.10081706398762        51.10080619163648        51.10079531928545        51.100784446934256       51.10077357458317        51.10076423454149        51.10075510800232        51.10074598146309        51.10073685492381        51.10072772838464        51.10071860184536        51.10070947530619        51.10070034876691        51.100707629936664       51.10072098342698        51.1007343369173         51.100747690407616       51.10076104389793        51.10077439738819        51.10078775087851        51.10080110436877        51.100802900881376       51.10077391491808        51.10074492895478        51.10071594299154        51.1006869570283         51.10065797106495        51.10062898510171        51.10059999913841        51.10057101317517        51.10054202721187        51.10051304124863        51.10048405528528        51.10045506932204        51.10042608335874        51.10040214511389        51.1004020437706         51.10040194242731        51.100392860902616       51.10037540636097        51.10036375948857        51.10038272117572        51.100401682862866       51.10042064455001        51.10043960623716        51.100458567924306       51.10047752961151        51.10049649129866        51.1005154529858         51.10053441467301        51.10055337636015        51.10057233804724        51.10059129973445        51.10061026142159        51.10061572312253        51.10059492111475        51.10057411910685        51.10055331709907        51.10053251509123        51.100511713083506       51.10049091107567        51.10047010906783        51.100449307060046       51.10042850505221        51.10040770304437        51.100386901036586       51.10036609902875        51.10034529702091        51.100334532260604       51.10034987866857        51.10035389200556        51.10033600059762        51.10033575839657        51.10035532139568        51.100374884394796       51.10039444739391        51.10041401039308        51.100433573392195       51.100453136391366       51.10047269939054        51.100492262389594       51.10051182538882        51.100531388387935       51.10055095138705        51.10057051438622        51.10059007738528        51.10059647690491        51.10057568050536        51.10055488410592        51.100534087706365       51.100513291306925       51.10049249490737        51.100471698507874       51.10045090210838        51.10043010570888        51.10040930930933        51.10038851290983        51.100367716510334       51.10034692011078        51.10032612371134        51.10030532731179        51.10031195628045        51.10031618059685        51.10029929895245        51.10031698203727        51.100336986796606       51.10035699155583        51.10037699631505        51.10039700107427        51.10041700583349        51.100437010592714       51.10045701535199        51.10047702011127        51.10049702487049        51.100517029629714       51.100537034388935       51.10055703914816        51.10057704390738        51.10058886024933        51.10057151173385        51.10055416321836        51.10053681470288        51.10051946618739        51.10050211767191        51.100484769156424       51.10046742064094        51.100450072125454       51.10043272361003        51.10041537509454        51.10039802657906        51.100380678063516       51.10036332954803        51.10034598103255        51.100351500086106       51.10037018939295        51.10039024768935        51.10041917825481        51.10045686665018        51.10049455504554        51.100532243440966       51.10056993183633        51.100607620231756       51.10064530862712        51.100682997022545       51.10072068541797        51.100758373813335       51.1007960622087         51.100833750604124       51.10087143899955        51.100909127394914       51.10094681579034        51.100918157325395       51.100883547266335       51.10084893720722        51.1008143271481         51.10077971708898        51.10074510702992        51.100710496970805       51.100675886911745       51.10064127685263        51.10060666679351        51.10057205673445        51.10053744667533        51.100502836616215       51.1004682265571         51.10043929816999        51.100421608738316       51.10043049697373        51.10045098260417        51.10048568356535        51.100520384526476       51.1005550854876         51.10058978644872        51.100624487409846       51.10065918837108        51.100693889332206       51.10072859029333        51.10076329125445        51.10079799221569        51.10083269317681        51.100867394137936       51.100902095099116       51.100936796060296       51.100931972291505       51.100897028247914       51.10086208420438        51.10082714016073        51.10079219611714        51.10075725207355        51.1007223080299         51.10068736398631        51.100652419942776       51.10061747589913        51.10058253185554        51.10054758781189        51.1005126437683         51.10047769972476        51.100442755681115       51.10042457043397        51.10041653530436        51.10042482094656        51.100449615753064       51.10047945938891        51.10050930302464        51.100539146660424       51.10056899029621        51.10059883393194        51.10062867756773        51.10065852120357        51.1006883648393         51.10071820847514        51.10074805211093        51.10077789574666        51.1008077393825         51.10083758301823        51.10085232298951        51.10080354961474        51.10075477623997        51.100706002865195       51.100657229490366       51.10060845611554        51.10055968274082        51.100510909365994       51.10046213599122        51.10041336261639        51.10036458924162        51.10031581586679        51.10026704249208        51.100218269117306       51.10016949574248        51.10009321346553        51.10000000000008
22                       49.56974903835692        49.72837572409185        49.87323620560858        50.006029120825076       50.1240661814054         50.23682641460067        50.33226780043634        50.42788082250064        50.51168805817417        50.58977935501446        50.6678706518548         50.7104311189367         50.75299158601865        50.794136442904914       50.82576986222796        50.857403281551          50.88636364646118        50.90838384588653        50.93040404531183        50.952665184199134       50.96802343315892        50.98175336898572        50.995483304812524       51.00921324063927        51.0198917949985         51.02881068377451        51.0367839342797         51.04475718478483        51.0516571250846         51.056505239665626       51.061353354246705       51.06620146882767        51.07080496666077        51.07398470490659        51.07649251862796        51.07900067832338        51.081631610338604       51.08426254235394        51.08641865428956        51.087753362786316       51.089008687087926       51.09026401138959        51.09151933569126        51.09277465999287        51.09399763975938        51.09454494228902        51.095092244818716       51.095639547348355       51.09618684987805        51.09673280586452        51.09724688900809        51.09776097215166        51.09805153228888        51.098251741465845       51.09845195064281        51.098652159819665       51.098875805066996       51.09910055419601        51.09932530332492        51.099513855139264       51.099587904446764       51.099661953754264       51.099748333336834       51.09983900820538        51.09992968307387        51.10002035794241        51.100111032811014       51.100184197616784       51.10019717766613        51.10021015771548        51.10022313776483        51.10023611781418        51.10024909786358        51.10026207791293        51.10027505796222        51.1002901436197         51.10032071394966        51.10035128427961        51.10038185460951        51.100401944761984       51.10040513605696        51.100408327352          51.10042250018114        51.10043932866773        51.100456157154326       51.10047298564092        51.10048981412751        51.100506642614164       51.1005234711007         51.10054029958735        51.100557128073945       51.10057395656054        51.10059078504719        51.10060761353378        51.100624442020376       51.10062199293702        51.100617233042385       51.10061247314769        51.10060771325294        51.10060295335825        51.100598193463554       51.10061364365254        51.1006413433372         51.100669043021924       51.100696742706646       51.10072444239131        51.100752142075976       51.1007798417607         51.10080754144542        51.1008114394391         51.10080449214638        51.100797544853606       51.10079059756089        51.10078365026811        51.10077670297534        51.10076975568268        51.100762808389845       51.100760182790054       51.10076605102785        51.10077191926564        51.10077778750343        51.10078365574128        51.10079070494578        51.100805356706246       51.10082000846671        51.10083466022718        51.100849311987645       51.10086396374811        51.10087861550858        51.10089326726916        51.10090791902957        51.100919556982205       51.10091838772354        51.100917218464986       51.10091604920632        51.100914879947766       51.100913710689156       51.100912541430546       51.100911372171936       51.10091020291338        51.100909033654716       51.10090704801047        51.100904626400165       51.10090220478992        51.100899783179614       51.100897361569366       51.10089493995906        51.100892518348815       51.10089009673851        51.10088767512826        51.10088525351796        51.10088400751931        51.100883854300776       51.10088370108224        51.10088354786376        51.10088339464522        51.10088324142674        51.10088308820821        51.10088293498973        51.10088278177119        51.10088264428441        51.100882624920246       51.10088260555608        51.100882586191915       51.100882566827806       51.10088254746364        51.10088252809953        51.10088250873537        51.1008824893712         51.100882470007036       51.100882450642985       51.100882513491115       51.10088262597691        51.10088273846259        51.100882850948324       51.10088296343406        51.100883075919796       51.10088318840553        51.10088330089127        51.100883413377005       51.100883525049255       51.1008836160064         51.10088370696349        51.100883797920574       51.100883888877604       51.10088397983469        51.10088407079178        51.100884161748866       51.10088425270601        51.10088434366304        51.10088443462007        51.100884668580704       51.100884954711034       51.10088524084125        51.10088552697158        51.100885813101854       51.100886099232184       51.1008863853624         51.10088667149273        51.100886957623004       51.10088727574606        51.100887948171874       51.10088862059774        51.100889293023556       51.10088996544937        51.10089063787518        51.100891310300995       51.100891982726864       51.10089265515268        51.10089332757855        51.100893999561094       51.10089370457308        51.10089340958518        51.10089311459717        51.10089281960916        51.1008925246212         51.100892229633246       51.10089193464523        51.10089163965728        51.100891344669265       51.10089252531674        51.10089618128495        51.10089983725322        51.10090349322144        51.10090714918965        51.10091080515792        51.100914461126195       51.100918117094466       51.10092177306274        51.100925429030895       51.10092531027908        51.10092399543055        51.1009226805819         51.10092136573337        51.10092005088484        51.100918736036306       51.10091742118772        51.10091610633913        51.100914791490595       51.100913476642006       51.10091088995921        51.10089993517181        51.10088898038447        51.100878025597126       51.100867070809784       51.10085611602244        51.1008451612351         51.10083420644776        51.10082325166047        51.10081229687307        51.100802896446          51.10079371259377        51.100784528741485       51.10077534488914        51.10076616103697        51.10075697718469        51.1007477933324         51.10073860948012        51.100745872287064       51.10075922182966        51.100772571372204       51.100785920914745       51.100799270457344       51.10081261999983        51.10082596954243        51.100839319085026       51.100841035466146       51.100811766453205       51.10078249744032        51.10075322842738        51.100723959414495       51.10069469040161        51.10066542138861        51.10063615237573        51.10060688336279        51.100577614349845       51.10054834533696        51.10051907632402        51.100489807311135       51.100460538298194       51.100436314756394       51.100435917503944       51.100435520251494       51.10042637877058        51.10040908427237        51.10039758542479        51.10041663179396        51.10043567816308        51.100454724532256       51.100473770901374       51.10049281727055        51.10051186363967        51.100530910008786       51.10054995637796        51.100569002747136       51.100588049116254       51.100607095485316       51.10062614185449        51.100645188223666       51.10065062725033        51.10062959371072        51.10060856017117        51.10058752663156        51.10056649309195        51.10054545955239        51.100524426012726       51.10050339247317        51.10048235893356        51.10046132539395        51.1004402918544         51.100419258314844       51.10039822477518        51.100377191235566       51.1003661838987         51.10038125899791        51.10038516393013        51.10036747898101        51.10036742681967        51.100387161434014       51.1004068960483         51.10042663066258        51.10044636527692        51.100466099891264       51.10048583450549        51.10050556911983        51.100525303734116       51.10054503834846        51.1005647729628         51.10058450757708        51.100604242191366       51.10062397680571        51.10063041943272        51.100609400642156       51.10058838185165        51.10056736306103        51.100546344270526       51.10052532547991        51.100504306689345       51.10048328789878        51.10046226910822        51.10044125031766        51.10042023152704        51.100399212736534       51.100378193945915       51.10035717515541        51.10033615636479        51.10034253261318        51.10034667061916        51.10033004680912        51.1003479540027         51.10036818060536        51.10038840720796        51.100408633810616       51.10042886041322        51.100449087015875       51.10046931361853        51.10048954022113        51.10050976682385        51.10052999342645        51.10055022002905        51.100570446631764       51.100590673234365       51.100610899836965       51.100622893148795       51.10060556177626        51.10058823040367        51.10057089903114        51.10055356765855        51.10053623628602        51.10051890491343        51.100501573540896       51.10048424216836        51.100466910795774       51.100449579423184       51.10043224805065        51.10041491667806        51.10039758530553        51.10038025393288        51.100385688639165       51.1004042859704         51.10042490883916        51.10045428019214        51.10049228718702        51.10053029418191        51.10056830117685        51.10060630817168        51.10064431516662        51.10068232216139        51.10072032915633        51.100758336151216       51.1007963431461         51.100834350140985       51.10087235713587        51.100910364130755       51.10094837112564        51.10098637812058        51.10095768859219        51.10092301610348        51.10088834361477        51.10085367112606        51.100818998637294       51.10078432614853        51.10074965365982        51.10071498117111        51.10068030868234        51.100645636193576       51.10061096370487        51.10057629121616        51.10054161872739        51.10050694623868        51.10047782987681        51.10045970412858        51.10046883616894        51.10048973428388        51.100524529261406       51.10055932423893        51.10059411921645        51.100628914193976       51.10066370917144        51.100698504148966       51.10073329912643        51.100768094103955       51.10080288908148        51.100837684059          51.10087247903647        51.100907274013935       51.10094206899146        51.10097686396898        51.100971983539864       51.10093686801093        51.100901752482          51.100866636953015       51.100831521424084       51.10079640589515        51.100761290366165       51.10072617483729        51.10069105930836        51.10065594377937        51.100620828250385       51.100585712721454       51.10055059719252        51.10051548166359        51.10048036613466        51.100461587519476       51.100452966467174       51.1004606811743         51.10048494297553        51.10051426520579        51.100543587435936       51.10057290966614        51.10060223189629        51.100631554126494       51.10066087635664        51.10069019858685        51.10071952081705        51.1007488430472         51.10077816527735        51.10080748750755        51.10083680973776        51.100866131967905       51.10088013566656        51.100829722468234       51.10077930926997        51.10072889607159        51.10067848287338        51.100628069675054       51.10057765647679        51.10052724327841        51.10047683008014        51.100426416881874       51.10037600368361        51.100325590485284       51.10027517728702        51.10022476408875        51.10017435089037        51.100095826414645       51.10000000000008
23                       49.539832795133066       49.6988005446691         49.84418365934175        49.97762964645466        50.09653653118585        50.21023477634958        50.306817777664435       50.40357288009534        50.48869163293989        50.5681850295461         50.64767842615231        50.69132270882392        50.73496699149564        50.777199114783684       50.80994834319608        50.842697571608426       50.87274217179362        50.89576463004971        50.91878708830586        50.94205790284582        50.95825792198184        50.97278695845796        50.98731599493408        51.00184503141031        51.01320098072546        51.022726283999305       51.03126549145861        51.03980469891786        51.047210329190136       51.05244892255672        51.057687515923305       51.06292610928983        51.0679066643213         51.07136479762579        51.07410339485847        51.076842366043365       51.079714037860185       51.08258570967706        51.08494360109023        51.086412519116436       51.0877950949797         51.089177670843014       51.09056024670633        51.09194282256959        51.093290009596956       51.09389792395672        51.09450583831648        51.095113752676184       51.09572166703589        51.09632806344774        51.096898529846044       51.0974689962444         51.097792981889256       51.09801733674817        51.098241691607086       51.098466046466          51.09871548723794        51.09896610960209        51.09921673196624        51.099427261188566       51.099510964283354       51.0995946673782         51.09969090711178        51.09979151401876        51.09989212092569        51.099992727832614       51.1000933347396         51.10017485963556        51.1001907967497         51.10020673386373        51.10022267097787        51.1002386080919         51.100254545205985       51.10027048232007        51.1002864194341         51.10030450335603        51.10033837493438        51.100372246512734       51.10040611809109        51.10042849484603        51.10043233666852        51.100436178491066       51.100450967365134       51.10046840355773        51.10048583975038        51.10050327594297        51.10052071213562        51.10053814832827        51.10055558452086        51.100573020713455       51.10059045690605        51.1006078930987         51.10062532929135        51.10064276548394        51.10066020167653        51.10065788257049        51.100653195387395       51.100648508204415       51.10064382102132        51.10063913383834        51.10063444665525        51.1006499965406         51.1006778122773         51.100705628014          51.1007334437507         51.1007612594874         51.10078907522416        51.1008168909608         51.10084470669756        51.10084873666813        51.10084192860853        51.10083512054888        51.100828312489284       51.10082150442963        51.10081469637004        51.10080788831044        51.10080108025079        51.100798593659306       51.100804600463846       51.10081060726833        51.10081661407281        51.10082262087735        51.10082980439398        51.10084456307743        51.100859321760936       51.10087408044433        51.10088883912778        51.100903597811225       51.10091835649473        51.10093311517818        51.10094787386163        51.1009596049272         51.10095847009575        51.1009573352643         51.10095620043279        51.1009550656014         51.10095393076995        51.1009527959385         51.10095166110705        51.1009505262756         51.100949391444146       51.10094741515434        51.100944989509344       51.100942563864294       51.1009401382193         51.10093771257425        51.10093528692926        51.100932861284264       51.100930435639214       51.10092800999416        51.10092558434917        51.10092432932902        51.100924162453566       51.100923995578114       51.100923828702776       51.10092366182727        51.10092349495187        51.100923328076476       51.100923161201024       51.10092299432563        51.10092284450377        51.10092282272984        51.10092280095603        51.100922779182156       51.10092275740834        51.10092273563447        51.100922713860655       51.10092269208678        51.10092267031291        51.10092264853904        51.10092262676517        51.10092269140455        51.10092280821783        51.100922925031114       51.10092304184434        51.100923158657565       51.10092327547079        51.10092339228407        51.1009235090973         51.10092362591058        51.10092374189361        51.10092383673452        51.10092393157538        51.10092402641624        51.100924121257094       51.10092421609795        51.10092431093881        51.10092440577972        51.100924500620636       51.10092459546149        51.10092469030235        51.100924928455754       51.10092521889163        51.10092550932745        51.10092579976333        51.10092609019921        51.10092638063503        51.10092667107091        51.10092696150679        51.100927251942664       51.100927575294975       51.10092826317947        51.10092895106402        51.100929638948514       51.10093032683301        51.1009310147175         51.100931702602054       51.100932390486605       51.1009330783711         51.10093376625565        51.10093445369341        51.10093416653069        51.10093387936803        51.100933592205365       51.100933305042645       51.100933017879925       51.10093273071726        51.100932443554484       51.10093215639182        51.10093186922904        51.10093304857412        51.10093668792854        51.10094032728307        51.10094396663749        51.100947605991905       51.10095124534632        51.10095488470074        51.10095852405527        51.10096216340969        51.10096580276411        51.1009656160885         51.100964217057594       51.10096281802663        51.10096141899567        51.10096001996476        51.100958620933795       51.10095722190283        51.10095582287187        51.1009544238409         51.100953024809996       51.100950354175154       51.10093931695155        51.10092827972801        51.10091724250441        51.100906205280864       51.100895168057264       51.10088413083372        51.100873093610176       51.100862056386575       51.100851019162974       51.10084155835051        51.10083231718522        51.10082307601988        51.10081383485459        51.100804593689304       51.10079535252396        51.100786111358616       51.10077687019333        51.10078411463746        51.10079746023223        51.10081080582705        51.100824151421875       51.100837497016755       51.10085084261152        51.1008641882064         51.10087753380117        51.100879170050916       51.10084961798833        51.1008200659258         51.10079051386322        51.10076096180069        51.10073140973816        51.10070185767552        51.10067230561299        51.1006427535504         51.100613201487874       51.100583649425346       51.1005540973627         51.100524545300175       51.10049499323759        51.100470484398954       51.10046979123729        51.10046909807568        51.10045989663848        51.100442762183775       51.10043141136106        51.100450542412204       51.100469673463294       51.10048880451444        51.10050793556559        51.10052706661668        51.100546197667825       51.100565328718915       51.10058445977006        51.10060359082115        51.1006227218723         51.10064185292339        51.100660983974535       51.100680115025625       51.100685531378076       51.100664266306694       51.10064300123531        51.10062173616399        51.10060047109255        51.10057920602122        51.10055794094984        51.100536675878516       51.10051541080708        51.100494145735695       51.10047288066437        51.100451615593045       51.10043035052166        51.100409085450224       51.100397835536796       51.1004126393272         51.1004164358547         51.10039895736429        51.10039909524278        51.10041900147229        51.100438907701744       51.100458813931255       51.10047872016071        51.10049862639016        51.100518532619674       51.100538438849185       51.10055834507864        51.10057825130815        51.10059815753766        51.100618063767115       51.10063796999657        51.10065787622608        51.10066436196064        51.100643120778955       51.100621879597384       51.1006006384157         51.10057939723413        51.10055815605244        51.100536914870816       51.10051567368919        51.10049443250756        51.10047319132599        51.100451950144304       51.10043070896262        51.10040946778105        51.10038822659942        51.10036698541768        51.10037310894603        51.10037716064153        51.10036079466573        51.100378925968016       51.10039937441411        51.10041982286009        51.10044027130607        51.10046071975211        51.100481168198144       51.10050161664418        51.10052206509022        51.10054251353631        51.10056296198235        51.100583410428385       51.10060385887442        51.10062430732046        51.100644755766496       51.100656926048146       51.100639611818565       51.10062229758893        51.10060498335929        51.10058766912965        51.100570354900015       51.100553040670434       51.10053572644074        51.10051841221116        51.10050109798152        51.10048378375194        51.1004664695223         51.10044915529261        51.10043184106303        51.10041452683339        51.10041987719234        51.10043838254785        51.10045956998897        51.100489382129524       51.10052770772387        51.10056603331827        51.10060435891262        51.100642684506965       51.10068101010137        51.100719335695715       51.10075766129012        51.10079598688452        51.10083431247887        51.10087263807327        51.100910963667616       51.10094928926196        51.100987614856365       51.10102594045077        51.10099721985904        51.10096248494068        51.10092775002232        51.10089301510396        51.10085828018555        51.10082354526725        51.10078881034889        51.10075407543047        51.100719340512114       51.10068460559381        51.1006498706754         51.10061513575704        51.10058040083874        51.10054566592038        51.10051636158363        51.10049779951896        51.10050717536433        51.10052848596382        51.10056337495763        51.1005982639515         51.10063315294536        51.10066804193923        51.10070293093298        51.100737819926906       51.100772708920715       51.100807597914525       51.10084248690839        51.10087737590226        51.100912264896124       51.10094715388993        51.1009820428838         51.101016931877666       51.10101199478811        51.10097670777384        51.10094142075957        51.1009061337453         51.10087084673097        51.10083555971664        51.10080027270237        51.1007649856881         51.10072969867383        51.100694411659504       51.100659124645176       51.10062383763096        51.100588550616635       51.100553263602364       51.100517976588094       51.100498604605036       51.100489397629815       51.10049654140204        51.10052027019799        51.100549071022556       51.10057787184718        51.1006066726718         51.10063547349637        51.100664274320934       51.1006930751455         51.10072187597012        51.10075067679469        51.10077947761931        51.10080827844388        51.100837079268445       51.10086588009307        51.10089468091769        51.10090794834355        51.10085589532173        51.10080384229997        51.10075178927815        51.10069973625633        51.10064768323457        51.10059563021275        51.10054357719093        51.10049152416917        51.100439471147354       51.100387418125536       51.100335365103774       51.10028331208201        51.100231259060195       51.100179206038376       51.100098439363705       51.10000000000008
24                       49.5099165519091         49.66922536524629        49.81513111307504        49.949230172084185       50.0690068809663         50.18364313809843        50.281367754892585       50.37926493769021        50.46569520770572        50.546590704077744       50.62748620044982        50.6722142987112         50.71694239697263        50.7602617866624         50.794126824164096       50.827991861665794       50.85912069712606        50.88314541421289        50.907170131299836       50.931450621492615       50.948492410804704       50.9638205479302         50.97914868505575        50.99447682218124        51.00651016645236        51.0166418842241         51.02574704863753        51.03485221305084        51.04276353329573        51.048392605447816       51.05402167759996        51.059650749751995       51.065008361981995       51.06874489034499        51.07171427108909        51.07468405376346        51.07779646538188        51.0809088770003         51.083468547890845       51.08507167544661        51.08658150287147        51.088091330296436       51.089601157721404       51.091110985146315       51.09258237943459        51.093250905624416       51.09391943181424        51.094587958003956       51.09525648419378        51.09592332103091        51.096550170684054       51.0971770203372         51.09753443148958        51.0977829320305         51.09803143257142        51.09827993311228        51.098555169408826       51.09883166500822        51.09910816060756        51.09934066723787        51.09943402412           51.09952738100213        51.09963348088672        51.099744019832144       51.09985455877745        51.09996509772276        51.10007563666812        51.100165521654446       51.10018441583321        51.100203310012034       51.1002222041908         51.100241098369565       51.100259992548445       51.10027888672715        51.100297780905976       51.10031886309241        51.10035603591916        51.10039320874591        51.100430381572664       51.10045504493013        51.10045953728013        51.10046402963019        51.100479434549186       51.100497478447835       51.10051552234643        51.100533566245076       51.100551610143725       51.10056965404232        51.10058769794102        51.100605741839615       51.10062378573821        51.10064182963686        51.100659873535506       51.100677917434155       51.100695961332804       51.100693772203954       51.10068915773252        51.100684543261195       51.100679928789816       51.10067531431844        51.10067069984706        51.10068634942871        51.10071428121739        51.10074221300613        51.10077014479481        51.100798076583544       51.10082600837222        51.10085394016096        51.100881871949696       51.100886033897154       51.10087936507068        51.10087269624415        51.10086602741768        51.10085935859115        51.10085268976468        51.10084602093821        51.10083935211168        51.100837004528614       51.10084314989979        51.10084929527102        51.10085544064219        51.10086158601342        51.10086890384218        51.100883769448615       51.100898635055046       51.10091350066148        51.10092836626791        51.10094323187434        51.10095809748077        51.10097296308726        51.10098782869363        51.10099965287219        51.1009985524679         51.10099745206361        51.10099635165932        51.10099525125497        51.10099415085068        51.10099305044639        51.1009919500421         51.10099084963781        51.10098974923346        51.10098778229826        51.10098535261852        51.10098292293867        51.10098049325893        51.10097806357919        51.100975633899395       51.10097320421971        51.10097077453986        51.10096834486012        51.100965915180325       51.10096465113861        51.1009644706063         51.100964290074046       51.10096410954168        51.10096392900937        51.100963748477          51.10096356794469        51.10096338741238        51.10096320688007        51.10096304472319        51.10096302053955        51.100962996355975       51.1009629721724         51.100962947988876       51.1009629238053         51.10096289962172        51.10096287543814        51.100962851254565       51.10096282707099        51.100962802887466       51.10096286931798        51.100962990458754       51.100963111599526       51.1009632327403         51.10096335388107        51.10096347502184        51.100963596162615       51.10096371730344        51.100963838444216       51.10096395873802        51.10096405746265        51.10096415618733        51.10096425491196        51.100964353636584       51.10096445236127        51.10096455108595        51.100964649810635       51.10096474853526        51.100964847259945       51.10096494598457        51.10096518833086        51.10096548307229        51.10096577781371        51.10096607255508        51.100966367296564       51.10096666203799        51.10096695677936        51.10096725152084        51.10096754626221        51.10096787484383        51.10096857818701        51.10096928153024        51.10096998487347        51.10097068821665        51.100971391559824       51.100972094903          51.10097279824629        51.100973501589465       51.1009742049327         51.10097490782567        51.10097462848819        51.100974349150874       51.10097406981345        51.10097379047596        51.10097351113859        51.10097323180116        51.100972952463735       51.100972673126364       51.10097239378888        51.1009735718315         51.100977194572124       51.1009808173128         51.10098444005342        51.1009880627941         51.10099168553472        51.1009953082754         51.10099893101602        51.10100255375664        51.10100617649732        51.10100592189792        51.10100443868464        51.101002955471245       51.10100147225796        51.100999989044624       51.100998505831285       51.100997022617946       51.10099553940461        51.100994056191325       51.10099257297804        51.10098981839121        51.100978698731296       51.100967579071494       51.10095645941175        51.100945339751945       51.10093422009214        51.10092310043234        51.10091198077265        51.10090086111279        51.10088974145299        51.10088022025502        51.10087092177662        51.10086162329827        51.10085232481987        51.10084302634152        51.100833727863176       51.10082442938483        51.10081513090648        51.100822356987806       51.10083569863485        51.10084904028196        51.100862381929005       51.10087572357611        51.100889065223214       51.10090240687032        51.10091574851731        51.100917304635686       51.100887469523514       51.100857634411284       51.10082779929911        51.10079796418688        51.10076812907471        51.10073829396242        51.10070845885025        51.10067862373808        51.10064878862585        51.100618953513674       51.10058911840139        51.100559283289215       51.10052944817704        51.1005046540414         51.10050366497069        51.10050267589992        51.100493414506445       51.100476440095235       51.10046523729733        51.10048445303045        51.100503668763565       51.100522884496684       51.1005421002298         51.100561315962864       51.10058053169598        51.1005997474291         51.10061896316222        51.10063817889534        51.100657394628456       51.100676610361575       51.10069582609469        51.100715041827755       51.100720435505934       51.100698938902724       51.10067744229957        51.100655945696474       51.10063444909326        51.10061295249017        51.100591455886956       51.10056995928386        51.100548462680706       51.10052696607755        51.1005054694744         51.100483972871245       51.10046247626809        51.10044097966488        51.10042948717495        51.10044401965655        51.10044770777921        51.10043043574757        51.100430763665884       51.100450841510565       51.10047091935519        51.10049099719987        51.10051107504455        51.100531152889175       51.100551230733856       51.10057130857854        51.10059138642316        51.10061146426784        51.100631542112524       51.10065161995715        51.10067169780183        51.10069177564651        51.1006983044885         51.10067684091587        51.10065537734317        51.10063391377042        51.10061245019779        51.10059098662509        51.1005695230524         51.10054805947959        51.100526595906956       51.10050513233426        51.10048366876151        51.100462205188876       51.10044074161618        51.10041927804349        51.100397814470796       51.10040368527882        51.1004076506639         51.1003915425224         51.10040989793339        51.10043056822286        51.10045123851228        51.100471908801694       51.10049257909111        51.10051324938058        51.10053391966994        51.100554589959415       51.10057526024889        51.10059593053836        51.10061660082772        51.10063727111719        51.10065794140661        51.100678611696026       51.10069095894761        51.100673661860924       51.10065636477424        51.10063906768755        51.10062177060081        51.100604473514124       51.10058717642744        51.100569879340696       51.10055258225401        51.100535285167325       51.10051798808058        51.1005006909939         51.10048339390721        51.10046609682047        51.10044879973378        51.10045406574534        51.1004724791253         51.10049423113867        51.10052448406691        51.10056312826066        51.10060177245458        51.1006404166485         51.10067906084225        51.100717705036175       51.10075634922998        51.100794993423904       51.10083363761777        51.10087228181163        51.1009109260055         51.100949570199305       51.10098821439317        51.10102685858703        51.101065502780955       51.10103675112589        51.10100195377788        51.100967156429874       51.10093235908187        51.10089756173386        51.10086276438591        51.1008279670379         51.10079316968995        51.10075837234194        51.10072357499399        51.10068877764593        51.10065398029798        51.10061918294997        51.10058438560196        51.10055489329051        51.10053589490923        51.100545514559656       51.100567237643645       51.1006022206538         51.10063720366401        51.100672186674274       51.100707169684426       51.10074215269458        51.10077713570479        51.100812118715          51.10084710172521        51.10088208473542        51.10091706774563        51.10095205075578        51.10098703376593        51.10102201677614        51.10105699978635        51.10105200603647        51.1010165475368         51.10098108903719        51.10094563053758        51.10091017203797        51.1008747135383         51.100839255038636       51.100803796539026       51.10076833803936        51.10073287953969        51.10069742104008        51.10066196254047        51.100626504040804       51.100591045541194       51.10055558704153        51.10053562169054        51.10052582879251        51.10053240162972        51.100555597420396       51.10058387683944        51.10061215625842        51.100640435677406       51.10066871509639        51.100696994515374       51.10072527393436        51.10075355335334        51.100781832772384       51.10081011219131        51.100838391610296       51.10086667102934        51.10089495044832        51.10092322986736        51.10093576102054        51.100882068175224       51.10082837532991        51.1007746824846         51.10072098963934        51.10066729679403        51.10061360394877        51.10055991110346        51.10050621825809        51.100452525412834       51.10039883256752        51.10034513972221        51.10029144687695        51.10023775403164        51.100184061186326       51.100101052312766       51.10000000000008
25                       49.48000030868519        49.63965018582354        49.786078566808214       49.92083069771371        50.04147723074664        50.157051499847285       50.255917732120736       50.35495699528491        50.44269878247138        50.52499637860939        50.607293974747336       50.653105888598475       50.698917802449614       50.74332445854128        50.77830530513222        50.81328615172322        50.8454992224585         50.87052619837607        50.89555317429375        50.92084334013947        50.93872689962751        50.954854137402435       50.9709813751773         50.98710861295217        50.999819352179316       51.010557484448896       51.02022860581644        51.02989972718393        51.03831673740126        51.044336288338855       51.050355839276506       51.0563753902141         51.06211005964252        51.06612498306413        51.069325147319546       51.072525741483446       51.07587889290346        51.07923204432342        51.081993494691574       51.083730831776734       51.085367910763296       51.08700498974986        51.08864206873636        51.09027914772298        51.09187474927222        51.092603887292114       51.09333302531195        51.09406216333173        51.09479130135156        51.09551857861413        51.09620181152201        51.09688504442994        51.0972758810899         51.097548527312824       51.09782117353569        51.09809381975856        51.09839485157971        51.09869722041424        51.09899958924876        51.09925407328717        51.09935708395659        51.09946009462601        51.09957605466167        51.09969652564547        51.099816996629215       51.099937467612904       51.100057938596706       51.10015618367322        51.10017803491678        51.100199886160226       51.100221737403785       51.10024358864723        51.10026543989079        51.10028729113429        51.100309142377796       51.10033322282874        51.10037369690389        51.10041417097909        51.10045464505424        51.10048159501412        51.100486737891686       51.100491880769255       51.10050790173324        51.10052655333783        51.100545204942534       51.10056385654718        51.100582508151774       51.10060115975642        51.10061981136107        51.100638462965776       51.10065711457037        51.10067576617496        51.10069441777961        51.10071306938431        51.100731720988904       51.100729661837306       51.100725120077584       51.10072057831792        51.10071603655814        51.100711494798475       51.100706953038696       51.100722702316716       51.10075075015743        51.100778797998146       51.10080684583886        51.100834893679576       51.10086294152029        51.100890989361005       51.10091903720178        51.10092333112618        51.100916801532776       51.100910271939426       51.10090374234608        51.10089721275267        51.100890683159264       51.100884153565914       51.100877623972565       51.10087541539781        51.10088169933579        51.10088798327371        51.10089426721157        51.10090055114949        51.10090800329033        51.10092297581974        51.100937948349156       51.100952920878626       51.10096789340798        51.10098286593745        51.10099783846687        51.10101281099634        51.10102778352575        51.10103970081724        51.10103863484011        51.10103756886292        51.10103650288579        51.10103543690866        51.10103437093147        51.101033304954285       51.101032238977155       51.101031173000024       51.10103010702289        51.10102814944213        51.101025715727644       51.10102328201316        51.10102084829862        51.10101841458413        51.10101598086959        51.101013547155105       51.10101111344056        51.10100867972608        51.10100624601159        51.10100497294832        51.10100477875915        51.101004584569864       51.10100439038064        51.10100419619141        51.10100400200213        51.10100380781296        51.10100361362373        51.101003419434505       51.10100324494255        51.101003218349206       51.10100319175592        51.10100316516264        51.101003138569354       51.10100311197607        51.101003085382786       51.1010030587895         51.10100303219622        51.101003005602934       51.10100297900965        51.10100304723136        51.10100317269968        51.10100329816794        51.10100342363626        51.101003549104576       51.101003674572894       51.101003800041156       51.101003925509474       51.10100405097785        51.101004175582375       51.10100427819083        51.10100438079928        51.10100448340768        51.10100458601613        51.101004688624585       51.10100479123304        51.10100489384149        51.10100499644989        51.10100509905834        51.101005201666794       51.101005448205854       51.101005747252884       51.10100604629986        51.10100634534683        51.10100664439386        51.10100694344084        51.10100724248787        51.101007541534784       51.101007840581815       51.10100817439263        51.101008893194546       51.10100961199646        51.101010330798374       51.10101104960023        51.101011768402145       51.10101248720406        51.101013206005916       51.10101392480783        51.1010146436098         51.101015361957934       51.1010150904458         51.10101481893366        51.10101454742153        51.10101427590945        51.10101400439726        51.10101373288512        51.10101346137304        51.10101318986091        51.101012918348715       51.101014095088885       51.10101770121571        51.10102130734265        51.10102491346947        51.1010285195963         51.10103212572312        51.10103573184995        51.10103933797683        51.10104294410371        51.101046550230535       51.1010462277074         51.101044660311686       51.101043092915916       51.1010415255202         51.10103995812449        51.101038390728775       51.10103682333306        51.101035255937404       51.101033688541634       51.10103212114598        51.1010292826071         51.10101808051104        51.101006878415035       51.10099567631903        51.100984474223026       51.100973272126964       51.1009620700309         51.100950867934955       51.100939665838894       51.100928463742946       51.100918882159476       51.10090952636813        51.100900170576665       51.10089081478526        51.1008814589938         51.10087210320245        51.10086274741104        51.10085339161964        51.10086059933815        51.10087393703748        51.100887274736806       51.100900612436135       51.10091395013558        51.10092728783485        51.100940625534236       51.100953963233565       51.10095543922051        51.10092532105864        51.10089520289682        51.10086508473495        51.100834966573075       51.10080484841126        51.10077473024933        51.10074461208751        51.10071449392569        51.10068437576382        51.100654257602          51.10062413944007        51.100594021278255       51.10056390311638        51.10053882368385        51.10053753870392        51.100536253724044       51.10052693237435        51.100510118006696       51.10049906323354        51.10051836364863        51.10053766406372        51.10055696447887        51.10057626489396        51.10059556530905        51.10061486572414        51.10063416613923        51.10065346655438        51.10067276696947        51.10069206738456        51.10071136779959        51.10073066821474        51.10074996862983        51.100755339633736       51.100733611498754       51.10071188336383        51.100690155228904       51.10066842709398        51.10064669895905        51.10062497082413        51.1006032426892         51.10058151455422        51.100559786419296       51.10053805828437        51.100516330149446       51.100494602014464       51.10047287387954        51.10046113881299        51.10047539998584        51.10047897970372        51.10046191413085        51.10046243208899        51.10048268154884        51.100502931008634       51.100523180468485       51.10054342992834        51.10056367938813        51.10058392884798        51.10060417830789        51.100624427767684       51.10064467722748        51.10066492668739        51.10068517614718        51.10070542560703        51.10072567506688        51.10073224701637        51.100710561052665       51.100688875088906       51.10066718912515        51.10064550316139        51.10062381719763        51.10060213123387        51.100580445270054       51.10055875930635        51.10053707334259        51.100515387378834       51.10049370141502        51.10047201545132        51.1004503294875         51.10042864352374        51.100434261611554       51.100438140686265       51.10042229037896        51.100440869898705       51.100461762031614       51.10048265416441        51.100503546297205       51.10052443843006        51.10054533056291        51.10056622269576        51.10058711482861        51.100608006961465       51.10062889909426        51.10064979122711        51.10067068335991        51.10069157549276        51.10071246762561        51.10072499184707        51.10070771190328        51.10069043195949        51.1006731520157         51.10065587207191        51.10063859212812        51.10062131218439        51.10060403224054        51.100586752296806       51.100569472353015       51.10055219240928        51.10053491246549        51.1005176325217         51.10050035257797        51.10048307263418        51.1004882542984         51.100506575702695       51.10052889228837        51.100559586004124       51.10059854879751        51.10063751159089        51.100676474384215       51.10071543717754        51.100754399970924       51.10079336276425        51.10083232555763        51.10087128835096        51.10091025114434        51.100949213937724       51.10098817673105        51.10102713952443        51.10106610231776        51.10110506511114        51.101076282392626       51.101041422615026       51.101006562837426       51.10097170305977        51.10093684328211        51.100901983504514       51.100867123726914       51.100832263949314       51.10079740417166        51.10076254439406        51.10072768461646        51.10069282483886        51.10065796506126        51.1006231052836         51.100593424997385       51.10057399029961        51.10058385375487        51.100605989323526       51.10064106635002        51.10067614337652        51.10071122040313        51.10074629742962        51.100781374456176       51.10081645148273        51.100851528509224       51.100886605535834       51.10092168256233        51.10095675958894        51.100991836615435       51.10102691364199        51.10106199066854        51.10109706769509        51.10109201728477        51.101056387299764       51.101020757314814       51.100985127329864       51.10094949734486        51.10091386735991        51.1008782373749         51.10084260738995        51.100806977405          51.100771347419936       51.100735717434986       51.10070008744998        51.10066445746497        51.10062882748002        51.10059319749507        51.10057263877604        51.100562259955325       51.10056826185746        51.10059092464286        51.10061868265626        51.100646440669664       51.10067419868312        51.100701956696525       51.10072971470987        51.100757472723274       51.100785230736676       51.10081298875002        51.10084074676348        51.10086850477683        51.10089626279023        51.10092402080363        51.100951778817034       51.10096357369753        51.10090824102872        51.10085290835997        51.10079757569116        51.10074224302235        51.100686910353545       51.10063157768474        51.10057624501593        51.10052091234712        51.100465579678314       51.10041024700945        51.1003549143407         51.10029958167189        51.10024424900308        51.100188916334275       51.10010366526183        51.10000000000008
26                       49.45008406546128        49.610075006400734       49.7570260205415         49.892431223343294       50.01394758052709        50.13045986159614        50.23046770934883        50.33064905287972        50.41970235723721        50.50340205314103        50.58710174904485        50.633997478485696       50.6808932079266         50.726387130419994       50.76248378610035        50.7985804417807         50.831877747791          50.85790698253936        50.88393621728778        50.910236058786325       50.92896138845043        50.94588772687467        50.962814065298915       50.979740403723156       50.99312853790627        51.00447308467375        51.01471016299536        51.02494724131691        51.033869941506794       51.04027997123001        51.04669000095316        51.05310003067626        51.0592117573031         51.06350507578338        51.06693602355017        51.07036742920354        51.07396132042504        51.0775552116466         51.08051844149219        51.082389988106854       51.08415431865507        51.08591864920322        51.08768297975149        51.08944731029965        51.09116711910991        51.09195686895981        51.09274661880971        51.09353636865956        51.09432611850946        51.0951138361973         51.09585345235996        51.09659306852268        51.09701733069022        51.09731412259515        51.097610914500024       51.0979077064049         51.098234533750656       51.09856277582037        51.09889101789014        51.09916747933653        51.099280143793294       51.09939280825           51.099518628436726       51.09964903145885        51.09977943448098        51.099909837503105       51.10004024052529        51.10014684569211        51.10017165400029        51.10019646230853        51.10022127061677        51.10024607892501        51.100270887233194       51.10029569554143        51.100320503849616       51.100347582565064       51.10039135788861        51.10043513321216        51.100478908535706       51.10050814509816        51.10051393850324        51.10051973190838        51.100536368917176       51.10055562822788        51.10057488753853        51.100594146849176       51.10061340615988        51.10063266547053        51.100651924781175       51.10067118409188        51.10069044340247        51.10070970271312        51.10072896202382        51.10074822133447        51.10076748064512        51.100765551470715       51.10076108242265        51.10075661337464        51.10075214432652        51.10074767527851        51.10074320623045        51.10075905520483        51.100787219097526       51.10081538299028        51.10084354688297        51.100871710775664       51.10089987466847        51.100928038561165       51.10095620245386        51.10096062835527        51.10095423799498        51.1009478476347         51.10094145727447        51.10093506691419        51.10092867655396        51.100922286193736       51.10091589583345        51.100913826267174       51.100920248771786       51.10092667127634        51.10093309378095        51.100939516285564       51.10094710273859        51.10096218219098        51.10097726164338        51.100992341095775       51.10100742054817        51.10102250000057        51.101037579452964       51.10105265890542        51.10106773835781        51.10107974876229        51.10107871721232        51.10107768566223        51.10107665411226        51.101075622562234       51.10107459101221        51.10107355946229        51.101072527912265       51.10107149636224        51.10107046481221        51.101068516586          51.101066078836766       51.101063641087535       51.10106120333825        51.101058765589016       51.10105632783973        51.1010538900905         51.10105145234121        51.10104901459198        51.10104657684275        51.10104529475802        51.10104508691188        51.10104487906574        51.1010446712196         51.1010444633734         51.10104425552731        51.10104404768117        51.10104383983503        51.10104363198889        51.101043445161906       51.10104341615886        51.10104338715587        51.10104335815288        51.10104332914989        51.1010433001469         51.10104327114391        51.10104324214092        51.10104321313793        51.10104318413488        51.10104315513195        51.101043225144736       51.1010433549406         51.10104348473641        51.10104361453227        51.10104374432808        51.101043874123945       51.1010440039197         51.10104413371556        51.10104426351137        51.10104439242673        51.10104449891895        51.10104460541112        51.101044711903455       51.10104481839562        51.101044924887844       51.101045031380124       51.10104513787235        51.10104524436463        51.10104535085679        51.10104545734907        51.10104570808096        51.10104601143354        51.10104631478606        51.10104661813864        51.10104692149122        51.10104722484374        51.10104752819632        51.10104783154884        51.10104813490142        51.101048473941546       51.10104920820214        51.10104994246274        51.101050676723276       51.10105141098393        51.101052145244466       51.10105287950512        51.10105361376566        51.10105434802631        51.101055082286905       51.10105581609025        51.10105555240341        51.10105528871651        51.10105502502972        51.10105476134282        51.10105449765598        51.10105423396914        51.101053970282294       51.10105370659545        51.10105344290861        51.101054618346325       51.10105820785941        51.101061797372495       51.101065386885466       51.10106897639855        51.10107256591158        51.10107615542461        51.10107974493769        51.10108333445078        51.10108692396375        51.10108653351682        51.10108488193879        51.10108323036064        51.101081578782555       51.10107992720441        51.10107827562638        51.10107662404823        51.101074972470144       51.101073320892056       51.10107166931397        51.1010687468231         51.10105746229078        51.101046177758576       51.10103489322631        51.10102360869405        51.10101232416184        51.10100103962958        51.100989755097316       51.10097847056511        51.10096718603279        51.10095754406393        51.10094813095952        51.10093871785506        51.10092930475059        51.100919891646186       51.10091047854172        51.100901065437256       51.10089165233279        51.10089884168849        51.10091217544016        51.10092550919171        51.10093884294332        51.10095217669493        51.10096551044654        51.10097884419815        51.100992177949706       51.10099357380534        51.100963172593765       51.100932771382304       51.100902370170786       51.10087196895927        51.100841567747864       51.10081116653629        51.10078076532477        51.10075036411325        51.10071996290185        51.10068956169039        51.100659160478756       51.10062875926735        51.10059835805578        51.10057299332635        51.10057141243732        51.10056983154823        51.100560450242256       51.1005437959181         51.10053288916981        51.100552274266875       51.100571659363936       51.100591044461055       51.100610429558174       51.100629814655235       51.1006491997523         51.100668584849416       51.10068796994648        51.100707355043596       51.10072674014066        51.10074612523772        51.10076551033484        51.1007848954319         51.10079024376154        51.100768284094784       51.10074632442809        51.100724364761334       51.10070240509464        51.10068044542794        51.10065848576119        51.10063652609449        51.100614566427794       51.10059260676104        51.100570647094344       51.100548687427704       51.10052672776095        51.10050476809414        51.10049279045103        51.100506780315186       51.10051025162829        51.10049339251418        51.100494100512094       51.100514521587115       51.10053494266214        51.10055536373716        51.10057578481212        51.10059620588714        51.100616626962164       51.10063704803724        51.10065746911221        51.10067789018717        51.10069831126225        51.100718732337214       51.10073915341229        51.100759574487256       51.10076618954429        51.10074428118946        51.10072237283464        51.10070046447976        51.10067855612499        51.100656647770165       51.10063473941534        51.10061283106046        51.10059092270569        51.10056901435087        51.100547105995986       51.10052519764116        51.100503289286394       51.10048138093157        51.100459472576745       51.1004648379444         51.100468630708576       51.10045303823563        51.10047184186402        51.10049295584031        51.10051406981643        51.100535183792715       51.100556297769          51.100577411745235       51.100598525721466       51.1006196396977         51.100640753673986       51.10066186765016        51.10068298162639        51.10070409560268        51.100725209578854       51.1007463235552         51.10075902474648        51.10074176194564        51.1007244991448         51.10070723634391        51.10068997354301        51.100672710742174       51.100655447941335       51.1006381851405         51.10062092233966        51.10060365953882        51.100586396737924       51.100569133937086       51.10055187113619        51.10053460833541        51.100517345534456       51.10052244285134        51.10054067228009        51.100563553438064       51.100594687941566       51.10063396933435        51.1006732507272         51.10071253212004        51.100751813512886       51.10079109490573        51.10083037629852        51.10086965769142        51.10090893908426        51.10094822047705        51.10098750186995        51.101026783262796       51.1010660646557         51.101105346048485       51.10114462744133        51.101115813659476       51.10108089145217        51.10104596924498        51.10101104703773        51.100976124830424       51.100941202623176       51.10090628041593        51.10087135820868        51.10083643600149        51.10080151379418        51.10076659158699        51.10073166937974        51.10069674717249        51.10066182496519        51.10063195670415        51.10061208568993        51.1006221929502         51.10064474100329        51.10067991204619        51.100715083089085       51.10075025413198        51.10078542517488        51.100820596217716       51.10085576726067        51.100890938303564       51.1009261093464         51.1009612803893         51.10099645143225        51.10103162247509        51.10106679351799        51.10110196456094        51.10113713560378        51.10113202853307        51.101096227062726       51.101060425592436       51.10102462412215        51.10098882265174        51.10095302118145        51.10091721971105        51.10088141824082        51.10084561677047        51.100809815300124       51.10077401382978        51.10073821235949        51.10070241088914        51.100666609418795       51.10063080794845        51.100609655861604       51.10059869111802        51.100604122085144       51.10062625186532        51.10065348847314        51.10068072508096        51.100707961688784       51.10073519829655        51.10076243490437        51.100789671512075       51.10081690811995        51.100844144727716       51.10087138133554        51.10089861794336        51.10092585455112        51.100953091158885       51.100980327766706       51.10099138637452        51.10093441388227        51.10087744138997        51.10082046889761        51.10076349640531        51.100706523913004       51.1006495514207         51.1005925789284         51.1005356064361         51.100478633943794       51.10042166145149        51.10036468895919        51.10030771646683        51.100250743974584       51.10019377148228        51.100106278210944       51.10000000000008
27                       49.42016782223732        49.580499826977984       49.727973474274734       49.86403174897288        49.98641793030754        50.1038682233451         50.20501768657698        50.306341110474534       50.39670593200299        50.481807727672674       50.56690952334236        50.61488906837292        50.66286861340359        50.709449802298764       50.746662267068416       50.78387473183807        50.81825627312338        50.84528776670254        50.872319260281756       50.89962877743312        50.919195877273296       50.93692131634691        50.95464675542053        50.97237219449414        50.98643772363323        50.9983886848986         51.00919172017427        51.01999475545           51.029423145612384       51.0362236541211         51.04302416262976        51.049824671138424       51.056313454963686       51.06088516850252        51.06454689978074        51.06820911692364        51.07204374794668        51.075878378969776       51.0790433882928         51.08104914443703        51.08294072654684        51.084832308656644       51.08672389076651        51.08861547287631        51.0904594889476         51.09130985062757        51.092160212307476       51.093010573987385       51.093860935667294       51.094709093780466       51.09550509319797        51.09630109261548        51.09675878029054        51.09707971787742        51.0974006554643         51.097721593051176       51.09807421592154        51.098428331226444       51.098782446531345       51.099080885385774       51.09920320362983        51.099325521873936       51.09946120221156        51.09960153727218        51.09974187233274        51.09988220739325        51.10002254245387        51.10013750771088        51.10016527308386        51.10019303845678        51.10022080382976        51.10024856920268        51.1002763345756         51.10030409994852        51.10033186532144        51.10036194230145        51.10040901887339        51.10045609544534        51.100503172017284       51.100534695182205       51.100541139114796       51.100547583047444       51.100564836101285       51.100584703117875       51.10060457013458        51.10062443715128        51.10064430416793        51.100664171184576       51.10068403820128        51.10070390521798        51.10072377223457        51.10074363925128        51.10076350626798        51.10078337328463        51.100803240301275       51.100801441104124       51.10079704476772        51.100792648431366       51.1007882520949         51.10078385575855        51.10077945942214        51.10079540809289        51.10082368803762        51.10085196798235        51.10088024792708        51.10090852787181        51.10093680781654        51.100965087761324       51.100993367705996       51.10099792558424        51.100991674457134       51.10098542332997        51.10097917220287        51.10097292107571        51.100966669948605       51.1009604188215         51.10095416769434        51.100952237136426       51.100958798207785       51.10096535927903        51.10097192035033        51.100978481421635       51.10098620218673        51.10100138856217        51.101016574937546       51.101031761312925       51.10104694768836        51.10106213406368        51.10107732043912        51.10109250681455        51.101107693189874       51.10111979670734        51.10111879958447        51.10111780246166        51.101116805338734       51.101115808215866       51.101114811093055       51.10111381397019        51.10111281684732        51.10111181972451        51.10111082260164        51.10110888372998        51.101106441945944       51.10110400016191        51.101101558377934       51.10109911659396        51.10109667480987        51.10109423302595        51.101091791241856       51.101089349457936       51.101086907673846       51.10108561656773        51.101085395064615       51.101085173561614       51.10108495205856        51.1010847305555         51.1010845090525         51.101084287549384       51.10108406604638        51.101083844543325       51.101083645381266       51.10108361396857        51.10108358255587        51.10108355114312        51.10108351973048        51.10108348831773        51.10108345690503        51.10108342549228        51.10108339407958        51.10108336266683        51.10108333125413        51.10108340305817        51.10108353718158        51.10108367130488        51.10108380542823        51.101083939551586       51.101084073675          51.101084207798294       51.10108434192165        51.101084476045          51.10108460927108        51.101084719647076       51.101084830023126       51.10108494039912        51.10108505077517        51.10108516115116        51.101085271527154       51.101085381903204       51.10108549227925        51.1010856026553         51.10108571303124        51.10108596795601        51.10108627561408        51.10108658327226        51.10108689093033        51.101087198588516       51.10108750624664        51.10108781390477        51.101088121562896       51.10108842922102        51.1010887734904         51.10108952320962        51.1010902729289         51.10109102264829        51.10109177236751        51.10109252208679        51.10109327180612        51.1010940215254         51.101094771244675       51.10109552096401        51.10109627022251        51.101096014360905       51.101095758499355       51.101095502637804       51.101095246776254       51.1010949909147         51.10109473505315        51.101094479191545       51.101094223329994       51.10109396746839        51.101095141603764       51.101098714502996       51.101102287402284       51.10110586030146        51.10110943320069        51.10111300609998        51.10111657899927        51.1011201518985         51.10112372479773        51.10112729769696        51.10112683932624        51.101125103565835       51.10112336780526        51.101121632044794       51.10111989628433        51.10111816052387        51.101116424763404       51.101114689002884       51.10111295324242        51.10111121748196        51.101108211039104       51.101096844070526       51.10108547710212        51.10107411013365        51.10106274316513        51.10105137619672        51.1010400092282         51.10102864225979        51.101017275291326       51.101005908322804       51.10099620596844        51.10098673555092        51.10097726513345        51.100967794715984       51.10095832429846        51.10094885388099        51.10093938346347        51.100929913046          51.10093708403883        51.100950413842725       51.100963743646616       51.10097707345051        51.10099040325434        51.10100373305818        51.10101706286207        51.10103039266596        51.10103170839011        51.10100102412889        51.100970339867786       51.10093965560668        51.10090897134552        51.10087828708441        51.100847602823194       51.10081691856203        51.10078623430093        51.100755550039764       51.100724865778716       51.1006941815175         51.100663497256335       51.10063281299523        51.10060716296891        51.10060528617066        51.10060340937241        51.10059396811016        51.1005774738295         51.10056671510603        51.10058618488512        51.10060565466415        51.10062512444324        51.10064459422233        51.10066406400142        51.10068353378051        51.100703003559545       51.10072247333858        51.10074194311767        51.10076141289676        51.10078088267579        51.10080035245488        51.10081982223397        51.10082514788928        51.10080295669076        51.10078076549223        51.100758574293764       51.100736383095295       51.10071419189677        51.1006920006983         51.10066980949978        51.10064761830131        51.100625427102784       51.100603235904316       51.10058104470579        51.10055885350732        51.1005366623088         51.10052444208907        51.10053816064442        51.100541523552806       51.1005248708974         51.10052576893514        51.100546361625334       51.10056695431547        51.100587547005716       51.10060813969591        51.1006287323861         51.10064932507629        51.10066991776654        51.10069051045667        51.100711103146864       51.100731695837055       51.10075228852725        51.10077288121744        51.10079347390763        51.100800132072095       51.10077800132626        51.10075587058037        51.10073373983448        51.10071160908859        51.1006894783427         51.100667347596755       51.10064521685092        51.10062308610503        51.10060095535914        51.10057882461325        51.10055669386736        51.10053456312147        51.10051243237558        51.10049030162969        51.10049541427719        51.100499120730944       51.10048378609224        51.10050281382934        51.100524149649004       51.100545485468615       51.10056682128828        51.10058815710789        51.10060949292756        51.10063082874717        51.10065216456684        51.100673500386506       51.10069483620612        51.10071617202573        51.10073750784545        51.10075884366506        51.10078017948473        51.10079305764589        51.100775811987944       51.10075856633006        51.100741320672114       51.100724075014114       51.10070682935623        51.10068958369834        51.10067233804034        51.10065509238245        51.10063784672451        51.10062060106662        51.10060335540874        51.100586109750736       51.10056886409285        51.10055161843485        51.10055663140446        51.10057476885754        51.10059821458782        51.10062978987884        51.1006693898712         51.100708989863506       51.10074858985581        51.100788189848174       51.10082778984054        51.100867389832786       51.10090698982515        51.10094658981751        51.10098618980982        51.10102578980218        51.101065389794485       51.10110498978685        51.10114458977915        51.101184189771516       51.10115534492627        51.10112036028937        51.101085375652474       51.10105039101563        51.101015406378735       51.10098042174184        51.100945437105          51.10091045246804        51.10087546783126        51.10084048319436        51.10080549855746        51.10077051392062        51.10073552928367        51.10070054464677        51.100670488411026       51.100650181080255       51.100660532145525       51.100683492683174       51.10071875774236        51.100754022801596       51.100789287860835       51.10082455292007        51.10085981797931        51.10089508303855        51.10093034809779        51.10096561315703        51.10100087821627        51.101036143275564       51.10107140833475        51.101106673393986       51.101141938453225       51.10117720351252        51.101172039781375       51.10113606682569        51.10110009387006        51.10106412091437        51.10102814795869        51.100992175003          51.100956202047314       51.100920229091685       51.100884256136055       51.10084828318031        51.10081231022457        51.100776337269          51.10074036431325        51.10070439135768        51.10066841840194        51.10064667294711        51.10063512228072        51.10063998231283        51.10066157908773        51.10068829428997        51.100715009492205       51.10074172469439        51.10076843989657        51.10079515509881        51.10082187030105        51.10084858550323        51.10087530070541        51.10090201590765        51.10092873110983        51.100955446312014       51.10098216151425        51.10100887671649        51.10101919905162        51.10096058673582        51.10090197441997        51.100843362104115       51.100784749788374       51.10072613747252        51.10066752515672        51.10060891284087        51.10055030052507        51.10049168820922        51.10043307589348        51.10037446357762        51.100315851261826       51.10025723894603        51.100198626630174       51.100108891160005       51.10000000000008
28                       49.39025157901341        49.55092464755518        49.698920928007965       49.8356322746024         49.958888280087876       50.077276585093955       50.17956766380513        50.28203316806929        50.373709506768705       50.46021340220432        50.54671729763987        50.595780658260196       50.644844018880576       50.69251247417759        50.730840748036485       50.76916902189549        50.80463479845582        50.832668550865776       50.86070230327573        50.88902149607998        50.90943036609622        50.92795490581915        50.94647944554208        50.96500398526507        50.97974690936019        50.992304285123396       51.00367327735319        51.01504226958298        51.024976349717974       51.0321673370122         51.03935832430642        51.046549311600586       51.05341515262427        51.05826526122172        51.062157776011304       51.06605080464368        51.07012617546826        51.0742015462929         51.077568335093474       51.07970830076715        51.08172713443861        51.083745968110065       51.08576480178158        51.08778363545298        51.089751858785235       51.090662832295266       51.09157380580518        51.092484779315214       51.09339575282513        51.09430435136369        51.095156734035925       51.09600911670822        51.096500229890864       51.09684531315975        51.09719039642857        51.09753547969751        51.09791389809237        51.09829388663252        51.09867387517261        51.09899429143502        51.099126263466474       51.099258235497814       51.09940377598656        51.099554043085504       51.09970431018451        51.099854577283395       51.1000048443824         51.100128169729715       51.10015889216743        51.10018961460503        51.10022033704274        51.10025105948034        51.10028178191794        51.10031250435566        51.10034322679326        51.10037630203777        51.10042667985806        51.100477057678404       51.10052743549875        51.10056124526619        51.10056833972641        51.10057543418657        51.10059330328522        51.100613778007926       51.10063425273063        51.10065472745333        51.100675202176035       51.10069567689868        51.100716151621384       51.10073662634409        51.10075710106673        51.10077757578944        51.10079805051214        51.100818525234786       51.100838999957546       51.10083733073759        51.10083300711284        51.10082868348809        51.100824359863395       51.10082003623859        51.10081571261384        51.10083176098101        51.10086015697772        51.100888552974425       51.10091694897113        51.1009453449679         51.10097374096466        51.10100213696137        51.101030532958134       51.101035222813266       51.101029110919285       51.10102299902525        51.101016887131266       51.10101077523723        51.10100466334325        51.100998551449266       51.100992439555284       51.100990648005734       51.10099734764373        51.10100404728172        51.10101074691971        51.101017446557705       51.101025301634934       51.10104059493335        51.10105588823171        51.101071181530074       51.101086474828435       51.101101768126796       51.10111706142516        51.101132354723575       51.101147648021936       51.10115984465233        51.10115888195662        51.10115791926091        51.101156956565205       51.1011559938695         51.10115503117379        51.10115406847814        51.10115310578237        51.10115214308678        51.101151180391014       51.101149250873846       51.101146805055066       51.10114435923634        51.101141913417564       51.10113946759884        51.10113702178012        51.101134575961396       51.10113213014256        51.101129684323894       51.101127238505114       51.101125938377436       51.10112570321746        51.10112546805749        51.101125232897516       51.10112499773754        51.101124762577626       51.101124527417596       51.10112429225774        51.10112405709771        51.10112384560057        51.101123811778166       51.10112377795576        51.101123744133304       51.10112371031096        51.1011236764885         51.10112364266604        51.101123608843636       51.101123575021234       51.10112354119883        51.10112350737643        51.101123580971546       51.10112371942239        51.10112385787329        51.10112399632419        51.10112413477509        51.101124273225935       51.101124411676835       51.10112455012768        51.10112468857858        51.10112482611544        51.1011249403752         51.10112505463496        51.10112516889484        51.10112528315466        51.10112539741442        51.10112551167424        51.10112562593406        51.10112574019388        51.1011258544537         51.10112596871346        51.10112622783106        51.10112653979479        51.10112685175841        51.10112716372214        51.101127475685814       51.101127787649546       51.10112809961322        51.10112841157695        51.101128723540626       51.1011290730392         51.10112983821722        51.10113060339518        51.10113136857319        51.10113213375115        51.101132898929166       51.101133664107124       51.10113442928508        51.10113519446304        51.101135959641056       51.101136724354774       51.10113647631846        51.1011362282822         51.10113598024594        51.10113573220963        51.10113548417337        51.10113523613711        51.10113498810085        51.10113474006454        51.10113449202828        51.10113566486115        51.10113922114658        51.101142777432074       51.10114633371745        51.101149890002944       51.10115344628838        51.101157002573814       51.101160558859306       51.10116411514474        51.101167671430176       51.10116714513566        51.101165325192824       51.10116350524993        51.10116168530709        51.101159865364195       51.10115804542136        51.10115622547852        51.101154405535624       51.101152585592786       51.10115076564989        51.10114767525505        51.10113622585027        51.1011247764456         51.101113327040935       51.10110187763621        51.101090428231544       51.10107897882682        51.10106752942215        51.10105608001743        51.101044630612705       51.1010348678729         51.10102534014243        51.1010158124119         51.10100628468132        51.10099675695079        51.10098722922021        51.10097770148968        51.100968173759156       51.10097532638923        51.100988652245405       51.101001978101465       51.10101530395758        51.101028629813754       51.10104195566987        51.10105528152599        51.1010686073821         51.10106984297488        51.101038875664074       51.10100790835327        51.10097694104252        51.100945973731655       51.10091500642096        51.1008840391101         51.10085307179929        51.10082210448854        51.10079113717774        51.100760169867044       51.10072920255618        51.10069823524532        51.10066726793457        51.10064133261142        51.10063915990395        51.10063698719654        51.10062748597801        51.10061115174091        51.1006005410423         51.10062009550336        51.10063964996442        51.10065920442548        51.10067875888649        51.10069831334761        51.10071786780861        51.100737422269674       51.100756976730736       51.100776531191855       51.10079608565286        51.10081564011392        51.100835194574984       51.10085474903599        51.10086005201708        51.10083762928684        51.10081520655649        51.10079278382625        51.100770361095954       51.10074793836566        51.10072551563542        51.10070309290518        51.10068067017488        51.10065824744453        51.100635824714345       51.10061340198405        51.10059097925375        51.100568556523456       51.100556093727164       51.10056954097371        51.100572795477376       51.10055634928068        51.10055743735819        51.10057820166361        51.10059896596897        51.10061973027433        51.10064049457969        51.10066125888511        51.100682023190416       51.100702787495834       51.100723551801195       51.10074431610656        51.100765080411975       51.10078584471728        51.1008066090227         51.100827373328          51.100834074600016       51.10081172146306        51.10078936832616        51.10076701518915        51.10074466205225        51.100722308915294       51.10069995577828        51.100677602641326       51.10065524950437        51.10063289636747        51.10061054323046        51.10058819009356        51.100565836956605       51.10054348381959        51.100521130682694       51.10052599061004        51.10052961075331        51.10051453394891        51.10053378579471        51.10055534345781        51.1005769011208         51.10059845878385        51.100620016446896       51.10064157410994        51.10066313177299        51.10068468943598        51.10070624709908        51.10072780476213        51.10074936242518        51.10077092008822        51.10079247775127        51.10081403541426        51.10082709054541        51.10080986203036        51.10079263351537        51.10077540500032        51.10075817648533        51.10074094797028        51.100723719455345       51.1007064909403         51.100689262425306       51.100672033910314       51.100654805395266       51.100637576880274       51.100620348365226       51.10060311985029        51.10058589133524        51.10059081995746        51.10060886543488        51.100632875737574       51.10066489181611        51.10070481040793        51.10074472899976        51.10078464759164        51.100824566183405       51.100864484775286       51.10090440336705        51.100944321958934       51.10098424055076        51.101024159142526       51.10106407773441        51.10110399632623        51.101143914918055       51.10118383350988        51.1012237521017         51.10119487619306        51.10115982912657        51.10112478206008        51.101089734993536       51.101054687927046       51.10101964086056        51.10098459379401        51.10094954672752        51.10091449966103        51.10087945259454        51.100844405527994       51.100809358461504       51.10077431139496        51.100739264328524       51.10070902011796        51.100688276470635       51.10069887134085        51.100722244363055       51.10075760343864        51.10079296251422        51.100828321589745       51.100863680665384       51.10089903974091        51.10093439881655        51.100969757892074       51.10100511696771        51.101040476043295       51.10107583511888        51.10111119419446        51.10114655327004        51.10118191234562        51.101217271421206       51.101212051029734       51.10117590658865        51.10113976214768        51.10110361770671        51.10106747326563        51.101031328824604       51.10099518438358        51.10095903994261        51.10092289550158        51.1008867510605         51.100850606619474       51.100814462178505       51.10077831773748        51.10074217329645        51.10070602885543        51.100683690032554       51.100671553443476       51.10067584254057        51.10069690631019        51.10072310010679        51.10074929390345        51.10077548770005        51.10080168149665        51.10082787529325        51.10085406908985        51.100880262886506       51.100906456683106       51.100932650479706       51.100958844276306       51.100985038072906       51.101011231869506       51.10103742566616        51.10104701172861        51.10098675958932        51.10092650744997        51.10086625531062        51.10080600317133        51.100745751032036       51.10068549889269        51.10062524675334        51.10056499461405        51.1005047424747         51.100444490335406       51.10038423819611        51.100323986056765       51.10026373391747        51.10020348177818        51.10011150410912        51.10000000000008
29                       49.36299575262382        49.523950590228594       49.67238568050408        49.809649198579734       49.93364531247664        50.05283347710042        50.15610322042534        50.25954773008681        50.35235368099342        50.440067825317556       50.527781969641694       50.57779039797367        50.62779882630559        50.676416940272986       50.71573088495404        50.75504482963498        50.79147210785965        50.820404610515936       50.84933711317234        50.87856146630503        50.89973846311085        50.91899633003749        50.93825419696407        50.95751206389065        50.97288447892106        50.986010979036735       50.99791524032912        51.009819501621564       51.020235646451454       51.027806988711745       51.03537833097198        51.042949673232215       51.05018466059482        51.05531428483164        51.0594427694063         51.06357179498309        51.06789280054414        51.0722138061052         51.075789329227916       51.078074132326265       51.08023147368846        51.082388815050706       51.084546156412955       51.08670349777515        51.08880717403065        51.08978978637947        51.090772398728234       51.091755011077          51.092737623425705       51.09371769155945        51.09463753781051        51.09555738406158        51.096090955950785       51.0964683906256         51.09684582530036        51.097223259975124       51.09763594856145        51.09805029767131        51.09846464678105        51.09881475302109        51.098961640604955       51.09910852818882        51.09926924432784        51.099434777682916       51.09960031103793        51.09976584439295        51.09993137774802        51.10006779858293        51.100104155245674       51.10014051190842        51.100176868571225       51.10021322523397        51.10024958189672        51.10028593855952        51.10032229522221        51.100361047840465       51.100417420350084       51.1004737928597         51.10053016536938        51.10056834077557        51.10057717409728        51.100586007419054       51.10060541296025        51.1006273751745         51.10064933738886        51.100671299603164       51.10069326181747        51.100715224031774       51.10073718624608        51.100759148460384       51.10078111067469        51.10080307288899        51.1008250351033         51.10084699731766        51.10086895953191        51.10086777302905        51.10086381167855        51.10085985032805        51.10085588897749        51.10085192762699        51.10084796627649        51.10086436741648        51.10089311042731        51.10092185343808        51.10095059644891        51.10097933945974        51.10100808247057        51.1010368254814         51.10106556849223        51.101070514792355       51.101064618075384       51.101058721358356       51.101052824641386       51.10104692792436        51.10104103120739        51.10103513449042        51.10102923777339        51.10102764884965        51.101034526445346       51.101041404041155       51.10104828163685        51.1010551592326         51.101063184537566       51.10107859830168        51.1010940120658         51.101109425829804       51.101124839593865       51.10114025335798        51.10115566712204        51.10117108088616        51.101186494650165       51.10119879708276        51.101197877876416       51.10119695867013        51.10119603946373        51.101195120257444       51.10119420105116        51.101193281844814       51.10119236263847        51.101191443432185       51.101190524225785       51.10118861353817        51.101186173380086       51.10118373322206        51.10118129306403        51.101178852905946       51.10117641274786        51.101173972589834       51.10117153243175        51.10116909227378        51.101166652115694       51.10116534967648        51.10116510479452        51.1011648599125         51.1011646150306         51.10116437014858        51.10116412526668        51.10116388038466        51.1011636355027         51.10116339062074        51.101163170469476       51.10116313601134        51.101163101553084       51.101163067094774       51.101163032636634       51.10116299817838        51.101162963720185       51.101162929261875       51.10116289480368        51.101162860345426       51.10116282588717        51.10116290188438        51.101163044571365       51.10116318725841        51.10116332994545        51.101163472632436       51.10116361531948        51.101163758006464       51.101163900693564       51.10116404338055        51.10116418512672        51.1011643029143         51.101164420701764       51.101164538489286       51.10116465627675        51.10116477406427        51.101164891851795       51.10116500963932        51.10116512742684        51.10116524521436        51.10116536300188        51.1011656258454         51.101165941607405       51.10116625736936        51.101166573131366       51.10116688889332        51.101167204655326       51.101167520417334       51.10116783617934        51.10116815194135        51.101168505940734       51.10116928339869        51.1011700608567         51.101170838314715       51.10117161577273        51.10117239323074        51.10117317068881        51.101173948146766       51.101174725604835       51.101175503062905       51.10117628005389        51.101176038244716       51.1011757964356         51.10117555462648        51.101175312817304       51.101175071008186       51.10117482919907        51.10117458738989        51.101174345580716       51.101174103771655       51.10117527293448        51.10117880894768        51.101182344960876       51.10118588097407        51.10118941698721        51.10119295300041        51.1011964890136         51.10120002502674        51.10120356103994        51.101207097053134       51.101206508526445       51.101204613055586       51.10120271758467        51.10120082211375        51.10119892664284        51.10119703117192        51.101195135701005       51.10119324023009        51.10119134475917        51.10118944928831        51.1011862842758         51.101174766243446       51.101163248211094       51.1011517301788         51.10114021214645        51.101128694114095       51.1011171760818         51.101105658049505       51.10109414001721        51.10108262198486        51.101072808459094       51.1010632324286         51.10105365639811        51.101044080367615       51.10103450433712        51.10102492830663        51.101015352276136       51.101005776245586       51.10101290363946        51.10102621279509        51.10103952195061        51.101052831106244       51.10106614026182        51.101079449417284       51.10109275857292        51.10110606772844        51.10110722725409        51.10107602575084        51.10104482424754        51.10101362274435        51.1009824212411         51.10095121973785        51.10092001823455        51.1008888167313         51.10085761522811        51.1008264137248         51.10079521222161        51.100764010718365       51.10073280921506        51.10070160771181        51.10067543105822        51.100672983312734       51.10067053556719        51.100660982864895       51.10064480558344        51.100634335822576       51.100653946801344       51.10067355778011        51.10069316875888        51.10071277973759        51.1007323907163         51.10075200169507        51.10077161267384        51.10079122365255        51.10081083463132        51.100830445610086       51.1008500565888         51.10086966756751        51.10088927854622        51.10089455399111        51.100871940200875       51.100849326410525       51.100826712620346       51.10080409883011        51.100781485039874       51.10075887124964        51.1007362574594         51.10071364366917        51.10069102987893        51.100668416088695       51.10064580229846        51.10062318850822        51.10060057471793        51.10058790277117        51.100601093806006       51.1006042466895         51.10058799766989        51.1005892534306         51.10061015232225        51.10063105121384        51.10065195010549        51.10067284899708        51.10069374788873        51.10071464678032        51.10073554567197        51.10075644456356        51.100777343455206       51.1007982423468         51.10081914123839        51.10084004013004        51.10086093902163        51.10086767247367        51.10084513994434        51.100822607415125       51.10080007488574        51.10077754235647        51.100755009827196       51.10073247729787        51.10070994476854        51.10068741223927        51.100664879709996       51.10064234718067        51.10061981465128        51.10059728212207        51.10057474959268        51.10055221706335        51.10055684681225        51.100560387349105       51.10054555628466        51.10056499494635        51.100586735467516       51.10060847598868        51.10063021650984        51.100651957031005       51.10067369755217        51.10069543807333        51.10071717859444        51.100738919115656       51.10076065963676        51.100782400157925       51.10080414067909        51.100825881200194       51.100847621721414       51.10086082669977        51.10084363045678        51.10082643421384        51.10080923797091        51.100792041727914       51.10077484548498        51.10075764924204        51.10074045299905        51.10072325675611        51.10070606051312        51.10068886427018        51.10067166802719        51.10065447178425        51.10063727554132        51.100620079298324       51.100624929118624       51.10064287849275        51.10066739451662        51.100699794517936       51.100739976805016       51.10078015909221        51.1008203413794         51.10086052366648        51.100900705953734       51.10094088824087        51.100981070528064       51.1010212528152         51.10106143510234        51.10110161738953        51.101141799676725       51.10118198196386        51.101222164251          51.10126234653819        51.10123345947392        51.10119837659653        51.10116329371908        51.10112821084169        51.101093127964305       51.101058045086916       51.10102296220947        51.100987879332024       51.100952796454635       51.1009177135773         51.10088263069986        51.10084754782247        51.100812464944966       51.10077738206763        51.100746981714394       51.10072584389536        51.100736647640645       51.100760375702976       51.10079578933971        51.10083120297651        51.10086661661319        51.10090203024993        51.10093744388661        51.1009728575234         51.10100827116014        51.10104368479682        51.1010790984335         51.10111451207024        51.10114992570698        51.101185339343715       51.10122075298045        51.10125616661719        51.10125087081417        51.10121455191438        51.101178233014764       51.10114191411503        51.10110559521536        51.10106927631563        51.101032957415896       51.10099663851622        51.10096031961655        51.100924000716816       51.100887681817085       51.10085136291741        51.100815044017736       51.100778725118005       51.100742406218274       51.1007194877443         51.10070676464687        51.10071045894625        51.100730956803375       51.10075659352128        51.10078223023902        51.10080786695681        51.10083350367461        51.10085914039246        51.100884777110196       51.100910413828046       51.10093605054584        51.100961687263634       51.10098732398143        51.10101296069922        51.10103859741707        51.101064234134924       51.101073074036606       51.10101128061672        51.100949487196885       51.100887693777          51.100825900357165       51.10076410693728        51.100702313517445       51.100640520097556       51.100578726677725       51.100516933257836       51.100455139838004       51.10039334641817        51.100331552998284       51.10026975957845        51.100207966158564       51.10011391123885        51.10000000000008
30                       49.34638159357172        49.507381021286676       49.65591962805172        49.79333171594794        49.917549075298666       50.0369844901374         50.14058109461416        50.244352309795374       50.337560253053596       50.42571724275729        50.51387423246098        50.564272736991825       50.61467124152273        50.66368858323494        50.70346764566892        50.7432467081029         50.78014455354878        50.809561772113966       50.83897899067915        50.86869044284316        50.89034099289262        50.91006909324           50.929797193587376       50.949525293934755       50.96533558381776        50.97888204770453        50.99119882649359        51.00351560528259        51.014319313696944       51.022230515645276       51.030141717593665       51.038052919542          51.045625409805496       51.051039032004724       51.05542423145886        51.059809995799924       51.06439621583701        51.06898243587415        51.072794512697556       51.07526666480112        51.07760753837067        51.07994841194022        51.08228928550977        51.08463015907921        51.0869142709069         51.08801263012947        51.08911098935198        51.09020934857455        51.091307707797114       51.092403362205516       51.09343499333147        51.09446662445748        51.095078787849104       51.09552139682546        51.095964005801875       51.09640661477829        51.096887472223216       51.09737013124084        51.09785279025846        51.09826343675394        51.098446286951116       51.09862913714824        51.098826290934596       51.099028427416386       51.09923056389829        51.09943270038008        51.099634836861924       51.099803294773665       51.099855994303084       51.09990869383256        51.09996139336204        51.100014092891456       51.10006679242093        51.10011949195035        51.10017219147977        51.100227337908564       51.10030047887108        51.10037361983353        51.100446760796046       51.100497617986264       51.10051254350566        51.10052746902505        51.10055209259906        51.10057906144738        51.10060603029581        51.10063299914418        51.100659967992556       51.100686936840816       51.10071390568919        51.10074087453762        51.10076784338594        51.10079481223431        51.100821781082686       51.10084874993106        51.10087571877938        51.10087642595272        51.100873985126725       51.10087154430073        51.10086910347468        51.100866662648684       51.10086422182269        51.100881988041806       51.10091200191499        51.10094201578818        51.10097202966142        51.10100204353455        51.10103205740779        51.10106207128098        51.101092085154164       51.101097785771685       51.10109240800716        51.101087030242695       51.101081652478285       51.10107627471382        51.10107089694935        51.10106551918494        51.101060141420476       51.10105900959218        51.101066222709846       51.1010734358274         51.101080648945015       51.10108786206263        51.10109620125809        51.10111178965872        51.1011273780594         51.101142966459975       51.10115855486066        51.101174143261346       51.101189731661975       51.101205320062604       51.10122090846323        51.101233367454824       51.10123252798678        51.10123168851874        51.10123084905064        51.10123000958259        51.10122917011449        51.10122833064645        51.101227491178406       51.101226651710306       51.10122581224226        51.10122395828421        51.10122156256858        51.10121916685296        51.10121677113739        51.10121437542176        51.10121197970619        51.10120958399057        51.101207188275          51.10120479255937        51.10120239684386        51.10120111893309        51.101200880068745       51.10120064120434        51.10120040234           51.101200163475596       51.10119992461125        51.101199685746906       51.10119944688256        51.10119920801816        51.10119899393652        51.101198965938124       51.10119893793967        51.10119890994116        51.101198881942764       51.10119885394431        51.10119882594586        51.101198797947404       51.10119876994895        51.101198741950554       51.1011987139521         51.10119879479464        51.10119894135232        51.10119908790995        51.10119923446763        51.10119938102531        51.101199527582935       51.10119967414056        51.10119982069824        51.101199967255866       51.101200112806          51.1012002326969         51.10120035258774        51.10120047247858        51.10120059236948        51.10120071226032        51.101200832151164       51.10120095204206        51.101201071932906       51.101201191823804       51.10120131171465        51.10120157641671        51.10120189394797        51.101202211479176       51.10120252901038        51.10120284654164        51.10120316407284        51.101203481604045       51.10120379913525        51.10120411666651        51.10120447225262        51.10120524927606        51.10120602629951        51.10120680332295        51.101207580346454       51.1012083573699         51.1012091343934         51.101209911416845       51.10121068844029        51.101211465463734       51.101212242020324       51.101212000045734       51.101211758071145       51.101211516096555       51.101211274121965       51.10121103214743        51.10121079017284        51.10121054819825        51.10121030622372        51.101210064249074       51.10121122027124        51.10121472137831        51.10121822248544        51.101221723592516       51.10122522469959        51.10122872580666        51.10123222691374        51.10123572802081        51.10123922912794        51.10124273023496        51.10124210224245        51.10124016586087        51.10123822947929        51.1012362930976         51.10123435671608        51.10123242033444        51.101230483952804       51.101228547571225       51.101226611189645       51.10122467480801        51.101221472515306       51.101209941089735       51.10119840966422        51.10118687823865        51.10117534681319        51.10116381538762        51.10115228396211        51.101140752536594       51.10112922111102        51.10111768968551        51.101107863772086       51.101098275493996       51.101088687215906       51.10107909893776        51.10106951065967        51.10105992238158        51.101050334103434       51.10104074582529        51.10104782048944        51.10106106193325        51.101074303377004       51.10108754482076        51.10110078626451        51.10111402770826        51.10112726915207        51.10114051059577        51.10114161031129        51.10111037004424        51.101079129777304       51.10104788951031        51.10101664924332        51.10098540897633        51.10095416870928        51.10092292844229        51.100891688175295       51.1008604479083         51.10082920764131        51.10079796737432        51.10076672710733        51.10073548684028        51.10070924472217        51.10070660542277        51.100703966123376       51.10069439582719        51.10067836315011        51.100668005979          51.100687560818244       51.100707115657485       51.10072667049678        51.10074622533597        51.100765780175266       51.10078533501445        51.10080488985369        51.10082444469299        51.10084399953223        51.10086355437147        51.100883109210656       51.1009026640499         51.100922218889195       51.100927447349875       51.100904804386914       51.10088216142401        51.10085951846111        51.100836875498146       51.10081423253524        51.10079158957234        51.100768946609435       51.10074630364653        51.10072366068357        51.10070101772067        51.10067837475776        51.10065573179486        51.1006330888319         51.100620341438855       51.10063333664988        51.10063641505184        51.10062032608272        51.10062166009993        51.10064254546205        51.10066343082417        51.1006843161864         51.10070520154852        51.10072608691064        51.100746972272816       51.10076785763499        51.10078874299717        51.10080962835934        51.10083051372146        51.10085139908364        51.10087228444581        51.10089316980793        51.10089989173059        51.10087735180372        51.10085481187696        51.10083227195008        51.10080973202332        51.10078719209639        51.10076465216963        51.100742112242756       51.10071957231594        51.10069703238912        51.10067449246225        51.100651952535486       51.10062941260861        51.10060687268185        51.100584332755034       51.10058882249217        51.10059231023877        51.10057767653677        51.100597152843534       51.10061892028165        51.10064068771976        51.100662455157874       51.10068422259599        51.1007059900341         51.100727757472214       51.10074952491033        51.10077129234844        51.100793059786554       51.10081482722467        51.10083659466278        51.100858362100894       51.10088012953901        51.10089337587442        51.10087627242001        51.10085916896554        51.100842065511074       51.10082496205666        51.100807858602195       51.10079075514773        51.100773651693316       51.10075654823885        51.10073944478438        51.10072234132991        51.10070523787556        51.100688134421034       51.10067103096662        51.100653927512155       51.10065872071186        51.10067655747241        51.10070134381266        51.10073390027719        51.100774126643046       51.100814353009014       51.10085457937487        51.10089480574078        51.10093503210669        51.100975258472545       51.10101548483851        51.10105571120437        51.10109593757022        51.10113616393619        51.101176390302044       51.101216616667955       51.10125684303375        51.10129706939972        51.10126825081096        51.101233238597615       51.10119822638421        51.10116321417087        51.10112820195741        51.10109318974406        51.10105817753066        51.10102316531726        51.100988153103856       51.10095314089051        51.100918128677165       51.10088311646376        51.10084810425042        51.10081309203696        51.10078266286962        51.1007612994581         51.10077217235852        51.100796025684076       51.10083133606105        51.10086664643802        51.10090195681505        51.10093726719208        51.10097257756905        51.10100788794608        51.10104319832311        51.10107850870014        51.10111381907711        51.10114912945414        51.10118443983117        51.101219750208145       51.10125506058523        51.101290370962204       51.10128492474314        51.10124841949141        51.101211914239684       51.101175408987956       51.10113890373623        51.10110239848444        51.10106589323266        51.10102938798104        51.100992882729315       51.10095637747753        51.100919872225745       51.100883366974074       51.10084686172229        51.10081035647062        51.10077385121883        51.10075040796079        51.10073709601306        51.10074010006383        51.10075990037956        51.100784837325705       51.10080977427191        51.100834711218          51.100859648164146       51.10088458511029        51.10090952205644        51.10093445900259        51.100959395948735       51.10098433289488        51.10100926984103        51.101034206787176       51.10105914373332        51.10108408067953        51.10109213486851        51.101029194340015       51.100966253811464       51.100903313282856       51.100840372754305       51.100777432225755       51.10071449169726        51.10065155116865        51.100588610640045       51.10052567011155        51.100462729583          51.10039978905439        51.1003368485259         51.10027390799735        51.10021096746874        51.100115495091245       51.10000000000008
31                       49.32976743451957        49.49081145234493        49.63945357559925        49.77701423331621        49.90145283812063        50.02113550317438        50.12505896880293        50.229156889504          50.32276682511372        50.411366660196904       50.49996649528015        50.55075507600998        50.60154365673981        50.6509602261969         50.691204406383804       50.731448586570764       50.76881699923797        50.79871893371194        50.828620868185965       50.858819419381234       50.880943522674386       50.90114185644251        50.92134019021063        50.94153852397881        50.95778668871441        50.97175311637221        50.98448241265794        50.99721170894361        51.00840298094232        51.016654042578864       51.02490510421535        51.033156165851835       51.04106615901617        51.04676377917775        51.05140569351147        51.05604819661676        51.06089963112993        51.0657510656431         51.06979969616708        51.072459197275975       51.074983603052885       51.07750800882968        51.080032414606535       51.08255682038339        51.08502136778321        51.08623547387947        51.08744957997584        51.088663686072096       51.089877792168465       51.09108903285164        51.09223244885243        51.09337586485327        51.09406661974742        51.094574403025376       51.09508218630333        51.09558996958128        51.096138995884985       51.096689964810366       51.09724093373575        51.09771212048685        51.09793093329728        51.09814974610765        51.09838333754129        51.09862207714991        51.09886081675853        51.099099556367094       51.09933829597571        51.09953879096429        51.09960783336044        51.09967687575653        51.09974591815279        51.09981496054888        51.09988400294503        51.09995304534118        51.10002208773733        51.100093627976776       51.10018353739207        51.10027344680742        51.10036335622277        51.10042689519696        51.100447912914035       51.100468930631166       51.10049877223793        51.10053074772031        51.100562723202756       51.10059469868514        51.100626674167586       51.10065864964997        51.100690625132415       51.10072260061486        51.100754576097245       51.10078655157963        51.100818527062074       51.10085050254452        51.100882478026904       51.100885078876445       51.10088415857496        51.10088323827347        51.10088231797192        51.10088139767049        51.100880477369          51.10089960866719        51.10093089340273        51.10096217813839        51.10099346287393        51.10102474760947        51.10105603234507        51.10108731708061        51.10111860181621        51.101125056751016       51.10112019793905        51.10111533912709        51.101110480315185       51.10110562150328        51.101100762691374       51.10109590387947        51.101091045067506       51.10109037033476        51.10109791897423        51.101105467613706       51.10111301625324        51.10112056489271        51.10112921797861        51.101144981015864       51.10116074405306        51.10117650709026        51.10119227012751        51.10120803316471        51.10122379620191        51.10123955923916        51.10125532227636        51.10126793782695        51.101267178097146       51.101266418367345       51.101265658637544       51.10126489890774        51.10126413917794        51.10126337944814        51.10126261971834        51.10126185998854        51.10126110025874        51.10125930303025        51.10125695175702        51.10125460048391        51.1012522492108         51.101249897937635       51.10124754666447        51.10124519539136        51.10124284411819        51.10124049284508        51.10123814157191        51.101236888189646       51.10123665534286        51.10123642249613        51.1012361896494         51.101235956802554       51.10123572395588        51.101235491109094       51.10123525826236        51.101235025415576       51.101234817403565       51.101234795864855       51.1012347743262         51.10123475278755        51.10123473124895        51.1012347097103         51.101234688171644       51.101234666632934       51.10123464509434        51.10123462355563        51.10123460201703        51.10123468770496        51.10123483813322        51.101234988561544       51.10123513898981        51.10123528941813        51.10123543984639        51.101235590274655       51.101235740702975       51.10123589113124        51.10123604048522        51.101236162479495       51.101236284473714       51.10123640646793        51.101236528462096       51.101236650456315       51.101236772450534       51.10123689444481        51.10123701643903        51.10123713843325        51.101237260427524       51.101237526988086       51.10123784628854        51.101238165588995       51.10123848488945        51.101238804189904       51.10123912349036        51.10123944279076        51.10123976209127        51.101240081391666       51.101240438564446       51.10124121515338        51.10124199174231        51.10124276833119        51.10124354492007        51.101244321509          51.101245098097934       51.101245874686754       51.10124665127569        51.101247427864564       51.101248203986756       51.10124796184664        51.101247719706635       51.10124747756669        51.10124723542668        51.10124699328662        51.10124675114662        51.101246509006614       51.10124626686661        51.10124602472655        51.10124716760805        51.101250633809          51.10125410001001        51.10125756621096        51.10126103241191        51.10126449861292        51.10126796481393        51.10127143101488        51.10127489721589        51.10127836341684        51.10127769595846        51.10127571866616        51.10127374137386        51.101271764081616       51.10126978678932        51.10126780949696        51.10126583220466        51.101263854912304       51.101261877620004       51.10125990032776        51.101256660754814       51.10124511593608        51.10123357111729        51.101222026298615       51.10121048147988        51.10119893666115        51.10118739184236        51.10117584702374        51.10116430220495        51.10115275738616        51.10114291908508        51.101133318559334       51.10112371803365        51.101114117507905       51.10110451698216        51.10109491645653        51.10108531593079        51.101075715405045       51.10108273733937        51.101095911071354       51.101109084803284       51.10112225853527        51.101135432267256       51.10114860599913        51.101161779731115       51.1011749534631         51.10117599336843        51.10114471433769        51.10111343530696        51.10108215627622        51.101050877245484       51.10101959821475        51.100988319183955       51.100957040153276       51.10092576112254        51.1008944820918         51.10086320306101        51.100831924030274       51.10080064499954        51.1007693659688         51.100743058386115       51.10074022753287        51.10073739667962        51.10072780878954        51.10071192071689        51.100701676135486       51.10072117483526        51.10074067353497        51.10076017223474        51.10077967093446        51.10079916963423        51.10081866833394        51.10083816703366        51.10085766573343        51.1008771644332         51.100896663132914       51.10091616183263        51.1009356605324         51.100955159232115       51.100960340708696       51.10093766857307        51.100914996437496       51.100892324301924       51.10086965216624        51.10084698003067        51.100824307895095       51.100801635759524       51.100778963623895       51.100756291488324       51.100733619352695       51.100710947217124       51.100688275081495       51.10066560294587        51.10065278010654        51.100665579493864       51.10066858341423        51.10065265449566        51.10065406676921        51.10067493860191        51.100695810434615       51.100716682267375       51.10073755410002        51.100758425932725       51.10077929776543        51.10080016959819        51.100821041430834       51.10084191326354        51.10086278509624        51.100883656928886       51.100904528761646       51.10092540059429        51.1009321109874         51.10090956366304        51.10088701633879        51.10086446901437        51.10084192169006        51.100819374365756       51.10079682704139        51.10077427971703        51.10075173239272        51.10072918506842        51.100706637744          51.10068409041969        51.10066154309533        51.100638995770964       51.10061644844666        51.100620798172145       51.10062423312843        51.100609796788945       51.100629310740715       51.100651105095835       51.10067289945084        51.100694693805906       51.10071648816097        51.10073828251603        51.1007600768711         51.10078187122616        51.100803665581225       51.100825459936345       51.10084725429135        51.10086904864647        51.10089084300148        51.1009126373566         51.10092592504901        51.100908914383126       51.100891903717184       51.10087489305124        51.10085788238524        51.100840871719356       51.100823861053414       51.10080685038747        51.10078983972153        51.10077282905564        51.1007558183897         51.100738807723815       51.10072179705787        51.10070478639193        51.10068777572593        51.10069251230516        51.10071023645207        51.10073529310864        51.1007680060365         51.10080827648113        51.100848546925704       51.10088881737039        51.10092908781496        51.10096935825959        51.10100962870422        51.101049899148904       51.101090169593476       51.101130440038105       51.101170710482734       51.10121098092736        51.10125125137199        51.10129152181662        51.101331792261306       51.10130304214806        51.1012681005987         51.10123315904934        51.101198217499984       51.10116327595057        51.10112833440121        51.10109339285185        51.10105845130249        51.10102350975308        51.100988568203775       51.100953626654416       51.10091868510506        51.1008837435557         51.10084880200628        51.100818344024844       51.100796755020895       51.100807697076505       51.100831675665006       51.10086688278227        51.10090208989965        51.10093729701697        51.10097250413423        51.1010077112515         51.10104291836882        51.10107812548608        51.101113332603404       51.101148539720725       51.101183746838046       51.10121895395531        51.101254161072575       51.10128936818995        51.10132457530722        51.10131897867211        51.10128228706833        51.10124559546466        51.10120890386082        51.10117221225704        51.10113552065326        51.10109882904953        51.10106213744575        51.10102544584197        51.10098875423819        51.100952062634406       51.100915371030624       51.10087867942684        51.10084198782312        51.10080529621928        51.10078132817722        51.10076742737914        51.100769741181296       51.10078884395574        51.1008130811303         51.100837318304684       51.10086155547924        51.10088579265374        51.10091002982824        51.100934267002685       51.10095850417724        51.10098274135174        51.10100697852624        51.10103121570069        51.10105545287519        51.10107969004969        51.10110392722419        51.101111195700526       51.10104710806331        51.10098302042604        51.10091893278877        51.1008548451515         51.10079075751423        51.10072666987702        51.10066258223975        51.10059849460254        51.10053440696521        51.100470319328          51.10040623169073        51.10034214405351        51.10027805641624        51.100213968778974       51.10011707894364        51.10000000000008
[truncated: 21,127,168 more chars]
