# Supplementary material for: Numerical simulation research on thermal insulation performance of composite heat-insulation zone structure in hydrothermal high-temperature mine
Source: Sci Rep. 2024 Jun 18;14:14096. doi: 10.1038/s41598-024-64702-4 (PMC11189482; doi:10.1038/s41598-024-64702-4)
Supplement: Supplementary file 1 — Supplementary Information. [file 41598_2024_64702_MOESM1_ESM.zip › Heat-regulating circle scenario 4-1.xlsx]

## Sheet: Sheet1
0	51.1003	51.1	51.1	51.1	51.1	51.1	51.1	51.1	51.1	51.1	51.1	51.1	51.1	51.1	51.1	51.1	51.1	51.1	51.1	51.1	51.1	51.1	51.1	51.1	51.1	51.1	51.1	51.1	51.1	51.1	51.1	51.1	51.1	51.1	51.1	51.1	51.1	51.1	51.1	51.1	51.1	51.1	51.1	51.1	51.1	51.1	51.1	51.1	51.1
1	50.9661	50.9995	51.0249	51.0447	51.0581	51.07	51.077	51.084	51.0886	51.0919	51.0952	51.0963	51.0973	51.0983	51.0987	51.0991	51.0994	51.0995	51.0997	51.0998	51.0999	51.0999	51.0999	51.0999	51.1	51.1	51.1	51.1	51.1	51.1	51.1	51.1	51.1	51.1	51.1	51.1	51.1	51.1	51.1	51.1	51.1	51.1	51.1	51.1	51.1	51.1	51.1	51.1	51.1
2	50.8301	50.8953	50.945	50.9844	51.0116	51.0357	51.0503	51.065	51.0746	51.0818	51.089	51.0914	51.0938	51.0959	51.0969	51.0978	51.0985	51.0988	51.0992	51.0995	51.0996	51.0997	51.0998	51.0999	51.0999	51.0999	51.0999	51.1	51.1	51.1	51.1	51.1	51.1	51.1	51.1	51.1	51.1	51.1	51.1	51.1	51.1	51.1	51.1	51.1	51.1	51.1	51.1	51.1	51.1
3	50.6869	50.7757	50.8464	50.9043	50.9465	50.9844	51.0089	51.0335	51.0505	51.0637	51.077	51.0817	51.0864	51.0908	51.0928	51.0947	51.0964	51.0971	51.0979	51.0987	51.099	51.0992	51.0994	51.0996	51.0997	51.0998	51.0998	51.0999	51.0999	51.0999	51.1	51.1	51.1	51.1	51.1	51.1	51.1	51.1	51.1	51.1	51.1	51.1	51.1	51.1	51.1	51.1	51.1	51.1	51.1
4	50.5481	50.6587	50.749	50.8244	50.8809	50.9321	50.9664	51.0007	51.0251	51.0445	51.0639	51.0711	51.0782	51.0849	51.088	51.0912	51.0938	51.0951	51.0963	51.0976	51.0981	51.0985	51.0989	51.0993	51.0995	51.0996	51.0997	51.0998	51.0999	51.0999	51.0999	51.0999	51.1	51.1	51.1	51.1	51.1	51.1	51.1	51.1	51.1	51.1	51.1	51.1	51.1	51.1	51.1	51.1	51.1
5	50.423	50.5501	50.6558	50.7454	50.8143	50.8771	50.9206	50.9641	50.9958	51.0217	51.0475	51.0575	51.0674	51.0767	51.0813	51.086	51.0899	51.0919	51.0939	51.0959	51.0967	51.0974	51.098	51.0986	51.099	51.0992	51.0994	51.0996	51.0997	51.0998	51.0998	51.0999	51.0999	51.0999	51.1	51.1	51.1	51.1	51.1	51.1	51.1	51.1	51.1	51.1	51.1	51.1	51.1	51.1	51.1
6	50.308	50.4475	50.5656	50.667	50.7469	50.8201	50.8724	50.9247	50.9637	50.9962	51.0287	51.0417	51.0547	51.0668	51.0732	51.0796	51.085	51.0879	51.0907	51.0936	51.0949	51.0958	51.0968	51.0978	51.0984	51.0987	51.099	51.0993	51.0995	51.0996	51.0997	51.0998	51.0999	51.0999	51.0999	51.0999	51.1	51.1	51.1	51.1	51.1	51.1	51.1	51.1	51.1	51.1	51.1	51.1	51.1
7	50.203	50.351	50.4783	50.5892	50.6786	50.7612	50.8217	50.8825	50.9288	50.9681	51.0074	51.0237	51.04	51.0553	51.0636	51.072	51.0791	51.083	51.0869	51.0908	51.0926	51.094	51.0954	51.0967	51.0976	51.0981	51.0985	51.0989	51.0993	51.0994	51.0995	51.0997	51.0998	51.0998	51.0999	51.0999	51.0999	51.1	51.1	51.1	51.1	51.1	51.1	51.1	51.1	51.1	51.1	51.1	51.1
8	50.1403	50.2902	50.4204	50.5346	50.628	50.7147	50.7796	50.8447	50.8954	50.939	50.9826	51.0016	51.0205	51.0383	51.0487	51.0591	51.0681	51.0733	51.0785	51.0838	51.0866	51.0887	51.0909	51.093	51.0944	51.0954	51.0962	51.097	51.0977	51.098	51.0984	51.0987	51.099	51.0992	51.0993	51.0994	51.0995	51.0996	51.0997	51.0998	51.0998	51.0998	51.0999	51.0999	51.1	51.1	51.1	51.1	51.1
9	50.0867	50.2376	50.3694	50.4858	50.582	50.6716	50.7399	50.8084	50.8627	50.9101	50.9574	50.9788	51.0001	51.0203	51.0327	51.0451	51.0559	51.0625	51.0692	51.0759	51.0796	51.0826	51.0857	51.0887	51.0907	51.0922	51.0935	51.0947	51.0958	51.0963	51.0969	51.0975	51.098	51.0983	51.0986	51.0988	51.099	51.0992	51.0994	51.0995	51.0996	51.0996	51.0997	51.0998	51.0999	51.0999	51.0999	51.0999	51.1
10	50.0331	50.1849	50.3184	50.4369	50.5359	50.6285	50.7002	50.7721	50.8301	50.8812	50.9322	50.956	50.9797	51.0022	51.0166	51.031	51.0436	51.0517	51.0598	51.068	51.0727	51.0766	51.0805	51.0843	51.087	51.0891	51.0908	51.0925	51.0939	51.0947	51.0955	51.0963	51.0971	51.0975	51.0978	51.0981	51.0985	51.0988	51.0991	51.0992	51.0993	51.0994	51.0995	51.0997	51.0998	51.0998	51.0998	51.0999	51.0999
11	49.9795	50.1322	50.2674	50.388	50.4899	50.5854	50.6606	50.7359	50.7974	50.8522	50.907	50.9332	50.9593	50.9842	51.0006	51.0169	51.0314	51.041	51.0505	51.0601	51.0658	51.0705	51.0752	51.08	51.0833	51.0859	51.088	51.0902	51.0919	51.093	51.0941	51.0951	51.0961	51.0967	51.0971	51.0975	51.098	51.0984	51.0987	51.0989	51.0991	51.0992	51.0994	51.0995	51.0997	51.0997	51.0998	51.0998	51.0999
12	49.9258	50.0796	50.2164	50.3392	50.4438	50.5423	50.6209	50.6996	50.7648	50.8233	50.8818	50.9104	50.9389	50.9662	50.9845	51.0029	51.0192	51.0302	51.0411	51.0522	51.0589	51.0645	51.07	51.0756	51.0796	51.0827	51.0853	51.0879	51.09	51.0913	51.0926	51.0939	51.0951	51.0959	51.0964	51.0969	51.0974	51.098	51.0984	51.0986	51.0988	51.099	51.0992	51.0994	51.0996	51.0997	51.0997	51.0998	51.0998
13	49.8722	50.0269	50.1654	50.2903	50.3978	50.4992	50.5812	50.6634	50.7322	50.7944	50.8566	50.8876	50.9185	50.9481	50.9685	50.9888	51.007	51.0194	51.0318	51.0443	51.0519	51.0584	51.0648	51.0713	51.0759	51.0795	51.0826	51.0856	51.0881	51.0897	51.0912	51.0928	51.0942	51.0951	51.0957	51.0963	51.0969	51.0976	51.0981	51.0983	51.0986	51.0988	51.099	51.0993	51.0995	51.0996	51.0996	51.0997	51.0998
14	49.8186	49.9742	50.1144	50.2414	50.3517	50.4562	50.5416	50.6271	50.6995	50.7655	50.8314	50.8648	50.8981	50.9301	50.9524	50.9748	50.9948	51.0086	51.0224	51.0364	51.045	51.0523	51.0596	51.0669	51.0722	51.0763	51.0798	51.0833	51.0862	51.088	51.0898	51.0916	51.0932	51.0942	51.0949	51.0957	51.0964	51.0972	51.0978	51.0981	51.0983	51.0986	51.0989	51.0991	51.0994	51.0995	51.0996	51.0997	51.0997
15	49.7792	49.9354	50.0766	50.2048	50.3168	50.423	50.5104	50.598	50.6727	50.7409	50.8092	50.8442	50.8792	50.9127	50.9365	50.9603	50.9817	50.9967	51.0117	51.0269	51.0364	51.0445	51.0527	51.0608	51.0667	51.0714	51.0754	51.0794	51.0828	51.0849	51.087	51.0891	51.0911	51.0923	51.0932	51.0941	51.0951	51.096	51.0967	51.0971	51.0975	51.0979	51.0982	51.0986	51.099	51.0991	51.0992	51.0993	51.0994
16	49.7492	49.9058	50.0476	50.1764	50.2892	50.3964	50.485	50.5737	50.6497	50.7193	50.789	50.8251	50.8611	50.8958	50.9207	50.9456	50.9681	50.9841	51.0001	51.0163	51.0266	51.0356	51.0445	51.0534	51.06	51.0653	51.0699	51.0745	51.0783	51.0808	51.0833	51.0859	51.0882	51.0897	51.0908	51.092	51.0931	51.0943	51.0953	51.0958	51.0963	51.0968	51.0973	51.0978	51.0982	51.0984	51.0986	51.0988	51.099
17	49.7193	49.8763	50.0185	50.148	50.2617	50.3698	50.4595	50.5494	50.6267	50.6978	50.7688	50.806	50.8431	50.8788	50.9049	50.9309	50.9545	50.9715	50.9885	51.0057	51.0169	51.0266	51.0363	51.0461	51.0533	51.0592	51.0644	51.0695	51.0739	51.0768	51.0797	51.0826	51.0853	51.0871	51.0884	51.0898	51.0912	51.0926	51.0938	51.0945	51.0951	51.0957	51.0963	51.0969	51.0975	51.0978	51.098	51.0983	51.0985
18	49.6894	49.8467	49.9894	50.1196	50.2342	50.3432	50.4341	50.5251	50.6037	50.6762	50.7486	50.7869	50.8251	50.8619	50.8891	50.9162	50.9408	50.9589	50.9769	50.9951	51.0071	51.0176	51.0282	51.0387	51.0467	51.0531	51.0589	51.0646	51.0694	51.0727	51.076	51.0793	51.0824	51.0845	51.086	51.0876	51.0893	51.091	51.0923	51.0931	51.0939	51.0946	51.0954	51.0961	51.0968	51.0971	51.0974	51.0977	51.098
19	49.6595	49.8171	49.9604	50.0912	50.2067	50.3166	50.4086	50.5008	50.5807	50.6546	50.7284	50.7678	50.8071	50.8449	50.8732	50.9015	50.9272	50.9462	50.9653	50.9845	50.9973	51.0087	51.02	51.0313	51.04	51.0471	51.0533	51.0596	51.065	51.0687	51.0724	51.076	51.0795	51.0818	51.0837	51.0855	51.0874	51.0893	51.0908	51.0918	51.0926	51.0935	51.0944	51.0953	51.0961	51.0965	51.0969	51.0972	51.0976
20	49.6296	49.7875	49.9313	50.0628	50.1791	50.29	50.3832	50.4765	50.5577	50.633	50.7083	50.7486	50.789	50.828	50.8574	50.8868	50.9136	50.9336	50.9536	50.9739	50.9876	50.9997	51.0118	51.0239	51.0333	51.041	51.0478	51.0547	51.0606	51.0646	51.0687	51.0728	51.0766	51.0792	51.0813	51.0833	51.0855	51.0876	51.0894	51.0904	51.0914	51.0924	51.0934	51.0944	51.0954	51.0958	51.0963	51.0967	51.0971
21	49.5997	49.758	49.9023	50.0344	50.1516	50.2634	50.3577	50.4522	50.5347	50.6114	50.6881	50.7295	50.771	50.8111	50.8416	50.8721	50.9	50.921	50.942	50.9633	50.9778	50.9907	51.0037	51.0166	51.0266	51.0349	51.0423	51.0497	51.0561	51.0606	51.065	51.0695	51.0737	51.0766	51.0789	51.0812	51.0835	51.0859	51.0879	51.0891	51.0902	51.0914	51.0925	51.0936	51.0947	51.0952	51.0957	51.0962	51.0967
22	49.5697	49.7284	49.8732	50.006	50.1241	50.2368	50.3323	50.4279	50.5117	50.5898	50.6679	50.7104	50.753	50.7941	50.8258	50.8574	50.8864	50.9084	50.9304	50.9527	50.968	50.9818	50.9955	51.0092	51.0199	51.0288	51.0368	51.0448	51.0517	51.0565	51.0614	51.0662	51.0708	51.074	51.0765	51.079	51.0816	51.0843	51.0864	51.0878	51.089	51.0903	51.0915	51.0928	51.094	51.0945	51.0951	51.0956	51.0962
23	49.5398	49.6988	49.8442	49.9776	50.0965	50.2102	50.3068	50.4036	50.4887	50.5682	50.6477	50.6913	50.735	50.7772	50.8099	50.8427	50.8727	50.8958	50.9188	50.9421	50.9583	50.9728	50.9873	51.0018	51.0132	51.0227	51.0313	51.0398	51.0472	51.0524	51.0577	51.0629	51.0679	51.0714	51.0741	51.0768	51.0797	51.0826	51.0849	51.0864	51.0878	51.0892	51.0906	51.0919	51.0933	51.0939	51.0945	51.0951	51.0957
24	49.5099	49.6692	49.8151	49.9492	50.069	50.1836	50.2814	50.3793	50.4657	50.5466	50.6275	50.6722	50.7169	50.7603	50.7941	50.828	50.8591	50.8831	50.9072	50.9315	50.9485	50.9638	50.9791	50.9945	51.0065	51.0166	51.0257	51.0349	51.0428	51.0484	51.054	51.0597	51.065	51.0687	51.0717	51.0747	51.0778	51.0809	51.0835	51.0851	51.0866	51.0881	51.0896	51.0911	51.0926	51.0933	51.0939	51.0946	51.0953
25	49.48	49.6397	49.7861	49.9208	50.0415	50.1571	50.2559	50.355	50.4427	50.525	50.6073	50.6531	50.6989	50.7433	50.7783	50.8133	50.8455	50.8705	50.8956	50.9208	50.9387	50.9549	50.971	50.9871	50.9998	51.0106	51.0202	51.0299	51.0383	51.0443	51.0504	51.0564	51.0621	51.0661	51.0693	51.0725	51.0759	51.0792	51.082	51.0837	51.0854	51.087	51.0886	51.0903	51.0919	51.0926	51.0933	51.0941	51.0948
26	49.4501	49.6101	49.757	49.8924	50.0139	50.1305	50.2305	50.3306	50.4197	50.5034	50.5871	50.634	50.6809	50.7264	50.7625	50.7986	50.8319	50.8579	50.8839	50.9102	50.929	50.9459	50.9628	50.9797	50.9931	51.0045	51.0147	51.0249	51.0339	51.0403	51.0467	51.0531	51.0592	51.0635	51.0669	51.0704	51.074	51.0776	51.0805	51.0824	51.0842	51.0859	51.0877	51.0894	51.0912	51.092	51.0927	51.0935	51.0943
27	49.4202	49.5805	49.728	49.864	49.9864	50.1039	50.205	50.3063	50.3967	50.4818	50.5669	50.6149	50.6629	50.7094	50.7467	50.7839	50.8183	50.8453	50.8723	50.8996	50.9192	50.9369	50.9546	50.9724	50.9864	50.9984	51.0092	51.02	51.0294	51.0362	51.043	51.0498	51.0563	51.0609	51.0645	51.0682	51.072	51.0759	51.079	51.081	51.0829	51.0848	51.0867	51.0886	51.0905	51.0913	51.0922	51.093	51.0939
28	49.3903	49.5509	49.6989	49.8356	49.9589	50.0773	50.1796	50.282	50.3737	50.4602	50.5467	50.5958	50.6448	50.6925	50.7308	50.7692	50.8046	50.8327	50.8607	50.889	50.9094	50.928	50.9465	50.965	50.9797	50.9923	51.0037	51.015	51.025	51.0322	51.0394	51.0465	51.0534	51.0583	51.0622	51.0661	51.0701	51.0742	51.0776	51.0797	51.0817	51.0837	51.0858	51.0878	51.0898	51.0907	51.0916	51.0925	51.0934
29	49.363	49.524	49.6724	49.8096	49.9336	50.0528	50.1561	50.2595	50.3524	50.4401	50.5278	50.5778	50.6278	50.6764	50.7157	50.755	50.7915	50.8204	50.8493	50.8786	50.8997	50.919	50.9383	50.9575	50.9729	50.986	50.9979	51.0098	51.0202	51.0278	51.0354	51.0429	51.0502	51.0553	51.0594	51.0636	51.0679	51.0722	51.0758	51.0781	51.0802	51.0824	51.0845	51.0867	51.0888	51.0898	51.0908	51.0918	51.0927
30	49.3464	49.5074	49.6559	49.7933	49.9175	50.037	50.1406	50.2444	50.3376	50.4257	50.5139	50.5643	50.6147	50.6637	50.7035	50.7432	50.7801	50.8096	50.839	50.8687	50.8903	50.9101	50.9298	50.9495	50.9653	50.9789	50.9912	51.0035	51.0143	51.0222	51.0301	51.0381	51.0456	51.051	51.0554	51.0598	51.0644	51.069	51.0728	51.0753	51.0776	51.0799	51.0823	51.0846	51.0869	51.088	51.0891	51.0902	51.0913
31	49.3298	49.4908	49.6395	49.777	49.9015	50.0211	50.1251	50.2292	50.3228	50.4114	50.5	50.5508	50.6015	50.651	50.6912	50.7314	50.7688	50.7987	50.8286	50.8588	50.8809	50.9011	50.9213	50.9415	50.9578	50.9718	50.9845	50.9972	51.0084	51.0167	51.0249	51.0332	51.0411	51.0468	51.0514	51.056	51.0609	51.0658	51.0698	51.0725	51.075	51.0775	51.08	51.0826	51.085	51.0862	51.0874	51.0887	51.0899
32	49.3132	49.4742	49.623	49.7607	49.8854	50.0053	50.1095	50.214	50.308	50.397	50.4861	50.5372	50.5884	50.6382	50.6789	50.7197	50.7575	50.7879	50.8183	50.8489	50.8715	50.8922	50.9129	50.9336	50.9502	50.9646	50.9778	50.9909	51.0025	51.0111	51.0197	51.0283	51.0365	51.0425	51.0474	51.0523	51.0574	51.0625	51.0668	51.0697	51.0724	51.0751	51.0778	51.0805	51.0831	51.0845	51.0858	51.0871	51.0884
33	49.2965	49.4577	49.6065	49.7444	49.8693	49.9894	50.094	50.1988	50.2932	50.3827	50.4722	50.5237	50.5753	50.6255	50.6667	50.7079	50.7462	50.777	50.8079	50.8391	50.8621	50.8833	50.9044	50.9256	50.9427	50.9575	50.971	50.9846	50.9966	51.0055	51.0144	51.0234	51.0319	51.0382	51.0434	51.0485	51.0539	51.0593	51.0638	51.0668	51.0697	51.0726	51.0755	51.0784	51.0812	51.0827	51.0841	51.0856	51.087
34	49.2799	49.4411	49.5901	49.7281	49.8532	49.9736	50.0785	50.1836	50.2784	50.3683	50.4582	50.5102	50.5622	50.6128	50.6544	50.6961	50.7348	50.7662	50.7975	50.8292	50.8528	50.8744	50.896	50.9176	50.9351	50.9504	50.9643	50.9783	50.9907	50.9999	51.0092	51.0185	51.0274	51.0339	51.0394	51.0448	51.0504	51.0561	51.0608	51.064	51.0671	51.0702	51.0733	51.0763	51.0793	51.0809	51.0825	51.084	51.0856
35	49.2633	49.4245	49.5736	49.7117	49.8371	49.9577	50.063	50.1684	50.2636	50.354	50.4443	50.4967	50.549	50.6	50.6422	50.6843	50.7235	50.7553	50.7872	50.8193	50.8434	50.8654	50.8875	50.9096	50.9276	50.9432	50.9576	50.972	50.9847	50.9943	51.004	51.0136	51.0228	51.0297	51.0353	51.041	51.0469	51.0528	51.0578	51.0612	51.0645	51.0677	51.071	51.0743	51.0774	51.0791	51.0808	51.0825	51.0842
36	49.2467	49.408	49.5571	49.6954	49.821	49.9419	50.0474	50.1532	50.2488	50.3396	50.4304	50.4832	50.5359	50.5873	50.6299	50.6725	50.7122	50.7445	50.7768	50.8095	50.834	50.8565	50.8791	50.9016	50.92	50.9361	50.9509	50.9657	50.9788	50.9888	50.9987	51.0087	51.0183	51.0254	51.0313	51.0372	51.0434	51.0496	51.0548	51.0584	51.0619	51.0653	51.0687	51.0722	51.0756	51.0773	51.0791	51.0809	51.0827
37	49.2301	49.3914	49.5407	49.6791	49.8049	49.926	50.0319	50.138	50.234	50.3253	50.4165	50.4696	50.5228	50.5746	50.6176	50.6607	50.7009	50.7337	50.7665	50.7996	50.8246	50.8476	50.8706	50.8936	50.9125	50.929	50.9442	50.9594	50.9729	50.9832	50.9935	51.0038	51.0137	51.0211	51.0273	51.0335	51.0399	51.0464	51.0518	51.0556	51.0592	51.0629	51.0665	51.0701	51.0737	51.0756	51.0775	51.0794	51.0813
38	49.2135	49.3748	49.5242	49.6628	49.7888	49.9102	50.0164	50.1228	50.2192	50.3109	50.4026	50.4561	50.5097	50.5619	50.6054	50.6489	50.6895	50.7228	50.7561	50.7897	50.8152	50.8387	50.8621	50.8856	50.9049	50.9219	50.9375	50.9531	50.967	50.9776	50.9882	50.9989	51.0092	51.0168	51.0233	51.0297	51.0364	51.0431	51.0488	51.0528	51.0566	51.0604	51.0642	51.068	51.0718	51.0738	51.0758	51.0778	51.0799
39	49.1969	49.3583	49.5077	49.6465	49.7727	49.8943	50.0009	50.1076	50.2044	50.2966	50.3887	50.4426	50.4965	50.5491	50.5931	50.6371	50.6782	50.712	50.7458	50.7799	50.8058	50.8297	50.8537	50.8776	50.8974	50.9147	50.9308	50.9468	50.9611	50.972	50.983	50.994	51.0046	51.0126	51.0193	51.026	51.0329	51.0399	51.0458	51.05	51.054	51.058	51.062	51.066	51.0699	51.072	51.0742	51.0763	51.0784
40	49.1802	49.3417	49.4913	49.6302	49.7566	49.8785	49.9854	50.0924	50.1896	50.2822	50.3748	50.4291	50.4834	50.5364	50.5808	50.6253	50.6669	50.7011	50.7354	50.77	50.7964	50.8208	50.8452	50.8697	50.8898	50.9076	50.924	50.9405	50.9552	50.9665	50.9778	50.9891	51	51.0083	51.0152	51.0222	51.0294	51.0367	51.0428	51.0472	51.0514	51.0555	51.0597	51.0639	51.068	51.0702	51.0725	51.0748	51.077
41	49.1636	49.3251	49.4748	49.6138	49.7405	49.8626	49.9698	50.0772	50.1748	50.2679	50.3609	50.4156	50.4703	50.5237	50.5686	50.6135	50.6555	50.6903	50.725	50.7601	50.787	50.8119	50.8368	50.8617	50.8823	50.9005	50.9173	50.9342	50.9492	50.9609	50.9725	50.9842	50.9955	51.004	51.0112	51.0184	51.0259	51.0334	51.0399	51.0444	51.0487	51.0531	51.0575	51.0618	51.0661	51.0685	51.0708	51.0732	51.0756
42	49.147	49.3085	49.4583	49.5975	49.7244	49.8468	49.9543	50.062	50.16	50.2535	50.347	50.4021	50.4571	50.5109	50.5563	50.6017	50.6442	50.6794	50.7147	50.7502	50.7776	50.8029	50.8283	50.8537	50.8747	50.8933	50.9106	50.9279	50.9433	50.9553	50.9673	50.9793	50.9909	50.9997	51.0072	51.0147	51.0224	51.0302	51.0369	51.0416	51.0461	51.0507	51.0552	51.0598	51.0642	51.0667	51.0692	51.0717	51.0741
43	49.1304	49.292	49.4419	49.5812	49.7083	49.8309	49.9388	50.0468	50.1452	50.2392	50.3331	50.3885	50.444	50.4982	50.544	50.5899	50.6329	50.6686	50.7043	50.7404	50.7682	50.794	50.8199	50.8457	50.8672	50.8862	50.9039	50.9216	50.9374	50.9497	50.9621	50.9744	50.9864	50.9955	51.0032	51.0109	51.0189	51.027	51.0339	51.0388	51.0435	51.0482	51.0529	51.0577	51.0623	51.0649	51.0675	51.0701	51.0727
44	49.1138	49.2754	49.4254	49.5649	49.6922	49.8151	49.9233	50.0316	50.1305	50.2248	50.3192	50.375	50.4309	50.4855	50.5318	50.5781	50.6216	50.6578	50.694	50.7305	50.7588	50.7851	50.8114	50.8377	50.8597	50.8791	50.8972	50.9153	50.9315	50.9442	50.9568	50.9695	50.9818	50.9912	50.9992	51.0071	51.0154	51.0237	51.0309	51.036	51.0409	51.0458	51.0507	51.0556	51.0604	51.0631	51.0659	51.0686	51.0713
45	49.0972	49.2588	49.4089	49.5486	49.6761	49.7992	49.9077	50.0164	50.1157	50.2105	50.3053	50.3615	50.4178	50.4728	50.5195	50.5663	50.6102	50.6469	50.6836	50.7206	50.7494	50.7762	50.8029	50.8297	50.8521	50.8719	50.8905	50.909	50.9256	50.9386	50.9516	50.9646	50.9772	50.9869	50.9951	51.0034	51.0119	51.0205	51.0279	51.0332	51.0382	51.0433	51.0484	51.0535	51.0585	51.0614	51.0642	51.067	51.0699
46	49.0806	49.2423	49.3925	49.5323	49.66	49.7834	49.8922	50.0012	50.1009	50.1961	50.2914	50.348	50.4046	50.46	50.5073	50.5545	50.5989	50.6361	50.6732	50.7108	50.74	50.7672	50.7945	50.8217	50.8446	50.8648	50.8837	50.9027	50.9197	50.933	50.9464	50.9597	50.9727	50.9826	50.9911	50.9996	51.0085	51.0173	51.0249	51.0303	51.0356	51.0409	51.0462	51.0515	51.0566	51.0596	51.0625	51.0655	51.0684
47	49.0639	49.2257	49.376	49.5159	49.6439	49.7676	49.8767	49.986	50.0861	50.1818	50.2774	50.3345	50.3915	50.4473	50.495	50.5427	50.5876	50.6252	50.6629	50.7009	50.7306	50.7583	50.786	50.8138	50.837	50.8577	50.877	50.8963	50.9137	50.9274	50.9411	50.9548	50.9681	50.9784	50.9871	50.9959	51.005	51.014	51.0219	51.0275	51.033	51.0385	51.0439	51.0494	51.0547	51.0578	51.0609	51.0639	51.067
48	49.0473	49.2091	49.3595	49.4996	49.6278	49.7517	49.8612	49.9708	50.0713	50.1674	50.2635	50.321	50.3784	50.4346	50.4827	50.5309	50.5762	50.6144	50.6525	50.691	50.7212	50.7494	50.7776	50.8058	50.8295	50.8506	50.8703	50.89	50.9078	50.9219	50.9359	50.9499	50.9636	50.9741	50.9831	50.9921	51.0015	51.0108	51.0189	51.0247	51.0304	51.036	51.0417	51.0473	51.0528	51.056	51.0592	51.0624	51.0656
49	49.0307	49.1926	49.3431	49.4833	49.6117	49.7359	49.8457	49.9556	50.0565	50.1531	50.2496	50.3074	50.3652	50.4218	50.4705	50.5191	50.5649	50.6035	50.6422	50.6811	50.7118	50.7405	50.7691	50.7978	50.8219	50.8434	50.8636	50.8837	50.9019	50.9163	50.9306	50.945	50.959	50.9698	50.9791	50.9883	50.998	51.0076	51.0159	51.0219	51.0278	51.0336	51.0394	51.0452	51.0509	51.0542	51.0575	51.0608	51.0641
50	49.0141	49.176	49.3266	49.467	49.5956	49.72	49.8301	49.9404	50.0417	50.1387	50.2357	50.2939	50.3521	50.4091	50.4582	50.5073	50.5536	50.5927	50.6318	50.6713	50.7024	50.7315	50.7607	50.7898	50.8144	50.8363	50.8569	50.8774	50.896	50.9107	50.9254	50.9401	50.9544	50.9655	50.9751	50.9846	50.9945	51.0044	51.0129	51.0191	51.0251	51.0311	51.0372	51.0432	51.0491	51.0525	51.0559	51.0593	51.0627
51	48.9975	49.1594	49.3101	49.4507	49.5795	49.7042	49.8146	49.9252	50.0269	50.1244	50.2218	50.2804	50.339	50.3964	50.4459	50.4955	50.5423	50.5819	50.6215	50.6614	50.693	50.7226	50.7522	50.7818	50.8068	50.8292	50.8502	50.8711	50.8901	50.9051	50.9202	50.9352	50.9499	50.9613	50.971	50.9808	50.991	51.0011	51.0099	51.0163	51.0225	51.0287	51.0349	51.0411	51.0472	51.0507	51.0542	51.0578	51.0613
52	48.9809	49.1429	49.2937	49.4343	49.5634	49.6883	49.7991	49.9101	50.0121	50.11	50.2079	50.2669	50.3259	50.3837	50.4337	50.4837	50.5309	50.571	50.6111	50.6515	50.6836	50.7137	50.7437	50.7738	50.7993	50.822	50.8434	50.8648	50.8842	50.8995	50.9149	50.9303	50.9453	50.957	50.967	50.9771	50.9875	50.9979	51.0069	51.0135	51.0199	51.0263	51.0326	51.039	51.0453	51.0489	51.0526	51.0562	51.0598
53	48.9643	49.1263	49.2772	49.418	49.5473	49.6725	49.7836	49.8949	49.9973	50.0957	50.194	50.2534	50.3127	50.3709	50.4214	50.4719	50.5196	50.5602	50.6007	50.6417	50.6742	50.7047	50.7353	50.7658	50.7917	50.8149	50.8367	50.8585	50.8782	50.894	50.9097	50.9254	50.9408	50.9527	50.963	50.9733	50.984	50.9947	51.0039	51.0107	51.0173	51.0238	51.0304	51.0369	51.0434	51.0471	51.0509	51.0547	51.0584
54	48.9476	49.1097	49.2607	49.4017	49.5312	49.6566	49.7681	49.8797	49.9825	50.0813	50.1801	50.2398	50.2996	50.3582	50.4091	50.4601	50.5083	50.5493	50.5904	50.6318	50.6648	50.6958	50.7268	50.7578	50.7842	50.8078	50.83	50.8522	50.8723	50.8884	50.9045	50.9205	50.9362	50.9484	50.959	50.9695	50.9805	50.9914	51.0009	51.0079	51.0146	51.0214	51.0281	51.0349	51.0415	51.0454	51.0492	51.0531	51.057
55	48.931	49.0931	49.2443	49.3854	49.5151	49.6408	49.7525	49.8645	49.9677	50.067	50.1662	50.2263	50.2865	50.3455	50.3969	50.4483	50.497	50.5385	50.58	50.6219	50.6554	50.6869	50.7184	50.7499	50.7766	50.8007	50.8233	50.8459	50.8664	50.8828	50.8992	50.9156	50.9316	50.9442	50.955	50.9658	50.977	50.9882	50.9979	51.0051	51.012	51.0189	51.0259	51.0328	51.0396	51.0436	51.0476	51.0516	51.0556
56	48.9144	49.0766	49.2278	49.3691	49.499	49.6249	49.737	49.8493	49.9529	50.0526	50.1523	50.2128	50.2734	50.3328	50.3846	50.4365	50.4856	50.5276	50.5697	50.612	50.646	50.678	50.7099	50.7419	50.7691	50.7935	50.8166	50.8396	50.8605	50.8772	50.894	50.9107	50.9271	50.9399	50.9509	50.962	50.9735	50.985	50.9949	51.0023	51.0094	51.0165	51.0236	51.0307	51.0377	51.0418	51.0459	51.05	51.0541
57	48.8978	49.06	49.2113	49.3528	49.483	49.6091	49.7215	49.8341	49.9381	50.0383	50.1384	50.1993	50.2602	50.32	50.3724	50.4247	50.4743	50.5168	50.5593	50.6022	50.6366	50.669	50.7015	50.7339	50.7615	50.7864	50.8099	50.8333	50.8546	50.8717	50.8888	50.9058	50.9225	50.9356	50.9469	50.9582	50.97	50.9817	50.9919	50.9995	51.0068	51.0141	51.0214	51.0287	51.0358	51.04	51.0443	51.0485	51.0527
58	48.8841	49.0463	49.1977	49.3392	49.4696	49.5959	49.7085	49.8213	49.9257	50.0261	50.1265	50.1877	50.2489	50.309	50.3617	50.4144	50.4643	50.5072	50.5501	50.5933	50.6281	50.6609	50.6937	50.7265	50.7544	50.7797	50.8035	50.8272	50.8488	50.8662	50.8836	50.9009	50.9179	50.9312	50.9428	50.9543	50.9663	50.9783	50.9887	50.9964	51.0038	51.0113	51.0188	51.0262	51.0336	51.0379	51.0422	51.0466	51.0509
59	48.8748	49.037	49.1884	49.3299	49.4603	49.5866	49.6994	49.8122	49.9167	50.0172	50.1178	50.1791	50.2404	50.3006	50.3535	50.4063	50.4564	50.4995	50.5425	50.586	50.621	50.6539	50.6869	50.7199	50.7481	50.7735	50.7975	50.8215	50.8433	50.8609	50.8784	50.896	50.9131	50.9267	50.9384	50.9501	50.9622	50.9744	50.985	50.9928	51.0004	51.0081	51.0157	51.0233	51.0308	51.0352	51.0397	51.0441	51.0486
60	48.8656	49.0277	49.1791	49.3206	49.4511	49.5774	49.6902	49.8032	49.9077	50.0084	50.109	50.1705	50.2319	50.2923	50.3453	50.3983	50.4485	50.4918	50.535	50.5786	50.6138	50.647	50.6802	50.7134	50.7418	50.7674	50.7916	50.8158	50.8378	50.8555	50.8733	50.891	50.9084	50.9221	50.934	50.9459	50.9582	50.9705	50.9813	50.9893	50.9971	51.0048	51.0126	51.0204	51.028	51.0325	51.0371	51.0417	51.0463
61	48.8563	49.0184	49.1698	49.3113	49.4418	49.5682	49.6811	49.7941	49.8987	49.9995	50.1003	50.1619	50.2234	50.2839	50.337	50.3902	50.4406	50.484	50.5275	50.5712	50.6066	50.64	50.6734	50.7068	50.7354	50.7613	50.7857	50.8101	50.8323	50.8502	50.8682	50.8861	50.9037	50.9175	50.9296	50.9417	50.9542	50.9667	50.9776	50.9857	50.9937	51.0016	51.0095	51.0174	51.0252	51.0299	51.0346	51.0392	51.0439
62	48.847	49.0091	49.1605	49.302	49.4325	49.559	49.6719	49.785	49.8898	49.9907	50.0916	50.1532	50.2149	50.2755	50.3288	50.3821	50.4327	50.4763	50.5199	50.5639	50.5995	50.6331	50.6667	50.7003	50.7291	50.7551	50.7797	50.8043	50.8267	50.8449	50.863	50.8812	50.8989	50.913	50.9252	50.9374	50.9501	50.9628	50.9739	50.9822	50.9903	50.9983	51.0064	51.0145	51.0224	51.0272	51.032	51.0368	51.0416
63	48.8377	48.9998	49.1512	49.2927	49.4232	49.5497	49.6628	49.7759	49.8808	49.9818	50.0828	50.1446	50.2064	50.2671	50.3206	50.374	50.4248	50.4686	50.5124	50.5565	50.5923	50.6261	50.6599	50.6938	50.7227	50.749	50.7738	50.7986	50.8212	50.8396	50.8579	50.8762	50.8942	50.9084	50.9208	50.9332	50.9461	50.959	50.9702	50.9787	50.9869	50.9951	51.0033	51.0115	51.0196	51.0245	51.0294	51.0344	51.0393
64	48.8285	48.9905	49.1419	49.2834	49.414	49.5405	49.6536	49.7669	49.8718	49.9729	50.0741	50.136	50.1979	50.2587	50.3124	50.366	50.4169	50.4609	50.5049	50.5492	50.5852	50.6192	50.6532	50.6872	50.7164	50.7428	50.7679	50.7929	50.8157	50.8342	50.8528	50.8713	50.8894	50.9038	50.9164	50.929	50.9421	50.9551	50.9665	50.9751	50.9835	50.9919	51.0002	51.0086	51.0168	51.0218	51.0269	51.0319	51.0369
65	48.8192	48.9812	49.1326	49.2741	49.4047	49.5313	49.6445	49.7578	49.8628	49.9641	50.0653	50.1274	50.1894	50.2503	50.3041	50.3579	50.409	50.4532	50.4973	50.5418	50.578	50.6122	50.6465	50.6807	50.7101	50.7367	50.7619	50.7872	50.8102	50.8289	50.8476	50.8663	50.8847	50.8993	50.912	50.9248	50.938	50.9513	50.9628	50.9716	50.9801	50.9886	50.9971	51.0057	51.014	51.0192	51.0243	51.0295	51.0346
66	48.8099	48.9719	49.1232	49.2648	49.3954	49.5221	49.6353	49.7487	49.8539	49.9552	50.0566	50.1187	50.1809	50.242	50.2959	50.3498	50.4011	50.4454	50.4898	50.5345	50.5709	50.6053	50.6397	50.6741	50.7037	50.7306	50.756	50.7815	50.8047	50.8236	50.8425	50.8614	50.8799	50.8947	50.9077	50.9206	50.934	50.9474	50.9591	50.968	50.9767	50.9854	50.994	51.0027	51.0112	51.0165	51.0218	51.027	51.0323
67	48.8006	48.9626	49.1139	49.2555	49.3862	49.5128	49.6262	49.7396	49.8449	49.9464	50.0478	50.1101	50.1724	50.2336	50.2877	50.3418	50.3932	50.4377	50.4822	50.5271	50.5637	50.5983	50.633	50.6676	50.6974	50.7244	50.7501	50.7757	50.7991	50.8182	50.8374	50.8565	50.8752	50.8902	50.9033	50.9164	50.93	50.9435	50.9555	50.9645	50.9733	50.9821	50.991	50.9998	51.0084	51.0138	51.0192	51.0246	51.03
68	48.7914	48.9533	49.1046	49.2462	49.3769	49.5036	49.617	49.7305	49.8359	49.9375	50.0391	50.1015	50.1639	50.2252	50.2794	50.3337	50.3853	50.43	50.4747	50.5198	50.5566	50.5914	50.6262	50.661	50.691	50.7183	50.7442	50.77	50.7936	50.8129	50.8322	50.8515	50.8705	50.8856	50.8989	50.9122	50.9259	50.9397	50.9518	50.961	50.9699	50.9789	50.9879	50.9968	51.0056	51.0111	51.0166	51.0221	51.0276
69	48.7821	48.944	49.0953	49.2369	49.3676	49.4944	49.6079	49.7215	49.8269	49.9286	50.0303	50.0929	50.1554	50.2168	50.2712	50.3256	50.3774	50.4223	50.4672	50.5124	50.5494	50.5844	50.6195	50.6545	50.6847	50.7122	50.7382	50.7643	50.7881	50.8076	50.8271	50.8466	50.8657	50.881	50.8945	50.9079	50.9219	50.9358	50.9481	50.9574	50.9665	50.9757	50.9848	50.9939	51.0029	51.0085	51.0141	51.0197	51.0253
70	48.7728	48.9347	49.086	49.2276	49.3584	49.4852	49.5987	49.7124	49.8179	49.9198	50.0216	50.0842	50.1469	50.2084	50.263	50.3176	50.3695	50.4146	50.4596	50.5051	50.5423	50.5775	50.6127	50.6479	50.6784	50.706	50.7323	50.7586	50.7826	50.8023	50.822	50.8416	50.861	50.8765	50.8901	50.9037	50.9178	50.932	50.9444	50.9539	50.9632	50.9724	50.9817	50.991	51.0001	51.0058	51.0115	51.0173	51.023
71	48.7635	48.9254	49.0767	49.2183	49.3491	49.476	49.5895	49.7033	49.809	49.9109	50.0129	50.0756	50.1383	50.2	50.2548	50.3095	50.3616	50.4068	50.4521	50.4977	50.5351	50.5705	50.606	50.6414	50.672	50.6999	50.7264	50.7528	50.7771	50.7969	50.8168	50.8367	50.8562	50.8719	50.8857	50.8995	50.9138	50.9281	50.9407	50.9503	50.9598	50.9692	50.9786	50.988	50.9973	51.0031	51.009	51.0148	51.0207
72	48.7543	48.9161	49.0674	49.209	49.3398	49.4667	49.5804	49.6942	49.8	49.9021	50.0041	50.067	50.1298	50.1916	50.2465	50.3014	50.3537	50.3991	50.4446	50.4904	50.5279	50.5636	50.5992	50.6349	50.6657	50.6937	50.7204	50.7471	50.7715	50.7916	50.8117	50.8318	50.8515	50.8673	50.8813	50.8953	50.9098	50.9242	50.937	50.9468	50.9564	50.9659	50.9755	50.9851	50.9945	51.0004	51.0064	51.0124	51.0183
73	48.745	48.9068	49.0581	49.1997	49.3306	49.4575	49.5712	49.6852	49.791	49.8932	49.9954	50.0584	50.1213	50.1833	50.2383	50.2934	50.3458	50.3914	50.437	50.483	50.5208	50.5566	50.5925	50.6283	50.6593	50.6876	50.7145	50.7414	50.766	50.7863	50.8066	50.8268	50.8467	50.8628	50.8769	50.8911	50.9057	50.9204	50.9333	50.9433	50.953	50.9627	50.9724	50.9821	50.9917	50.9978	51.0038	51.0099	51.016
74	48.7357	48.8975	49.0488	49.1904	49.3213	49.4483	49.5621	49.6761	49.782	49.8843	49.9866	50.0497	50.1128	50.1749	50.2301	50.2853	50.3379	50.3837	50.4295	50.4756	50.5136	50.5497	50.5857	50.6218	50.653	50.6815	50.7086	50.7357	50.7605	50.781	50.8014	50.8219	50.842	50.8582	50.8725	50.8869	50.9017	50.9165	50.9296	50.9397	50.9496	50.9595	50.9693	50.9792	50.9889	50.9951	51.0013	51.0075	51.0137
75	48.7264	48.8882	49.0395	49.1811	49.312	49.4391	49.5529	49.667	49.7731	49.8755	49.9779	50.0411	50.1043	50.1665	50.2219	50.2772	50.33	50.376	50.4219	50.4683	50.5065	50.5427	50.579	50.6152	50.6467	50.6753	50.7026	50.73	50.755	50.7756	50.7963	50.8169	50.8372	50.8537	50.8682	50.8827	50.8977	50.9127	50.9259	50.9362	50.9462	50.9562	50.9662	50.9763	50.9861	50.9924	50.9987	51.005	51.0114
76	48.7171	48.8789	49.0301	49.1718	49.3028	49.4298	49.5438	49.6579	49.7641	49.8666	49.9691	50.0325	50.0958	50.1581	50.2136	50.2692	50.3221	50.3682	50.4144	50.4609	50.4993	50.5358	50.5722	50.6087	50.6403	50.6692	50.6967	50.7242	50.7495	50.7703	50.7912	50.812	50.8325	50.8491	50.8638	50.8784	50.8936	50.9088	50.9222	50.9326	50.9428	50.953	50.9632	50.9733	50.9833	50.9897	50.9962	51.0026	51.009
77	48.7079	48.8696	49.0208	49.1625	49.2935	49.4206	49.5346	49.6488	49.7551	49.8578	49.9604	50.0239	50.0873	50.1497	50.2054	50.2611	50.3142	50.3605	50.4069	50.4536	50.4922	50.5288	50.5655	50.6021	50.634	50.6631	50.6908	50.7185	50.7439	50.765	50.786	50.8071	50.8278	50.8445	50.8594	50.8742	50.8896	50.905	50.9186	50.9291	50.9394	50.9497	50.9601	50.9704	50.9805	50.9871	50.9936	51.0002	51.0067
78	48.6986	48.8603	49.0115	49.1532	49.2842	49.4114	49.5255	49.6398	49.7461	49.8489	49.9517	50.0152	50.0788	50.1413	50.1972	50.253	50.3063	50.3528	50.3993	50.4462	50.485	50.5219	50.5587	50.5956	50.6276	50.6569	50.6849	50.7128	50.7384	50.7597	50.7809	50.8021	50.823	50.84	50.855	50.87	50.8856	50.9011	50.9149	50.9256	50.936	50.9465	50.957	50.9674	50.9777	50.9844	50.9911	50.9977	51.0044
79	48.6893	48.851	49.0022	49.1439	49.275	49.4022	49.5163	49.6307	49.7372	49.84	49.9429	50.0066	50.0703	50.133	50.189	50.2449	50.2984	50.3451	50.3918	50.4389	50.4779	50.5149	50.552	50.5891	50.6213	50.6508	50.6789	50.7071	50.7329	50.7543	50.7758	50.7972	50.8183	50.8354	50.8506	50.8658	50.8815	50.8972	50.9112	50.922	50.9326	50.9433	50.9539	50.9645	50.9749	50.9817	50.9885	50.9953	51.002
80	48.68	48.8417	48.9929	49.1346	49.2657	49.3929	49.5072	49.6216	49.7282	49.8312	49.9342	49.998	50.0618	50.1246	50.1807	50.2369	50.2905	50.3374	50.3843	50.4315	50.4707	50.508	50.5452	50.5825	50.615	50.6447	50.673	50.7013	50.7274	50.749	50.7706	50.7922	50.8135	50.8308	50.8462	50.8616	50.8775	50.8934	50.9075	50.9185	50.9293	50.94	50.9508	50.9616	50.9722	50.979	50.9859	50.9928	50.9997
81	48.6708	48.8324	48.9836	49.1253	49.2564	49.3837	49.498	49.6125	49.7192	49.8223	49.9254	49.9894	50.0533	50.1162	50.1725	50.2288	50.2826	50.3296	50.3767	50.4242	50.4636	50.501	50.5385	50.576	50.6086	50.6385	50.6671	50.6956	50.7219	50.7437	50.7655	50.7873	50.8088	50.8263	50.8418	50.8574	50.8734	50.8895	50.9038	50.9149	50.9259	50.9368	50.9477	50.9586	50.9694	50.9764	50.9834	50.9904	50.9974
82	48.6615	48.8231	48.9743	49.116	49.2472	49.3745	49.4889	49.6035	49.7102	49.8135	49.9167	49.9807	50.0448	50.1078	50.1643	50.2207	50.2747	50.3219	50.3692	50.4168	50.4564	50.4941	50.5317	50.5694	50.6023	50.6324	50.6611	50.6899	50.7163	50.7383	50.7604	50.7824	50.804	50.8217	50.8374	50.8532	50.8694	50.8857	50.9001	50.9114	50.9225	50.9335	50.9446	50.9557	50.9666	50.9737	50.9808	50.9879	50.9951
83	48.6522	48.8138	48.965	49.1067	49.2379	49.3653	49.4797	49.5944	49.7013	49.8046	49.9079	49.9721	50.0363	50.0994	50.156	50.2127	50.2667	50.3142	50.3616	50.4095	50.4492	50.4871	50.525	50.5629	50.5959	50.6262	50.6552	50.6842	50.7108	50.733	50.7552	50.7774	50.7993	50.8172	50.8331	50.8489	50.8654	50.8818	50.8964	50.9079	50.9191	50.9303	50.9415	50.9527	50.9638	50.971	50.9783	50.9855	50.9927
84	48.6429	48.8045	48.9557	49.0974	49.2286	49.356	49.4706	49.5853	49.6923	49.7957	49.8992	49.9635	50.0278	50.091	50.1478	50.2046	50.2588	50.3065	50.3541	50.4021	50.4421	50.4802	50.5183	50.5563	50.5896	50.6201	50.6493	50.6784	50.7053	50.7277	50.7501	50.7725	50.7945	50.8126	50.8287	50.8447	50.8613	50.878	50.8927	50.9043	50.9157	50.9271	50.9384	50.9498	50.961	50.9683	50.9757	50.9831	50.9904
85	48.6337	48.7951	48.9463	49.0881	49.2194	49.3468	49.4614	49.5762	49.6833	49.7869	49.8905	49.9548	50.0192	50.0826	50.1396	50.1965	50.2509	50.2988	50.3466	50.3948	50.4349	50.4732	50.5115	50.5498	50.5832	50.614	50.6433	50.6727	50.6998	50.7224	50.745	50.7675	50.7898	50.808	50.8243	50.8405	50.8573	50.8741	50.889	50.9008	50.9123	50.9238	50.9353	50.9469	50.9582	50.9657	50.9731	50.9806	50.9881
86	48.6244	48.7858	48.937	49.0788	49.2101	49.3376	49.4523	49.5671	49.6743	49.778	49.8817	49.9462	50.0107	50.0743	50.1314	50.1885	50.243	50.291	50.339	50.3874	50.4278	50.4663	50.5048	50.5432	50.5769	50.6078	50.6374	50.667	50.6942	50.717	50.7398	50.7626	50.7851	50.8035	50.8199	50.8363	50.8533	50.8702	50.8853	50.8972	50.9089	50.9206	50.9323	50.9439	50.9554	50.963	50.9706	50.9782	50.9858
87	48.6151	48.7765	48.9277	49.0695	49.2008	49.3284	49.4431	49.5581	49.6653	49.7692	49.873	49.9376	50.0022	50.0659	50.1231	50.1804	50.2351	50.2833	50.3315	50.38	50.4206	50.4593	50.498	50.5367	50.5706	50.6017	50.6315	50.6613	50.6887	50.7117	50.7347	50.7577	50.7803	50.7989	50.8155	50.8321	50.8492	50.8664	50.8817	50.8937	50.9055	50.9173	50.9292	50.941	50.9526	50.9603	50.968	50.9757	50.9834
88	48.6058	48.7672	48.9184	49.0602	49.1916	49.3191	49.434	49.549	49.6564	49.7603	49.8642	49.929	49.9937	50.0575	50.1149	50.1723	50.2272	50.2756	50.324	50.3727	50.4135	50.4524	50.4913	50.5302	50.5642	50.5956	50.6256	50.6556	50.6832	50.7064	50.7296	50.7527	50.7756	50.7944	50.8111	50.8279	50.8452	50.8625	50.878	50.8902	50.9021	50.9141	50.9261	50.938	50.9498	50.9576	50.9655	50.9733	50.9811
89	48.5966	48.7579	48.9091	49.0509	49.1823	49.3099	49.4248	49.5399	49.6474	49.7514	49.8555	49.9203	49.9852	50.0491	50.1067	50.1643	50.2193	50.2679	50.3164	50.3653	50.4063	50.4454	50.4845	50.5236	50.5579	50.5894	50.6196	50.6498	50.6777	50.7011	50.7244	50.7478	50.7708	50.7898	50.8067	50.8237	50.8412	50.8587	50.8743	50.8866	50.8987	50.9109	50.923	50.9351	50.947	50.955	50.9629	50.9708	50.9788
90	48.5873	48.7486	48.8998	49.0416	49.173	49.3007	49.4157	49.5308	49.6384	49.7426	49.8467	49.9117	49.9767	50.0407	50.0985	50.1562	50.2114	50.2602	50.3089	50.358	50.3992	50.4385	50.4778	50.5171	50.5515	50.5833	50.6137	50.6441	50.6722	50.6957	50.7193	50.7428	50.7661	50.7852	50.8023	50.8194	50.8371	50.8548	50.8706	50.8831	50.8954	50.9076	50.9199	50.9322	50.9442	50.9523	50.9603	50.9684	50.9765
91	48.578	48.7393	48.8905	49.0323	49.1638	49.2915	49.4065	49.5218	49.6294	49.7337	49.838	49.9031	49.9682	50.0323	50.0902	50.1481	50.2035	50.2524	50.3013	50.3506	50.392	50.4315	50.471	50.5105	50.5452	50.5771	50.6078	50.6384	50.6666	50.6904	50.7142	50.7379	50.7613	50.7807	50.7979	50.8152	50.8331	50.851	50.8669	50.8795	50.892	50.9044	50.9168	50.9292	50.9415	50.9496	50.9578	50.966	50.9741
92	48.5687	48.73	48.8812	49.023	49.1545	49.2822	49.3974	49.5127	49.6205	49.7249	49.8293	49.8945	49.9597	50.024	50.082	50.1401	50.1956	50.2447	50.2938	50.3433	50.3849	50.4246	50.4643	50.504	50.5389	50.571	50.6018	50.6327	50.6611	50.6851	50.709	50.733	50.7566	50.7761	50.7936	50.811	50.8291	50.8471	50.8632	50.876	50.8886	50.9011	50.9137	50.9263	50.9387	50.9469	50.9552	50.9635	50.9718
93	48.5594	48.7207	48.8719	49.0137	49.1452	49.273	49.3882	49.5036	49.6115	49.716	49.8205	49.8858	49.9512	50.0156	50.0738	50.132	50.1877	50.237	50.2863	50.3359	50.3777	50.4176	50.4575	50.4974	50.5325	50.5649	50.5959	50.6269	50.6556	50.6797	50.7039	50.728	50.7518	50.7715	50.7892	50.8068	50.825	50.8432	50.8595	50.8725	50.8852	50.8979	50.9106	50.9233	50.9359	50.9443	50.9527	50.9611	50.9695
94	48.5502	48.7114	48.8626	49.0044	49.136	49.2638	49.3791	49.4945	49.6025	49.7071	49.8118	49.8772	49.9427	50.0072	50.0656	50.1239	50.1798	50.2293	50.2787	50.3286	50.3705	50.4107	50.4508	50.4909	50.5262	50.5587	50.59	50.6212	50.6501	50.6744	50.6988	50.7231	50.7471	50.767	50.7848	50.8026	50.821	50.8394	50.8558	50.8689	50.8818	50.8947	50.9075	50.9204	50.9331	50.9416	50.9501	50.9586	50.9671
95	48.5409	48.7021	48.8532	48.9951	49.1267	49.2546	49.3699	49.4854	49.5935	49.6983	49.803	49.8686	49.9342	49.9988	50.0573	50.1158	50.1719	50.2215	50.2712	50.3212	50.3634	50.4037	50.444	50.4844	50.5198	50.5526	50.584	50.6155	50.6446	50.6691	50.6936	50.7181	50.7424	50.7624	50.7804	50.7984	50.8169	50.8355	50.8521	50.8654	50.8784	50.8914	50.9044	50.9175	50.9303	50.9389	50.9476	50.9562	50.9648
96	48.5316	48.6928	48.8439	48.9858	49.1174	49.2454	49.3608	49.4764	49.5846	49.6894	49.7943	49.86	49.9257	49.9904	50.0491	50.1078	50.164	50.2138	50.2637	50.3139	50.3562	50.3968	50.4373	50.4778	50.5135	50.5465	50.5781	50.6098	50.639	50.6638	50.6885	50.7132	50.7376	50.7579	50.776	50.7942	50.8129	50.8317	50.8484	50.8618	50.875	50.8882	50.9014	50.9145	50.9275	50.9362	50.945	50.9537	50.9625
97	48.5223	48.6835	48.8346	48.9765	49.1082	49.2361	49.3516	49.4673	49.5756	49.6806	49.7855	49.8513	49.9172	49.982	50.0409	50.0997	50.1561	50.2061	50.2561	50.3065	50.3491	50.3898	50.4305	50.4713	50.5072	50.5403	50.5722	50.604	50.6335	50.6584	50.6834	50.7083	50.7329	50.7533	50.7716	50.7899	50.8089	50.8278	50.8448	50.8583	50.8716	50.8849	50.8983	50.9116	50.9247	50.9336	50.9424	50.9513	50.9602
98	48.5131	48.6742	48.8253	48.9672	49.0989	49.2269	49.3425	49.4582	49.5666	49.6717	49.7768	49.8427	49.9086	49.9736	50.0326	50.0916	50.1482	50.1984	50.2486	50.2992	50.3419	50.3829	50.4238	50.4647	50.5008	50.5342	50.5663	50.5983	50.628	50.6531	50.6782	50.7033	50.7281	50.7487	50.7672	50.7857	50.8048	50.824	50.8411	50.8548	50.8682	50.8817	50.8952	50.9087	50.9219	50.9309	50.9399	50.9489	50.9578
99	48.5038	48.6649	48.816	48.9579	49.0896	49.2177	49.3333	49.4491	49.5576	49.6628	49.768	49.8341	49.9001	49.9653	50.0244	50.0836	50.1403	50.1907	50.241	50.2918	50.3348	50.3759	50.417	50.4582	50.4945	50.528	50.5603	50.5926	50.6225	50.6478	50.6731	50.6984	50.7234	50.7442	50.7628	50.7815	50.8008	50.8201	50.8374	50.8512	50.8648	50.8785	50.8921	50.9057	50.9191	50.9282	50.9373	50.9464	50.9555
100	48.4945	48.6556	48.8067	48.9486	49.0804	49.2085	49.3242	49.4401	49.5486	49.654	49.7593	49.8255	49.8916	49.9569	50.0162	50.0755	50.1324	50.1829	50.2335	50.2844	50.3276	50.369	50.4103	50.4516	50.4881	50.5219	50.5544	50.5869	50.617	50.6425	50.668	50.6934	50.7186	50.7396	50.7584	50.7773	50.7968	50.8162	50.8337	50.8477	50.8615	50.8752	50.889	50.9028	50.9163	50.9255	50.9348	50.944	50.9532
101	48.4852	48.6463	48.7974	48.9393	49.0711	49.1992	49.315	49.431	49.5397	49.6451	49.7506	49.8168	49.8831	49.9485	50.008	50.0674	50.1245	50.1752	50.226	50.2771	50.3205	50.362	50.4035	50.4451	50.4818	50.5158	50.5485	50.5812	50.6114	50.6371	50.6628	50.6885	50.7139	50.735	50.7541	50.7731	50.7927	50.8124	50.83	50.8441	50.8581	50.872	50.8859	50.8998	50.9135	50.9229	50.9322	50.9415	50.9509
102	48.476	48.637	48.7881	48.93	49.0618	49.19	49.3059	49.4219	49.5307	49.6363	49.7418	49.8082	49.8746	49.9401	49.9997	50.0594	50.1166	50.1675	50.2184	50.2697	50.3133	50.3551	50.3968	50.4385	50.4755	50.5096	50.5425	50.5754	50.6059	50.6318	50.6577	50.6836	50.7092	50.7305	50.7497	50.7689	50.7887	50.8085	50.8263	50.8406	50.8547	50.8687	50.8828	50.8969	50.9108	50.9202	50.9296	50.9391	50.9485
103	48.4667	48.6277	48.7788	48.9207	49.0526	49.1808	49.2967	49.4128	49.5217	49.6274	49.7331	49.7996	49.8661	49.9317	49.9915	50.0513	50.1087	50.1598	50.2109	50.2624	50.3062	50.3481	50.3901	50.432	50.4691	50.5035	50.5366	50.5697	50.6004	50.6265	50.6526	50.6786	50.7044	50.7259	50.7453	50.7647	50.7847	50.8047	50.8226	50.8371	50.8513	50.8655	50.8797	50.894	50.908	50.9175	50.9271	50.9366	50.9462
104	48.4574	48.6184	48.7694	48.9114	49.0433	49.1716	49.2876	49.4037	49.5127	49.6185	49.7243	49.791	49.8576	49.9233	49.9833	50.0432	50.1008	50.1521	50.2034	50.255	50.299	50.3412	50.3833	50.4255	50.4628	50.4974	50.5307	50.564	50.5949	50.6212	50.6474	50.6737	50.6997	50.7214	50.7409	50.7604	50.7806	50.8008	50.8189	50.8335	50.8479	50.8623	50.8766	50.891	50.9052	50.9149	50.9245	50.9342	50.9439
105	48.4481	48.6091	48.7601	48.9021	49.034	49.1623	49.2784	49.3947	49.5038	49.6097	49.7156	49.7823	49.8491	49.915	49.9751	50.0352	50.0929	50.1443	50.1958	50.2477	50.2918	50.3342	50.3766	50.4189	50.4564	50.4912	50.5247	50.5583	50.5894	50.6158	50.6423	50.6687	50.6949	50.7168	50.7365	50.7562	50.7766	50.7969	50.8152	50.83	50.8445	50.859	50.8736	50.8881	50.9024	50.9122	50.922	50.9318	50.9415
106	48.4389	48.5998	48.7508	48.8928	49.0248	49.1531	49.2693	49.3856	49.4948	49.6008	49.7068	49.7737	49.8406	49.9066	49.9668	50.0271	50.085	50.1366	50.1883	50.2403	50.2847	50.3272	50.3698	50.4124	50.4501	50.4851	50.5188	50.5525	50.5838	50.6105	50.6372	50.6638	50.6902	50.7122	50.7321	50.752	50.7726	50.7931	50.8115	50.8264	50.8411	50.8558	50.8705	50.8851	50.8996	50.9095	50.9194	50.9293	50.9392
107	48.4296	48.5905	48.7415	48.8835	49.0155	49.1439	49.2601	49.3765	49.4858	49.592	49.6981	49.7651	49.8321	49.8982	49.9586	50.019	50.0771	50.1289	50.1807	50.233	50.2775	50.3203	50.3631	50.4058	50.4437	50.4789	50.5129	50.5468	50.5783	50.6052	50.632	50.6589	50.6854	50.7077	50.7277	50.7478	50.7685	50.7892	50.8079	50.8229	50.8377	50.8525	50.8674	50.8822	50.8968	50.9068	50.9168	50.9269	50.9369
108	48.4203	48.5812	48.7322	48.8742	49.0062	49.1347	49.251	49.3674	49.4768	49.5831	49.6894	49.7565	49.8236	49.8898	49.9504	50.011	50.0692	50.1212	50.1732	50.2256	50.2704	50.3133	50.3563	50.3993	50.4374	50.4728	50.507	50.5411	50.5728	50.5998	50.6269	50.6539	50.6807	50.7031	50.7233	50.7436	50.7645	50.7854	50.8042	50.8194	50.8343	50.8493	50.8643	50.8793	50.894	50.9042	50.9143	50.9244	50.9346
109	48.411	48.5719	48.7229	48.8649	48.9969	49.1254	49.2418	49.3584	49.4679	49.5742	49.6806	49.7478	49.8151	49.8814	49.9421	50.0029	50.0613	50.1135	50.1657	50.2183	50.2632	50.3064	50.3496	50.3927	50.4311	50.4667	50.501	50.5354	50.5673	50.5945	50.6218	50.649	50.6759	50.6985	50.719	50.7394	50.7604	50.7815	50.8005	50.8158	50.8309	50.8461	50.8612	50.8763	50.8912	50.9015	50.9117	50.922	50.9322
110	48.4018	48.5626	48.7136	48.8556	48.9877	49.1162	49.2327	49.3493	49.4589	49.5654	49.6719	49.7392	49.8066	49.873	49.9339	49.9948	50.0533	50.1057	50.1581	50.2109	50.2561	50.2994	50.3428	50.3862	50.4247	50.4605	50.4951	50.5297	50.5618	50.5892	50.6166	50.644	50.6712	50.694	50.7146	50.7352	50.7564	50.7777	50.7968	50.8123	50.8276	50.8428	50.8581	50.8734	50.8884	50.8988	50.9092	50.9195	50.9299
111	48.3925	48.5533	48.7043	48.8463	48.9784	49.107	49.2235	49.3402	49.4499	49.5565	49.6631	49.7306	49.798	49.8646	49.9257	49.9867	50.0454	50.098	50.1506	50.2036	50.2489	50.2925	50.3361	50.3796	50.4184	50.4544	50.4892	50.5239	50.5562	50.5839	50.6115	50.6391	50.6665	50.6894	50.7102	50.7309	50.7524	50.7738	50.7931	50.8087	50.8242	50.8396	50.855	50.8704	50.8856	50.8961	50.9066	50.9171	50.9276
112	48.3832	48.544	48.695	48.837	48.9691	49.0978	49.2144	49.3311	49.4409	49.5477	49.6544	49.722	49.7895	49.8563	49.9175	49.9787	50.0375	50.0903	50.1431	50.1962	50.2418	50.2855	50.3293	50.3731	50.412	50.4483	50.4832	50.5182	50.5507	50.5785	50.6064	50.6342	50.6617	50.6849	50.7058	50.7267	50.7483	50.7699	50.7894	50.8052	50.8208	50.8363	50.8519	50.8675	50.8828	50.8935	50.9041	50.9147	50.9253
113	48.3739	48.5347	48.6857	48.8277	48.9599	49.0885	49.2052	49.322	49.4319	49.5388	49.6456	49.7133	49.781	49.8479	49.9092	49.9706	50.0296	50.0826	50.1355	50.1889	50.2346	50.2786	50.3226	50.3666	50.4057	50.4421	50.4773	50.5125	50.5452	50.5732	50.6012	50.6292	50.657	50.6803	50.7014	50.7225	50.7443	50.7661	50.7857	50.8017	50.8174	50.8331	50.8488	50.8646	50.8801	50.8908	50.9015	50.9122	50.9229
114	48.3646	48.5253	48.6763	48.8184	48.9506	49.0793	49.1961	49.313	49.423	49.5299	49.6369	49.7047	49.7725	49.8395	49.901	49.9625	50.0217	50.0749	50.128	50.1815	50.2275	50.2716	50.3158	50.36	50.3994	50.436	50.4714	50.5068	50.5397	50.5679	50.5961	50.6243	50.6522	50.6757	50.697	50.7183	50.7403	50.7622	50.782	50.7981	50.814	50.8299	50.8457	50.8616	50.8773	50.8881	50.8989	50.9098	50.9206
115	48.3554	48.516	48.667	48.8091	48.9413	49.0701	49.1869	49.3039	49.414	49.5211	49.6282	49.6961	49.764	49.8311	49.8928	49.9545	50.0138	50.0671	50.1204	50.1741	50.2203	50.2647	50.3091	50.3535	50.393	50.4299	50.4654	50.501	50.5342	50.5626	50.591	50.6194	50.6475	50.6712	50.6926	50.7141	50.7362	50.7584	50.7783	50.7946	50.8106	50.8266	50.8427	50.8587	50.8745	50.8854	50.8964	50.9073	50.9183
116	48.3494	48.5101	48.661	48.8031	48.9353	49.0641	49.1809	49.2979	49.4081	49.5152	49.6223	49.6903	49.7582	49.8254	49.8871	49.9489	50.0083	50.0617	50.1151	50.1689	50.2151	50.2596	50.3041	50.3486	50.3882	50.4252	50.4609	50.4966	50.5298	50.5583	50.5868	50.6153	50.6435	50.6673	50.6889	50.7104	50.7327	50.7549	50.775	50.7913	50.8074	50.8236	50.8397	50.8558	50.8717	50.8827	50.8938	50.9048	50.9158
117	48.3443	48.5049	48.6558	48.7979	48.9301	49.0589	49.1757	49.2927	49.4029	49.51	49.6171	49.6852	49.7532	49.8203	49.8821	49.9439	50.0034	50.0568	50.1103	50.1641	50.2104	50.255	50.2996	50.3441	50.3838	50.4208	50.4566	50.4924	50.5257	50.5543	50.5829	50.6115	50.6398	50.6636	50.6853	50.7069	50.7293	50.7516	50.7717	50.7882	50.8044	50.8206	50.8368	50.853	50.8689	50.88	50.8911	50.9022	50.9134
118	48.3391	48.4997	48.6507	48.7926	48.9249	49.0537	49.1705	49.2875	49.3977	49.5048	49.612	49.68	49.7481	49.8153	49.8771	49.939	49.9985	50.052	50.1055	50.1594	50.2058	50.2504	50.295	50.3396	50.3794	50.4165	50.4524	50.4882	50.5216	50.5503	50.579	50.6076	50.636	50.66	50.6817	50.7034	50.7258	50.7483	50.7685	50.785	50.8013	50.8175	50.8338	50.8501	50.8662	50.8773	50.8885	50.8997	50.9109
119	48.334	48.4946	48.6455	48.7874	48.9197	49.0484	49.1653	49.2823	49.3925	49.4997	49.6069	49.6749	49.743	49.8102	49.8721	49.934	49.9936	50.0471	50.1007	50.1546	50.2011	50.2458	50.2905	50.3352	50.375	50.4122	50.4481	50.4841	50.5175	50.5463	50.575	50.6038	50.6323	50.6563	50.6781	50.6999	50.7224	50.7449	50.7652	50.7818	50.7982	50.8145	50.8309	50.8473	50.8634	50.8746	50.8859	50.8971	50.9084
120	48.3289	48.4894	48.6403	48.7822	48.9145	49.0432	49.1601	49.2771	49.3873	49.4945	49.6017	49.6698	49.7379	49.8052	49.8671	49.929	49.9886	50.0423	50.0959	50.1499	50.1964	50.2412	50.2859	50.3307	50.3706	50.4079	50.4439	50.4799	50.5135	50.5423	50.5711	50.5999	50.6285	50.6526	50.6745	50.6964	50.719	50.7416	50.762	50.7786	50.7951	50.8115	50.828	50.8444	50.8606	50.872	50.8833	50.8946	50.9059
121	48.3237	48.4842	48.6351	48.777	48.9093	49.038	49.1549	49.2719	49.3821	49.4894	49.5966	49.6647	49.7328	49.8001	49.8621	49.9241	49.9837	50.0374	50.0911	50.1451	50.1917	50.2366	50.2814	50.3262	50.3662	50.4036	50.4397	50.4757	50.5094	50.5383	50.5672	50.5961	50.6247	50.649	50.6709	50.6929	50.7156	50.7382	50.7587	50.7754	50.792	50.8085	50.825	50.8416	50.8579	50.8693	50.8807	50.892	50.9034
122	48.3186	48.4791	48.6299	48.7718	48.9041	49.0328	49.1497	49.2667	49.3769	49.4842	49.5914	49.6596	49.7277	49.7951	49.8571	49.9191	49.9788	50.0325	50.0863	50.1404	50.187	50.2319	50.2768	50.3218	50.3618	50.3992	50.4354	50.4716	50.5053	50.5343	50.5633	50.5923	50.621	50.6453	50.6673	50.6894	50.7121	50.7349	50.7555	50.7723	50.7889	50.8055	50.8221	50.8387	50.8551	50.8666	50.878	50.8895	50.901
123	48.3135	48.4739	48.6247	48.7666	48.8989	49.0276	49.1445	49.2615	49.3718	49.479	49.5863	49.6545	49.7227	49.79	49.8521	49.9141	49.9739	50.0277	50.0815	50.1356	50.1823	50.2273	50.2723	50.3173	50.3574	50.3949	50.4312	50.4674	50.5012	50.5303	50.5593	50.5884	50.6172	50.6416	50.6637	50.6859	50.7087	50.7316	50.7522	50.7691	50.7858	50.8025	50.8192	50.8359	50.8523	50.8639	50.8754	50.8869	50.8985
124	48.3083	48.4688	48.6195	48.7614	48.8937	49.0224	49.1393	49.2563	49.3666	49.4739	49.5812	49.6494	49.7176	49.7849	49.8471	49.9092	49.969	50.0228	50.0766	50.1309	50.1777	50.2227	50.2678	50.3128	50.353	50.3906	50.4269	50.4633	50.4971	50.5263	50.5554	50.5846	50.6135	50.6379	50.6602	50.6824	50.7053	50.7282	50.7489	50.7659	50.7827	50.7995	50.8162	50.833	50.8496	50.8612	50.8728	50.8844	50.896
125	48.3032	48.4636	48.6144	48.7562	48.8884	49.0172	49.1341	49.2511	49.3614	49.4687	49.576	49.6442	49.7125	49.7799	49.842	49.9042	49.964	50.0179	50.0718	50.1261	50.173	50.2181	50.2632	50.3083	50.3487	50.3863	50.4227	50.4591	50.493	50.5223	50.5515	50.5807	50.6097	50.6343	50.6566	50.6789	50.7019	50.7249	50.7457	50.7627	50.7796	50.7965	50.8133	50.8302	50.8468	50.8585	50.8702	50.8818	50.8935
126	48.2981	48.4584	48.6092	48.751	48.8832	49.0119	49.1288	49.2459	49.3562	49.4635	49.5709	49.6391	49.7074	49.7748	49.837	49.8992	49.9591	50.0131	50.067	50.1214	50.1683	50.2135	50.2587	50.3039	50.3443	50.3819	50.4184	50.4549	50.489	50.5183	50.5476	50.5769	50.606	50.6306	50.653	50.6754	50.6985	50.7215	50.7424	50.7596	50.7765	50.7934	50.8104	50.8273	50.844	50.8558	50.8675	50.8793	50.8911
127	48.2929	48.4533	48.604	48.7458	48.878	49.0067	49.1236	49.2407	49.351	49.4584	49.5657	49.634	49.7023	49.7698	49.832	49.8943	49.9542	50.0082	50.0622	50.1166	50.1636	50.2089	50.2541	50.2994	50.3399	50.3776	50.4142	50.4508	50.4849	50.5143	50.5437	50.5731	50.6022	50.6269	50.6494	50.6719	50.695	50.7182	50.7392	50.7564	50.7734	50.7904	50.8074	50.8245	50.8412	50.8531	50.8649	50.8767	50.8886
128	48.2878	48.4481	48.5988	48.7406	48.8728	49.0015	49.1184	49.2355	49.3458	49.4532	49.5606	49.6289	49.6972	49.7647	49.827	49.8893	49.9493	50.0034	50.0574	50.1119	50.1589	50.2043	50.2496	50.2949	50.3355	50.3733	50.41	50.4466	50.4808	50.5103	50.5397	50.5692	50.5985	50.6233	50.6458	50.6683	50.6916	50.7149	50.7359	50.7532	50.7703	50.7874	50.8045	50.8216	50.8385	50.8504	50.8623	50.8742	50.8861
129	48.2827	48.4429	48.5936	48.7354	48.8676	48.9963	49.1132	49.2303	49.3406	49.448	49.5554	49.6238	49.6921	49.7597	49.822	49.8843	49.9444	49.9985	50.0526	50.1071	50.1543	50.1997	50.2451	50.2905	50.3311	50.369	50.4057	50.4424	50.4767	50.5063	50.5358	50.5654	50.5947	50.6196	50.6422	50.6648	50.6882	50.7115	50.7327	50.75	50.7672	50.7844	50.8016	50.8188	50.8357	50.8477	50.8597	50.8716	50.8836
130	48.2776	48.4378	48.5884	48.7302	48.8624	48.9911	49.108	49.2251	49.3355	49.4429	49.5503	49.6187	49.6871	49.7546	49.817	49.8794	49.9394	49.9936	50.0478	50.1024	50.1496	50.195	50.2405	50.286	50.3267	50.3647	50.4015	50.4383	50.4726	50.5023	50.5319	50.5615	50.5909	50.6159	50.6386	50.6613	50.6848	50.7082	50.7294	50.7469	50.7641	50.7814	50.7986	50.8159	50.8329	50.845	50.857	50.8691	50.8811
131	48.2724	48.4326	48.5833	48.725	48.8572	48.9859	49.1028	49.2199	49.3303	49.4377	49.5452	49.6136	49.682	49.7496	49.812	49.8744	49.9345	49.9888	50.043	50.0976	50.1449	50.1904	50.236	50.2815	50.3223	50.3603	50.3972	50.4341	50.4686	50.4983	50.528	50.5577	50.5872	50.6122	50.635	50.6578	50.6813	50.7048	50.7261	50.7437	50.761	50.7784	50.7957	50.8131	50.8302	50.8423	50.8544	50.8665	50.8787
132	48.2673	48.4275	48.5781	48.7198	48.852	48.9807	49.0976	49.2147	49.3251	49.4326	49.54	49.6085	49.6769	49.7445	49.807	49.8694	49.9296	49.9839	50.0382	50.0929	50.1402	50.1858	50.2314	50.277	50.3179	50.356	50.393	50.43	50.4645	50.4943	50.5241	50.5539	50.5834	50.6086	50.6314	50.6543	50.6779	50.7015	50.7229	50.7405	50.7579	50.7754	50.7928	50.8102	50.8274	50.8396	50.8518	50.864	50.8762
133	48.2622	48.4223	48.5729	48.7146	48.8468	48.9755	49.0924	49.2095	49.3199	49.4274	49.5349	49.6033	49.6718	49.7395	49.802	49.8645	49.9247	49.979	50.0334	50.0881	50.1355	50.1812	50.2269	50.2726	50.3135	50.3517	50.3887	50.4258	50.4604	50.4903	50.5201	50.55	50.5797	50.6049	50.6278	50.6508	50.6745	50.6982	50.7196	50.7373	50.7548	50.7723	50.7899	50.8074	50.8246	50.8369	50.8492	50.8614	50.8737
134	48.257	48.4171	48.5677	48.7094	48.8416	48.9702	49.0872	49.2043	49.3147	49.4222	49.5297	49.5982	49.6667	49.7344	49.7969	49.8595	49.9198	49.9742	50.0286	50.0834	50.1308	50.1766	50.2223	50.2681	50.3091	50.3474	50.3845	50.4216	50.4563	50.4863	50.5162	50.5462	50.5759	50.6012	50.6243	50.6473	50.6711	50.6948	50.7164	50.7342	50.7517	50.7693	50.7869	50.8045	50.8219	50.8342	50.8465	50.8589	50.8712
135	48.2519	48.412	48.5625	48.7042	48.8364	48.965	49.082	49.1991	49.3095	49.4171	49.5246	49.5931	49.6616	49.7293	49.7919	49.8545	49.9149	49.9693	50.0238	50.0786	50.1262	50.172	50.2178	50.2636	50.3047	50.3431	50.3803	50.4175	50.4522	50.4823	50.5123	50.5424	50.5722	50.5975	50.6207	50.6438	50.6676	50.6915	50.7131	50.731	50.7486	50.7663	50.784	50.8017	50.8191	50.8315	50.8439	50.8563	50.8688
136	48.2468	48.4068	48.5573	48.699	48.8311	48.9598	49.0768	49.1939	49.3044	49.4119	49.5194	49.588	49.6565	49.7243	49.7869	49.8496	49.9099	49.9645	50.019	50.0739	50.1215	50.1674	50.2133	50.2592	50.3003	50.3387	50.376	50.4133	50.4481	50.4783	50.5084	50.5385	50.5684	50.5939	50.6171	50.6403	50.6642	50.6882	50.7099	50.7278	50.7456	50.7633	50.7811	50.7988	50.8163	50.8288	50.8413	50.8538	50.8663
137	48.2416	48.4016	48.5521	48.6938	48.8259	48.9546	49.0716	49.1887	49.2992	49.4067	49.5143	49.5829	49.6515	49.7192	49.7819	49.8446	49.905	49.9596	50.0142	50.0691	50.1168	50.1628	50.2087	50.2547	50.2959	50.3344	50.3718	50.4091	50.4441	50.4743	50.5045	50.5347	50.5647	50.5902	50.6135	50.6368	50.6608	50.6848	50.7066	50.7246	50.7425	50.7603	50.7781	50.796	50.8136	50.8261	50.8387	50.8512	50.8638
138	48.2365	48.3965	48.547	48.6886	48.8207	48.9494	49.0664	49.1835	49.294	49.4016	49.5092	49.5778	49.6464	49.7142	49.7769	49.8396	49.9001	49.9547	50.0094	50.0644	50.1121	50.1582	50.2042	50.2502	50.2915	50.3301	50.3675	50.405	50.44	50.4703	50.5005	50.5308	50.5609	50.5865	50.6099	50.6333	50.6574	50.6815	50.7034	50.7214	50.7394	50.7573	50.7752	50.7931	50.8108	50.8234	50.8361	50.8487	50.8613
139	48.2314	48.3913	48.5418	48.6834	48.8155	48.9442	49.0612	49.1783	49.2888	49.3964	49.504	49.5727	49.6413	49.7091	49.7719	49.8347	49.8952	49.9499	50.0046	50.0596	50.1074	50.1535	50.1996	50.2457	50.2871	50.3258	50.3633	50.4008	50.4359	50.4663	50.4966	50.527	50.5571	50.5829	50.6063	50.6298	50.654	50.6781	50.7001	50.7183	50.7363	50.7543	50.7723	50.7903	50.808	50.8207	50.8334	50.8461	50.8588
140	48.2262	48.3862	48.5366	48.6782	48.8103	48.939	49.0559	49.1731	49.2836	49.3912	49.4989	49.5675	49.6362	49.7041	49.7669	49.8297	49.8903	49.945	49.9998	50.0549	50.1028	50.1489	50.1951	50.2413	50.2827	50.3214	50.3591	50.3967	50.4318	50.4623	50.4927	50.5232	50.5534	50.5792	50.6027	50.6263	50.6505	50.6748	50.6968	50.7151	50.7332	50.7513	50.7693	50.7874	50.8052	50.818	50.8308	50.8436	50.8564
141	48.2211	48.381	48.5314	48.673	48.8051	48.9337	49.0507	49.1679	49.2784	49.3861	49.4937	49.5624	49.6311	49.699	49.7619	49.8247	49.8853	49.9401	49.995	50.0501	50.0981	50.1443	50.1906	50.2368	50.2783	50.3171	50.3548	50.3925	50.4277	50.4583	50.4888	50.5193	50.5496	50.5755	50.5991	50.6228	50.6471	50.6715	50.6936	50.7119	50.7301	50.7482	50.7664	50.7846	50.8025	50.8153	50.8282	50.841	50.8539
142	48.216	48.3758	48.5262	48.6678	48.7999	48.9285	49.0455	49.1627	49.2732	49.3809	49.4886	49.5573	49.626	49.694	49.7569	49.8198	49.8804	49.9353	49.9901	50.0454	50.0934	50.1397	50.186	50.2323	50.2739	50.3128	50.3506	50.3883	50.4236	50.4543	50.4849	50.5155	50.5459	50.5718	50.5955	50.6192	50.6437	50.6681	50.6903	50.7087	50.727	50.7452	50.7635	50.7817	50.7997	50.8126	50.8256	50.8385	50.8514
143	48.2108	48.3707	48.521	48.6626	48.7947	48.9233	49.0403	49.1575	49.2681	49.3758	49.4835	49.5522	49.6209	49.6889	49.7518	49.8148	49.8755	49.9304	49.9853	50.0406	50.0887	50.1351	50.1815	50.2279	50.2695	50.3085	50.3463	50.3842	50.4196	50.4503	50.4809	50.5116	50.5421	50.5682	50.5919	50.6157	50.6403	50.6648	50.6871	50.7056	50.7239	50.7422	50.7605	50.7789	50.7969	50.8099	50.8229	50.8359	50.8489
144	48.2057	48.3655	48.5159	48.6574	48.7895	48.9181	49.0351	49.1523	49.2629	49.3706	49.4783	49.5471	49.6159	49.6838	49.7468	49.8098	49.8706	49.9256	49.9805	50.0359	50.084	50.1305	50.1769	50.2234	50.2651	50.3042	50.3421	50.38	50.4155	50.4463	50.477	50.5078	50.5384	50.5645	50.5884	50.6122	50.6368	50.6614	50.6838	50.7024	50.7208	50.7392	50.7576	50.776	50.7942	50.8072	50.8203	50.8334	50.8465
145	48.2006	48.3603	48.5107	48.6522	48.7843	48.9129	49.0299	49.1471	49.2577	49.3654	49.4732	49.542	49.6108	49.6788	49.7418	49.8049	49.8657	49.9207	49.9757	50.0312	50.0793	50.1259	50.1724	50.2189	50.2607	50.2998	50.3378	50.3758	50.4114	50.4423	50.4731	50.504	50.5346	50.5608	50.5848	50.6087	50.6334	50.6581	50.6806	50.6992	50.7177	50.7362	50.7547	50.7732	50.7914	50.8045	50.8177	50.8308	50.844
146	48.1954	48.3552	48.5055	48.647	48.7791	48.9077	49.0247	49.1419	49.2525	49.3603	49.468	49.5369	49.6057	49.6737	49.7368	49.7999	49.8607	49.9158	49.9709	50.0264	50.0747	50.1213	50.1678	50.2144	50.2563	50.2955	50.3336	50.3717	50.4073	50.4383	50.4692	50.5001	50.5309	50.5571	50.5812	50.6052	50.63	50.6548	50.6773	50.696	50.7146	50.7332	50.7517	50.7703	50.7886	50.8019	50.8151	50.8283	50.8415
147	48.1903	48.35	48.5003	48.6418	48.7738	48.9025	49.0195	49.1367	49.2473	49.3551	49.4629	49.5317	49.6006	49.6687	49.7318	49.7949	49.8558	49.911	49.9661	50.0217	50.07	50.1166	50.1633	50.21	50.2519	50.2912	50.3294	50.3675	50.4032	50.4342	50.4653	50.4963	50.5271	50.5535	50.5776	50.6017	50.6266	50.6514	50.674	50.6929	50.7115	50.7302	50.7488	50.7675	50.7859	50.7992	50.8124	50.8257	50.839
148	48.1852	48.3449	48.4951	48.6366	48.7686	48.8973	49.0143	49.1315	49.2421	49.3499	49.4577	49.5266	49.5955	49.6636	49.7268	49.79	49.8509	49.9061	49.9613	50.0169	50.0653	50.112	50.1588	50.2055	50.2475	50.2869	50.3251	50.3634	50.3991	50.4302	50.4613	50.4924	50.5233	50.5498	50.574	50.5982	50.6231	50.6481	50.6708	50.6897	50.7084	50.7271	50.7459	50.7646	50.7831	50.7965	50.8098	50.8232	50.8365
149	48.18	48.3397	48.4899	48.6314	48.7634	48.892	49.0091	49.1263	49.237	49.3448	49.4526	49.5215	49.5904	49.6586	49.7218	49.785	49.846	49.9012	49.9565	50.0122	50.0606	50.1074	50.1542	50.201	50.2431	50.2826	50.3209	50.3592	50.3951	50.4262	50.4574	50.4886	50.5196	50.5461	50.5704	50.5947	50.6197	50.6448	50.6675	50.6865	50.7053	50.7241	50.7429	50.7618	50.7803	50.7938	50.8072	50.8206	50.8341
150	48.1749	48.3345	48.4847	48.6262	48.7582	48.8868	49.0039	49.1211	49.2318	49.3396	49.4475	49.5164	49.5854	49.6535	49.7168	49.78	49.8411	49.8964	49.9517	50.0074	50.0559	50.1028	50.1497	50.1966	50.2387	50.2782	50.3166	50.355	50.391	50.4222	50.4535	50.4848	50.5158	50.5425	50.5668	50.5912	50.6163	50.6414	50.6643	50.6833	50.7022	50.7211	50.74	50.7589	50.7776	50.7911	50.8046	50.8181	50.8316
151	48.1698	48.3294	48.4796	48.621	48.753	48.8816	48.9987	49.1159	49.2266	49.3344	49.4423	49.5113	49.5803	49.6485	49.7118	49.7751	49.8362	49.8915	49.9469	50.0027	50.0513	50.0982	50.1451	50.1921	50.2343	50.2739	50.3124	50.3509	50.3869	50.4182	50.4496	50.4809	50.5121	50.5388	50.5632	50.5877	50.6129	50.6381	50.661	50.6802	50.6991	50.7181	50.7371	50.7561	50.7748	50.7884	50.802	50.8155	50.8291
152	48.1646	48.3242	48.4744	48.6158	48.7478	48.8764	48.9935	49.1107	49.2214	49.3293	49.4372	49.5062	49.5752	49.6434	49.7068	49.7701	49.8312	49.8867	49.9421	49.9979	50.0466	50.0936	50.1406	50.1876	50.2299	50.2696	50.3081	50.3467	50.3828	50.4142	50.4457	50.4771	50.5083	50.5351	50.5596	50.5842	50.6095	50.6347	50.6578	50.677	50.696	50.7151	50.7342	50.7532	50.772	50.7857	50.7993	50.813	50.8266
153	48.1595	48.319	48.4692	48.6106	48.7426	48.8712	48.9883	49.1055	49.2162	49.3241	49.432	49.5011	49.5701	49.6384	49.7017	49.7651	49.8263	49.8818	49.9373	49.9932	50.0419	50.089	50.1361	50.1831	50.2255	50.2653	50.3039	50.3425	50.3787	50.4102	50.4417	50.4733	50.5046	50.5314	50.5561	50.5807	50.606	50.6314	50.6545	50.6738	50.6929	50.7121	50.7312	50.7504	50.7693	50.783	50.7967	50.8104	50.8242
154	48.1544	48.3139	48.464	48.6054	48.7374	48.866	48.983	49.1003	49.211	49.319	49.4269	49.496	49.565	49.6333	49.6967	49.7602	49.8214	49.8769	49.9325	49.9884	50.0372	50.0844	50.1315	50.1787	50.2211	50.2609	50.2997	50.3384	50.3747	50.4062	50.4378	50.4694	50.5008	50.5278	50.5525	50.5772	50.6026	50.6281	50.6513	50.6706	50.6898	50.7091	50.7283	50.7475	50.7665	50.7803	50.7941	50.8079	50.8217
155	48.1492	48.3087	48.4588	48.6002	48.7322	48.8608	48.9778	49.0951	49.2058	49.3138	49.4217	49.4908	49.5599	49.6282	49.6917	49.7552	49.8165	49.8721	49.9277	49.9837	50.0325	50.0798	50.127	50.1742	50.2167	50.2566	50.2954	50.3342	50.3706	50.4022	50.4339	50.4656	50.4971	50.5241	50.5489	50.5736	50.5992	50.6247	50.648	50.6675	50.6868	50.7061	50.7254	50.7447	50.7637	50.7776	50.7915	50.8053	50.8192
156	48.1441	48.3036	48.4536	48.595	48.727	48.8555	48.9726	49.0899	49.2007	49.3086	49.4166	49.4857	49.5548	49.6232	49.6867	49.7502	49.8116	49.8672	49.9229	49.9789	50.0278	50.0751	50.1224	50.1697	50.2123	50.2523	50.2912	50.3301	50.3665	50.3982	50.43	50.4617	50.4933	50.5204	50.5453	50.5701	50.5958	50.6214	50.6447	50.6643	50.6837	50.703	50.7224	50.7418	50.7609	50.7749	50.7888	50.8028	50.8167
157	48.139	48.2984	48.4484	48.5898	48.7218	48.8503	48.9674	49.0847	49.1955	49.3035	49.4115	49.4806	49.5498	49.6181	49.6817	49.7453	49.8066	49.8623	49.9181	49.9742	50.0232	50.0705	50.1179	50.1653	50.2079	50.248	50.2869	50.3259	50.3624	50.3942	50.4261	50.4579	50.4895	50.5168	50.5417	50.5666	50.5923	50.618	50.6415	50.6611	50.6806	50.7	50.7195	50.739	50.7582	50.7722	50.7862	50.8002	50.8142
158	48.1338	48.2932	48.4433	48.5846	48.7165	48.8451	48.9622	49.0795	49.1903	49.2983	49.4063	49.4755	49.5447	49.6131	49.6767	49.7403	49.8017	49.8575	49.9133	49.9694	50.0185	50.0659	50.1133	50.1608	50.2035	50.2437	50.2827	50.3217	50.3583	50.3902	50.4221	50.4541	50.4858	50.5131	50.5381	50.5631	50.5889	50.6147	50.6382	50.6579	50.6775	50.697	50.7166	50.7361	50.7554	50.7695	50.7836	50.7977	50.8118
159	48.1287	48.2881	48.4381	48.5794	48.7113	48.8399	48.957	49.0743	49.1851	49.2931	49.4012	49.4704	49.5396	49.608	49.6717	49.7353	49.7968	49.8526	49.9084	49.9647	50.0138	50.0613	50.1088	50.1563	50.1991	50.2393	50.2785	50.3176	50.3542	50.3862	50.4182	50.4502	50.482	50.5094	50.5345	50.5596	50.5855	50.6114	50.635	50.6547	50.6744	50.694	50.7136	50.7333	50.7526	50.7668	50.781	50.7951	50.8093
160	48.1236	48.2829	48.4329	48.5742	48.7061	48.8347	48.9518	49.0691	49.1799	49.288	49.396	49.4653	49.5345	49.603	49.6667	49.7304	49.7919	49.8478	49.9036	49.9599	50.0091	50.0567	50.1043	50.1518	50.1947	50.235	50.2742	50.3134	50.3502	50.3822	50.4143	50.4464	50.4783	50.5057	50.5309	50.5561	50.5821	50.608	50.6317	50.6516	50.6713	50.691	50.7107	50.7304	50.7499	50.7641	50.7783	50.7926	50.8068
161	48.1184	48.2778	48.4277	48.569	48.7009	48.8295	48.9466	49.0639	49.1747	49.2828	49.3909	49.4602	49.5294	49.5979	49.6617	49.7254	49.787	49.8429	49.8988	49.9552	50.0044	50.0521	50.0997	50.1474	50.1903	50.2307	50.27	50.3092	50.3461	50.3782	50.4104	50.4425	50.4745	50.5021	50.5273	50.5526	50.5786	50.6047	50.6285	50.6484	50.6682	50.688	50.7078	50.7276	50.7471	50.7614	50.7757	50.79	50.8043
162	48.1133	48.2726	48.4225	48.5638	48.6957	48.8243	48.9414	49.0587	49.1695	49.2777	49.3858	49.455	49.5243	49.5929	49.6566	49.7204	49.782	49.838	49.894	49.9504	49.9998	50.0475	50.0952	50.1429	50.1859	50.2264	50.2657	50.3051	50.342	50.3742	50.4065	50.4387	50.4708	50.4984	50.5237	50.5491	50.5752	50.6013	50.6252	50.6452	50.6651	50.685	50.7048	50.7247	50.7443	50.7587	50.7731	50.7875	50.8019
163	48.1082	48.2674	48.4173	48.5586	48.6905	48.8191	48.9362	49.0535	49.1644	49.2725	49.3806	49.4499	49.5192	49.5878	49.6516	49.7155	49.7771	49.8332	49.8892	49.9457	49.9951	50.0429	50.0906	50.1384	50.1815	50.222	50.2615	50.3009	50.3379	50.3702	50.4025	50.4349	50.467	50.4947	50.5202	50.5456	50.5718	50.598	50.6219	50.642	50.662	50.6819	50.7019	50.7219	50.7416	50.756	50.7705	50.7849	50.7994
164	48.103	48.2623	48.4122	48.5534	48.6853	48.8138	48.931	49.0483	49.1592	49.2673	49.3755	49.4448	49.5142	49.5828	49.6466	49.7105	49.7722	49.8283	49.8844	49.9409	49.9904	50.0382	50.0861	50.134	50.1771	50.2177	50.2572	50.2968	50.3338	50.3662	50.3986	50.431	50.4633	50.491	50.5166	50.5421	50.5684	50.5947	50.6187	50.6389	50.6589	50.6789	50.699	50.719	50.7388	50.7533	50.7678	50.7824	50.7969
165	48.0979	48.2571	48.407	48.5482	48.6801	48.8086	48.9258	49.0431	49.154	49.2622	49.3703	49.4397	49.5091	49.5777	49.6416	49.7055	49.7673	49.8235	49.8796	49.9362	49.9857	50.0336	50.0816	50.1295	50.1727	50.2134	50.253	50.2926	50.3297	50.3622	50.3947	50.4272	50.4595	50.4874	50.513	50.5386	50.565	50.5913	50.6154	50.6357	50.6558	50.6759	50.696	50.7162	50.736	50.7506	50.7652	50.7798	50.7944
166	48.0928	48.2519	48.4018	48.543	48.6749	48.8034	48.9206	49.0379	49.1488	49.257	49.3652	49.4346	49.504	49.5726	49.6366	49.7006	49.7624	49.8186	49.8748	49.9314	49.981	50.029	50.077	50.125	50.1683	50.2091	50.2488	50.2884	50.3257	50.3582	50.3908	50.4233	50.4557	50.4837	50.5094	50.5351	50.5615	50.588	50.6122	50.6325	50.6527	50.6729	50.6931	50.7133	50.7333	50.7479	50.7626	50.7773	50.792
167	48.0876	48.2468	48.3966	48.5378	48.6697	48.7982	48.9154	49.0327	49.1436	49.2518	49.36	49.4295	49.4989	49.5676	49.6316	49.6956	49.7574	49.8137	49.87	49.9267	49.9763	50.0244	50.0725	50.1205	50.1639	50.2048	50.2445	50.2843	50.3216	50.3542	50.3869	50.4195	50.452	50.48	50.5058	50.5316	50.5581	50.5847	50.6089	50.6293	50.6496	50.6699	50.6902	50.7105	50.7305	50.7452	50.76	50.7747	50.7895
168	48.0825	48.2416	48.3914	48.5326	48.6645	48.793	48.9101	49.0275	49.1384	49.2467	49.3549	49.4244	49.4938	49.5625	49.6266	49.6906	49.7525	49.8089	49.8652	49.9219	49.9717	50.0198	50.0679	50.1161	50.1595	50.2004	50.2403	50.2801	50.3175	50.3502	50.3829	50.4157	50.4482	50.4764	50.5022	50.5281	50.5547	50.5813	50.6057	50.6262	50.6465	50.6669	50.6872	50.7076	50.7277	50.7425	50.7574	50.7722	50.787
169	48.0774	48.2365	48.3862	48.5274	48.6592	48.7878	48.9049	49.0223	49.1333	49.2415	49.3498	49.4192	49.4887	49.5575	49.6216	49.6857	49.7476	49.804	49.8604	49.9172	49.967	50.0152	50.0634	50.1116	50.1551	50.1961	50.236	50.2759	50.3134	50.3462	50.379	50.4118	50.4445	50.4727	50.4986	50.5245	50.5513	50.578	50.6024	50.623	50.6434	50.6639	50.6843	50.7048	50.7249	50.7398	50.7547	50.7696	50.7845
170	48.0722	48.2313	48.381	48.5222	48.654	48.7826	48.8997	49.0171	49.1281	49.2363	49.3446	49.4141	49.4836	49.5524	49.6166	49.6807	49.7427	49.7991	49.8556	49.9124	49.9623	50.0106	50.0588	50.1071	50.1507	50.1918	50.2318	50.2718	50.3093	50.3422	50.3751	50.408	50.4407	50.469	50.495	50.521	50.5478	50.5746	50.5991	50.6198	50.6403	50.6609	50.6814	50.7019	50.7222	50.7371	50.7521	50.7671	50.782
171	48.0671	48.2261	48.3759	48.517	48.6488	48.7773	48.8945	49.0119	49.1229	49.2312	49.3395	49.409	49.4786	49.5474	49.6115	49.6757	49.7378	49.7943	49.8508	49.9077	49.9576	50.006	50.0543	50.1027	50.1463	50.1875	50.2275	50.2676	50.3052	50.3382	50.3712	50.4042	50.437	50.4653	50.4914	50.5175	50.5444	50.5713	50.5959	50.6166	50.6372	50.6578	50.6785	50.6991	50.7194	50.7344	50.7495	50.7645	50.7796
172	48.062	48.221	48.3707	48.5118	48.6436	48.7721	48.8893	49.0067	49.1177	49.226	49.3343	49.4039	49.4735	49.5423	49.6065	49.6708	49.7329	49.7894	49.846	49.9029	49.9529	50.0014	50.0498	50.0982	50.1419	50.1832	50.2233	50.2635	50.3012	50.3342	50.3673	50.4003	50.4332	50.4617	50.4878	50.514	50.541	50.568	50.5926	50.6135	50.6341	50.6548	50.6755	50.6962	50.7166	50.7318	50.7469	50.762	50.7771
173	48.0568	48.2158	48.3655	48.5066	48.6384	48.7669	48.8841	49.0015	49.1125	49.2209	49.3292	49.3988	49.4684	49.5373	49.6015	49.6658	49.7279	49.7846	49.8412	49.8982	49.9483	49.9967	50.0452	50.0937	50.1376	50.1788	50.2191	50.2593	50.2971	50.3302	50.3633	50.3965	50.4295	50.458	50.4843	50.5105	50.5376	50.5646	50.5894	50.6103	50.631	50.6518	50.6726	50.6934	50.7139	50.7291	50.7442	50.7594	50.7746
174	48.0517	48.2106	48.3603	48.5014	48.6332	48.7617	48.8789	48.9963	49.1073	49.2157	49.324	49.3937	49.4633	49.5322	49.5965	49.6608	49.723	49.7797	49.8364	49.8934	49.9436	49.9921	50.0407	50.0892	50.1332	50.1745	50.2148	50.2551	50.293	50.3262	50.3594	50.3926	50.4257	50.4543	50.4807	50.507	50.5341	50.5613	50.5861	50.6071	50.628	50.6488	50.6697	50.6905	50.7111	50.7264	50.7416	50.7569	50.7721
175	48.0466	48.2055	48.3551	48.4962	48.628	48.7565	48.8737	48.9911	49.1021	49.2105	49.3189	49.3886	49.4582	49.5271	49.5915	49.6559	49.7181	49.7748	49.8316	49.8887	49.9389	49.9875	50.0361	50.0848	50.1288	50.1702	50.2106	50.251	50.2889	50.3222	50.3555	50.3888	50.4219	50.4506	50.4771	50.5035	50.5307	50.5579	50.5829	50.6039	50.6249	50.6458	50.6667	50.6877	50.7083	50.7237	50.739	50.7543	50.7697
176	48.0414	48.2003	48.3499	48.491	48.6228	48.7513	48.8685	48.9859	49.097	49.2054	49.3138	49.3835	49.4531	49.5221	49.5865	49.6509	49.7132	49.77	49.8268	49.8839	49.9342	49.9829	50.0316	50.0803	50.1244	50.1659	50.2063	50.2468	50.2848	50.3182	50.3516	50.385	50.4182	50.447	50.4735	50.5	50.5273	50.5546	50.5796	50.6007	50.6218	50.6428	50.6638	50.6848	50.7056	50.721	50.7364	50.7518	50.7672
177	48.0363	48.1952	48.3448	48.4858	48.6176	48.7461	48.8633	48.9806	49.0918	49.2002	49.3086	49.3783	49.4481	49.517	49.5815	49.6459	49.7083	49.7651	49.8219	49.8792	49.9295	49.9783	50.0271	50.0758	50.12	50.1615	50.2021	50.2426	50.2808	50.3142	50.3477	50.3811	50.4144	50.4433	50.4699	50.4965	50.5239	50.5513	50.5764	50.5976	50.6187	50.6398	50.6609	50.682	50.7028	50.7183	50.7337	50.7492	50.7647
178	48.0312	48.19	48.3396	48.4806	48.6124	48.7409	48.8581	48.9754	49.0866	49.195	49.3035	49.3732	49.443	49.512	49.5765	49.641	49.7033	49.7602	49.8171	49.8744	49.9248	49.9737	50.0225	50.0713	50.1156	50.1572	50.1979	50.2385	50.2767	50.3102	50.3437	50.3773	50.4107	50.4396	50.4663	50.493	50.5205	50.5479	50.5731	50.5944	50.6156	50.6368	50.6579	50.6791	50.7	50.7156	50.7311	50.7467	50.7622
179	48.026	48.1848	48.3344	48.4754	48.6072	48.7356	48.8529	48.9702	49.0814	49.1899	49.2983	49.3681	49.4379	49.5069	49.5715	49.636	49.6984	49.7554	49.8123	49.8697	49.9202	49.9691	50.018	50.0669	50.1112	50.1529	50.1936	50.2343	50.2726	50.3062	50.3398	50.3734	50.4069	50.436	50.4627	50.4895	50.517	50.5446	50.5698	50.5912	50.6125	50.6337	50.655	50.6763	50.6973	50.7129	50.7285	50.7441	50.7597
180	48.0209	48.1797	48.3292	48.4702	48.602	48.7304	48.8477	48.965	49.0762	49.1847	49.2932	49.363	49.4328	49.5019	49.5665	49.631	49.6935	49.7505	49.8075	49.8649	49.9155	49.9645	50.0134	50.0624	50.1068	50.1486	50.1894	50.2302	50.2685	50.3022	50.3359	50.3696	50.4032	50.4323	50.4591	50.486	50.5136	50.5412	50.5666	50.588	50.6094	50.6307	50.6521	50.6734	50.6945	50.7102	50.7259	50.7416	50.7573
181	48.0158	48.1745	48.324	48.465	48.5967	48.7252	48.8425	48.9598	49.071	49.1795	49.2881	49.3579	49.4277	49.4968	49.5614	49.6261	49.6886	49.7457	49.8027	49.8602	49.9108	49.9598	50.0089	50.0579	50.1024	50.1443	50.1851	50.226	50.2644	50.2982	50.332	50.3658	50.3994	50.4286	50.4555	50.4825	50.5102	50.5379	50.5633	50.5849	50.6063	50.6277	50.6491	50.6706	50.6917	50.7075	50.7233	50.739	50.7548
182	48.0106	48.1693	48.3188	48.4598	48.5915	48.72	48.8372	48.9546	49.0658	49.1744	49.2829	49.3528	49.4226	49.4918	49.5564	49.6211	49.6837	49.7408	49.7979	49.8554	49.9061	49.9552	50.0043	50.0535	50.098	50.1399	50.1809	50.2218	50.2603	50.2942	50.3281	50.3619	50.3957	50.4249	50.4519	50.479	50.5068	50.5346	50.5601	50.5817	50.6032	50.6247	50.6462	50.6677	50.6889	50.7048	50.7206	50.7365	50.7523
183	48.0055	48.1642	48.3136	48.4546	48.5863	48.7148	48.832	48.9494	49.0607	49.1692	49.2778	49.3477	49.4175	49.4867	49.5514	49.6161	49.6787	49.7359	49.7931	49.8507	49.9014	49.9506	49.9998	50.049	50.0936	50.1356	50.1766	50.2177	50.2563	50.2902	50.3241	50.3581	50.3919	50.4213	50.4484	50.4754	50.5033	50.5312	50.5568	50.5785	50.6001	50.6217	50.6433	50.6649	50.6862	50.7021	50.718	50.7339	50.7498
184	48.0004	48.159	48.3085	48.4494	48.5811	48.7096	48.8268	48.9442	49.0555	49.1641	49.2726	49.3425	49.4125	49.4817	49.5464	49.6112	49.6738	49.7311	49.7883	49.8459	49.8968	49.946	49.9953	50.0445	50.0892	50.1313	50.1724	50.2135	50.2522	50.2862	50.3202	50.3542	50.3881	50.4176	50.4448	50.4719	50.4999	50.5279	50.5536	50.5753	50.597	50.6187	50.6403	50.662	50.6834	50.6994	50.7154	50.7314	50.7474
185	47.9953	48.1539	48.3033	48.4442	48.5759	48.7044	48.8216	48.939	49.0503	49.1589	49.2675	49.3374	49.4074	49.4766	49.5414	49.6062	49.6689	49.7262	49.7835	49.8412	49.8921	49.9414	49.9907	50.04	50.0848	50.127	50.1682	50.2093	50.2481	50.2822	50.3163	50.3504	50.3844	50.4139	50.4412	50.4684	50.4965	50.5246	50.5503	50.5722	50.5939	50.6157	50.6374	50.6592	50.6806	50.6967	50.7128	50.7288	50.7449
186	47.9901	48.1487	48.2981	48.439	48.5707	48.6991	48.8164	48.9338	49.0451	49.1537	49.2623	49.3323	49.4023	49.4715	49.5364	49.6012	49.664	49.7213	49.7787	49.8364	49.8874	49.9368	49.9862	50.0356	50.0804	50.1227	50.1639	50.2052	50.244	50.2782	50.3124	50.3466	50.3806	50.4103	50.4376	50.4649	50.4931	50.5212	50.547	50.569	50.5908	50.6126	50.6345	50.6563	50.6779	50.694	50.7101	50.7263	50.7424
187	47.985	48.1435	48.2929	48.4338	48.5655	48.6939	48.8112	48.9286	49.0399	49.1486	49.2572	49.3272	49.3972	49.4665	49.5314	49.5963	49.6591	49.7165	49.7739	49.8317	49.8827	49.9322	49.9816	50.0311	50.076	50.1183	50.1597	50.201	50.2399	50.2742	50.3085	50.3427	50.3769	50.4066	50.434	50.4614	50.4896	50.5179	50.5438	50.5658	50.5877	50.6096	50.6315	50.6535	50.6751	50.6913	50.7075	50.7237	50.7399
188	47.9799	48.1384	48.2877	48.4286	48.5603	48.6887	48.806	48.9234	49.0347	49.1434	49.2521	49.3221	49.3921	49.4614	49.5264	49.5913	49.6542	49.7116	49.7691	49.8269	49.878	49.9276	49.9771	50.0266	50.0716	50.114	50.1554	50.1969	50.2358	50.2702	50.3045	50.3389	50.3731	50.4029	50.4304	50.4579	50.4862	50.5145	50.5405	50.5626	50.5846	50.6066	50.6286	50.6506	50.6723	50.6886	50.7049	50.7212	50.7374
189	47.9747	48.1332	48.2825	48.4234	48.5551	48.6835	48.8008	48.9182	49.0296	49.1382	49.2469	49.317	49.387	49.4564	49.5214	49.5863	49.6492	49.7068	49.7643	49.8222	49.8733	49.923	49.9726	50.0222	50.0672	50.1097	50.1512	50.1927	50.2318	50.2662	50.3006	50.3351	50.3694	50.3992	50.4268	50.4544	50.4828	50.5112	50.5373	50.5595	50.5815	50.6036	50.6257	50.6478	50.6696	50.6859	50.7023	50.7186	50.735
190	47.9696	48.128	48.2774	48.4182	48.5499	48.6783	48.7956	48.913	49.0244	49.1331	49.2418	49.3119	49.3819	49.4513	49.5163	49.5814	49.6443	49.7019	49.7595	49.8174	49.8687	49.9183	49.968	50.0177	50.0628	50.1054	50.1469	50.1885	50.2277	50.2622	50.2967	50.3312	50.3656	50.3956	50.4232	50.4509	50.4794	50.5079	50.534	50.5563	50.5784	50.6006	50.6227	50.6449	50.6668	50.6832	50.6996	50.7161	50.7325
191	47.9645	48.1229	48.2722	48.413	48.5447	48.6731	48.7904	48.9078	49.0192	49.1279	49.2366	49.3067	49.3769	49.4463	49.5113	49.5764	49.6394	49.697	49.7547	49.8127	49.864	49.9137	49.9635	50.0132	50.0584	50.101	50.1427	50.1844	50.2236	50.2582	50.2928	50.3274	50.3619	50.3919	50.4196	50.4474	50.476	50.5045	50.5308	50.5531	50.5753	50.5976	50.6198	50.6421	50.664	50.6805	50.697	50.7135	50.73
192	47.9593	48.1177	48.267	48.4078	48.5394	48.6679	48.7852	48.9026	49.014	49.1227	49.2315	49.3016	49.3718	49.4412	49.5063	49.5714	49.6345	49.6922	49.7499	49.8079	49.8593	49.9091	49.9589	50.0087	50.054	50.0967	50.1385	50.1802	50.2195	50.2542	50.2889	50.3235	50.3581	50.3882	50.416	50.4439	50.4725	50.5012	50.5275	50.5499	50.5722	50.5946	50.6169	50.6392	50.6613	50.6778	50.6944	50.711	50.7275
193	47.9542	48.1126	48.2618	48.4026	48.5342	48.6626	48.78	48.8974	49.0088	49.1176	49.2263	49.2965	49.3667	49.4362	49.5013	49.5665	49.6296	49.6873	49.7451	49.8032	49.8546	49.9045	49.9544	50.0043	50.0496	50.0924	50.1342	50.176	50.2154	50.2502	50.2849	50.3197	50.3543	50.3845	50.4125	50.4404	50.4691	50.4978	50.5243	50.5468	50.5692	50.5916	50.614	50.6364	50.6585	50.6751	50.6918	50.7084	50.7251
194	47.9491	48.1074	48.2566	48.3974	48.529	48.6574	48.7748	48.8922	49.0036	49.1124	49.2212	49.2914	49.3616	49.4311	49.4963	49.5615	49.6246	49.6824	49.7402	49.7984	49.8499	49.8999	49.9498	49.9998	50.0452	50.0881	50.13	50.1719	50.2113	50.2462	50.281	50.3159	50.3506	50.3809	50.4089	50.4369	50.4657	50.4945	50.521	50.5436	50.5661	50.5885	50.611	50.6335	50.6557	50.6724	50.6892	50.7059	50.7226
195	47.9439	48.1022	48.2514	48.3922	48.5238	48.6522	48.7696	48.887	48.9984	49.1073	49.2161	49.2863	49.3565	49.4261	49.4913	49.5565	49.6197	49.6776	49.7354	49.7937	49.8453	49.8953	49.9453	49.9953	50.0408	50.0838	50.1257	50.1677	50.2073	50.2422	50.2771	50.312	50.3468	50.3772	50.4053	50.4334	50.4623	50.4912	50.5177	50.5404	50.563	50.5855	50.6081	50.6307	50.653	50.6697	50.6865	50.7033	50.7201
196	47.9388	48.0971	48.2462	48.387	48.5186	48.647	48.7643	48.8818	48.9933	49.1021	49.2109	49.2812	49.3514	49.421	49.4863	49.5516	49.6148	49.6727	49.7306	49.789	49.8406	49.8907	49.9408	49.9909	50.0364	50.0794	50.1215	50.1636	50.2032	50.2382	50.2732	50.3082	50.3431	50.3735	50.4017	50.4298	50.4588	50.4878	50.5145	50.5372	50.5599	50.5825	50.6052	50.6278	50.6502	50.667	50.6839	50.7008	50.7176
197	47.9337	48.0919	48.2411	48.3818	48.5134	48.6418	48.7591	48.8766	48.9881	49.0969	49.2058	49.2761	49.3463	49.4159	49.4813	49.5466	49.6099	49.6679	49.7258	49.7842	49.8359	49.8861	49.9362	49.9864	50.032	50.0751	50.1173	50.1594	50.1991	50.2342	50.2693	50.3043	50.3393	50.3699	50.3981	50.4263	50.4554	50.4845	50.5112	50.534	50.5568	50.5795	50.6022	50.625	50.6474	50.6643	50.6813	50.6982	50.7151
198	47.9285	48.0867	48.2359	48.3766	48.5082	48.6366	48.7539	48.8714	48.9829	49.0918	49.2006	49.2709	49.3413	49.4109	49.4763	49.5416	49.605	49.663	49.721	49.7795	49.8312	49.8814	49.9317	49.9819	50.0276	50.0708	50.113	50.1552	50.195	50.2302	50.2653	50.3005	50.3356	50.3662	50.3945	50.4228	50.452	50.4811	50.508	50.5309	50.5537	50.5765	50.5993	50.6221	50.6446	50.6617	50.6787	50.6957	50.7127
199	47.9234	48.0816	48.2307	48.3714	48.503	48.6314	48.7487	48.8662	48.9777	49.0866	49.1955	49.2658	49.3362	49.4058	49.4712	49.5367	49.6	49.6581	49.7162	49.7747	49.8265	49.8768	49.9271	49.9774	50.0232	50.0665	50.1088	50.1511	50.1909	50.2262	50.2614	50.2967	50.3318	50.3625	50.3909	50.4193	50.4486	50.4778	50.5047	50.5277	50.5506	50.5735	50.5964	50.6193	50.6419	50.659	50.676	50.6931	50.7102
200	47.9183	48.0764	48.2255	48.3662	48.4978	48.6262	48.7435	48.861	48.9725	49.0814	49.1904	49.2607	49.3311	49.4008	49.4662	49.5317	49.5951	49.6533	49.7114	49.77	49.8218	49.8722	49.9226	49.973	50.0188	50.0621	50.1045	50.1469	50.1869	50.2222	50.2575	50.2928	50.3281	50.3588	50.3873	50.4158	50.4451	50.4745	50.5015	50.5245	50.5475	50.5705	50.5934	50.6164	50.6391	50.6563	50.6734	50.6906	50.7077
201	47.9131	48.0713	48.2203	48.361	48.4926	48.6209	48.7383	48.8558	48.9673	49.0763	49.1852	49.2556	49.326	49.3957	49.4612	49.5267	49.5902	49.6484	49.7066	49.7652	49.8172	49.8676	49.9181	49.9685	50.0144	50.0578	50.1003	50.1427	50.1828	50.2182	50.2536	50.289	50.3243	50.3552	50.3837	50.4123	50.4417	50.4711	50.4982	50.5213	50.5444	50.5674	50.5905	50.6136	50.6363	50.6536	50.6708	50.688	50.7052
202	47.908	48.0661	48.2151	48.3558	48.4874	48.6157	48.7331	48.8506	48.9621	49.0711	49.1801	49.2505	49.3209	49.3907	49.4562	49.5218	49.5853	49.6435	49.7018	49.7605	49.8125	49.863	49.9135	49.964	50.01	50.0535	50.096	50.1386	50.1787	50.2142	50.2497	50.2851	50.3205	50.3515	50.3801	50.4088	50.4383	50.4678	50.4949	50.5182	50.5413	50.5644	50.5876	50.6107	50.6336	50.6509	50.6682	50.6855	50.7028
203	47.9029	48.0609	48.21	48.3506	48.4821	48.6105	48.7279	48.8454	48.957	49.0659	49.1749	49.2454	49.3158	49.3856	49.4512	49.5168	49.5804	49.6387	49.697	49.7557	49.8078	49.8584	49.909	49.9596	50.0056	50.0492	50.0918	50.1344	50.1746	50.2102	50.2457	50.2813	50.3168	50.3478	50.3766	50.4053	50.4349	50.4645	50.4917	50.515	50.5382	50.5614	50.5846	50.6079	50.6308	50.6482	50.6655	50.6829	50.7003
204	47.8977	48.0558	48.2048	48.3453	48.4769	48.6053	48.7227	48.8402	48.9518	49.0608	49.1698	49.2403	49.3108	49.3806	49.4462	49.5118	49.5754	49.6338	49.6922	49.751	49.8031	49.8538	49.9044	49.9551	50.0012	50.0449	50.0876	50.1302	50.1705	50.2062	50.2418	50.2775	50.313	50.3441	50.373	50.4018	50.4315	50.4611	50.4884	50.5118	50.5351	50.5584	50.5817	50.605	50.628	50.6455	50.6629	50.6804	50.6978
205	47.8926	48.0506	48.1996	48.3401	48.4717	48.6001	48.7175	48.835	48.9466	49.0556	49.1646	49.2352	49.3057	49.3755	49.4412	49.5069	49.5705	49.629	49.6874	49.7462	49.7984	49.8492	49.8999	49.9506	49.9968	50.0405	50.0833	50.1261	50.1664	50.2022	50.2379	50.2736	50.3093	50.3405	50.3694	50.3983	50.428	50.4578	50.4852	50.5086	50.532	50.5554	50.5788	50.6022	50.6253	50.6428	50.6603	50.6778	50.6953
206	47.8875	48.0454	48.1944	48.3349	48.4665	48.5949	48.7123	48.8298	48.9414	49.0505	49.1595	49.23	49.3006	49.3704	49.4362	49.5019	49.5656	49.6241	49.6826	49.7415	49.7938	49.8446	49.8953	49.9461	49.9924	50.0362	50.0791	50.1219	50.1624	50.1982	50.234	50.2698	50.3055	50.3368	50.3658	50.3948	50.4246	50.4544	50.4819	50.5055	50.5289	50.5524	50.5758	50.5993	50.6225	50.6401	50.6577	50.6753	50.6928
207	47.8823	48.0403	48.1892	48.3297	48.4613	48.5897	48.7071	48.8246	48.9362	49.0453	49.1544	49.2249	49.2955	49.3654	49.4312	49.4969	49.5607	49.6192	49.6778	49.7367	49.7891	49.8399	49.8908	49.9417	49.988	50.0319	50.0748	50.1178	50.1583	50.1942	50.2301	50.266	50.3018	50.3331	50.3622	50.3913	50.4212	50.4511	50.4787	50.5023	50.5258	50.5494	50.5729	50.5965	50.6197	50.6374	50.655	50.6727	50.6904
208	47.8772	48.0351	48.184	48.3245	48.4561	48.5844	48.7019	48.8194	48.931	49.0401	49.1492	49.2198	49.2904	49.3603	49.4262	49.492	49.5558	49.6144	49.673	49.732	49.7844	49.8353	49.8863	49.9372	49.9836	50.0276	50.0706	50.1136	50.1542	50.1902	50.2261	50.2621	50.298	50.3295	50.3586	50.3878	50.4178	50.4478	50.4754	50.4991	50.5227	50.5464	50.57	50.5936	50.617	50.6347	50.6524	50.6702	50.6879
209	47.8721	48.03	48.1788	48.3193	48.4509	48.5792	48.6967	48.8142	48.9259	49.035	49.1441	49.2147	49.2853	49.3553	49.4211	49.487	49.5509	49.6095	49.6682	49.7272	49.7797	49.8307	49.8817	49.9327	49.9792	50.0233	50.0663	50.1094	50.1501	50.1862	50.2222	50.2583	50.2943	50.3258	50.355	50.3843	50.4143	50.4444	50.4722	50.4959	50.5196	50.5433	50.567	50.5908	50.6142	50.632	50.6498	50.6676	50.6854
210	47.8669	48.0248	48.1737	48.3141	48.4457	48.574	48.6914	48.809	48.9207	49.0298	49.1389	49.2096	49.2802	49.3502	49.4161	49.482	49.5459	49.6046	49.6634	49.7225	49.775	49.8261	49.8772	49.9283	49.9748	50.0189	50.0621	50.1053	50.146	50.1822	50.2183	50.2544	50.2905	50.3221	50.3514	50.3807	50.4109	50.4411	50.4689	50.4928	50.5165	50.5403	50.5641	50.5879	50.6114	50.6293	50.6472	50.6651	50.6829
211	47.8618	48.0196	48.1685	48.3089	48.4405	48.5688	48.6862	48.8038	48.9155	49.0246	49.1338	49.2045	49.2752	49.3452	49.4111	49.4771	49.541	49.5998	49.6586	49.7177	49.7703	49.8215	49.8726	49.9238	49.9704	50.0146	50.0579	50.1011	50.1419	50.1782	50.2144	50.2506	50.2867	50.3184	50.3478	50.3772	50.4075	50.4377	50.4656	50.4896	50.5134	50.5373	50.5612	50.5851	50.6086	50.6266	50.6446	50.6625	50.6805
212	47.8567	48.0145	48.1633	48.3037	48.4353	48.5636	48.681	48.7986	48.9103	49.0195	49.1286	49.1994	49.2701	49.3401	49.4061	49.4721	49.5361	49.5949	49.6537	49.713	49.7657	49.8169	49.8681	49.9193	49.966	50.0103	50.0536	50.0969	50.1379	50.1742	50.2105	50.2468	50.283	50.3148	50.3443	50.3737	50.4041	50.4344	50.4624	50.4864	50.5104	50.5343	50.5583	50.5822	50.6059	50.6239	50.6419	50.66	50.678
213	47.8515	48.0093	48.1581	48.2985	48.4301	48.5584	48.6758	48.7934	48.9051	49.0143	49.1235	49.1942	49.265	49.3351	49.4011	49.4671	49.5312	49.5901	49.6489	49.7082	49.761	49.8123	49.8636	49.9148	49.9616	50.006	50.0494	50.0928	50.1338	50.1702	50.2065	50.2429	50.2792	50.3111	50.3407	50.3702	50.4006	50.4311	50.4591	50.4832	50.5073	50.5313	50.5553	50.5794	50.6031	50.6212	50.6393	50.6574	50.6755
214	47.8464	48.0041	48.1529	48.2933	48.4248	48.5532	48.6706	48.7882	48.8999	49.0091	49.1184	49.1891	49.2599	49.33	49.3961	49.4622	49.5263	49.5852	49.6441	49.7035	49.7563	49.8077	49.859	49.9104	49.9572	50.0016	50.0451	50.0886	50.1297	50.1662	50.2026	50.2391	50.2755	50.3074	50.3371	50.3667	50.3972	50.4277	50.4559	50.48	50.5042	50.5283	50.5524	50.5765	50.6003	50.6185	50.6367	50.6549	50.673
215	47.8413	47.999	48.1477	48.2881	48.4196	48.548	48.6654	48.783	48.8947	49.004	49.1132	49.184	49.2548	49.325	49.3911	49.4572	49.5213	49.5803	49.6393	49.6987	49.7516	49.803	49.8545	49.9059	49.9528	49.9973	50.0409	50.0845	50.1256	50.1622	50.1987	50.2352	50.2717	50.3038	50.3335	50.3632	50.3938	50.4244	50.4526	50.4769	50.5011	50.5253	50.5495	50.5737	50.5976	50.6158	50.6341	50.6523	50.6705
216	47.8361	47.9938	48.1426	48.2829	48.4144	48.5427	48.6602	48.7778	48.8896	48.9988	49.1081	49.1789	49.2497	49.3199	49.3861	49.4522	49.5164	49.5755	49.6345	49.694	49.7469	49.7984	49.8499	49.9014	49.9484	49.993	50.0366	50.0803	50.1215	50.1582	50.1948	50.2314	50.268	50.3001	50.3299	50.3597	50.3904	50.421	50.4494	50.4737	50.498	50.5222	50.5465	50.5708	50.5948	50.6131	50.6314	50.6498	50.6681
217	47.831	47.9887	48.1374	48.2777	48.4092	48.5375	48.655	48.7726	48.8844	48.9937	49.1029	49.1738	49.2446	49.3148	49.3811	49.4473	49.5115	49.5706	49.6297	49.6892	49.7423	49.7938	49.8454	49.897	49.944	49.9887	50.0324	50.0761	50.1175	50.1542	50.1909	50.2276	50.2642	50.2964	50.3263	50.3562	50.387	50.4177	50.4461	50.4705	50.4949	50.5192	50.5436	50.5679	50.592	50.6104	50.6288	50.6472	50.6656
218	47.8259	47.9835	48.1322	48.2725	48.404	48.5323	48.6498	48.7674	48.8792	48.9885	49.0978	49.1687	49.2396	49.3098	49.376	49.4423	49.5066	49.5657	49.6249	49.6845	49.7376	49.7892	49.8408	49.8925	49.9396	49.9844	50.0282	50.072	50.1134	50.1502	50.1869	50.2237	50.2605	50.2927	50.3227	50.3527	50.3835	50.4144	50.4428	50.4673	50.4918	50.5162	50.5407	50.5651	50.5893	50.6077	50.6262	50.6447	50.6631
219	47.8207	47.9783	48.127	48.2673	48.3988	48.5271	48.6446	48.7622	48.874	48.9833	49.0927	49.1636	49.2345	49.3047	49.371	49.4373	49.5017	49.5609	49.6201	49.6797	49.7329	49.7846	49.8363	49.888	49.9352	49.98	50.0239	50.0678	50.1093	50.1462	50.183	50.2199	50.2567	50.2891	50.3191	50.3492	50.3801	50.411	50.4396	50.4642	50.4887	50.5132	50.5377	50.5622	50.5865	50.605	50.6236	50.6421	50.6606
220	47.8156	47.9732	48.1218	48.2621	48.3936	48.5219	48.6394	48.757	48.8688	48.9782	49.0875	49.1584	49.2294	49.2997	49.366	49.4324	49.4967	49.556	49.6153	49.675	49.7282	49.78	49.8318	49.8835	49.9308	49.9757	50.0197	50.0636	50.1052	50.1422	50.1791	50.2161	50.2529	50.2854	50.3155	50.3457	50.3767	50.4077	50.4363	50.461	50.4856	50.5102	50.5348	50.5594	50.5837	50.6023	50.6209	50.6396	50.6582
221	47.8105	47.968	48.1166	48.2569	48.3884	48.5167	48.6342	48.7518	48.8636	48.973	49.0824	49.1533	49.2243	49.2946	49.361	49.4274	49.4918	49.5512	49.6105	49.6702	49.7235	49.7754	49.8272	49.8791	49.9265	49.9714	50.0154	50.0595	50.1011	50.1382	50.1752	50.2122	50.2492	50.2817	50.3119	50.3422	50.3733	50.4044	50.4331	50.4578	50.4825	50.5072	50.5319	50.5565	50.581	50.5996	50.6183	50.637	50.6557
222	47.8053	47.9629	48.1114	48.2517	48.3832	48.5115	48.629	48.7466	48.8584	48.9678	49.0772	49.1482	49.2192	49.2896	49.356	49.4224	49.4869	49.5463	49.6057	49.6655	49.7188	49.7708	49.8227	49.8746	49.9221	49.9671	50.0112	50.0553	50.097	50.1341	50.1713	50.2084	50.2454	50.278	50.3084	50.3387	50.3698	50.401	50.4298	50.4546	50.4794	50.5042	50.5289	50.5537	50.5782	50.5969	50.6157	50.6345	50.6532
223	47.8002	47.9577	48.1063	48.2465	48.378	48.5062	48.6238	48.7414	48.8533	48.9627	49.0721	49.1431	49.2141	49.2845	49.351	49.4175	49.482	49.5414	49.6009	49.6607	49.7142	49.7662	49.8181	49.8701	49.9177	49.9627	50.007	50.0512	50.093	50.1301	50.1673	50.2045	50.2417	50.2744	50.3048	50.3352	50.3664	50.3977	50.4266	50.4515	50.4763	50.5012	50.526	50.5508	50.5754	50.5942	50.6131	50.6319	50.6507
224	47.7951	47.9525	48.1011	48.2413	48.3728	48.501	48.6185	48.7362	48.8481	48.9575	49.0669	49.138	49.209	49.2795	49.346	49.4125	49.4771	49.5366	49.5961	49.656	49.7095	49.7615	49.8136	49.8657	49.9133	49.9584	50.0027	50.047	50.0889	50.1261	50.1634	50.2007	50.2379	50.2707	50.3012	50.3316	50.363	50.3943	50.4233	50.4483	50.4732	50.4981	50.5231	50.548	50.5727	50.5916	50.6105	50.6294	50.6483
225	47.7899	47.9474	48.0959	48.2361	48.3675	48.4958	48.6133	48.731	48.8429	48.9523	49.0618	49.1329	49.204	49.2744	49.341	49.4075	49.4722	49.5317	49.5913	49.6512	49.7048	49.7569	49.8091	49.8612	49.9089	49.9541	49.9985	50.0428	50.0848	50.1221	50.1595	50.1969	50.2342	50.267	50.2976	50.3281	50.3596	50.391	50.42	50.4451	50.4701	50.4951	50.5201	50.5451	50.5699	50.5889	50.6078	50.6268	50.6458
226	47.7848	47.9422	48.0907	48.2309	48.3623	48.4906	48.6081	48.7258	48.8377	48.9472	49.0567	49.1278	49.1989	49.2694	49.336	49.4026	49.4672	49.5268	49.5865	49.6465	49.7001	49.7523	49.8045	49.8567	49.9045	49.9498	49.9942	50.0387	50.0807	50.1181	50.1556	50.193	50.2304	50.2634	50.294	50.3246	50.3561	50.3877	50.4168	50.4419	50.467	50.4921	50.5172	50.5423	50.5671	50.5862	50.6052	50.6243	50.6433
227	47.7797	47.937	48.0855	48.2257	48.3571	48.4854	48.6029	48.7206	48.8325	48.942	49.0515	49.1227	49.1938	49.2643	49.3309	49.3976	49.4623	49.522	49.5817	49.6417	49.6954	49.7477	49.8	49.8522	49.9001	49.9455	49.99	50.0345	50.0766	50.1141	50.1517	50.1892	50.2267	50.2597	50.2904	50.3211	50.3527	50.3843	50.4135	50.4388	50.4639	50.4891	50.5143	50.5394	50.5643	50.5835	50.6026	50.6217	50.6408
228	47.7745	47.9319	48.0803	48.2205	48.3519	48.4802	48.5977	48.7154	48.8273	48.9369	49.0464	49.1175	49.1887	49.2592	49.3259	49.3926	49.4574	49.5171	49.5769	49.637	49.6908	49.7431	49.7954	49.8478	49.8957	49.9411	49.9857	50.0303	50.0725	50.1101	50.1477	50.1853	50.2229	50.256	50.2868	50.3176	50.3493	50.381	50.4103	50.4356	50.4608	50.4861	50.5113	50.5366	50.5616	50.5808	50.6	50.6191	50.6383
229	47.7694	47.9267	48.0751	48.2153	48.3467	48.475	48.5925	48.7102	48.8222	48.9317	49.0412	49.1124	49.1836	49.2542	49.3209	49.3877	49.4525	49.5123	49.572	49.6322	49.6861	49.7385	49.7909	49.8433	49.8913	49.9368	49.9815	50.0262	50.0685	50.1061	50.1438	50.1815	50.2191	50.2523	50.2832	50.3141	50.3459	50.3776	50.407	50.4324	50.4577	50.4831	50.5084	50.5337	50.5588	50.5781	50.5973	50.6166	50.6359
230	47.7643	47.9216	48.07	48.2101	48.3415	48.4698	48.5873	48.705	48.817	48.9265	49.0361	49.1073	49.1785	49.2491	49.3159	49.3827	49.4476	49.5074	49.5672	49.6275	49.6814	49.7339	49.7863	49.8388	49.8869	49.9325	49.9773	50.022	50.0644	50.1021	50.1399	50.1777	50.2154	50.2487	50.2796	50.3106	50.3425	50.3743	50.4038	50.4292	50.4546	50.4801	50.5055	50.5309	50.556	50.5754	50.5947	50.614	50.6334
231	47.7604	47.9177	48.0661	48.2062	48.3376	48.4658	48.5834	48.7011	48.813	48.9226	49.0322	49.1034	49.1747	49.2453	49.3121	49.3789	49.4438	49.5036	49.5635	49.6238	49.6777	49.7303	49.7828	49.8353	49.8834	49.9291	49.9739	50.0187	50.0611	50.0989	50.1367	50.1745	50.2123	50.2456	50.2766	50.3077	50.3396	50.3715	50.401	50.4265	50.452	50.4775	50.5029	50.5284	50.5536	50.573	50.5924	50.6118	50.6312
232	47.7574	47.9147	48.063	48.2032	48.3345	48.4627	48.5803	48.698	48.81	48.9195	49.0291	49.1003	49.1716	49.2422	49.309	49.3758	49.4407	49.5006	49.5605	49.6208	49.6748	49.7273	49.7798	49.8324	49.8805	49.9262	49.971	50.0159	50.0583	50.0962	50.134	50.1718	50.2097	50.243	50.2741	50.3051	50.3371	50.369	50.3986	50.4241	50.4496	50.4751	50.5006	50.5261	50.5514	50.5708	50.5902	50.6097	50.6291
233	47.7544	47.9116	48.06	48.2001	48.3315	48.4597	48.5772	48.6949	48.8069	48.9164	49.026	49.0972	49.1685	49.2391	49.3059	49.3728	49.4377	49.4976	49.5575	49.6178	49.6718	49.7243	49.7769	49.8295	49.8776	49.9233	49.9682	50.0131	50.0555	50.0934	50.1313	50.1692	50.207	50.2404	50.2715	50.3026	50.3346	50.3665	50.3961	50.4217	50.4473	50.4728	50.4983	50.5239	50.5492	50.5686	50.5881	50.6075	50.627
234	47.7514	47.9086	48.057	48.1971	48.3284	48.4566	48.5741	48.6918	48.8038	48.9133	49.0229	49.0942	49.1654	49.236	49.3029	49.3697	49.4346	49.4946	49.5545	49.6148	49.6688	49.7214	49.774	49.8266	49.8747	49.9205	49.9654	50.0103	50.0528	50.0907	50.1286	50.1665	50.2044	50.2378	50.2689	50.3	50.332	50.3641	50.3937	50.4193	50.4449	50.4705	50.4961	50.5216	50.5469	50.5664	50.5859	50.6054	50.6249
235	47.7484	47.9056	48.0539	48.194	48.3253	48.4535	48.571	48.6887	48.8007	48.9102	49.0198	49.0911	49.1623	49.233	49.2998	49.3667	49.4316	49.4915	49.5515	49.6118	49.6658	49.7184	49.7711	49.8237	49.8719	49.9176	49.9626	50.0075	50.05	50.0879	50.1259	50.1638	50.2017	50.2352	50.2663	50.2975	50.3295	50.3616	50.3912	50.4169	50.4425	50.4681	50.4938	50.5194	50.5447	50.5643	50.5838	50.6033	50.6229
236	47.7454	47.9026	48.0509	48.191	48.3223	48.4505	48.568	48.6856	48.7976	48.9072	49.0167	49.088	49.1592	49.2299	49.2967	49.3636	49.4285	49.4885	49.5485	49.6088	49.6629	49.7155	49.7681	49.8208	49.869	49.9148	49.9597	50.0047	50.0472	50.0852	50.1232	50.1611	50.1991	50.2326	50.2638	50.2949	50.327	50.3591	50.3888	50.4145	50.4402	50.4658	50.4915	50.5171	50.5425	50.5621	50.5816	50.6012	50.6208
237	47.7425	47.8996	48.0479	48.1879	48.3192	48.4474	48.5649	48.6825	48.7945	48.9041	49.0136	49.0849	49.1562	49.2268	49.2937	49.3605	49.4255	49.4855	49.5454	49.6058	49.6599	49.7125	49.7652	49.8179	49.8661	49.9119	49.9569	50.0019	50.0445	50.0825	50.1205	50.1585	50.1964	50.23	50.2612	50.2924	50.3245	50.3566	50.3864	50.4121	50.4378	50.4635	50.4892	50.5149	50.5403	50.5599	50.5795	50.5991	50.6187
238	47.7395	47.8966	48.0448	48.1848	48.3161	48.4443	48.5618	48.6795	48.7914	48.901	49.0105	49.0818	49.1531	49.2237	49.2906	49.3575	49.4225	49.4824	49.5424	49.6028	49.6569	49.7096	49.7623	49.8149	49.8632	49.9091	49.9541	49.9991	50.0417	50.0797	50.1177	50.1558	50.1938	50.2273	50.2586	50.2899	50.322	50.3542	50.3839	50.4097	50.4354	50.4611	50.4869	50.5126	50.5381	50.5577	50.5773	50.597	50.6166
239	47.7365	47.8935	48.0418	48.1818	48.3131	48.4412	48.5587	48.6764	48.7883	48.8979	49.0074	49.0787	49.15	49.2206	49.2875	49.3544	49.4194	49.4794	49.5394	49.5998	49.6539	49.7066	49.7593	49.812	49.8603	49.9062	49.9512	49.9963	50.0389	50.077	50.115	50.1531	50.1911	50.2247	50.256	50.2873	50.3195	50.3517	50.3815	50.4073	50.433	50.4588	50.4846	50.5104	50.5358	50.5555	50.5752	50.5949	50.6146
240	47.7335	47.8905	48.0387	48.1787	48.31	48.4382	48.5556	48.6733	48.7852	48.8948	49.0044	49.0756	49.1469	49.2176	49.2845	49.3514	49.4164	49.4764	49.5364	49.5968	49.651	49.7037	49.7564	49.8091	49.8574	49.9034	49.9484	49.9935	50.0361	50.0742	50.1123	50.1504	50.1885	50.2221	50.2534	50.2848	50.317	50.3492	50.379	50.4049	50.4307	50.4565	50.4823	50.5081	50.5336	50.5533	50.5731	50.5928	50.6125
241	47.7305	47.8875	48.0357	48.1757	48.3069	48.4351	48.5526	48.6702	48.7821	48.8917	49.0013	49.0725	49.1438	49.2145	49.2814	49.3483	49.4133	49.4734	49.5334	49.5938	49.648	49.7007	49.7535	49.8062	49.8546	49.9005	49.9456	49.9907	50.0334	50.0715	50.1096	50.1477	50.1858	50.2195	50.2509	50.2822	50.3145	50.3467	50.3766	50.4025	50.4283	50.4542	50.48	50.5058	50.5314	50.5512	50.5709	50.5907	50.6104
242	47.7275	47.8845	48.0327	48.1726	48.3039	48.432	48.5495	48.6671	48.779	48.8886	48.9982	49.0695	49.1407	49.2114	49.2783	49.3453	49.4103	49.4703	49.5304	49.5908	49.645	49.6978	49.7506	49.8033	49.8517	49.8976	49.9428	49.9879	50.0306	50.0688	50.1069	50.1451	50.1832	50.2169	50.2483	50.2797	50.312	50.3443	50.3742	50.4001	50.4259	50.4518	50.4777	50.5036	50.5292	50.549	50.5688	50.5885	50.6083
243	47.7245	47.8815	48.0296	48.1696	48.3008	48.4289	48.5464	48.664	48.776	48.8855	48.9951	49.0664	49.1377	49.2083	49.2753	49.3422	49.4072	49.4673	49.5274	49.5878	49.642	49.6948	49.7476	49.8004	49.8488	49.8948	49.9399	49.9851	50.0278	50.066	50.1042	50.1424	50.1805	50.2143	50.2457	50.2771	50.3095	50.3418	50.3717	50.3977	50.4236	50.4495	50.4754	50.5013	50.527	50.5468	50.5666	50.5864	50.6063
244	47.7215	47.8785	48.0266	48.1665	48.2978	48.4259	48.5433	48.6609	48.7729	48.8824	48.992	49.0633	49.1346	49.2053	49.2722	49.3392	49.4042	49.4643	49.5244	49.5848	49.6391	49.6919	49.7447	49.7975	49.8459	49.8919	49.9371	49.9823	50.0251	50.0633	50.1015	50.1397	50.1779	50.2117	50.2431	50.2746	50.3069	50.3393	50.3693	50.3953	50.4212	50.4472	50.4731	50.4991	50.5247	50.5446	50.5645	50.5843	50.6042
245	47.7185	47.8754	48.0236	48.1635	48.2947	48.4228	48.5402	48.6578	48.7698	48.8793	48.9889	49.0602	49.1315	49.2022	49.2691	49.3361	49.4012	49.4613	49.5214	49.5818	49.6361	49.6889	49.7418	49.7946	49.843	49.8891	49.9343	49.9795	50.0223	50.0605	50.0988	50.137	50.1752	50.2091	50.2405	50.272	50.3044	50.3368	50.3668	50.3929	50.4188	50.4448	50.4708	50.4968	50.5225	50.5424	50.5623	50.5822	50.6021
246	47.7155	47.8724	48.0205	48.1604	48.2916	48.4197	48.5372	48.6548	48.7667	48.8762	48.9858	49.0571	49.1284	49.1991	49.2661	49.333	49.3981	49.4582	49.5183	49.5789	49.6331	49.686	49.7388	49.7917	49.8402	49.8862	49.9315	49.9767	50.0195	50.0578	50.0961	50.1343	50.1726	50.2064	50.238	50.2695	50.3019	50.3344	50.3644	50.3905	50.4165	50.4425	50.4685	50.4946	50.5203	50.5402	50.5602	50.5801	50.6
247	47.7125	47.8694	48.0175	48.1574	48.2886	48.4166	48.5341	48.6517	48.7636	48.8732	48.9827	49.054	49.1253	49.196	49.263	49.33	49.3951	49.4552	49.5153	49.5759	49.6301	49.683	49.7359	49.7888	49.8373	49.8834	49.9286	49.9739	50.0168	50.0551	50.0934	50.1317	50.17	50.2038	50.2354	50.267	50.2994	50.3319	50.362	50.388	50.4141	50.4402	50.4662	50.4923	50.5181	50.5381	50.558	50.578	50.598
248	47.7095	47.8664	48.0145	48.1543	48.2855	48.4136	48.531	48.6486	48.7605	48.8701	48.9796	49.0509	49.1222	49.1929	49.2599	49.3269	49.392	49.4522	49.5123	49.5729	49.6272	49.6801	49.733	49.7859	49.8344	49.8805	49.9258	49.9711	50.014	50.0523	50.0907	50.129	50.1673	50.2012	50.2328	50.2644	50.2969	50.3294	50.3595	50.3856	50.4117	50.4378	50.4639	50.49	50.5159	50.5359	50.5559	50.5759	50.5959
249	47.7065	47.8634	48.0114	48.1513	48.2824	48.4105	48.5279	48.6455	48.7574	48.867	48.9765	49.0478	49.1192	49.1899	49.2569	49.3239	49.389	49.4491	49.5093	49.5699	49.6242	49.6771	49.73	49.783	49.8315	49.8777	49.923	49.9683	50.0112	50.0496	50.0879	50.1263	50.1647	50.1986	50.2302	50.2619	50.2944	50.3269	50.3571	50.3832	50.4094	50.4355	50.4616	50.4878	50.5136	50.5337	50.5537	50.5738	50.5938
250	47.7035	47.8603	48.0084	48.1482	48.2794	48.4074	48.5248	48.6424	48.7543	48.8639	48.9734	49.0448	49.1161	49.1868	49.2538	49.3208	49.3859	49.4461	49.5063	49.5669	49.6212	49.6742	49.7271	49.7801	49.8286	49.8748	49.9201	49.9655	50.0084	50.0468	50.0852	50.1236	50.162	50.196	50.2277	50.2593	50.2919	50.3245	50.3546	50.3808	50.407	50.4332	50.4594	50.4855	50.5114	50.5315	50.5516	50.5717	50.5917
251	47.7005	47.8573	48.0054	48.1452	48.2763	48.4043	48.5217	48.6393	48.7512	48.8608	48.9703	49.0417	49.113	49.1837	49.2507	49.3178	49.3829	49.4431	49.5033	49.5639	49.6182	49.6712	49.7242	49.7772	49.8257	49.8719	49.9173	49.9627	50.0057	50.0441	50.0825	50.121	50.1594	50.1934	50.2251	50.2568	50.2894	50.322	50.3522	50.3784	50.4046	50.4308	50.4571	50.4833	50.5092	50.5293	50.5494	50.5696	50.5897
252	47.6975	47.8543	48.0023	48.1421	48.2732	48.4013	48.5187	48.6362	48.7481	48.8577	48.9672	49.0386	49.1099	49.1806	49.2477	49.3147	49.3798	49.4401	49.5003	49.5609	49.6153	49.6683	49.7213	49.7743	49.8229	49.8691	49.9145	49.9599	50.0029	50.0414	50.0798	50.1183	50.1567	50.1908	50.2225	50.2542	50.2869	50.3195	50.3498	50.376	50.4023	50.4285	50.4548	50.481	50.507	50.5271	50.5473	50.5674	50.5876
253	47.6945	47.8513	47.9993	48.1391	48.2702	48.3982	48.5156	48.6331	48.7451	48.8546	48.9642	49.0355	49.1068	49.1776	49.2446	49.3117	49.3768	49.437	49.4973	49.5579	49.6123	49.6653	49.7183	49.7713	49.82	49.8662	49.9117	49.9571	50.0001	50.0386	50.0771	50.1156	50.1541	50.1881	50.2199	50.2517	50.2844	50.317	50.3473	50.3736	50.3999	50.4262	50.4525	50.4788	50.5048	50.525	50.5451	50.5653	50.5855
254	47.6915	47.8483	47.9962	48.136	48.2671	48.3951	48.5125	48.6301	48.742	48.8515	48.9611	49.0324	49.1037	49.1745	49.2415	49.3086	49.3738	49.434	49.4942	49.5549	49.6093	49.6624	49.7154	49.7684	49.8171	49.8634	49.9088	49.9543	49.9974	50.0359	50.0744	50.1129	50.1514	50.1855	50.2173	50.2491	50.2818	50.3146	50.3449	50.3712	50.3975	50.4239	50.4502	50.4765	50.5025	50.5228	50.543	50.5632	50.5834
255	47.6885	47.8453	47.9932	48.133	48.2641	48.392	48.5094	48.627	48.7389	48.8484	48.958	49.0293	49.1007	49.1714	49.2385	49.3055	49.3707	49.431	49.4912	49.5519	49.6063	49.6594	49.7125	49.7655	49.8142	49.8605	49.906	49.9515	49.9946	50.0331	50.0717	50.1102	50.1488	50.1829	50.2148	50.2466	50.2793	50.3121	50.3424	50.3688	50.3952	50.4215	50.4479	50.4742	50.5003	50.5206	50.5408	50.5611	50.5814
256	47.6855	47.8422	47.9902	48.1299	48.261	48.389	48.5063	48.6239	48.7358	48.8453	48.9549	49.0262	49.0976	49.1683	49.2354	49.3025	49.3677	49.4279	49.4882	49.5489	49.6034	49.6565	49.7095	49.7626	49.8113	49.8577	49.9032	49.9487	49.9918	50.0304	50.069	50.1076	50.1461	50.1803	50.2122	50.2441	50.2768	50.3096	50.34	50.3664	50.3928	50.4192	50.4456	50.472	50.4981	50.5184	50.5387	50.559	50.5793
257	47.6825	47.8392	47.9871	48.1269	48.2579	48.3859	48.5033	48.6208	48.7327	48.8422	48.9518	49.0231	49.0945	49.1653	49.2323	49.2994	49.3646	49.4249	49.4852	49.5459	49.6004	49.6535	49.7066	49.7597	49.8084	49.8548	49.9004	49.9459	49.9891	50.0277	50.0663	50.1049	50.1435	50.1777	50.2096	50.2415	50.2743	50.3071	50.3376	50.364	50.3904	50.4169	50.4433	50.4697	50.4959	50.5162	50.5366	50.5569	50.5772
258	47.6795	47.8362	47.9841	48.1238	48.2549	48.3828	48.5002	48.6177	48.7296	48.8391	48.9487	49.0201	49.0914	49.1622	49.2293	49.2964	49.3616	49.4219	49.4822	49.5429	49.5974	49.6506	49.7037	49.7568	49.8056	49.852	49.8975	49.9431	49.9863	50.0249	50.0636	50.1022	50.1408	50.1751	50.207	50.239	50.2718	50.3047	50.3351	50.3616	50.3881	50.4145	50.441	50.4675	50.4937	50.514	50.5344	50.5548	50.5751
259	47.6765	47.8332	47.9811	48.1208	48.2518	48.3797	48.4971	48.6146	48.7265	48.8361	48.9456	49.017	49.0883	49.1591	49.2262	49.2933	49.3585	49.4189	49.4792	49.5399	49.5944	49.6476	49.7008	49.7539	49.8027	49.8491	49.8947	49.9403	49.9835	50.0222	50.0609	50.0995	50.1382	50.1725	50.2044	50.2364	50.2693	50.3022	50.3327	50.3592	50.3857	50.4122	50.4387	50.4652	50.4914	50.5119	50.5323	50.5527	50.5731
260	47.6735	47.8302	47.978	48.1177	48.2487	48.3767	48.494	48.6115	48.7234	48.833	48.9425	49.0139	49.0853	49.156	49.2231	49.2903	49.3555	49.4158	49.4762	49.5369	49.5915	49.6446	49.6978	49.751	49.7998	49.8462	49.8919	49.9375	49.9807	50.0194	50.0581	50.0969	50.1356	50.1699	50.2019	50.2339	50.2668	50.2997	50.3302	50.3568	50.3833	50.4099	50.4364	50.463	50.4892	50.5097	50.5301	50.5506	50.571
261	47.6705	47.8272	47.975	48.1147	48.2457	48.3736	48.4909	48.6084	48.7203	48.8299	48.9394	49.0108	49.0822	49.1529	49.2201	49.2872	49.3525	49.4128	49.4732	49.5339	49.5885	49.6417	49.6949	49.7481	49.7969	49.8434	49.889	49.9347	49.978	50.0167	50.0554	50.0942	50.1329	50.1672	50.1993	50.2313	50.2643	50.2972	50.3278	50.3544	50.381	50.4075	50.4341	50.4607	50.487	50.5075	50.528	50.5484	50.5689
262	47.6675	47.8241	47.972	48.1116	48.2426	48.3705	48.4879	48.6054	48.7172	48.8268	48.9363	49.0077	49.0791	49.1499	49.217	49.2841	49.3494	49.4098	49.4702	49.5309	49.5855	49.6387	49.692	49.7452	49.794	49.8405	49.8862	49.9319	49.9752	50.014	50.0527	50.0915	50.1303	50.1646	50.1967	50.2288	50.2618	50.2948	50.3254	50.352	50.3786	50.4052	50.4318	50.4584	50.4848	50.5053	50.5258	50.5463	50.5669
263	47.6646	47.8211	47.9689	48.1086	48.2395	48.3674	48.4848	48.6023	48.7142	48.8237	48.9332	49.0046	49.076	49.1468	49.2139	49.2811	49.3464	49.4068	49.4671	49.5279	49.5826	49.6358	49.689	49.7423	49.7912	49.8377	49.8834	49.9291	49.9724	50.0112	50.05	50.0888	50.1276	50.162	50.1941	50.2262	50.2593	50.2923	50.3229	50.3496	50.3762	50.4029	50.4295	50.4562	50.4826	50.5031	50.5237	50.5442	50.5648
264	47.6616	47.8181	47.9659	48.1055	48.2365	48.3644	48.4817	48.5992	48.7111	48.8206	48.9301	49.0015	49.0729	49.1437	49.2109	49.278	49.3433	49.4037	49.4641	49.5249	49.5796	49.6328	49.6861	49.7394	49.7883	49.8348	49.8806	49.9263	49.9697	50.0085	50.0473	50.0861	50.125	50.1594	50.1916	50.2237	50.2568	50.2898	50.3205	50.3472	50.3739	50.4006	50.4272	50.4539	50.4803	50.5009	50.5215	50.5421	50.5627
265	47.6586	47.8151	47.9629	48.1025	48.2334	48.3613	48.4786	48.5961	48.708	48.8175	48.9271	48.9984	49.0698	49.1406	49.2078	49.275	49.3403	49.4007	49.4611	49.5219	49.5766	49.6299	49.6832	49.7365	49.7854	49.832	49.8777	49.9235	49.9669	50.0057	50.0446	50.0835	50.1223	50.1568	50.189	50.2212	50.2542	50.2873	50.318	50.3448	50.3715	50.3982	50.425	50.4517	50.4781	50.4988	50.5194	50.54	50.5606
266	47.6556	47.8121	47.9598	48.0994	48.2304	48.3582	48.4755	48.593	48.7049	48.8144	48.924	48.9954	49.0668	49.1376	49.2047	49.2719	49.3372	49.3977	49.4581	49.5189	49.5736	49.6269	49.6802	49.7336	49.7825	49.8291	49.8749	49.9207	49.9641	50.003	50.0419	50.0808	50.1197	50.1542	50.1864	50.2186	50.2517	50.2849	50.3156	50.3424	50.3691	50.3959	50.4227	50.4494	50.4759	50.4966	50.5172	50.5379	50.5586
267	47.6526	47.8091	47.9568	48.0964	48.2273	48.3551	48.4725	48.5899	48.7018	48.8113	48.9209	48.9923	49.0637	49.1345	49.2017	49.2689	49.3342	49.3946	49.4551	49.5159	49.5707	49.624	49.6773	49.7306	49.7796	49.8263	49.8721	49.9179	49.9613	50.0003	50.0392	50.0781	50.117	50.1516	50.1838	50.2161	50.2492	50.2824	50.3131	50.34	50.3668	50.3936	50.4204	50.4472	50.4737	50.4944	50.5151	50.5358	50.5565
268	47.6496	47.806	47.9538	48.0933	48.2242	48.3521	48.4694	48.5868	48.6987	48.8082	48.9178	48.9892	49.0606	49.1314	49.1986	49.2658	49.3311	49.3916	49.4521	49.513	49.5677	49.621	49.6744	49.7277	49.7767	49.8234	49.8692	49.9151	49.9586	49.9975	50.0365	50.0754	50.1144	50.149	50.1812	50.2135	50.2467	50.2799	50.3107	50.3376	50.3644	50.3912	50.4181	50.4449	50.4715	50.4922	50.5129	50.5337	50.5544
269	47.6466	47.803	47.9507	48.0903	48.2212	48.349	48.4663	48.5837	48.6956	48.8051	48.9147	48.9861	49.0575	49.1283	49.1955	49.2628	49.3281	49.3886	49.4491	49.51	49.5647	49.6181	49.6715	49.7248	49.7739	49.8205	49.8664	49.9123	49.9558	49.9948	50.0338	50.0728	50.1117	50.1463	50.1787	50.211	50.2442	50.2774	50.3083	50.3351	50.362	50.3889	50.4158	50.4427	50.4692	50.49	50.5108	50.5316	50.5523
270	47.6436	47.8	47.9477	48.0872	48.2181	48.3459	48.4632	48.5807	48.6925	48.8021	48.9116	48.983	49.0544	49.1252	49.1925	49.2597	49.3251	49.3856	49.4461	49.507	49.5617	49.6151	49.6685	49.7219	49.771	49.8177	49.8636	49.9095	49.953	49.992	50.0311	50.0701	50.1091	50.1437	50.1761	50.2084	50.2417	50.2749	50.3058	50.3327	50.3597	50.3866	50.4135	50.4404	50.467	50.4878	50.5086	50.5295	50.5503
271	47.6406	47.797	47.9446	48.0842	48.215	48.3428	48.4601	48.5776	48.6894	48.799	48.9085	48.9799	49.0513	49.1222	49.1894	49.2566	49.322	49.3825	49.4431	49.504	49.5588	49.6122	49.6656	49.719	49.7681	49.8148	49.8608	49.9067	49.9503	49.9893	50.0284	50.0674	50.1064	50.1411	50.1735	50.2059	50.2392	50.2725	50.3034	50.3303	50.3573	50.3842	50.4112	50.4381	50.4648	50.4857	50.5065	50.5273	50.5482
272	47.6376	47.794	47.9416	48.0811	48.212	48.3398	48.457	48.5745	48.6863	48.7959	48.9054	48.9768	49.0483	49.1191	49.1863	49.2536	49.319	49.3795	49.44	49.501	49.5558	49.6092	49.6627	49.7161	49.7652	49.812	49.8579	49.9039	49.9475	49.9866	50.0256	50.0647	50.1038	50.1385	50.1709	50.2033	50.2367	50.27	50.3009	50.3279	50.3549	50.3819	50.4089	50.4359	50.4626	50.4835	50.5044	50.5252	50.5461
273	47.6346	47.7909	47.9386	48.0781	48.2089	48.3367	48.454	48.5714	48.6832	48.7928	48.9023	48.9737	49.0452	49.116	49.1833	49.2505	49.3159	49.3765	49.437	49.498	49.5528	49.6063	49.6597	49.7132	49.7623	49.8091	49.8551	49.9011	49.9447	49.9838	50.0229	50.062	50.1012	50.1359	50.1683	50.2008	50.2342	50.2675	50.2985	50.3255	50.3526	50.3796	50.4066	50.4336	50.4604	50.4813	50.5022	50.5231	50.544
274	47.6316	47.7879	47.9355	48.075	48.2058	48.3336	48.4509	48.5683	48.6802	48.7897	48.8992	48.9707	49.0421	49.1129	49.1802	49.2475	49.3129	49.3734	49.434	49.495	49.5498	49.6033	49.6568	49.7103	49.7595	49.8063	49.8523	49.8983	49.942	49.9811	50.0202	50.0594	50.0985	50.1333	50.1658	50.1983	50.2317	50.265	50.2961	50.3231	50.3502	50.3772	50.4043	50.4314	50.4581	50.4791	50.5001	50.521	50.542
275	47.6286	47.7849	47.9325	48.0719	48.2028	48.3305	48.4478	48.5652	48.6771	48.7866	48.8961	48.9676	49.039	49.1099	49.1771	49.2444	49.3098	49.3704	49.431	49.492	49.5469	49.6004	49.6539	49.7074	49.7566	49.8034	49.8495	49.8955	49.9392	49.9783	50.0175	50.0567	50.0959	50.1307	50.1632	50.1957	50.2291	50.2626	50.2936	50.3207	50.3478	50.3749	50.402	50.4291	50.4559	50.4769	50.4979	50.5189	50.5399
276	47.6256	47.7819	47.9295	48.0689	48.1997	48.3275	48.4447	48.5621	48.674	48.7835	48.893	48.9645	49.0359	49.1068	49.1741	49.2414	49.3068	49.3674	49.428	49.489	49.5439	49.5974	49.651	49.7045	49.7537	49.8006	49.8466	49.8927	49.9364	49.9756	50.0148	50.054	50.0932	50.1281	50.1606	50.1932	50.2266	50.2601	50.2912	50.3183	50.3455	50.3726	50.3997	50.4269	50.4537	50.4747	50.4958	50.5168	50.5378
277	47.6226	47.7789	47.9264	48.0658	48.1967	48.3244	48.4416	48.559	48.6709	48.7804	48.89	48.9614	49.0328	49.1037	49.171	49.2383	49.3038	49.3644	49.425	49.486	49.5409	49.5945	49.648	49.7016	49.7508	49.7977	49.8438	49.8899	49.9336	49.9729	50.0121	50.0513	50.0906	50.1254	50.158	50.1906	50.2241	50.2576	50.2887	50.3159	50.3431	50.3703	50.3974	50.4246	50.4515	50.4726	50.4936	50.5147	50.5357
278	47.6196	47.7759	47.9234	48.0628	48.1936	48.3213	48.4386	48.556	48.6678	48.7773	48.8869	48.9583	49.0298	49.1006	49.1679	49.2353	49.3007	49.3613	49.422	49.483	49.5379	49.5915	49.6451	49.6987	49.7479	49.7948	49.841	49.8871	49.9309	49.9701	50.0094	50.0486	50.0879	50.1228	50.1554	50.1881	50.2216	50.2551	50.2863	50.3135	50.3407	50.3679	50.3951	50.4223	50.4493	50.4704	50.4915	50.5126	50.5337
279	47.6166	47.7728	47.9204	48.0597	48.1905	48.3182	48.4355	48.5529	48.6647	48.7742	48.8838	48.9552	49.0267	49.0975	49.1649	49.2322	49.2977	49.3583	49.419	49.48	49.535	49.5886	49.6422	49.6958	49.745	49.792	49.8381	49.8843	49.9281	49.9674	50.0067	50.046	50.0853	50.1202	50.1529	50.1855	50.2191	50.2527	50.2839	50.3111	50.3384	50.3656	50.3928	50.4201	50.4471	50.4682	50.4893	50.5105	50.5316
280	47.6136	47.7698	47.9173	48.0567	48.1875	48.3152	48.4324	48.5498	48.6616	48.7711	48.8807	48.9521	49.0236	49.0945	49.1618	49.2291	49.2946	49.3553	49.4159	49.477	49.532	49.5856	49.6392	49.6929	49.7422	49.7891	49.8353	49.8815	49.9253	49.9647	50.004	50.0433	50.0826	50.1176	50.1503	50.183	50.2166	50.2502	50.2814	50.3087	50.336	50.3633	50.3905	50.4178	50.4448	50.466	50.4872	50.5083	50.5295
281	47.6106	47.7668	47.9143	48.0536	48.1844	48.3121	48.4293	48.5467	48.6585	48.7681	48.8776	48.949	49.0205	49.0914	49.1587	49.2261	49.2916	49.3523	49.4129	49.474	49.529	49.5827	49.6363	49.69	49.7393	49.7863	49.8325	49.8787	49.9226	49.9619	50.0013	50.0406	50.08	50.115	50.1477	50.1804	50.2141	50.2477	50.279	50.3063	50.3336	50.3609	50.3883	50.4156	50.4426	50.4638	50.485	50.5062	50.5274
282	47.6076	47.7638	47.9113	48.0506	48.1813	48.309	48.4262	48.5436	48.6554	48.765	48.8745	48.946	49.0174	49.0883	49.1557	49.223	49.2885	49.3492	49.4099	49.471	49.526	49.5797	49.6334	49.687	49.7364	49.7834	49.8297	49.8759	49.9198	49.9592	49.9986	50.0379	50.0773	50.1124	50.1451	50.1779	50.2116	50.2452	50.2765	50.3039	50.3312	50.3586	50.386	50.4133	50.4404	50.4616	50.4829	50.5041	50.5254
283	47.6046	47.7608	47.9082	48.0475	48.1783	48.306	48.4232	48.5405	48.6523	48.7619	48.8714	48.9429	49.0143	49.0852	49.1526	49.22	49.2855	49.3462	49.4069	49.468	49.5231	49.5768	49.6304	49.6841	49.7335	49.7806	49.8268	49.8731	49.917	49.9564	49.9958	50.0353	50.0747	50.1098	50.1426	50.1754	50.2091	50.2428	50.2741	50.3015	50.3289	50.3563	50.3837	50.4111	50.4382	50.4595	50.4807	50.502	50.5233
284	47.6016	47.7578	47.9052	48.0445	48.1752	48.3029	48.4201	48.5374	48.6493	48.7588	48.8683	48.9398	49.0113	49.0822	49.1495	49.2169	49.2824	49.3432	49.4039	49.465	49.5201	49.5738	49.6275	49.6812	49.7306	49.7777	49.824	49.8703	49.9142	49.9537	49.9931	50.0326	50.072	50.1072	50.14	50.1728	50.2066	50.2403	50.2717	50.2991	50.3265	50.3539	50.3814	50.4088	50.436	50.4573	50.4786	50.4999	50.5212
285	47.5986	47.7547	47.9021	48.0414	48.1721	48.2998	48.417	48.5343	48.6462	48.7557	48.8652	48.9367	49.0082	49.0791	49.1465	49.2139	49.2794	49.3401	49.4009	49.462	49.5171	49.5709	49.6246	49.6783	49.7278	49.7749	49.8212	49.8675	49.9115	49.951	49.9904	50.0299	50.0694	50.1045	50.1374	50.1703	50.204	50.2378	50.2692	50.2967	50.3241	50.3516	50.3791	50.4065	50.4337	50.4551	50.4764	50.4978	50.5191
286	47.5956	47.7517	47.8991	48.0384	48.1691	48.2967	48.4139	48.5313	48.6431	48.7526	48.8621	48.9336	49.0051	49.076	49.1434	49.2108	49.2764	49.3371	49.3979	49.459	49.5141	49.5679	49.6217	49.6754	49.7249	49.772	49.8184	49.8647	49.9087	49.9482	49.9877	50.0272	50.0667	50.1019	50.1348	50.1677	50.2015	50.2353	50.2668	50.2943	50.3218	50.3493	50.3768	50.4043	50.4315	50.4529	50.4743	50.4957	50.5171
287	47.5926	47.7487	47.8961	48.0353	48.166	48.2937	48.4108	48.5282	48.64	48.7495	48.859	48.9305	49.002	49.0729	49.1403	49.2077	49.2733	49.3341	49.3949	49.456	49.5112	49.5649	49.6187	49.6725	49.722	49.7691	49.8155	49.8619	49.9059	49.9455	49.985	50.0245	50.0641	50.0993	50.1322	50.1652	50.199	50.2329	50.2643	50.2919	50.3194	50.347	50.3745	50.402	50.4293	50.4507	50.4721	50.4936	50.515
288	47.5897	47.7457	47.893	48.0323	48.163	48.2906	48.4078	48.5251	48.6369	48.7464	48.8559	48.9274	48.9989	49.0699	49.1373	49.2047	49.2703	49.3311	49.3919	49.453	49.5082	49.562	49.6158	49.6696	49.7191	49.7663	49.8127	49.8591	49.9032	49.9427	49.9823	50.0219	50.0615	50.0967	50.1297	50.1626	50.1965	50.2304	50.2619	50.2895	50.317	50.3446	50.3722	50.3998	50.4271	50.4485	50.47	50.4915	50.5129
289	47.5867	47.7427	47.89	48.0292	48.1599	48.2875	48.4047	48.522	48.6338	48.7433	48.8528	48.9243	48.9959	49.0668	49.1342	49.2016	49.2672	49.328	49.3888	49.45	49.5052	49.559	49.6129	49.6667	49.7162	49.7634	49.8099	49.8563	49.9004	49.94	49.9796	50.0192	50.0588	50.0941	50.1271	50.1601	50.194	50.2279	50.2595	50.2871	50.3147	50.3423	50.3699	50.3975	50.4249	50.4464	50.4679	50.4894	50.5109
290	47.5837	47.7397	47.887	48.0262	48.1568	48.2844	48.4016	48.5189	48.6307	48.7402	48.8498	48.9213	48.9928	49.0637	49.1311	49.1986	49.2642	49.325	49.3858	49.4471	49.5022	49.5561	49.6099	49.6638	49.7133	49.7606	49.807	49.8535	49.8976	49.9373	49.9769	50.0165	50.0562	50.0915	50.1245	50.1575	50.1915	50.2254	50.257	50.2847	50.3123	50.34	50.3676	50.3953	50.4226	50.4442	50.4657	50.4872	50.5088
291	47.5807	47.7366	47.8839	48.0231	48.1538	48.2814	48.3985	48.5158	48.6276	48.7371	48.8467	48.9182	48.9897	49.0606	49.1281	49.1955	49.2611	49.322	49.3828	49.4441	49.4993	49.5531	49.607	49.6609	49.7105	49.7577	49.8042	49.8507	49.8949	49.9345	49.9742	50.0138	50.0535	50.0889	50.1219	50.155	50.189	50.223	50.2546	50.2823	50.3099	50.3376	50.3653	50.393	50.4204	50.442	50.4636	50.4851	50.5067
292	47.5777	47.7336	47.8809	48.0201	48.1507	48.2783	48.3954	48.5127	48.6245	48.7341	48.8436	48.9151	48.9866	49.0575	49.125	49.1925	49.2581	49.319	49.3798	49.4411	49.4963	49.5502	49.6041	49.658	49.7076	49.7549	49.8014	49.8479	49.8921	49.9318	49.9715	50.0112	50.0509	50.0862	50.1193	50.1525	50.1865	50.2205	50.2521	50.2798	50.3076	50.3353	50.363	50.3907	50.4182	50.4398	50.4614	50.483	50.5046
293	47.5747	47.7306	47.8779	48.017	48.1476	48.2752	48.3923	48.5096	48.6214	48.731	48.8405	48.912	48.9835	49.0545	49.1219	49.1894	49.2551	49.3159	49.3768	49.4381	49.4933	49.5472	49.6012	49.6551	49.7047	49.752	49.7986	49.8451	49.8893	49.929	49.9688	50.0085	50.0482	50.0836	50.1168	50.1499	50.184	50.218	50.2497	50.2774	50.3052	50.333	50.3607	50.3885	50.416	50.4376	50.4593	50.4809	50.5026
294	47.5717	47.7276	47.8748	48.014	48.1446	48.2721	48.3893	48.5066	48.6183	48.7279	48.8374	48.9089	48.9804	49.0514	49.1189	49.1864	49.252	49.3129	49.3738	49.4351	49.4903	49.5443	49.5982	49.6522	49.7018	49.7492	49.7957	49.8423	49.8865	49.9263	49.966	50.0058	50.0456	50.081	50.1142	50.1474	50.1815	50.2155	50.2473	50.275	50.3028	50.3306	50.3584	50.3862	50.4138	50.4354	50.4571	50.4788	50.5005
295	47.5687	47.7246	47.8718	48.0109	48.1415	48.2691	48.3862	48.5035	48.6153	48.7248	48.8343	48.9058	48.9774	49.0483	49.1158	49.1833	49.249	49.3099	49.3708	49.4321	49.4874	49.5413	49.5953	49.6493	49.6989	49.7463	49.7929	49.8395	49.8838	49.9236	49.9633	50.0031	50.0429	50.0784	50.1116	50.1448	50.1789	50.2131	50.2448	50.2726	50.3005	50.3283	50.3561	50.384	50.4115	50.4333	50.455	50.4767	50.4984
296	47.5657	47.7215	47.8688	48.0079	48.1384	48.266	48.3831	48.5004	48.6122	48.7217	48.8312	48.9027	48.9743	49.0452	49.1127	49.1802	49.2459	49.3068	49.3678	49.4291	49.4844	49.5384	49.5924	49.6464	49.6961	49.7434	49.7901	49.8367	49.881	49.9208	49.9606	50.0004	50.0403	50.0758	50.109	50.1423	50.1764	50.2106	50.2424	50.2702	50.2981	50.326	50.3538	50.3817	50.4093	50.4311	50.4528	50.4746	50.4963
297	47.5627	47.7185	47.8657	48.0048	48.1354	48.2629	48.38	48.4973	48.6091	48.7186	48.8281	48.8997	48.9712	49.0422	49.1097	49.1772	49.2429	49.3038	49.3647	49.4261	49.4814	49.5354	49.5894	49.6434	49.6932	49.7406	49.7873	49.8339	49.8782	49.9181	49.9579	49.9978	50.0376	50.0732	50.1065	50.1397	50.1739	50.2081	50.2399	50.2678	50.2957	50.3236	50.3516	50.3795	50.4071	50.4289	50.4507	50.4725	50.4943
298	47.5597	47.7155	47.8627	48.0018	48.1323	48.2598	48.3769	48.4942	48.606	48.7155	48.825	48.8966	48.9681	49.0391	49.1066	49.1741	49.2398	49.3008	49.3617	49.4231	49.4784	49.5325	49.5865	49.6405	49.6903	49.7377	49.7844	49.8311	49.8755	49.9153	49.9552	49.9951	50.035	50.0706	50.1039	50.1372	50.1714	50.2056	50.2375	50.2654	50.2934	50.3213	50.3493	50.3772	50.4049	50.4267	50.4485	50.4704	50.4922
299	47.5567	47.7125	47.8596	47.9987	48.1293	48.2568	48.3739	48.4911	48.6029	48.7124	48.8219	48.8935	48.965	49.036	49.1035	49.1711	49.2368	49.2978	49.3587	49.4201	49.4755	49.5295	49.5836	49.6376	49.6874	49.7349	49.7816	49.8283	49.8727	49.9126	49.9525	49.9924	50.0323	50.068	50.1013	50.1346	50.1689	50.2032	50.2351	50.263	50.291	50.319	50.347	50.375	50.4027	50.4245	50.4464	50.4682	50.4901
300	47.5537	47.7095	47.8566	47.9957	48.1262	48.2537	48.3708	48.488	48.5998	48.7093	48.8188	48.8904	48.9619	49.0329	49.1005	49.168	49.2337	49.2947	49.3557	49.4171	49.4725	49.5266	49.5806	49.6347	49.6845	49.732	49.7788	49.8255	49.8699	49.9099	49.9498	49.9897	50.0297	50.0653	50.0987	50.1321	50.1664	50.2007	50.2326	50.2606	50.2886	50.3167	50.3447	50.3727	50.4004	50.4223	50.4442	50.4661	50.488
301	47.5507	47.7065	47.8536	47.9926	48.1231	48.2506	48.3677	48.4849	48.5967	48.7062	48.8157	48.8873	48.9589	49.0298	49.0974	49.165	49.2307	49.2917	49.3527	49.4141	49.4695	49.5236	49.5777	49.6318	49.6816	49.7292	49.7759	49.8227	49.8672	49.9071	49.9471	49.9871	50.0271	50.0627	50.0961	50.1295	50.1639	50.1982	50.2302	50.2582	50.2863	50.3143	50.3424	50.3704	50.3982	50.4202	50.4421	50.464	50.486
302	47.5477	47.7034	47.8505	47.9896	48.1201	48.2475	48.3646	48.4819	48.5936	48.7031	48.8127	48.8842	48.9558	49.0268	49.0943	49.1619	49.2277	49.2887	49.3497	49.4111	49.4666	49.5207	49.5748	49.6289	49.6788	49.7263	49.7731	49.8199	49.8644	49.9044	49.9444	49.9844	50.0244	50.0601	50.0936	50.127	50.1614	50.1957	50.2277	50.2558	50.2839	50.312	50.3401	50.3682	50.396	50.418	50.4399	50.4619	50.4839
303	47.5447	47.7004	47.8475	47.9865	48.117	48.2445	48.3615	48.4788	48.5905	48.7	48.8096	48.8811	48.9527	49.0237	49.0913	49.1589	49.2246	49.2856	49.3467	49.4081	49.4636	49.5177	49.5719	49.626	49.6759	49.7235	49.7703	49.8171	49.8616	49.9016	49.9417	49.9817	50.0218	50.0575	50.091	50.1245	50.1589	50.1933	50.2253	50.2534	50.2815	50.3097	50.3378	50.3659	50.3938	50.4158	50.4378	50.4598	50.4818
304	47.5417	47.6974	47.8445	47.9835	48.1139	48.2414	48.3585	48.4757	48.5874	48.697	48.8065	48.878	48.9496	49.0206	49.0882	49.1558	49.2216	49.2826	49.3437	49.4051	49.4606	49.5148	49.5689	49.6231	49.673	49.7206	49.7675	49.8143	49.8588	49.8989	49.939	49.979	50.0191	50.0549	50.0884	50.1219	50.1564	50.1908	50.2229	50.251	50.2792	50.3073	50.3355	50.3637	50.3916	50.4136	50.4356	50.4577	50.4797
305	47.5387	47.6944	47.8414	47.9804	48.1109	48.2383	48.3554	48.4726	48.5844	48.6939	48.8034	48.875	48.9465	49.0175	49.0851	49.1527	49.2185	49.2796	49.3407	49.4021	49.4576	49.5118	49.566	49.6202	49.6701	49.7177	49.7646	49.8115	49.8561	49.8962	49.9362	49.9763	50.0165	50.0523	50.0858	50.1194	50.1538	50.1883	50.2204	50.2486	50.2768	50.305	50.3332	50.3614	50.3893	50.4114	50.4335	50.4556	50.4777
306	47.5357	47.6914	47.8384	47.9774	48.1078	48.2352	48.3523	48.4695	48.5813	48.6908	48.8003	48.8719	48.9434	49.0145	49.0821	49.1497	49.2155	49.2766	49.3376	49.3991	49.4547	49.5089	49.5631	49.6173	49.6672	49.7149	49.7618	49.8087	49.8533	49.8934	49.9335	49.9737	50.0138	50.0497	50.0832	50.1168	50.1513	50.1858	50.218	50.2462	50.2744	50.3027	50.3309	50.3592	50.3871	50.4092	50.4314	50.4535	50.4756
307	47.5327	47.6884	47.8354	47.9743	48.1047	48.2322	48.3492	48.4664	48.5782	48.6877	48.7972	48.8688	48.9404	49.0114	49.079	49.1466	49.2124	49.2735	49.3346	49.3961	49.4517	49.5059	49.5601	49.6144	49.6643	49.712	49.759	49.8059	49.8505	49.8907	49.9308	49.971	50.0112	50.0471	50.0807	50.1143	50.1488	50.1834	50.2155	50.2438	50.2721	50.3003	50.3286	50.3569	50.3849	50.4071	50.4292	50.4514	50.4735
308	47.5297	47.6853	47.8323	47.9713	48.1017	48.2291	48.3461	48.4633	48.5751	48.6846	48.7941	48.8657	48.9373	49.0083	49.0759	49.1436	49.2094	49.2705	49.3316	49.3931	49.4487	49.503	49.5572	49.6115	49.6615	49.7092	49.7561	49.8031	49.8478	49.8879	49.9281	49.9683	50.0085	50.0444	50.0781	50.1117	50.1463	50.1809	50.2131	50.2414	50.2697	50.298	50.3263	50.3546	50.3827	50.4049	50.4271	50.4493	50.4714
309	47.5267	47.6823	47.8293	47.9682	48.0986	48.226	48.3431	48.4602	48.572	48.6815	48.791	48.8626	48.9342	49.0052	49.0729	49.1405	49.2064	49.2675	49.3286	49.3901	49.4457	49.5	49.5543	49.6086	49.6586	49.7063	49.7533	49.8003	49.845	49.8852	49.9254	49.9656	50.0059	50.0418	50.0755	50.1092	50.1438	50.1784	50.2107	50.239	50.2673	50.2957	50.324	50.3524	50.3805	50.4027	50.4249	50.4471	50.4694
310	47.5237	47.6793	47.8263	47.9652	48.0956	48.2229	48.34	48.4572	48.5689	48.6784	48.7879	48.8595	48.9311	49.0022	49.0698	49.1375	49.2033	49.2645	49.3256	49.3871	49.4428	49.4971	49.5514	49.6057	49.6557	49.7035	49.7505	49.7975	49.8422	49.8825	49.9227	49.9629	50.0032	50.0392	50.0729	50.1066	50.1413	50.1759	50.2082	50.2366	50.265	50.2934	50.3217	50.3501	50.3782	50.4005	50.4228	50.445	50.4673
311	47.5207	47.6763	47.8232	47.9621	48.0925	48.2199	48.3369	48.4541	48.5658	48.6753	48.7848	48.8564	48.928	48.9991	49.0667	49.1344	49.2003	49.2614	49.3226	49.3841	49.4398	49.4941	49.5484	49.6027	49.6528	49.7006	49.7477	49.7947	49.8394	49.8797	49.92	49.9603	50.0006	50.0366	50.0704	50.1041	50.1388	50.1735	50.2058	50.2342	50.2626	50.291	50.3194	50.3479	50.376	50.3983	50.4206	50.4429	50.4652
312	47.5177	47.6733	47.8202	47.959	48.0894	48.2168	48.3338	48.451	48.5627	48.6722	48.7817	48.8533	48.9249	48.996	49.0637	49.1313	49.1972	49.2584	49.3196	49.3812	49.4368	49.4912	49.5455	49.5998	49.6499	49.6978	49.7448	49.7919	49.8367	49.877	49.9173	49.9576	49.9979	50.034	50.0678	50.1016	50.1363	50.171	50.2033	50.2318	50.2602	50.2887	50.3172	50.3456	50.3738	50.3961	50.4185	50.4408	50.4631
313	47.5148	47.6703	47.8171	47.956	48.0864	48.2137	48.3307	48.4479	48.5596	48.6691	48.7786	48.8503	48.9219	48.9929	49.0606	49.1283	49.1942	49.2554	49.3166	49.3782	49.4338	49.4882	49.5426	49.5969	49.6471	49.6949	49.742	49.7891	49.8339	49.8742	49.9146	49.9549	49.9953	50.0314	50.0652	50.099	50.1338	50.1685	50.2009	50.2294	50.2579	50.2864	50.3149	50.3434	50.3716	50.394	50.4163	50.4387	50.4611
314	47.5118	47.6672	47.8141	47.9529	48.0833	48.2106	48.3276	48.4448	48.5565	48.666	48.7755	48.8472	48.9188	48.9898	49.0575	49.1252	49.1911	49.2523	49.3136	49.3752	49.4309	49.4852	49.5396	49.594	49.6442	49.692	49.7392	49.7863	49.8311	49.8715	49.9119	49.9522	49.9927	50.0288	50.0626	50.0965	50.1313	50.166	50.1985	50.227	50.2555	50.284	50.3126	50.3411	50.3694	50.3918	50.4142	50.4366	50.459
315	47.5088	47.6642	47.8111	47.9499	48.0802	48.2076	48.3246	48.4417	48.5535	48.663	48.7725	48.8441	48.9157	48.9868	49.0545	49.1222	49.1881	49.2493	49.3105	49.3722	49.4279	49.4823	49.5367	49.5911	49.6413	49.6892	49.7364	49.7835	49.8284	49.8688	49.9092	49.9496	49.99	50.0262	50.06	50.0939	50.1287	50.1636	50.196	50.2245	50.2531	50.2817	50.3103	50.3388	50.3671	50.3896	50.412	50.4345	50.4569
316	47.5058	47.6612	47.808	47.9468	48.0772	48.2045	48.3215	48.4386	48.5504	48.6599	48.7694	48.841	48.9126	48.9837	49.0514	49.1191	49.185	49.2463	49.3075	49.3692	49.4249	49.4793	49.5338	49.5882	49.6384	49.6863	49.7335	49.7807	49.8256	49.866	49.9065	49.9469	49.9874	50.0235	50.0575	50.0914	50.1262	50.1611	50.1936	50.2221	50.2508	50.2794	50.308	50.3366	50.3649	50.3874	50.4099	50.4324	50.4548
317	47.5028	47.6582	47.805	47.9438	48.0741	48.2014	48.3184	48.4355	48.5473	48.6568	48.7663	48.8379	48.9095	48.9806	49.0483	49.1161	49.182	49.2433	49.3045	49.3662	49.4219	49.4764	49.5308	49.5853	49.6355	49.6835	49.7307	49.7779	49.8228	49.8633	49.9037	49.9442	49.9847	50.0209	50.0549	50.0888	50.1237	50.1586	50.1911	50.2197	50.2484	50.277	50.3057	50.3343	50.3627	50.3852	50.4077	50.4303	50.4528
318	47.4998	47.6552	47.802	47.9407	48.071	48.1983	48.3153	48.4324	48.5442	48.6537	48.7632	48.8348	48.9065	48.9775	49.0453	49.113	49.179	49.2402	49.3015	49.3632	49.419	49.4734	49.5279	49.5824	49.6326	49.6806	49.7279	49.7751	49.8201	49.8605	49.901	49.9415	49.9821	50.0183	50.0523	50.0863	50.1212	50.1561	50.1887	50.2173	50.246	50.2747	50.3034	50.3321	50.3605	50.383	50.4056	50.4281	50.4507
319	47.4968	47.6522	47.7989	47.9377	48.068	48.1953	48.3122	48.4294	48.5411	48.6506	48.7601	48.8317	48.9034	48.9745	49.0422	49.11	49.1759	49.2372	49.2985	49.3602	49.416	49.4705	49.525	49.5795	49.6298	49.6778	49.725	49.7723	49.8173	49.8578	49.8983	49.9388	49.9794	50.0157	50.0497	50.0837	50.1187	50.1537	50.1863	50.2149	50.2437	50.2724	50.3011	50.3298	50.3583	50.3809	50.4034	50.426	50.4486
320	47.4938	47.6491	47.7959	47.9346	48.0649	48.1922	48.3092	48.4263	48.538	48.6475	48.757	48.8286	48.9003	48.9714	49.0391	49.1069	49.1729	49.2342	49.2955	49.3572	49.413	49.4675	49.5221	49.5766	49.6269	49.6749	49.7222	49.7695	49.8145	49.8551	49.8956	49.9362	49.9768	50.0131	50.0471	50.0812	50.1162	50.1512	50.1838	50.2125	50.2413	50.27	50.2988	50.3276	50.356	50.3787	50.4013	50.4239	50.4466
321	47.4908	47.6461	47.7929	47.9316	48.0619	48.1891	48.3061	48.4232	48.5349	48.6444	48.7539	48.8256	48.8972	48.9683	49.0361	49.1038	49.1698	49.2311	49.2925	49.3542	49.41	49.4646	49.5191	49.5737	49.624	49.6721	49.7194	49.7667	49.8117	49.8523	49.8929	49.9335	49.9741	50.0105	50.0446	50.0787	50.1137	50.1487	50.1814	50.2101	50.2389	50.2677	50.2965	50.3253	50.3538	50.3765	50.3992	50.4218	50.4445
322	47.4878	47.6431	47.7898	47.9285	48.0588	48.186	48.303	48.4201	48.5318	48.6413	48.7508	48.8225	48.8941	48.9652	49.033	49.1008	49.1668	49.2281	49.2895	49.3512	49.4071	49.4616	49.5162	49.5708	49.6211	49.6692	49.7166	49.7639	49.809	49.8496	49.8902	49.9308	49.9715	50.0079	50.042	50.0761	50.1112	50.1462	50.1789	50.2077	50.2366	50.2654	50.2942	50.323	50.3516	50.3743	50.397	50.4197	50.4424
323	47.4848	47.6401	47.7868	47.9255	48.0557	48.183	48.2999	48.417	48.5287	48.6382	48.7477	48.8194	48.891	48.9621	49.0299	49.0977	49.1637	49.2251	49.2864	49.3482	49.4041	49.4587	49.5133	49.5679	49.6182	49.6663	49.7137	49.7611	49.8062	49.8468	49.8875	49.9281	49.9688	50.0053	50.0394	50.0736	50.1087	50.1438	50.1765	50.2053	50.2342	50.2631	50.2919	50.3208	50.3494	50.3721	50.3949	50.4176	50.4403
324	47.4818	47.6371	47.7838	47.9224	48.0527	48.1799	48.2968	48.4139	48.5256	48.6351	48.7446	48.8163	48.888	48.9591	49.0269	49.0947	49.1607	49.2221	49.2834	49.3452	49.4011	49.4557	49.5103	49.565	49.6154	49.6635	49.7109	49.7583	49.8034	49.8441	49.8848	49.9255	49.9662	50.0026	50.0368	50.071	50.1062	50.1413	50.1741	50.2029	50.2318	50.2607	50.2896	50.3185	50.3472	50.3699	50.3927	50.4155	50.4383
325	47.4788	47.634	47.7807	47.9194	48.0496	48.1768	48.2938	48.4108	48.5225	48.632	48.7415	48.8132	48.8849	48.956	49.0238	49.0916	49.1576	49.219	49.2804	49.3422	49.3981	49.4528	49.5074	49.5621	49.6125	49.6606	49.7081	49.7555	49.8007	49.8414	49.8821	49.9228	49.9635	50	50.0343	50.0685	50.1036	50.1388	50.1716	50.2005	50.2294	50.2584	50.2873	50.3163	50.3449	50.3678	50.3906	50.4134	50.4362
326	47.4758	47.631	47.7777	47.9163	48.0465	48.1737	48.2907	48.4077	48.5195	48.629	48.7384	48.8101	48.8818	48.9529	49.0207	49.0886	49.1546	49.216	49.2774	49.3392	49.3952	49.4498	49.5045	49.5591	49.6096	49.6578	49.7053	49.7527	49.7979	49.8386	49.8794	49.9201	49.9609	49.9974	50.0317	50.0659	50.1011	50.1363	50.1692	50.1981	50.2271	50.2561	50.285	50.314	50.3427	50.3656	50.3884	50.4113	50.4341
327	47.4728	47.628	47.7746	47.9133	48.0435	48.1707	48.2876	48.4047	48.5164	48.6259	48.7354	48.807	48.8787	48.9498	49.0177	49.0855	49.1516	49.213	49.2744	49.3362	49.3922	49.4469	49.5016	49.5562	49.6067	49.6549	49.7024	49.7499	49.7951	49.8359	49.8767	49.9174	49.9582	49.9948	50.0291	50.0634	50.0986	50.1339	50.1667	50.1957	50.2247	50.2537	50.2827	50.3118	50.3405	50.3634	50.3863	50.4092	50.432
328	47.4698	47.625	47.7716	47.9102	48.0404	48.1676	48.2845	48.4016	48.5133	48.6228	48.7323	48.8039	48.8756	48.9468	49.0146	49.0825	49.1485	49.21	49.2714	49.3332	49.3892	49.4439	49.4986	49.5533	49.6038	49.6521	49.6996	49.7471	49.7924	49.8331	49.8739	49.9147	49.9556	49.9922	50.0265	50.0608	50.0961	50.1314	50.1643	50.1933	50.2223	50.2514	50.2805	50.3095	50.3383	50.3612	50.3841	50.407	50.43
329	47.4668	47.622	47.7686	47.9072	48.0373	48.1645	48.2814	48.3985	48.5102	48.6197	48.7292	48.8009	48.8725	48.9437	49.0115	49.0794	49.1455	49.2069	49.2684	49.3302	49.3862	49.441	49.4957	49.5504	49.6009	49.6492	49.6968	49.7443	49.7896	49.8304	49.8712	49.9121	49.953	49.9896	50.0239	50.0583	50.0936	50.1289	50.1619	50.1909	50.22	50.2491	50.2782	50.3073	50.3361	50.359	50.382	50.4049	50.4279
330	47.4638	47.619	47.7655	47.9041	48.0343	48.1615	48.2784	48.3954	48.5071	48.6166	48.7261	48.7978	48.8695	48.9406	49.0085	49.0763	49.1424	49.2039	49.2654	49.3272	49.3833	49.438	49.4928	49.5475	49.5981	49.6464	49.6939	49.7415	49.7868	49.8277	49.8685	49.9094	49.9503	49.987	50.0214	50.0558	50.0911	50.1264	50.1594	50.1885	50.2176	50.2467	50.2759	50.305	50.3338	50.3568	50.3798	50.4028	50.4258
331	47.4608	47.6159	47.7625	47.9011	48.0312	48.1584	48.2753	48.3923	48.504	48.6135	48.723	48.7947	48.8664	48.9375	49.0054	49.0733	49.1394	49.2009	49.2624	49.3242	49.3803	49.4351	49.4898	49.5446	49.5952	49.6435	49.6911	49.7387	49.784	49.8249	49.8658	49.9067	49.9477	49.9843	50.0188	50.0532	50.0886	50.124	50.157	50.1861	50.2152	50.2444	50.2736	50.3027	50.3316	50.3547	50.3777	50.4007	50.4237
332	47.4578	47.6129	47.7595	47.898	48.0282	48.1553	48.2722	48.3892	48.5009	48.6104	48.7199	48.7916	48.8633	48.9344	49.0023	49.0702	49.1363	49.1978	49.2593	49.3212	49.3773	49.4321	49.4869	49.5417	49.5923	49.6406	49.6883	49.7359	49.7813	49.8222	49.8631	49.904	49.945	49.9817	50.0162	50.0507	50.0861	50.1215	50.1545	50.1837	50.2129	50.2421	50.2713	50.3005	50.3294	50.3525	50.3755	50.3986	50.4217
333	47.4548	47.6099	47.7564	47.895	48.0251	48.1522	48.2691	48.3861	48.4978	48.6073	48.7168	48.7885	48.8602	48.9314	48.9993	49.0672	49.1333	49.1948	49.2563	49.3182	49.3743	49.4292	49.484	49.5388	49.5894	49.6378	49.6855	49.7331	49.7785	49.8194	49.8604	49.9014	49.9424	49.9791	50.0136	50.0481	50.0836	50.119	50.1521	50.1813	50.2105	50.2397	50.269	50.2982	50.3272	50.3503	50.3734	50.3965	50.4196
334	47.4518	47.6069	47.7534	47.8919	48.022	48.1492	48.266	48.383	48.4947	48.6042	48.7137	48.7854	48.8571	48.9283	48.9962	49.0641	49.1303	49.1918	49.2533	49.3152	49.3714	49.4262	49.4811	49.5359	49.5865	49.6349	49.6826	49.7303	49.7757	49.8167	49.8577	49.8987	49.9397	49.9765	50.011	50.0456	50.0811	50.1165	50.1497	50.1789	50.2081	50.2374	50.2667	50.296	50.325	50.3481	50.3712	50.3944	50.4175
335	47.4488	47.6039	47.7504	47.8889	48.019	48.1461	48.2629	48.38	48.4916	48.6011	48.7106	48.7823	48.854	48.9252	48.9931	49.0611	49.1272	49.1888	49.2503	49.3123	49.3684	49.4233	49.4781	49.533	49.5837	49.6321	49.6798	49.7275	49.773	49.814	49.855	49.896	49.9371	49.9739	50.0085	50.043	50.0785	50.1141	50.1472	50.1765	50.2058	50.2351	50.2644	50.2937	50.3227	50.3459	50.3691	50.3923	50.4154
336	47.4458	47.6009	47.7473	47.8858	48.0159	48.143	48.2599	48.3769	48.4886	48.598	48.7075	48.7792	48.851	48.9221	48.9901	49.058	49.1242	49.1857	49.2473	49.3093	49.3654	49.4203	49.4752	49.5301	49.5808	49.6292	49.677	49.7247	49.7702	49.8112	49.8523	49.8933	49.9344	49.9713	50.0059	50.0405	50.076	50.1116	50.1448	50.1741	50.2034	50.2328	50.2621	50.2915	50.3205	50.3437	50.3669	50.3902	50.4134
337	47.4428	47.5978	47.7443	47.8828	48.0128	48.1399	48.2568	48.3738	48.4855	48.5949	48.7044	48.7762	48.8479	48.9191	48.987	49.0549	49.1211	49.1827	49.2443	49.3063	49.3624	49.4174	49.4723	49.5272	49.5779	49.6264	49.6742	49.7219	49.7674	49.8085	49.8496	49.8906	49.9318	49.9687	50.0033	50.0379	50.0735	50.1091	50.1423	50.1717	50.201	50.2304	50.2598	50.2892	50.3183	50.3416	50.3648	50.388	50.4113
338	47.4398	47.5948	47.7413	47.8797	48.0098	48.1369	48.2537	48.3707	48.4824	48.5919	48.7013	48.7731	48.8448	48.916	48.9839	49.0519	49.1181	49.1797	49.2413	49.3033	49.3595	49.4144	49.4693	49.5243	49.575	49.6235	49.6713	49.7191	49.7646	49.8058	49.8469	49.888	49.9291	49.9661	50.0007	50.0354	50.071	50.1066	50.1399	50.1692	50.1987	50.2281	50.2575	50.2869	50.3161	50.3394	50.3627	50.3859	50.4092
339	47.4369	47.5918	47.7382	47.8767	48.0067	48.1338	48.2506	48.3676	48.4793	48.5888	48.6983	48.77	48.8417	48.9129	48.9809	49.0488	49.115	49.1766	49.2383	49.3003	49.3565	49.4115	49.4664	49.5214	49.5721	49.6207	49.6685	49.7163	49.7619	49.803	49.8441	49.8853	49.9265	49.9634	49.9981	50.0329	50.0685	50.1042	50.1375	50.1668	50.1963	50.2258	50.2552	50.2847	50.3139	50.3372	50.3605	50.3838	50.4071
340	47.4339	47.5888	47.7352	47.8736	48.0036	48.1307	48.2475	48.3645	48.4762	48.5857	48.6952	48.7669	48.8386	48.9098	48.9778	49.0458	49.112	49.1736	49.2353	49.2973	49.3535	49.4085	49.4635	49.5185	49.5692	49.6178	49.6657	49.7135	49.7591	49.8003	49.8414	49.8826	49.9238	49.9608	49.9956	50.0303	50.066	50.1017	50.135	50.1644	50.1939	50.2234	50.2529	50.2824	50.3116	50.335	50.3584	50.3817	50.4051
341	47.4309	47.5858	47.7321	47.8706	48.0006	48.1276	48.2445	48.3614	48.4731	48.5826	48.6921	48.7638	48.8356	48.9068	48.9747	49.0427	49.1089	49.1706	49.2322	49.2943	49.3506	49.4055	49.4605	49.5155	49.5664	49.6149	49.6628	49.7107	49.7563	49.7975	49.8387	49.8799	49.9212	49.9582	49.993	50.0278	50.0635	50.0992	50.1326	50.162	50.1916	50.2211	50.2506	50.2802	50.3094	50.3328	50.3562	50.3796	50.403
342	47.4279	47.5828	47.7291	47.8675	47.9975	48.1246	48.2414	48.3583	48.47	48.5795	48.689	48.7607	48.8325	48.9037	48.9717	49.0397	49.1059	49.1676	49.2292	49.2913	49.3476	49.4026	49.4576	49.5126	49.5635	49.6121	49.66	49.7079	49.7536	49.7948	49.836	49.8772	49.9186	49.9556	49.9904	50.0252	50.061	50.0967	50.1301	50.1596	50.1892	50.2188	50.2483	50.2779	50.3072	50.3306	50.3541	50.3775	50.4009
343	47.4249	47.5797	47.7261	47.8645	47.9945	48.1215	48.2383	48.3553	48.4669	48.5764	48.6859	48.7576	48.8294	48.9006	48.9686	49.0366	49.1029	49.1645	49.2262	49.2883	49.3446	49.3996	49.4547	49.5097	49.5606	49.6092	49.6572	49.7051	49.7508	49.7921	49.8333	49.8746	49.9159	49.953	49.9878	50.0227	50.0585	50.0943	50.1277	50.1572	50.1868	50.2164	50.2461	50.2757	50.305	50.3285	50.3519	50.3754	50.3988
344	47.4219	47.5767	47.723	47.8614	47.9914	48.1184	48.2352	48.3522	48.4638	48.5733	48.6828	48.7545	48.8263	48.8975	48.9655	49.0336	49.0998	49.1615	49.2232	49.2853	49.3416	49.3967	49.4518	49.5068	49.5577	49.6064	49.6544	49.7023	49.748	49.7893	49.8306	49.8719	49.9133	49.9504	49.9853	50.0201	50.056	50.0918	50.1252	50.1548	50.1845	50.2141	50.2438	50.2734	50.3028	50.3263	50.3498	50.3733	50.3968
345	47.4189	47.5737	47.72	47.8584	47.9883	48.1153	48.2321	48.3491	48.4607	48.5702	48.6797	48.7515	48.8232	48.8944	48.9625	49.0305	49.0968	49.1585	49.2202	49.2823	49.3387	49.3937	49.4488	49.5039	49.5548	49.6035	49.6515	49.6995	49.7453	49.7866	49.8279	49.8692	49.9106	49.9478	49.9827	50.0176	50.0534	50.0893	50.1228	50.1524	50.1821	50.2118	50.2415	50.2711	50.3005	50.3241	50.3476	50.3712	50.3947
346	47.4159	47.5707	47.717	47.8553	47.9853	48.1123	48.2291	48.346	48.4577	48.5671	48.6766	48.7484	48.8201	48.8914	48.9594	49.0274	49.0937	49.1555	49.2172	49.2793	49.3357	49.3908	49.4459	49.501	49.552	49.6007	49.6487	49.6967	49.7425	49.7838	49.8252	49.8665	49.908	49.9452	49.9801	50.015	50.0509	50.0868	50.1204	50.15	50.1797	50.2095	50.2392	50.2689	50.2983	50.3219	50.3455	50.3691	50.3926
347	47.4129	47.5677	47.7139	47.8523	47.9822	48.1092	48.226	48.3429	48.4546	48.564	48.6735	48.7453	48.8171	48.8883	48.9563	49.0244	49.0907	49.1524	49.2142	49.2763	49.3327	49.3878	49.443	49.4981	49.5491	49.5978	49.6459	49.6939	49.7397	49.7811	49.8225	49.8639	49.9053	49.9425	49.9775	50.0125	50.0484	50.0844	50.1179	50.1476	50.1774	50.2071	50.2369	50.2666	50.2961	50.3197	50.3433	50.3669	50.3906
348	47.4099	47.5646	47.7109	47.8492	47.9791	48.1061	48.2229	48.3398	48.4515	48.5609	48.6704	48.7422	48.814	48.8852	48.9533	49.0213	49.0876	49.1494	49.2112	49.2733	49.3297	49.3849	49.44	49.4952	49.5462	49.595	49.643	49.6911	49.7369	49.7784	49.8198	49.8612	49.9027	49.9399	49.9749	50.01	50.0459	50.0819	50.1155	50.1452	50.175	50.2048	50.2346	50.2644	50.2939	50.3175	50.3412	50.3648	50.3885
349	47.4069	47.5616	47.7079	47.8461	47.9761	48.103	48.2198	48.3367	48.4484	48.5579	48.6673	48.7391	48.8109	48.8821	48.9502	49.0183	49.0846	49.1464	49.2081	49.2703	49.3268	49.3819	49.4371	49.4923	49.5433	49.5921	49.6402	49.6883	49.7342	49.7756	49.8171	49.8585	49.9	49.9373	49.9724	50.0074	50.0434	50.0794	50.113	50.1428	50.1726	50.2025	50.2323	50.2621	50.2917	50.3154	50.339	50.3627	50.3864
350	47.4039	47.5586	47.7048	47.8431	47.973	48.1	48.2167	48.3336	48.4453	48.5548	48.6642	48.736	48.8078	48.8791	48.9471	49.0152	49.0816	49.1433	49.2051	49.2673	49.3238	49.379	49.4342	49.4894	49.5404	49.5892	49.6374	49.6855	49.7314	49.7729	49.8143	49.8558	49.8974	49.9347	49.9698	50.0049	50.0409	50.0769	50.1106	50.1404	50.1703	50.2001	50.23	50.2599	50.2894	50.3132	50.3369	50.3606	50.3843
351	47.4009	47.5556	47.7018	47.84	47.9699	48.0969	48.2137	48.3306	48.4422	48.5517	48.6611	48.7329	48.8047	48.876	48.9441	49.0122	49.0785	49.1403	49.2021	49.2643	49.3208	49.376	49.4313	49.4865	49.5375	49.5864	49.6346	49.6827	49.7286	49.7701	49.8116	49.8531	49.8947	49.9321	49.9672	50.0023	50.0384	50.0745	50.1082	50.138	50.1679	50.1978	50.2277	50.2576	50.2872	50.311	50.3347	50.3585	50.3823
352	47.3979	47.5526	47.6988	47.837	47.9669	48.0938	48.2106	48.3275	48.4391	48.5486	48.6581	48.7298	48.8016	48.8729	48.941	49.0091	49.0755	49.1373	49.1991	49.2613	49.3178	49.3731	49.4283	49.4836	49.5347	49.5835	49.6317	49.6799	49.7259	49.7674	49.8089	49.8505	49.8921	49.9295	49.9646	49.9998	50.0359	50.072	50.1057	50.1356	50.1655	50.1955	50.2254	50.2554	50.285	50.3088	50.3326	50.3564	50.3802
353	47.3949	47.5496	47.6957	47.8339	47.9638	48.0907	48.2075	48.3244	48.436	48.5455	48.655	48.7268	48.7986	48.8698	48.9379	49.0061	49.0724	49.1343	49.1961	49.2583	49.3149	49.3701	49.4254	49.4807	49.5318	49.5807	49.6289	49.6771	49.7231	49.7647	49.8062	49.8478	49.8894	49.9269	49.962	49.9972	50.0334	50.0695	50.1033	50.1332	50.1632	50.1931	50.2231	50.2531	50.2828	50.3066	50.3304	50.3543	50.3781
354	47.3919	47.5465	47.6927	47.8309	47.9608	48.0877	48.2044	48.3213	48.4329	48.5424	48.6519	48.7237	48.7955	48.8667	48.9349	49.003	49.0694	49.1312	49.1931	49.2553	49.3119	49.3672	49.4225	49.4778	49.5289	49.5778	49.6261	49.6743	49.7203	49.7619	49.8035	49.8451	49.8868	49.9243	49.9595	49.9947	50.0309	50.067	50.1008	50.1308	50.1608	50.1908	50.2208	50.2508	50.2806	50.3044	50.3283	50.3522	50.376
355	47.3889	47.5435	47.6896	47.8278	47.9577	48.0846	48.2013	48.3182	48.4298	48.5393	48.6488	48.7206	48.7924	48.8637	48.9318	48.9999	49.0663	49.1282	49.1901	49.2523	49.3089	49.3642	49.4195	49.4748	49.526	49.575	49.6233	49.6715	49.7176	49.7592	49.8008	49.8424	49.8842	49.9216	49.9569	49.9921	50.0283	50.0646	50.0984	50.1284	50.1584	50.1885	50.2185	50.2486	50.2784	50.3023	50.3262	50.3501	50.374
356	47.3859	47.5405	47.6866	47.8248	47.9546	48.0815	48.1982	48.3151	48.4267	48.5362	48.6457	48.7175	48.7893	48.8606	48.9287	48.9969	49.0633	49.1252	49.1871	49.2493	49.3059	49.3613	49.4166	49.4719	49.5231	49.5721	49.6204	49.6687	49.7148	49.7564	49.7981	49.8398	49.8815	49.919	49.9543	49.9896	50.0258	50.0621	50.096	50.126	50.1561	50.1861	50.2162	50.2463	50.2761	50.3001	50.324	50.3479	50.3719
357	47.3829	47.5375	47.6836	47.8217	47.9516	48.0784	48.1952	48.312	48.4237	48.5331	48.6426	48.7144	48.7862	48.8575	48.9257	48.9938	49.0602	49.1222	49.1841	49.2464	49.303	49.3583	49.4137	49.469	49.5202	49.5693	49.6176	49.6659	49.712	49.7537	49.7954	49.8371	49.8789	49.9164	49.9517	49.9871	50.0233	50.0596	50.0935	50.1236	50.1537	50.1838	50.2139	50.2441	50.2739	50.2979	50.3219	50.3458	50.3698
358	47.3799	47.5345	47.6805	47.8187	47.9485	48.0754	48.1921	48.3089	48.4206	48.53	48.6395	48.7113	48.7831	48.8544	48.9226	48.9908	49.0572	49.1191	49.181	49.2434	49.3	49.3554	49.4107	49.4661	49.5174	49.5664	49.6148	49.6631	49.7092	49.751	49.7927	49.8344	49.8762	49.9138	49.9492	49.9845	50.0208	50.0571	50.0911	50.1212	50.1513	50.1815	50.2116	50.2418	50.2717	50.2957	50.3197	50.3437	50.3677
359	47.3769	47.5315	47.6775	47.8156	47.9454	48.0723	48.189	48.3059	48.4175	48.5269	48.6364	48.7082	48.7801	48.8514	48.9195	48.9877	49.0542	49.1161	49.178	49.2404	49.297	49.3524	49.4078	49.4632	49.5145	49.5635	49.6119	49.6604	49.7065	49.7482	49.79	49.8317	49.8736	49.9112	49.9466	49.982	50.0183	50.0547	50.0886	50.1188	50.149	50.1792	50.2094	50.2396	50.2695	50.2935	50.3176	50.3416	50.3657
360	47.3739	47.5284	47.6745	47.8126	47.9424	48.0692	48.1859	48.3028	48.4144	48.5239	48.6333	48.7051	48.777	48.8483	48.9165	48.9847	49.0511	49.1131	49.175	49.2374	49.294	49.3495	49.4049	49.4603	49.5116	49.5607	49.6091	49.6576	49.7037	49.7455	49.7873	49.829	49.8709	49.9086	49.944	49.9794	50.0158	50.0522	50.0862	50.1164	50.1466	50.1768	50.2071	50.2373	50.2673	50.2913	50.3154	50.3395	50.3636
361	47.3709	47.5254	47.6714	47.8095	47.9393	48.0661	48.1828	48.2997	48.4113	48.5208	48.6302	48.7021	48.7739	48.8452	48.9134	48.9816	49.0481	49.11	49.172	49.2344	49.2911	49.3465	49.402	49.4574	49.5087	49.5578	49.6063	49.6548	49.7009	49.7427	49.7846	49.8264	49.8683	49.906	49.9414	49.9769	50.0133	50.0497	50.0838	50.1139	50.1442	50.1745	50.2048	50.235	50.265	50.2892	50.3133	50.3374	50.3615
362	47.3679	47.5224	47.6684	47.8065	47.9362	48.0631	48.1798	48.2966	48.4082	48.5177	48.6271	48.699	48.7708	48.8421	48.9103	48.9786	49.045	49.107	49.169	49.2314	49.2881	49.3436	49.399	49.4545	49.5058	49.555	49.6035	49.652	49.6982	49.74	49.7818	49.8237	49.8656	49.9034	49.9388	49.9743	50.0108	50.0472	50.0813	50.1115	50.1419	50.1722	50.2025	50.2328	50.2628	50.287	50.3111	50.3353	50.3594
363	47.3649	47.5194	47.6654	47.8034	47.9332	48.06	48.1767	48.2935	48.4051	48.5146	48.624	48.6959	48.7677	48.839	48.9073	48.9755	49.042	49.104	49.166	49.2284	49.2851	49.3406	49.3961	49.4516	49.503	49.5521	49.6006	49.6492	49.6954	49.7373	49.7791	49.821	49.863	49.9007	49.9363	49.9718	50.0083	50.0448	50.0789	50.1091	50.1395	50.1698	50.2002	50.2305	50.2606	50.2848	50.309	50.3332	50.3574
364	47.362	47.5164	47.6623	47.8004	47.9301	48.0569	48.1736	48.2904	48.402	48.5115	48.621	48.6928	48.7646	48.836	48.9042	48.9724	49.0389	49.101	49.163	49.2254	49.2821	49.3377	49.3932	49.4487	49.5001	49.5493	49.5978	49.6464	49.6926	49.7345	49.7764	49.8183	49.8603	49.8981	49.9337	49.9692	50.0058	50.0423	50.0764	50.1067	50.1371	50.1675	50.1979	50.2283	50.2584	50.2826	50.3068	50.3311	50.3553
365	47.359	47.5134	47.6593	47.7973	47.9271	48.0538	48.1705	48.2873	48.3989	48.5084	48.6179	48.6897	48.7616	48.8329	48.9011	48.9694	49.0359	49.0979	49.16	49.2224	49.2792	49.3347	49.3902	49.4458	49.4972	49.5464	49.595	49.6436	49.6898	49.7318	49.7737	49.8157	49.8577	49.8955	49.9311	49.9667	50.0032	50.0398	50.074	50.1043	50.1348	50.1652	50.1956	50.226	50.2562	50.2804	50.3047	50.329	50.3532
366	47.356	47.5103	47.6563	47.7943	47.924	48.0508	48.1674	48.2842	48.3958	48.5053	48.6148	48.6866	48.7585	48.8298	48.8981	48.9663	49.0329	49.0949	49.1569	49.2194	49.2762	49.3318	49.3873	49.4429	49.4943	49.5436	49.5922	49.6408	49.6871	49.729	49.771	49.813	49.855	49.8929	49.9285	49.9641	50.0007	50.0373	50.0716	50.1019	50.1324	50.1628	50.1933	50.2238	50.2539	50.2782	50.3025	50.3268	50.3511
367	47.353	47.5073	47.6532	47.7912	47.9209	48.0477	48.1644	48.2812	48.3928	48.5022	48.6117	48.6835	48.7554	48.8267	48.895	48.9633	49.0298	49.0919	49.1539	49.2164	49.2732	49.3288	49.3844	49.44	49.4914	49.5407	49.5893	49.638	49.6843	49.7263	49.7683	49.8103	49.8524	49.8903	49.9259	49.9616	49.9982	50.0348	50.0691	50.0995	50.13	50.1605	50.191	50.2215	50.2517	50.2761	50.3004	50.3247	50.3491
368	47.35	47.5043	47.6502	47.7882	47.9179	48.0446	48.1613	48.2781	48.3897	48.4991	48.6086	48.6805	48.7523	48.8237	48.8919	48.9602	49.0268	49.0888	49.1509	49.2134	49.2702	49.3258	49.3815	49.4371	49.4885	49.5378	49.5865	49.6352	49.6815	49.7236	49.7656	49.8076	49.8497	49.8877	49.9234	49.9591	49.9957	50.0324	50.0667	50.0971	50.1276	50.1582	50.1887	50.2192	50.2495	50.2739	50.2982	50.3226	50.347
369	47.347	47.5013	47.6472	47.7851	47.9148	48.0415	48.1582	48.275	48.3866	48.496	48.6055	48.6774	48.7492	48.8206	48.8889	48.9572	49.0237	49.0858	49.1479	49.2104	49.2673	49.3229	49.3785	49.4342	49.4857	49.535	49.5837	49.6324	49.6788	49.7208	49.7629	49.8049	49.8471	49.8851	49.9208	49.9565	49.9932	50.0299	50.0642	50.0947	50.1253	50.1559	50.1864	50.217	50.2473	50.2717	50.2961	50.3205	50.3449
370	47.344	47.4983	47.6441	47.7821	47.9117	48.0385	48.1551	48.2719	48.3835	48.4929	48.6024	48.6743	48.7462	48.8175	48.8858	48.9541	49.0207	49.0828	49.1449	49.2074	49.2643	49.3199	49.3756	49.4312	49.4828	49.5321	49.5808	49.6296	49.676	49.7181	49.7602	49.8023	49.8445	49.8824	49.9182	49.954	49.9907	50.0274	50.0618	50.0923	50.1229	50.1535	50.1841	50.2147	50.2451	50.2695	50.294	50.3184	50.3428
371	47.341	47.4952	47.6411	47.779	47.9087	48.0354	48.152	48.2688	48.3804	48.4898	48.5993	48.6712	48.7431	48.8144	48.8827	48.951	49.0176	49.0798	49.1419	49.2044	49.2613	49.317	49.3727	49.4283	49.4799	49.5293	49.578	49.6268	49.6732	49.7153	49.7575	49.7996	49.8418	49.8798	49.9156	49.9514	49.9882	50.0249	50.0594	50.0899	50.1205	50.1512	50.1818	50.2125	50.2428	50.2673	50.2918	50.3163	50.3408
372	47.338	47.4922	47.638	47.776	47.9056	48.0323	48.1489	48.2657	48.3773	48.4868	48.5962	48.6681	48.74	48.8114	48.8797	48.948	49.0146	49.0767	49.1389	49.2014	49.2583	49.314	49.3697	49.4254	49.477	49.5264	49.5752	49.624	49.6705	49.7126	49.7548	49.7969	49.8392	49.8772	49.9131	49.9489	49.9857	50.0225	50.0569	50.0875	50.1182	50.1489	50.1795	50.2102	50.2406	50.2651	50.2897	50.3142	50.3387
373	47.335	47.4892	47.635	47.7729	47.9025	48.0292	48.1459	48.2626	48.3742	48.4837	48.5931	48.665	48.7369	48.8083	48.8766	48.9449	49.0115	49.0737	49.1359	49.1984	49.2554	49.3111	49.3668	49.4225	49.4741	49.5236	49.5724	49.6212	49.6677	49.7099	49.752	49.7942	49.8365	49.8746	49.9105	49.9463	49.9832	50.02	50.0545	50.0851	50.1158	50.1465	50.1772	50.208	50.2384	50.263	50.2875	50.3121	50.3366
374	47.332	47.4862	47.632	47.7699	47.8995	48.0262	48.1428	48.2595	48.3711	48.4806	48.59	48.6619	48.7338	48.8052	48.8735	48.9419	49.0085	49.0707	49.1329	49.1954	49.2524	49.3081	49.3639	49.4196	49.4713	49.5207	49.5695	49.6184	49.6649	49.7071	49.7493	49.7915	49.8339	49.872	49.9079	49.9438	49.9807	50.0175	50.052	50.0827	50.1134	50.1442	50.175	50.2057	50.2362	50.2608	50.2854	50.31	50.3345
375	47.329	47.4832	47.6289	47.7668	47.8964	48.0231	48.1397	48.2565	48.368	48.4775	48.5869	48.6588	48.7307	48.8021	48.8705	48.9388	49.0055	49.0677	49.1298	49.1924	49.2494	49.3052	49.3609	49.4167	49.4684	49.5179	49.5667	49.6156	49.6621	49.7044	49.7466	49.7889	49.8312	49.8694	49.9053	49.9412	49.9781	50.015	50.0496	50.0803	50.1111	50.1419	50.1727	50.2034	50.234	50.2586	50.2832	50.3078	50.3325
376	47.326	47.4802	47.6259	47.7638	47.8934	48.02	48.1366	48.2534	48.3649	48.4744	48.5838	48.6558	48.7277	48.799	48.8674	48.9358	49.0024	49.0646	49.1268	49.1894	49.2464	49.3022	49.358	49.4138	49.4655	49.515	49.5639	49.6128	49.6594	49.7016	49.7439	49.7862	49.8286	49.8668	49.9027	49.9387	49.9756	50.0126	50.0472	50.0779	50.1087	50.1395	50.1704	50.2012	50.2317	50.2564	50.2811	50.3057	50.3304
377	47.323	47.4771	47.6229	47.7607	47.8903	48.0169	48.1335	48.2503	48.3618	48.4713	48.5808	48.6527	48.7246	48.796	48.8643	48.9327	48.9994	49.0616	49.1238	49.1864	49.2435	49.2993	49.3551	49.4109	49.4626	49.5121	49.5611	49.61	49.6566	49.6989	49.7412	49.7835	49.8259	49.8642	49.9002	49.9362	49.9731	50.0101	50.0447	50.0755	50.1063	50.1372	50.1681	50.1989	50.2295	50.2542	50.2789	50.3036	50.3283
378	47.32	47.4741	47.6198	47.7577	47.8872	48.0139	48.1305	48.2472	48.3588	48.4682	48.5777	48.6496	48.7215	48.7929	48.8613	48.9297	48.9963	49.0586	49.1208	49.1834	49.2405	49.2963	49.3522	49.408	49.4597	49.5093	49.5582	49.6072	49.6538	49.6962	49.7385	49.7808	49.8233	49.8615	49.8976	49.9336	49.9706	50.0076	50.0423	50.0731	50.104	50.1349	50.1658	50.1967	50.2273	50.252	50.2768	50.3015	50.3263
379	47.317	47.4711	47.6168	47.7546	47.8842	48.0108	48.1274	48.2441	48.3557	48.4651	48.5746	48.6465	48.7184	48.7898	48.8582	48.9266	48.9933	49.0555	49.1178	49.1805	49.2375	49.2934	49.3492	49.4051	49.4568	49.5064	49.5554	49.6044	49.6511	49.6934	49.7358	49.7782	49.8206	49.8589	49.895	49.9311	49.9681	50.0051	50.0398	50.0707	50.1016	50.1325	50.1635	50.1944	50.2251	50.2499	50.2746	50.2994	50.3242
380	47.314	47.4681	47.6138	47.7516	47.8811	48.0077	48.1243	48.241	48.3526	48.462	48.5715	48.6434	48.7153	48.7867	48.8551	48.9235	48.9902	49.0525	49.1148	49.1775	49.2345	49.2904	49.3463	49.4022	49.454	49.5036	49.5526	49.6016	49.6483	49.6907	49.7331	49.7755	49.818	49.8563	49.8924	49.9285	49.9656	50.0027	50.0374	50.0683	50.0992	50.1302	50.1612	50.1922	50.2229	50.2477	50.2725	50.2973	50.3221
381	47.311	47.4651	47.6107	47.7485	47.878	48.0047	48.1212	48.2379	48.3495	48.4589	48.5684	48.6403	48.7122	48.7837	48.8521	48.9205	48.9872	49.0495	49.1118	49.1745	49.2316	49.2875	49.3434	49.3993	49.4511	49.5007	49.5497	49.5988	49.6455	49.6879	49.7304	49.7728	49.8153	49.8537	49.8898	49.926	49.9631	50.0002	50.035	50.0659	50.0969	50.1279	50.1589	50.1899	50.2206	50.2455	50.2703	50.2952	50.32
382	47.308	47.4621	47.6077	47.7455	47.875	48.0016	48.1181	48.2348	48.3464	48.4558	48.5653	48.6372	48.7092	48.7806	48.849	48.9174	48.9842	49.0465	49.1088	49.1715	49.2286	49.2845	49.3404	49.3964	49.4482	49.4979	49.5469	49.596	49.6427	49.6852	49.7277	49.7701	49.8127	49.8511	49.8873	49.9234	49.9606	49.9977	50.0325	50.0635	50.0945	50.1256	50.1566	50.1877	50.2184	50.2433	50.2682	50.2931	50.318
383	47.305	47.459	47.6047	47.7424	47.8719	47.9985	48.1151	48.2318	48.3433	48.4528	48.5622	48.6341	48.7061	48.7775	48.8459	48.9144	48.9811	49.0434	49.1058	49.1685	49.2256	49.2816	49.3375	49.3935	49.4453	49.495	49.5441	49.5932	49.64	49.6825	49.725	49.7674	49.8101	49.8485	49.8847	49.9209	49.9581	49.9952	50.0301	50.0611	50.0921	50.1232	50.1543	50.1854	50.2162	50.2411	50.266	50.291	50.3159
384	47.302	47.456	47.6016	47.7394	47.8689	47.9954	48.112	48.2287	48.3402	48.4497	48.5591	48.6311	48.703	48.7744	48.8429	48.9113	48.9781	49.0404	49.1027	49.1655	49.2227	49.2786	49.3346	49.3905	49.4424	49.4922	49.5413	49.5904	49.6372	49.6797	49.7222	49.7648	49.8074	49.8459	49.8821	49.9183	49.9556	49.9928	50.0276	50.0586	50.0898	50.1209	50.152	50.1831	50.214	50.2389	50.2639	50.2889	50.3138
385	47.299	47.453	47.5986	47.7363	47.8658	47.9924	48.1089	48.2256	48.3371	48.4466	48.556	48.628	48.6999	48.7713	48.8398	48.9083	48.975	49.0374	49.0997	49.1625	49.2197	49.2757	49.3317	49.3876	49.4396	49.4893	49.5384	49.5876	49.6344	49.677	49.7195	49.7621	49.8048	49.8433	49.8795	49.9158	49.953	49.9903	50.0252	50.0562	50.0874	50.1186	50.1497	50.1809	50.2118	50.2368	50.2617	50.2867	50.3117
386	47.296	47.45	47.5955	47.7332	47.8627	47.9893	48.1058	48.2225	48.334	48.4435	48.5529	48.6249	48.6968	48.7683	48.8367	48.9052	48.972	49.0343	49.0967	49.1595	49.2167	49.2727	49.3287	49.3847	49.4367	49.4864	49.5356	49.5848	49.6317	49.6742	49.7168	49.7594	49.8021	49.8406	49.8769	49.9133	49.9505	49.9878	50.0228	50.0538	50.085	50.1162	50.1474	50.1786	50.2095	50.2346	50.2596	50.2846	50.3097
387	47.293	47.447	47.5925	47.7302	47.8597	47.9862	48.1027	48.2194	48.3309	48.4404	48.5498	48.6218	48.6937	48.7652	48.8337	48.9022	48.9689	49.0313	49.0937	49.1565	49.2137	49.2698	49.3258	49.3818	49.4338	49.4836	49.5328	49.582	49.6289	49.6715	49.7141	49.7567	49.7995	49.838	49.8744	49.9107	49.948	49.9853	50.0203	50.0514	50.0827	50.1139	50.1451	50.1764	50.2073	50.2324	50.2575	50.2825	50.3076
388	47.29	47.444	47.5895	47.7271	47.8566	47.9831	48.0997	48.2163	48.3279	48.4373	48.5467	48.6187	48.6907	48.7621	48.8306	48.8991	48.9659	49.0283	49.0907	49.1535	49.2108	49.2668	49.3229	49.3789	49.4309	49.4807	49.5299	49.5792	49.6261	49.6688	49.7114	49.7541	49.7968	49.8354	49.8718	49.9082	49.9455	49.9829	50.0179	50.049	50.0803	50.1116	50.1428	50.1741	50.2051	50.2302	50.2553	50.2804	50.3055
389	47.2871	47.4409	47.5864	47.7241	47.8535	47.9801	48.0966	48.2132	48.3248	48.4342	48.5437	48.6156	48.6876	48.759	48.8275	48.896	48.9628	49.0253	49.0877	49.1505	49.2078	49.2639	49.3199	49.376	49.428	49.4779	49.5271	49.5764	49.6234	49.666	49.7087	49.7514	49.7942	49.8328	49.8692	49.9056	49.943	49.9804	50.0154	50.0466	50.0779	50.1092	50.1405	50.1719	50.2029	50.228	50.2532	50.2783	50.3034
390	47.2841	47.4379	47.5834	47.721	47.8505	47.977	48.0935	48.2101	48.3217	48.4311	48.5406	48.6125	48.6845	48.756	48.8245	48.893	48.9598	49.0222	49.0847	49.1475	49.2048	49.2609	49.317	49.3731	49.4251	49.475	49.5243	49.5736	49.6206	49.6633	49.706	49.7487	49.7915	49.8302	49.8666	49.9031	49.9405	49.9779	50.013	50.0442	50.0756	50.1069	50.1383	50.1696	50.2007	50.2258	50.251	50.2762	50.3014
391	47.2811	47.4349	47.5804	47.718	47.8474	47.9739	48.0904	48.2071	48.3186	48.428	48.5375	48.6094	48.6814	48.7529	48.8214	48.8899	48.9568	49.0192	49.0817	49.1445	49.2018	49.258	49.3141	49.3702	49.4223	49.4722	49.5215	49.5708	49.6178	49.6605	49.7033	49.746	49.7889	49.8276	49.8641	49.9005	49.938	49.9754	50.0106	50.0418	50.0732	50.1046	50.136	50.1673	50.1984	50.2237	50.2489	50.2741	50.2993
392	47.2781	47.4319	47.5773	47.7149	47.8443	47.9708	48.0873	48.204	48.3155	48.4249	48.5344	48.6064	48.6783	48.7498	48.8183	48.8869	48.9537	49.0162	49.0786	49.1415	49.1989	49.255	49.3111	49.3673	49.4194	49.4693	49.5186	49.568	49.615	49.6578	49.7006	49.7433	49.7862	49.825	49.8615	49.898	49.9355	49.973	50.0081	50.0394	50.0708	50.1022	50.1337	50.1651	50.1962	50.2215	50.2467	50.272	50.2972
393	47.2751	47.4289	47.5743	47.7119	47.8413	47.9678	48.0842	48.2009	48.3124	48.4218	48.5313	48.6033	48.6752	48.7467	48.8153	48.8838	48.9507	49.0132	49.0756	49.1385	49.1959	49.2521	49.3082	49.3644	49.4165	49.4665	49.5158	49.5652	49.6123	49.6551	49.6979	49.7407	49.7836	49.8224	49.8589	49.8954	49.933	49.9705	50.0057	50.037	50.0685	50.0999	50.1314	50.1628	50.194	50.2193	50.2446	50.2699	50.2951
394	47.2721	47.4259	47.5713	47.7088	47.8382	47.9647	48.0812	48.1978	48.3093	48.4188	48.5282	48.6002	48.6722	48.7437	48.8122	48.8808	48.9476	49.0101	49.0726	49.1355	49.1929	49.2491	49.3053	49.3615	49.4136	49.4636	49.513	49.5624	49.6095	49.6523	49.6952	49.738	49.7809	49.8197	49.8563	49.8929	49.9305	49.968	50.0032	50.0346	50.0661	50.0976	50.1291	50.1606	50.1918	50.2171	50.2424	50.2677	50.2931
395	47.2691	47.4228	47.5682	47.7058	47.8352	47.9616	48.0781	48.1947	48.3062	48.4157	48.5251	48.5971	48.6691	48.7406	48.8091	48.8777	48.9446	49.0071	49.0696	49.1325	49.1899	49.2461	49.3024	49.3586	49.4107	49.4607	49.5102	49.5596	49.6067	49.6496	49.6924	49.7353	49.7783	49.8171	49.8537	49.8904	49.9279	49.9655	50.0008	50.0322	50.0637	50.0953	50.1268	50.1583	50.1896	50.2149	50.2403	50.2656	50.291
396	47.2661	47.4198	47.5652	47.7027	47.8321	47.9585	48.075	48.1916	48.3031	48.4126	48.522	48.594	48.666	48.7375	48.8061	48.8746	48.9415	49.0041	49.0666	49.1295	49.187	49.2432	49.2994	49.3557	49.4079	49.4579	49.5073	49.5568	49.604	49.6469	49.6897	49.7326	49.7757	49.8145	49.8512	49.8878	49.9254	49.9631	49.9984	50.0298	50.0614	50.0929	50.1245	50.1561	50.1873	50.2127	50.2381	50.2635	50.2889
397	47.2631	47.4168	47.5622	47.6997	47.829	47.9555	48.0719	48.1885	48.3	48.4095	48.5189	48.5909	48.6629	48.7344	48.803	48.8716	48.9385	49.001	49.0636	49.1265	49.184	49.2402	49.2965	49.3528	49.405	49.455	49.5045	49.554	49.6012	49.6441	49.687	49.7299	49.773	49.8119	49.8486	49.8853	49.9229	49.9606	49.9959	50.0274	50.059	50.0906	50.1222	50.1538	50.1851	50.2106	50.236	50.2614	50.2868
398	47.2601	47.4138	47.5591	47.6966	47.826	47.9524	48.0688	48.1854	48.297	48.4064	48.5158	48.5878	48.6598	48.7313	48.7999	48.8685	48.9355	48.998	49.0606	49.1235	49.181	49.2373	49.2936	49.3499	49.4021	49.4522	49.5017	49.5512	49.5984	49.6414	49.6843	49.7273	49.7704	49.8093	49.846	49.8827	49.9204	49.9581	49.9935	50.025	50.0566	50.0883	50.1199	50.1515	50.1829	50.2084	50.2338	50.2593	50.2848
399	47.2571	47.4108	47.5561	47.6936	47.8229	47.9493	48.0658	48.1824	48.2939	48.4033	48.5127	48.5847	48.6568	48.7283	48.7969	48.8655	48.9324	48.995	49.0576	49.1205	49.178	49.2343	49.2906	49.3469	49.3992	49.4493	49.4988	49.5484	49.5957	49.6386	49.6816	49.7246	49.7677	49.8067	49.8434	49.8802	49.9179	49.9556	49.991	50.0226	50.0543	50.0859	50.1176	50.1493	50.1807	50.2062	50.2317	50.2572	50.2827
400	47.2541	47.4077	47.553	47.6905	47.8198	47.9462	48.0627	48.1793	48.2908	48.4002	48.5096	48.5817	48.6537	48.7252	48.7938	48.8624	48.9294	48.992	49.0546	49.1175	49.1751	49.2314	49.2877	49.344	49.3963	49.4465	49.496	49.5456	49.5929	49.6359	49.6789	49.7219	49.7651	49.8041	49.8408	49.8776	49.9154	49.9532	49.9886	50.0202	50.0519	50.0836	50.1153	50.147	50.1785	50.204	50.2295	50.2551	50.2806
401	47.2511	47.4047	47.55	47.6875	47.8168	47.9432	48.0596	48.1762	48.2877	48.3971	48.5066	48.5786	48.6506	48.7221	48.7907	48.8594	48.9263	48.9889	49.0515	49.1146	49.1721	49.2284	49.2848	49.3411	49.3934	49.4436	49.4932	49.5428	49.5901	49.6332	49.6762	49.7192	49.7624	49.8015	49.8383	49.8751	49.9129	49.9507	49.9862	50.0178	50.0495	50.0813	50.113	50.1448	50.1762	50.2018	50.2274	50.253	50.2785
402	47.2481	47.4017	47.547	47.6844	47.8137	47.9401	48.0565	48.1731	48.2846	48.394	48.5035	48.5755	48.6475	48.719	48.7877	48.8563	48.9233	48.9859	49.0485	49.1116	49.1691	49.2255	49.2819	49.3382	49.3906	49.4408	49.4904	49.54	49.5873	49.6304	49.6735	49.7166	49.7598	49.7988	49.8357	49.8725	49.9104	49.9482	49.9837	50.0154	50.0472	50.0789	50.1107	50.1425	50.174	50.1996	50.2252	50.2509	50.2765
403	47.2451	47.3987	47.5439	47.6814	47.8106	47.937	48.0534	48.17	48.2815	48.3909	48.5004	48.5724	48.6444	48.716	48.7846	48.8533	48.9202	48.9829	49.0455	49.1086	49.1661	49.2225	49.2789	49.3353	49.3877	49.4379	49.4875	49.5372	49.5846	49.6277	49.6708	49.7139	49.7571	49.7962	49.8331	49.87	49.9079	49.9457	49.9813	50.013	50.0448	50.0766	50.1084	50.1403	50.1718	50.1975	50.2231	50.2488	50.2744
404	47.2421	47.3957	47.5409	47.6783	47.8076	47.9339	48.0504	48.1669	48.2784	48.3878	48.4973	48.5693	48.6413	48.7129	48.7815	48.8502	48.9172	48.9799	49.0425	49.1056	49.1632	49.2196	49.276	49.3324	49.3848	49.435	49.4847	49.5344	49.5818	49.6249	49.6681	49.7112	49.7545	49.7936	49.8305	49.8675	49.9054	49.9433	49.9788	50.0106	50.0424	50.0743	50.1061	50.138	50.1696	50.1953	50.221	50.2466	50.2723
405	47.2391	47.3927	47.5379	47.6753	47.8045	47.9309	48.0473	48.1638	48.2753	48.3848	48.4942	48.5662	48.6383	48.7098	48.7785	48.8471	48.9141	48.9768	49.0395	49.1026	49.1602	49.2166	49.2731	49.3295	49.3819	49.4322	49.4819	49.5316	49.579	49.6222	49.6654	49.7085	49.7518	49.791	49.828	49.8649	49.9028	49.9408	49.9764	50.0082	50.0401	50.072	50.1039	50.1357	50.1674	50.1931	50.2188	50.2445	50.2703
406	47.2361	47.3896	47.5348	47.6722	47.8015	47.9278	48.0442	48.1607	48.2722	48.3817	48.4911	48.5631	48.6352	48.7067	48.7754	48.8441	48.9111	48.9738	49.0365	49.0996	49.1572	49.2137	49.2701	49.3266	49.379	49.4293	49.4791	49.5288	49.5763	49.6195	49.6627	49.7058	49.7492	49.7884	49.8254	49.8624	49.9003	49.9383	49.974	50.0058	50.0377	50.0696	50.1016	50.1335	50.1651	50.1909	50.2167	50.2424	50.2682
407	47.2331	47.3866	47.5318	47.6692	47.7984	47.9247	48.0411	48.1577	48.2691	48.3786	48.488	48.56	48.6321	48.7036	48.7723	48.841	48.9081	48.9708	49.0335	49.0966	49.1542	49.2107	49.2672	49.3237	49.3761	49.4265	49.4762	49.526	49.5735	49.6167	49.6599	49.7032	49.7465	49.7858	49.8228	49.8598	49.8978	49.9358	49.9715	50.0033	50.0353	50.0673	50.0993	50.1312	50.1629	50.1887	50.2145	50.2403	50.2661
408	47.2301	47.3836	47.5288	47.6661	47.7953	47.9216	48.038	48.1546	48.266	48.3755	48.4849	48.557	48.629	48.7006	48.7693	48.838	48.905	48.9677	49.0305	49.0936	49.1513	49.2078	49.2643	49.3208	49.3733	49.4236	49.4734	49.5232	49.5707	49.614	49.6572	49.7005	49.7439	49.7832	49.8202	49.8573	49.8953	49.9334	49.9691	50.0009	50.033	50.065	50.097	50.129	50.1607	50.1865	50.2124	50.2382	50.264
409	47.2271	47.3806	47.5257	47.6631	47.7923	47.9186	48.035	48.1515	48.263	48.3724	48.4818	48.5539	48.6259	48.6975	48.7662	48.8349	48.902	48.9647	49.0275	49.0906	49.1483	49.2048	49.2614	49.3179	49.3704	49.4208	49.4706	49.5204	49.5679	49.6112	49.6545	49.6978	49.7412	49.7805	49.8176	49.8547	49.8928	49.9309	49.9666	49.9985	50.0306	50.0626	50.0947	50.1267	50.1585	50.1844	50.2102	50.2361	50.262
410	47.2241	47.3776	47.5227	47.66	47.7892	47.9155	48.0319	48.1484	48.2599	48.3693	48.4787	48.5508	48.6228	48.6944	48.7631	48.8319	48.8989	48.9617	49.0244	49.0876	49.1453	49.2019	49.2584	49.315	49.3675	49.4179	49.4677	49.5176	49.5652	49.6085	49.6518	49.6951	49.7386	49.7779	49.8151	49.8522	49.8903	49.9284	49.9642	49.9961	50.0282	50.0603	50.0924	50.1245	50.1563	50.1822	50.2081	50.234	50.2599
411	47.2217	47.3751	47.5202	47.6575	47.7867	47.913	48.0294	48.1459	48.2574	48.3668	48.4762	48.5483	48.6203	48.6919	48.7606	48.8294	48.8964	48.9592	49.022	49.0851	49.1429	49.1994	49.256	49.3126	49.3651	49.4155	49.4654	49.5152	49.5629	49.6062	49.6495	49.6929	49.7364	49.7757	49.8129	49.85	49.8882	49.9263	49.9621	49.9941	50.0262	50.0583	50.0904	50.1225	50.1543	50.1803	50.2062	50.2321	50.258
412	47.2197	47.3731	47.5182	47.6555	47.7846	47.9109	48.0273	48.1438	48.2552	48.3647	48.4741	48.5461	48.6182	48.6898	48.7585	48.8272	48.8943	48.9571	49.0198	49.083	49.1408	49.1973	49.2539	49.3105	49.363	49.4135	49.4633	49.5132	49.5608	49.6042	49.6475	49.6909	49.7344	49.7738	49.8109	49.8481	49.8862	49.9244	49.9602	49.9922	50.0243	50.0565	50.0886	50.1207	50.1526	50.1785	50.2045	50.2304	50.2564
413	47.2176	47.371	47.5161	47.6534	47.7825	47.9088	48.0252	48.1417	48.2531	48.3625	48.4719	48.544	48.6161	48.6876	48.7564	48.8251	48.8922	48.955	49.0177	49.0809	49.1387	49.1952	49.2518	49.3084	49.361	49.4114	49.4613	49.5112	49.5588	49.6022	49.6455	49.6889	49.7324	49.7718	49.809	49.8462	49.8843	49.9225	49.9584	49.9904	50.0225	50.0546	50.0868	50.1189	50.1508	50.1768	50.2027	50.2287	50.2547
414	47.2156	47.369	47.514	47.6513	47.7804	47.9067	48.0231	48.1395	48.251	48.3604	48.4698	48.5419	48.6139	48.6855	48.7542	48.823	48.8901	48.9528	49.0156	49.0788	49.1366	49.1931	49.2497	49.3063	49.3589	49.4094	49.4592	49.5091	49.5568	49.6002	49.6435	49.6869	49.7305	49.7699	49.8071	49.8443	49.8824	49.9206	49.9565	49.9885	50.0207	50.0528	50.085	50.1172	50.149	50.175	50.201	50.227	50.253
415	47.2136	47.3669	47.512	47.6492	47.7784	47.9046	48.0209	48.1374	48.2489	48.3583	48.4677	48.5397	48.6118	48.6834	48.7521	48.8208	48.8879	48.9507	49.0135	49.0767	49.1345	49.1911	49.2476	49.3042	49.3568	49.4073	49.4572	49.5071	49.5548	49.5982	49.6416	49.6849	49.7285	49.7679	49.8051	49.8423	49.8805	49.9187	49.9546	49.9867	50.0188	50.051	50.0832	50.1154	50.1473	50.1733	50.1993	50.2253	50.2513
416	47.2115	47.3649	47.5099	47.6471	47.7763	47.9025	48.0188	48.1353	48.2468	48.3562	48.4656	48.5376	48.6097	48.6812	48.75	48.8187	48.8858	48.9486	49.0114	49.0746	49.1323	49.189	49.2456	49.3022	49.3548	49.4052	49.4552	49.5051	49.5527	49.5962	49.6396	49.683	49.7265	49.766	49.8032	49.8404	49.8786	49.9169	49.9527	49.9848	50.017	50.0492	50.0814	50.1136	50.1455	50.1716	50.1976	50.2236	50.2496
417	47.2095	47.3628	47.5078	47.6451	47.7742	47.9004	48.0167	48.1332	48.2446	48.354	48.4634	48.5355	48.6075	48.6791	48.7478	48.8166	48.8837	48.9465	49.0093	49.0725	49.1302	49.1869	49.2435	49.3001	49.3527	49.4032	49.4531	49.503	49.5507	49.5941	49.6376	49.681	49.7246	49.764	49.8013	49.8385	49.8767	49.915	49.9509	49.9829	50.0152	50.0474	50.0796	50.1118	50.1438	50.1698	50.1959	50.2219	50.248
418	47.2075	47.3608	47.5058	47.643	47.7721	47.8983	48.0146	48.1311	48.2425	48.3519	48.4613	48.5333	48.6054	48.677	48.7457	48.8145	48.8816	48.9444	49.0072	49.0703	49.1281	49.1848	49.2414	49.298	49.3506	49.4011	49.4511	49.501	49.5487	49.5921	49.6356	49.679	49.7226	49.7621	49.7993	49.8366	49.8748	49.9131	49.949	49.9811	50.0133	50.0456	50.0778	50.11	50.142	50.1681	50.1941	50.2202	50.2463
419	47.2054	47.3587	47.5037	47.6409	47.77	47.8962	48.0125	48.129	48.2404	48.3498	48.4592	48.5312	48.6033	48.6748	48.7436	48.8123	48.8794	48.9422	49.005	49.0682	49.126	49.1827	49.2393	49.2959	49.3486	49.3991	49.449	49.499	49.5467	49.5901	49.6336	49.677	49.7206	49.7601	49.7974	49.8347	49.8729	49.9112	49.9471	49.9792	50.0115	50.0438	50.076	50.1083	50.1402	50.1663	50.1924	50.2185	50.2446
420	47.2034	47.3567	47.5016	47.6388	47.7679	47.8941	48.0104	48.1269	48.2383	48.3476	48.457	48.5291	48.6011	48.6727	48.7415	48.8102	48.8773	48.9401	49.0029	49.0661	49.1239	49.1806	49.2372	49.2939	49.3465	49.397	49.447	49.4969	49.5447	49.5881	49.6316	49.675	49.7187	49.7582	49.7954	49.8327	49.871	49.9093	49.9453	49.9774	50.0097	50.0419	50.0742	50.1065	50.1385	50.1646	50.1907	50.2168	50.2429
421	47.2013	47.3546	47.4996	47.6368	47.7658	47.892	48.0083	48.1247	48.2361	48.3455	48.4549	48.5269	48.599	48.6706	48.7393	48.8081	48.8752	48.938	49.0008	49.064	49.1218	49.1785	49.2351	49.2918	49.3444	49.395	49.4449	49.4949	49.5426	49.5861	49.6296	49.6731	49.7167	49.7562	49.7935	49.8308	49.8691	49.9074	49.9434	49.9755	50.0078	50.0401	50.0724	50.1047	50.1367	50.1628	50.189	50.2151	50.2412
422	47.1993	47.3526	47.4975	47.6347	47.7637	47.8899	48.0062	48.1226	48.234	48.3434	48.4528	48.5248	48.5969	48.6684	48.7372	48.8059	48.873	48.9359	48.9987	49.0619	49.1197	49.1764	49.233	49.2897	49.3424	49.3929	49.4429	49.4929	49.5406	49.5841	49.6276	49.6711	49.7147	49.7542	49.7916	49.8289	49.8672	49.9055	49.9415	49.9737	50.006	50.0383	50.0706	50.1029	50.135	50.1611	50.1873	50.2134	50.2395
423	47.1973	47.3505	47.4954	47.6326	47.7616	47.8878	48.0041	48.1205	48.2319	48.3413	48.4506	48.5227	48.5947	48.6663	48.7351	48.8038	48.8709	48.9337	48.9966	49.0598	49.1176	49.1743	49.231	49.2876	49.3403	49.3908	49.4408	49.4908	49.5386	49.5821	49.6256	49.6691	49.7128	49.7523	49.7896	49.827	49.8653	49.9036	49.9396	49.9718	50.0042	50.0365	50.0688	50.1012	50.1332	50.1594	50.1855	50.2117	50.2379
424	47.1952	47.3484	47.4934	47.6305	47.7595	47.8857	48.002	48.1184	48.2298	48.3391	48.4485	48.5206	48.5926	48.6642	48.7329	48.8017	48.8688	48.9316	48.9945	49.0577	49.1155	49.1722	49.2289	49.2855	49.3382	49.3888	49.4388	49.4888	49.5366	49.5801	49.6236	49.6671	49.7108	49.7503	49.7877	49.8251	49.8634	49.9018	49.9378	49.97	50.0023	50.0347	50.067	50.0994	50.1314	50.1576	50.1838	50.21	50.2362
425	47.1932	47.3464	47.4913	47.6284	47.7575	47.8836	47.9999	48.1163	48.2277	48.337	48.4464	48.5184	48.5905	48.662	48.7308	48.7996	48.8667	48.9295	48.9923	49.0556	49.1134	49.1701	49.2268	49.2835	49.3361	49.3867	49.4367	49.4868	49.5345	49.5781	49.6216	49.6651	49.7088	49.7484	49.7858	49.8231	49.8615	49.8999	49.9359	49.9681	50.0005	50.0329	50.0652	50.0976	50.1297	50.1559	50.1821	50.2083	50.2345
426	47.1912	47.3443	47.4892	47.6264	47.7554	47.8815	47.9978	48.1142	48.2255	48.3349	48.4442	48.5163	48.5883	48.6599	48.7287	48.7974	48.8645	48.9274	48.9902	49.0535	49.1113	49.168	49.2247	49.2814	49.3341	49.3847	49.4347	49.4847	49.5325	49.5761	49.6196	49.6631	49.7069	49.7464	49.7838	49.8212	49.8596	49.898	49.934	49.9663	49.9987	50.031	50.0634	50.0958	50.1279	50.1541	50.1804	50.2066	50.2328
427	47.1891	47.3423	47.4872	47.6243	47.7533	47.8794	47.9956	48.112	48.2234	48.3328	48.4421	48.5142	48.5862	48.6578	48.7265	48.7953	48.8624	48.9253	48.9881	49.0513	49.1092	49.1659	49.2226	49.2793	49.332	49.3826	49.4326	49.4827	49.5305	49.5741	49.6176	49.6612	49.7049	49.7445	49.7819	49.8193	49.8577	49.8961	49.9322	49.9644	49.9968	50.0292	50.0616	50.094	50.1262	50.1524	50.1786	50.2049	50.2311
428	47.1871	47.3402	47.4851	47.6222	47.7512	47.8773	47.9935	48.1099	48.2213	48.3306	48.44	48.512	48.5841	48.6556	48.7244	48.7932	48.8603	48.9231	48.986	49.0492	49.1071	49.1638	49.2205	49.2772	49.3299	49.3805	49.4306	49.4807	49.5285	49.572	49.6156	49.6592	49.7029	49.7425	49.78	49.8174	49.8558	49.8942	49.9303	49.9626	49.995	50.0274	50.0598	50.0923	50.1244	50.1507	50.1769	50.2032	50.2294
429	47.185	47.3382	47.483	47.6201	47.7491	47.8752	47.9914	48.1078	48.2192	48.3285	48.4378	48.5099	48.5819	48.6535	48.7223	48.791	48.8582	48.921	48.9839	49.0471	49.105	49.1617	49.2184	49.2751	49.3279	49.3785	49.4286	49.4786	49.5265	49.57	49.6136	49.6572	49.7009	49.7406	49.778	49.8155	49.8539	49.8923	49.9284	49.9607	49.9932	50.0256	50.058	50.0905	50.1226	50.1489	50.1752	50.2015	50.2278
430	47.183	47.3361	47.481	47.618	47.747	47.8731	47.9893	48.1057	48.217	48.3264	48.4357	48.5078	48.5798	48.6514	48.7201	48.7889	48.856	48.9189	48.9818	49.045	49.1029	49.1596	49.2163	49.2731	49.3258	49.3764	49.4265	49.4766	49.5244	49.568	49.6116	49.6552	49.699	49.7386	49.7761	49.8135	49.852	49.8904	49.9266	49.9589	49.9913	50.0238	50.0562	50.0887	50.1209	50.1472	50.1735	50.1998	50.2261
431	47.181	47.3341	47.4789	47.616	47.7449	47.871	47.9872	48.1036	48.2149	48.3243	48.4336	48.5056	48.5777	48.6492	48.718	48.7868	48.8539	48.9168	48.9796	49.0429	49.1008	49.1575	49.2143	49.271	49.3237	49.3744	49.4245	49.4745	49.5224	49.566	49.6096	49.6532	49.697	49.7367	49.7741	49.8116	49.8501	49.8885	49.9247	49.957	49.9895	50.022	50.0544	50.0869	50.1191	50.1454	50.1718	50.1981	50.2244
432	47.1789	47.332	47.4768	47.6139	47.7428	47.8689	47.9851	48.1015	48.2128	48.3221	48.4315	48.5035	48.5755	48.6471	48.7159	48.7847	48.8518	48.9147	48.9775	49.0408	49.0987	49.1554	49.2122	49.2689	49.3217	49.3723	49.4224	49.4725	49.5204	49.564	49.6076	49.6513	49.695	49.7347	49.7722	49.8097	49.8482	49.8867	49.9228	49.9552	49.9877	50.0202	50.0527	50.0851	50.1174	50.1437	50.17	50.1964	50.2227
433	47.1769	47.33	47.4748	47.6118	47.7407	47.8668	47.983	48.0993	48.2107	48.32	48.4293	48.5014	48.5734	48.645	48.7137	48.7825	48.8497	48.9125	48.9754	49.0387	49.0966	49.1533	49.2101	49.2668	49.3196	49.3703	49.4204	49.4705	49.5184	49.562	49.6056	49.6493	49.6931	49.7328	49.7703	49.8078	49.8463	49.8848	49.9209	49.9533	49.9858	50.0183	50.0509	50.0834	50.1156	50.142	50.1683	50.1947	50.221
434	47.1749	47.3279	47.4727	47.6097	47.7386	47.8647	47.9809	48.0972	48.2086	48.3179	48.4272	48.4992	48.5713	48.6428	48.7116	48.7804	48.8475	48.9104	48.9733	49.0366	49.0945	49.1512	49.208	49.2648	49.3175	49.3682	49.4183	49.4684	49.5163	49.56	49.6036	49.6473	49.6911	49.7308	49.7683	49.8059	49.8444	49.8829	49.9191	49.9515	49.984	50.0165	50.0491	50.0816	50.1138	50.1402	50.1666	50.193	50.2194
435	47.1728	47.3259	47.4706	47.6076	47.7365	47.8626	47.9788	48.0951	48.2064	48.3158	48.4251	48.4971	48.5691	48.6407	48.7095	48.7783	48.8454	48.9083	48.9712	49.0345	49.0924	49.1491	49.2059	49.2627	49.3155	49.3661	49.4163	49.4664	49.5143	49.558	49.6016	49.6453	49.6891	49.7289	49.7664	49.8039	49.8425	49.881	49.9172	49.9496	49.9822	50.0147	50.0473	50.0798	50.1121	50.1385	50.1649	50.1913	50.2177
436	47.1708	47.3238	47.4686	47.6056	47.7345	47.8605	47.9767	48.093	48.2043	48.3136	48.4229	48.495	48.567	48.6386	48.7074	48.7761	48.8433	48.9062	48.9691	49.0323	49.0903	49.147	49.2038	49.2606	49.3134	49.3641	49.4142	49.4644	49.5123	49.556	49.5997	49.6433	49.6872	49.7269	49.7645	49.802	49.8406	49.8791	49.9153	49.9477	49.9803	50.0129	50.0455	50.078	50.1103	50.1367	50.1632	50.1896	50.216
437	47.1687	47.3218	47.4665	47.6035	47.7324	47.8584	47.9746	48.0909	48.2022	48.3115	48.4208	48.4928	48.5649	48.6364	48.7052	48.774	48.8412	48.904	48.9669	49.0302	49.0882	49.145	49.2017	49.2585	49.3113	49.362	49.4122	49.4623	49.5103	49.554	49.5977	49.6414	49.6852	49.725	49.7625	49.8001	49.8387	49.8772	49.9135	49.9459	49.9785	50.0111	50.0437	50.0763	50.1086	50.135	50.1614	50.1879	50.2143
438	47.1667	47.3197	47.4644	47.6014	47.7303	47.8563	47.9725	48.0888	48.2001	48.3094	48.4187	48.4907	48.5627	48.6343	48.7031	48.7719	48.839	48.9019	48.9648	49.0281	49.0861	49.1429	49.1997	49.2564	49.3093	49.36	49.4101	49.4603	49.5083	49.552	49.5957	49.6394	49.6832	49.723	49.7606	49.7982	49.8368	49.8753	49.9116	49.944	49.9767	50.0093	50.0419	50.0745	50.1068	50.1333	50.1597	50.1862	50.2126
439	47.1647	47.3177	47.4624	47.5993	47.7282	47.8542	47.9704	48.0867	48.198	48.3072	48.4165	48.4886	48.5606	48.6322	48.701	48.7698	48.8369	48.8998	48.9627	49.026	49.084	49.1408	49.1976	49.2544	49.3072	49.3579	49.4081	49.4583	49.5062	49.5499	49.5937	49.6374	49.6813	49.7211	49.7587	49.7963	49.8349	49.8734	49.9097	49.9422	49.9748	50.0074	50.0401	50.0727	50.105	50.1315	50.158	50.1845	50.2109
440	47.1626	47.3156	47.4603	47.5972	47.7261	47.8521	47.9682	48.0845	48.1958	48.3051	48.4144	48.4864	48.5585	48.63	48.6988	48.7676	48.8348	48.8977	48.9606	49.0239	49.0819	49.1387	49.1955	49.2523	49.3051	49.3559	49.406	49.4562	49.5042	49.5479	49.5917	49.6354	49.6793	49.7191	49.7567	49.7943	49.8329	49.8716	49.9078	49.9403	49.973	50.0056	50.0383	50.0709	50.1033	50.1298	50.1563	50.1828	50.2093
441	47.1606	47.3135	47.4582	47.5952	47.724	47.85	47.9661	48.0824	48.1937	48.303	48.4123	48.4843	48.5563	48.6279	48.6967	48.7655	48.8327	48.8956	48.9585	49.0218	49.0798	49.1366	49.1934	49.2502	49.303	49.3538	49.404	49.4542	49.5022	49.5459	49.5897	49.6334	49.6773	49.7172	49.7548	49.7924	49.831	49.8697	49.906	49.9385	49.9711	50.0038	50.0365	50.0691	50.1015	50.128	50.1546	50.1811	50.2076
442	47.1586	47.3115	47.4562	47.5931	47.7219	47.8479	47.964	48.0803	48.1916	48.3009	48.4101	48.4822	48.5542	48.6258	48.6946	48.7634	48.8305	48.8934	48.9564	49.0197	49.0777	49.1345	49.1913	49.2481	49.301	49.3517	49.402	49.4522	49.5002	49.5439	49.5877	49.6314	49.6754	49.7152	49.7529	49.7905	49.8291	49.8678	49.9041	49.9366	49.9693	50.002	50.0347	50.0674	50.0998	50.1263	50.1528	50.1794	50.2059
443	47.1565	47.3094	47.4541	47.591	47.7198	47.8458	47.9619	48.0782	48.1895	48.2987	48.408	48.48	48.5521	48.6236	48.6924	48.7612	48.8284	48.8913	48.9542	49.0176	49.0755	49.1324	49.1892	49.2461	49.2989	49.3497	49.3999	49.4501	49.4981	49.5419	49.5857	49.6295	49.6734	49.7133	49.7509	49.7886	49.8272	49.8659	49.9022	49.9348	49.9675	50.0002	50.0329	50.0656	50.098	50.1246	50.1511	50.1777	50.2042
444	47.1545	47.3074	47.452	47.5889	47.7177	47.8437	47.9598	48.0761	48.1873	48.2966	48.4059	48.4779	48.5499	48.6215	48.6903	48.7591	48.8263	48.8892	48.9521	49.0155	49.0734	49.1303	49.1871	49.244	49.2968	49.3476	49.3979	49.4481	49.4961	49.5399	49.5837	49.6275	49.6714	49.7113	49.749	49.7867	49.8253	49.864	49.9004	49.9329	49.9656	49.9984	50.0311	50.0638	50.0962	50.1228	50.1494	50.176	50.2025
445	47.1524	47.3053	47.45	47.5868	47.7156	47.8416	47.9577	48.074	48.1852	48.2945	48.4037	48.4758	48.5478	48.6194	48.6882	48.757	48.8241	48.8871	48.95	49.0133	49.0713	49.1282	49.185	49.2419	49.2948	49.3456	49.3958	49.4461	49.4941	49.5379	49.5817	49.6255	49.6695	49.7094	49.747	49.7847	49.8234	49.8621	49.8985	49.9311	49.9638	49.9966	50.0293	50.062	50.0945	50.1211	50.1477	50.1743	50.2009
446	47.1504	47.3033	47.4479	47.5848	47.7136	47.8395	47.9556	48.0718	48.1831	48.2924	48.4016	48.4736	48.5457	48.6172	48.686	48.7548	48.822	48.885	48.9479	49.0112	49.0692	49.1261	49.183	49.2398	49.2927	49.3435	49.3938	49.444	49.4921	49.5359	49.5797	49.6235	49.6675	49.7074	49.7451	49.7828	49.8215	49.8602	49.8966	49.9292	49.962	49.9947	50.0275	50.0603	50.0927	50.1193	50.146	50.1726	50.1992
447	47.1484	47.3012	47.4458	47.5827	47.7115	47.8374	47.9535	48.0697	48.181	48.2902	48.3995	48.4715	48.5435	48.6151	48.6839	48.7527	48.8199	48.8828	48.9458	49.0091	49.0671	49.124	49.1809	49.2377	49.2906	49.3414	49.3917	49.442	49.4901	49.5339	49.5777	49.6215	49.6655	49.7054	49.7432	49.7809	49.8196	49.8583	49.8948	49.9274	49.9601	49.9929	50.0257	50.0585	50.091	50.1176	50.1442	50.1709	50.1975
448	47.1463	47.2992	47.4438	47.5806	47.7094	47.8353	47.9514	48.0676	48.1789	48.2881	48.3974	48.4694	48.5414	48.613	48.6818	48.7506	48.8178	48.8807	48.9437	49.007	49.065	49.1219	49.1788	49.2357	49.2886	49.3394	49.3897	49.44	49.488	49.5319	49.5757	49.6196	49.6636	49.7035	49.7412	49.779	49.8177	49.8565	49.8929	49.9255	49.9583	49.9911	50.0239	50.0567	50.0892	50.1159	50.1425	50.1692	50.1958
449	47.1443	47.2971	47.4417	47.5785	47.7073	47.8332	47.9493	48.0655	48.1767	48.286	48.3952	48.4673	48.5393	48.6108	48.6796	48.7485	48.8156	48.8786	48.9415	49.0049	49.0629	49.1198	49.1767	49.2336	49.2865	49.3373	49.3876	49.4379	49.486	49.5299	49.5737	49.6176	49.6616	49.7015	49.7393	49.7771	49.8158	49.8546	49.891	49.9237	49.9565	49.9893	50.0221	50.0549	50.0874	50.1141	50.1408	50.1675	50.1941
450	47.1423	47.2951	47.4396	47.5764	47.7052	47.8311	47.9472	48.0634	48.1746	48.2839	48.3931	48.4651	48.5371	48.6087	48.6775	48.7463	48.8135	48.8765	48.9394	49.0028	49.0608	49.1177	49.1746	49.2315	49.2844	49.3353	49.3856	49.4359	49.484	49.5279	49.5717	49.6156	49.6596	49.6996	49.7374	49.7751	49.8139	49.8527	49.8891	49.9218	49.9546	49.9875	50.0203	50.0531	50.0857	50.1124	50.1391	50.1658	50.1924
451	47.1402	47.293	47.4376	47.5744	47.7031	47.829	47.9451	48.0613	48.1725	48.2817	48.391	48.463	48.535	48.6066	48.6754	48.7442	48.8114	48.8744	48.9373	49.0007	49.0587	49.1156	49.1725	49.2294	49.2824	49.3332	49.3835	49.4339	49.482	49.5258	49.5697	49.6136	49.6577	49.6976	49.7354	49.7732	49.812	49.8508	49.8873	49.92	49.9528	49.9857	50.0185	50.0514	50.0839	50.1106	50.1373	50.1641	50.1908
452	47.1382	47.291	47.4355	47.5723	47.701	47.8269	47.9429	48.0591	48.1704	48.2796	48.3888	48.4609	48.5329	48.6044	48.6733	48.7421	48.8093	48.8722	48.9352	48.9986	49.0566	49.1135	49.1704	49.2273	49.2803	49.3312	49.3815	49.4318	49.4799	49.5238	49.5677	49.6116	49.6557	49.6957	49.7335	49.7713	49.8101	49.8489	49.8854	49.9181	49.951	49.9838	50.0167	50.0496	50.0822	50.1089	50.1356	50.1624	50.1891
453	47.1361	47.2889	47.4334	47.5702	47.6989	47.8248	47.9408	48.057	48.1683	48.2775	48.3867	48.4587	48.5308	48.6023	48.6711	48.7399	48.8071	48.8701	48.9331	48.9965	49.0545	49.1114	49.1683	49.2253	49.2782	49.3291	49.3794	49.4298	49.4779	49.5218	49.5657	49.6096	49.6537	49.6937	49.7316	49.7694	49.8082	49.847	49.8835	49.9163	49.9491	49.982	50.0149	50.0478	50.0804	50.1072	50.1339	50.1607	50.1874
454	47.1341	47.2869	47.4314	47.5681	47.6968	47.8227	47.9387	48.0549	48.1661	48.2754	48.3846	48.4566	48.5286	48.6002	48.669	48.7378	48.805	48.868	48.931	48.9943	49.0524	49.1093	49.1663	49.2232	49.2762	49.327	49.3774	49.4277	49.4759	49.5198	49.5637	49.6077	49.6518	49.6918	49.7296	49.7675	49.8063	49.8451	49.8817	49.9144	49.9473	49.9802	50.0131	50.046	50.0786	50.1054	50.1322	50.159	50.1857
455	47.1321	47.2848	47.4293	47.566	47.6947	47.8206	47.9366	48.0528	48.164	48.2732	48.3824	48.4545	48.5265	48.598	48.6669	48.7357	48.8029	48.8659	48.9289	48.9922	49.0503	49.1072	49.1642	49.2211	49.2741	49.325	49.3753	49.4257	49.4739	49.5178	49.5617	49.6057	49.6498	49.6898	49.7277	49.7655	49.8044	49.8433	49.8798	49.9125	49.9455	49.9784	50.0113	50.0442	50.0769	50.1037	50.1305	50.1572	50.184
456	47.13	47.2828	47.4272	47.564	47.6927	47.8185	47.9345	48.0507	48.1619	48.2711	48.3803	48.4523	48.5244	48.5959	48.6647	48.7336	48.8008	48.8637	48.9267	48.9901	49.0482	49.1051	49.1621	49.219	49.272	49.3229	49.3733	49.4237	49.4718	49.5158	49.5597	49.6037	49.6478	49.6879	49.7257	49.7636	49.8025	49.8414	49.8779	49.9107	49.9436	49.9766	50.0095	50.0425	50.0751	50.1019	50.1287	50.1555	50.1824
457	47.128	47.2807	47.4252	47.5619	47.6906	47.8164	47.9324	48.0486	48.1598	48.269	48.3782	48.4502	48.5222	48.5938	48.6626	48.7314	48.7986	48.8616	48.9246	48.988	49.0461	49.103	49.16	49.217	49.2699	49.3209	49.3713	49.4216	49.4698	49.5138	49.5578	49.6017	49.6459	49.6859	49.7238	49.7617	49.8006	49.8395	49.8761	49.9088	49.9418	49.9748	50.0077	50.0407	50.0734	50.1002	50.127	50.1538	50.1807
458	47.126	47.2786	47.4231	47.5598	47.6885	47.8143	47.9303	48.0465	48.1576	48.2668	48.376	48.4481	48.5201	48.5916	48.6605	48.7293	48.7965	48.8595	48.9225	48.9859	49.044	49.101	49.1579	49.2149	49.2679	49.3188	49.3692	49.4196	49.4678	49.5118	49.5558	49.5997	49.6439	49.684	49.7219	49.7598	49.7987	49.8376	49.8742	49.907	49.94	49.973	50.0059	50.0389	50.0716	50.0985	50.1253	50.1521	50.179
459	47.1239	47.2766	47.421	47.5577	47.6864	47.8122	47.9282	48.0443	48.1555	48.2647	48.3739	48.4459	48.518	48.5895	48.6583	48.7272	48.7944	48.8574	48.9204	48.9838	49.0419	49.0989	49.1558	49.2128	49.2658	49.3168	49.3672	49.4176	49.4658	49.5098	49.5538	49.5978	49.6419	49.682	49.7199	49.7579	49.7968	49.8357	49.8723	49.9051	49.9381	49.9711	50.0041	50.0371	50.0698	50.0967	50.1236	50.1504	50.1773
460	47.1219	47.2745	47.419	47.5556	47.6843	47.8101	47.9261	48.0422	48.1534	48.2626	48.3718	48.4438	48.5158	48.5874	48.6562	48.725	48.7923	48.8553	48.9183	48.9817	49.0398	49.0968	49.1537	49.2107	49.2637	49.3147	49.3651	49.4155	49.4638	49.5078	49.5518	49.5958	49.64	49.6801	49.718	49.7559	49.7949	49.8338	49.8704	49.9033	49.9363	49.9693	50.0023	50.0354	50.0681	50.095	50.1219	50.1487	50.1756
461	47.1198	47.2725	47.4169	47.5536	47.6822	47.808	47.924	48.0401	48.1513	48.2605	48.3697	48.4417	48.5137	48.5852	48.6541	48.7229	48.7901	48.8531	48.9162	48.9796	49.0377	49.0947	49.1517	49.2086	49.2617	49.3126	49.3631	49.4135	49.4617	49.5058	49.5498	49.5938	49.638	49.6781	49.7161	49.754	49.793	49.8319	49.8686	49.9014	49.9345	49.9675	50.0005	50.0336	50.0663	50.0932	50.1201	50.147	50.1739
462	47.1178	47.2704	47.4148	47.5515	47.6801	47.8059	47.9219	48.038	48.1492	48.2583	48.3675	48.4395	48.5116	48.5831	48.6519	48.7208	48.788	48.851	48.914	48.9774	49.0356	49.0926	49.1496	49.2066	49.2596	49.3106	49.361	49.4115	49.4597	49.5037	49.5478	49.5918	49.636	49.6762	49.7141	49.7521	49.7911	49.83	49.8667	49.8996	49.9326	49.9657	49.9987	50.0318	50.0646	50.0915	50.1184	50.1453	50.1723
463	47.1158	47.2684	47.4128	47.5494	47.678	47.8038	47.9198	48.0359	48.147	48.2562	48.3654	48.4374	48.5094	48.581	48.6498	48.7187	48.7859	48.8489	48.9119	48.9753	49.0335	49.0905	49.1475	49.2045	49.2575	49.3085	49.359	49.4094	49.4577	49.5017	49.5458	49.5898	49.6341	49.6742	49.7122	49.7502	49.7892	49.8282	49.8648	49.8977	49.9308	49.9639	49.9969	50.03	50.0628	50.0898	50.1167	50.1436	50.1706
464	47.1137	47.2663	47.4107	47.5473	47.6759	47.8017	47.9177	48.0338	48.1449	48.2541	48.3633	48.4353	48.5073	48.5788	48.6477	48.7165	48.7838	48.8468	48.9098	48.9732	49.0314	49.0884	49.1454	49.2024	49.2555	49.3065	49.3569	49.4074	49.4557	49.4997	49.5438	49.5878	49.6321	49.6723	49.7103	49.7483	49.7873	49.8263	49.863	49.8959	49.929	49.9621	49.9951	50.0282	50.0611	50.088	50.115	50.1419	50.1689
465	47.1117	47.2643	47.4086	47.5452	47.6738	47.7996	47.9155	48.0316	48.1428	48.252	48.3611	48.4331	48.5052	48.5767	48.6456	48.7144	48.7816	48.8447	48.9077	48.9711	49.0293	49.0863	49.1433	49.2003	49.2534	49.3044	49.3549	49.4054	49.4536	49.4977	49.5418	49.5859	49.6301	49.6703	49.7083	49.7463	49.7854	49.8244	49.8611	49.894	49.9271	49.9602	49.9934	50.0265	50.0593	50.0863	50.1133	50.1402	50.1672
466	47.1097	47.2622	47.4065	47.5432	47.6717	47.7975	47.9134	48.0295	48.1407	48.2498	48.359	48.431	48.503	48.5746	48.6434	48.7123	48.7795	48.8425	48.9056	48.969	49.0272	49.0842	49.1412	49.1982	49.2513	49.3023	49.3528	49.4033	49.4516	49.4957	49.5398	49.5839	49.6281	49.6684	49.7064	49.7444	49.7835	49.8225	49.8592	49.8922	49.9253	49.9584	49.9916	50.0247	50.0575	50.0845	50.1115	50.1385	50.1655
467	47.1076	47.2602	47.4045	47.5411	47.6697	47.7954	47.9113	48.0274	48.1386	48.2477	48.3569	48.4289	48.5009	48.5724	48.6413	48.7101	48.7774	48.8404	48.9035	48.9669	49.0251	49.0821	49.1391	49.1962	49.2493	49.3003	49.3508	49.4013	49.4496	49.4937	49.5378	49.5819	49.6262	49.6664	49.7045	49.7425	49.7816	49.8206	49.8573	49.8903	49.9235	49.9566	49.9898	50.0229	50.0558	50.0828	50.1098	50.1368	50.1639
468	47.1056	47.2581	47.4024	47.539	47.6676	47.7933	47.9092	48.0253	48.1364	48.2456	48.3547	48.4267	48.4988	48.5703	48.6392	48.708	48.7752	48.8383	48.9013	48.9648	49.023	49.08	49.137	49.1941	49.2472	49.2982	49.3487	49.3993	49.4476	49.4917	49.5358	49.5799	49.6242	49.6645	49.7025	49.7406	49.7796	49.8187	49.8555	49.8885	49.9216	49.9548	49.988	50.0211	50.054	50.0811	50.1081	50.1351	50.1622
469	47.1036	47.2561	47.4003	47.5369	47.6655	47.7912	47.9071	48.0232	48.1343	48.2435	48.3526	48.4246	48.4966	48.5682	48.637	48.7059	48.7731	48.8362	48.8992	48.9627	49.0209	49.0779	49.135	49.192	49.2451	49.2962	49.3467	49.3972	49.4456	49.4897	49.5338	49.5779	49.6222	49.6625	49.7006	49.7387	49.7777	49.8168	49.8536	49.8866	49.9198	49.953	49.9862	50.0193	50.0523	50.0793	50.1064	50.1334	50.1605
470	47.1015	47.254	47.3983	47.5349	47.6634	47.7891	47.905	48.0211	48.1322	48.2413	48.3505	48.4225	48.4945	48.566	48.6349	48.7038	48.771	48.8341	48.8971	48.9606	49.0188	49.0758	49.1329	49.1899	49.2431	49.2941	49.3447	49.3952	49.4435	49.4877	49.5318	49.576	49.6203	49.6605	49.6986	49.7367	49.7758	49.8149	49.8517	49.8848	49.918	49.9512	49.9844	50.0176	50.0505	50.0776	50.1046	50.1317	50.1588
471	47.0995	47.252	47.3962	47.5328	47.6613	47.787	47.9029	48.0189	48.1301	48.2392	48.3483	48.4204	48.4924	48.5639	48.6328	48.7016	48.7689	48.8319	48.895	48.9584	49.0166	49.0737	49.1308	49.1879	49.241	49.2921	49.3426	49.3932	49.4415	49.4857	49.5298	49.574	49.6183	49.6586	49.6967	49.7348	49.7739	49.8131	49.8499	49.8829	49.9161	49.9493	49.9826	50.0158	50.0487	50.0758	50.1029	50.13	50.1571
472	47.0974	47.2499	47.3941	47.5307	47.6592	47.7849	47.9008	48.0168	48.1279	48.2371	48.3462	48.4182	48.4902	48.5618	48.6306	48.6995	48.7667	48.8298	48.8929	48.9563	49.0145	49.0716	49.1287	49.1858	49.2389	49.29	49.3406	49.3911	49.4395	49.4837	49.5278	49.572	49.6163	49.6566	49.6948	49.7329	49.772	49.8112	49.848	49.8811	49.9143	49.9475	49.9808	50.014	50.047	50.0741	50.1012	50.1283	50.1554
473	47.0954	47.2479	47.3921	47.5286	47.6571	47.7828	47.8987	48.0147	48.1258	48.235	48.3441	48.4161	48.4881	48.5596	48.6285	48.6974	48.7646	48.8277	48.8908	48.9542	49.0124	49.0695	49.1266	49.1837	49.2369	49.2879	49.3385	49.3891	49.4375	49.4816	49.5258	49.57	49.6144	49.6547	49.6928	49.731	49.7701	49.8093	49.8461	49.8792	49.9125	49.9457	49.979	50.0122	50.0452	50.0723	50.0995	50.1266	50.1538
474	47.0934	47.2458	47.39	47.5265	47.655	47.7807	47.8966	48.0126	48.1237	48.2328	48.3419	48.414	48.486	48.5575	48.6264	48.6952	48.7625	48.8256	48.8886	48.9521	49.0103	49.0674	49.1245	49.1816	49.2348	49.2859	49.3365	49.3871	49.4354	49.4796	49.5238	49.568	49.6124	49.6527	49.6909	49.7291	49.7682	49.8074	49.8443	49.8774	49.9106	49.9439	49.9772	50.0105	50.0435	50.0706	50.0978	50.1249	50.1521
475	47.0913	47.2437	47.3879	47.5245	47.6529	47.7786	47.8945	48.0105	48.1216	48.2307	48.3398	48.4118	48.4838	48.5554	48.6242	48.6931	48.7604	48.8234	48.8865	48.95	49.0082	49.0653	49.1224	49.1795	49.2327	49.2838	49.3344	49.385	49.4334	49.4776	49.5218	49.566	49.6104	49.6508	49.689	49.7271	49.7663	49.8055	49.8424	49.8755	49.9088	49.9421	49.9754	50.0087	50.0417	50.0689	50.096	50.1232	50.1504
476	47.0893	47.2417	47.3859	47.5224	47.6508	47.7765	47.8924	48.0084	48.1195	48.2286	48.3377	48.4097	48.4817	48.5532	48.6221	48.691	48.7582	48.8213	48.8844	48.9479	49.0061	49.0632	49.1204	49.1775	49.2306	49.2818	49.3324	49.383	49.4314	49.4756	49.5198	49.5641	49.6085	49.6488	49.687	49.7252	49.7644	49.8036	49.8405	49.8736	49.907	49.9403	49.9736	50.0069	50.0399	50.0671	50.0943	50.1215	50.1487
477	47.0873	47.2396	47.3838	47.5203	47.6488	47.7744	47.8902	48.0063	48.1173	48.2264	48.3356	48.4076	48.4796	48.5511	48.62	48.6888	48.7561	48.8192	48.8823	48.9458	49.004	49.0611	49.1183	49.1754	49.2286	49.2797	49.3303	49.381	49.4294	49.4736	49.5178	49.5621	49.6065	49.6469	49.6851	49.7233	49.7625	49.8017	49.8386	49.8718	49.9051	49.9385	49.9718	50.0051	50.0382	50.0654	50.0926	50.1198	50.147
478	47.0852	47.2376	47.3817	47.5182	47.6467	47.7723	47.8881	48.0041	48.1152	48.2243	48.3334	48.4054	48.4774	48.549	48.6178	48.6867	48.754	48.8171	48.8802	48.9437	49.0019	49.059	49.1162	49.1733	49.2265	49.2777	49.3283	49.3789	49.4274	49.4716	49.5159	49.5601	49.6045	49.6449	49.6832	49.7214	49.7606	49.7998	49.8368	49.8699	49.9033	49.9366	49.97	50.0033	50.0364	50.0636	50.0909	50.1181	50.1453
479	47.0832	47.2355	47.3797	47.5161	47.6446	47.7702	47.886	48.002	48.1131	48.2222	48.3313	48.4033	48.4753	48.5468	48.6157	48.6846	48.7519	48.815	48.8781	48.9416	48.9998	49.057	49.1141	49.1712	49.2244	49.2756	49.3262	49.3769	49.4253	49.4696	49.5139	49.5581	49.6026	49.643	49.6812	49.7195	49.7587	49.798	49.8349	49.8681	49.9015	49.9348	49.9682	50.0016	50.0347	50.0619	50.0892	50.1164	50.1437
480	47.0811	47.2335	47.3776	47.5141	47.6425	47.7681	47.8839	47.9999	48.111	48.2201	48.3292	48.4012	48.4732	48.5447	48.6136	48.6825	48.7497	48.8128	48.8759	48.9394	48.9977	49.0549	49.112	49.1691	49.2224	49.2735	49.3242	49.3748	49.4233	49.4676	49.5119	49.5561	49.6006	49.641	49.6793	49.7175	49.7568	49.7961	49.833	49.8662	49.8996	49.933	49.9664	49.9998	50.0329	50.0602	50.0874	50.1147	50.142
481	47.0791	47.2314	47.3755	47.512	47.6404	47.766	47.8818	47.9978	48.1089	48.2179	48.327	48.399	48.471	48.5426	48.6115	48.6803	48.7476	48.8107	48.8738	48.9373	48.9956	49.0528	49.1099	49.1671	49.2203	49.2715	49.3221	49.3728	49.4213	49.4656	49.5099	49.5542	49.5986	49.6391	49.6773	49.7156	49.7549	49.7942	49.8312	49.8644	49.8978	49.9312	49.9646	49.998	50.0311	50.0584	50.0857	50.113	50.1403
482	47.0771	47.2294	47.3735	47.5099	47.6383	47.7639	47.8797	47.9957	48.1067	48.2158	48.3249	48.3969	48.4689	48.5404	48.6093	48.6782	48.7455	48.8086	48.8717	48.9352	48.9935	49.0507	49.1078	49.165	49.2182	49.2694	49.3201	49.3708	49.4193	49.4636	49.5079	49.5522	49.5967	49.6371	49.6754	49.7137	49.753	49.7923	49.8293	49.8625	49.896	49.9294	49.9628	49.9962	50.0294	50.0567	50.084	50.1113	50.1386
483	47.075	47.2273	47.3714	47.5078	47.6362	47.7618	47.8776	47.9936	48.1046	48.2137	48.3228	48.3948	48.4668	48.5383	48.6072	48.6761	48.7434	48.8065	48.8696	48.9331	48.9914	49.0486	49.1057	49.1629	49.2162	49.2674	49.3181	49.3687	49.4172	49.4616	49.5059	49.5502	49.5947	49.6352	49.6735	49.7118	49.7511	49.7904	49.8274	49.8607	49.8941	49.9276	49.961	49.9945	50.0276	50.0549	50.0823	50.1096	50.1369
484	47.073	47.2253	47.3693	47.5057	47.6341	47.7597	47.8755	47.9914	48.1025	48.2116	48.3206	48.3926	48.4646	48.5362	48.6051	48.6739	48.7412	48.8044	48.8675	48.931	48.9893	49.0465	49.1037	49.1608	49.2141	49.2653	49.316	49.3667	49.4152	49.4596	49.5039	49.5482	49.5927	49.6332	49.6715	49.7099	49.7492	49.7885	49.8255	49.8588	49.8923	49.9257	49.9592	49.9927	50.0259	50.0532	50.0806	50.1079	50.1353
485	47.071	47.2232	47.3673	47.5037	47.632	47.7576	47.8734	47.9893	48.1004	48.2094	48.3185	48.3905	48.4625	48.534	48.6029	48.6718	48.7391	48.8022	48.8654	48.9289	48.9872	49.0444	49.1016	49.1588	49.212	49.2632	49.314	49.3647	49.4132	49.4575	49.5019	49.5462	49.5908	49.6313	49.6696	49.7079	49.7473	49.7866	49.8237	49.857	49.8905	49.9239	49.9574	49.9909	50.0241	50.0515	50.0788	50.1062	50.1336
486	47.0689	47.2212	47.3652	47.5016	47.6299	47.7555	47.8713	47.9872	48.0982	48.2073	48.3164	48.3884	48.4604	48.5319	48.6008	48.6697	48.737	48.8001	48.8632	48.9268	48.9851	49.0423	49.0995	49.1567	49.21	49.2612	49.3119	49.3626	49.4112	49.4555	49.4999	49.5442	49.5888	49.6293	49.6677	49.706	49.7454	49.7847	49.8218	49.8551	49.8886	49.9221	49.9556	49.9891	50.0223	50.0497	50.0771	50.1045	50.1319
487	47.0669	47.2191	47.3631	47.4995	47.6279	47.7534	47.8692	47.9851	48.0961	48.2052	48.3142	48.3862	48.4582	48.5298	48.5987	48.6676	48.7349	48.798	48.8611	48.9247	48.983	49.0402	49.0974	49.1546	49.2079	49.2591	49.3099	49.3606	49.4092	49.4535	49.4979	49.5423	49.5868	49.6274	49.6657	49.7041	49.7435	49.7829	49.8199	49.8533	49.8868	49.9203	49.9538	49.9873	50.0206	50.048	50.0754	50.1028	50.1302
488	47.0648	47.2171	47.3611	47.4974	47.6258	47.7513	47.8671	47.983	48.094	48.2031	48.3121	48.3841	48.4561	48.5276	48.5965	48.6654	48.7327	48.7959	48.859	48.9226	48.9809	49.0381	49.0953	49.1525	49.2058	49.2571	49.3078	49.3586	49.4071	49.4515	49.4959	49.5403	49.5849	49.6254	49.6638	49.7022	49.7416	49.781	49.8181	49.8514	49.885	49.9185	49.952	49.9856	50.0188	50.0462	50.0737	50.1011	50.1285
489	47.0628	47.215	47.359	47.4953	47.6237	47.7492	47.8649	47.9809	48.0919	48.2009	48.31	48.382	48.454	48.5255	48.5944	48.6633	48.7306	48.7937	48.8569	48.9204	48.9788	49.036	49.0932	49.1504	49.2038	49.255	49.3058	49.3565	49.4051	49.4495	49.4939	49.5383	49.5829	49.6235	49.6619	49.7003	49.7397	49.7791	49.8162	49.8496	49.8831	49.9167	49.9502	49.9838	50.0171	50.0445	50.072	50.0994	50.1268
490	47.0608	47.213	47.3569	47.4933	47.6216	47.7471	47.8628	47.9788	48.0898	48.1988	48.3078	48.3798	48.4518	48.5234	48.5923	48.6612	48.7285	48.7916	48.8548	48.9183	48.9767	49.0339	49.0911	49.1484	49.2017	49.253	49.3037	49.3545	49.4031	49.4475	49.4919	49.5363	49.5809	49.6215	49.6599	49.6983	49.7378	49.7772	49.8143	49.8477	49.8813	49.9149	49.9484	49.982	50.0153	50.0428	50.0702	50.0977	50.1252
491	47.0587	47.2109	47.3549	47.4912	47.6195	47.745	47.8607	47.9766	48.0876	48.1967	48.3057	48.3777	48.4497	48.5212	48.5901	48.659	48.7263	48.7895	48.8527	48.9162	48.9746	49.0318	49.089	49.1463	49.1996	49.2509	49.3017	49.3525	49.4011	49.4455	49.4899	49.5343	49.579	49.6196	49.658	49.6964	49.7359	49.7753	49.8125	49.8459	49.8794	49.913	49.9466	49.9802	50.0135	50.041	50.0685	50.096	50.1235
492	47.0567	47.2088	47.3528	47.4891	47.6174	47.7429	47.8586	47.9745	48.0855	48.1946	48.3036	48.3756	48.4476	48.5191	48.588	48.6569	48.7242	48.7874	48.8506	48.9141	48.9725	49.0297	49.087	49.1442	49.1975	49.2488	49.2996	49.3504	49.399	49.4435	49.4879	49.5324	49.577	49.6176	49.6561	49.6945	49.734	49.7734	49.8106	49.844	49.8776	49.9112	49.9448	49.9784	50.0118	50.0393	50.0668	50.0943	50.1218
493	47.0547	47.2068	47.3507	47.487	47.6153	47.7408	47.8565	47.9724	48.0834	48.1924	48.3015	48.3734	48.4454	48.517	48.5859	48.6548	48.7221	48.7853	48.8484	48.912	48.9704	49.0276	49.0849	49.1421	49.1955	49.2468	49.2976	49.3484	49.397	49.4415	49.4859	49.5304	49.575	49.6157	49.6541	49.6926	49.7321	49.7715	49.8087	49.8422	49.8758	49.9094	49.943	49.9767	50.01	50.0375	50.0651	50.0926	50.1201
494	47.0526	47.2047	47.3487	47.4849	47.6132	47.7387	47.8544	47.9703	48.0813	48.1903	48.2993	48.3713	48.4433	48.5148	48.5837	48.6527	48.72	48.7831	48.8463	48.9099	48.9683	49.0255	49.0828	49.14	49.1934	49.2447	49.2955	49.3464	49.395	49.4395	49.4839	49.5284	49.5731	49.6137	49.6522	49.6907	49.7302	49.7696	49.8068	49.8403	49.8739	49.9076	49.9412	49.9749	50.0083	50.0358	50.0633	50.0909	50.1184
495	47.0506	47.2027	47.3466	47.4829	47.6111	47.7366	47.8523	47.9682	48.0792	48.1882	48.2972	48.3692	48.4412	48.5127	48.5816	48.6505	48.7178	48.781	48.8442	48.9078	48.9662	49.0234	49.0807	49.138	49.1913	49.2427	49.2935	49.3443	49.393	49.4375	49.4819	49.5264	49.5711	49.6117	49.6502	49.6887	49.7283	49.7678	49.805	49.8384	49.8721	49.9058	49.9394	49.9731	50.0065	50.0341	50.0616	50.0892	50.1168
496	47.0485	47.2006	47.3445	47.4808	47.609	47.7345	47.8502	47.9661	48.077	48.186	48.2951	48.3671	48.439	48.5106	48.5795	48.6484	48.7157	48.7789	48.8421	48.9057	48.9641	49.0213	49.0786	49.1359	49.1893	49.2406	49.2915	49.3423	49.391	49.4354	49.4799	49.5244	49.5691	49.6098	49.6483	49.6868	49.7263	49.7659	49.8031	49.8366	49.8703	49.904	49.9376	49.9713	50.0047	50.0323	50.0599	50.0875	50.1151
497	47.0465	47.1986	47.3425	47.4787	47.6069	47.7324	47.8481	47.9639	48.0749	48.1839	48.2929	48.3649	48.4369	48.5084	48.5774	48.6463	48.7136	48.7768	48.84	48.9036	48.962	49.0192	49.0765	49.1338	49.1872	49.2386	49.2894	49.3403	49.3889	49.4334	49.4779	49.5225	49.5672	49.6078	49.6464	49.6849	49.7244	49.764	49.8012	49.8347	49.8684	49.9021	49.9358	49.9696	50.003	50.0306	50.0582	50.0858	50.1134
498	47.0445	47.1965	47.3404	47.4766	47.6049	47.7303	47.846	47.9618	48.0728	48.1818	48.2908	48.3628	48.4348	48.5063	48.5752	48.6441	48.7115	48.7747	48.8379	48.9014	48.9598	49.0171	49.0744	49.1317	49.1851	49.2365	49.2874	49.3382	49.3869	49.4314	49.4759	49.5205	49.5652	49.6059	49.6444	49.683	49.7225	49.7621	49.7994	49.8329	49.8666	49.9003	49.9341	49.9678	50.0012	50.0288	50.0565	50.0841	50.1117
499	47.0424	47.1945	47.3383	47.4745	47.6028	47.7282	47.8439	47.9597	48.0707	48.1797	48.2887	48.3607	48.4326	48.5042	48.5731	48.642	48.7093	48.7725	48.8357	48.8993	48.9577	49.015	49.0724	49.1297	49.1831	49.2344	49.2853	49.3362	49.3849	49.4294	49.474	49.5185	49.5632	49.6039	49.6425	49.6811	49.7206	49.7602	49.7975	49.831	49.8648	49.8985	49.9323	49.966	49.9995	50.0271	50.0547	50.0824	50.11
500	47.0404	47.1924	47.3363	47.4725	47.6007	47.7261	47.8418	47.9576	48.0685	48.1775	48.2865	48.3585	48.4305	48.502	48.571	48.6399	48.7072	48.7704	48.8336	48.8972	48.9556	49.013	49.0703	49.1276	49.181	49.2324	49.2833	49.3342	49.3829	49.4274	49.472	49.5165	49.5613	49.602	49.6406	49.6791	49.7187	49.7583	49.7956	49.8292	49.8629	49.8967	49.9305	49.9642	49.9977	50.0254	50.053	50.0807	50.1083
501	47.0384	47.1904	47.3342	47.4704	47.5986	47.724	47.8397	47.9555	48.0664	48.1754	48.2844	48.3564	48.4284	48.4999	48.5688	48.6378	48.7051	48.7683	48.8315	48.8951	48.9535	49.0109	49.0682	49.1255	49.1789	49.2303	49.2812	49.3321	49.3808	49.4254	49.47	49.5145	49.5593	49.6	49.6386	49.6772	49.7168	49.7564	49.7938	49.8273	49.8611	49.8949	49.9287	49.9624	49.9959	50.0236	50.0513	50.079	50.1067
502	47.0363	47.1883	47.3321	47.4683	47.5965	47.7219	47.8375	47.9534	48.0643	48.1733	48.2823	48.3543	48.4262	48.4978	48.5667	48.6356	48.703	48.7662	48.8294	48.893	48.9514	49.0088	49.0661	49.1234	49.1769	49.2283	49.2792	49.3301	49.3788	49.4234	49.468	49.5125	49.5573	49.5981	49.6367	49.6753	49.7149	49.7545	49.7919	49.8255	49.8593	49.8931	49.9269	49.9607	49.9942	50.0219	50.0496	50.0773	50.105
503	47.0343	47.1863	47.3301	47.4662	47.5944	47.7198	47.8354	47.9512	48.0622	48.1712	48.2801	48.3521	48.4241	48.4956	48.5646	48.6335	48.7008	48.7641	48.8273	48.8909	48.9493	49.0067	49.064	49.1213	49.1748	49.2262	49.2771	49.3281	49.3768	49.4214	49.466	49.5106	49.5554	49.5961	49.6348	49.6734	49.713	49.7527	49.79	49.8236	49.8574	49.8913	49.9251	49.9589	49.9924	50.0201	50.0479	50.0756	50.1033
504	47.0322	47.1842	47.328	47.4641	47.5923	47.7177	47.8333	47.9491	48.0601	48.169	48.278	48.35	48.422	48.4935	48.5624	48.6314	48.6987	48.7619	48.8252	48.8888	48.9472	49.0046	49.0619	49.1193	49.1727	49.2241	49.2751	49.326	49.3748	49.4194	49.464	49.5086	49.5534	49.5942	49.6328	49.6715	49.7111	49.7508	49.7881	49.8218	49.8556	49.8894	49.9233	49.9571	49.9907	50.0184	50.0461	50.0739	50.1016
505	47.0302	47.1822	47.3259	47.4621	47.5902	47.7156	47.8312	47.947	48.0579	48.1669	48.2759	48.3479	48.4198	48.4914	48.5603	48.6292	48.6966	48.7598	48.823	48.8867	48.9451	49.0025	49.0598	49.1172	49.1707	49.2221	49.273	49.324	49.3728	49.4174	49.462	49.5066	49.5514	49.5922	49.6309	49.6695	49.7092	49.7489	49.7863	49.8199	49.8538	49.8876	49.9215	49.9553	49.9889	50.0167	50.0444	50.0722	50.0999
506	47.0282	47.1801	47.3239	47.46	47.5881	47.7135	47.8291	47.9449	48.0558	48.1648	48.2737	48.3457	48.4177	48.4892	48.5582	48.6271	48.6945	48.7577	48.8209	48.8846	48.943	49.0004	49.0577	49.1151	49.1686	49.22	49.271	49.3219	49.3707	49.4154	49.46	49.5046	49.5494	49.5903	49.629	49.6676	49.7073	49.747	49.7844	49.8181	49.8519	49.8858	49.9197	49.9535	49.9871	50.0149	50.0427	50.0705	50.0983
507	47.0261	47.1781	47.3218	47.4579	47.586	47.7114	47.827	47.9428	48.0537	48.1627	48.2716	48.3436	48.4156	48.4871	48.556	48.625	48.6923	48.7556	48.8188	48.8824	48.9409	48.9983	49.0557	49.113	49.1665	49.218	49.2689	49.3199	49.3687	49.4134	49.458	49.5026	49.5475	49.5883	49.627	49.6657	49.7054	49.7451	49.7825	49.8162	49.8501	49.884	49.9179	49.9518	49.9854	50.0132	50.041	50.0688	50.0966
508	47.0241	47.176	47.3197	47.4558	47.584	47.7093	47.8249	47.9407	48.0516	48.1605	48.2695	48.3415	48.4134	48.485	48.5539	48.6228	48.6902	48.7534	48.8167	48.8803	48.9388	48.9962	49.0536	49.111	49.1644	49.2159	49.2669	49.3179	49.3667	49.4113	49.456	49.5007	49.5455	49.5864	49.6251	49.6638	49.7035	49.7432	49.7807	49.8144	49.8483	49.8822	49.9161	49.95	49.9836	50.0114	50.0393	50.0671	50.0949
509	47.0221	47.1739	47.3177	47.4537	47.5819	47.7072	47.8228	47.9386	48.0494	48.1584	48.2674	48.3393	48.4113	48.4828	48.5518	48.6207	48.6881	48.7513	48.8146	48.8782	48.9367	48.9941	49.0515	49.1089	49.1624	49.2139	49.2648	49.3158	49.3647	49.4093	49.454	49.4987	49.5435	49.5844	49.6231	49.6619	49.7016	49.7413	49.7788	49.8125	49.8464	49.8804	49.9143	49.9482	49.9819	50.0097	50.0375	50.0654	50.0932
510	47.02	47.1719	47.3156	47.4517	47.5798	47.7051	47.8207	47.9364	48.0473	48.1563	48.2652	48.3372	48.4092	48.4807	48.5496	48.6186	48.686	48.7492	48.8125	48.8761	48.9346	48.992	49.0494	49.1068	49.1603	49.2118	49.2628	49.3138	49.3626	49.4073	49.452	49.4967	49.5416	49.5825	49.6212	49.6599	49.6997	49.7394	49.7769	49.8107	49.8446	49.8785	49.9125	49.9464	49.9801	50.008	50.0358	50.0637	50.0915
511	47.018	47.1698	47.3135	47.4496	47.5777	47.703	47.8186	47.9343	48.0452	48.1542	48.2631	48.3351	48.407	48.4786	48.5475	48.6165	48.6838	48.7471	48.8103	48.874	48.9325	48.9899	49.0473	49.1047	49.1582	49.2097	49.2608	49.3118	49.3606	49.4053	49.45	49.4947	49.5396	49.5805	49.6193	49.658	49.6978	49.7376	49.775	49.8088	49.8428	49.8767	49.9107	49.9447	49.9783	50.0062	50.0341	50.062	50.0898
512	47.0159	47.1678	47.3115	47.4475	47.5756	47.7009	47.8165	47.9322	48.0431	48.152	48.261	48.3329	48.4049	48.4764	48.5454	48.6143	48.6817	48.745	48.8082	48.8719	48.9304	48.9878	49.0452	49.1026	49.1562	49.2077	49.2587	49.3097	49.3586	49.4033	49.448	49.4927	49.5376	49.5786	49.6173	49.6561	49.6959	49.7357	49.7732	49.807	49.8409	49.8749	49.9089	49.9429	49.9766	50.0045	50.0324	50.0603	50.0882
513	47.0139	47.1657	47.3094	47.4454	47.5735	47.6988	47.8144	47.9301	48.041	48.1499	48.2588	48.3308	48.4028	48.4743	48.5433	48.6122	48.6796	48.7428	48.8061	48.8698	48.9283	48.9857	49.0431	49.1006	49.1541	49.2056	49.2567	49.3077	49.3566	49.4013	49.446	49.4907	49.5357	49.5766	49.6154	49.6542	49.694	49.7338	49.7713	49.8051	49.8391	49.8731	49.9071	49.9411	49.9748	50.0027	50.0306	50.0586	50.0865
514	47.0119	47.1637	47.3073	47.4433	47.5714	47.6967	47.8122	47.928	48.0388	48.1478	48.2567	48.3287	48.4006	48.4722	48.5411	48.6101	48.6774	48.7407	48.804	48.8677	48.9262	48.9836	49.041	49.0985	49.152	49.2036	49.2546	49.3057	49.3546	49.3993	49.444	49.4888	49.5337	49.5747	49.6135	49.6523	49.6921	49.7319	49.7694	49.8032	49.8373	49.8713	49.9053	49.9393	49.9731	50.001	50.0289	50.0569	50.0848
515	47.0098	47.1616	47.3053	47.4413	47.5693	47.6946	47.8101	47.9259	48.0367	48.1456	48.2546	48.3265	48.3985	48.47	48.539	48.6079	48.6753	48.7386	48.8019	48.8655	48.9241	48.9815	49.039	49.0964	49.15	49.2015	49.2526	49.3036	49.3525	49.3973	49.442	49.4868	49.5317	49.5727	49.6115	49.6503	49.6902	49.73	49.7676	49.8014	49.8354	49.8695	49.9035	49.9375	49.9713	49.9993	50.0272	50.0552	50.0831
516	47.0078	47.1596	47.3032	47.4392	47.5672	47.6925	47.808	47.9237	48.0346	48.1435	48.2524	48.3244	48.3964	48.4679	48.5369	48.6058	48.6732	48.7365	48.7998	48.8634	48.922	48.9794	49.0369	49.0943	49.1479	49.1995	49.2505	49.3016	49.3505	49.3953	49.44	49.4848	49.5298	49.5708	49.6096	49.6484	49.6883	49.7281	49.7657	49.7995	49.8336	49.8677	49.9017	49.9358	49.9695	49.9975	50.0255	50.0535	50.0814
517	47.0058	47.1575	47.3011	47.4371	47.5651	47.6904	47.8059	47.9216	48.0325	48.1414	48.2503	48.3223	48.3943	48.4658	48.5347	48.6037	48.6711	48.7344	48.7976	48.8613	48.9199	48.9773	49.0348	49.0922	49.1458	49.1974	49.2485	49.2996	49.3485	49.3933	49.438	49.4828	49.5278	49.5688	49.6077	49.6465	49.6864	49.7262	49.7638	49.7977	49.8318	49.8658	49.8999	49.934	49.9678	49.9958	50.0238	50.0518	50.0798
518	47.0037	47.1555	47.2991	47.435	47.5631	47.6883	47.8038	47.9195	48.0304	48.1393	48.2482	48.3201	48.3921	48.4636	48.5326	48.6016	48.6689	48.7322	48.7955	48.8592	48.9178	48.9752	49.0327	49.0902	49.1438	49.1953	49.2464	49.2975	49.3465	49.3913	49.436	49.4808	49.5258	49.5669	49.6057	49.6446	49.6845	49.7244	49.762	49.7958	49.8299	49.864	49.8981	49.9322	49.966	49.994	50.022	50.0501	50.0781
519	47.0017	47.1534	47.297	47.4329	47.561	47.6862	47.8017	47.9174	48.0282	48.1371	48.246	48.318	48.39	48.4615	48.5305	48.5994	48.6668	48.7301	48.7934	48.8571	48.9157	48.9731	49.0306	49.0881	49.1417	49.1933	49.2444	49.2955	49.3444	49.3892	49.4341	49.4789	49.5239	49.5649	49.6038	49.6427	49.6826	49.7225	49.7601	49.794	49.8281	49.8622	49.8963	49.9304	49.9643	49.9923	50.0203	50.0484	50.0764
520	46.9997	47.1514	47.2949	47.4309	47.5589	47.6841	47.7996	47.9153	48.0261	48.135	48.2439	48.3159	48.3879	48.4594	48.5283	48.5973	48.6647	48.728	48.7913	48.855	48.9136	48.971	49.0285	49.086	49.1396	49.1912	49.2423	49.2935	49.3424	49.3872	49.4321	49.4769	49.5219	49.5629	49.6018	49.6407	49.6807	49.7206	49.7582	49.7921	49.8263	49.8604	49.8945	49.9286	49.9625	49.9906	50.0186	50.0467	50.0747
521	46.9976	47.1493	47.2929	47.4288	47.5568	47.682	47.7975	47.9132	48.024	48.1329	48.2418	48.3138	48.3857	48.4572	48.5262	48.5952	48.6626	48.7259	48.7892	48.8529	48.9115	48.969	49.0264	49.0839	49.1376	49.1892	49.2403	49.2914	49.3404	49.3852	49.4301	49.4749	49.5199	49.561	49.5999	49.6388	49.6788	49.7187	49.7563	49.7903	49.8244	49.8586	49.8927	49.9269	49.9607	49.9888	50.0169	50.045	50.073
522	46.9956	47.1473	47.2908	47.4267	47.5547	47.6799	47.7954	47.911	48.0219	48.1308	48.2397	48.3116	48.3836	48.4551	48.5241	48.593	48.6604	48.7238	48.7871	48.8508	48.9094	48.9669	49.0244	49.0819	49.1355	49.1871	49.2382	49.2894	49.3384	49.3832	49.4281	49.4729	49.518	49.559	49.598	49.6369	49.6769	49.7168	49.7545	49.7884	49.8226	49.8568	49.8909	49.9251	49.959	49.9871	50.0152	50.0433	50.0713
523	46.9935	47.1452	47.2887	47.4246	47.5526	47.6778	47.7933	47.9089	48.0197	48.1286	48.2375	48.3095	48.3815	48.453	48.5219	48.5909	48.6583	48.7216	48.7849	48.8487	48.9073	48.9648	49.0223	49.0798	49.1334	49.185	49.2362	49.2874	49.3364	49.3812	49.4261	49.4709	49.516	49.5571	49.596	49.635	49.675	49.7149	49.7526	49.7866	49.8208	49.8549	49.8891	49.9233	49.9572	49.9853	50.0134	50.0416	50.0697
524	46.9915	47.1432	47.2867	47.4226	47.5505	47.6757	47.7912	47.9068	48.0176	48.1265	48.2354	48.3074	48.3793	48.4508	48.5198	48.5888	48.6562	48.7195	48.7828	48.8465	48.9052	48.9627	49.0202	49.0777	49.1313	49.183	49.2342	49.2853	49.3343	49.3792	49.4241	49.4689	49.514	49.5551	49.5941	49.6331	49.673	49.713	49.7507	49.7847	49.8189	49.8531	49.8873	49.9215	49.9555	49.9836	50.0117	50.0398	50.068
525	46.9895	47.1411	47.2846	47.4205	47.5484	47.6736	47.7891	47.9047	48.0155	48.1244	48.2333	48.3052	48.3772	48.4487	48.5177	48.5867	48.6541	48.7174	48.7807	48.8444	48.903	48.9606	49.0181	49.0756	49.1293	49.1809	49.2321	49.2833	49.3323	49.3772	49.4221	49.467	49.5121	49.5532	49.5922	49.6311	49.6711	49.7111	49.7489	49.7829	49.8171	49.8513	49.8855	49.9198	49.9537	49.9819	50.01	50.0381	50.0663
526	46.9874	47.139	47.2825	47.4184	47.5463	47.6715	47.787	47.9026	48.0134	48.1223	48.2311	48.3031	48.3751	48.4466	48.5156	48.5845	48.6519	48.7153	48.7786	48.8423	48.9009	48.9585	49.016	49.0735	49.1272	49.1789	49.2301	49.2813	49.3303	49.3752	49.4201	49.465	49.5101	49.5512	49.5902	49.6292	49.6692	49.7093	49.747	49.781	49.8153	49.8495	49.8837	49.918	49.9519	49.9801	50.0083	50.0364	50.0646
527	46.9854	47.137	47.2805	47.4163	47.5442	47.6694	47.7848	47.9005	48.0113	48.1201	48.229	48.301	48.3729	48.4444	48.5134	48.5824	48.6498	48.7131	48.7765	48.8402	48.8988	48.9564	49.0139	49.0715	49.1251	49.1768	49.228	49.2792	49.3283	49.3732	49.4181	49.463	49.5081	49.5493	49.5883	49.6273	49.6673	49.7074	49.7451	49.7792	49.8134	49.8477	49.8819	49.9162	49.9502	49.9784	50.0066	50.0347	50.0629
528	46.9834	47.1349	47.2784	47.4142	47.5421	47.6673	47.7827	47.8984	48.0091	48.118	48.2269	48.2988	48.3708	48.4423	48.5113	48.5803	48.6477	48.711	48.7744	48.8381	48.8967	48.9543	49.0118	49.0694	49.1231	49.1748	49.226	49.2772	49.3262	49.3712	49.4161	49.461	49.5062	49.5473	49.5864	49.6254	49.6654	49.7055	49.7432	49.7773	49.8116	49.8459	49.8801	49.9144	49.9484	49.9766	50.0048	50.033	50.0613
529	46.9813	47.1329	47.2763	47.4122	47.5401	47.6652	47.7806	47.8962	48.007	48.1159	48.2247	48.2967	48.3687	48.4402	48.5092	48.5781	48.6456	48.7089	48.7722	48.836	48.8946	48.9522	49.0097	49.0673	49.121	49.1727	49.2239	49.2751	49.3242	49.3692	49.4141	49.459	49.5042	49.5454	49.5844	49.6235	49.6635	49.7036	49.7414	49.7755	49.8098	49.8441	49.8783	49.9126	49.9467	49.9749	50.0031	50.0313	50.0596
530	46.9793	47.1308	47.2743	47.4101	47.538	47.6631	47.7785	47.8941	48.0049	48.1138	48.2226	48.2946	48.3665	48.438	48.507	48.576	48.6434	48.7068	48.7701	48.8339	48.8925	48.9501	49.0077	49.0652	49.1189	49.1706	49.2219	49.2731	49.3222	49.3671	49.4121	49.4571	49.5022	49.5434	49.5825	49.6215	49.6616	49.7017	49.7395	49.7736	49.8079	49.8422	49.8766	49.9109	49.9449	49.9731	50.0014	50.0296	50.0579
531	46.9772	47.1288	47.2722	47.408	47.5359	47.661	47.7764	47.892	48.0028	48.1116	48.2205	48.2924	48.3644	48.4359	48.5049	48.5739	48.6413	48.7047	48.768	48.8318	48.8904	48.948	49.0056	49.0631	49.1169	49.1686	49.2198	49.2711	49.3202	49.3651	49.4101	49.4551	49.5003	49.5415	49.5806	49.6196	49.6597	49.6998	49.7376	49.7718	49.8061	49.8404	49.8748	49.9091	49.9431	49.9714	49.9997	50.0279	50.0562
532	46.9752	47.1267	47.2701	47.4059	47.5338	47.6589	47.7743	47.8899	48.0007	48.1095	48.2183	48.2903	48.3623	48.4338	48.5028	48.5718	48.6392	48.7025	48.7659	48.8297	48.8883	48.9459	49.0035	49.0611	49.1148	49.1665	49.2178	49.269	49.3181	49.3631	49.4081	49.4531	49.4983	49.5395	49.5786	49.6177	49.6578	49.6979	49.7358	49.7699	49.8043	49.8386	49.873	49.9073	49.9414	49.9697	49.998	50.0262	50.0545
533	46.9732	47.1247	47.2681	47.4038	47.5317	47.6568	47.7722	47.8878	47.9985	48.1074	48.2162	48.2882	48.3601	48.4316	48.5006	48.5696	48.637	48.7004	48.7638	48.8275	48.8862	48.9438	49.0014	49.059	49.1127	49.1645	49.2157	49.267	49.3161	49.3611	49.4061	49.4511	49.4963	49.5376	49.5767	49.6158	49.6559	49.696	49.7339	49.7681	49.8024	49.8368	49.8712	49.9055	49.9396	49.9679	49.9962	50.0245	50.0528
534	46.9711	47.1226	47.266	47.4018	47.5296	47.6547	47.7701	47.8857	47.9964	48.1052	48.2141	48.286	48.358	48.4295	48.4985	48.5675	48.6349	48.6983	48.7617	48.8254	48.8841	48.9417	48.9993	49.0569	49.1107	49.1624	49.2137	49.265	49.3141	49.3591	49.4041	49.4491	49.4944	49.5356	49.5747	49.6139	49.654	49.6942	49.732	49.7662	49.8006	49.835	49.8694	49.9038	49.9379	49.9662	49.9945	50.0228	50.0512
535	46.9691	47.1206	47.2639	47.3997	47.5275	47.6526	47.768	47.8835	47.9943	48.1031	48.2119	48.2839	48.3559	48.4274	48.4964	48.5654	48.6328	48.6962	48.7596	48.8233	48.882	48.9396	48.9972	49.0548	49.1086	49.1603	49.2116	49.2629	49.3121	49.3571	49.4021	49.4471	49.4924	49.5337	49.5728	49.612	49.6521	49.6923	49.7302	49.7643	49.7988	49.8332	49.8676	49.902	49.9361	49.9644	49.9928	50.0211	50.0495
536	46.9671	47.1185	47.2619	47.3976	47.5254	47.6505	47.7659	47.8814	47.9922	48.101	48.2098	48.2818	48.3537	48.4252	48.4942	48.5632	48.6307	48.6941	48.7574	48.8212	48.8799	48.9375	48.9951	49.0528	49.1065	49.1583	49.2096	49.2609	49.3101	49.3551	49.4001	49.4452	49.4904	49.5317	49.5709	49.61	49.6502	49.6904	49.7283	49.7625	49.7969	49.8313	49.8658	49.9002	49.9343	49.9627	49.9911	50.0194	50.0478
537	46.965	47.1165	47.2598	47.3955	47.5233	47.6484	47.7638	47.8793	47.99	48.0989	48.2077	48.2796	48.3516	48.4231	48.4921	48.5611	48.6285	48.6919	48.7553	48.8191	48.8778	48.9354	48.9931	49.0507	49.1045	49.1562	49.2076	49.2589	49.308	49.3531	49.3981	49.4432	49.4885	49.5298	49.5689	49.6081	49.6483	49.6885	49.7264	49.7606	49.7951	49.8295	49.864	49.8984	49.9326	49.961	49.9893	50.0177	50.0461
538	46.963	47.1144	47.2577	47.3934	47.5212	47.6463	47.7617	47.8772	47.9879	48.0967	48.2056	48.2775	48.3495	48.421	48.49	48.559	48.6264	48.6898	48.7532	48.817	48.8757	48.9333	48.991	49.0486	49.1024	49.1542	49.2055	49.2568	49.306	49.3511	49.3961	49.4412	49.4865	49.5278	49.567	49.6062	49.6464	49.6866	49.7245	49.7588	49.7933	49.8277	49.8622	49.8966	49.9308	49.9592	49.9876	50.016	50.0444
539	46.9609	47.1124	47.2557	47.3914	47.5192	47.6442	47.7595	47.8751	47.9858	48.0946	48.2034	48.2754	48.3473	48.4188	48.4878	48.5568	48.6243	48.6877	48.7511	48.8149	48.8736	48.9312	48.9889	49.0465	49.1003	49.1521	49.2035	49.2548	49.304	49.3491	49.3941	49.4392	49.4845	49.5259	49.5651	49.6043	49.6445	49.6847	49.7227	49.7569	49.7914	49.8259	49.8604	49.8949	49.9291	49.9575	49.9859	50.0143	50.0427
540	46.9589	47.1103	47.2536	47.3893	47.5171	47.6421	47.7574	47.873	47.9837	48.0925	48.2013	48.2732	48.3452	48.4167	48.4857	48.5547	48.6222	48.6856	48.749	48.8128	48.8715	48.9291	48.9868	49.0444	49.0982	49.1501	49.2014	49.2528	49.302	49.3471	49.3922	49.4372	49.4826	49.5239	49.5631	49.6024	49.6426	49.6828	49.7208	49.7551	49.7896	49.8241	49.8586	49.8931	49.9273	49.9557	49.9842	50.0126	50.0411
541	46.9569	47.1082	47.2515	47.3872	47.515	47.64	47.7553	47.8709	47.9816	48.0904	48.1992	48.2711	48.3431	48.4146	48.4836	48.5526	48.62	48.6834	48.7469	48.8107	48.8694	48.927	48.9847	49.0424	49.0962	49.148	49.1994	49.2507	49.2999	49.3451	49.3902	49.4353	49.4806	49.522	49.5612	49.6004	49.6407	49.6809	49.7189	49.7532	49.7877	49.8223	49.8568	49.8913	49.9255	49.954	49.9825	50.0109	50.0394
542	46.9548	47.1062	47.2495	47.3851	47.5129	47.6379	47.7532	47.8687	47.9794	48.0882	48.197	48.269	48.3409	48.4124	48.4815	48.5505	48.6179	48.6813	48.7447	48.8085	48.8673	48.925	48.9826	49.0403	49.0941	49.1459	49.1973	49.2487	49.2979	49.343	49.3882	49.4333	49.4786	49.52	49.5593	49.5985	49.6388	49.6791	49.7171	49.7514	49.7859	49.8205	49.855	49.8895	49.9238	49.9523	49.9807	50.0092	50.0377
543	46.9528	47.1041	47.2474	47.383	47.5108	47.6358	47.7511	47.8666	47.9773	48.0861	48.1949	48.2668	48.3388	48.4103	48.4793	48.5483	48.6158	48.6792	48.7426	48.8064	48.8652	48.9229	48.9805	49.0382	49.092	49.1439	49.1953	49.2467	49.2959	49.341	49.3862	49.4313	49.4766	49.5181	49.5573	49.5966	49.6369	49.6772	49.7152	49.7495	49.7841	49.8186	49.8532	49.8877	49.922	49.9505	49.979	50.0075	50.036
544	46.9508	47.1021	47.2453	47.381	47.5087	47.6337	47.749	47.8645	47.9752	48.084	48.1928	48.2647	48.3367	48.4082	48.4772	48.5462	48.6137	48.6771	48.7405	48.8043	48.8631	48.9208	48.9784	49.0361	49.09	49.1418	49.1932	49.2446	49.2939	49.339	49.3842	49.4293	49.4747	49.5161	49.5554	49.5947	49.635	49.6753	49.7133	49.7477	49.7822	49.8168	49.8514	49.886	49.9203	49.9488	49.9773	50.0058	50.0343
545	46.9487	47.1	47.2433	47.3789	47.5066	47.6316	47.7469	47.8624	47.9731	48.0819	48.1906	48.2626	48.3345	48.406	48.4751	48.5441	48.6115	48.675	48.7384	48.8022	48.861	48.9187	48.9764	49.034	49.0879	49.1398	49.1912	49.2426	49.2919	49.337	49.3822	49.4273	49.4727	49.5141	49.5534	49.5928	49.6331	49.6734	49.7115	49.7458	49.7804	49.815	49.8496	49.8842	49.9185	49.947	49.9756	50.0041	50.0327
546	46.9467	47.098	47.2412	47.3768	47.5045	47.6295	47.7448	47.8603	47.971	48.0797	48.1885	48.2605	48.3324	48.4039	48.4729	48.5419	48.6094	48.6728	48.7363	48.8001	48.8589	48.9166	48.9743	49.032	49.0858	49.1377	49.1891	49.2406	49.2898	49.335	49.3802	49.4254	49.4707	49.5122	49.5515	49.5908	49.6312	49.6715	49.7096	49.744	49.7786	49.8132	49.8478	49.8824	49.9167	49.9453	49.9739	50.0024	50.031
547	46.9446	47.0959	47.2391	47.3747	47.5024	47.6274	47.7427	47.8582	47.9688	48.0776	48.1864	48.2583	48.3303	48.4018	48.4708	48.5398	48.6073	48.6707	48.7342	48.798	48.8568	48.9145	48.9722	49.0299	49.0838	49.1357	49.1871	49.2385	49.2878	49.333	49.3782	49.4234	49.4688	49.5102	49.5496	49.5889	49.6293	49.6696	49.7077	49.7421	49.7767	49.8114	49.846	49.8806	49.915	49.9436	49.9721	50.0007	50.0293
548	46.9426	47.0939	47.2371	47.3726	47.5003	47.6253	47.7406	47.856	47.9667	48.0755	48.1842	48.2562	48.3281	48.3996	48.4687	48.5377	48.6052	48.6686	48.732	48.7959	48.8547	48.9124	48.9701	49.0278	49.0817	49.1336	49.185	49.2365	49.2858	49.331	49.3762	49.4214	49.4668	49.5083	49.5476	49.587	49.6274	49.6677	49.7058	49.7403	49.7749	49.8096	49.8442	49.8789	49.9132	49.9418	49.9704	49.999	50.0276
549	46.9406	47.0918	47.235	47.3706	47.4983	47.6232	47.7385	47.8539	47.9646	48.0734	48.1821	48.2541	48.326	48.3975	48.4665	48.5356	48.603	48.6665	48.7299	48.7938	48.8526	48.9103	48.968	49.0257	49.0796	49.1315	49.183	49.2345	49.2838	49.329	49.3742	49.4194	49.4648	49.5063	49.5457	49.5851	49.6255	49.6658	49.704	49.7384	49.7731	49.8077	49.8424	49.8771	49.9115	49.9401	49.9687	49.9973	50.0259
550	46.9385	47.0898	47.2329	47.3685	47.4962	47.6211	47.7364	47.8518	47.9625	48.0712	48.18	48.2519	48.3239	48.3954	48.4644	48.5334	48.6009	48.6644	48.7278	48.7917	48.8505	48.9082	48.9659	49.0237	49.0776	49.1295	49.181	49.2324	49.2817	49.327	49.3722	49.4174	49.4629	49.5044	49.5438	49.5832	49.6236	49.664	49.7021	49.7366	49.7712	49.8059	49.8406	49.8753	49.9097	49.9383	49.967	49.9956	50.0242
551	46.9365	47.0877	47.2309	47.3664	47.4941	47.619	47.7343	47.8497	47.9603	48.0691	48.1778	48.2498	48.3217	48.3932	48.4623	48.5313	48.5988	48.6622	48.7257	48.7895	48.8484	48.9061	48.9638	49.0216	49.0755	49.1274	49.1789	49.2304	49.2797	49.325	49.3702	49.4154	49.4609	49.5024	49.5418	49.5812	49.6217	49.6621	49.7002	49.7347	49.7694	49.8041	49.8388	49.8735	49.9079	49.9366	49.9653	49.9939	50.0226
552	46.9345	47.0857	47.2288	47.3643	47.492	47.6169	47.7321	47.8476	47.9582	48.067	48.1757	48.2477	48.3196	48.3911	48.4601	48.5292	48.5967	48.6601	48.7236	48.7874	48.8463	48.904	48.9617	49.0195	49.0734	49.1254	49.1769	49.2284	49.2777	49.323	49.3682	49.4135	49.4589	49.5005	49.5399	49.5793	49.6197	49.6602	49.6984	49.7329	49.7676	49.8023	49.837	49.8717	49.9062	49.9349	49.9635	49.9922	50.0209
553	46.9324	47.0836	47.2267	47.3622	47.4899	47.6148	47.73	47.8455	47.9561	48.0648	48.1736	48.2455	48.3175	48.389	48.458	48.527	48.5945	48.658	48.7215	48.7853	48.8441	48.9019	48.9597	49.0174	49.0714	49.1233	49.1748	49.2263	49.2757	49.3209	49.3662	49.4115	49.457	49.4985	49.538	49.5774	49.6178	49.6583	49.6965	49.731	49.7657	49.8005	49.8352	49.87	49.9044	49.9331	49.9618	49.9905	50.0192
554	46.9304	47.0816	47.2247	47.3602	47.4878	47.6127	47.7279	47.8433	47.954	48.0627	48.1715	48.2434	48.3153	48.3868	48.4559	48.5249	48.5924	48.6559	48.7193	48.7832	48.842	48.8998	48.9576	49.0153	49.0693	49.1212	49.1728	49.2243	49.2737	49.3189	49.3642	49.4095	49.455	49.4966	49.536	49.5755	49.6159	49.6564	49.6946	49.7291	49.7639	49.7987	49.8334	49.8682	49.9027	49.9314	49.9601	49.9888	50.0175
555	46.9283	47.0795	47.2226	47.3581	47.4857	47.6106	47.7258	47.8412	47.9519	48.0606	48.1693	48.2413	48.3132	48.3847	48.4537	48.5228	48.5903	48.6538	48.7172	48.7811	48.8399	48.8977	48.9555	49.0133	49.0672	49.1192	49.1707	49.2222	49.2716	49.3169	49.3622	49.4075	49.453	49.4946	49.5341	49.5736	49.614	49.6545	49.6927	49.7273	49.7621	49.7968	49.8316	49.8664	49.9009	49.9296	49.9584	49.9871	50.0158
556	46.9263	47.0775	47.2205	47.356	47.4836	47.6085	47.7237	47.8391	47.9497	48.0585	48.1672	48.2391	48.3111	48.3826	48.4516	48.5207	48.5881	48.6516	48.7151	48.779	48.8378	48.8956	48.9534	49.0112	49.0652	49.1171	49.1687	49.2202	49.2696	49.3149	49.3602	49.4055	49.4511	49.4927	49.5322	49.5716	49.6121	49.6526	49.6909	49.7254	49.7602	49.795	49.8298	49.8646	49.8991	49.9279	49.9567	49.9854	50.0142
557	46.9243	47.0754	47.2185	47.3539	47.4815	47.6064	47.7216	47.837	47.9476	48.0563	48.1651	48.237	48.3089	48.3804	48.4495	48.5185	48.586	48.6495	48.713	48.7769	48.8357	48.8935	48.9513	49.0091	49.0631	49.1151	49.1666	49.2182	49.2676	49.3129	49.3582	49.4036	49.4491	49.4907	49.5302	49.5697	49.6102	49.6507	49.689	49.7236	49.7584	49.7932	49.828	49.8628	49.8974	49.9262	49.9549	49.9837	50.0125
558	46.9222	47.0733	47.2164	47.3518	47.4794	47.6043	47.7195	47.8349	47.9455	48.0542	48.1629	48.2349	48.3068	48.3783	48.4474	48.5164	48.5839	48.6474	48.7109	48.7748	48.8336	48.8914	48.9492	49.007	49.061	49.113	49.1646	49.2161	49.2656	49.3109	49.3562	49.4016	49.4471	49.4888	49.5283	49.5678	49.6083	49.6489	49.6871	49.7217	49.7566	49.7914	49.8262	49.8611	49.8956	49.9244	49.9532	49.982	50.0108
559	46.9202	47.0713	47.2143	47.3498	47.4773	47.6022	47.7174	47.8328	47.9434	48.0521	48.1608	48.2327	48.3047	48.3762	48.4452	48.5143	48.5818	48.6453	48.7088	48.7727	48.8315	48.8893	48.9471	49.0049	49.0589	49.111	49.1625	49.2141	49.2635	49.3089	49.3542	49.3996	49.4452	49.4868	49.5263	49.5659	49.6064	49.647	49.6853	49.7199	49.7547	49.7896	49.8244	49.8593	49.8939	49.9227	49.9515	49.9803	50.0091
560	46.9182	47.0692	47.2123	47.3477	47.4753	47.6001	47.7153	47.8307	47.9413	48.05	48.1587	48.2306	48.3025	48.374	48.4431	48.5121	48.5796	48.6431	48.7066	48.7705	48.8294	48.8872	48.9451	49.0029	49.0569	49.1089	49.1605	49.2121	49.2615	49.3069	49.3522	49.3976	49.4432	49.4849	49.5244	49.564	49.6045	49.6451	49.6834	49.718	49.7529	49.7878	49.8226	49.8575	49.8921	49.9209	49.9498	49.9786	50.0074
561	46.9161	47.0672	47.2102	47.3456	47.4732	47.598	47.7132	47.8285	47.9391	48.0478	48.1565	48.2285	48.3004	48.3719	48.441	48.51	48.5775	48.641	48.7045	48.7684	48.8273	48.8851	48.943	49.0008	49.0548	49.1068	49.1584	49.21	49.2595	49.3049	49.3503	49.3956	49.4412	49.4829	49.5225	49.562	49.6026	49.6432	49.6815	49.7162	49.7511	49.786	49.8208	49.8557	49.8903	49.9192	49.948	49.9769	50.0057
562	46.9141	47.0651	47.2081	47.3435	47.4711	47.5958	47.7111	47.8264	47.937	48.0457	48.1544	48.2263	48.2983	48.3698	48.4388	48.5079	48.5754	48.6389	48.7024	48.7663	48.8252	48.883	48.9409	48.9987	49.0527	49.1048	49.1564	49.208	49.2575	49.3029	49.3483	49.3936	49.4393	49.481	49.5205	49.5601	49.6007	49.6413	49.6797	49.7143	49.7492	49.7841	49.819	49.854	49.8886	49.9175	49.9463	49.9752	50.0041
563	46.912	47.0631	47.206	47.3414	47.469	47.5937	47.709	47.8243	47.9349	48.0436	48.1523	48.2242	48.2961	48.3676	48.4367	48.5058	48.5733	48.6368	48.7003	48.7642	48.8231	48.881	48.9388	48.9966	49.0507	49.1027	49.1543	49.206	49.2555	49.3009	49.3463	49.3917	49.4373	49.479	49.5186	49.5582	49.5988	49.6394	49.6778	49.7125	49.7474	49.7823	49.8173	49.8522	49.8868	49.9157	49.9446	49.9735	50.0024
564	46.91	47.061	47.204	47.3394	47.4669	47.5916	47.7068	47.8222	47.9328	48.0415	48.1501	48.2221	48.294	48.3655	48.4346	48.5036	48.5711	48.6347	48.6982	48.7621	48.821	48.8789	48.9367	48.9946	49.0486	49.1007	49.1523	49.2039	49.2534	49.2988	49.3443	49.3897	49.4353	49.4771	49.5167	49.5563	49.5969	49.6375	49.6759	49.7106	49.7456	49.7805	49.8155	49.8504	49.8851	49.914	49.9429	49.9718	50.0007
565	46.908	47.059	47.2019	47.3373	47.4648	47.5895	47.7047	47.8201	47.9306	48.0393	48.148	48.2199	48.2919	48.3634	48.4324	48.5015	48.569	48.6325	48.6961	48.76	48.8189	48.8768	48.9346	48.9925	49.0465	49.0986	49.1503	49.2019	49.2514	49.2968	49.3423	49.3877	49.4334	49.4751	49.5147	49.5544	49.595	49.6356	49.674	49.7088	49.7437	49.7787	49.8137	49.8486	49.8833	49.9122	49.9412	49.9701	49.999
566	46.9059	47.0569	47.1998	47.3352	47.4627	47.5874	47.7026	47.818	47.9285	48.0372	48.1459	48.2178	48.2897	48.3612	48.4303	48.4994	48.5669	48.6304	48.6939	48.7579	48.8168	48.8747	48.9325	48.9904	49.0445	49.0966	49.1482	49.1999	49.2494	49.2948	49.3403	49.3857	49.4314	49.4732	49.5128	49.5524	49.5931	49.6338	49.6722	49.7069	49.7419	49.7769	49.8119	49.8468	49.8815	49.9105	49.9394	49.9684	49.9973
567	46.9039	47.0549	47.1978	47.3331	47.4606	47.5853	47.7005	47.8158	47.9264	48.0351	48.1438	48.2157	48.2876	48.3591	48.4282	48.4972	48.5648	48.6283	48.6918	48.7558	48.8147	48.8726	48.9304	48.9883	49.0424	49.0945	49.1462	49.1978	49.2474	49.2928	49.3383	49.3837	49.4294	49.4712	49.5109	49.5505	49.5912	49.6319	49.6703	49.7051	49.7401	49.7751	49.8101	49.8451	49.8798	49.9088	49.9377	49.9667	49.9957
568	46.9019	47.0528	47.1957	47.331	47.4585	47.5832	47.6984	47.8137	47.9243	48.0329	48.1416	48.2135	48.2855	48.357	48.426	48.4951	48.5626	48.6262	48.6897	48.7537	48.8126	48.8705	48.9284	48.9862	49.0403	49.0924	49.1441	49.1958	49.2453	49.2908	49.3363	49.3818	49.4275	49.4693	49.5089	49.5486	49.5893	49.63	49.6684	49.7032	49.7382	49.7732	49.8083	49.8433	49.878	49.907	49.936	49.965	49.994
569	46.8998	47.0508	47.1936	47.329	47.4564	47.5811	47.6963	47.8116	47.9222	48.0308	48.1395	48.2114	48.2833	48.3548	48.4239	48.493	48.5605	48.6241	48.6876	48.7515	48.8105	48.8684	48.9263	48.9842	49.0383	49.0904	49.1421	49.1938	49.2433	49.2888	49.3343	49.3798	49.4255	49.4673	49.507	49.5467	49.5874	49.6281	49.6666	49.7014	49.7364	49.7714	49.8065	49.8415	49.8763	49.9053	49.9343	49.9633	49.9923
570	46.8978	47.0487	47.1916	47.3269	47.4544	47.579	47.6942	47.8095	47.92	48.0287	48.1374	48.2093	48.2812	48.3527	48.4218	48.4908	48.5584	48.6219	48.6855	48.7494	48.8084	48.8663	48.9242	48.9821	49.0362	49.0883	49.14	49.1917	49.2413	49.2868	49.3323	49.3778	49.4235	49.4653	49.505	49.5448	49.5855	49.6262	49.6647	49.6995	49.7346	49.7696	49.8047	49.8397	49.8745	49.9035	49.9326	49.9616	49.9906
571	46.8958	47.0467	47.1895	47.3248	47.4523	47.5769	47.6921	47.8074	47.9179	48.0266	48.1352	48.2072	48.2791	48.3506	48.4196	48.4887	48.5563	48.6198	48.6834	48.7473	48.8063	48.8642	48.9221	48.98	49.0341	49.0863	49.138	49.1897	49.2393	49.2848	49.3303	49.3758	49.4216	49.4634	49.5031	49.5428	49.5836	49.6243	49.6628	49.6977	49.7327	49.7678	49.8029	49.838	49.8727	49.9018	49.9308	49.9599	49.9889
572	46.8937	47.0446	47.1874	47.3227	47.4502	47.5748	47.69	47.8053	47.9158	48.0244	48.1331	48.205	48.2769	48.3484	48.4175	48.4866	48.5541	48.6177	48.6813	48.7452	48.8042	48.8621	48.92	48.9779	49.0321	49.0842	49.1359	49.1877	49.2373	49.2828	49.3283	49.3738	49.4196	49.4614	49.5012	49.5409	49.5817	49.6224	49.6609	49.6958	49.7309	49.766	49.8011	49.8362	49.871	49.9001	49.9291	49.9582	49.9872
573	46.8917	47.0426	47.1854	47.3206	47.4481	47.5727	47.6879	47.8031	47.9137	48.0223	48.131	48.2029	48.2748	48.3463	48.4154	48.4845	48.552	48.6156	48.6791	48.7431	48.8021	48.86	48.9179	48.9758	49.03	49.0821	49.1339	49.1856	49.2352	49.2808	49.3263	49.3718	49.4176	49.4595	49.4992	49.539	49.5798	49.6206	49.6591	49.6939	49.7291	49.7642	49.7993	49.8344	49.8692	49.8983	49.9274	49.9565	49.9856
574	46.8896	47.0405	47.1833	47.3186	47.446	47.5706	47.6858	47.801	47.9116	48.0202	48.1288	48.2008	48.2727	48.3442	48.4133	48.4823	48.5499	48.6134	48.677	48.741	48.8	48.8579	48.9158	48.9738	49.0279	49.0801	49.1318	49.1836	49.2332	49.2788	49.3243	49.3699	49.4157	49.4575	49.4973	49.5371	49.5779	49.6187	49.6572	49.6921	49.7272	49.7624	49.7975	49.8326	49.8675	49.8966	49.9257	49.9548	49.9839
575	46.8876	47.0384	47.1812	47.3165	47.4439	47.5685	47.6837	47.7989	47.9094	48.0181	48.1267	48.1986	48.2705	48.342	48.4111	48.4802	48.5478	48.6113	48.6749	48.7389	48.7979	48.8558	48.9138	48.9717	49.0258	49.078	49.1298	49.1816	49.2312	49.2768	49.3223	49.3679	49.4137	49.4556	49.4954	49.5352	49.576	49.6168	49.6553	49.6902	49.7254	49.7605	49.7957	49.8308	49.8657	49.8948	49.924	49.9531	49.9822
576	46.8856	47.0364	47.1792	47.3144	47.4418	47.5664	47.6816	47.7968	47.9073	48.0159	48.1246	48.1965	48.2684	48.3399	48.409	48.4781	48.5456	48.6092	48.6728	48.7368	48.7958	48.8537	48.9117	48.9696	49.0238	49.076	49.1277	49.1795	49.2292	49.2747	49.3203	49.3659	49.4117	49.4536	49.4934	49.5332	49.5741	49.6149	49.6535	49.6884	49.7236	49.7587	49.7939	49.8291	49.8639	49.8931	49.9222	49.9514	49.9805
577	46.8835	47.0343	47.1771	47.3123	47.4397	47.5643	47.6794	47.7947	47.9052	48.0138	48.1224	48.1944	48.2663	48.3378	48.4069	48.4759	48.5435	48.6071	48.6707	48.7346	48.7937	48.8516	48.9096	48.9675	49.0217	49.0739	49.1257	49.1775	49.2271	49.2727	49.3183	49.3639	49.4098	49.4517	49.4915	49.5313	49.5722	49.613	49.6516	49.6865	49.7217	49.7569	49.7921	49.8273	49.8622	49.8914	49.9205	49.9497	49.9788
578	46.8815	47.0323	47.175	47.3103	47.4376	47.5622	47.6773	47.7926	47.9031	48.0117	48.1203	48.1922	48.2641	48.3356	48.4047	48.4738	48.5414	48.605	48.6686	48.7325	48.7916	48.8495	48.9075	48.9655	49.0196	49.0719	49.1237	49.1755	49.2251	49.2707	49.3163	49.3619	49.4078	49.4497	49.4896	49.5294	49.5703	49.6111	49.6497	49.6847	49.7199	49.7551	49.7903	49.8255	49.8604	49.8896	49.9188	49.948	49.9772
579	46.8795	47.0302	47.173	47.3082	47.4355	47.5601	47.6752	47.7905	47.9009	48.0096	48.1182	48.1901	48.262	48.3335	48.4026	48.4717	48.5392	48.6028	48.6664	48.7304	48.7895	48.8474	48.9054	48.9634	49.0176	49.0698	49.1216	49.1734	49.2231	49.2687	49.3143	49.36	49.4058	49.4478	49.4876	49.5275	49.5684	49.6092	49.6479	49.6828	49.7181	49.7533	49.7885	49.8237	49.8587	49.8879	49.9171	49.9463	49.9755
580	46.8774	47.0282	47.1709	47.3061	47.4334	47.558	47.6731	47.7883	47.8988	48.0074	48.116	48.188	48.2599	48.3314	48.4005	48.4696	48.5371	48.6007	48.6643	48.7283	48.7873	48.8453	48.9033	48.9613	49.0155	49.0677	49.1196	49.1714	49.2211	49.2667	49.3123	49.358	49.4039	49.4458	49.4857	49.5256	49.5664	49.6073	49.646	49.681	49.7162	49.7515	49.7867	49.8219	49.8569	49.8861	49.9153	49.9446	49.9738
581	46.8754	47.0261	47.1688	47.304	47.4314	47.5559	47.671	47.7862	47.8967	48.0053	48.1139	48.1858	48.2578	48.3292	48.3983	48.4674	48.535	48.5986	48.6622	48.7262	48.7852	48.8432	48.9012	48.9592	49.0134	49.0657	49.1175	49.1693	49.2191	49.2647	49.3103	49.356	49.4019	49.4439	49.4838	49.5236	49.5645	49.6055	49.6441	49.6791	49.7144	49.7496	49.7849	49.8202	49.8552	49.8844	49.9136	49.9429	49.9721
582	46.8733	47.0241	47.1668	47.3019	47.4293	47.5538	47.6689	47.7841	47.8946	48.0032	48.1118	48.1837	48.2556	48.3271	48.3962	48.4653	48.5329	48.5965	48.6601	48.7241	48.7831	48.8411	48.8991	48.9571	49.0114	49.0636	49.1155	49.1673	49.217	49.2627	49.3084	49.354	49.3999	49.4419	49.4818	49.5217	49.5626	49.6036	49.6422	49.6773	49.7126	49.7478	49.7831	49.8184	49.8534	49.8826	49.9119	49.9412	49.9704
583	46.8713	47.022	47.1647	47.2999	47.4272	47.5517	47.6668	47.782	47.8925	48.0011	48.1097	48.1816	48.2535	48.325	48.3941	48.4632	48.5307	48.5944	48.658	48.722	48.781	48.839	48.8971	48.9551	49.0093	49.0616	49.1134	49.1653	49.215	49.2607	49.3064	49.352	49.3979	49.44	49.4799	49.5198	49.5607	49.6017	49.6404	49.6754	49.7107	49.746	49.7813	49.8166	49.8516	49.8809	49.9102	49.9395	49.9687
584	46.8693	47.02	47.1626	47.2978	47.4251	47.5496	47.6647	47.7799	47.8903	47.9989	48.1075	48.1794	48.2514	48.3228	48.3919	48.461	48.5286	48.5922	48.6559	48.7199	48.7789	48.837	48.895	48.953	49.0072	49.0595	49.1114	49.1632	49.213	49.2587	49.3044	49.35	49.396	49.438	49.4779	49.5179	49.5588	49.5998	49.6385	49.6736	49.7089	49.7442	49.7795	49.8148	49.8499	49.8792	49.9085	49.9378	49.9671
585	46.8672	47.0179	47.1606	47.2957	47.423	47.5475	47.6626	47.7778	47.8882	47.9968	48.1054	48.1773	48.2492	48.3207	48.3898	48.4589	48.5265	48.5901	48.6537	48.7178	48.7768	48.8349	48.8929	48.9509	49.0052	49.0575	49.1093	49.1612	49.211	49.2567	49.3024	49.3481	49.394	49.4361	49.476	49.516	49.5569	49.5979	49.6366	49.6717	49.7071	49.7424	49.7777	49.8131	49.8481	49.8774	49.9067	49.9361	49.9654
586	46.8652	47.0159	47.1585	47.2936	47.4209	47.5454	47.6605	47.7756	47.8861	47.9947	48.1033	48.1752	48.2471	48.3186	48.3877	48.4568	48.5244	48.588	48.6516	48.7156	48.7747	48.8328	48.8908	48.9488	49.0031	49.0554	49.1073	49.1592	49.2089	49.2547	49.3004	49.3461	49.392	49.4341	49.4741	49.514	49.555	49.596	49.6348	49.6699	49.7052	49.7406	49.7759	49.8113	49.8464	49.8757	49.905	49.9344	49.9637
587	46.8632	47.0138	47.1564	47.2915	47.4188	47.5433	47.6584	47.7735	47.884	47.9925	48.1011	48.173	48.245	48.3164	48.3855	48.4547	48.5222	48.5859	48.6495	48.7135	48.7726	48.8307	48.8887	48.9468	49.001	49.0533	49.1052	49.1571	49.2069	49.2526	49.2984	49.3441	49.3901	49.4322	49.4721	49.5121	49.5531	49.5941	49.6329	49.668	49.7034	49.7388	49.7741	49.8095	49.8446	49.8739	49.9033	49.9327	49.962
588	46.8611	47.0118	47.1544	47.2895	47.4167	47.5412	47.6563	47.7714	47.8819	47.9904	48.099	48.1709	48.2428	48.3143	48.3834	48.4525	48.5201	48.5838	48.6474	48.7114	48.7705	48.8286	48.8866	48.9447	48.999	49.0513	49.1032	49.1551	49.2049	49.2506	49.2964	49.3421	49.3881	49.4302	49.4702	49.5102	49.5512	49.5922	49.631	49.6662	49.7015	49.7369	49.7723	49.8077	49.8428	49.8722	49.9016	49.931	49.9603
589	46.8591	47.0097	47.1523	47.2874	47.4146	47.5391	47.6541	47.7693	47.8797	47.9883	48.0969	48.1688	48.2407	48.3122	48.3813	48.4504	48.518	48.5816	48.6453	48.7093	48.7684	48.8265	48.8845	48.9426	48.9969	49.0492	49.1011	49.1531	49.2029	49.2486	49.2944	49.3401	49.3861	49.4283	49.4683	49.5083	49.5493	49.5904	49.6292	49.6643	49.6997	49.7351	49.7705	49.8059	49.8411	49.8705	49.8999	49.9293	49.9587
590	46.857	47.0077	47.1502	47.2853	47.4125	47.537	47.652	47.7672	47.8776	47.9862	48.0947	48.1666	48.2386	48.31	48.3792	48.4483	48.5159	48.5795	48.6432	48.7072	48.7663	48.8244	48.8824	48.9405	48.9948	49.0472	49.0991	49.151	49.2009	49.2466	49.2924	49.3382	49.3842	49.4263	49.4663	49.5064	49.5474	49.5885	49.6273	49.6625	49.6979	49.7333	49.7687	49.8042	49.8393	49.8687	49.8981	49.9276	49.957
591	46.8553	47.0059	47.1485	47.2835	47.4108	47.5353	47.6503	47.7654	47.8758	47.9844	48.0929	48.1648	48.2367	48.3082	48.3773	48.4465	48.514	48.5777	48.6414	48.7054	48.7645	48.8226	48.8807	48.9387	48.993	49.0454	49.0973	49.1493	49.1991	49.2449	49.2907	49.3364	49.3825	49.4246	49.4646	49.5047	49.5457	49.5868	49.6256	49.6608	49.6963	49.7317	49.7671	49.8026	49.8378	49.8672	49.8966	49.926	49.9555
592	46.8538	47.0044	47.1469	47.282	47.4092	47.5337	47.6487	47.7638	47.8742	47.9828	48.0913	48.1632	48.2351	48.3066	48.3757	48.4448	48.5124	48.5761	48.6397	48.7038	48.7629	48.821	48.8791	48.9371	48.9915	49.0438	49.0958	49.1477	49.1975	49.2433	49.2891	49.3349	49.3809	49.4231	49.4631	49.5032	49.5442	49.5853	49.6242	49.6593	49.6948	49.7303	49.7657	49.8012	49.8363	49.8658	49.8952	49.9246	49.9541
593	46.8523	47.0029	47.1454	47.2804	47.4077	47.5321	47.6471	47.7622	47.8726	47.9812	48.0897	48.1616	48.2335	48.305	48.3741	48.4432	48.5108	48.5745	48.6381	48.7022	48.7613	48.8194	48.8775	48.9355	48.9899	49.0422	49.0942	49.1461	49.196	49.2418	49.2876	49.3333	49.3794	49.4215	49.4616	49.5017	49.5427	49.5838	49.6227	49.6579	49.6933	49.7288	49.7643	49.7997	49.8349	49.8644	49.8938	49.9233	49.9527
594	46.8508	47.0013	47.1439	47.2789	47.4061	47.5306	47.6455	47.7606	47.871	47.9796	48.0881	48.16	48.2319	48.3034	48.3725	48.4416	48.5092	48.5729	48.6365	48.7006	48.7597	48.8178	48.8759	48.934	48.9883	49.0406	49.0926	49.1446	49.1944	49.2402	49.286	49.3318	49.3779	49.42	49.4601	49.5001	49.5412	49.5823	49.6212	49.6564	49.6919	49.7273	49.7628	49.7983	49.8335	49.8629	49.8924	49.9219	49.9513
595	46.8492	46.9998	47.1423	47.2773	47.4045	47.529	47.644	47.7591	47.8695	47.978	48.0865	48.1584	48.2303	48.3018	48.3709	48.44	48.5076	48.5713	48.6349	48.699	48.7581	48.8162	48.8743	48.9324	48.9867	49.0391	49.091	49.143	49.1928	49.2386	49.2845	49.3303	49.3763	49.4185	49.4586	49.4986	49.5397	49.5808	49.6197	49.6549	49.6904	49.7259	49.7614	49.7968	49.832	49.8615	49.891	49.9205	49.9499
596	46.8477	46.9983	47.1408	47.2758	47.403	47.5274	47.6424	47.7575	47.8679	47.9764	48.0849	48.1568	48.2287	48.3002	48.3693	48.4384	48.506	48.5697	48.6333	48.6974	48.7565	48.8146	48.8727	48.9308	48.9851	49.0375	49.0895	49.1414	49.1913	49.2371	49.2829	49.3287	49.3748	49.417	49.457	49.4971	49.5382	49.5793	49.6182	49.6534	49.6889	49.7244	49.7599	49.7954	49.8306	49.8601	49.8896	49.9191	49.9486
597	46.8462	46.9967	47.1392	47.2742	47.4014	47.5259	47.6408	47.7559	47.8663	47.9748	48.0833	48.1552	48.2271	48.2986	48.3677	48.4368	48.5044	48.5681	48.6317	48.6958	48.7549	48.813	48.8711	48.9292	48.9835	49.0359	49.0879	49.1399	49.1897	49.2355	49.2814	49.3272	49.3732	49.4154	49.4555	49.4956	49.5367	49.5778	49.6167	49.652	49.6875	49.723	49.7585	49.794	49.8292	49.8587	49.8882	49.9177	49.9472
598	46.8447	46.9952	47.1377	47.2727	47.3999	47.5243	47.6392	47.7543	47.8647	47.9732	48.0817	48.1536	48.2255	48.297	48.3661	48.4352	48.5028	48.5665	48.6301	48.6942	48.7533	48.8114	48.8695	48.9276	48.9819	49.0343	49.0863	49.1383	49.1882	49.234	49.2798	49.3256	49.3717	49.4139	49.454	49.4941	49.5352	49.5763	49.6152	49.6505	49.686	49.7215	49.757	49.7925	49.8278	49.8573	49.8868	49.9163	49.9458
599	46.8432	46.9937	47.1362	47.2711	47.3983	47.5227	47.6377	47.7527	47.8631	47.9716	48.0801	48.152	48.2239	48.2954	48.3645	48.4336	48.5012	48.5649	48.6285	48.6926	48.7517	48.8098	48.8679	48.926	48.9803	49.0327	49.0847	49.1367	49.1866	49.2324	49.2782	49.3241	49.3702	49.4124	49.4525	49.4926	49.5337	49.5748	49.6137	49.649	49.6845	49.7201	49.7556	49.7911	49.8263	49.8559	49.8854	49.9149	49.9444
600	46.8417	46.9922	47.1346	47.2696	47.3967	47.5211	47.6361	47.7511	47.8615	47.97	48.0785	48.1504	48.2223	48.2938	48.3629	48.432	48.4996	48.5633	48.6269	48.691	48.7501	48.8082	48.8663	48.9244	48.9788	49.0312	49.0832	49.1351	49.185	49.2309	49.2767	49.3225	49.3686	49.4108	49.4509	49.4911	49.5322	49.5733	49.6123	49.6475	49.6831	49.7186	49.7541	49.7897	49.8249	49.8544	49.884	49.9135	49.943
601	46.8401	46.9906	47.1331	47.268	47.3952	47.5196	47.6345	47.7496	47.8599	47.9684	48.0769	48.1488	48.2207	48.2922	48.3613	48.4304	48.498	48.5616	48.6253	48.6894	48.7485	48.8066	48.8647	48.9228	48.9772	49.0296	49.0816	49.1336	49.1835	49.2293	49.2751	49.321	49.3671	49.4093	49.4494	49.4895	49.5307	49.5719	49.6108	49.6461	49.6816	49.7171	49.7527	49.7882	49.8235	49.853	49.8826	49.9121	49.9417
602	46.8386	46.9891	47.1315	47.2665	47.3936	47.518	47.6329	47.748	47.8583	47.9668	48.0753	48.1472	48.2191	48.2906	48.3597	48.4288	48.4964	48.56	48.6237	48.6878	48.7469	48.805	48.8631	48.9212	48.9756	49.028	49.08	49.132	49.1819	49.2277	49.2736	49.3194	49.3655	49.4078	49.4479	49.488	49.5292	49.5704	49.6093	49.6446	49.6801	49.7157	49.7512	49.7868	49.8221	49.8516	49.8812	49.9107	49.9403
603	46.8371	46.9876	47.13	47.2649	47.3921	47.5164	47.6314	47.7464	47.8568	47.9652	48.0737	48.1456	48.2175	48.289	48.3581	48.4272	48.4948	48.5584	48.6221	48.6862	48.7453	48.8034	48.8615	48.9196	48.974	49.0264	49.0784	49.1304	49.1803	49.2262	49.272	49.3179	49.364	49.4062	49.4464	49.4865	49.5277	49.5689	49.6078	49.6431	49.6787	49.7142	49.7498	49.7853	49.8206	49.8502	49.8798	49.9093	49.9389
604	46.8356	46.986	47.1285	47.2634	47.3905	47.5149	47.6298	47.7448	47.8552	47.9637	48.0721	48.144	48.2159	48.2874	48.3565	48.4256	48.4932	48.5568	48.6205	48.6846	48.7437	48.8018	48.8599	48.9181	48.9724	49.0248	49.0768	49.1289	49.1788	49.2246	49.2705	49.3164	49.3625	49.4047	49.4449	49.485	49.5262	49.5674	49.6063	49.6416	49.6772	49.7128	49.7483	49.7839	49.8192	49.8488	49.8784	49.9079	49.9375
605	46.8341	46.9845	47.1269	47.2618	47.3889	47.5133	47.6282	47.7432	47.8536	47.9621	48.0705	48.1424	48.2143	48.2858	48.3549	48.424	48.4916	48.5552	48.6189	48.683	48.7421	48.8002	48.8583	48.9165	48.9708	49.0233	49.0753	49.1273	49.1772	49.2231	49.2689	49.3148	49.3609	49.4032	49.4433	49.4835	49.5247	49.5659	49.6048	49.6401	49.6757	49.7113	49.7469	49.7825	49.8178	49.8474	49.877	49.9065	49.9361
606	46.8326	46.983	47.1254	47.2603	47.3874	47.5117	47.6266	47.7417	47.852	47.9605	48.0689	48.1408	48.2127	48.2842	48.3533	48.4224	48.49	48.5536	48.6173	48.6814	48.7405	48.7986	48.8568	48.9149	48.9692	49.0217	49.0737	49.1257	49.1756	49.2215	49.2674	49.3133	49.3594	49.4017	49.4418	49.482	49.5232	49.5644	49.6033	49.6387	49.6743	49.7099	49.7454	49.781	49.8164	49.846	49.8755	49.9051	49.9347
607	46.831	46.9814	47.1238	47.2587	47.3858	47.5102	47.6251	47.7401	47.8504	47.9589	48.0673	48.1392	48.2111	48.2825	48.3517	48.4208	48.4883	48.552	48.6157	48.6798	48.7389	48.797	48.8552	48.9133	48.9677	49.0201	49.0721	49.1241	49.1741	49.22	49.2658	49.3117	49.3579	49.4001	49.4403	49.4805	49.5217	49.5629	49.6018	49.6372	49.6728	49.7084	49.744	49.7796	49.8149	49.8445	49.8741	49.9038	49.9334
608	46.8295	46.9799	47.1223	47.2572	47.3843	47.5086	47.6235	47.7385	47.8488	47.9573	48.0657	48.1376	48.2095	48.2809	48.35	48.4191	48.4867	48.5504	48.6141	48.6781	48.7373	48.7954	48.8536	48.9117	48.9661	49.0185	49.0705	49.1226	49.1725	49.2184	49.2643	49.3102	49.3563	49.3986	49.4388	49.479	49.5202	49.5614	49.6004	49.6357	49.6713	49.7069	49.7425	49.7782	49.8135	49.8431	49.8727	49.9024	49.932
609	46.828	46.9784	47.1208	47.2556	47.3827	47.507	47.6219	47.7369	47.8472	47.9557	48.0641	48.136	48.2079	48.2793	48.3484	48.4175	48.4851	48.5488	48.6125	48.6765	48.7357	48.7938	48.852	48.9101	48.9645	49.0169	49.069	49.121	49.1709	49.2168	49.2627	49.3086	49.3548	49.3971	49.4373	49.4774	49.5187	49.5599	49.5989	49.6342	49.6699	49.7055	49.7411	49.7767	49.8121	49.8417	49.8713	49.901	49.9306
610	46.8265	46.9769	47.1192	47.2541	47.3811	47.5055	47.6203	47.7353	47.8456	47.9541	48.0626	48.1344	48.2063	48.2777	48.3468	48.4159	48.4835	48.5472	48.6109	48.6749	48.7341	48.7922	48.8504	48.9085	48.9629	49.0153	49.0674	49.1194	49.1694	49.2153	49.2612	49.3071	49.3532	49.3955	49.4357	49.4759	49.5172	49.5584	49.5974	49.6328	49.6684	49.704	49.7397	49.7753	49.8106	49.8403	49.8699	49.8996	49.9292
611	46.825	46.9753	47.1177	47.2525	47.3796	47.5039	47.6188	47.7337	47.844	47.9525	48.061	48.1328	48.2047	48.2761	48.3452	48.4143	48.4819	48.5456	48.6093	48.6733	48.7325	48.7906	48.8488	48.9069	48.9613	49.0138	49.0658	49.1179	49.1678	49.2137	49.2596	49.3055	49.3517	49.394	49.4342	49.4744	49.5157	49.5569	49.5959	49.6313	49.6669	49.7026	49.7382	49.7739	49.8092	49.8389	49.8685	49.8982	49.9278
612	46.8235	46.9738	47.1161	47.251	47.378	47.5023	47.6172	47.7322	47.8425	47.9509	48.0594	48.1312	48.2031	48.2745	48.3436	48.4127	48.4803	48.544	48.6077	48.6717	48.7309	48.7891	48.8472	48.9053	48.9597	49.0122	49.0642	49.1163	49.1662	49.2122	49.2581	49.304	49.3502	49.3925	49.4327	49.4729	49.5141	49.5554	49.5944	49.6298	49.6655	49.7011	49.7368	49.7724	49.8078	49.8375	49.8671	49.8968	49.9265
613	46.8219	46.9723	47.1146	47.2494	47.3765	47.5008	47.6156	47.7306	47.8409	47.9493	48.0578	48.1296	48.2015	48.2729	48.342	48.4111	48.4787	48.5424	48.6061	48.6701	48.7293	48.7875	48.8456	48.9037	48.9581	49.0106	49.0627	49.1147	49.1647	49.2106	49.2565	49.3024	49.3486	49.3909	49.4312	49.4714	49.5126	49.5539	49.5929	49.6283	49.664	49.6997	49.7353	49.771	49.8064	49.836	49.8657	49.8954	49.9251
614	46.8204	46.9707	47.1131	47.2479	47.3749	47.4992	47.614	47.729	47.8393	47.9477	48.0562	48.128	48.1999	48.2713	48.3404	48.4095	48.4771	48.5408	48.6045	48.6685	48.7277	48.7859	48.844	48.9022	48.9566	49.009	49.0611	49.1132	49.1631	49.209	49.255	49.3009	49.3471	49.3894	49.4296	49.4699	49.5111	49.5524	49.5914	49.6268	49.6625	49.6982	49.7339	49.7695	49.8049	49.8346	49.8643	49.894	49.9237
615	46.8189	46.9692	47.1115	47.2463	47.3733	47.4976	47.6125	47.7274	47.8377	47.9461	48.0546	48.1264	48.1983	48.2697	48.3388	48.4079	48.4755	48.5392	48.6029	48.6669	48.7261	48.7843	48.8424	48.9006	48.955	49.0074	49.0595	49.1116	49.1615	49.2075	49.2534	49.2994	49.3456	49.3879	49.4281	49.4684	49.5096	49.5509	49.5899	49.6254	49.6611	49.6967	49.7324	49.7681	49.8035	49.8332	49.8629	49.8926	49.9223
616	46.8174	46.9677	47.11	47.2448	47.3718	47.4961	47.6109	47.7258	47.8361	47.9445	48.053	48.1248	48.1967	48.2681	48.3372	48.4063	48.4739	48.5376	48.6013	48.6653	48.7245	48.7827	48.8408	48.899	48.9534	49.0059	49.0579	49.11	49.16	49.2059	49.2519	49.2978	49.344	49.3864	49.4266	49.4668	49.5081	49.5494	49.5885	49.6239	49.6596	49.6953	49.731	49.7667	49.8021	49.8318	49.8615	49.8912	49.9209
617	46.8159	46.9662	47.1084	47.2432	47.3702	47.4945	47.6093	47.7243	47.8345	47.9429	48.0514	48.1232	48.1951	48.2665	48.3356	48.4047	48.4723	48.536	48.5997	48.6637	48.7229	48.7811	48.8392	48.8974	48.9518	49.0043	49.0564	49.1084	49.1584	49.2044	49.2503	49.2963	49.3425	49.3848	49.4251	49.4653	49.5066	49.5479	49.587	49.6224	49.6581	49.6938	49.7295	49.7652	49.8007	49.8304	49.8601	49.8898	49.9195
618	46.8144	46.9646	47.1069	47.2417	47.3687	47.4929	47.6077	47.7227	47.8329	47.9413	48.0498	48.1216	48.1935	48.2649	48.334	48.4031	48.4707	48.5344	48.598	48.6621	48.7213	48.7795	48.8376	48.8958	48.9502	49.0027	49.0548	49.1069	49.1569	49.2028	49.2488	49.2947	49.3409	49.3833	49.4236	49.4638	49.5051	49.5464	49.5855	49.6209	49.6566	49.6924	49.7281	49.7638	49.7992	49.829	49.8587	49.8884	49.9182
619	46.8128	46.9631	47.1054	47.2401	47.3671	47.4914	47.6062	47.7211	47.8313	47.9398	48.0482	48.12	48.1919	48.2633	48.3324	48.4015	48.4691	48.5328	48.5964	48.6605	48.7197	48.7779	48.836	48.8942	48.9486	49.0011	49.0532	49.1053	49.1553	49.2013	49.2472	49.2932	49.3394	49.3818	49.422	49.4623	49.5036	49.5449	49.584	49.6195	49.6552	49.6909	49.7266	49.7624	49.7978	49.8276	49.8573	49.887	49.9168
620	46.8113	46.9616	47.1038	47.2386	47.3655	47.4898	47.6046	47.7195	47.8298	47.9382	48.0466	48.1184	48.1903	48.2617	48.3308	48.3999	48.4675	48.5312	48.5948	48.6589	48.7181	48.7763	48.8344	48.8926	48.947	48.9995	49.0516	49.1037	49.1537	49.1997	49.2457	49.2916	49.3379	49.3802	49.4205	49.4608	49.5021	49.5434	49.5825	49.618	49.6537	49.6895	49.7252	49.7609	49.7964	49.8261	49.8559	49.8856	49.9154
621	46.8098	46.96	47.1023	47.237	47.364	47.4882	47.603	47.7179	47.8282	47.9366	48.045	48.1168	48.1887	48.2601	48.3292	48.3983	48.4659	48.5295	48.5932	48.6573	48.7165	48.7747	48.8329	48.891	48.9455	48.998	49.0501	49.1022	49.1522	49.1981	49.2441	49.2901	49.3363	49.3787	49.419	49.4593	49.5006	49.5419	49.581	49.6165	49.6522	49.688	49.7237	49.7595	49.795	49.8247	49.8545	49.8843	49.914
622	46.8083	46.9585	47.1007	47.2355	47.3624	47.4866	47.6014	47.7163	47.8266	47.935	48.0434	48.1152	48.187	48.2585	48.3276	48.3967	48.4643	48.5279	48.5916	48.6557	48.7149	48.7731	48.8313	48.8894	48.9439	48.9964	49.0485	49.1006	49.1506	49.1966	49.2426	49.2885	49.3348	49.3772	49.4175	49.4578	49.4991	49.5404	49.5795	49.615	49.6508	49.6865	49.7223	49.758	49.7935	49.8233	49.8531	49.8829	49.9126
623	46.8068	46.957	47.0992	47.2339	47.3609	47.4851	47.5999	47.7148	47.825	47.9334	48.0418	48.1136	48.1854	48.2569	48.326	48.3951	48.4627	48.5263	48.59	48.6541	48.7133	48.7715	48.8297	48.8878	48.9423	48.9948	49.0469	49.099	49.149	49.195	49.241	49.287	49.3332	49.3756	49.4159	49.4563	49.4976	49.5389	49.578	49.6135	49.6493	49.6851	49.7208	49.7566	49.7921	49.8219	49.8517	49.8815	49.9113
624	46.8052	46.9554	47.0977	47.2324	47.3593	47.4835	47.5983	47.7132	47.8234	47.9318	48.0402	48.112	48.1838	48.2553	48.3244	48.3935	48.461	48.5247	48.5884	48.6525	48.7117	48.7699	48.8281	48.8863	48.9407	48.9932	49.0453	49.0974	49.1475	49.1935	49.2395	49.2855	49.3317	49.3741	49.4144	49.4547	49.4961	49.5374	49.5766	49.6121	49.6478	49.6836	49.7194	49.7552	49.7907	49.8205	49.8503	49.8801	49.9099
625	46.8037	46.9539	47.0961	47.2308	47.3577	47.4819	47.5967	47.7116	47.8218	47.9302	48.0386	48.1104	48.1822	48.2537	48.3228	48.3918	48.4594	48.5231	48.5868	48.6509	48.7101	48.7683	48.8265	48.8847	48.9391	48.9916	49.0438	49.0959	49.1459	49.1919	49.2379	49.2839	49.3302	49.3726	49.4129	49.4532	49.4946	49.5359	49.5751	49.6106	49.6464	49.6822	49.718	49.7537	49.7893	49.8191	49.8489	49.8787	49.9085
626	46.8022	46.9524	47.0946	47.2293	47.3562	47.4804	47.5951	47.71	47.8202	47.9286	48.037	48.1088	48.1806	48.2521	48.3211	48.3902	48.4578	48.5215	48.5852	48.6493	48.7085	48.7667	48.8249	48.8831	48.9375	48.99	49.0422	49.0943	49.1443	49.1903	49.2364	49.2824	49.3286	49.3711	49.4114	49.4517	49.4931	49.5344	49.5736	49.6091	49.6449	49.6807	49.7165	49.7523	49.7878	49.8176	49.8475	49.8773	49.9071
627	46.8007	46.9509	47.093	47.2277	47.3546	47.4788	47.5936	47.7084	47.8186	47.927	48.0354	48.1072	48.179	48.2504	48.3195	48.3886	48.4562	48.5199	48.5836	48.6477	48.7069	48.7651	48.8233	48.8815	48.9359	48.9885	49.0406	49.0927	49.1428	49.1888	49.2348	49.2808	49.3271	49.3695	49.4099	49.4502	49.4916	49.5329	49.5721	49.6076	49.6434	49.6793	49.7151	49.7509	49.7864	49.8162	49.8461	49.8759	49.9057
628	46.7992	46.9493	47.0915	47.2262	47.3531	47.4772	47.592	47.7069	47.8171	47.9254	48.0338	48.1056	48.1774	48.2488	48.3179	48.387	48.4546	48.5183	48.582	48.6461	48.7053	48.7635	48.8217	48.8799	48.9344	48.9869	49.039	49.0912	49.1412	49.1872	49.2332	49.2793	49.3256	49.368	49.4083	49.4487	49.4901	49.5315	49.5706	49.6062	49.642	49.6778	49.7136	49.7494	49.785	49.8148	49.8447	49.8745	49.9044
629	46.7977	46.9478	47.0899	47.2246	47.3515	47.4757	47.5904	47.7053	47.8155	47.9238	48.0322	48.104	48.1758	48.2472	48.3163	48.3854	48.453	48.5167	48.5804	48.6445	48.7037	48.7619	48.8201	48.8783	48.9328	48.9853	49.0374	49.0896	49.1396	49.1857	49.2317	49.2777	49.324	49.3665	49.4068	49.4472	49.4886	49.53	49.5691	49.6047	49.6405	49.6763	49.7122	49.748	49.7835	49.8134	49.8433	49.8731	49.903
630	46.7961	46.9463	47.0884	47.2231	47.35	47.4741	47.5888	47.7037	47.8139	47.9222	48.0306	48.1024	48.1742	48.2456	48.3147	48.3838	48.4514	48.5151	48.5788	48.6429	48.7021	48.7603	48.8185	48.8767	48.9312	48.9837	49.0359	49.088	49.1381	49.1841	49.2301	49.2762	49.3225	49.3649	49.4053	49.4457	49.4871	49.5285	49.5676	49.6032	49.639	49.6749	49.7107	49.7466	49.7821	49.812	49.8419	49.8717	49.9016
631	46.7946	46.9447	47.0869	47.2215	47.3484	47.4725	47.5873	47.7021	47.8123	47.9206	48.029	48.1008	48.1726	48.244	48.3131	48.3822	48.4498	48.5135	48.5772	48.6413	48.7005	48.7587	48.8169	48.8751	48.9296	48.9821	49.0343	49.0865	49.1365	49.1826	49.2286	49.2746	49.3209	49.3634	49.4038	49.4441	49.4856	49.527	49.5661	49.6017	49.6376	49.6734	49.7093	49.7451	49.7807	49.8106	49.8405	49.8703	49.9002
632	46.7931	46.9432	47.0853	47.22	47.3468	47.471	47.5857	47.7005	47.8107	47.919	48.0274	48.0992	48.171	48.2424	48.3115	48.3806	48.4482	48.5119	48.5756	48.6397	48.6989	48.7571	48.8153	48.8735	48.928	48.9806	49.0327	49.0849	49.1349	49.181	49.227	49.2731	49.3194	49.3619	49.4023	49.4426	49.4841	49.5255	49.5647	49.6002	49.6361	49.672	49.7078	49.7437	49.7793	49.8092	49.839	49.8689	49.8988
633	46.7916	46.9417	47.0838	47.2184	47.3453	47.4694	47.5841	47.6989	47.8091	47.9174	48.0258	48.0976	48.1694	48.2408	48.3099	48.379	48.4466	48.5103	48.574	48.6381	48.6973	48.7555	48.8137	48.8719	48.9264	48.979	49.0311	49.0833	49.1334	49.1794	49.2255	49.2715	49.3179	49.3603	49.4007	49.4411	49.4825	49.524	49.5632	49.5988	49.6346	49.6705	49.7064	49.7422	49.7778	49.8077	49.8376	49.8675	49.8974
634	46.7901	46.9402	47.0822	47.2169	47.3437	47.4678	47.5825	47.6974	47.8075	47.9159	48.0242	48.096	48.1678	48.2392	48.3083	48.3774	48.445	48.5087	48.5724	48.6365	48.6957	48.7539	48.8121	48.8704	48.9248	48.9774	49.0296	49.0817	49.1318	49.1779	49.2239	49.27	49.3163	49.3588	49.3992	49.4396	49.481	49.5225	49.5617	49.5973	49.6332	49.6691	49.7049	49.7408	49.7764	49.8063	49.8362	49.8662	49.8961
635	46.7886	46.9386	47.0807	47.2153	47.3422	47.4663	47.581	47.6958	47.8059	47.9143	48.0226	48.0944	48.1662	48.2376	48.3067	48.3758	48.4434	48.5071	48.5708	48.6349	48.6941	48.7523	48.8105	48.8688	48.9233	48.9758	49.028	49.0802	49.1302	49.1763	49.2224	49.2685	49.3148	49.3573	49.3977	49.4381	49.4795	49.521	49.5602	49.5958	49.6317	49.6676	49.7035	49.7394	49.775	49.8049	49.8348	49.8648	49.8947
636	46.787	46.9371	47.0792	47.2138	47.3406	47.4647	47.5794	47.6942	47.8043	47.9127	48.021	48.0928	48.1646	48.236	48.3051	48.3742	48.4418	48.5055	48.5692	48.6333	48.6925	48.7507	48.809	48.8672	48.9217	48.9742	49.0264	49.0786	49.1287	49.1748	49.2208	49.2669	49.3133	49.3558	49.3962	49.4366	49.478	49.5195	49.5587	49.5943	49.6302	49.6661	49.702	49.7379	49.7736	49.8035	49.8334	49.8634	49.8933
637	46.7855	46.9356	47.0776	47.2122	47.339	47.4631	47.5778	47.6926	47.8028	47.9111	48.0194	48.0912	48.163	48.2344	48.3035	48.3726	48.4402	48.5039	48.5676	48.6317	48.6909	48.7491	48.8074	48.8656	48.9201	48.9727	49.0248	49.077	49.1271	49.1732	49.2193	49.2654	49.3117	49.3542	49.3946	49.4351	49.4765	49.518	49.5572	49.5929	49.6288	49.6647	49.7006	49.7365	49.7721	49.8021	49.832	49.862	49.8919
638	46.784	46.934	47.0761	47.2107	47.3375	47.4616	47.5762	47.691	47.8012	47.9095	48.0178	48.0896	48.1614	48.2328	48.3019	48.371	48.4386	48.5023	48.566	48.6301	48.6893	48.7475	48.8058	48.864	48.9185	48.9711	49.0233	49.0755	49.1256	49.1716	49.2177	49.2638	49.3102	49.3527	49.3931	49.4336	49.475	49.5165	49.5557	49.5914	49.6273	49.6632	49.6991	49.7351	49.7707	49.8007	49.8306	49.8606	49.8905
639	46.7825	46.9325	47.0745	47.2091	47.3359	47.46	47.5747	47.6894	47.7996	47.9079	48.0162	48.088	48.1598	48.2312	48.3003	48.3694	48.437	48.5007	48.5644	48.6285	48.6877	48.7459	48.8042	48.8624	48.9169	48.9695	49.0217	49.0739	49.124	49.1701	49.2162	49.2623	49.3086	49.3512	49.3916	49.432	49.4735	49.515	49.5542	49.5899	49.6258	49.6618	49.6977	49.7336	49.7693	49.7993	49.8292	49.8592	49.8892
640	46.781	46.931	47.073	47.2076	47.3344	47.4584	47.5731	47.6879	47.798	47.9063	48.0146	48.0864	48.1582	48.2296	48.2987	48.3678	48.4353	48.4991	48.5628	48.6269	48.6861	48.7443	48.8026	48.8608	48.9153	48.9679	49.0201	49.0723	49.1224	49.1685	49.2146	49.2607	49.3071	49.3496	49.3901	49.4305	49.472	49.5135	49.5528	49.5884	49.6244	49.6603	49.6962	49.7322	49.7679	49.7978	49.8278	49.8578	49.8878
641	46.7795	46.9294	47.0715	47.206	47.3328	47.4569	47.5715	47.6863	47.7964	47.9047	48.013	48.0848	48.1566	48.228	48.2971	48.3661	48.4337	48.4974	48.5612	48.6253	48.6845	48.7427	48.801	48.8592	48.9137	48.9663	49.0185	49.0707	49.1209	49.167	49.2131	49.2592	49.3056	49.3481	49.3886	49.429	49.4705	49.512	49.5513	49.587	49.6229	49.6589	49.6948	49.7308	49.7664	49.7964	49.8264	49.8564	49.8864
642	46.7779	46.9279	47.0699	47.2045	47.3312	47.4553	47.5699	47.6847	47.7948	47.9031	48.0114	48.0832	48.155	48.2264	48.2955	48.3645	48.4321	48.4958	48.5596	48.6237	48.6829	48.7412	48.7994	48.8576	48.9121	48.9647	49.017	49.0692	49.1193	49.1654	49.2115	49.2576	49.304	49.3466	49.387	49.4275	49.469	49.5105	49.5498	49.5855	49.6214	49.6574	49.6934	49.7293	49.765	49.795	49.825	49.855	49.885
643	46.7764	46.9264	47.0684	47.2029	47.3297	47.4537	47.5684	47.6831	47.7932	47.9015	48.0098	48.0816	48.1534	48.2248	48.2939	48.3629	48.4305	48.4942	48.558	48.6221	48.6813	48.7396	48.7978	48.856	48.9106	48.9632	49.0154	49.0676	49.1177	49.1639	49.21	49.2561	49.3025	49.345	49.3855	49.426	49.4675	49.509	49.5483	49.584	49.62	49.6559	49.6919	49.7279	49.7636	49.7936	49.8236	49.8536	49.8836
644	46.7749	46.9249	47.0668	47.2014	47.3281	47.4522	47.5668	47.6815	47.7916	47.8999	48.0082	48.08	48.1518	48.2232	48.2922	48.3613	48.4289	48.4926	48.5563	48.6205	48.6797	48.738	48.7962	48.8544	48.909	48.9616	49.0138	49.066	49.1162	49.1623	49.2084	49.2546	49.3009	49.3435	49.384	49.4245	49.466	49.5075	49.5468	49.5825	49.6185	49.6545	49.6905	49.7264	49.7621	49.7922	49.8222	49.8522	49.8822
645	46.7734	46.9233	47.0653	47.1998	47.3266	47.4506	47.5652	47.68	47.7901	47.8983	48.0066	48.0784	48.1502	48.2216	48.2906	48.3597	48.4273	48.491	48.5547	48.6188	48.6781	48.7364	48.7946	48.8529	48.9074	48.96	49.0122	49.0645	49.1146	49.1607	49.2069	49.253	49.2994	49.342	49.3825	49.423	49.4645	49.506	49.5453	49.581	49.617	49.653	49.689	49.725	49.7607	49.7908	49.8208	49.8508	49.8809
646	46.7719	46.9218	47.0638	47.1982	47.325	47.449	47.5636	47.6784	47.7885	47.8967	48.005	48.0768	48.1486	48.22	48.289	48.3581	48.4257	48.4894	48.5531	48.6172	48.6765	48.7348	48.793	48.8513	48.9058	48.9584	49.0107	49.0629	49.113	49.1592	49.2053	49.2515	49.2979	49.3405	49.3809	49.4214	49.463	49.5045	49.5438	49.5796	49.6156	49.6516	49.6876	49.7236	49.7593	49.7893	49.8194	49.8494	49.8795
647	46.7704	46.9203	47.0622	47.1967	47.3234	47.4474	47.5621	47.6768	47.7869	47.8951	48.0034	48.0752	48.147	48.2183	48.2874	48.3565	48.4241	48.4878	48.5515	48.6156	48.6749	48.7332	48.7914	48.8497	48.9042	48.9568	49.0091	49.0613	49.1115	49.1576	49.2038	49.2499	49.2963	49.3389	49.3794	49.4199	49.4615	49.503	49.5423	49.5781	49.6141	49.6501	49.6861	49.7221	49.7579	49.7879	49.818	49.848	49.8781
648	46.7688	46.9187	47.0607	47.1951	47.3219	47.4459	47.5605	47.6752	47.7853	47.8936	48.0018	48.0736	48.1454	48.2167	48.2858	48.3549	48.4225	48.4862	48.5499	48.614	48.6733	48.7316	48.7898	48.8481	48.9026	48.9553	49.0075	49.0598	49.1099	49.1561	49.2022	49.2484	49.2948	49.3374	49.3779	49.4184	49.46	49.5015	49.5409	49.5766	49.6126	49.6487	49.6847	49.7207	49.7564	49.7865	49.8166	49.8467	49.8767
649	46.7673	46.9172	47.0591	47.1936	47.3203	47.4443	47.5589	47.6736	47.7837	47.892	48.0002	48.072	48.1438	48.2151	48.2842	48.3533	48.4209	48.4846	48.5483	48.6124	48.6717	48.73	48.7882	48.8465	48.901	48.9537	49.0059	49.0582	49.1083	49.1545	49.2007	49.2468	49.2933	49.3359	49.3764	49.4169	49.4585	49.5	49.5394	49.5751	49.6112	49.6472	49.6832	49.7193	49.755	49.7851	49.8152	49.8453	49.8753
650	46.7658	46.9157	47.0576	47.192	47.3188	47.4427	47.5573	47.672	47.7821	47.8904	47.9986	48.0704	48.1422	48.2135	48.2826	48.3517	48.4193	48.483	48.5467	48.6108	48.6701	48.7284	48.7866	48.8449	48.8995	48.9521	49.0044	49.0566	49.1068	49.1529	49.1991	49.2453	49.2917	49.3343	49.3749	49.4154	49.457	49.4985	49.5379	49.5737	49.6097	49.6457	49.6818	49.7178	49.7536	49.7837	49.8138	49.8439	49.874
651	46.7643	46.9142	47.0561	47.1905	47.3172	47.4412	47.5558	47.6705	47.7805	47.8888	47.997	48.0688	48.1406	48.2119	48.281	48.3501	48.4177	48.4814	48.5451	48.6092	48.6685	48.7268	48.7851	48.8433	48.8979	48.9505	49.0028	49.055	49.1052	49.1514	49.1976	49.2437	49.2902	49.3328	49.3733	49.4139	49.4555	49.497	49.5364	49.5722	49.6082	49.6443	49.6803	49.7164	49.7522	49.7823	49.8124	49.8425	49.8726
652	46.7628	46.9126	47.0545	47.1889	47.3156	47.4396	47.5542	47.6689	47.7789	47.8872	47.9954	48.0672	48.139	48.2103	48.2794	48.3485	48.4161	48.4798	48.5435	48.6076	48.6669	48.7252	48.7835	48.8417	48.8963	48.9489	49.0012	49.0535	49.1036	49.1498	49.196	49.2422	49.2886	49.3313	49.3718	49.4124	49.454	49.4955	49.5349	49.5707	49.6068	49.6428	49.6789	49.7149	49.7507	49.7809	49.811	49.8411	49.8712
653	46.7612	46.9111	47.053	47.1874	47.3141	47.438	47.5526	47.6673	47.7774	47.8856	47.9938	48.0656	48.1374	48.2087	48.2778	48.3469	48.4145	48.4782	48.5419	48.606	48.6653	48.7236	48.7819	48.8401	48.8947	48.9474	48.9996	49.0519	49.1021	49.1483	49.1945	49.2406	49.2871	49.3297	49.3703	49.4109	49.4525	49.494	49.5334	49.5692	49.6053	49.6414	49.6774	49.7135	49.7493	49.7794	49.8096	49.8397	49.8698
654	46.7597	46.9096	47.0514	47.1858	47.3125	47.4365	47.551	47.6657	47.7758	47.884	47.9922	48.064	48.1358	48.2071	48.2762	48.3453	48.4129	48.4766	48.5403	48.6044	48.6637	48.722	48.7803	48.8385	48.8931	48.9458	48.998	49.0503	49.1005	49.1467	49.1929	49.2391	49.2856	49.3282	49.3688	49.4093	49.4509	49.4925	49.5319	49.5677	49.6038	49.6399	49.676	49.7121	49.7479	49.778	49.8082	49.8383	49.8684
655	46.7582	46.908	47.0499	47.1843	47.311	47.4349	47.5495	47.6641	47.7742	47.8824	47.9906	48.0624	48.1342	48.2055	48.2746	48.3437	48.4113	48.475	48.5387	48.6028	48.6621	48.7204	48.7787	48.837	48.8915	48.9442	48.9965	49.0488	49.0989	49.1452	49.1914	49.2376	49.284	49.3267	49.3673	49.4078	49.4494	49.4911	49.5304	49.5663	49.6024	49.6385	49.6745	49.7106	49.7465	49.7766	49.8068	49.8369	49.8671
656	46.7567	46.9065	47.0484	47.1827	47.3094	47.4333	47.5479	47.6626	47.7726	47.8808	47.989	48.0608	48.1325	48.2039	48.273	48.3421	48.4096	48.4734	48.5371	48.6012	48.6605	48.7188	48.7771	48.8354	48.8899	48.9426	48.9949	49.0472	49.0974	49.1436	49.1898	49.236	49.2825	49.3252	49.3657	49.4063	49.4479	49.4896	49.529	49.5648	49.6009	49.637	49.6731	49.7092	49.745	49.7752	49.8054	49.8355	49.8657
657	46.7552	46.905	47.0468	47.1812	47.3078	47.4318	47.5463	47.661	47.771	47.8792	47.9874	48.0592	48.1309	48.2023	48.2714	48.3405	48.408	48.4718	48.5355	48.5996	48.6589	48.7172	48.7755	48.8338	48.8884	48.941	48.9933	49.0456	49.0958	49.142	49.1883	49.2345	49.281	49.3236	49.3642	49.4048	49.4464	49.4881	49.5275	49.5633	49.5994	49.6355	49.6717	49.7078	49.7436	49.7738	49.8039	49.8341	49.8643
658	46.7537	46.9034	47.0453	47.1796	47.3063	47.4302	47.5447	47.6594	47.7694	47.8776	47.9858	48.0576	48.1293	48.2007	48.2698	48.3388	48.4064	48.4702	48.5339	48.598	48.6573	48.7156	48.7739	48.8322	48.8868	48.9394	48.9917	49.044	49.0943	49.1405	49.1867	49.2329	49.2794	49.3221	49.3627	49.4033	49.4449	49.4866	49.526	49.5618	49.598	49.6341	49.6702	49.7063	49.7422	49.7724	49.8025	49.8327	49.8629
659	46.7521	46.9019	47.0437	47.1781	47.3047	47.4286	47.5431	47.6578	47.7678	47.876	47.9842	48.056	48.1277	48.1991	48.2682	48.3372	48.4048	48.4686	48.5323	48.5964	48.6557	48.714	48.7723	48.8306	48.8852	48.9379	48.9902	49.0425	49.0927	49.1389	49.1851	49.2314	49.2779	49.3206	49.3612	49.4018	49.4434	49.4851	49.5245	49.5604	49.5965	49.6326	49.6688	49.7049	49.7408	49.7709	49.8011	49.8313	49.8615
660	46.7506	46.9004	47.0422	47.1765	47.3032	47.4271	47.5416	47.6562	47.7662	47.8744	47.9826	48.0544	48.1261	48.1975	48.2666	48.3356	48.4032	48.467	48.5307	48.5948	48.6541	48.7124	48.7707	48.829	48.8836	48.9363	48.9886	49.0409	49.0911	49.1374	49.1836	49.2298	49.2763	49.319	49.3596	49.4003	49.4419	49.4836	49.523	49.5589	49.595	49.6312	49.6673	49.7035	49.7393	49.7695	49.7997	49.8299	49.8601
661	46.7491	46.8989	47.0407	47.175	47.3016	47.4255	47.54	47.6546	47.7647	47.8728	47.981	48.0528	48.1245	48.1959	48.265	48.334	48.4016	48.4653	48.5291	48.5932	48.6525	48.7108	48.7691	48.8274	48.882	48.9347	48.987	49.0393	49.0896	49.1358	49.182	49.2283	49.2748	49.3175	49.3581	49.3988	49.4404	49.4821	49.5215	49.5574	49.5936	49.6297	49.6659	49.702	49.7379	49.7681	49.7983	49.8285	49.8588
662	46.7476	46.8973	47.0391	47.1734	47.3	47.4239	47.5384	47.6531	47.7631	47.8712	47.9794	48.0512	48.1229	48.1943	48.2633	48.3324	48.4	48.4637	48.5275	48.5916	48.6509	48.7092	48.7675	48.8258	48.8804	48.9331	48.9854	49.0378	49.088	49.1342	49.1805	49.2267	49.2733	49.316	49.3566	49.3972	49.4389	49.4806	49.52	49.5559	49.5921	49.6283	49.6644	49.7006	49.7365	49.7667	49.7969	49.8272	49.8574
663	46.7461	46.8958	47.0376	47.1719	47.2985	47.4224	47.5368	47.6515	47.7615	47.8697	47.9778	48.0496	48.1213	48.1927	48.2617	48.3308	48.3984	48.4621	48.5259	48.59	48.6493	48.7076	48.7659	48.8242	48.8788	48.9315	48.9839	49.0362	49.0864	49.1327	49.1789	49.2252	49.2717	49.3144	49.3551	49.3957	49.4374	49.4791	49.5186	49.5544	49.5906	49.6268	49.663	49.6991	49.735	49.7653	49.7955	49.8258	49.856
664	46.7446	46.8943	47.036	47.1703	47.2969	47.4208	47.5353	47.6499	47.7599	47.8681	47.9762	48.048	48.1197	48.1911	48.2601	48.3292	48.3968	48.4605	48.5243	48.5884	48.6477	48.706	48.7643	48.8226	48.8773	48.93	48.9823	49.0346	49.0849	49.1311	49.1774	49.2237	49.2702	49.3129	49.3536	49.3942	49.4359	49.4776	49.5171	49.553	49.5892	49.6253	49.6615	49.6977	49.7336	49.7639	49.7941	49.8244	49.8546
665	46.743	46.8927	47.0345	47.1688	47.2954	47.4192	47.5337	47.6483	47.7583	47.8665	47.9746	48.0464	48.1181	48.1895	48.2585	48.3276	48.3952	48.4589	48.5227	48.5868	48.6461	48.7044	48.7627	48.8211	48.8757	48.9284	48.9807	49.033	49.0833	49.1296	49.1758	49.2221	49.2686	49.3114	49.352	49.3927	49.4344	49.4761	49.5156	49.5515	49.5877	49.6239	49.6601	49.6963	49.7322	49.7625	49.7927	49.823	49.8532
666	46.7415	46.8912	47.033	47.1672	47.2938	47.4177	47.5321	47.6467	47.7567	47.8649	47.973	48.0448	48.1165	48.1879	48.2569	48.326	48.3936	48.4573	48.5211	48.5852	48.6445	48.7028	48.7611	48.8195	48.8741	48.9268	48.9791	49.0315	49.0817	49.128	49.1743	49.2206	49.2671	49.3099	49.3505	49.3912	49.4329	49.4746	49.5141	49.55	49.5862	49.6224	49.6586	49.6948	49.7308	49.761	49.7913	49.8216	49.8519
667	46.74	46.8897	47.0314	47.1657	47.2922	47.4161	47.5305	47.6452	47.7551	47.8633	47.9714	48.0432	48.1149	48.1862	48.2553	48.3244	48.392	48.4557	48.5195	48.5836	48.6429	48.7012	48.7596	48.8179	48.8725	48.9252	48.9776	49.0299	49.0802	49.1265	49.1727	49.219	49.2656	49.3083	49.349	49.3897	49.4314	49.4731	49.5126	49.5485	49.5848	49.621	49.6572	49.6934	49.7293	49.7596	49.7899	49.8202	49.8505
668	46.7385	46.8882	47.0299	47.1641	47.2907	47.4145	47.529	47.6436	47.7535	47.8617	47.9698	48.0416	48.1133	48.1846	48.2537	48.3228	48.3904	48.4541	48.5179	48.582	48.6413	48.6996	48.758	48.8163	48.8709	48.9236	48.976	49.0283	49.0786	49.1249	49.1712	49.2175	49.264	49.3068	49.3475	49.3882	49.4299	49.4716	49.5111	49.5471	49.5833	49.6195	49.6557	49.692	49.7279	49.7582	49.7885	49.8188	49.8491
669	46.737	46.8866	47.0283	47.1626	47.2891	47.413	47.5274	47.642	47.7519	47.8601	47.9682	48.04	48.1117	48.183	48.2521	48.3212	48.3888	48.4525	48.5163	48.5804	48.6397	48.698	48.7564	48.8147	48.8693	48.9221	48.9744	49.0268	49.077	49.1233	49.1696	49.2159	49.2625	49.3053	49.346	49.3866	49.4284	49.4701	49.5096	49.5456	49.5818	49.6181	49.6543	49.6905	49.7265	49.7568	49.7871	49.8174	49.8477
670	46.7355	46.8851	47.0268	47.161	47.2876	47.4114	47.5258	47.6404	47.7504	47.8585	47.9666	48.0384	48.1101	48.1814	48.2505	48.3196	48.3872	48.4509	48.5146	48.5788	48.6381	48.6964	48.7548	48.8131	48.8677	48.9205	48.9728	49.0252	49.0755	49.1218	49.1681	49.2144	49.261	49.3037	49.3444	49.3851	49.4269	49.4686	49.5081	49.5441	49.5803	49.6166	49.6528	49.6891	49.7251	49.7554	49.7857	49.816	49.8463
671	46.7339	46.8836	47.0252	47.1595	47.286	47.4098	47.5242	47.6388	47.7488	47.8569	47.965	48.0368	48.1085	48.1798	48.2489	48.318	48.3856	48.4493	48.513	48.5772	48.6365	48.6948	48.7532	48.8115	48.8662	48.9189	48.9713	49.0236	49.0739	49.1202	49.1665	49.2128	49.2594	49.3022	49.3429	49.3836	49.4254	49.4671	49.5067	49.5426	49.5789	49.6151	49.6514	49.6876	49.7236	49.754	49.7843	49.8146	49.8449
672	46.7324	46.882	47.0237	47.1579	47.2844	47.4082	47.5227	47.6372	47.7472	47.8553	47.9634	48.0352	48.1069	48.1782	48.2473	48.3164	48.3839	48.4477	48.5114	48.5756	48.6349	48.6933	48.7516	48.8099	48.8646	48.9173	48.9697	49.0221	49.0723	49.1187	49.165	49.2113	49.2579	49.3007	49.3414	49.3821	49.4239	49.4656	49.5052	49.5411	49.5774	49.6137	49.6499	49.6862	49.7222	49.7525	49.7829	49.8132	49.8436
673	46.7309	46.8805	47.0222	47.1564	47.2829	47.4067	47.5211	47.6357	47.7456	47.8537	47.9618	48.0336	48.1053	48.1766	48.2457	48.3148	48.3823	48.4461	48.5098	48.574	48.6333	48.6917	48.75	48.8083	48.863	48.9157	48.9681	49.0205	49.0708	49.1171	49.1634	49.2097	49.2563	49.2991	49.3399	49.3806	49.4224	49.4641	49.5037	49.5397	49.5759	49.6122	49.6485	49.6848	49.7208	49.7511	49.7815	49.8118	49.8422
674	46.7294	46.879	47.0206	47.1548	47.2813	47.4051	47.5195	47.6341	47.744	47.8521	47.9602	48.032	48.1037	48.175	48.2441	48.3131	48.3807	48.4445	48.5082	48.5724	48.6317	48.6901	48.7484	48.8067	48.8614	48.9141	48.9665	49.0189	49.0692	49.1155	49.1619	49.2082	49.2548	49.2976	49.3383	49.3791	49.4209	49.4626	49.5022	49.5382	49.5745	49.6108	49.6471	49.6833	49.7194	49.7497	49.7801	49.8104	49.8408
675	46.7279	46.8774	47.0191	47.1533	47.2798	47.4035	47.5179	47.6325	47.7424	47.8505	47.9586	48.0304	48.1021	48.1734	48.2425	48.3115	48.3791	48.4429	48.5066	48.5708	48.6301	48.6885	48.7468	48.8052	48.8598	48.9126	48.965	49.0173	49.0677	49.114	49.1603	49.2067	49.2533	49.2961	49.3368	49.3776	49.4193	49.4611	49.5007	49.5367	49.573	49.6093	49.6456	49.6819	49.7179	49.7483	49.7787	49.809	49.8394
676	46.7264	46.8759	47.0175	47.1517	47.2782	47.402	47.5164	47.6309	47.7408	47.8489	47.957	48.0288	48.1005	48.1718	48.2409	48.3099	48.3775	48.4413	48.505	48.5692	48.6285	48.6869	48.7452	48.8036	48.8582	48.911	48.9634	49.0158	49.0661	49.1124	49.1588	49.2051	49.2517	49.2946	49.3353	49.3761	49.4178	49.4596	49.4992	49.5352	49.5715	49.6079	49.6442	49.6805	49.7165	49.7469	49.7773	49.8077	49.838
677	46.7248	46.8744	47.016	47.1502	47.2767	47.4004	47.5148	47.6293	47.7392	47.8473	47.9555	48.0272	48.0989	48.1702	48.2393	48.3083	48.3759	48.4397	48.5034	48.5676	48.6269	48.6853	48.7436	48.802	48.8566	48.9094	48.9618	49.0142	49.0645	49.1109	49.1572	49.2036	49.2502	49.293	49.3338	49.3745	49.4163	49.4581	49.4977	49.5338	49.5701	49.6064	49.6427	49.679	49.7151	49.7455	49.7759	49.8063	49.8367
678	46.7233	46.8729	47.0145	47.1486	47.2751	47.3988	47.5132	47.6277	47.7377	47.8458	47.9539	48.0256	48.0973	48.1686	48.2377	48.3067	48.3743	48.4381	48.5018	48.566	48.6253	48.6837	48.742	48.8004	48.8551	48.9078	48.9602	49.0126	49.063	49.1093	49.1557	49.202	49.2487	49.2915	49.3323	49.373	49.4148	49.4566	49.4962	49.5323	49.5686	49.6049	49.6413	49.6776	49.7137	49.7441	49.7745	49.8049	49.8353
679	46.7218	46.8713	47.0129	47.1471	47.2735	47.3973	47.5116	47.6262	47.7361	47.8442	47.9523	48.024	48.0957	48.167	48.2361	48.3051	48.3727	48.4365	48.5002	48.5644	48.6237	48.6821	48.7404	48.7988	48.8535	48.9062	48.9586	49.0111	49.0614	49.1078	49.1541	49.2005	49.2471	49.29	49.3307	49.3715	49.4133	49.4551	49.4948	49.5308	49.5671	49.6035	49.6398	49.6762	49.7122	49.7426	49.7731	49.8035	49.8339
680	46.7203	46.8698	47.0114	47.1455	47.272	47.3957	47.5101	47.6246	47.7345	47.8426	47.9507	48.0224	48.0941	48.1654	48.2344	48.3035	48.3711	48.4349	48.4986	48.5628	48.6221	48.6805	48.7388	48.7972	48.8519	48.9047	48.9571	49.0095	49.0598	49.1062	49.1526	49.1989	49.2456	49.2884	49.3292	49.37	49.4118	49.4536	49.4933	49.5293	49.5657	49.602	49.6384	49.6747	49.7108	49.7412	49.7717	49.8021	49.8325
681	46.7188	46.8683	47.0098	47.144	47.2704	47.3941	47.5085	47.623	47.7329	47.841	47.9491	48.0208	48.0925	48.1638	48.2328	48.3019	48.3695	48.4332	48.497	48.5611	48.6205	48.6789	48.7372	48.7956	48.8503	48.9031	48.9555	49.0079	49.0583	49.1046	49.151	49.1974	49.244	49.2869	49.3277	49.3685	49.4103	49.4521	49.4918	49.5278	49.5642	49.6006	49.6369	49.6733	49.7094	49.7398	49.7703	49.8007	49.8311
682	46.7172	46.8667	47.0083	47.1424	47.2689	47.3926	47.5069	47.6214	47.7313	47.8394	47.9475	48.0192	48.0909	48.1622	48.2312	48.3003	48.3679	48.4316	48.4954	48.5595	48.6189	48.6773	48.7357	48.794	48.8487	48.9015	48.9539	49.0063	49.0567	49.1031	49.1495	49.1958	49.2425	49.2854	49.3262	49.367	49.4088	49.4507	49.4903	49.5264	49.5627	49.5991	49.6355	49.6718	49.7079	49.7384	49.7688	49.7993	49.8298
683	46.7157	46.8652	47.0068	47.1409	47.2673	47.391	47.5053	47.6198	47.7297	47.8378	47.9459	48.0176	48.0893	48.1606	48.2296	48.2987	48.3663	48.43	48.4938	48.5579	48.6173	48.6757	48.7341	48.7924	48.8471	48.8999	48.9523	49.0048	49.0551	49.1015	49.1479	49.1943	49.241	49.2838	49.3246	49.3655	49.4073	49.4492	49.4888	49.5249	49.5613	49.5977	49.634	49.6704	49.7065	49.737	49.7674	49.7979	49.8284
684	46.7142	46.8637	47.0052	47.1393	47.2657	47.3894	47.5038	47.6183	47.7281	47.8362	47.9443	48.016	48.0877	48.159	48.228	48.2971	48.3647	48.4284	48.4922	48.5563	48.6157	48.6741	48.7325	48.7908	48.8455	48.8983	48.9508	49.0032	49.0536	49.1	49.1464	49.1928	49.2394	49.2823	49.3231	49.3639	49.4058	49.4477	49.4873	49.5234	49.5598	49.5962	49.6326	49.669	49.7051	49.7356	49.766	49.7965	49.827
685	46.7127	46.8622	47.0037	47.1378	47.2642	47.3879	47.5022	47.6167	47.7265	47.8346	47.9427	48.0144	48.0861	48.1574	48.2264	48.2955	48.3631	48.4268	48.4906	48.5547	48.6141	48.6725	48.7309	48.7893	48.844	48.8968	48.9492	49.0016	49.052	49.0984	49.1448	49.1912	49.2379	49.2808	49.3216	49.3624	49.4043	49.4462	49.4858	49.5219	49.5583	49.5947	49.6311	49.6675	49.7037	49.7342	49.7646	49.7951	49.8256
686	46.7112	46.8606	47.0021	47.1362	47.2626	47.3863	47.5006	47.6151	47.725	47.833	47.9411	48.0128	48.0845	48.1558	48.2248	48.2939	48.3615	48.4252	48.489	48.5531	48.6125	48.6709	48.7293	48.7877	48.8424	48.8952	48.9476	49.0001	49.0504	49.0968	49.1433	49.1897	49.2364	49.2792	49.3201	49.3609	49.4028	49.4447	49.4843	49.5205	49.5569	49.5933	49.6297	49.6661	49.7022	49.7327	49.7632	49.7937	49.8242
687	46.7097	46.8591	47.0006	47.1347	47.2611	47.3847	47.499	47.6135	47.7234	47.8314	47.9395	48.0112	48.0829	48.1541	48.2232	48.2923	48.3599	48.4236	48.4874	48.5515	48.6109	48.6693	48.7277	48.7861	48.8408	48.8936	48.946	48.9985	49.0489	49.0953	49.1417	49.1881	49.2348	49.2777	49.3186	49.3594	49.4013	49.4432	49.4829	49.519	49.5554	49.5918	49.6282	49.6647	49.7008	49.7313	49.7618	49.7923	49.8228
688	46.7081	46.8576	46.9991	47.1331	47.2595	47.3832	47.4975	47.6119	47.7218	47.8298	47.9379	48.0096	48.0813	48.1525	48.2216	48.2907	48.3582	48.422	48.4858	48.5499	48.6093	48.6677	48.7261	48.7845	48.8392	48.892	48.9445	48.9969	49.0473	49.0937	49.1402	49.1866	49.2333	49.2762	49.317	49.3579	49.3998	49.4417	49.4814	49.5175	49.5539	49.5904	49.6268	49.6632	49.6994	49.7299	49.7604	49.7909	49.8215
689	46.7066	46.856	46.9975	47.1316	47.2579	47.3816	47.4959	47.6103	47.7202	47.8282	47.9363	48.008	48.0796	48.1509	48.22	48.2891	48.3566	48.4204	48.4842	48.5483	48.6077	48.6661	48.7245	48.7829	48.8376	48.8904	48.9429	48.9954	49.0457	49.0922	49.1386	49.185	49.2317	49.2747	49.3155	49.3564	49.3983	49.4402	49.4799	49.516	49.5525	49.5889	49.6253	49.6618	49.698	49.7285	49.759	49.7895	49.8201
690	46.7051	46.8545	46.996	47.13	47.2564	47.38	47.4943	47.6088	47.7186	47.8266	47.9347	48.0064	48.078	48.1493	48.2184	48.2875	48.355	48.4188	48.4826	48.5467	48.6061	48.6645	48.7229	48.7813	48.836	48.8888	48.9413	48.9938	49.0442	49.0906	49.137	49.1835	49.2302	49.2731	49.314	49.3549	49.3968	49.4387	49.4784	49.5146	49.551	49.5875	49.6239	49.6604	49.6965	49.7271	49.7576	49.7882	49.8187
691	46.7036	46.853	46.9944	47.1285	47.2548	47.3785	47.4927	47.6072	47.717	47.825	47.9331	48.0048	48.0764	48.1477	48.2168	48.2858	48.3534	48.4172	48.481	48.5451	48.6045	48.6629	48.7213	48.7797	48.8344	48.8873	48.9397	48.9922	49.0426	49.0891	49.1355	49.1819	49.2287	49.2716	49.3125	49.3534	49.3953	49.4372	49.4769	49.5131	49.5495	49.586	49.6225	49.6589	49.6951	49.7257	49.7562	49.7868	49.8173
692	46.7021	46.8514	46.9929	47.1269	47.2533	47.3769	47.4912	47.6056	47.7154	47.8234	47.9315	48.0032	48.0748	48.1461	48.2152	48.2842	48.3518	48.4156	48.4794	48.5435	48.6029	48.6613	48.7197	48.7781	48.8328	48.8857	48.9382	48.9906	49.041	49.0875	49.1339	49.1804	49.2271	49.2701	49.311	49.3518	49.3938	49.4357	49.4754	49.5116	49.5481	49.5845	49.621	49.6575	49.6937	49.7242	49.7548	49.7854	49.8159
693	46.7006	46.8499	46.9914	47.1254	47.2517	47.3753	47.4896	47.604	47.7138	47.8219	47.9299	48.0016	48.0732	48.1445	48.2136	48.2826	48.3502	48.414	48.4778	48.5419	48.6013	48.6597	48.7181	48.7765	48.8313	48.8841	48.9366	48.9891	49.0395	49.0859	49.1324	49.1788	49.2256	49.2685	49.3094	49.3503	49.3923	49.4342	49.4739	49.5101	49.5466	49.5831	49.6196	49.656	49.6923	49.7228	49.7534	49.784	49.8146
694	46.699	46.8484	46.9898	47.1238	47.2501	47.3738	47.488	47.6024	47.7122	47.8203	47.9283	48	48.0716	48.1429	48.212	48.281	48.3486	48.4124	48.4762	48.5403	48.5997	48.6581	48.7165	48.7749	48.8297	48.8825	48.935	48.9875	49.0379	49.0844	49.1308	49.1773	49.224	49.267	49.3079	49.3488	49.3908	49.4327	49.4724	49.5086	49.5451	49.5816	49.6181	49.6546	49.6908	49.7214	49.752	49.7826	49.8132
695	46.6975	46.8469	46.9883	47.1223	47.2486	47.3722	47.4864	47.6009	47.7107	47.8187	47.9267	47.9984	48.07	48.1413	48.2104	48.2794	48.347	48.4108	48.4745	48.5387	48.5981	48.6565	48.7149	48.7734	48.8281	48.8809	48.9334	48.9859	49.0364	49.0828	49.1293	49.1758	49.2225	49.2655	49.3064	49.3473	49.3892	49.4312	49.471	49.5072	49.5437	49.5802	49.6167	49.6532	49.6894	49.72	49.7506	49.7812	49.8118
696	46.696	46.8453	46.9867	47.1207	47.247	47.3706	47.4849	47.5993	47.7091	47.8171	47.9251	47.9968	48.0684	48.1397	48.2088	48.2778	48.3454	48.4092	48.4729	48.5371	48.5965	48.6549	48.7133	48.7718	48.8265	48.8794	48.9319	48.9844	49.0348	49.0813	49.1277	49.1742	49.221	49.2639	49.3049	49.3458	49.3877	49.4297	49.4695	49.5057	49.5422	49.5787	49.6152	49.6517	49.688	49.7186	49.7492	49.7798	49.8104
697	46.6945	46.8438	46.9852	47.1192	47.2455	47.369	47.4833	47.5977	47.7075	47.8155	47.9235	47.9952	48.0668	48.1381	48.2072	48.2762	48.3438	48.4076	48.4713	48.5355	48.5949	48.6533	48.7118	48.7702	48.8249	48.8778	48.9303	48.9828	49.0332	49.0797	49.1262	49.1727	49.2194	49.2624	49.3033	49.3443	49.3862	49.4282	49.468	49.5042	49.5407	49.5773	49.6138	49.6503	49.6865	49.7172	49.7478	49.7784	49.809
698	46.693	46.8423	46.9837	47.1176	47.2439	47.3675	47.4817	47.5961	47.7059	47.8139	47.9219	47.9936	48.0652	48.1365	48.2055	48.2746	48.3422	48.406	48.4697	48.5339	48.5933	48.6517	48.7102	48.7686	48.8233	48.8762	48.9287	48.9812	49.0317	49.0781	49.1246	49.1711	49.2179	49.2609	49.3018	49.3428	49.3847	49.4267	49.4665	49.5027	49.5393	49.5758	49.6123	49.6489	49.6851	49.7158	49.7464	49.777	49.8076
699	46.6915	46.8407	46.9821	47.1161	47.2423	47.3659	47.4801	47.5945	47.7043	47.8123	47.9203	47.992	48.0636	48.1349	48.2039	48.273	48.3406	48.4044	48.4681	48.5323	48.5917	48.6501	48.7086	48.767	48.8217	48.8746	48.9271	48.9796	49.0301	49.0766	49.1231	49.1696	49.2164	49.2594	49.3003	49.3412	49.3832	49.4252	49.465	49.5013	49.5378	49.5743	49.6109	49.6474	49.6837	49.7143	49.745	49.7756	49.8063
700	46.6899	46.8392	46.9806	47.1145	47.2408	47.3643	47.4786	47.5929	47.7027	47.8107	47.9187	47.9904	48.062	48.1333	48.2023	48.2714	48.339	48.4028	48.4665	48.5307	48.5901	48.6485	48.707	48.7654	48.8202	48.873	48.9256	48.9781	49.0285	49.075	49.1215	49.168	49.2148	49.2578	49.2988	49.3397	49.3817	49.4237	49.4635	49.4998	49.5363	49.5729	49.6094	49.646	49.6823	49.7129	49.7436	49.7742	49.8049
701	46.6884	46.8377	46.979	47.113	47.2392	47.3628	47.477	47.5914	47.7011	47.8091	47.9171	47.9887	48.0604	48.1317	48.2007	48.2698	48.3374	48.4011	48.4649	48.5291	48.5885	48.6469	48.7054	48.7638	48.8186	48.8715	48.924	48.9765	49.027	49.0735	49.12	49.1665	49.2133	49.2563	49.2973	49.3382	49.3802	49.4222	49.462	49.4983	49.5349	49.5714	49.608	49.6445	49.6808	49.7115	49.7422	49.7728	49.8035
702	46.6869	46.8362	46.9775	47.1114	47.2377	47.3612	47.4754	47.5898	47.6995	47.8075	47.9155	47.9871	48.0588	48.1301	48.1991	48.2682	48.3358	48.3995	48.4633	48.5275	48.5869	48.6454	48.7038	48.7622	48.817	48.8699	48.9224	48.9749	49.0254	49.0719	49.1184	49.1649	49.2117	49.2548	49.2957	49.3367	49.3787	49.4207	49.4605	49.4968	49.5334	49.57	49.6065	49.6431	49.6794	49.7101	49.7408	49.7714	49.8021
703	46.6854	46.8346	46.976	47.1099	47.2361	47.3596	47.4738	47.5882	47.698	47.8059	47.9139	47.9855	48.0572	48.1285	48.1975	48.2666	48.3342	48.3979	48.4617	48.5259	48.5853	48.6438	48.7022	48.7606	48.8154	48.8683	48.9208	48.9734	49.0238	49.0704	49.1169	49.1634	49.2102	49.2532	49.2942	49.3352	49.3772	49.4192	49.4591	49.4953	49.5319	49.5685	49.6051	49.6417	49.678	49.7087	49.7394	49.7701	49.8007
704	46.6839	46.8331	46.9744	47.1083	47.2345	47.3581	47.4723	47.5866	47.6964	47.8043	47.9123	47.9839	48.0556	48.1269	48.1959	48.265	48.3326	48.3963	48.4601	48.5243	48.5837	48.6422	48.7006	48.759	48.8138	48.8667	48.9193	48.9718	49.0223	49.0688	49.1153	49.1619	49.2087	49.2517	49.2927	49.3337	49.3757	49.4177	49.4576	49.4939	49.5305	49.5671	49.6036	49.6402	49.6766	49.7073	49.738	49.7687	49.7994
705	46.6824	46.8316	46.9729	47.1068	47.233	47.3565	47.4707	47.585	47.6948	47.8027	47.9107	47.9823	48.054	48.1253	48.1943	48.2634	48.3309	48.3947	48.4585	48.5227	48.5821	48.6406	48.699	48.7574	48.8122	48.8651	48.9177	48.9702	49.0207	49.0672	49.1138	49.1603	49.2071	49.2502	49.2912	49.3322	49.3742	49.4162	49.4561	49.4924	49.529	49.5656	49.6022	49.6388	49.6751	49.7058	49.7366	49.7673	49.798
706	46.6808	46.83	46.9713	47.1052	47.2314	47.3549	47.4691	47.5835	47.6932	47.8011	47.9091	47.9807	48.0524	48.1237	48.1927	48.2618	48.3293	48.3931	48.4569	48.5211	48.5805	48.639	48.6974	48.7559	48.8106	48.8635	48.9161	48.9687	49.0191	49.0657	49.1122	49.1588	49.2056	49.2486	49.2896	49.3307	49.3727	49.4147	49.4546	49.4909	49.5275	49.5641	49.6008	49.6374	49.6737	49.7044	49.7352	49.7659	49.7966
707	46.6793	46.8285	46.9698	47.1037	47.2299	47.3534	47.4675	47.5819	47.6916	47.7996	47.9075	47.9791	48.0508	48.122	48.1911	48.2601	48.3277	48.3915	48.4553	48.5195	48.5789	48.6374	48.6958	48.7543	48.8091	48.862	48.9145	48.9671	49.0176	49.0641	49.1107	49.1572	49.2041	49.2471	49.2881	49.3291	49.3712	49.4132	49.4531	49.4894	49.5261	49.5627	49.5993	49.6359	49.6723	49.703	49.7337	49.7645	49.7952
708	46.6778	46.827	46.9682	47.1021	47.2283	47.3518	47.466	47.5803	47.69	47.798	47.9059	47.9775	48.0492	48.1204	48.1895	48.2585	48.3261	48.3899	48.4537	48.5179	48.5773	48.6358	48.6942	48.7527	48.8075	48.8604	48.9129	48.9655	49.016	49.0626	49.1091	49.1557	49.2025	49.2456	49.2866	49.3276	49.3697	49.4117	49.4516	49.488	49.5246	49.5612	49.5979	49.6345	49.6709	49.7016	49.7323	49.7631	49.7938
709	46.6763	46.8254	46.9667	47.1006	47.2267	47.3502	47.4644	47.5787	47.6884	47.7964	47.9043	47.9759	48.0476	48.1188	48.1879	48.2569	48.3245	48.3883	48.4521	48.5163	48.5757	48.6342	48.6926	48.7511	48.8059	48.8588	48.9114	48.9639	49.0144	49.061	49.1076	49.1541	49.201	49.2441	49.2851	49.3261	49.3682	49.4103	49.4501	49.4865	49.5231	49.5598	49.5964	49.6331	49.6694	49.7002	49.7309	49.7617	49.7924
710	46.6748	46.8239	46.9652	47.099	47.2252	47.3487	47.4628	47.5771	47.6868	47.7948	47.9027	47.9743	48.046	48.1172	48.1863	48.2553	48.3229	48.3867	48.4505	48.5147	48.5741	48.6326	48.691	48.7495	48.8043	48.8572	48.9098	48.9624	49.0129	49.0594	49.106	49.1526	49.1994	49.2425	49.2836	49.3246	49.3667	49.4088	49.4486	49.485	49.5217	49.5583	49.595	49.6316	49.668	49.6988	49.7295	49.7603	49.7911
711	46.6732	46.8224	46.9636	47.0975	47.2236	47.3471	47.4612	47.5755	47.6853	47.7932	47.9011	47.9727	48.0444	48.1156	48.1847	48.2537	48.3213	48.3851	48.4489	48.5131	48.5725	48.631	48.6894	48.7479	48.8027	48.8556	48.9082	48.9608	49.0113	49.0579	49.1045	49.151	49.1979	49.241	49.282	49.3231	49.3652	49.4073	49.4472	49.4835	49.5202	49.5569	49.5935	49.6302	49.6666	49.6974	49.7281	49.7589	49.7897
712	46.6717	46.8209	46.9621	47.0959	47.2221	47.3455	47.4597	47.574	47.6837	47.7916	47.8995	47.9711	48.0428	48.114	48.1831	48.2521	48.3197	48.3835	48.4473	48.5115	48.5709	48.6294	48.6879	48.7463	48.8011	48.8541	48.9066	48.9592	49.0097	49.0563	49.1029	49.1495	49.1964	49.2395	49.2805	49.3216	49.3637	49.4058	49.4457	49.482	49.5187	49.5554	49.5921	49.6287	49.6652	49.6959	49.7267	49.7575	49.7883
713	46.6702	46.8193	46.9605	47.0944	47.2205	47.344	47.4581	47.5724	47.6821	47.79	47.8979	47.9695	48.0412	48.1124	48.1815	48.2505	48.3181	48.3819	48.4457	48.5099	48.5693	48.6278	48.6863	48.7447	48.7995	48.8525	48.9051	48.9577	49.0082	49.0548	49.1014	49.1479	49.1948	49.2379	49.279	49.3201	49.3622	49.4043	49.4442	49.4806	49.5173	49.5539	49.5906	49.6273	49.6637	49.6945	49.7253	49.7561	49.7869
714	46.6687	46.8178	46.959	47.0928	47.2189	47.3424	47.4565	47.5708	47.6805	47.7884	47.8963	47.9679	48.0396	48.1108	48.1799	48.2489	48.3165	48.3803	48.4441	48.5083	48.5677	48.6262	48.6847	48.7431	48.798	48.8509	48.9035	48.9561	49.0066	49.0532	49.0998	49.1464	49.1933	49.2364	49.2775	49.3185	49.3607	49.4028	49.4427	49.4791	49.5158	49.5525	49.5892	49.6259	49.6623	49.6931	49.7239	49.7547	49.7855
715	46.6672	46.8163	46.9575	47.0913	47.2174	47.3408	47.4549	47.5692	47.6789	47.7868	47.8947	47.9663	48.038	48.1092	48.1783	48.2473	48.3149	48.3787	48.4425	48.5067	48.5661	48.6246	48.6831	48.7415	48.7964	48.8493	48.9019	48.9545	49.0051	49.0517	49.0983	49.1449	49.1917	49.2349	49.276	49.317	49.3592	49.4013	49.4412	49.4776	49.5143	49.551	49.5877	49.6244	49.6609	49.6917	49.7225	49.7533	49.7842
716	46.6657	46.8147	46.9559	47.0897	47.2158	47.3393	47.4534	47.5676	47.6773	47.7852	47.8931	47.9647	48.0364	48.1076	48.1766	48.2457	48.3133	48.3771	48.4409	48.5051	48.5645	48.623	48.6815	48.74	48.7948	48.8477	48.9003	48.9529	49.0035	49.0501	49.0967	49.1433	49.1902	49.2333	49.2744	49.3155	49.3576	49.3998	49.4397	49.4761	49.5129	49.5496	49.5863	49.623	49.6594	49.6903	49.7211	49.7519	49.7828
717	46.6641	46.8132	46.9544	47.0882	47.2143	47.3377	47.4518	47.566	47.6757	47.7836	47.8915	47.9631	48.0348	48.106	48.175	48.2441	48.3117	48.3755	48.4393	48.5035	48.5629	48.6214	48.6799	48.7384	48.7932	48.8462	48.8988	48.9514	49.0019	49.0485	49.0952	49.1418	49.1887	49.2318	49.2729	49.314	49.3561	49.3983	49.4382	49.4747	49.5114	49.5481	49.5848	49.6216	49.658	49.6889	49.7197	49.7506	49.7814
718	46.6626	46.8117	46.9528	47.0866	47.2127	47.3361	47.4502	47.5645	47.6741	47.782	47.8899	47.9615	48.0332	48.1044	48.1734	48.2425	48.3101	48.3739	48.4377	48.5018	48.5613	48.6198	48.6783	48.7368	48.7916	48.8446	48.8972	48.9498	49.0004	49.047	49.0936	49.1402	49.1871	49.2303	49.2714	49.3125	49.3546	49.3968	49.4367	49.4732	49.5099	49.5467	49.5834	49.6201	49.6566	49.6874	49.7183	49.7492	49.78
719	46.6611	46.8102	46.9513	47.0851	47.2111	47.3345	47.4486	47.5629	47.6726	47.7804	47.8883	47.9599	48.0316	48.1028	48.1718	48.2409	48.3085	48.3723	48.4361	48.5002	48.5597	48.6182	48.6767	48.7352	48.79	48.843	48.8956	48.9482	48.9988	49.0454	49.092	49.1387	49.1856	49.2288	49.2699	49.311	49.3531	49.3953	49.4353	49.4717	49.5084	49.5452	49.5819	49.6187	49.6552	49.686	49.7169	49.7478	49.7786
720	46.6596	46.8086	46.9498	47.0835	47.2096	47.333	47.4471	47.5613	47.671	47.7788	47.8867	47.9583	48.03	48.1012	48.1702	48.2393	48.3069	48.3707	48.4345	48.4986	48.5581	48.6166	48.6751	48.7336	48.7884	48.8414	48.894	48.9467	48.9972	49.0439	49.0905	49.1371	49.1841	49.2272	49.2683	49.3095	49.3516	49.3938	49.4338	49.4702	49.507	49.5437	49.5805	49.6173	49.6537	49.6846	49.7155	49.7464	49.7773
721	46.6581	46.8071	46.9482	47.082	47.208	47.3314	47.4455	47.5597	47.6694	47.7772	47.8851	47.9567	48.0284	48.0996	48.1686	48.2377	48.3052	48.369	48.4328	48.497	48.5565	48.615	48.6735	48.732	48.7869	48.8398	48.8925	48.9451	48.9957	49.0423	49.0889	49.1356	49.1825	49.2257	49.2668	49.308	49.3501	49.3923	49.4323	49.4687	49.5055	49.5423	49.579	49.6158	49.6523	49.6832	49.7141	49.745	49.7759
722	46.6566	46.8056	46.9467	47.0804	47.2065	47.3298	47.4439	47.5581	47.6678	47.7757	47.8835	47.9551	48.0268	48.098	48.167	48.2361	48.3036	48.3674	48.4312	48.4954	48.5549	48.6134	48.6719	48.7304	48.7853	48.8382	48.8909	48.9435	48.9941	49.0407	49.0874	49.134	49.181	49.2242	49.2653	49.3064	49.3486	49.3908	49.4308	49.4673	49.504	49.5408	49.5776	49.6144	49.6509	49.6818	49.7127	49.7436	49.7745
723	46.655	46.804	46.9451	47.0789	47.2049	47.3283	47.4423	47.5566	47.6662	47.7741	47.8819	47.9535	48.0251	48.0964	48.1654	48.2344	48.302	48.3658	48.4296	48.4938	48.5533	48.6118	48.6703	48.7288	48.7837	48.8367	48.8893	48.9419	48.9925	49.0392	49.0858	49.1325	49.1794	49.2226	49.2638	49.3049	49.3471	49.3893	49.4293	49.4658	49.5026	49.5394	49.5762	49.6129	49.6495	49.6804	49.7113	49.7422	49.7731
724	46.6535	46.8025	46.9436	47.0773	47.2034	47.3267	47.4408	47.555	47.6646	47.7725	47.8803	47.9519	48.0235	48.0948	48.1638	48.2328	48.3004	48.3642	48.428	48.4922	48.5517	48.6102	48.6687	48.7272	48.7821	48.8351	48.8877	48.9404	48.991	49.0376	49.0843	49.131	49.1779	49.2211	49.2623	49.3034	49.3456	49.3878	49.4278	49.4643	49.5011	49.5379	49.5747	49.6115	49.648	49.679	49.7099	49.7408	49.7717
725	46.652	46.801	46.9421	47.0757	47.2018	47.3251	47.4392	47.5534	47.663	47.7709	47.8787	47.9503	48.0219	48.0932	48.1622	48.2312	48.2988	48.3626	48.4264	48.4906	48.5501	48.6086	48.6671	48.7256	48.7805	48.8335	48.8862	48.9388	48.9894	49.0361	49.0827	49.1294	49.1764	49.2196	49.2607	49.3019	49.3441	49.3863	49.4263	49.4628	49.4996	49.5365	49.5733	49.6101	49.6466	49.6775	49.7085	49.7394	49.7703
726	46.6505	46.7994	46.9405	47.0742	47.2002	47.3236	47.4376	47.5518	47.6614	47.7693	47.8771	47.9487	48.0203	48.0916	48.1606	48.2296	48.2972	48.361	48.4248	48.489	48.5485	48.607	48.6655	48.7241	48.7789	48.8319	48.8846	48.9372	48.9878	49.0345	49.0812	49.1279	49.1748	49.218	49.2592	49.3004	49.3426	49.3848	49.4248	49.4614	49.4982	49.535	49.5718	49.6086	49.6452	49.6761	49.7071	49.738	49.769
727	46.649	46.7979	46.939	47.0726	47.1987	47.322	47.436	47.5502	47.6598	47.7677	47.8755	47.9471	48.0187	48.0899	48.159	48.228	48.2956	48.3594	48.4232	48.4874	48.5469	48.6054	48.6639	48.7225	48.7773	48.8303	48.883	48.9357	48.9863	49.033	49.0796	49.1263	49.1733	49.2165	49.2577	49.2989	49.3411	49.3833	49.4234	49.4599	49.4967	49.5335	49.5704	49.6072	49.6438	49.6747	49.7057	49.7366	49.7676
728	46.6475	46.7964	46.9374	47.0711	47.1971	47.3204	47.4345	47.5486	47.6583	47.7661	47.8739	47.9455	48.0171	48.0883	48.1574	48.2264	48.294	48.3578	48.4216	48.4858	48.5453	48.6038	48.6624	48.7209	48.7758	48.8288	48.8814	48.9341	48.9847	49.0314	49.0781	49.1248	49.1718	49.215	49.2562	49.2974	49.3396	49.3818	49.4219	49.4584	49.4952	49.5321	49.5689	49.6058	49.6423	49.6733	49.7043	49.7352	49.7662
729	46.6459	46.7949	46.9359	47.0695	47.1956	47.3189	47.4329	47.5471	47.6567	47.7645	47.8723	47.9439	48.0155	48.0867	48.1558	48.2248	48.2924	48.3562	48.42	48.4842	48.5437	48.6022	48.6608	48.7193	48.7742	48.8272	48.8799	48.9325	48.9831	49.0298	49.0765	49.1232	49.1702	49.2135	49.2547	49.2958	49.3381	49.3803	49.4204	49.4569	49.4938	49.5306	49.5675	49.6043	49.6409	49.6719	49.7029	49.7338	49.7648
730	46.6444	46.7933	46.9344	47.068	47.194	47.3173	47.4313	47.5455	47.6551	47.7629	47.8707	47.9423	48.0139	48.0851	48.1542	48.2232	48.2908	48.3546	48.4184	48.4826	48.5421	48.6006	48.6592	48.7177	48.7726	48.8256	48.8783	48.931	48.9816	49.0283	49.075	49.1217	49.1687	49.2119	49.2531	49.2943	49.3366	49.3788	49.4189	49.4554	49.4923	49.5292	49.566	49.6029	49.6395	49.6705	49.7015	49.7324	49.7634
731	46.6429	46.7918	46.9328	47.0664	47.1924	47.3157	47.4297	47.5439	47.6535	47.7613	47.8691	47.9407	48.0123	48.0835	48.1526	48.2216	48.2892	48.353	48.4168	48.481	48.5405	48.599	48.6576	48.7161	48.771	48.824	48.8767	48.9294	48.98	49.0267	49.0734	49.1201	49.1671	49.2104	49.2516	49.2928	49.3351	49.3773	49.4174	49.454	49.4908	49.5277	49.5646	49.6014	49.638	49.669	49.7001	49.7311	49.7621
732	46.6414	46.7903	46.9313	47.0649	47.1909	47.3142	47.4282	47.5423	47.6519	47.7597	47.8675	47.9391	48.0107	48.0819	48.151	48.22	48.2876	48.3514	48.4152	48.4794	48.5389	48.5975	48.656	48.7145	48.7694	48.8224	48.8751	48.9278	48.9785	49.0252	49.0719	49.1186	49.1656	49.2089	49.2501	49.2913	49.3336	49.3758	49.4159	49.4525	49.4894	49.5263	49.5631	49.6	49.6366	49.6676	49.6986	49.7297	49.7607
733	46.6399	46.7887	46.9297	47.0633	47.1893	47.3126	47.4266	47.5407	47.6503	47.7581	47.8659	47.9375	48.0091	48.0803	48.1494	48.2184	48.286	48.3498	48.4136	48.4778	48.5373	48.5959	48.6544	48.7129	48.7678	48.8209	48.8735	48.9262	48.9769	49.0236	49.0703	49.117	49.1641	49.2073	49.2486	49.2898	49.3321	49.3743	49.4144	49.451	49.4879	49.5248	49.5617	49.5986	49.6352	49.6662	49.6972	49.7283	49.7593
734	46.6384	46.7872	46.9282	47.0618	47.1878	47.311	47.425	47.5392	47.6487	47.7565	47.8643	47.9359	48.0075	48.0787	48.1477	48.2168	48.2844	48.3482	48.412	48.4762	48.5357	48.5943	48.6528	48.7113	48.7662	48.8193	48.872	48.9247	48.9753	49.022	49.0688	49.1155	49.1625	49.2058	49.247	49.2883	49.3306	49.3728	49.4129	49.4495	49.4864	49.5233	49.5602	49.5971	49.6338	49.6648	49.6958	49.7269	49.7579
735	46.6368	46.7857	46.9267	47.0602	47.1862	47.3095	47.4234	47.5376	47.6471	47.7549	47.8627	47.9343	48.0059	48.0771	48.1461	48.2152	48.2828	48.3466	48.4104	48.4746	48.5341	48.5927	48.6512	48.7097	48.7646	48.8177	48.8704	48.9231	48.9738	49.0205	49.0672	49.114	49.161	49.2043	49.2455	49.2868	49.3291	49.3713	49.4115	49.4481	49.485	49.5219	49.5588	49.5957	49.6323	49.6634	49.6944	49.7255	49.7565
736	46.6353	46.7842	46.9251	47.0587	47.1846	47.3079	47.4219	47.536	47.6456	47.7533	47.8611	47.9327	48.0043	48.0755	48.1445	48.2136	48.2812	48.345	48.4088	48.473	48.5325	48.5911	48.6496	48.7082	48.7631	48.8161	48.8688	48.9215	48.9722	49.0189	49.0657	49.1124	49.1594	49.2027	49.244	49.2853	49.3276	49.3699	49.41	49.4466	49.4835	49.5204	49.5573	49.5943	49.6309	49.662	49.693	49.7241	49.7551
737	46.6338	46.7826	46.9236	47.0571	47.1831	47.3063	47.4203	47.5344	47.644	47.7518	47.8595	47.9311	48.0027	48.0739	48.1429	48.212	48.2795	48.3434	48.4072	48.4714	48.5309	48.5895	48.648	48.7066	48.7615	48.8145	48.8672	48.92	48.9706	49.0174	49.0641	49.1109	49.1579	49.2012	49.2425	49.2837	49.326	49.3684	49.4085	49.4451	49.482	49.519	49.5559	49.5928	49.6295	49.6606	49.6916	49.7227	49.7538
738	46.6323	46.7811	46.922	47.0556	47.1815	47.3048	47.4187	47.5328	47.6424	47.7502	47.8579	47.9295	48.0011	48.0723	48.1413	48.2104	48.2779	48.3418	48.4056	48.4698	48.5293	48.5879	48.6464	48.705	48.7599	48.8129	48.8657	48.9184	48.9691	49.0158	49.0626	49.1093	49.1564	49.1997	49.241	49.2822	49.3245	49.3669	49.407	49.4436	49.4806	49.5175	49.5544	49.5914	49.6281	49.6591	49.6902	49.7213	49.7524
739	46.6308	46.7796	46.9205	47.054	47.18	47.3032	47.4171	47.5312	47.6408	47.7486	47.8563	47.9279	47.9995	48.0707	48.1397	48.2088	48.2763	48.3402	48.404	48.4682	48.5277	48.5863	48.6448	48.7034	48.7583	48.8114	48.8641	48.9168	48.9675	49.0143	49.061	49.1078	49.1548	49.1982	49.2394	49.2807	49.323	49.3654	49.4055	49.4422	49.4791	49.5161	49.553	49.59	49.6266	49.6577	49.6888	49.7199	49.751
740	46.6292	46.778	46.919	47.0525	47.1784	47.3016	47.4156	47.5297	47.6392	47.747	47.8547	47.9263	47.9979	48.0691	48.1381	48.2071	48.2747	48.3386	48.4024	48.4666	48.5261	48.5847	48.6432	48.7018	48.7567	48.8098	48.8625	48.9152	48.9659	49.0127	49.0595	49.1062	49.1533	49.1966	49.2379	49.2792	49.3215	49.3639	49.404	49.4407	49.4776	49.5146	49.5516	49.5885	49.6252	49.6563	49.6874	49.7185	49.7496
741	46.6277	46.7765	46.9174	47.0509	47.1768	47.3001	47.414	47.5281	47.6376	47.7454	47.8531	47.9247	47.9963	48.0675	48.1365	48.2055	48.2731	48.3369	48.4008	48.465	48.5245	48.5831	48.6416	48.7002	48.7551	48.8082	48.8609	48.9137	48.9644	49.0111	49.0579	49.1047	49.1518	49.1951	49.2364	49.2777	49.32	49.3624	49.4025	49.4392	49.4762	49.5131	49.5501	49.5871	49.6238	49.6549	49.686	49.7171	49.7482
742	46.6262	46.775	46.9159	47.0494	47.1753	47.2985	47.4124	47.5265	47.636	47.7438	47.8515	47.9231	47.9947	48.0659	48.1349	48.2039	48.2715	48.3353	48.3992	48.4634	48.5229	48.5815	48.64	48.6986	48.7535	48.8066	48.8594	48.9121	48.9628	49.0096	49.0564	49.1031	49.1502	49.1936	49.2349	49.2762	49.3185	49.3609	49.401	49.4377	49.4747	49.5117	49.5487	49.5856	49.6224	49.6535	49.6846	49.7157	49.7469
743	46.6247	46.7734	46.9143	47.0478	47.1737	47.2969	47.4108	47.5249	47.6344	47.7422	47.8499	47.9215	47.9931	48.0643	48.1333	48.2023	48.2699	48.3337	48.3976	48.4618	48.5213	48.5799	48.6385	48.697	48.752	48.805	48.8578	48.9105	48.9612	49.008	49.0548	49.1016	49.1487	49.192	49.2333	49.2747	49.317	49.3594	49.3996	49.4362	49.4732	49.5102	49.5472	49.5842	49.6209	49.6521	49.6832	49.7143	49.7455
744	46.6232	46.7719	46.9128	47.0463	47.1722	47.2953	47.4093	47.5233	47.6329	47.7406	47.8483	47.9199	47.9915	48.0627	48.1317	48.2007	48.2683	48.3321	48.396	48.4602	48.5197	48.5783	48.6369	48.6954	48.7504	48.8035	48.8562	48.909	48.9597	49.0065	49.0533	49.1001	49.1471	49.1905	49.2318	49.2731	49.3155	49.3579	49.3981	49.4348	49.4718	49.5088	49.5458	49.5828	49.6195	49.6507	49.6818	49.7129	49.7441
745	46.6217	46.7704	46.9113	47.0447	47.1706	47.2938	47.4077	47.5218	47.6313	47.739	47.8468	47.9183	47.9899	48.0611	48.1301	48.1991	48.2667	48.3305	48.3944	48.4586	48.5181	48.5767	48.6353	48.6938	48.7488	48.8019	48.8546	48.9074	48.9581	49.0049	49.0517	49.0985	49.1456	49.189	49.2303	49.2716	49.314	49.3564	49.3966	49.4333	49.4703	49.5073	49.5443	49.5813	49.6181	49.6492	49.6804	49.7116	49.7427
746	46.6201	46.7689	46.9097	47.0432	47.169	47.2922	47.4061	47.5202	47.6297	47.7374	47.8452	47.9167	47.9883	48.0595	48.1285	48.1975	48.2651	48.3289	48.3928	48.457	48.5165	48.5751	48.6337	48.6923	48.7472	48.8003	48.8531	48.9058	48.9565	49.0033	49.0502	49.097	49.1441	49.1874	49.2288	49.2701	49.3125	49.3549	49.3951	49.4318	49.4688	49.5059	49.5429	49.5799	49.6167	49.6478	49.679	49.7102	49.7413
747	46.6186	46.7673	46.9082	47.0416	47.1675	47.2906	47.4045	47.5186	47.6281	47.7358	47.8436	47.9151	47.9867	48.0578	48.1269	48.1959	48.2635	48.3273	48.3911	48.4554	48.5149	48.5735	48.6321	48.6907	48.7456	48.7987	48.8515	48.9043	48.955	49.0018	49.0486	49.0954	49.1425	49.1859	49.2273	49.2686	49.311	49.3534	49.3936	49.4303	49.4674	49.5044	49.5414	49.5785	49.6152	49.6464	49.6776	49.7088	49.74
748	46.6171	46.7658	46.9066	47.0401	47.1659	47.2891	47.403	47.517	47.6265	47.7342	47.842	47.9135	47.9851	48.0562	48.1253	48.1943	48.2619	48.3257	48.3895	48.4538	48.5133	48.5719	48.6305	48.6891	48.744	48.7971	48.8499	48.9027	48.9534	49.0002	49.0471	49.0939	49.141	49.1844	49.2257	49.2671	49.3095	49.3519	49.3921	49.4289	49.4659	49.5029	49.54	49.577	49.6138	49.645	49.6762	49.7074	49.7386
749	46.6156	46.7643	46.9051	47.0385	47.1644	47.2875	47.4014	47.5154	47.6249	47.7326	47.8404	47.9119	47.9835	48.0546	48.1237	48.1927	48.2603	48.3241	48.3879	48.4522	48.5117	48.5703	48.6289	48.6875	48.7424	48.7956	48.8483	48.9011	48.9518	48.9987	49.0455	49.0923	49.1395	49.1829	49.2242	49.2656	49.308	49.3504	49.3906	49.4274	49.4644	49.5015	49.5385	49.5756	49.6124	49.6436	49.6748	49.706	49.7372
750	46.6141	46.7627	46.9035	47.037	47.1628	47.2859	47.3998	47.5138	47.6233	47.731	47.8388	47.9103	47.9819	48.053	48.1221	48.1911	48.2587	48.3225	48.3863	48.4506	48.5101	48.5687	48.6273	48.6859	48.7409	48.794	48.8468	48.8995	48.9503	48.9971	49.0439	49.0908	49.1379	49.1813	49.2227	49.2641	49.3065	49.3489	49.3892	49.4259	49.463	49.5	49.5371	49.5741	49.6109	49.6422	49.6734	49.7046	49.7358
751	46.6126	46.7612	46.902	47.0354	47.1612	47.2844	47.3982	47.5123	47.6217	47.7294	47.8372	47.9087	47.9803	48.0514	48.1205	48.1895	48.2571	48.3209	48.3847	48.449	48.5085	48.5671	48.6257	48.6843	48.7393	48.7924	48.8452	48.898	48.9487	48.9956	49.0424	49.0892	49.1364	49.1798	49.2212	49.2626	49.305	49.3474	49.3877	49.4244	49.4615	49.4986	49.5356	49.5727	49.6095	49.6407	49.672	49.7032	49.7344
752	46.611	46.7597	46.9005	47.0339	47.1597	47.2828	47.3967	47.5107	47.6201	47.7279	47.8356	47.9071	47.9787	48.0498	48.1188	48.1879	48.2555	48.3193	48.3831	48.4474	48.5069	48.5655	48.6241	48.6827	48.7377	48.7908	48.8436	48.8964	48.9472	48.994	49.0408	49.0877	49.1348	49.1783	49.2197	49.261	49.3035	49.3459	49.3862	49.4229	49.46	49.4971	49.5342	49.5713	49.6081	49.6393	49.6706	49.7018	49.733
753	46.6095	46.7582	46.8989	47.0323	47.1581	47.2812	47.3951	47.5091	47.6186	47.7263	47.834	47.9055	47.9771	48.0482	48.1172	48.1863	48.2538	48.3177	48.3815	48.4458	48.5053	48.5639	48.6225	48.6811	48.7361	48.7892	48.842	48.8948	48.9456	48.9924	49.0393	49.0861	49.1333	49.1767	49.2181	49.2595	49.302	49.3444	49.3847	49.4215	49.4586	49.4957	49.5327	49.5698	49.6067	49.6379	49.6692	49.7004	49.7317
754	46.608	46.7566	46.8974	47.0308	47.1566	47.2797	47.3935	47.5075	47.617	47.7247	47.8324	47.9039	47.9755	48.0466	48.1156	48.1847	48.2522	48.3161	48.3799	48.4442	48.5037	48.5623	48.6209	48.6795	48.7345	48.7876	48.8405	48.8933	48.944	48.9909	49.0377	49.0846	49.1318	49.1752	49.2166	49.258	49.3005	49.3429	49.3832	49.42	49.4571	49.4942	49.5313	49.5684	49.6052	49.6365	49.6678	49.699	49.7303
755	46.6065	46.7551	46.8958	47.0292	47.155	47.2781	47.3919	47.5059	47.6154	47.7231	47.8308	47.9023	47.9739	48.045	48.114	48.1831	48.2506	48.3145	48.3783	48.4425	48.5021	48.5607	48.6193	48.6779	48.7329	48.7861	48.8389	48.8917	48.9425	48.9893	49.0362	49.0831	49.1302	49.1737	49.2151	49.2565	49.299	49.3414	49.3817	49.4185	49.4556	49.4927	49.5299	49.567	49.6038	49.6351	49.6664	49.6976	49.7289
756	46.605	46.7536	46.8943	47.0277	47.1534	47.2765	47.3904	47.5043	47.6138	47.7215	47.8292	47.9007	47.9722	48.0434	48.1124	48.1814	48.249	48.3129	48.3767	48.4409	48.5005	48.5591	48.6177	48.6763	48.7313	48.7845	48.8373	48.8901	48.9409	48.9878	49.0346	49.0815	49.1287	49.1721	49.2136	49.255	49.2975	49.3399	49.3802	49.417	49.4542	49.4913	49.5284	49.5655	49.6024	49.6337	49.665	49.6962	49.7275
757	46.6035	46.752	46.8928	47.0261	47.1519	47.275	47.3888	47.5028	47.6122	47.7199	47.8276	47.8991	47.9706	48.0418	48.1108	48.1798	48.2474	48.3113	48.3751	48.4393	48.4989	48.5575	48.6161	48.6748	48.7298	48.7829	48.8357	48.8885	48.9393	48.9862	49.0331	49.08	49.1272	49.1706	49.212	49.2535	49.296	49.3384	49.3787	49.4156	49.4527	49.4898	49.527	49.5641	49.601	49.6323	49.6635	49.6948	49.7261
758	46.6019	46.7505	46.8912	47.0246	47.1503	47.2734	47.3872	47.5012	47.6106	47.7183	47.826	47.8975	47.969	48.0402	48.1092	48.1782	48.2458	48.3097	48.3735	48.4377	48.4973	48.5559	48.6146	48.6732	48.7282	48.7813	48.8341	48.887	48.9378	48.9846	49.0315	49.0784	49.1256	49.1691	49.2105	49.252	49.2944	49.3369	49.3773	49.4141	49.4512	49.4884	49.5255	49.5627	49.5995	49.6308	49.6621	49.6935	49.7248
759	46.6004	46.749	46.8897	47.023	47.1488	47.2718	47.3856	47.4996	47.609	47.7167	47.8244	47.8959	47.9674	48.0386	48.1076	48.1766	48.2442	48.3081	48.3719	48.4361	48.4957	48.5543	48.613	48.6716	48.7266	48.7797	48.8326	48.8854	48.9362	48.9831	49.03	49.0769	49.1241	49.1676	49.209	49.2504	49.2929	49.3354	49.3758	49.4126	49.4498	49.4869	49.5241	49.5612	49.5981	49.6294	49.6607	49.6921	49.7234
760	46.5989	46.7474	46.8881	47.0215	47.1472	47.2703	47.3841	47.498	47.6074	47.7151	47.8228	47.8943	47.9658	48.037	48.106	48.175	48.2426	48.3065	48.3703	48.4345	48.4941	48.5527	48.6114	48.67	48.725	48.7782	48.831	48.8838	48.9346	48.9815	49.0284	49.0753	49.1225	49.166	49.2075	49.2489	49.2914	49.3339	49.3743	49.4111	49.4483	49.4855	49.5226	49.5598	49.5967	49.628	49.6593	49.6907	49.722
761	46.5974	46.7459	46.8866	47.0199	47.1456	47.2687	47.3825	47.4964	47.6059	47.7135	47.8212	47.8927	47.9642	48.0354	48.1044	48.1734	48.241	48.3048	48.3687	48.4329	48.4925	48.5511	48.6098	48.6684	48.7234	48.7766	48.8294	48.8823	48.9331	48.98	49.0269	49.0738	49.121	49.1645	49.206	49.2474	49.2899	49.3324	49.3728	49.4096	49.4468	49.484	49.5212	49.5583	49.5953	49.6266	49.6579	49.6893	49.7206
762	46.5959	46.7444	46.8851	47.0184	47.1441	47.2671	47.3809	47.4949	47.6043	47.7119	47.8196	47.8911	47.9626	48.0338	48.1028	48.1718	48.2394	48.3032	48.3671	48.4313	48.4909	48.5496	48.6082	48.6668	48.7218	48.775	48.8278	48.8807	48.9315	48.9784	49.0253	49.0722	49.1195	49.163	49.2044	49.2459	49.2884	49.3309	49.3713	49.4082	49.4454	49.4825	49.5197	49.5569	49.5938	49.6252	49.6565	49.6879	49.7192
763	46.5944	46.7429	46.8835	47.0168	47.1425	47.2656	47.3793	47.4933	47.6027	47.7103	47.818	47.8895	47.961	48.0322	48.1012	48.1702	48.2378	48.3016	48.3655	48.4297	48.4893	48.548	48.6066	48.6652	48.7202	48.7734	48.8263	48.8791	48.9299	48.9769	49.0238	49.0707	49.1179	49.1614	49.2029	49.2444	49.2869	49.3295	49.3698	49.4067	49.4439	49.4811	49.5183	49.5555	49.5924	49.6238	49.6551	49.6865	49.7178
764	46.5928	46.7413	46.882	47.0153	47.141	47.264	47.3778	47.4917	47.6011	47.7087	47.8164	47.8879	47.9594	48.0306	48.0996	48.1686	48.2362	48.3	48.3639	48.4281	48.4877	48.5464	48.605	48.6636	48.7187	48.7718	48.8247	48.8776	48.9284	48.9753	49.0222	49.0692	49.1164	49.1599	49.2014	49.2429	49.2854	49.328	49.3683	49.4052	49.4424	49.4796	49.5168	49.554	49.591	49.6223	49.6537	49.6851	49.7165
765	46.5913	46.7398	46.8804	47.0137	47.1394	47.2624	47.3762	47.4901	47.5995	47.7071	47.8148	47.8863	47.9578	48.029	48.098	48.167	48.2346	48.2984	48.3623	48.4265	48.4861	48.5448	48.6034	48.662	48.7171	48.7703	48.8231	48.876	48.9268	48.9737	49.0207	49.0676	49.1148	49.1584	49.1999	49.2414	49.2839	49.3265	49.3668	49.4037	49.441	49.4782	49.5154	49.5526	49.5895	49.6209	49.6523	49.6837	49.7151
766	46.5898	46.7383	46.8789	47.0122	47.1379	47.2609	47.3746	47.4885	47.5979	47.7056	47.8132	47.8847	47.9562	48.0274	48.0964	48.1654	48.233	48.2968	48.3607	48.4249	48.4845	48.5432	48.6018	48.6604	48.7155	48.7687	48.8215	48.8744	48.9252	48.9722	49.0191	49.0661	49.1133	49.1568	49.1983	49.2399	49.2824	49.325	49.3654	49.4023	49.4395	49.4767	49.5139	49.5512	49.5881	49.6195	49.6509	49.6823	49.7137
767	46.5883	46.7367	46.8774	47.0106	47.1363	47.2593	47.373	47.4869	47.5963	47.704	47.8116	47.8831	47.9546	48.0257	48.0948	48.1638	48.2314	48.2952	48.3591	48.4233	48.4829	48.5416	48.6002	48.6589	48.7139	48.7671	48.82	48.8728	48.9237	48.9706	49.0176	49.0645	49.1118	49.1553	49.1968	49.2383	49.2809	49.3235	49.3639	49.4008	49.438	49.4753	49.5125	49.5497	49.5867	49.6181	49.6495	49.6809	49.7123
768	46.5868	46.7352	46.8758	47.0091	47.1347	47.2577	47.3715	47.4854	47.5947	47.7024	47.81	47.8815	47.953	48.0241	48.0932	48.1622	48.2298	48.2936	48.3575	48.4217	48.4813	48.54	48.5986	48.6573	48.7123	48.7655	48.8184	48.8713	48.9221	48.9691	49.016	49.063	49.1102	49.1538	49.1953	49.2368	49.2794	49.322	49.3624	49.3993	49.4365	49.4738	49.511	49.5483	49.5853	49.6167	49.6481	49.6795	49.7109
769	46.5852	46.7337	46.8743	47.0075	47.1332	47.2561	47.3699	47.4838	47.5932	47.7008	47.8084	47.8799	47.9514	48.0225	48.0916	48.1606	48.2282	48.292	48.3559	48.4201	48.4797	48.5384	48.597	48.6557	48.7107	48.7639	48.8168	48.8697	48.9205	48.9675	49.0145	49.0614	49.1087	49.1523	49.1938	49.2353	49.2779	49.3205	49.3609	49.3978	49.4351	49.4723	49.5096	49.5469	49.5838	49.6153	49.6467	49.6781	49.7096
770	46.5837	46.7322	46.8727	47.006	47.1316	47.2546	47.3683	47.4822	47.5916	47.6992	47.8068	47.8783	47.9498	48.0209	48.0899	48.159	48.2265	48.2904	48.3543	48.4185	48.4781	48.5368	48.5954	48.6541	48.7091	48.7623	48.8152	48.8681	48.919	48.9659	49.0129	49.0599	49.1072	49.1507	49.1923	49.2338	49.2764	49.319	49.3594	49.3963	49.4336	49.4709	49.5081	49.5454	49.5824	49.6139	49.6453	49.6767	49.7082
771	46.5824	46.7308	46.8714	47.0046	47.1302	47.2532	47.3669	47.4808	47.5902	47.6978	47.8054	47.8769	47.9484	48.0195	48.0885	48.1575	48.2251	48.289	48.3528	48.4171	48.4767	48.5354	48.594	48.6527	48.7077	48.7609	48.8138	48.8667	48.9176	48.9646	49.0115	49.0585	49.1058	49.1493	49.1909	49.2324	49.275	49.3176	49.3581	49.395	49.4323	49.4696	49.5068	49.5441	49.5811	49.6126	49.644	49.6755	49.7069
772	46.5812	46.7296	46.8701	47.0033	47.129	47.2519	47.3656	47.4795	47.5889	47.6965	47.8041	47.8756	47.9471	48.0182	48.0872	48.1562	48.2238	48.2877	48.3515	48.4158	48.4754	48.534	48.5927	48.6514	48.7064	48.7596	48.8125	48.8654	48.9163	48.9633	49.0102	49.0572	49.1045	49.1481	49.1896	49.2312	49.2738	49.3164	49.3568	49.3938	49.4311	49.4683	49.5056	49.5429	49.5799	49.6114	49.6428	49.6743	49.7057
773	46.5799	46.7283	46.8689	47.0021	47.1277	47.2506	47.3644	47.4782	47.5876	47.6952	47.8028	47.8743	47.9458	48.0169	48.0859	48.1549	48.2225	48.2863	48.3502	48.4145	48.4741	48.5327	48.5914	48.6501	48.7051	48.7583	48.8112	48.8641	48.915	48.962	49.0089	49.0559	49.1032	49.1468	49.1884	49.2299	49.2725	49.3151	49.3556	49.3925	49.4298	49.4671	49.5044	49.5417	49.5787	49.6102	49.6416	49.6731	49.7046
774	46.5787	46.7271	46.8676	47.0008	47.1264	47.2494	47.3631	47.4769	47.5863	47.6939	47.8015	47.873	47.9445	48.0156	48.0846	48.1536	48.2212	48.285	48.3489	48.4131	48.4728	48.5314	48.5901	48.6487	48.7038	48.757	48.8099	48.8628	48.9137	48.9607	49.0077	49.0546	49.1019	49.1455	49.1871	49.2286	49.2713	49.3139	49.3543	49.3913	49.4286	49.4659	49.5032	49.5405	49.5775	49.609	49.6404	49.6719	49.7034
775	46.5775	46.7258	46.8664	46.9996	47.1252	47.2481	47.3618	47.4757	47.585	47.6926	47.8002	47.8717	47.9432	48.0143	48.0833	48.1523	48.2199	48.2837	48.3476	48.4118	48.4715	48.5301	48.5888	48.6474	48.7025	48.7557	48.8086	48.8615	48.9124	48.9594	49.0064	49.0534	49.1007	49.1442	49.1858	49.2274	49.27	49.3126	49.3531	49.39	49.4273	49.4646	49.5019	49.5392	49.5763	49.6078	49.6392	49.6707	49.7022
776	46.5762	46.7246	46.8651	46.9983	47.1239	47.2468	47.3605	47.4744	47.5837	47.6913	47.7989	47.8704	47.9419	48.013	48.082	48.151	48.2186	48.2824	48.3463	48.4105	48.4701	48.5288	48.5875	48.6461	48.7012	48.7544	48.8073	48.8602	48.9111	48.9581	49.0051	49.0521	49.0994	49.143	49.1845	49.2261	49.2687	49.3114	49.3518	49.3888	49.4261	49.4634	49.5007	49.538	49.5751	49.6066	49.638	49.6695	49.701
777	46.575	46.7234	46.8639	46.997	47.1226	47.2455	47.3592	47.4731	47.5824	47.69	47.7976	47.8691	47.9405	48.0117	48.0807	48.1497	48.2172	48.2811	48.345	48.4092	48.4688	48.5275	48.5862	48.6448	48.6999	48.7531	48.806	48.8589	48.9098	48.9568	49.0038	49.0508	49.0981	49.1417	49.1833	49.2249	49.2675	49.3101	49.3506	49.3876	49.4249	49.4622	49.4995	49.5368	49.5739	49.6054	49.6368	49.6683	49.6998
778	46.5738	46.7221	46.8626	46.9958	47.1214	47.2443	47.358	47.4718	47.5811	47.6887	47.7963	47.8678	47.9392	48.0103	48.0794	48.1484	48.2159	48.2798	48.3436	48.4079	48.4675	48.5262	48.5848	48.6435	48.6986	48.7518	48.8047	48.8576	48.9085	48.9555	49.0025	49.0495	49.0968	49.1404	49.182	49.2236	49.2662	49.3088	49.3493	49.3863	49.4236	49.461	49.4983	49.5356	49.5726	49.6041	49.6357	49.6672	49.6987
779	46.5725	46.7209	46.8614	46.9945	47.1201	47.243	47.3567	47.4705	47.5798	47.6874	47.795	47.8664	47.9379	48.009	48.078	48.147	48.2146	48.2785	48.3423	48.4066	48.4662	48.5249	48.5835	48.6422	48.6973	48.7505	48.8034	48.8563	48.9072	48.9542	49.0012	49.0482	49.0955	49.1391	49.1807	49.2223	49.265	49.3076	49.3481	49.3851	49.4224	49.4597	49.4971	49.5344	49.5714	49.6029	49.6345	49.666	49.6975
780	46.5713	46.7196	46.8601	46.9933	47.1188	47.2417	47.3554	47.4692	47.5785	47.6861	47.7937	47.8651	47.9366	48.0077	48.0767	48.1457	48.2133	48.2772	48.341	48.4053	48.4649	48.5236	48.5822	48.6409	48.696	48.7492	48.8021	48.855	48.9059	48.9529	48.9999	49.0469	49.0943	49.1379	49.1795	49.2211	49.2637	49.3063	49.3468	49.3838	49.4212	49.4585	49.4958	49.5332	49.5702	49.6017	49.6333	49.6648	49.6963
781	46.5701	46.7184	46.8589	46.992	47.1176	47.2405	47.3541	47.4679	47.5772	47.6848	47.7924	47.8638	47.9353	48.0064	48.0754	48.1444	48.212	48.2759	48.3397	48.404	48.4636	48.5223	48.5809	48.6396	48.6947	48.7479	48.8008	48.8537	48.9046	48.9516	48.9987	49.0457	49.093	49.1366	49.1782	49.2198	49.2624	49.3051	49.3456	49.3826	49.4199	49.4573	49.4946	49.5319	49.569	49.6005	49.6321	49.6636	49.6951
782	46.5689	46.7171	46.8576	46.9908	47.1163	47.2392	47.3529	47.4667	47.576	47.6835	47.7911	47.8625	47.934	48.0051	48.0741	48.1431	48.2107	48.2745	48.3384	48.4026	48.4623	48.5209	48.5796	48.6383	48.6934	48.7466	48.7995	48.8524	48.9033	48.9504	48.9974	49.0444	49.0917	49.1353	49.1769	49.2185	49.2612	49.3038	49.3443	49.3813	49.4187	49.456	49.4934	49.5307	49.5678	49.5993	49.6309	49.6624	49.6939
783	46.5676	46.7159	46.8564	46.9895	47.115	47.2379	47.3516	47.4654	47.5747	47.6822	47.7898	47.8612	47.9327	48.0038	48.0728	48.1418	48.2094	48.2732	48.3371	48.4013	48.461	48.5196	48.5783	48.637	48.6921	48.7453	48.7982	48.8511	48.902	48.9491	48.9961	49.0431	49.0904	49.1341	49.1757	49.2173	49.2599	49.3026	49.3431	49.3801	49.4175	49.4548	49.4922	49.5295	49.5666	49.5981	49.6297	49.6612	49.6927
784	46.5664	46.7147	46.8551	46.9882	47.1138	47.2366	47.3503	47.4641	47.5734	47.6809	47.7885	47.8599	47.9314	48.0025	48.0715	48.1405	48.2081	48.2719	48.3358	48.4	48.4596	48.5183	48.577	48.6357	48.6907	48.744	48.7969	48.8499	48.9008	48.9478	48.9948	49.0418	49.0891	49.1328	49.1744	49.216	49.2587	49.3013	49.3418	49.3789	49.4162	49.4536	49.4909	49.5283	49.5654	49.5969	49.6285	49.66	49.6916
785	46.5652	46.7134	46.8539	46.987	47.1125	47.2354	47.349	47.4628	47.5721	47.6796	47.7872	47.8586	47.9301	48.0012	48.0702	48.1392	48.2067	48.2706	48.3345	48.3987	48.4583	48.517	48.5757	48.6344	48.6894	48.7427	48.7956	48.8486	48.8995	48.9465	48.9935	49.0405	49.0879	49.1315	49.1731	49.2147	49.2574	49.3001	49.3406	49.3776	49.415	49.4523	49.4897	49.5271	49.5642	49.5957	49.6273	49.6588	49.6904
786	46.5639	46.7122	46.8526	46.9857	47.1112	47.2341	47.3477	47.4615	47.5708	47.6783	47.7859	47.8573	47.9288	47.9999	48.0689	48.1379	48.2054	48.2693	48.3331	48.3974	48.457	48.5157	48.5744	48.6331	48.6881	48.7414	48.7943	48.8473	48.8982	48.9452	48.9922	49.0392	49.0866	49.1302	49.1718	49.2135	49.2561	49.2988	49.3393	49.3764	49.4137	49.4511	49.4885	49.5259	49.563	49.5945	49.6261	49.6576	49.6892
787	46.5627	46.7109	46.8514	46.9845	47.11	47.2328	47.3465	47.4602	47.5695	47.677	47.7846	47.856	47.9275	47.9986	48.0676	48.1366	48.2041	48.268	48.3318	48.3961	48.4557	48.5144	48.5731	48.6317	48.6868	48.7401	48.793	48.846	48.8969	48.9439	48.9909	49.038	49.0853	49.129	49.1706	49.2122	49.2549	49.2976	49.3381	49.3751	49.4125	49.4499	49.4873	49.5246	49.5618	49.5933	49.6249	49.6565	49.688
788	46.5615	46.7097	46.8501	46.9832	47.1087	47.2315	47.3452	47.4589	47.5682	47.6757	47.7833	47.8547	47.9262	47.9973	48.0663	48.1352	48.2028	48.2667	48.3305	48.3948	48.4544	48.5131	48.5718	48.6304	48.6855	48.7388	48.7917	48.8447	48.8956	48.9426	48.9896	49.0367	49.084	49.1277	49.1693	49.2109	49.2536	49.2963	49.3368	49.3739	49.4113	49.4487	49.486	49.5234	49.5605	49.5921	49.6237	49.6553	49.6868
789	46.5602	46.7085	46.8489	46.9819	47.1074	47.2303	47.3439	47.4577	47.5669	47.6744	47.782	47.8534	47.9249	47.996	48.0649	48.1339	48.2015	48.2654	48.3292	48.3935	48.4531	48.5118	48.5704	48.6291	48.6842	48.7375	48.7904	48.8434	48.8943	48.9413	48.9884	49.0354	49.0827	49.1264	49.168	49.2097	49.2524	49.2951	49.3356	49.3726	49.41	49.4474	49.4848	49.5222	49.5593	49.5909	49.6225	49.6541	49.6857
790	46.559	46.7072	46.8476	46.9807	47.1062	47.229	47.3426	47.4564	47.5656	47.6731	47.7807	47.8521	47.9236	47.9946	48.0636	48.1326	48.2002	48.264	48.3279	48.3921	48.4518	48.5105	48.5691	48.6278	48.6829	48.7362	48.7891	48.8421	48.893	48.94	48.9871	49.0341	49.0815	49.1251	49.1668	49.2084	49.2511	49.2938	49.3343	49.3714	49.4088	49.4462	49.4836	49.521	49.5581	49.5897	49.6213	49.6529	49.6845
791	46.5578	46.706	46.8464	46.9794	47.1049	47.2277	47.3413	47.4551	47.5643	47.6718	47.7793	47.8508	47.9223	47.9933	48.0623	48.1313	48.1989	48.2627	48.3266	48.3908	48.4505	48.5091	48.5678	48.6265	48.6816	48.7349	48.7878	48.8408	48.8917	48.9387	48.9858	49.0328	49.0802	49.1239	49.1655	49.2071	49.2498	49.2925	49.3331	49.3702	49.4076	49.445	49.4824	49.5198	49.5569	49.5885	49.6201	49.6517	49.6833
792	46.5565	46.7047	46.8451	46.9782	47.1036	47.2265	47.3401	47.4538	47.563	47.6705	47.778	47.8495	47.921	47.992	48.061	48.13	48.1976	48.2614	48.3253	48.3895	48.4492	48.5078	48.5665	48.6252	48.6803	48.7336	48.7865	48.8395	48.8904	48.9374	48.9845	49.0315	49.0789	49.1226	49.1642	49.2059	49.2486	49.2913	49.3318	49.3689	49.4063	49.4437	49.4812	49.5186	49.5557	49.5873	49.6189	49.6505	49.6821
793	46.5553	46.7035	46.8439	46.9769	47.1024	47.2252	47.3388	47.4525	47.5618	47.6693	47.7767	47.8482	47.9197	47.9907	48.0597	48.1287	48.1963	48.2601	48.324	48.3882	48.4478	48.5065	48.5652	48.6239	48.679	48.7323	48.7852	48.8382	48.8891	48.9362	48.9832	49.0303	49.0776	49.1213	49.163	49.2046	49.2473	49.29	49.3306	49.3677	49.4051	49.4425	49.4799	49.5173	49.5545	49.5861	49.6177	49.6493	49.6809
794	46.5541	46.7023	46.8426	46.9757	47.1011	47.2239	47.3375	47.4512	47.5605	47.668	47.7754	47.8469	47.9183	47.9894	48.0584	48.1274	48.1949	48.2588	48.3226	48.3869	48.4465	48.5052	48.5639	48.6226	48.6777	48.731	48.7839	48.8369	48.8878	48.9349	48.9819	49.029	49.0763	49.12	49.1617	49.2034	49.2461	49.2888	49.3293	49.3664	49.4039	49.4413	49.4787	49.5161	49.5533	49.5849	49.6165	49.6481	49.6798
795	46.5529	46.701	46.8414	46.9744	47.0998	47.2226	47.3362	47.4499	47.5592	47.6667	47.7741	47.8456	47.917	47.9881	48.0571	48.1261	48.1936	48.2575	48.3213	48.3856	48.4452	48.5039	48.5626	48.6213	48.6764	48.7297	48.7826	48.8356	48.8865	48.9336	48.9806	49.0277	49.0751	49.1188	49.1604	49.2021	49.2448	49.2875	49.3281	49.3652	49.4026	49.4401	49.4775	49.5149	49.5521	49.5837	49.6153	49.647	49.6786
796	46.5516	46.6998	46.8401	46.9731	47.0986	47.2214	47.3349	47.4487	47.5579	47.6654	47.7728	47.8443	47.9157	47.9868	48.0558	48.1248	48.1923	48.2562	48.32	48.3843	48.4439	48.5026	48.5613	48.62	48.6751	48.7284	48.7813	48.8343	48.8852	48.9323	48.9793	49.0264	49.0738	49.1175	49.1592	49.2008	49.2436	49.2863	49.3268	49.364	49.4014	49.4388	49.4763	49.5137	49.5509	49.5825	49.6141	49.6458	49.6774
797	46.5504	46.6985	46.8389	46.9719	47.0973	47.2201	47.3337	47.4474	47.5566	47.6641	47.7715	47.843	47.9144	47.9855	48.0545	48.1234	48.191	48.2549	48.3187	48.383	48.4426	48.5013	48.56	48.6187	48.6738	48.727	48.78	48.833	48.8839	48.931	48.9781	49.0251	49.0725	49.1162	49.1579	49.1996	49.2423	49.285	49.3256	49.3627	49.4001	49.4376	49.475	49.5125	49.5497	49.5813	49.6129	49.6446	49.6762
798	46.5492	46.6973	46.8376	46.9706	47.0961	47.2188	47.3324	47.4461	47.5553	47.6628	47.7702	47.8417	47.9131	47.9842	48.0532	48.1221	48.1897	48.2535	48.3174	48.3816	48.4413	48.5	48.5587	48.6174	48.6725	48.7257	48.7787	48.8317	48.8826	48.9297	48.9768	49.0238	49.0712	49.1149	49.1566	49.1983	49.241	49.2838	49.3243	49.3615	49.3989	49.4364	49.4738	49.5113	49.5484	49.5801	49.6117	49.6434	49.675
799	46.5479	46.6961	46.8364	46.9694	47.0948	47.2175	47.3311	47.4448	47.554	47.6615	47.7689	47.8404	47.9118	47.9829	48.0518	48.1208	48.1884	48.2522	48.3161	48.3803	48.44	48.4987	48.5574	48.6161	48.6712	48.7244	48.7774	48.8304	48.8813	48.9284	48.9755	49.0226	49.07	49.1137	49.1553	49.197	49.2398	49.2825	49.3231	49.3602	49.3977	49.4351	49.4726	49.51	49.5472	49.5789	49.6105	49.6422	49.6739
800	46.5467	46.6948	46.8351	46.9681	47.0935	47.2163	47.3298	47.4435	47.5527	47.6602	47.7676	47.8391	47.9105	47.9816	48.0505	48.1195	48.1871	48.2509	48.3148	48.379	48.4387	48.4974	48.5561	48.6147	48.6699	48.7231	48.7761	48.8291	48.88	48.9271	48.9742	49.0213	49.0687	49.1124	49.1541	49.1958	49.2385	49.2813	49.3218	49.359	49.3964	49.4339	49.4714	49.5088	49.546	49.5777	49.6094	49.641	49.6727
801	46.5455	46.6936	46.8339	46.9668	47.0923	47.215	47.3285	47.4422	47.5514	47.6589	47.7663	47.8378	47.9092	47.9803	48.0492	48.1182	48.1858	48.2496	48.3135	48.3777	48.4374	48.496	48.5547	48.6134	48.6686	48.7218	48.7748	48.8278	48.8787	48.9258	48.9729	49.02	49.0674	49.1111	49.1528	49.1945	49.2373	49.28	49.3206	49.3577	49.3952	49.4327	49.4701	49.5076	49.5448	49.5765	49.6082	49.6398	49.6715
802	46.5442	46.6923	46.8326	46.9656	47.091	47.2137	47.3273	47.4409	47.5501	47.6576	47.765	47.8365	47.9079	47.9789	48.0479	48.1169	48.1844	48.2483	48.3121	48.3764	48.436	48.4947	48.5534	48.6121	48.6672	48.7205	48.7735	48.8265	48.8774	48.9245	48.9716	49.0187	49.0661	49.1098	49.1515	49.1932	49.236	49.2787	49.3194	49.3565	49.394	49.4314	49.4689	49.5064	49.5436	49.5753	49.607	49.6386	49.6703
803	46.543	46.6911	46.8314	46.9643	47.0897	47.2124	47.326	47.4397	47.5488	47.6563	47.7637	47.8352	47.9066	47.9776	48.0466	48.1156	48.1831	48.247	48.3108	48.3751	48.4347	48.4934	48.5521	48.6108	48.6659	48.7192	48.7722	48.8252	48.8762	48.9232	48.9703	49.0174	49.0648	49.1086	49.1503	49.192	49.2347	49.2775	49.3181	49.3553	49.3927	49.4302	49.4677	49.5052	49.5424	49.5741	49.6058	49.6374	49.6691
804	46.5418	46.6899	46.8301	46.9631	47.0885	47.2112	47.3247	47.4384	47.5476	47.655	47.7624	47.8339	47.9053	47.9763	48.0453	48.1143	48.1818	48.2457	48.3095	48.3738	48.4334	48.4921	48.5508	48.6095	48.6646	48.7179	48.7709	48.8239	48.8749	48.922	48.969	49.0161	49.0636	49.1073	49.149	49.1907	49.2335	49.2762	49.3169	49.354	49.3915	49.429	49.4665	49.504	49.5412	49.5729	49.6046	49.6363	49.668
805	46.5406	46.6886	46.8289	46.9618	47.0872	47.2099	47.3234	47.4371	47.5463	47.6537	47.7611	47.8326	47.904	47.975	48.044	48.113	48.1805	48.2444	48.3082	48.3725	48.4321	48.4908	48.5495	48.6082	48.6633	48.7166	48.7696	48.8226	48.8736	48.9207	48.9678	49.0149	49.0623	49.106	49.1477	49.1894	49.2322	49.275	49.3156	49.3528	49.3903	49.4278	49.4653	49.5027	49.54	49.5717	49.6034	49.6351	49.6668
806	46.5393	46.6874	46.8276	46.9606	47.0859	47.2086	47.3221	47.4358	47.545	47.6524	47.7598	47.8313	47.9027	47.9737	48.0427	48.1116	48.1792	48.243	48.3069	48.3711	48.4308	48.4895	48.5482	48.6069	48.662	48.7153	48.7683	48.8213	48.8723	48.9194	48.9665	49.0136	49.061	49.1047	49.1465	49.1882	49.231	49.2737	49.3144	49.3515	49.389	49.4265	49.464	49.5015	49.5388	49.5705	49.6022	49.6339	49.6656
807	46.5381	46.6861	46.8264	46.9593	47.0847	47.2074	47.3209	47.4345	47.5437	47.6511	47.7585	47.83	47.9014	47.9724	48.0414	48.1103	48.1779	48.2417	48.3056	48.3698	48.4295	48.4882	48.5469	48.6056	48.6607	48.714	48.767	48.82	48.871	48.9181	48.9652	49.0123	49.0597	49.1035	49.1452	49.1869	49.2297	49.2725	49.3131	49.3503	49.3878	49.4253	49.4628	49.5003	49.5376	49.5693	49.601	49.6327	49.6644
808	46.5369	46.6849	46.8251	46.958	47.0834	47.2061	47.3196	47.4332	47.5424	47.6498	47.7572	47.8286	47.9001	47.9711	48.0401	48.109	48.1766	48.2404	48.3043	48.3685	48.4282	48.4869	48.5456	48.6043	48.6594	48.7127	48.7657	48.8187	48.8697	48.9168	48.9639	49.011	49.0584	49.1022	49.1439	49.1857	49.2284	49.2712	49.3119	49.349	49.3866	49.4241	49.4616	49.4991	49.5363	49.5681	49.5998	49.6315	49.6632
809	46.5356	46.6837	46.8239	46.9568	47.0821	47.2048	47.3183	47.4319	47.5411	47.6485	47.7559	47.8273	47.8988	47.9698	48.0388	48.1077	48.1753	48.2391	48.303	48.3672	48.4269	48.4856	48.5443	48.603	48.6581	48.7114	48.7644	48.8174	48.8684	48.9155	48.9626	49.0097	49.0572	49.1009	49.1426	49.1844	49.2272	49.27	49.3106	49.3478	49.3853	49.4228	49.4604	49.4979	49.5351	49.5669	49.5986	49.6303	49.6621
810	46.5344	46.6824	46.8226	46.9555	47.0809	47.2035	47.317	47.4307	47.5398	47.6472	47.7546	47.826	47.8975	47.9685	48.0374	48.1064	48.1739	48.2378	48.3017	48.3659	48.4255	48.4843	48.543	48.6017	48.6568	48.7101	48.7631	48.8161	48.8671	48.9142	48.9613	49.0084	49.0559	49.0996	49.1414	49.1831	49.2259	49.2687	49.3094	49.3466	49.3841	49.4216	49.4591	49.4967	49.5339	49.5657	49.5974	49.6291	49.6609
811	46.5332	46.6812	46.8214	46.9543	47.0796	47.2023	47.3158	47.4294	47.5385	47.6459	47.7533	47.8247	47.8961	47.9672	48.0361	48.1051	48.1726	48.2365	48.3003	48.3646	48.4242	48.4829	48.5417	48.6004	48.6555	48.7088	48.7618	48.8148	48.8658	48.9129	48.96	49.0072	49.0546	49.0984	49.1401	49.1819	49.2247	49.2675	49.3081	49.3453	49.3828	49.4204	49.4579	49.4954	49.5327	49.5645	49.5962	49.6279	49.6597
812	46.5319	46.6799	46.8201	46.953	47.0783	47.201	47.3145	47.4281	47.5372	47.6446	47.752	47.8234	47.8948	47.9659	48.0348	48.1038	48.1713	48.2352	48.299	48.3633	48.4229	48.4816	48.5403	48.5991	48.6542	48.7075	48.7605	48.8135	48.8645	48.9116	48.9588	49.0059	49.0533	49.0971	49.1388	49.1806	49.2234	49.2662	49.3069	49.3441	49.3816	49.4191	49.4567	49.4942	49.5315	49.5633	49.595	49.6268	49.6585
813	46.5307	46.6787	46.8189	46.9518	47.0771	47.1997	47.3132	47.4268	47.5359	47.6433	47.7507	47.8221	47.8935	47.9646	48.0335	48.1025	48.17	48.2339	48.2977	48.362	48.4216	48.4803	48.539	48.5977	48.6529	48.7062	48.7592	48.8122	48.8632	48.9103	48.9575	49.0046	49.052	49.0958	49.1376	49.1793	49.2221	49.265	49.3056	49.3428	49.3804	49.4179	49.4555	49.493	49.5303	49.5621	49.5938	49.6256	49.6573
814	46.5295	46.6775	46.8176	46.9505	47.0758	47.1984	47.3119	47.4255	47.5346	47.642	47.7494	47.8208	47.8922	47.9632	48.0322	48.1012	48.1687	48.2326	48.2964	48.3606	48.4203	48.479	48.5377	48.5964	48.6516	48.7049	48.7579	48.8109	48.8619	48.909	48.9562	49.0033	49.0508	49.0945	49.1363	49.1781	49.2209	49.2637	49.3044	49.3416	49.3791	49.4167	49.4542	49.4918	49.5291	49.5608	49.5926	49.6244	49.6561
815	46.5282	46.6762	46.8164	46.9492	47.0745	47.1972	47.3106	47.4242	47.5334	47.6407	47.7481	47.8195	47.8909	47.9619	48.0309	48.0999	48.1674	48.2312	48.2951	48.3593	48.419	48.4777	48.5364	48.5951	48.6503	48.7036	48.7566	48.8096	48.8606	48.9078	48.9549	49.002	49.0495	49.0933	49.135	49.1768	49.2196	49.2624	49.3031	49.3403	49.3779	49.4155	49.453	49.4906	49.5279	49.5596	49.5914	49.6232	49.655
816	46.527	46.675	46.8151	46.948	47.0733	47.1959	47.3094	47.4229	47.5321	47.6394	47.7468	47.8182	47.8896	47.9606	48.0296	48.0985	48.1661	48.2299	48.2938	48.358	48.4177	48.4764	48.5351	48.5938	48.649	48.7023	48.7553	48.8083	48.8593	48.9065	48.9536	49.0007	49.0482	49.092	49.1338	49.1755	49.2184	49.2612	49.3019	49.3391	49.3767	49.4142	49.4518	49.4894	49.5267	49.5584	49.5902	49.622	49.6538
817	46.5258	46.6737	46.8139	46.9467	47.072	47.1946	47.3081	47.4217	47.5308	47.6382	47.7455	47.8169	47.8883	47.9593	48.0283	48.0972	48.1648	48.2286	48.2925	48.3567	48.4164	48.4751	48.5338	48.5925	48.6477	48.701	48.754	48.807	48.858	48.9052	48.9523	48.9995	49.0469	49.0907	49.1325	49.1743	49.2171	49.2599	49.3006	49.3379	49.3754	49.413	49.4506	49.4881	49.5255	49.5572	49.589	49.6208	49.6526
818	46.5246	46.6725	46.8126	46.9455	47.0707	47.1934	47.3068	47.4204	47.5295	47.6369	47.7442	47.8156	47.887	47.958	48.027	48.0959	48.1635	48.2273	48.2912	48.3554	48.4151	48.4738	48.5325	48.5912	48.6464	48.6997	48.7527	48.8057	48.8567	48.9039	48.951	48.9982	49.0456	49.0894	49.1312	49.173	49.2158	49.2587	49.2994	49.3366	49.3742	49.4118	49.4493	49.4869	49.5242	49.556	49.5878	49.6196	49.6514
819	46.5233	46.6713	46.8114	46.9442	47.0695	47.1921	47.3055	47.4191	47.5282	47.6356	47.7429	47.8143	47.8857	47.9567	48.0257	48.0946	48.1621	48.226	48.2898	48.3541	48.4137	48.4725	48.5312	48.5899	48.645	48.6984	48.7514	48.8044	48.8554	48.9026	48.9497	48.9969	49.0444	49.0882	49.13	49.1717	49.2146	49.2574	49.2981	49.3354	49.373	49.4105	49.4481	49.4857	49.523	49.5548	49.5866	49.6184	49.6502
820	46.5221	46.67	46.8101	46.9429	47.0682	47.1908	47.3042	47.4178	47.5269	47.6343	47.7416	47.813	47.8844	47.9554	48.0243	48.0933	48.1608	48.2247	48.2885	48.3528	48.4124	48.4712	48.5299	48.5886	48.6437	48.6971	48.7501	48.8031	48.8541	48.9013	48.9485	48.9956	49.0431	49.0869	49.1287	49.1705	49.2133	49.2562	49.2969	49.3341	49.3717	49.4093	49.4469	49.4845	49.5218	49.5536	49.5854	49.6173	49.6491
821	46.5209	46.6688	46.8089	46.9417	47.0669	47.1895	47.303	47.4165	47.5256	47.633	47.7403	47.8117	47.8831	47.9541	48.023	48.092	48.1595	48.2234	48.2872	48.3515	48.4111	48.4698	48.5286	48.5873	48.6424	48.6958	48.7488	48.8018	48.8528	48.9	48.9472	48.9943	49.0418	49.0856	49.1274	49.1692	49.2121	49.2549	49.2956	49.3329	49.3705	49.4081	49.4457	49.4833	49.5206	49.5524	49.5842	49.6161	49.6479
822	46.5196	46.6675	46.8076	46.9404	47.0657	47.1883	47.3017	47.4152	47.5243	47.6317	47.739	47.8104	47.8818	47.9528	48.0217	48.0907	48.1582	48.2221	48.2859	48.3501	48.4098	48.4685	48.5273	48.586	48.6411	48.6945	48.7475	48.8005	48.8516	48.8987	48.9459	48.993	49.0405	49.0843	49.1261	49.168	49.2108	49.2537	49.2944	49.3316	49.3692	49.4069	49.4445	49.4821	49.5194	49.5512	49.5831	49.6149	49.6467
823	46.5184	46.6663	46.8064	46.9392	47.0644	47.187	47.3004	47.4139	47.523	47.6304	47.7377	47.8091	47.8805	47.9515	48.0204	48.0894	48.1569	48.2207	48.2846	48.3488	48.4085	48.4672	48.5259	48.5847	48.6398	48.6932	48.7462	48.7992	48.8503	48.8974	48.9446	48.9918	49.0392	49.0831	49.1249	49.1667	49.2096	49.2524	49.2931	49.3304	49.368	49.4056	49.4432	49.4808	49.5182	49.55	49.5819	49.6137	49.6455
824	46.5172	46.665	46.8051	46.9379	47.0631	47.1857	47.2991	47.4127	47.5217	47.6291	47.7364	47.8078	47.8792	47.9502	48.0191	48.0881	48.1556	48.2194	48.2833	48.3475	48.4072	48.4659	48.5246	48.5834	48.6385	48.6919	48.7449	48.7979	48.849	48.8961	48.9433	48.9905	49.038	49.0818	49.1236	49.1654	49.2083	49.2512	49.2919	49.3292	49.3668	49.4044	49.442	49.4796	49.517	49.5488	49.5807	49.6125	49.6443
825	46.5159	46.6638	46.8039	46.9367	47.0619	47.1844	47.2978	47.4114	47.5204	47.6278	47.7351	47.8065	47.8779	47.9489	48.0178	48.0867	48.1543	48.2181	48.282	48.3462	48.4059	48.4646	48.5233	48.5821	48.6372	48.6906	48.7436	48.7966	48.8477	48.8948	48.942	48.9892	49.0367	49.0805	49.1223	49.1642	49.207	49.2499	49.2906	49.3279	49.3655	49.4032	49.4408	49.4784	49.5158	49.5476	49.5795	49.6113	49.6432
826	46.5147	46.6626	46.8026	46.9354	47.0606	47.1832	47.2966	47.4101	47.5192	47.6265	47.7338	47.8052	47.8766	47.9475	48.0165	48.0854	48.153	48.2168	48.2807	48.3449	48.4046	48.4633	48.522	48.5807	48.6359	48.6893	48.7423	48.7953	48.8464	48.8936	48.9407	48.9879	49.0354	49.0792	49.1211	49.1629	49.2058	49.2487	49.2894	49.3267	49.3643	49.4019	49.4396	49.4772	49.5146	49.5464	49.5783	49.6101	49.642
827	46.5135	46.6613	46.8014	46.9341	47.0593	47.1819	47.2953	47.4088	47.5179	47.6252	47.7325	47.8039	47.8753	47.9462	48.0152	48.0841	48.1516	48.2155	48.2793	48.3436	48.4033	48.462	48.5207	48.5794	48.6346	48.6879	48.741	48.794	48.8451	48.8923	48.9394	48.9866	49.0341	49.078	49.1198	49.1616	49.2045	49.2474	49.2881	49.3254	49.3631	49.4007	49.4383	49.476	49.5134	49.5452	49.5771	49.6089	49.6408
828	46.5123	46.6601	46.8001	46.9329	47.0581	47.1806	47.294	47.4075	47.5166	47.6239	47.7312	47.8026	47.8739	47.9449	48.0139	48.0828	48.1503	48.2142	48.278	48.3423	48.4019	48.4607	48.5194	48.5781	48.6333	48.6866	48.7397	48.7927	48.8438	48.891	48.9382	48.9853	49.0329	49.0767	49.1185	49.1604	49.2033	49.2461	49.2869	49.3242	49.3618	49.3995	49.4371	49.4748	49.5121	49.544	49.5759	49.6077	49.6396
829	46.511	46.6588	46.7989	46.9316	47.0568	47.1793	47.2927	47.4062	47.5153	47.6226	47.7299	47.8013	47.8726	47.9436	48.0126	48.0815	48.149	48.2129	48.2767	48.341	48.4006	48.4594	48.5181	48.5768	48.632	48.6853	48.7384	48.7915	48.8425	48.8897	48.9369	48.9841	49.0316	49.0754	49.1173	49.1591	49.202	49.2449	49.2856	49.3229	49.3606	49.3982	49.4359	49.4735	49.5109	49.5428	49.5747	49.6066	49.6384
830	46.5098	46.6576	46.7976	46.9304	47.0555	47.1781	47.2914	47.405	47.514	47.6213	47.7286	47.8	47.8713	47.9423	48.0113	48.0802	48.1477	48.2116	48.2754	48.3396	48.3993	48.458	48.5168	48.5755	48.6307	48.684	48.7371	48.7902	48.8412	48.8884	48.9356	48.9828	49.0303	49.0741	49.116	49.1578	49.2007	49.2436	49.2844	49.3217	49.3594	49.397	49.4347	49.4723	49.5097	49.5416	49.5735	49.6054	49.6373
831	46.5086	46.6564	46.7964	46.9291	47.0543	47.1768	47.2902	47.4037	47.5127	47.62	47.7273	47.7987	47.87	47.941	48.0099	48.0789	48.1464	48.2102	48.2741	48.3383	48.398	48.4567	48.5155	48.5742	48.6294	48.6827	48.7358	48.7889	48.8399	48.8871	48.9343	48.9815	49.029	49.0729	49.1147	49.1566	49.1995	49.2424	49.2831	49.3205	49.3581	49.3958	49.4334	49.4711	49.5085	49.5404	49.5723	49.6042	49.6361
832	46.5073	46.6551	46.7951	46.9278	47.053	47.1755	47.2889	47.4024	47.5114	47.6187	47.726	47.7974	47.8687	47.9397	48.0086	48.0776	48.1451	48.2089	48.2728	48.337	48.3967	48.4554	48.5142	48.5729	48.6281	48.6814	48.7345	48.7876	48.8386	48.8858	48.933	48.9802	49.0277	49.0716	49.1135	49.1553	49.1982	49.2411	49.2819	49.3192	49.3569	49.3946	49.4322	49.4699	49.5073	49.5392	49.5711	49.603	49.6349
833	46.5061	46.6539	46.7939	46.9266	47.0517	47.1743	47.2876	47.4011	47.5101	47.6174	47.7247	47.7961	47.8674	47.9384	48.0073	48.0763	48.1438	48.2076	48.2715	48.3357	48.3954	48.4541	48.5129	48.5716	48.6268	48.6801	48.7332	48.7863	48.8373	48.8845	48.9317	48.9789	49.0265	49.0703	49.1122	49.154	49.197	49.2399	49.2806	49.318	49.3557	49.3933	49.431	49.4687	49.5061	49.538	49.5699	49.6018	49.6337
834	46.5049	46.6526	46.7926	46.9253	47.0505	47.173	47.2863	47.3998	47.5088	47.6161	47.7234	47.7948	47.8661	47.9371	48.006	48.0749	48.1425	48.2063	48.2702	48.3344	48.3941	48.4528	48.5115	48.5703	48.6255	48.6788	48.7319	48.785	48.836	48.8832	48.9304	48.9776	49.0252	49.069	49.1109	49.1528	49.1957	49.2386	49.2794	49.3167	49.3544	49.3921	49.4298	49.4675	49.5049	49.5368	49.5687	49.6006	49.6325
835	46.5036	46.6514	46.7914	46.9241	47.0492	47.1717	47.285	47.3985	47.5075	47.6148	47.7221	47.7935	47.8648	47.9358	48.0047	48.0736	48.1411	48.205	48.2688	48.3331	48.3928	48.4515	48.5102	48.569	48.6242	48.6775	48.7306	48.7837	48.8347	48.8819	48.9291	48.9764	49.0239	49.0678	49.1096	49.1515	49.1944	49.2374	49.2781	49.3155	49.3532	49.3909	49.4286	49.4662	49.5037	49.5356	49.5675	49.5994	49.6314
836	46.5024	46.6502	46.7901	46.9228	47.0479	47.1704	47.2838	47.3972	47.5062	47.6135	47.7208	47.7922	47.8635	47.9345	48.0034	48.0723	48.1398	48.2037	48.2675	48.3318	48.3914	48.4502	48.5089	48.5677	48.6229	48.6762	48.7293	48.7824	48.8334	48.8806	48.9279	48.9751	49.0226	49.0665	49.1084	49.1503	49.1932	49.2361	49.2769	49.3143	49.3519	49.3896	49.4273	49.465	49.5025	49.5344	49.5663	49.5982	49.6302
837	46.5012	46.6489	46.7889	46.9216	47.0467	47.1692	47.2825	47.396	47.505	47.6122	47.7195	47.7908	47.8622	47.9332	48.0021	48.071	48.1385	48.2024	48.2662	48.3305	48.3901	48.4489	48.5076	48.5664	48.6215	48.6749	48.728	48.7811	48.8321	48.8794	48.9266	48.9738	49.0213	49.0652	49.1071	49.149	49.1919	49.2349	49.2756	49.313	49.3507	49.3884	49.4261	49.4638	49.5012	49.5332	49.5651	49.5971	49.629
838	46.4999	46.6477	46.7876	46.9203	47.0454	47.1679	47.2812	47.3947	47.5037	47.6109	47.7182	47.7895	47.8609	47.9319	48.0008	48.0697	48.1372	48.2011	48.2649	48.3291	48.3888	48.4476	48.5063	48.5651	48.6202	48.6736	48.7267	48.7798	48.8308	48.8781	48.9253	48.9725	49.0201	49.0639	49.1058	49.1477	49.1907	49.2336	49.2744	49.3118	49.3495	49.3872	49.4249	49.4626	49.5	49.532	49.5639	49.5959	49.6278
839	46.4987	46.6464	46.7864	46.919	47.0442	47.1666	47.2799	47.3934	47.5024	47.6096	47.7169	47.7882	47.8596	47.9305	47.9995	48.0684	48.1359	48.1997	48.2636	48.3278	48.3875	48.4463	48.505	48.5637	48.6189	48.6723	48.7254	48.7785	48.8295	48.8768	48.924	48.9712	49.0188	49.0627	49.1046	49.1465	49.1894	49.2323	49.2732	49.3105	49.3482	49.386	49.4237	49.4614	49.4988	49.5308	49.5627	49.5947	49.6266
840	46.4975	46.6452	46.7851	46.9178	47.0429	47.1653	47.2787	47.3921	47.5011	47.6083	47.7156	47.7869	47.8583	47.9292	47.9982	48.0671	48.1346	48.1984	48.2623	48.3265	48.3862	48.4449	48.5037	48.5624	48.6176	48.671	48.7241	48.7772	48.8283	48.8755	48.9227	48.9699	49.0175	49.0614	49.1033	49.1452	49.1881	49.2311	49.2719	49.3093	49.347	49.3847	49.4224	49.4602	49.4976	49.5296	49.5615	49.5935	49.6254
841	46.4963	46.644	46.7839	46.9165	47.0416	47.1641	47.2774	47.3908	47.4998	47.607	47.7143	47.7856	47.857	47.9279	47.9968	48.0658	48.1333	48.1971	48.261	48.3252	48.3849	48.4436	48.5024	48.5611	48.6163	48.6697	48.7228	48.7759	48.827	48.8742	48.9214	48.9687	49.0162	49.0601	49.102	49.1439	49.1869	49.2298	49.2707	49.308	49.3458	49.3835	49.4212	49.4589	49.4964	49.5284	49.5603	49.5923	49.6243
842	46.495	46.6427	46.7826	46.9153	47.0404	47.1628	47.2761	47.3895	47.4985	47.6058	47.713	47.7843	47.8557	47.9266	47.9955	48.0645	48.132	48.1958	48.2597	48.3239	48.3836	48.4423	48.5011	48.5598	48.615	48.6684	48.7215	48.7746	48.8257	48.8729	48.9201	48.9674	49.0149	49.0589	49.1008	49.1427	49.1856	49.2286	49.2694	49.3068	49.3445	49.3823	49.42	49.4577	49.4952	49.5272	49.5591	49.5911	49.6231
843	46.4938	46.6415	46.7814	46.914	47.0391	47.1615	47.2748	47.3882	47.4972	47.6045	47.7117	47.783	47.8544	47.9253	47.9942	48.0631	48.1307	48.1945	48.2583	48.3226	48.3823	48.441	48.4998	48.5585	48.6137	48.6671	48.7202	48.7733	48.8244	48.8716	48.9189	48.9661	49.0137	49.0576	49.0995	49.1414	49.1844	49.2273	49.2682	49.3056	49.3433	49.381	49.4188	49.4565	49.494	49.526	49.5579	49.5899	49.6219
844	46.4926	46.6402	46.7801	46.9127	47.0378	47.1603	47.2735	47.387	47.4959	47.6032	47.7104	47.7817	47.853	47.924	47.9929	48.0618	48.1293	48.1932	48.257	48.3213	48.381	48.4397	48.4985	48.5572	48.6124	48.6658	48.7189	48.772	48.8231	48.8703	48.9176	48.9648	49.0124	49.0563	49.0982	49.1401	49.1831	49.2261	49.2669	49.3043	49.3421	49.3798	49.4175	49.4553	49.4928	49.5248	49.5568	49.5887	49.6207
845	46.4913	46.639	46.7789	46.9115	47.0366	47.159	47.2723	47.3857	47.4946	47.6019	47.7091	47.7804	47.8517	47.9227	47.9916	48.0605	48.128	48.1919	48.2557	48.32	48.3796	48.4384	48.4971	48.5559	48.6111	48.6645	48.7176	48.7707	48.8218	48.869	48.9163	48.9635	49.0111	49.055	49.0969	49.1389	49.1818	49.2248	49.2657	49.3031	49.3408	49.3786	49.4163	49.4541	49.4916	49.5236	49.5556	49.5876	49.6195
846	46.4901	46.6378	46.7776	46.9102	47.0353	47.1577	47.271	47.3844	47.4933	47.6006	47.7078	47.7791	47.8504	47.9214	47.9903	48.0592	48.1267	48.1906	48.2544	48.3186	48.3783	48.4371	48.4958	48.5546	48.6098	48.6632	48.7163	48.7694	48.8205	48.8677	48.915	48.9622	49.0098	49.0538	49.0957	49.1376	49.1806	49.2236	49.2644	49.3018	49.3396	49.3773	49.4151	49.4529	49.4904	49.5224	49.5544	49.5864	49.6184
847	46.4889	46.6365	46.7764	46.909	47.034	47.1564	47.2697	47.3831	47.492	47.5993	47.7065	47.7778	47.8491	47.9201	47.989	48.0579	48.1254	48.1892	48.2531	48.3173	48.377	48.4358	48.4945	48.5533	48.6085	48.6619	48.715	48.7681	48.8192	48.8664	48.9137	48.961	49.0085	49.0525	49.0944	49.1363	49.1793	49.2223	49.2632	49.3006	49.3383	49.3761	49.4139	49.4516	49.4891	49.5212	49.5532	49.5852	49.6172
848	46.4876	46.6353	46.7751	46.9077	47.0328	47.1552	47.2684	47.3818	47.4908	47.598	47.7052	47.7765	47.8478	47.9188	47.9877	48.0566	48.1241	48.1879	48.2518	48.316	48.3757	48.4345	48.4932	48.552	48.6072	48.6606	48.7137	48.7668	48.8179	48.8652	48.9124	48.9597	49.0073	49.0512	49.0931	49.1351	49.1781	49.2211	49.2619	49.2993	49.3371	49.3749	49.4127	49.4504	49.4879	49.52	49.552	49.584	49.616
849	46.4864	46.634	46.7739	46.9065	47.0315	47.1539	47.2671	47.3805	47.4895	47.5967	47.7039	47.7752	47.8465	47.9175	47.9864	48.0553	48.1228	48.1866	48.2505	48.3147	48.3744	48.4332	48.4919	48.5507	48.6059	48.6593	48.7124	48.7655	48.8166	48.8639	48.9111	48.9584	49.006	49.0499	49.0919	49.1338	49.1768	49.2198	49.2607	49.2981	49.3359	49.3737	49.4114	49.4492	49.4867	49.5188	49.5508	49.5828	49.6148
850	46.4852	46.6328	46.7726	46.9052	47.0302	47.1526	47.2659	47.3792	47.4882	47.5954	47.7026	47.7739	47.8452	47.9162	47.9851	48.054	48.1215	48.1853	48.2492	48.3134	48.3731	48.4318	48.4906	48.5494	48.6046	48.658	48.7111	48.7642	48.8153	48.8626	48.9098	48.9571	49.0047	49.0487	49.0906	49.1325	49.1755	49.2186	49.2594	49.2969	49.3346	49.3724	49.4102	49.448	49.4855	49.5175	49.5496	49.5816	49.6136
851	46.484	46.6316	46.7714	46.9039	47.029	47.1513	47.2646	47.378	47.4869	47.5941	47.7013	47.7726	47.8439	47.9148	47.9837	48.0527	48.1202	48.184	48.2478	48.3121	48.3718	48.4305	48.4893	48.5481	48.6033	48.6567	48.7098	48.7629	48.814	48.8613	48.9086	48.9558	49.0034	49.0474	49.0893	49.1313	49.1743	49.2173	49.2582	49.2956	49.3334	49.3712	49.409	49.4468	49.4843	49.5163	49.5484	49.5804	49.6125
852	46.4827	46.6303	46.7701	46.9027	47.0277	47.1501	47.2633	47.3767	47.4856	47.5928	47.7	47.7713	47.8426	47.9135	47.9824	48.0513	48.1188	48.1827	48.2465	48.3108	48.3705	48.4292	48.488	48.5467	48.602	48.6554	48.7085	48.7616	48.8127	48.86	48.9073	48.9545	49.0021	49.0461	49.0881	49.13	49.173	49.216	49.2569	49.2944	49.3322	49.37	49.4078	49.4456	49.4831	49.5151	49.5472	49.5792	49.6113
853	46.4815	46.6291	46.7689	46.9014	47.0264	47.1488	47.262	47.3754	47.4843	47.5915	47.6987	47.77	47.8413	47.9122	47.9811	48.05	48.1175	48.1814	48.2452	48.3095	48.3692	48.4279	48.4867	48.5454	48.6007	48.6541	48.7072	48.7603	48.8114	48.8587	48.906	48.9533	49.0009	49.0448	49.0868	49.1288	49.1718	49.2148	49.2557	49.2931	49.3309	49.3687	49.4065	49.4443	49.4819	49.5139	49.546	49.578	49.6101
854	46.4803	46.6278	46.7676	46.9002	47.0252	47.1475	47.2607	47.3741	47.483	47.5902	47.6974	47.7687	47.84	47.9109	47.9798	48.0487	48.1162	48.1801	48.2439	48.3081	48.3678	48.4266	48.4854	48.5441	48.5994	48.6528	48.7059	48.759	48.8101	48.8574	48.9047	48.952	48.9996	49.0436	49.0855	49.1275	49.1705	49.2135	49.2544	49.2919	49.3297	49.3675	49.4053	49.4431	49.4807	49.5127	49.5448	49.5769	49.6089
855	46.479	46.6266	46.7664	46.8989	47.0239	47.1462	47.2595	47.3728	47.4817	47.5889	47.6961	47.7674	47.8387	47.9096	47.9785	48.0474	48.1149	48.1788	48.2426	48.3068	48.3665	48.4253	48.4841	48.5428	48.598	48.6515	48.7046	48.7577	48.8088	48.8561	48.9034	48.9507	48.9983	49.0423	49.0843	49.1262	49.1693	49.2123	49.2532	49.2906	49.3285	49.3663	49.4041	49.4419	49.4795	49.5115	49.5436	49.5757	49.6077
856	46.4778	46.6254	46.7651	46.8976	47.0226	47.145	47.2582	47.3715	47.4804	47.5876	47.6948	47.7661	47.8374	47.9083	47.9772	48.0461	48.1136	48.1774	48.2413	48.3055	48.3652	48.424	48.4828	48.5415	48.5967	48.6502	48.7033	48.7564	48.8075	48.8548	48.9021	48.9494	48.997	49.041	49.083	49.125	49.168	49.211	49.2519	49.2894	49.3272	49.365	49.4029	49.4407	49.4783	49.5103	49.5424	49.5745	49.6066
857	46.4766	46.6241	46.7639	46.8964	47.0214	47.1437	47.2569	47.3702	47.4791	47.5863	47.6935	47.7648	47.8361	47.907	47.9759	48.0448	48.1123	48.1761	48.24	48.3042	48.3639	48.4227	48.4814	48.5402	48.5954	48.6489	48.702	48.7551	48.8062	48.8535	48.9008	48.9481	48.9958	49.0397	49.0817	49.1237	49.1667	49.2098	49.2507	49.2882	49.326	49.3638	49.4016	49.4395	49.477	49.5091	49.5412	49.5733	49.6054
858	46.4753	46.6229	46.7626	46.8951	47.0201	47.1424	47.2556	47.369	47.4778	47.585	47.6922	47.7635	47.8348	47.9057	47.9746	48.0435	48.111	48.1748	48.2387	48.3029	48.3626	48.4214	48.4801	48.5389	48.5941	48.6475	48.7007	48.7538	48.8049	48.8522	48.8995	48.9468	48.9945	49.0385	49.0804	49.1224	49.1655	49.2085	49.2494	49.2869	49.3248	49.3626	49.4004	49.4383	49.4758	49.5079	49.54	49.5721	49.6042
859	46.4741	46.6216	46.7614	46.8939	47.0188	47.1412	47.2543	47.3677	47.4766	47.5837	47.6909	47.7622	47.8335	47.9044	47.9733	48.0422	48.1097	48.1735	48.2373	48.3016	48.3613	48.4201	48.4788	48.5376	48.5928	48.6462	48.6994	48.7525	48.8037	48.851	48.8983	48.9456	48.9932	49.0372	49.0792	49.1212	49.1642	49.2073	49.2482	49.2857	49.3235	49.3614	49.3992	49.437	49.4746	49.5067	49.5388	49.5709	49.603
860	46.4729	46.6204	46.7601	46.8926	47.0176	47.1399	47.2531	47.3664	47.4753	47.5824	47.6896	47.7609	47.8322	47.9031	47.972	48.0409	48.1083	48.1722	48.236	48.3003	48.36	48.4187	48.4775	48.5363	48.5915	48.6449	48.6981	48.7512	48.8024	48.8497	48.897	48.9443	48.9919	49.0359	49.0779	49.1199	49.163	49.206	49.2469	49.2844	49.3223	49.3601	49.398	49.4358	49.4734	49.5055	49.5376	49.5697	49.6018
861	46.4716	46.6192	46.7589	46.8914	47.0163	47.1386	47.2518	47.3651	47.474	47.5811	47.6883	47.7596	47.8308	47.9018	47.9707	48.0395	48.107	48.1709	48.2347	48.299	48.3587	48.4174	48.4762	48.535	48.5902	48.6436	48.6968	48.7499	48.8011	48.8484	48.8957	48.943	48.9906	49.0346	49.0766	49.1186	49.1617	49.2048	49.2457	49.2832	49.321	49.3589	49.3968	49.4346	49.4722	49.5043	49.5364	49.5685	49.6007
862	46.4704	46.6179	46.7576	46.8901	47.015	47.1373	47.2505	47.3638	47.4727	47.5798	47.687	47.7583	47.8295	47.9005	47.9693	48.0382	48.1057	48.1696	48.2334	48.2976	48.3573	48.4161	48.4749	48.5337	48.5889	48.6423	48.6955	48.7486	48.7998	48.8471	48.8944	48.9417	48.9894	49.0334	49.0754	49.1174	49.1604	49.2035	49.2444	49.2819	49.3198	49.3577	49.3955	49.4334	49.471	49.5031	49.5352	49.5674	49.5995
863	46.4692	46.6167	46.7564	46.8888	47.0138	47.1361	47.2492	47.3625	47.4714	47.5785	47.6857	47.757	47.8282	47.8991	47.968	48.0369	48.1044	48.1683	48.2321	48.2963	48.356	48.4148	48.4736	48.5324	48.5876	48.641	48.6942	48.7473	48.7985	48.8458	48.8931	48.9404	48.9881	49.0321	49.0741	49.1161	49.1592	49.2022	49.2432	49.2807	49.3186	49.3564	49.3943	49.4322	49.4698	49.5019	49.534	49.5662	49.5983
864	46.468	46.6154	46.7551	46.8876	47.0125	47.1348	47.2479	47.3612	47.4701	47.5772	47.6844	47.7557	47.8269	47.8978	47.9667	48.0356	48.1031	48.1669	48.2308	48.295	48.3547	48.4135	48.4723	48.5311	48.5863	48.6397	48.6929	48.746	48.7972	48.8445	48.8918	48.9391	48.9868	49.0308	49.0728	49.1148	49.1579	49.201	49.2419	49.2795	49.3173	49.3552	49.3931	49.431	49.4686	49.5007	49.5328	49.565	49.5971
865	46.4667	46.6142	46.7539	46.8863	47.0112	47.1335	47.2467	47.36	47.4688	47.5759	47.6831	47.7544	47.8256	47.8965	47.9654	48.0343	48.1018	48.1656	48.2295	48.2937	48.3534	48.4122	48.471	48.5297	48.585	48.6384	48.6916	48.7447	48.7959	48.8432	48.8905	48.9379	48.9855	49.0295	49.0716	49.1136	49.1567	49.1997	49.2407	49.2782	49.3161	49.354	49.3919	49.4297	49.4674	49.4995	49.5316	49.5638	49.5959
866	46.4655	46.6129	46.7526	46.8851	47.01	47.1322	47.2454	47.3587	47.4675	47.5746	47.6818	47.753	47.8243	47.8952	47.9641	48.033	48.1005	48.1643	48.2282	48.2924	48.3521	48.4109	48.4697	48.5284	48.5837	48.6371	48.6903	48.7434	48.7946	48.8419	48.8893	48.9366	48.9842	49.0283	49.0703	49.1123	49.1554	49.1985	49.2394	49.277	49.3149	49.3528	49.3906	49.4285	49.4662	49.4983	49.5305	49.5626	49.5948
867	46.4643	46.6117	46.7514	46.8838	47.0087	47.131	47.2441	47.3574	47.4662	47.5734	47.6805	47.7517	47.823	47.8939	47.9628	48.0317	48.0992	48.163	48.2268	48.2911	48.3508	48.4096	48.4684	48.5271	48.5824	48.6358	48.689	48.7421	48.7933	48.8406	48.888	48.9353	48.983	49.027	49.069	49.1111	49.1541	49.1972	49.2382	49.2757	49.3136	49.3515	49.3894	49.4273	49.4649	49.4971	49.5293	49.5614	49.5936
868	46.463	46.6105	46.7501	46.8825	47.0074	47.1297	47.2428	47.3561	47.4649	47.5721	47.6792	47.7504	47.8217	47.8926	47.9615	48.0304	48.0979	48.1617	48.2255	48.2898	48.3495	48.4083	48.467	48.5258	48.5811	48.6345	48.6877	48.7408	48.792	48.8393	48.8867	48.934	48.9817	49.0257	49.0677	49.1098	49.1529	49.196	49.2369	49.2745	49.3124	49.3503	49.3882	49.4261	49.4637	49.4959	49.5281	49.5602	49.5924
869	46.4618	46.6092	46.7489	46.8813	47.0062	47.1284	47.2416	47.3548	47.4636	47.5708	47.6779	47.7491	47.8204	47.8913	47.9602	48.0291	48.0965	48.1604	48.2242	48.2885	48.3482	48.407	48.4657	48.5245	48.5798	48.6332	48.6864	48.7395	48.7907	48.838	48.8854	48.9327	48.9804	49.0244	49.0665	49.1085	49.1516	49.1947	49.2357	49.2733	49.3112	49.3491	49.387	49.4249	49.4625	49.4947	49.5269	49.559	49.5912
870	46.4606	46.608	46.7477	46.88	47.0049	47.1271	47.2403	47.3535	47.4624	47.5695	47.6766	47.7478	47.8191	47.89	47.9589	48.0277	48.0952	48.1591	48.2229	48.2871	48.3469	48.4056	48.4644	48.5232	48.5785	48.6319	48.6851	48.7382	48.7894	48.8368	48.8841	48.9314	48.9791	49.0232	49.0652	49.1073	49.1504	49.1935	49.2344	49.272	49.3099	49.3478	49.3857	49.4237	49.4613	49.4935	49.5257	49.5579	49.59
871	46.4593	46.6067	46.7464	46.8788	47.0036	47.1259	47.239	47.3522	47.4611	47.5682	47.6753	47.7465	47.8178	47.8887	47.9576	48.0264	48.0939	48.1578	48.2216	48.2858	48.3455	48.4043	48.4631	48.5219	48.5772	48.6306	48.6838	48.7369	48.7881	48.8355	48.8828	48.9302	48.9778	49.0219	49.0639	49.106	49.1491	49.1922	49.2332	49.2708	49.3087	49.3466	49.3845	49.4224	49.4601	49.4923	49.5245	49.5567	49.5888
872	46.4581	46.6055	46.7452	46.8775	47.0024	47.1246	47.2377	47.351	47.4598	47.5669	47.674	47.7452	47.8165	47.8874	47.9562	48.0251	48.0926	48.1564	48.2203	48.2845	48.3442	48.403	48.4618	48.5206	48.5759	48.6293	48.6825	48.7356	48.7868	48.8342	48.8815	48.9289	48.9766	49.0206	49.0627	49.1047	49.1478	49.191	49.2319	49.2695	49.3074	49.3454	49.3833	49.4212	49.4589	49.4911	49.5233	49.5555	49.5877
873	46.4569	46.6043	46.7439	46.8763	47.0011	47.1233	47.2364	47.3497	47.4585	47.5656	47.6727	47.7439	47.8152	47.8861	47.9549	48.0238	48.0913	48.1551	48.219	48.2832	48.3429	48.4017	48.4605	48.5193	48.5745	48.628	48.6812	48.7344	48.7855	48.8329	48.8802	48.9276	48.9753	49.0193	49.0614	49.1035	49.1466	49.1897	49.2307	49.2683	49.3062	49.3441	49.3821	49.42	49.4577	49.4899	49.5221	49.5543	49.5865
874	46.4557	46.603	46.7427	46.875	46.9998	47.1221	47.2352	47.3484	47.4572	47.5643	47.6714	47.7426	47.8139	47.8848	47.9536	48.0225	48.09	48.1538	48.2177	48.2819	48.3416	48.4004	48.4592	48.518	48.5732	48.6267	48.6799	48.7331	48.7842	48.8316	48.879	48.9263	48.974	49.0181	49.0601	49.1022	49.1453	49.1885	49.2294	49.267	49.305	49.3429	49.3809	49.4188	49.4565	49.4887	49.5209	49.5531	49.5853
875	46.4544	46.6018	46.7414	46.8737	46.9986	47.1208	47.2339	47.3471	47.4559	47.563	47.6701	47.7413	47.8126	47.8834	47.9523	48.0212	48.0887	48.1525	48.2164	48.2806	48.3403	48.3991	48.4579	48.5167	48.5719	48.6254	48.6786	48.7318	48.7829	48.8303	48.8777	48.925	48.9727	49.0168	49.0589	49.1009	49.1441	49.1872	49.2282	49.2658	49.3037	49.3417	49.3796	49.4176	49.4553	49.4875	49.5197	49.5519	49.5841
876	46.4532	46.6005	46.7402	46.8725	46.9973	47.1195	47.2326	47.3458	47.4546	47.5617	47.6688	47.74	47.8113	47.8821	47.951	48.0199	48.0874	48.1512	48.215	48.2793	48.339	48.3978	48.4566	48.5154	48.5706	48.6241	48.6773	48.7305	48.7816	48.829	48.8764	48.9237	48.9714	49.0155	49.0576	49.0997	49.1428	49.1859	49.227	49.2646	49.3025	49.3405	49.3784	49.4164	49.4541	49.4863	49.5185	49.5507	49.5829
877	46.452	46.5993	46.7389	46.8712	46.9961	47.1182	47.2313	47.3445	47.4533	47.5604	47.6675	47.7387	47.81	47.8808	47.9497	48.0186	48.086	48.1499	48.2137	48.278	48.3377	48.3965	48.4553	48.5141	48.5693	48.6228	48.676	48.7292	48.7804	48.8277	48.8751	48.9225	48.9702	49.0142	49.0563	49.0984	49.1415	49.1847	49.2257	49.2633	49.3013	49.3392	49.3772	49.4151	49.4528	49.4851	49.5173	49.5495	49.5818
878	46.4507	46.5981	46.7377	46.87	46.9948	47.117	47.23	47.3432	47.452	47.5591	47.6662	47.7374	47.8086	47.8795	47.9484	48.0173	48.0847	48.1486	48.2124	48.2766	48.3364	48.3952	48.454	48.5128	48.568	48.6215	48.6747	48.7279	48.7791	48.8264	48.8738	48.9212	48.9689	49.013	49.0551	49.0971	49.1403	49.1834	49.2245	49.2621	49.3	49.338	49.376	49.4139	49.4516	49.4839	49.5161	49.5483	49.5806
879	46.4495	46.5968	46.7364	46.8687	46.9935	47.1157	47.2288	47.342	47.4507	47.5578	47.6649	47.7361	47.8073	47.8782	47.9471	48.0159	48.0834	48.1473	48.2111	48.2753	48.3351	48.3938	48.4526	48.5114	48.5667	48.6202	48.6734	48.7266	48.7778	48.8251	48.8725	48.9199	48.9676	49.0117	49.0538	49.0959	49.139	49.1822	49.2232	49.2608	49.2988	49.3368	49.3747	49.4127	49.4504	49.4827	49.5149	49.5472	49.5794
880	46.4483	46.5956	46.7352	46.8675	46.9923	47.1144	47.2275	47.3407	47.4494	47.5565	47.6636	47.7348	47.806	47.8769	47.9458	48.0146	48.0821	48.1459	48.2098	48.274	48.3337	48.3925	48.4513	48.5101	48.5654	48.6189	48.6721	48.7253	48.7765	48.8238	48.8712	48.9186	48.9663	49.0104	49.0525	49.0946	49.1378	49.1809	49.222	49.2596	49.2976	49.3355	49.3735	49.4115	49.4492	49.4815	49.5137	49.546	49.5782
881	46.447	46.5943	46.7339	46.8662	46.991	47.1131	47.2262	47.3394	47.4482	47.5552	47.6623	47.7335	47.8047	47.8756	47.9445	48.0133	48.0808	48.1446	48.2085	48.2727	48.3324	48.3912	48.45	48.5088	48.5641	48.6176	48.6708	48.724	48.7752	48.8226	48.8699	48.9173	48.965	49.0091	49.0512	49.0934	49.1365	49.1797	49.2207	49.2583	49.2963	49.3343	49.3723	49.4103	49.448	49.4803	49.5125	49.5448	49.577
882	46.4458	46.5931	46.7327	46.8649	46.9897	47.1119	47.2249	47.3381	47.4469	47.5539	47.661	47.7322	47.8034	47.8743	47.9432	48.012	48.0795	48.1433	48.2072	48.2714	48.3311	48.3899	48.4487	48.5075	48.5628	48.6163	48.6695	48.7227	48.7739	48.8213	48.8687	48.916	48.9638	49.0079	49.05	49.0921	49.1353	49.1784	49.2195	49.2571	49.2951	49.3331	49.3711	49.4091	49.4468	49.4791	49.5113	49.5436	49.5759
883	46.4446	46.5919	46.7314	46.8637	46.9885	47.1106	47.2236	47.3368	47.4456	47.5526	47.6597	47.7309	47.8021	47.873	47.9418	48.0107	48.0782	48.142	48.2059	48.2701	48.3298	48.3886	48.4474	48.5062	48.5615	48.615	48.6682	48.7214	48.7726	48.82	48.8674	48.9148	48.9625	49.0066	49.0487	49.0908	49.134	49.1772	49.2182	49.2559	49.2939	49.3319	49.3698	49.4078	49.4456	49.4779	49.5101	49.5424	49.5747
884	46.4433	46.5906	46.7302	46.8624	46.9872	47.1093	47.2224	47.3355	47.4443	47.5513	47.6584	47.7296	47.8008	47.8717	47.9405	48.0094	48.0769	48.1407	48.2045	48.2688	48.3285	48.3873	48.4461	48.5049	48.5602	48.6137	48.6669	48.7201	48.7713	48.8187	48.8661	48.9135	48.9612	49.0053	49.0474	49.0896	49.1327	49.1759	49.217	49.2546	49.2926	49.3306	49.3686	49.4066	49.4444	49.4767	49.5089	49.5412	49.5735
885	46.4421	46.5894	46.7289	46.8612	46.9859	47.1081	47.2211	47.3342	47.443	47.55	47.6571	47.7283	47.7995	47.8704	47.9392	48.0081	48.0755	48.1394	48.2032	48.2675	48.3272	48.386	48.4448	48.5036	48.5589	48.6124	48.6656	48.7188	48.77	48.8174	48.8648	48.9122	48.9599	49.004	49.0462	49.0883	49.1315	49.1747	49.2157	49.2534	49.2914	49.3294	49.3674	49.4054	49.4432	49.4755	49.5077	49.54	49.5723
886	46.4409	46.5881	46.7277	46.8599	46.9847	47.1068	47.2198	47.333	47.4417	47.5487	47.6558	47.727	47.7982	47.8691	47.9379	48.0068	48.0742	48.1381	48.2019	48.2661	48.3259	48.3847	48.4435	48.5023	48.5576	48.6111	48.6643	48.7175	48.7687	48.8161	48.8635	48.9109	48.9587	49.0028	49.0449	49.087	49.1302	49.1734	49.2145	49.2521	49.2901	49.3282	49.3662	49.4042	49.442	49.4742	49.5065	49.5388	49.5711
887	46.4397	46.5869	46.7264	46.8586	46.9834	47.1055	47.2185	47.3317	47.4404	47.5474	47.6545	47.7257	47.7969	47.8677	47.9366	48.0055	48.0729	48.1368	48.2006	48.2648	48.3246	48.3834	48.4422	48.501	48.5563	48.6098	48.663	48.7162	48.7674	48.8148	48.8622	48.9096	48.9574	49.0015	49.0436	49.0858	49.129	49.1721	49.2132	49.2509	49.2889	49.3269	49.365	49.403	49.4407	49.473	49.5053	49.5377	49.57
888	46.4384	46.5857	46.7252	46.8574	46.9821	47.1042	47.2172	47.3304	47.4391	47.5461	47.6532	47.7244	47.7956	47.8664	47.9353	48.0042	48.0716	48.1355	48.1993	48.2635	48.3232	48.3821	48.4409	48.4997	48.555	48.6085	48.6617	48.7149	48.7661	48.8135	48.8609	48.9083	48.9561	49.0002	49.0424	49.0845	49.1277	49.1709	49.212	49.2496	49.2877	49.3257	49.3637	49.4018	49.4395	49.4718	49.5042	49.5365	49.5688
889	46.4372	46.5844	46.7239	46.8561	46.9809	47.103	47.216	47.3291	47.4378	47.5448	47.6519	47.7231	47.7943	47.8651	47.934	48.0028	48.0703	48.1341	48.198	48.2622	48.3219	48.3807	48.4396	48.4984	48.5537	48.6071	48.6604	48.7136	48.7648	48.8122	48.8596	48.9071	48.9548	48.9989	49.0411	49.0832	49.1264	49.1696	49.2107	49.2484	49.2864	49.3245	49.3625	49.4005	49.4383	49.4706	49.503	49.5353	49.5676
890	46.436	46.5832	46.7227	46.8549	46.9796	47.1017	47.2147	47.3278	47.4365	47.5435	47.6506	47.7218	47.793	47.8638	47.9327	48.0015	48.069	48.1328	48.1967	48.2609	48.3206	48.3794	48.4382	48.4971	48.5523	48.6058	48.6591	48.7123	48.7635	48.8109	48.8584	48.9058	48.9535	48.9977	49.0398	49.082	49.1252	49.1684	49.2095	49.2472	49.2852	49.3232	49.3613	49.3993	49.4371	49.4694	49.5018	49.5341	49.5664
891	46.4347	46.5819	46.7214	46.8536	46.9783	47.1004	47.2134	47.3265	47.4352	47.5423	47.6493	47.7205	47.7917	47.8625	47.9314	48.0002	48.0677	48.1315	48.1954	48.2596	48.3193	48.3781	48.4369	48.4958	48.551	48.6045	48.6578	48.711	48.7622	48.8096	48.8571	48.9045	48.9523	48.9964	49.0386	49.0807	49.1239	49.1671	49.2082	49.2459	49.284	49.322	49.3601	49.3981	49.4359	49.4682	49.5006	49.5329	49.5652
892	46.4335	46.5807	46.7202	46.8524	46.9771	47.0991	47.2121	47.3252	47.434	47.541	47.648	47.7192	47.7904	47.8612	47.9301	47.9989	48.0664	48.1302	48.194	48.2583	48.318	48.3768	48.4356	48.4944	48.5497	48.6032	48.6565	48.7097	48.7609	48.8084	48.8558	48.9032	48.951	48.9951	49.0373	49.0794	49.1227	49.1659	49.207	49.2447	49.2827	49.3208	49.3588	49.3969	49.4347	49.467	49.4994	49.5317	49.5641
893	46.4323	46.5795	46.7189	46.8511	46.9758	47.0979	47.2108	47.324	47.4327	47.5397	47.6467	47.7179	47.7891	47.8599	47.9287	47.9976	48.0651	48.1289	48.1927	48.257	48.3167	48.3755	48.4343	48.4931	48.5484	48.6019	48.6552	48.7084	48.7596	48.8071	48.8545	48.9019	48.9497	48.9938	49.036	49.0782	49.1214	49.1646	49.2057	49.2434	49.2815	49.3196	49.3576	49.3957	49.4335	49.4658	49.4982	49.5305	49.5629
894	46.431	46.5782	46.7177	46.8498	46.9745	47.0966	47.2096	47.3227	47.4314	47.5384	47.6454	47.7166	47.7878	47.8586	47.9274	47.9963	48.0637	48.1276	48.1914	48.2556	48.3154	48.3742	48.433	48.4918	48.5471	48.6006	48.6539	48.7071	48.7583	48.8058	48.8532	48.9006	48.9484	48.9926	49.0347	49.0769	49.1201	49.1634	49.2045	49.2422	49.2803	49.3183	49.3564	49.3945	49.4323	49.4646	49.497	49.5293	49.5617
895	46.4298	46.577	46.7164	46.8486	46.9733	47.0953	47.2083	47.3214	47.4301	47.5371	47.6441	47.7153	47.7864	47.8573	47.9261	47.995	48.0624	48.1263	48.1901	48.2543	48.3141	48.3729	48.4317	48.4905	48.5458	48.5993	48.6526	48.7058	48.757	48.8045	48.8519	48.8994	48.9471	48.9913	49.0335	49.0757	49.1189	49.1621	49.2032	49.2409	49.279	49.3171	49.3552	49.3932	49.4311	49.4634	49.4958	49.5281	49.5605
896	46.4286	46.5757	46.7152	46.8473	46.972	47.094	47.207	47.3201	47.4288	47.5358	47.6428	47.7139	47.7851	47.856	47.9248	47.9937	48.0611	48.125	48.1888	48.253	48.3128	48.3716	48.4304	48.4892	48.5445	48.598	48.6513	48.7045	48.7558	48.8032	48.8506	48.8981	48.9459	48.99	49.0322	49.0744	49.1176	49.1609	49.202	49.2397	49.2778	49.3159	49.3539	49.392	49.4298	49.4622	49.4946	49.527	49.5593
897	46.4274	46.5745	46.7139	46.8461	46.9707	47.0928	47.2057	47.3188	47.4275	47.5345	47.6415	47.7126	47.7838	47.8547	47.9235	47.9924	48.0598	48.1236	48.1875	48.2517	48.3114	48.3703	48.4291	48.4879	48.5432	48.5967	48.65	48.7032	48.7545	48.8019	48.8494	48.8968	48.9446	48.9887	49.0309	49.0731	49.1164	49.1596	49.2007	49.2385	49.2765	49.3146	49.3527	49.3908	49.4286	49.461	49.4934	49.5258	49.5582
898	46.4261	46.5733	46.7127	46.8448	46.9695	47.0915	47.2045	47.3175	47.4262	47.5332	47.6401	47.7113	47.7825	47.8534	47.9222	47.991	48.0585	48.1223	48.1862	48.2504	48.3101	48.369	48.4278	48.4866	48.5419	48.5954	48.6487	48.7019	48.7532	48.8006	48.8481	48.8955	48.9433	48.9875	49.0297	49.0719	49.1151	49.1584	49.1995	49.2372	49.2753	49.3134	49.3515	49.3896	49.4274	49.4598	49.4922	49.5246	49.557
899	46.4249	46.572	46.7114	46.8435	46.9682	47.0902	47.2032	47.3163	47.4249	47.5319	47.6388	47.71	47.7812	47.852	47.9209	47.9897	48.0572	48.121	48.1849	48.2491	48.3088	48.3676	48.4265	48.4853	48.5406	48.5941	48.6474	48.7006	48.7519	48.7993	48.8468	48.8942	48.942	48.9862	49.0284	49.0706	49.1138	49.1571	49.1982	49.236	49.2741	49.3122	49.3503	49.3884	49.4262	49.4586	49.491	49.5234	49.5558
900	46.4237	46.5708	46.7102	46.8423	46.9669	47.089	47.2019	47.315	47.4236	47.5306	47.6375	47.7087	47.7799	47.8507	47.9196	47.9884	48.0559	48.1197	48.1835	48.2478	48.3075	48.3663	48.4252	48.484	48.5393	48.5928	48.6461	48.6993	48.7506	48.798	48.8455	48.8929	48.9407	48.9849	49.0271	49.0693	49.1126	49.1558	49.197	49.2347	49.2728	49.3109	49.3491	49.3872	49.425	49.4574	49.4898	49.5222	49.5546
901	46.4224	46.5695	46.7089	46.841	46.9657	47.0877	47.2006	47.3137	47.4223	47.5293	47.6362	47.7074	47.7786	47.8494	47.9183	47.9871	48.0546	48.1184	48.1822	48.2465	48.3062	48.365	48.4239	48.4827	48.538	48.5915	48.6448	48.698	48.7493	48.7967	48.8442	48.8917	48.9395	48.9837	49.0259	49.0681	49.1113	49.1546	49.1957	49.2335	49.2716	49.3097	49.3478	49.3859	49.4238	49.4562	49.4886	49.521	49.5534
902	46.4212	46.5683	46.7077	46.8398	46.9644	47.0864	47.1993	47.3124	47.421	47.528	47.6349	47.7061	47.7773	47.8481	47.917	47.9858	48.0532	48.1171	48.1809	48.2451	48.3049	48.3637	48.4225	48.4814	48.5367	48.5902	48.6435	48.6967	48.748	48.7954	48.8429	48.8904	48.9382	48.9824	49.0246	49.0668	49.1101	49.1533	49.1945	49.2322	49.2704	49.3085	49.3466	49.3847	49.4226	49.455	49.4874	49.5198	49.5522
903	46.42	46.5671	46.7064	46.8385	46.9631	47.0851	47.1981	47.3111	47.4198	47.5267	47.6336	47.7048	47.776	47.8468	47.9156	47.9845	48.0519	48.1158	48.1796	48.2438	48.3036	48.3624	48.4212	48.4801	48.5354	48.5889	48.6422	48.6954	48.7467	48.7942	48.8416	48.8891	48.9369	48.9811	49.0233	49.0655	49.1088	49.1521	49.1932	49.231	49.2691	49.3073	49.3454	49.3835	49.4214	49.4538	49.4862	49.5186	49.5511
904	46.4187	46.5658	46.7052	46.8373	46.9619	47.0839	47.1968	47.3098	47.4185	47.5254	47.6323	47.7035	47.7747	47.8455	47.9143	47.9832	48.0506	48.1145	48.1783	48.2425	48.3023	48.3611	48.4199	48.4788	48.5341	48.5876	48.6409	48.6941	48.7454	48.7929	48.8403	48.8878	48.9356	48.9798	49.022	49.0643	49.1075	49.1508	49.192	49.2298	49.2679	49.306	49.3442	49.3823	49.4202	49.4526	49.485	49.5175	49.5499
905	46.4175	46.5646	46.7039	46.836	46.9606	47.0826	47.1955	47.3085	47.4172	47.5241	47.631	47.7022	47.7734	47.8442	47.913	47.9819	48.0493	48.1131	48.177	48.2412	48.301	48.3598	48.4186	48.4774	48.5328	48.5863	48.6396	48.6928	48.7441	48.7916	48.8391	48.8865	48.9343	48.9786	49.0208	49.063	49.1063	49.1496	49.1907	49.2285	49.2667	49.3048	49.3429	49.3811	49.419	49.4514	49.4838	49.5163	49.5487
906	46.4163	46.5633	46.7027	46.8347	46.9593	47.0813	47.1942	47.3073	47.4159	47.5228	47.6297	47.7009	47.7721	47.8429	47.9117	47.9806	48.048	48.1118	48.1757	48.2399	48.2996	48.3585	48.4173	48.4761	48.5315	48.585	48.6383	48.6915	48.7428	48.7903	48.8378	48.8852	48.9331	48.9773	49.0195	49.0617	49.105	49.1483	49.1895	49.2273	49.2654	49.3036	49.3417	49.3799	49.4177	49.4502	49.4826	49.5151	49.5475
907	46.415	46.5621	46.7014	46.8335	46.9581	47.08	47.1929	47.306	47.4146	47.5215	47.6284	47.6996	47.7708	47.8416	47.9104	47.9792	48.0467	48.1105	48.1744	48.2386	48.2983	48.3572	48.416	48.4748	48.5302	48.5837	48.637	48.6902	48.7415	48.789	48.8365	48.884	48.9318	48.976	49.0182	49.0605	49.1038	49.1471	49.1882	49.226	49.2642	49.3023	49.3405	49.3786	49.4165	49.449	49.4814	49.5139	49.5463
908	46.4138	46.5608	46.7002	46.8322	46.9568	47.0788	47.1917	47.3047	47.4133	47.5202	47.6271	47.6983	47.7695	47.8403	47.9091	47.9779	48.0454	48.1092	48.173	48.2373	48.297	48.3559	48.4147	48.4735	48.5288	48.5824	48.6357	48.6889	48.7402	48.7877	48.8352	48.8827	48.9305	48.9747	49.017	49.0592	49.1025	49.1458	49.187	49.2248	49.263	49.3011	49.3393	49.3774	49.4153	49.4478	49.4802	49.5127	49.5452
909	46.4126	46.5596	46.6989	46.831	46.9555	47.0775	47.1904	47.3034	47.412	47.5189	47.6258	47.697	47.7682	47.839	47.9078	47.9766	48.0441	48.1079	48.1717	48.236	48.2957	48.3545	48.4134	48.4722	48.5275	48.5811	48.6344	48.6876	48.7389	48.7864	48.8339	48.8814	48.9292	48.9735	49.0157	49.0579	49.1013	49.1446	49.1857	49.2236	49.2617	49.2999	49.338	49.3762	49.4141	49.4466	49.479	49.5115	49.544
910	46.4114	46.5584	46.6977	46.8297	46.9543	47.0762	47.1891	47.3021	47.4107	47.5176	47.6245	47.6957	47.7669	47.8377	47.9065	47.9753	48.0427	48.1066	48.1704	48.2346	48.2944	48.3532	48.4121	48.4709	48.5262	48.5798	48.6331	48.6863	48.7376	48.7851	48.8326	48.8801	48.9279	48.9722	49.0144	49.0567	49.1	49.1433	49.1845	49.2223	49.2605	49.2987	49.3368	49.375	49.4129	49.4454	49.4779	49.5103	49.5428
911	46.4101	46.5571	46.6964	46.8284	46.953	47.075	47.1878	47.3008	47.4094	47.5163	47.6232	47.6944	47.7656	47.8363	47.9052	47.974	48.0414	48.1053	48.1691	48.2333	48.2931	48.3519	48.4108	48.4696	48.5249	48.5785	48.6318	48.685	48.7363	48.7838	48.8313	48.8788	48.9267	48.9709	49.0132	49.0554	49.0987	49.142	49.1832	49.2211	49.2592	49.2974	49.3356	49.3738	49.4117	49.4442	49.4767	49.5091	49.5416
912	46.4089	46.5559	46.6952	46.8272	46.9517	47.0737	47.1865	47.2995	47.4081	47.515	47.6219	47.6931	47.7642	47.835	47.9039	47.9727	48.0401	48.104	48.1678	48.232	48.2918	48.3506	48.4095	48.4683	48.5236	48.5772	48.6305	48.6837	48.735	48.7825	48.83	48.8775	48.9254	48.9696	49.0119	49.0542	49.0975	49.1408	49.182	49.2198	49.258	49.2962	49.3344	49.3726	49.4105	49.443	49.4755	49.508	49.5404
913	46.4077	46.5546	46.6939	46.8259	46.9505	47.0724	47.1853	47.2983	47.4068	47.5137	47.6206	47.6918	47.7629	47.8337	47.9026	47.9714	48.0388	48.1026	48.1665	48.2307	48.2905	48.3493	48.4081	48.467	48.5223	48.5759	48.6292	48.6824	48.7337	48.7813	48.8288	48.8763	48.9241	48.9684	49.0106	49.0529	49.0962	49.1395	49.1808	49.2186	49.2568	49.295	49.3332	49.3713	49.4093	49.4418	49.4743	49.5068	49.5393
914	46.4064	46.5534	46.6927	46.8247	46.9492	47.0711	47.184	47.297	47.4056	47.5124	47.6193	47.6905	47.7616	47.8324	47.9012	47.9701	48.0375	48.1013	48.1652	48.2294	48.2891	48.348	48.4068	48.4657	48.521	48.5746	48.6279	48.6811	48.7324	48.78	48.8275	48.875	48.9228	48.9671	49.0094	49.0516	49.095	49.1383	49.1795	49.2173	49.2555	49.2937	49.3319	49.3701	49.4081	49.4406	49.4731	49.5056	49.5381
915	46.4052	46.5522	46.6914	46.8234	46.9479	47.0699	47.1827	47.2957	47.4043	47.5111	47.618	47.6892	47.7603	47.8311	47.8999	47.9688	48.0362	48.1	48.1639	48.2281	48.2878	48.3467	48.4055	48.4644	48.5197	48.5733	48.6266	48.6798	48.7312	48.7787	48.8262	48.8737	48.9216	48.9658	49.0081	49.0504	49.0937	49.137	49.1783	49.2161	49.2543	49.2925	49.3307	49.3689	49.4069	49.4394	49.4719	49.5044	49.5369
916	46.404	46.5509	46.6902	46.8222	46.9467	47.0686	47.1814	47.2944	47.403	47.5099	47.6167	47.6879	47.759	47.8298	47.8986	47.9674	48.0349	48.0987	48.1625	48.2268	48.2865	48.3454	48.4042	48.4631	48.5184	48.572	48.6253	48.6785	48.7299	48.7774	48.8249	48.8724	48.9203	48.9645	49.0068	49.0491	49.0924	49.1358	49.177	49.2149	49.2531	49.2913	49.3295	49.3677	49.4056	49.4382	49.4707	49.5032	49.5357
917	46.4027	46.5497	46.6889	46.8209	46.9454	47.0673	47.1801	47.2931	47.4017	47.5086	47.6154	47.6866	47.7577	47.8285	47.8973	47.9661	48.0336	48.0974	48.1612	48.2255	48.2852	48.3441	48.4029	48.4618	48.5171	48.5707	48.624	48.6773	48.7286	48.7761	48.8236	48.8711	48.919	48.9633	49.0055	49.0478	49.0912	49.1345	49.1758	49.2136	49.2518	49.29	49.3283	49.3665	49.4044	49.437	49.4695	49.502	49.5345
918	46.4015	46.5484	46.6877	46.8196	46.9442	47.066	47.1789	47.2918	47.4004	47.5073	47.6141	47.6853	47.7564	47.8272	47.896	47.9648	48.0323	48.0961	48.1599	48.2241	48.2839	48.3428	48.4016	48.4604	48.5158	48.5694	48.6227	48.676	48.7273	48.7748	48.8223	48.8698	48.9177	48.962	49.0043	49.0466	49.0899	49.1333	49.1745	49.2124	49.2506	49.2888	49.327	49.3653	49.4032	49.4358	49.4683	49.5008	49.5334
919	46.4003	46.5472	46.6864	46.8184	46.9429	47.0648	47.1776	47.2905	47.3991	47.506	47.6128	47.684	47.7551	47.8259	47.8947	47.9635	48.0309	48.0948	48.1586	48.2228	48.2826	48.3414	48.4003	48.4591	48.5145	48.5681	48.6214	48.6747	48.726	48.7735	48.821	48.8686	48.9164	48.9607	49.003	49.0453	49.0887	49.132	49.1733	49.2111	49.2494	49.2876	49.3258	49.364	49.402	49.4346	49.4671	49.4996	49.5322
920	46.3991	46.546	46.6852	46.8171	46.9416	47.0635	47.1763	47.2893	47.3978	47.5047	47.6115	47.6827	47.7538	47.8246	47.8934	47.9622	48.0296	48.0935	48.1573	48.2215	48.2813	48.3401	48.399	48.4578	48.5132	48.5667	48.6201	48.6734	48.7247	48.7722	48.8197	48.8673	48.9152	48.9594	49.0017	49.044	49.0874	49.1308	49.172	49.2099	49.2481	49.2864	49.3246	49.3628	49.4008	49.4334	49.4659	49.4984	49.531
921	46.3978	46.5447	46.6839	46.8159	46.9404	47.0622	47.175	47.288	47.3965	47.5034	47.6102	47.6814	47.7525	47.8233	47.8921	47.9609	48.0283	48.0922	48.156	48.2202	48.28	48.3388	48.3977	48.4565	48.5119	48.5654	48.6188	48.6721	48.7234	48.7709	48.8185	48.866	48.9139	48.9582	49.0005	49.0428	49.0861	49.1295	49.1708	49.2086	49.2469	49.2851	49.3234	49.3616	49.3996	49.4322	49.4647	49.4973	49.5298
922	46.3966	46.5435	46.6827	46.8146	46.9391	47.0609	47.1737	47.2867	47.3952	47.5021	47.6089	47.6801	47.7512	47.822	47.8908	47.9596	48.027	48.0908	48.1547	48.2189	48.2787	48.3375	48.3964	48.4552	48.5106	48.5641	48.6175	48.6708	48.7221	48.7696	48.8172	48.8647	48.9126	48.9569	48.9992	49.0415	49.0849	49.1283	49.1695	49.2074	49.2456	49.2839	49.3221	49.3604	49.3984	49.4309	49.4635	49.4961	49.5286
923	46.3954	46.5422	46.6814	46.8133	46.9378	47.0597	47.1725	47.2854	47.3939	47.5008	47.6076	47.6788	47.7499	47.8206	47.8895	47.9583	48.0257	48.0895	48.1534	48.2176	48.2773	48.3362	48.3951	48.4539	48.5093	48.5628	48.6162	48.6695	48.7208	48.7683	48.8159	48.8634	48.9113	48.9556	48.9979	49.0402	49.0836	49.127	49.1683	49.2062	49.2444	49.2827	49.3209	49.3592	49.3972	49.4297	49.4623	49.4949	49.5275
924	46.3941	46.541	46.6802	46.8121	46.9366	47.0584	47.1712	47.2841	47.3926	47.4995	47.6063	47.6775	47.7486	47.8193	47.8881	47.957	48.0244	48.0882	48.152	48.2163	48.276	48.3349	48.3937	48.4526	48.508	48.5615	48.6149	48.6682	48.7195	48.7671	48.8146	48.8621	48.91	48.9543	48.9967	49.039	49.0824	49.1257	49.167	49.2049	49.2432	49.2814	49.3197	49.358	49.396	49.4285	49.4611	49.4937	49.5263
925	46.3929	46.5398	46.6789	46.8108	46.9353	47.0571	47.1699	47.2828	47.3914	47.4982	47.605	47.6761	47.7473	47.818	47.8868	47.9556	48.0231	48.0869	48.1507	48.215	48.2747	48.3336	48.3924	48.4513	48.5067	48.5602	48.6136	48.6669	48.7182	48.7658	48.8133	48.8609	48.9088	48.9531	48.9954	49.0377	49.0811	49.1245	49.1658	49.2037	49.2419	49.2802	49.3185	49.3567	49.3948	49.4273	49.4599	49.4925	49.5251
926	46.3917	46.5385	46.6777	46.8096	46.934	47.0559	47.1686	47.2815	47.3901	47.4969	47.6037	47.6748	47.746	47.8167	47.8855	47.9543	48.0218	48.0856	48.1494	48.2136	48.2734	48.3323	48.3911	48.45	48.5053	48.5589	48.6122	48.6656	48.7169	48.7645	48.812	48.8596	48.9075	48.9518	48.9941	49.0365	49.0798	49.1232	49.1645	49.2024	49.2407	49.279	49.3173	49.3555	49.3935	49.4261	49.4587	49.4913	49.5239
927	46.3904	46.5373	46.6764	46.8083	46.9328	47.0546	47.1674	47.2803	47.3888	47.4956	47.6024	47.6735	47.7447	47.8154	47.8842	47.953	48.0204	48.0843	48.1481	48.2123	48.2721	48.331	48.3898	48.4487	48.504	48.5576	48.6109	48.6643	48.7156	48.7632	48.8107	48.8583	48.9062	48.9505	48.9928	49.0352	49.0786	49.122	49.1633	49.2012	49.2395	49.2778	49.316	49.3543	49.3923	49.4249	49.4575	49.4901	49.5227
928	46.3892	46.536	46.6752	46.8071	46.9315	47.0533	47.1661	47.279	47.3875	47.4943	47.6011	47.6722	47.7434	47.8141	47.8829	47.9517	48.0191	48.083	48.1468	48.211	48.2708	48.3296	48.3885	48.4474	48.5027	48.5563	48.6096	48.663	48.7143	48.7619	48.8095	48.857	48.9049	48.9492	48.9916	49.0339	49.0773	49.1207	49.162	49.1999	49.2382	49.2765	49.3148	49.3531	49.3911	49.4237	49.4563	49.4889	49.5215
929	46.388	46.5348	46.6739	46.8058	46.9302	47.052	47.1648	47.2777	47.3862	47.493	47.5998	47.6709	47.742	47.8128	47.8816	47.9504	48.0178	48.0817	48.1455	48.2097	48.2695	48.3283	48.3872	48.4461	48.5014	48.555	48.6083	48.6617	48.713	48.7606	48.8082	48.8557	48.9036	48.948	48.9903	49.0327	49.0761	49.1195	49.1608	49.1987	49.237	49.2753	49.3136	49.3519	49.3899	49.4225	49.4551	49.4878	49.5204
930	46.3867	46.5336	46.6727	46.8045	46.929	47.0508	47.1635	47.2764	47.3849	47.4917	47.5985	47.6696	47.7407	47.8115	47.8803	47.9491	48.0165	48.0803	48.1442	48.2084	48.2682	48.327	48.3859	48.4448	48.5001	48.5537	48.607	48.6604	48.7117	48.7593	48.8069	48.8544	48.9024	48.9467	48.989	49.0314	49.0748	49.1182	49.1595	49.1975	49.2358	49.2741	49.3124	49.3507	49.3887	49.4213	49.4539	49.4866	49.5192
931	46.3855	46.5323	46.6714	46.8033	46.9277	47.0495	47.1622	47.2751	47.3836	47.4904	47.5972	47.6683	47.7394	47.8102	47.879	47.9478	48.0152	48.079	48.1429	48.2071	48.2669	48.3257	48.3846	48.4434	48.4988	48.5524	48.6057	48.6591	48.7104	48.758	48.8056	48.8532	48.9011	48.9454	48.9878	49.0301	49.0735	49.117	49.1583	49.1962	49.2345	49.2728	49.3111	49.3494	49.3875	49.4201	49.4528	49.4854	49.518
932	46.3843	46.5311	46.6702	46.802	46.9264	47.0482	47.161	47.2738	47.3823	47.4891	47.5959	47.667	47.7381	47.8089	47.8777	47.9465	48.0139	48.0777	48.1415	48.2058	48.2655	48.3244	48.3833	48.4421	48.4975	48.5511	48.6044	48.6578	48.7091	48.7567	48.8043	48.8519	48.8998	48.9441	48.9865	49.0289	49.0723	49.1157	49.157	49.195	49.2333	49.2716	49.3099	49.3482	49.3863	49.4189	49.4516	49.4842	49.5168
933	46.3831	46.5298	46.6689	46.8008	46.9252	47.0469	47.1597	47.2725	47.381	47.4878	47.5946	47.6657	47.7368	47.8076	47.8764	47.9452	48.0126	48.0764	48.1402	48.2045	48.2642	48.3231	48.382	48.4408	48.4962	48.5498	48.6031	48.6565	48.7079	48.7554	48.803	48.8506	48.8985	48.9429	48.9852	49.0276	49.071	49.1145	49.1558	49.1937	49.2321	49.2704	49.3087	49.347	49.3851	49.4177	49.4504	49.483	49.5156
934	46.3818	46.5286	46.6677	46.7995	46.9239	47.0457	47.1584	47.2713	47.3797	47.4865	47.5933	47.6644	47.7355	47.8063	47.8751	47.9438	48.0113	48.0751	48.1389	48.2031	48.2629	48.3218	48.3807	48.4395	48.4949	48.5485	48.6018	48.6552	48.7066	48.7541	48.8017	48.8493	48.8972	48.9416	48.984	49.0263	49.0698	49.1132	49.1545	49.1925	49.2308	49.2691	49.3075	49.3458	49.3839	49.4165	49.4492	49.4818	49.5145
935	46.3806	46.5274	46.6664	46.7982	46.9226	47.0444	47.1571	47.27	47.3784	47.4852	47.592	47.6631	47.7342	47.8049	47.8737	47.9425	48.0099	48.0738	48.1376	48.2018	48.2616	48.3205	48.3793	48.4382	48.4936	48.5472	48.6005	48.6539	48.7053	48.7529	48.8004	48.848	48.896	48.9403	48.9827	49.0251	49.0685	49.1119	49.1533	49.1912	49.2296	49.2679	49.3062	49.3446	49.3827	49.4153	49.448	49.4806	49.5133
936	46.3794	46.5261	46.6652	46.797	46.9214	47.0431	47.1558	47.2687	47.3772	47.4839	47.5907	47.6618	47.7329	47.8036	47.8724	47.9412	48.0086	48.0725	48.1363	48.2005	48.2603	48.3192	48.378	48.4369	48.4923	48.5459	48.5992	48.6526	48.704	48.7516	48.7992	48.8467	48.8947	48.939	48.9814	49.0238	49.0673	49.1107	49.152	49.19	49.2283	49.2667	49.305	49.3434	49.3814	49.4141	49.4468	49.4794	49.5121
937	46.3781	46.5249	46.6639	46.7957	46.9201	47.0418	47.1546	47.2674	47.3759	47.4826	47.5894	47.6605	47.7316	47.8023	47.8711	47.9399	48.0073	48.0712	48.135	48.1992	48.259	48.3179	48.3767	48.4356	48.491	48.5446	48.5979	48.6513	48.7027	48.7503	48.7979	48.8455	48.8934	48.9378	48.9802	49.0225	49.066	49.1094	49.1508	49.1888	49.2271	49.2655	49.3038	49.3421	49.3802	49.4129	49.4456	49.4783	49.5109
938	46.3769	46.5236	46.6627	46.7945	46.9188	47.0406	47.1533	47.2661	47.3746	47.4813	47.5881	47.6592	47.7303	47.801	47.8698	47.9386	48.006	48.0698	48.1337	48.1979	48.2577	48.3165	48.3754	48.4343	48.4897	48.5433	48.5966	48.65	48.7014	48.749	48.7966	48.8442	48.8921	48.9365	48.9789	49.0213	49.0647	49.1082	49.1495	49.1875	49.2259	49.2642	49.3026	49.3409	49.379	49.4117	49.4444	49.4771	49.5097
939	46.3757	46.5224	46.6614	46.7932	46.9176	47.0393	47.152	47.2648	47.3733	47.48	47.5868	47.6579	47.729	47.7997	47.8685	47.9373	48.0047	48.0685	48.1324	48.1966	48.2564	48.3152	48.3741	48.433	48.4884	48.542	48.5953	48.6487	48.7001	48.7477	48.7953	48.8429	48.8908	48.9352	48.9776	49.02	49.0635	49.1069	49.1483	49.1863	49.2246	49.263	49.3014	49.3397	49.3778	49.4105	49.4432	49.4759	49.5086
940	46.3744	46.5212	46.6602	46.792	46.9163	47.038	47.1507	47.2635	47.372	47.4788	47.5855	47.6566	47.7277	47.7984	47.8672	47.936	48.0034	48.0672	48.1311	48.1953	48.2551	48.3139	48.3728	48.4317	48.4871	48.5407	48.594	48.6474	48.6988	48.7464	48.794	48.8416	48.8896	48.9339	48.9763	49.0188	49.0622	49.1057	49.147	49.185	49.2234	49.2618	49.3001	49.3385	49.3766	49.4093	49.442	49.4747	49.5074
941	46.3732	46.5199	46.6589	46.7907	46.915	47.0368	47.1494	47.2623	47.3707	47.4775	47.5842	47.6553	47.7264	47.7971	47.8659	47.9347	48.0021	48.0659	48.1297	48.194	48.2537	48.3126	48.3715	48.4304	48.4858	48.5394	48.5927	48.6461	48.6975	48.7451	48.7927	48.8403	48.8883	48.9327	48.9751	49.0175	49.061	49.1044	49.1458	49.1838	49.2222	49.2605	49.2989	49.3373	49.3754	49.4081	49.4408	49.4735	49.5062
942	46.372	46.5187	46.6577	46.7894	46.9138	47.0355	47.1482	47.261	47.3694	47.4762	47.5829	47.654	47.7251	47.7958	47.8646	47.9334	48.0008	48.0646	48.1284	48.1926	48.2524	48.3113	48.3702	48.4291	48.4845	48.5381	48.5914	48.6448	48.6962	48.7438	48.7914	48.839	48.887	48.9314	48.9738	49.0162	49.0597	49.1032	49.1445	49.1826	49.2209	49.2593	49.2977	49.3361	49.3742	49.4069	49.4396	49.4723	49.505
943	46.3708	46.5174	46.6564	46.7882	46.9125	47.0342	47.1469	47.2597	47.3681	47.4749	47.5816	47.6527	47.7238	47.7945	47.8633	47.932	47.9995	48.0633	48.1271	48.1913	48.2511	48.31	48.3689	48.4278	48.4831	48.5368	48.5901	48.6435	48.6949	48.7425	48.7901	48.8378	48.8857	48.9301	48.9725	49.015	49.0584	49.1019	49.1433	49.1813	49.2197	49.2581	49.2965	49.3348	49.373	49.4057	49.4384	49.4711	49.5038
944	46.3695	46.5162	46.6552	46.7869	46.9112	47.0329	47.1456	47.2584	47.3668	47.4736	47.5803	47.6514	47.7225	47.7932	47.862	47.9307	47.9981	48.062	48.1258	48.19	48.2498	48.3087	48.3676	48.4264	48.4818	48.5355	48.5888	48.6422	48.6936	48.7412	48.7889	48.8365	48.8844	48.9288	48.9713	49.0137	49.0572	49.1007	49.142	49.1801	49.2185	49.2568	49.2952	49.3336	49.3718	49.4045	49.4372	49.4699	49.5027
945	46.3683	46.515	46.6539	46.7857	46.91	47.0317	47.1443	47.2571	47.3655	47.4723	47.579	47.6501	47.7212	47.7919	47.8606	47.9294	47.9968	48.0607	48.1245	48.1887	48.2485	48.3074	48.3663	48.4251	48.4805	48.5342	48.5875	48.6409	48.6923	48.7399	48.7876	48.8352	48.8832	48.9276	48.97	49.0124	49.0559	49.0994	49.1408	49.1788	49.2172	49.2556	49.294	49.3324	49.3706	49.4033	49.436	49.4687	49.5015
946	46.3671	46.5137	46.6527	46.7844	46.9087	47.0304	47.143	47.2558	47.3642	47.471	47.5777	47.6488	47.7198	47.7906	47.8593	47.9281	47.9955	48.0593	48.1232	48.1874	48.2472	48.3061	48.3649	48.4238	48.4792	48.5329	48.5862	48.6396	48.691	48.7387	48.7863	48.8339	48.8819	48.9263	48.9687	49.0112	49.0547	49.0982	49.1395	49.1776	49.216	49.2544	49.2928	49.3312	49.3693	49.4021	49.4348	49.4676	49.5003
947	46.3658	46.5125	46.6514	46.7832	46.9074	47.0291	47.1418	47.2545	47.363	47.4697	47.5764	47.6475	47.7185	47.7892	47.858	47.9268	47.9942	48.058	48.1219	48.1861	48.2459	48.3048	48.3636	48.4225	48.4779	48.5316	48.5849	48.6383	48.6897	48.7374	48.785	48.8326	48.8806	48.925	48.9675	49.0099	49.0534	49.0969	49.1383	49.1763	49.2147	49.2532	49.2916	49.33	49.3681	49.4009	49.4336	49.4664	49.4991
948	46.3646	46.5112	46.6502	46.7819	46.9062	47.0278	47.1405	47.2533	47.3617	47.4684	47.5751	47.6462	47.7172	47.7879	47.8567	47.9255	47.9929	48.0567	48.1206	48.1848	48.2446	48.3034	48.3623	48.4212	48.4766	48.5303	48.5836	48.637	48.6884	48.7361	48.7837	48.8313	48.8793	48.9237	48.9662	49.0086	49.0521	49.0956	49.137	49.1751	49.2135	49.2519	49.2903	49.3288	49.3669	49.3997	49.4324	49.4652	49.4979
949	46.3634	46.51	46.6489	46.7806	46.9049	47.0266	47.1392	47.252	47.3604	47.4671	47.5738	47.6449	47.7159	47.7866	47.8554	47.9242	47.9916	48.0554	48.1192	48.1835	48.2432	48.3021	48.361	48.4199	48.4753	48.529	48.5823	48.6357	48.6871	48.7348	48.7824	48.8301	48.8781	48.9225	48.9649	49.0074	49.0509	49.0944	49.1358	49.1739	49.2123	49.2507	49.2891	49.3275	49.3657	49.3985	49.4312	49.464	49.4968
950	46.3621	46.5087	46.6477	46.7794	46.9036	47.0253	47.1379	47.2507	47.3591	47.4658	47.5725	47.6436	47.7146	47.7853	47.8541	47.9229	47.9903	48.0541	48.1179	48.1821	48.2419	48.3008	48.3597	48.4186	48.474	48.5277	48.581	48.6344	48.6858	48.7335	48.7811	48.8288	48.8768	48.9212	48.9637	49.0061	49.0496	49.0931	49.1346	49.1726	49.211	49.2495	49.2879	49.3263	49.3645	49.3973	49.43	49.4628	49.4956
951	46.361	46.5076	46.6466	46.7783	46.9025	47.0242	47.1368	47.2495	47.3579	47.4646	47.5713	47.6424	47.7135	47.7842	47.8529	47.9217	47.9891	48.0529	48.1168	48.181	48.2408	48.2997	48.3585	48.4174	48.4728	48.5265	48.5799	48.6333	48.6847	48.7323	48.78	48.8276	48.8756	48.9201	48.9625	49.005	49.0485	49.092	49.1334	49.1715	49.2099	49.2484	49.2868	49.3252	49.3634	49.3962	49.429	49.4617	49.4945
952	46.36	46.5066	46.6455	46.7772	46.9015	47.0231	47.1357	47.2485	47.3569	47.4636	47.5703	47.6413	47.7124	47.7831	47.8519	47.9206	47.988	48.0519	48.1157	48.1799	48.2397	48.2986	48.3575	48.4164	48.4718	48.5254	48.5788	48.6322	48.6836	48.7313	48.7789	48.8266	48.8746	48.919	48.9615	49.0039	49.0474	49.091	49.1324	49.1704	49.2089	49.2473	49.2858	49.3242	49.3624	49.3952	49.4279	49.4607	49.4935
953	46.359	46.5056	46.6445	46.7762	46.9005	47.0221	47.1347	47.2475	47.3558	47.4625	47.5692	47.6403	47.7113	47.782	47.8508	47.9196	47.987	48.0508	48.1146	48.1788	48.2386	48.2975	48.3564	48.4153	48.4707	48.5243	48.5777	48.6311	48.6825	48.7302	48.7778	48.8255	48.8735	48.9179	48.9604	49.0029	49.0464	49.0899	49.1313	49.1694	49.2078	49.2463	49.2847	49.3232	49.3614	49.3941	49.4269	49.4597	49.4925
954	46.358	46.5046	46.6435	46.7752	46.8994	47.0211	47.1337	47.2464	47.3548	47.4615	47.5682	47.6392	47.7103	47.781	47.8497	47.9185	47.9859	48.0497	48.1135	48.1777	48.2375	48.2964	48.3553	48.4142	48.4696	48.5233	48.5767	48.63	48.6815	48.7291	48.7768	48.8244	48.8724	48.9169	48.9593	49.0018	49.0453	49.0889	49.1303	49.1684	49.2068	49.2453	49.2837	49.3221	49.3603	49.3931	49.4259	49.4587	49.4915
955	46.3571	46.5036	46.6425	46.7742	46.8984	47.02	47.1326	47.2454	47.3537	47.4604	47.5671	47.6382	47.7092	47.7799	47.8487	47.9174	47.9848	48.0486	48.1125	48.1767	48.2365	48.2954	48.3542	48.4131	48.4685	48.5222	48.5756	48.629	48.6804	48.7281	48.7757	48.8234	48.8714	48.9158	48.9583	49.0008	49.0443	49.0878	49.1292	49.1673	49.2058	49.2442	49.2827	49.3211	49.3593	49.3921	49.4249	49.4577	49.4905
956	46.3561	46.5026	46.6415	46.7731	46.8974	47.019	47.1316	47.2443	47.3527	47.4594	47.566	47.6371	47.7081	47.7788	47.8476	47.9163	47.9837	48.0476	48.1114	48.1756	48.2354	48.2943	48.3532	48.4121	48.4675	48.5211	48.5745	48.6279	48.6793	48.727	48.7746	48.8223	48.8703	48.9147	48.9572	48.9997	49.0432	49.0868	49.1282	49.1663	49.2047	49.2432	49.2816	49.3201	49.3583	49.3911	49.4239	49.4567	49.4895
957	46.3551	46.5016	46.6405	46.7721	46.8963	47.018	47.1305	47.2433	47.3516	47.4583	47.565	47.636	47.7071	47.7778	47.8465	47.9153	47.9827	48.0465	48.1103	48.1745	48.2343	48.2932	48.3521	48.411	48.4664	48.52	48.5734	48.6268	48.6783	48.7259	48.7736	48.8212	48.8692	48.9137	48.9562	48.9986	49.0422	49.0857	49.1271	49.1652	49.2037	49.2422	49.2806	49.3191	49.3573	49.3901	49.4229	49.4557	49.4885
958	46.3541	46.5006	46.6395	46.7711	46.8953	47.0169	47.1295	47.2422	47.3506	47.4572	47.5639	47.635	47.706	47.7767	47.8454	47.9142	47.9816	48.0454	48.1092	48.1734	48.2332	48.2921	48.351	48.4099	48.4653	48.519	48.5724	48.6258	48.6772	48.7248	48.7725	48.8202	48.8682	48.9126	48.9551	48.9976	49.0411	49.0847	49.1261	49.1642	49.2027	49.2411	49.2796	49.318	49.3562	49.389	49.4219	49.4547	49.4875
959	46.3531	46.4996	46.6384	46.7701	46.8943	47.0159	47.1285	47.2412	47.3495	47.4562	47.5629	47.6339	47.7049	47.7756	47.8444	47.9131	47.9805	48.0443	48.1082	48.1724	48.2322	48.291	48.3499	48.4088	48.4642	48.5179	48.5713	48.6247	48.6761	48.7238	48.7714	48.8191	48.8671	48.9116	48.954	48.9965	49.0401	49.0836	49.1251	49.1632	49.2016	49.2401	49.2785	49.317	49.3552	49.388	49.4208	49.4537	49.4865
960	46.3521	46.4986	46.6374	46.7691	46.8933	47.0148	47.1274	47.2401	47.3485	47.4551	47.5618	47.6328	47.7039	47.7745	47.8433	47.9121	47.9794	48.0433	48.1071	48.1713	48.2311	48.29	48.3489	48.4078	48.4632	48.5168	48.5702	48.6236	48.675	48.7227	48.7704	48.818	48.8661	48.9105	48.953	48.9955	49.039	49.0826	49.124	49.1621	49.2006	49.239	49.2775	49.316	49.3542	49.387	49.4198	49.4526	49.4855
961	46.3511	46.4976	46.6364	46.768	46.8922	47.0138	47.1264	47.2391	47.3474	47.4541	47.5607	47.6318	47.7028	47.7735	47.8422	47.911	47.9784	48.0422	48.106	48.1702	48.23	48.2889	48.3478	48.4067	48.4621	48.5157	48.5691	48.6225	48.674	48.7216	48.7693	48.817	48.865	48.9094	48.9519	48.9944	49.038	49.0815	49.123	49.1611	49.1995	49.238	49.2765	49.315	49.3532	49.386	49.4188	49.4516	49.4845
962	46.3501	46.4966	46.6354	46.767	46.8912	47.0128	47.1253	47.238	47.3464	47.453	47.5597	47.6307	47.7017	47.7724	47.8412	47.9099	47.9773	48.0411	48.1049	48.1691	48.2289	48.2878	48.3467	48.4056	48.461	48.5147	48.5681	48.6215	48.6729	48.7206	48.7682	48.8159	48.8639	48.9084	48.9509	48.9934	49.0369	49.0805	49.1219	49.16	49.1985	49.237	49.2755	49.3139	49.3522	49.385	49.4178	49.4506	49.4834
963	46.3491	46.4956	46.6344	46.766	46.8902	47.0117	47.1243	47.237	47.3453	47.452	47.5586	47.6296	47.7007	47.7713	47.8401	47.9088	47.9762	48.04	48.1039	48.1681	48.2279	48.2867	48.3456	48.4045	48.4599	48.5136	48.567	48.6204	48.6718	48.7195	48.7672	48.8148	48.8629	48.9073	48.9498	48.9923	49.0359	49.0794	49.1209	49.159	49.1975	49.2359	49.2744	49.3129	49.3511	49.384	49.4168	49.4496	49.4824
964	46.3481	46.4945	46.6334	46.765	46.8891	47.0107	47.1233	47.2359	47.3443	47.4509	47.5576	47.6286	47.6996	47.7703	47.839	47.9078	47.9752	48.039	48.1028	48.167	48.2268	48.2857	48.3446	48.4034	48.4589	48.5125	48.5659	48.6193	48.6708	48.7184	48.7661	48.8138	48.8618	48.9063	48.9488	48.9913	49.0348	49.0784	49.1198	49.1579	49.1964	49.2349	49.2734	49.3119	49.3501	49.3829	49.4158	49.4486	49.4814
965	46.3471	46.4935	46.6323	46.7639	46.8881	47.0097	47.1222	47.2349	47.3432	47.4499	47.5565	47.6275	47.6985	47.7692	47.838	47.9067	47.9741	48.0379	48.1017	48.1659	48.2257	48.2846	48.3435	48.4024	48.4578	48.5114	48.5649	48.6183	48.6697	48.7174	48.765	48.8127	48.8607	48.9052	48.9477	48.9902	49.0338	49.0773	49.1188	49.1569	49.1954	49.2339	49.2724	49.3109	49.3491	49.3819	49.4148	49.4476	49.4804
966	46.3461	46.4925	46.6313	46.7629	46.8871	47.0086	47.1212	47.2339	47.3422	47.4488	47.5554	47.6265	47.6975	47.7681	47.8369	47.9056	47.973	48.0368	48.1006	48.1648	48.2246	48.2835	48.3424	48.4013	48.4567	48.5104	48.5638	48.6172	48.6686	48.7163	48.764	48.8117	48.8597	48.9041	48.9466	48.9891	49.0327	49.0763	49.1177	49.1559	49.1943	49.2328	49.2713	49.3098	49.3481	49.3809	49.4137	49.4466	49.4794
967	46.3451	46.4915	46.6303	46.7619	46.8861	47.0076	47.1201	47.2328	47.3411	47.4477	47.5544	47.6254	47.6964	47.7671	47.8358	47.9046	47.9719	48.0357	48.0996	48.1638	48.2236	48.2824	48.3413	48.4002	48.4556	48.5093	48.5627	48.6161	48.6676	48.7152	48.7629	48.8106	48.8586	48.9031	48.9456	48.9881	49.0317	49.0752	49.1167	49.1548	49.1933	49.2318	49.2703	49.3088	49.347	49.3799	49.4127	49.4456	49.4784
968	46.3441	46.4905	46.6293	46.7609	46.885	47.0066	47.1191	47.2318	47.3401	47.4467	47.5533	47.6243	47.6953	47.766	47.8347	47.9035	47.9709	48.0347	48.0985	48.1627	48.2225	48.2814	48.3403	48.3991	48.4546	48.5082	48.5616	48.615	48.6665	48.7142	48.7618	48.8095	48.8576	48.902	48.9445	48.987	49.0306	49.0742	49.1156	49.1538	49.1923	49.2308	49.2693	49.3078	49.346	49.3789	49.4117	49.4446	49.4774
969	46.3431	46.4895	46.6283	46.7598	46.884	47.0055	47.1181	47.2307	47.339	47.4456	47.5523	47.6233	47.6943	47.7649	47.8337	47.9024	47.9698	48.0336	48.0974	48.1616	48.2214	48.2803	48.3392	48.3981	48.4535	48.5071	48.5606	48.614	48.6654	48.7131	48.7608	48.8085	48.8565	48.901	48.9435	48.986	49.0296	49.0731	49.1146	49.1527	49.1912	49.2297	49.2682	49.3067	49.345	49.3778	49.4107	49.4436	49.4764
970	46.3421	46.4885	46.6273	46.7588	46.883	47.0045	47.117	47.2297	47.338	47.4446	47.5512	47.6222	47.6932	47.7639	47.8326	47.9013	47.9687	48.0325	48.0963	48.1605	48.2203	48.2792	48.3381	48.397	48.4524	48.5061	48.5595	48.6129	48.6643	48.712	48.7597	48.8074	48.8554	48.8999	48.9424	48.9849	49.0285	49.0721	49.1136	49.1517	49.1902	49.2287	49.2672	49.3057	49.344	49.3768	49.4097	49.4426	49.4754
971	46.3411	46.4875	46.6263	46.7578	46.8819	47.0035	47.116	47.2286	47.3369	47.4435	47.5501	47.6211	47.6922	47.7628	47.8315	47.9003	47.9676	48.0315	48.0953	48.1595	48.2192	48.2781	48.337	48.3959	48.4513	48.505	48.5584	48.6118	48.6633	48.711	48.7586	48.8063	48.8544	48.8988	48.9414	48.9839	49.0274	49.071	49.1125	49.1506	49.1892	49.2277	49.2662	49.3047	49.3429	49.3758	49.4087	49.4415	49.4744
972	46.3401	46.4865	46.6252	46.7568	46.8809	47.0024	47.1149	47.2276	47.3359	47.4425	47.5491	47.6201	47.6911	47.7617	47.8305	47.8992	47.9666	48.0304	48.0942	48.1584	48.2182	48.2771	48.336	48.3948	48.4503	48.5039	48.5573	48.6108	48.6622	48.7099	48.7576	48.8053	48.8533	48.8978	48.9403	48.9828	49.0264	49.07	49.1115	49.1496	49.1881	49.2266	49.2651	49.3037	49.3419	49.3748	49.4077	49.4405	49.4734
973	46.3391	46.4855	46.6242	46.7558	46.8799	47.0014	47.1139	47.2265	47.3348	47.4414	47.548	47.619	47.69	47.7607	47.8294	47.8981	47.9655	48.0293	48.0931	48.1573	48.2171	48.276	48.3349	48.3938	48.4492	48.5029	48.5563	48.6097	48.6611	48.7088	48.7565	48.8042	48.8522	48.8967	48.9392	48.9818	49.0253	49.0689	49.1104	49.1486	49.1871	49.2256	49.2641	49.3026	49.3409	49.3738	49.4066	49.4395	49.4724
974	46.3381	46.4845	46.6232	46.7547	46.8788	47.0004	47.1128	47.2255	47.3338	47.4404	47.547	47.618	47.689	47.7596	47.8283	47.8971	47.9644	48.0282	48.092	48.1562	48.216	48.2749	48.3338	48.3927	48.4481	48.5018	48.5552	48.6086	48.6601	48.7077	48.7554	48.8031	48.8512	48.8957	48.9382	48.9807	49.0243	49.0679	49.1094	49.1475	49.186	49.2246	49.2631	49.3016	49.3399	49.3728	49.4056	49.4385	49.4714
975	46.3371	46.4835	46.6222	46.7537	46.8778	46.9993	47.1118	47.2244	47.3327	47.4393	47.5459	47.6169	47.6879	47.7585	47.8273	47.896	47.9633	48.0272	48.091	48.1552	48.2149	48.2738	48.3327	48.3916	48.447	48.5007	48.5541	48.6075	48.659	48.7067	48.7544	48.8021	48.8501	48.8946	48.9371	48.9797	49.0232	49.0668	49.1083	49.1465	49.185	49.2235	49.2621	49.3006	49.3389	49.3717	49.4046	49.4375	49.4704
976	46.3361	46.4825	46.6212	46.7527	46.8768	46.9983	47.1108	47.2234	47.3317	47.4382	47.5448	47.6158	47.6868	47.7575	47.8262	47.8949	47.9623	48.0261	48.0899	48.1541	48.2139	48.2728	48.3316	48.3905	48.446	48.4996	48.553	48.6065	48.6579	48.7056	48.7533	48.801	48.849	48.8935	48.9361	48.9786	49.0222	49.0658	49.1073	49.1454	49.184	49.2225	49.261	49.2996	49.3378	49.3707	49.4036	49.4365	49.4694
977	46.3351	46.4814	46.6202	46.7517	46.8758	46.9972	47.1097	47.2223	47.3306	47.4372	47.5438	47.6148	47.6858	47.7564	47.8251	47.8938	47.9612	48.025	48.0888	48.153	48.2128	48.2717	48.3306	48.3895	48.4449	48.4986	48.552	48.6054	48.6568	48.7045	48.7522	48.7999	48.848	48.8925	48.935	48.9775	49.0211	49.0647	49.1062	49.1444	49.1829	49.2215	49.26	49.2985	49.3368	49.3697	49.4026	49.4355	49.4684
978	46.3341	46.4804	46.6191	46.7506	46.8747	46.9962	47.1087	47.2213	47.3296	47.4361	47.5427	47.6137	47.6847	47.7553	47.8241	47.8928	47.9601	48.0239	48.0877	48.1519	48.2117	48.2706	48.3295	48.3884	48.4438	48.4975	48.5509	48.6043	48.6558	48.7035	48.7512	48.7989	48.8469	48.8914	48.934	48.9765	49.0201	49.0637	49.1052	49.1433	49.1819	49.2204	49.259	49.2975	49.3358	49.3687	49.4016	49.4345	49.4674
979	46.3331	46.4794	46.6181	46.7496	46.8737	46.9952	47.1076	47.2202	47.3285	47.4351	47.5417	47.6126	47.6836	47.7543	47.823	47.8917	47.9591	48.0229	48.0867	48.1508	48.2106	48.2695	48.3284	48.3873	48.4427	48.4964	48.5498	48.6032	48.6547	48.7024	48.7501	48.7978	48.8459	48.8904	48.9329	48.9754	49.019	49.0626	49.1041	49.1423	49.1808	49.2194	49.2579	49.2965	49.3348	49.3677	49.4006	49.4335	49.4664
980	46.3321	46.4784	46.6171	46.7486	46.8727	46.9941	47.1066	47.2192	47.3274	47.434	47.5406	47.6116	47.6826	47.7532	47.8219	47.8906	47.958	48.0218	48.0856	48.1498	48.2096	48.2685	48.3273	48.3862	48.4417	48.4953	48.5488	48.6022	48.6536	48.7013	48.749	48.7967	48.8448	48.8893	48.9318	48.9744	49.018	49.0616	49.1031	49.1413	49.1798	49.2184	49.2569	49.2954	49.3337	49.3666	49.3996	49.4325	49.4654
981	46.3311	46.4774	46.6161	46.7476	46.8716	46.9931	47.1056	47.2182	47.3264	47.433	47.5395	47.6105	47.6815	47.7521	47.8208	47.8896	47.9569	48.0207	48.0845	48.1487	48.2085	48.2674	48.3263	48.3852	48.4406	48.4943	48.5477	48.6011	48.6526	48.7003	48.748	48.7957	48.8437	48.8882	48.9308	48.9733	49.0169	49.0605	49.102	49.1402	49.1788	49.2173	49.2559	49.2944	49.3327	49.3656	49.3985	49.4315	49.4644
982	46.3301	46.4764	46.6151	46.7466	46.8706	46.9921	47.1045	47.2171	47.3253	47.4319	47.5385	47.6095	47.6804	47.7511	47.8198	47.8885	47.9558	48.0196	48.0834	48.1476	48.2074	48.2663	48.3252	48.3841	48.4395	48.4932	48.5466	48.6	48.6515	48.6992	48.7469	48.7946	48.8427	48.8872	48.9297	48.9723	49.0159	49.0595	49.101	49.1392	49.1777	49.2163	49.2548	49.2934	49.3317	49.3646	49.3975	49.4304	49.4634
983	46.3291	46.4754	46.6141	46.7455	46.8696	46.991	47.1035	47.2161	47.3243	47.4309	47.5374	47.6084	47.6794	47.75	47.8187	47.8874	47.9548	48.0186	48.0824	48.1465	48.2063	48.2652	48.3241	48.383	48.4384	48.4921	48.5455	48.599	48.6504	48.6981	48.7458	48.7935	48.8416	48.8861	48.9287	48.9712	49.0148	49.0584	49.1	49.1381	49.1767	49.2153	49.2538	49.2924	49.3307	49.3636	49.3965	49.4294	49.4624
984	46.3281	46.4744	46.613	46.7445	46.8686	46.99	47.1024	47.215	47.3232	47.4298	47.5363	47.6073	47.6783	47.7489	47.8176	47.8863	47.9537	48.0175	48.0813	48.1455	48.2053	48.2642	48.323	48.3819	48.4374	48.491	48.5445	48.5979	48.6494	48.6971	48.7448	48.7925	48.8405	48.8851	48.9276	48.9702	49.0138	49.0574	49.0989	49.1371	49.1757	49.2142	49.2528	49.2913	49.3296	49.3626	49.3955	49.4284	49.4614
985	46.3271	46.4734	46.612	46.7435	46.8675	46.989	47.1014	47.214	47.3222	47.4287	47.5353	47.6063	47.6772	47.7479	47.8166	47.8853	47.9526	48.0164	48.0802	48.1444	48.2042	48.2631	48.322	48.3809	48.4363	48.49	48.5434	48.5968	48.6483	48.696	48.7437	48.7914	48.8395	48.884	48.9266	48.9691	49.0127	49.0563	49.0979	49.1361	49.1746	49.2132	49.2517	49.2903	49.3286	49.3616	49.3945	49.4274	49.4603
986	46.3261	46.4724	46.611	46.7425	46.8665	46.9879	47.1004	47.2129	47.3211	47.4277	47.5342	47.6052	47.6762	47.7468	47.8155	47.8842	47.9515	48.0153	48.0791	48.1433	48.2031	48.262	48.3209	48.3798	48.4352	48.4889	48.5423	48.5957	48.6472	48.6949	48.7426	48.7904	48.8384	48.8829	48.9255	48.9681	49.0117	49.0553	49.0968	49.135	49.1736	49.2121	49.2507	49.2893	49.3276	49.3605	49.3935	49.4264	49.4593
987	46.3251	46.4714	46.61	46.7414	46.8655	46.9869	47.0993	47.2119	47.3201	47.4266	47.5332	47.6041	47.6751	47.7457	47.8144	47.8831	47.9505	48.0143	48.0781	48.1422	48.202	48.2609	48.3198	48.3787	48.4341	48.4878	48.5412	48.5947	48.6461	48.6939	48.7416	48.7893	48.8374	48.8819	48.9244	48.967	49.0106	49.0542	49.0958	49.134	49.1725	49.2111	49.2497	49.2883	49.3266	49.3595	49.3925	49.4254	49.4583
988	46.3241	46.4704	46.609	46.7404	46.8644	46.9859	47.0983	47.2108	47.319	47.4256	47.5321	47.6031	47.674	47.7446	47.8134	47.8821	47.9494	48.0132	48.077	48.1412	48.201	48.2598	48.3187	48.3776	48.4331	48.4867	48.5402	48.5936	48.6451	48.6928	48.7405	48.7882	48.8363	48.8808	48.9234	48.9659	49.0096	49.0532	49.0947	49.1329	49.1715	49.2101	49.2487	49.2872	49.3256	49.3585	49.3914	49.4244	49.4573
989	46.3231	46.4693	46.608	46.7394	46.8634	46.9848	47.0972	47.2098	47.318	47.4245	47.531	47.602	47.673	47.7436	47.8123	47.881	47.9483	48.0121	48.0759	48.1401	48.1999	48.2588	48.3177	48.3766	48.432	48.4857	48.5391	48.5925	48.644	48.6917	48.7394	48.7872	48.8352	48.8798	48.9223	48.9649	49.0085	49.0521	49.0937	49.1319	49.1705	49.209	49.2476	49.2862	49.3245	49.3575	49.3904	49.4234	49.4563
990	46.3221	46.4683	46.607	46.7384	46.8624	46.9838	47.0962	47.2087	47.3169	47.4235	47.53	47.6009	47.6719	47.7425	47.8112	47.8799	47.9473	48.011	48.0748	48.139	48.1988	48.2577	48.3166	48.3755	48.4309	48.4846	48.538	48.5915	48.6429	48.6906	48.7384	48.7861	48.8342	48.8787	48.9213	48.9638	49.0075	49.0511	49.0926	49.1308	49.1694	49.208	49.2466	49.2852	49.3235	49.3565	49.3894	49.4224	49.4553
991	46.3211	46.4673	46.6059	46.7373	46.8614	46.9827	47.0952	47.2077	47.3159	47.4224	47.5289	47.5999	47.6708	47.7414	47.8101	47.8788	47.9462	48.01	48.0738	48.1379	48.1977	48.2566	48.3155	48.3744	48.4298	48.4835	48.5369	48.5904	48.6419	48.6896	48.7373	48.785	48.8331	48.8776	48.9202	48.9628	49.0064	49.05	49.0916	49.1298	49.1684	49.207	49.2456	49.2842	49.3225	49.3554	49.3884	49.4214	49.4543
992	46.3201	46.4663	46.6049	46.7363	46.8603	46.9817	47.0941	47.2066	47.3148	47.4214	47.5279	47.5988	47.6698	47.7404	47.8091	47.8778	47.9451	48.0089	48.0727	48.1369	48.1967	48.2555	48.3144	48.3733	48.4288	48.4824	48.5359	48.5893	48.6408	48.6885	48.7362	48.784	48.832	48.8766	48.9191	48.9617	49.0054	49.049	49.0905	49.1288	49.1673	49.2059	49.2445	49.2831	49.3215	49.3544	49.3874	49.4204	49.4533
993	46.3191	46.4653	46.6039	46.7353	46.8593	46.9807	47.0931	47.2056	47.3138	47.4203	47.5268	47.5978	47.6687	47.7393	47.808	47.8767	47.944	48.0078	48.0716	48.1358	48.1956	48.2545	48.3134	48.3723	48.4277	48.4814	48.5348	48.5882	48.6397	48.6874	48.7352	48.7829	48.831	48.8755	48.9181	48.9607	49.0043	49.0479	49.0895	49.1277	49.1663	49.2049	49.2435	49.2821	49.3204	49.3534	49.3864	49.4193	49.4523
994	46.3181	46.4643	46.6029	46.7343	46.8583	46.9796	47.092	47.2046	47.3127	47.4192	47.5257	47.5967	47.6676	47.7382	47.8069	47.8756	47.943	48.0068	48.0705	48.1347	48.1945	48.2534	48.3123	48.3712	48.4266	48.4803	48.5337	48.5872	48.6386	48.6864	48.7341	48.7818	48.8299	48.8745	48.917	48.9596	49.0033	49.0469	49.0884	49.1267	49.1653	49.2039	49.2425	49.2811	49.3194	49.3524	49.3854	49.4183	49.4513
995	46.3171	46.4633	46.6019	46.7333	46.8572	46.9786	47.091	47.2035	47.3117	47.4182	47.5247	47.5956	47.6666	47.7372	47.8059	47.8746	47.9419	48.0057	48.0695	48.1336	48.1934	48.2523	48.3112	48.3701	48.4255	48.4792	48.5327	48.5861	48.6376	48.6853	48.733	48.7808	48.8289	48.8734	48.916	48.9586	49.0022	49.0458	49.0874	49.1256	49.1642	49.2028	49.2414	49.28	49.3184	49.3514	49.3843	49.4173	49.4503
996	46.3161	46.4623	46.6009	46.7322	46.8562	46.9776	47.0899	47.2025	47.3106	47.4171	47.5236	47.5946	47.6655	47.7361	47.8048	47.8735	47.9408	48.0046	48.0684	48.1326	48.1923	48.2512	48.3101	48.369	48.4245	48.4781	48.5316	48.585	48.6365	48.6842	48.732	48.7797	48.8278	48.8723	48.9149	48.9575	49.0012	49.0448	49.0864	49.1246	49.1632	49.2018	49.2404	49.279	49.3174	49.3504	49.3833	49.4163	49.4493
997	46.3151	46.4613	46.5998	46.7312	46.8552	46.9765	47.0889	47.2014	47.3096	47.4161	47.5226	47.5935	47.6644	47.735	47.8037	47.8724	47.9397	48.0035	48.0673	48.1315	48.1913	48.2502	48.3091	48.368	48.4234	48.4771	48.5305	48.584	48.6354	48.6832	48.7309	48.7786	48.8267	48.8713	48.9139	48.9564	49.0001	49.0437	49.0853	49.1235	49.1622	49.2008	49.2394	49.278	49.3163	49.3493	49.3823	49.4153	49.4483
998	46.3141	46.4603	46.5988	46.7302	46.8541	46.9755	47.0879	47.2004	47.3085	47.415	47.5215	47.5924	47.6634	47.734	47.8027	47.8713	47.9387	48.0025	48.0662	48.1304	48.1902	48.2491	48.308	48.3669	48.4223	48.476	48.5294	48.5829	48.6344	48.6821	48.7298	48.7776	48.8257	48.8702	48.9128	48.9554	48.999	49.0427	49.0843	49.1225	49.1611	49.1997	49.2384	49.277	49.3153	49.3483	49.3813	49.4143	49.4473
999	46.3131	46.4593	46.5978	46.7292	46.8531	46.9745	47.0868	47.1993	47.3075	47.414	47.5204	47.5914	47.6623	47.7329	47.8016	47.8703	47.9376	48.0014	48.0652	48.1293	48.1891	48.248	48.3069	48.3658	48.4212	48.4749	48.5284	48.5818	48.6333	48.681	48.7288	48.7765	48.8246	48.8691	48.9117	48.9543	48.998	49.0417	49.0832	49.1215	49.1601	49.1987	49.2373	49.2759	49.3143	49.3473	49.3803	49.4133	49.4463
1000	46.3121	46.4583	46.5968	46.7281	46.8521	46.9734	47.0858	47.1983	47.3064	47.4129	47.5194	47.5903	47.6613	47.7318	47.8005	47.8692	47.9365	48.0003	48.0641	48.1283	48.188	48.2469	48.3058	48.3647	48.4202	48.4738	48.5273	48.5807	48.6322	48.68	48.7277	48.7754	48.8235	48.8681	48.9107	48.9533	48.9969	49.0406	49.0822	49.1204	49.159	49.1977	49.2363	49.2749	49.3133	49.3463	49.3793	49.4123	49.4453
1001	46.3111	46.4573	46.5958	46.7271	46.8511	46.9724	47.0847	47.1972	47.3054	47.4118	47.5183	47.5893	47.6602	47.7308	47.7994	47.8681	47.9355	47.9992	48.063	48.1272	48.187	48.2459	48.3048	48.3636	48.4191	48.4728	48.5262	48.5797	48.6311	48.6789	48.7266	48.7744	48.8225	48.867	48.9096	48.9522	48.9959	49.0396	49.0811	49.1194	49.158	49.1966	49.2353	49.2739	49.3123	49.3453	49.3783	49.4113	49.4443
1002	46.3101	46.4562	46.5948	46.7261	46.85	46.9714	47.0837	47.1962	47.3043	47.4108	47.5173	47.5882	47.6591	47.7297	47.7984	47.8671	47.9344	47.9982	48.0619	48.1261	48.1859	48.2448	48.3037	48.3626	48.418	48.4717	48.5251	48.5786	48.6301	48.6778	48.7256	48.7733	48.8214	48.866	48.9086	48.9512	48.9948	49.0385	49.0801	49.1183	49.157	49.1956	49.2342	49.2729	49.3112	49.3442	49.3773	49.4103	49.4433
1003	46.3091	46.4552	46.5938	46.7251	46.849	46.9703	47.0827	47.1951	47.3033	47.4097	47.5162	47.5871	47.6581	47.7286	47.7973	47.866	47.9333	47.9971	48.0609	48.125	48.1848	48.2437	48.3026	48.3615	48.4169	48.4706	48.5241	48.5775	48.629	48.6768	48.7245	48.7722	48.8203	48.8649	48.9075	48.9501	48.9938	49.0375	49.079	49.1173	49.1559	49.1946	49.2332	49.2718	49.3102	49.3432	49.3762	49.4093	49.4423
1004	46.3081	46.4542	46.5927	46.7241	46.848	46.9693	47.0816	47.1941	47.3022	47.4087	47.5151	47.5861	47.657	47.7276	47.7962	47.8649	47.9322	47.996	48.0598	48.124	48.1837	48.2426	48.3015	48.3604	48.4159	48.4695	48.523	48.5764	48.6279	48.6757	48.7234	48.7712	48.8193	48.8638	48.9065	48.9491	48.9927	49.0364	49.078	49.1162	49.1549	49.1935	49.2322	49.2708	49.3092	49.3422	49.3752	49.4082	49.4413
1005	46.3071	46.4532	46.5917	46.723	46.8469	46.9683	47.0806	47.193	47.3012	47.4076	47.5141	47.585	47.6559	47.7265	47.7952	47.8638	47.9312	47.9949	48.0587	48.1229	48.1827	48.2416	48.3005	48.3593	48.4148	48.4685	48.5219	48.5754	48.6269	48.6746	48.7224	48.7701	48.8182	48.8628	48.9054	48.948	48.9917	49.0354	49.0769	49.1152	49.1539	49.1925	49.2311	49.2698	49.3082	49.3412	49.3742	49.4072	49.4403
1006	46.3061	46.4522	46.5907	46.722	46.8459	46.9672	47.0795	47.192	47.3001	47.4066	47.513	47.5839	47.6549	47.7254	47.7941	47.8628	47.9301	47.9939	48.0576	48.1218	48.1816	48.2405	48.2994	48.3583	48.4137	48.4674	48.5209	48.5743	48.6258	48.6735	48.7213	48.7691	48.8172	48.8617	48.9043	48.947	48.9906	49.0343	49.0759	49.1142	49.1528	49.1915	49.2301	49.2688	49.3071	49.3402	49.3732	49.4062	49.4393
1007	46.3051	46.4512	46.5897	46.721	46.8449	46.9662	47.0785	47.191	47.2991	47.4055	47.512	47.5829	47.6538	47.7244	47.793	47.8617	47.929	47.9928	48.0566	48.1207	48.1805	48.2394	48.2983	48.3572	48.4126	48.4663	48.5198	48.5732	48.6247	48.6725	48.7202	48.768	48.8161	48.8607	48.9033	48.9459	48.9896	49.0333	49.0749	49.1131	49.1518	49.1904	49.2291	49.2677	49.3061	49.3392	49.3722	49.4052	49.4382
1008	46.3041	46.4502	46.5887	46.72	46.8439	46.9651	47.0775	47.1899	47.298	47.4045	47.5109	47.5818	47.6527	47.7233	47.792	47.8606	47.9279	47.9917	48.0555	48.1196	48.1794	48.2383	48.2972	48.3561	48.4116	48.4653	48.5187	48.5722	48.6237	48.6714	48.7192	48.7669	48.815	48.8596	48.9022	48.9448	48.9885	49.0322	49.0738	49.1121	49.1507	49.1894	49.228	49.2667	49.3051	49.3381	49.3712	49.4042	49.4372
1009	46.3031	46.4492	46.5877	46.7189	46.8428	46.9641	47.0764	47.1889	47.297	47.4034	47.5098	47.5808	47.6517	47.7222	47.7909	47.8596	47.9269	47.9906	48.0544	48.1186	48.1784	48.2373	48.2961	48.355	48.4105	48.4642	48.5176	48.5711	48.6226	48.6703	48.7181	48.7659	48.814	48.8585	48.9012	48.9438	48.9875	49.0312	49.0728	49.111	49.1497	49.1884	49.227	49.2657	49.3041	49.3371	49.3702	49.4032	49.4362
1010	46.3021	46.4482	46.5866	46.7179	46.8418	46.9631	47.0754	47.1878	47.2959	47.4023	47.5088	47.5797	47.6506	47.7212	47.7898	47.8585	47.9258	47.9896	48.0533	48.1175	48.1773	48.2362	48.2951	48.354	48.4094	48.4631	48.5166	48.57	48.6215	48.6693	48.717	48.7648	48.8129	48.8575	48.9001	48.9427	48.9864	49.0301	49.0717	49.11	49.1487	49.1873	49.226	49.2646	49.3031	49.3361	49.3691	49.4022	49.4352
1011	46.3011	46.4472	46.5856	46.7169	46.8408	46.962	47.0743	47.1868	47.2949	47.4013	47.5077	47.5786	47.6495	47.7201	47.7888	47.8574	47.9247	47.9885	48.0523	48.1164	48.1762	48.2351	48.294	48.3529	48.4083	48.462	48.5155	48.5689	48.6204	48.6682	48.716	48.7637	48.8118	48.8564	48.8991	48.9417	48.9854	49.0291	49.0707	49.109	49.1476	49.1863	49.225	49.2636	49.302	49.3351	49.3681	49.4012	49.4342
1012	46.3001	46.4462	46.5846	46.7159	46.8397	46.961	47.0733	47.1857	47.2938	47.4002	47.5067	47.5776	47.6485	47.719	47.7877	47.8563	47.9236	47.9874	48.0512	48.1153	48.1751	48.234	48.2929	48.3518	48.4073	48.461	48.5144	48.5679	48.6194	48.6671	48.7149	48.7627	48.8108	48.8554	48.898	48.9406	48.9843	49.028	49.0696	49.1079	49.1466	49.1853	49.2239	49.2626	49.301	49.3341	49.3671	49.4002	49.4332
1013	46.2991	46.4452	46.5836	46.7148	46.8387	46.96	47.0723	47.1847	47.2928	47.3992	47.5056	47.5765	47.6474	47.7179	47.7866	47.8553	47.9226	47.9863	48.0501	48.1143	48.1741	48.233	48.2918	48.3507	48.4062	48.4599	48.5133	48.5668	48.6183	48.6661	48.7138	48.7616	48.8097	48.8543	48.8969	48.9396	48.9833	49.027	49.0686	49.1069	49.1455	49.1842	49.2229	49.2616	49.3	49.333	49.3661	49.3992	49.4322
1014	46.2981	46.4442	46.5826	46.7138	46.8377	46.9589	47.0712	47.1836	47.2917	47.3981	47.5045	47.5754	47.6463	47.7169	47.7855	47.8542	47.9215	47.9853	48.049	48.1132	48.173	48.2319	48.2908	48.3497	48.4051	48.4588	48.5123	48.5657	48.6172	48.665	48.7128	48.7605	48.8087	48.8532	48.8959	48.9385	48.9822	49.0259	49.0675	49.1058	49.1445	49.1832	49.2219	49.2605	49.299	49.332	49.3651	49.3982	49.4312
[truncated: 2,586 more rows]
[truncated: 428 more columns]

## Sheet: Sheet2
1000000	1000000	1000000	1000000	1000000	1000000	1000000	10	11	12	13	14	15	16	17	18	19	20	21	22	23	24	25	26	27	28	29	30	31	32	33	34	35	36	37	38	39	40	41	42	43	44	45	46	47	48	49	50	51	52
[truncated: 1,801 more rows]
[truncated: 426 more columns]
