# Supplementary material for: Numerical simulation research on thermal insulation performance of composite heat-insulation zone structure in hydrothermal high-temperature mine
Source: Sci Rep. 2024 Jun 18;14:14096. doi: 10.1038/s41598-024-64702-4 (PMC11189482; doi:10.1038/s41598-024-64702-4)
Supplement: Supplementary file 1 — Supplementary Information. [file 41598_2024_64702_MOESM1_ESM.zip › Heat-regulating circle scenario 4-2.txt]

% Model:              方案四-2.mph
% Version:            COMSOL 5.6.0.280
% Date:               Sep 23 2022, 21:05
% Table:              表格: 表格 21 {tbl21} - 点计算: 点计算 1 {pev1}
% 时间 (d)                 温度 (degC), 点: (52.4, 78.1)温度 (degC), 点: (52.5, 78.1)温度 (degC), 点: (52.6, 78.1)温度 (degC), 点: (52.7, 78.1)温度 (degC), 点: (52.8, 78.1)温度 (degC), 点: (52.9, 78.1)温度 (degC), 点: (53, 78.1) 温度 (degC), 点: (53.1, 78.1)温度 (degC), 点: (53.2, 78.1)温度 (degC), 点: (53.3, 78.1)温度 (degC), 点: (53.4, 78.1)温度 (degC), 点: (53.5, 78.1)温度 (degC), 点: (53.6, 78.1)温度 (degC), 点: (53.7, 78.1)温度 (degC), 点: (53.8, 78.1)温度 (degC), 点: (53.9, 78.1)温度 (degC), 点: (54, 78.1) 温度 (degC), 点: (54.1, 78.1)温度 (degC), 点: (54.2, 78.1)温度 (degC), 点: (54.3, 78.1)温度 (degC), 点: (54.4, 78.1)温度 (degC), 点: (54.5, 78.1)温度 (degC), 点: (54.6, 78.1)温度 (degC), 点: (54.7, 78.1)温度 (degC), 点: (54.8, 78.1)温度 (degC), 点: (54.9, 78.1)温度 (degC), 点: (55, 78.1) 温度 (degC), 点: (55.1, 78.1)温度 (degC), 点: (55.2, 78.1)温度 (degC), 点: (55.3, 78.1)温度 (degC), 点: (55.4, 78.1)温度 (degC), 点: (55.5, 78.1)温度 (degC), 点: (55.6, 78.1)温度 (degC), 点: (55.7, 78.1)温度 (degC), 点: (55.8, 78.1)温度 (degC), 点: (55.9, 78.1)温度 (degC), 点: (56, 78.1) 温度 (degC), 点: (56.1, 78.1)温度 (degC), 点: (56.2, 78.1)温度 (degC), 点: (56.3, 78.1)温度 (degC), 点: (56.4, 78.1)温度 (degC), 点: (56.5, 78.1)温度 (degC), 点: (56.6, 78.1)温度 (degC), 点: (56.7, 78.1)温度 (degC), 点: (56.8, 78.1)温度 (degC), 点: (56.9, 78.1)温度 (degC), 点: (57, 78.1) 温度 (degC), 点: (57.1, 78.1)温度 (degC), 点: (57.2, 78.1)温度 (degC), 点: (57.3, 78.1)温度 (degC), 点: (57.4, 78.1)温度 (degC), 点: (57.5, 78.1)温度 (degC), 点: (57.6, 78.1)温度 (degC), 点: (57.7, 78.1)温度 (degC), 点: (57.8, 78.1)温度 (degC), 点: (57.9, 78.1)温度 (degC), 点: (58, 78.1) 温度 (degC), 点: (58.1, 78.1)温度 (degC), 点: (58.2, 78.1)温度 (degC), 点: (58.3, 78.1)温度 (degC), 点: (58.4, 78.1)温度 (degC), 点: (58.5, 78.1)温度 (degC), 点: (58.6, 78.1)温度 (degC), 点: (58.7, 78.1)温度 (degC), 点: (58.8, 78.1)温度 (degC), 点: (58.9, 78.1)温度 (degC), 点: (59, 78.1) 温度 (degC), 点: (59.1, 78.1)温度 (degC), 点: (59.2, 78.1)温度 (degC), 点: (59.3, 78.1)温度 (degC), 点: (59.4, 78.1)温度 (degC), 点: (59.5, 78.1)温度 (degC), 点: (59.6, 78.1)温度 (degC), 点: (59.7, 78.1)温度 (degC), 点: (59.8, 78.1)温度 (degC), 点: (59.9, 78.1)温度 (degC), 点: (60, 78.1) 温度 (degC), 点: (60.1, 78.1)温度 (degC), 点: (60.2, 78.1)温度 (degC), 点: (60.3, 78.1)温度 (degC), 点: (60.4, 78.1)温度 (degC), 点: (60.5, 78.1)温度 (degC), 点: (60.6, 78.1)温度 (degC), 点: (60.7, 78.1)温度 (degC), 点: (60.8, 78.1)温度 (degC), 点: (60.9, 78.1)温度 (degC), 点: (61, 78.1) 温度 (degC), 点: (61.1, 78.1)温度 (degC), 点: (61.2, 78.1)温度 (degC), 点: (61.3, 78.1)温度 (degC), 点: (61.4, 78.1)温度 (degC), 点: (61.5, 78.1)温度 (degC), 点: (61.6, 78.1)温度 (degC), 点: (61.7, 78.1)温度 (degC), 点: (61.8, 78.1)温度 (degC), 点: (61.9, 78.1)温度 (degC), 点: (62, 78.1) 温度 (degC), 点: (62.1, 78.1)温度 (degC), 点: (62.2, 78.1)温度 (degC), 点: (62.3, 78.1)温度 (degC), 点: (62.4, 78.1)温度 (degC), 点: (62.5, 78.1)温度 (degC), 点: (62.6, 78.1)温度 (degC), 点: (62.7, 78.1)温度 (degC), 点: (62.8, 78.1)温度 (degC), 点: (62.9, 78.1)温度 (degC), 点: (63, 78.1) 温度 (degC), 点: (63.1, 78.1)温度 (degC), 点: (63.2, 78.1)温度 (degC), 点: (63.3, 78.1)温度 (degC), 点: (63.4, 78.1)温度 (degC), 点: (63.5, 78.1)温度 (degC), 点: (63.6, 78.1)温度 (degC), 点: (63.7, 78.1)温度 (degC), 点: (63.8, 78.1)温度 (degC), 点: (63.9, 78.1)温度 (degC), 点: (64, 78.1) 温度 (degC), 点: (64.1, 78.1)温度 (degC), 点: (64.2, 78.1)温度 (degC), 点: (64.3, 78.1)温度 (degC), 点: (64.4, 78.1)温度 (degC), 点: (64.5, 78.1)温度 (degC), 点: (64.6, 78.1)温度 (degC), 点: (64.7, 78.1)温度 (degC), 点: (64.8, 78.1)温度 (degC), 点: (64.9, 78.1)温度 (degC), 点: (65, 78.1) 温度 (degC), 点: (65.1, 78.1)温度 (degC), 点: (65.2, 78.1)温度 (degC), 点: (65.3, 78.1)温度 (degC), 点: (65.4, 78.1)温度 (degC), 点: (65.5, 78.1)温度 (degC), 点: (65.6, 78.1)温度 (degC), 点: (65.7, 78.1)温度 (degC), 点: (65.8, 78.1)温度 (degC), 点: (65.9, 78.1)温度 (degC), 点: (66, 78.1) 温度 (degC), 点: (66.1, 78.1)温度 (degC), 点: (66.2, 78.1)温度 (degC), 点: (66.3, 78.1)温度 (degC), 点: (66.4, 78.1)温度 (degC), 点: (66.5, 78.1)温度 (degC), 点: (66.6, 78.1)温度 (degC), 点: (66.7, 78.1)温度 (degC), 点: (66.8, 78.1)温度 (degC), 点: (66.9, 78.1)温度 (degC), 点: (67, 78.1) 温度 (degC), 点: (67.1, 78.1)温度 (degC), 点: (67.2, 78.1)温度 (degC), 点: (67.3, 78.1)温度 (degC), 点: (67.4, 78.1)温度 (degC), 点: (67.5, 78.1)温度 (degC), 点: (67.6, 78.1)温度 (degC), 点: (67.7, 78.1)温度 (degC), 点: (67.8, 78.1)温度 (degC), 点: (67.9, 78.1)温度 (degC), 点: (68, 78.1) 温度 (degC), 点: (68.1, 78.1)温度 (degC), 点: (68.2, 78.1)温度 (degC), 点: (68.3, 78.1)温度 (degC), 点: (68.4, 78.1)温度 (degC), 点: (68.5, 78.1)温度 (degC), 点: (68.6, 78.1)温度 (degC), 点: (68.7, 78.1)温度 (degC), 点: (68.8, 78.1)温度 (degC), 点: (68.9, 78.1)温度 (degC), 点: (69, 78.1) 温度 (degC), 点: (69.1, 78.1)温度 (degC), 点: (69.2, 78.1)温度 (degC), 点: (69.3, 78.1)温度 (degC), 点: (69.4, 78.1)温度 (degC), 点: (69.5, 78.1)温度 (degC), 点: (69.6, 78.1)温度 (degC), 点: (69.7, 78.1)温度 (degC), 点: (69.8, 78.1)温度 (degC), 点: (69.9, 78.1)温度 (degC), 点: (70, 78.1) 温度 (degC), 点: (70.1, 78.1)温度 (degC), 点: (70.2, 78.1)温度 (degC), 点: (70.3, 78.1)温度 (degC), 点: (70.4, 78.1)温度 (degC), 点: (70.5, 78.1)温度 (degC), 点: (70.6, 78.1)温度 (degC), 点: (70.7, 78.1)温度 (degC), 点: (70.8, 78.1)温度 (degC), 点: (70.9, 78.1)温度 (degC), 点: (71, 78.1) 温度 (degC), 点: (71.1, 78.1)温度 (degC), 点: (71.2, 78.1)温度 (degC), 点: (71.3, 78.1)温度 (degC), 点: (71.4, 78.1)温度 (degC), 点: (71.5, 78.1)温度 (degC), 点: (71.6, 78.1)温度 (degC), 点: (71.7, 78.1)温度 (degC), 点: (71.8, 78.1)温度 (degC), 点: (71.9, 78.1)温度 (degC), 点: (72, 78.1) 温度 (degC), 点: (72.1, 78.1)温度 (degC), 点: (72.2, 78.1)温度 (degC), 点: (72.3, 78.1)温度 (degC), 点: (72.4, 78.1)温度 (degC), 点: (72.5, 78.1)温度 (degC), 点: (72.6, 78.1)温度 (degC), 点: (72.7, 78.1)温度 (degC), 点: (72.8, 78.1)温度 (degC), 点: (72.9, 78.1)温度 (degC), 点: (73, 78.1) 温度 (degC), 点: (73.1, 78.1)温度 (degC), 点: (73.2, 78.1)温度 (degC), 点: (73.3, 78.1)温度 (degC), 点: (73.4, 78.1)温度 (degC), 点: (73.5, 78.1)温度 (degC), 点: (73.6, 78.1)温度 (degC), 点: (73.7, 78.1)温度 (degC), 点: (73.8, 78.1)温度 (degC), 点: (73.9, 78.1)温度 (degC), 点: (74, 78.1) 温度 (degC), 点: (74.1, 78.1)温度 (degC), 点: (74.2, 78.1)温度 (degC), 点: (74.3, 78.1)温度 (degC), 点: (74.4, 78.1)温度 (degC), 点: (74.5, 78.1)温度 (degC), 点: (74.6, 78.1)温度 (degC), 点: (74.7, 78.1)温度 (degC), 点: (74.8, 78.1)温度 (degC), 点: (74.9, 78.1)温度 (degC), 点: (75, 78.1) 温度 (degC), 点: (75.1, 78.1)温度 (degC), 点: (75.2, 78.1)温度 (degC), 点: (75.3, 78.1)温度 (degC), 点: (75.4, 78.1)温度 (degC), 点: (75.5, 78.1)温度 (degC), 点: (75.6, 78.1)温度 (degC), 点: (75.7, 78.1)温度 (degC), 点: (75.8, 78.1)温度 (degC), 点: (75.9, 78.1)温度 (degC), 点: (76, 78.1) 温度 (degC), 点: (76.1, 78.1)温度 (degC), 点: (76.2, 78.1)温度 (degC), 点: (76.3, 78.1)温度 (degC), 点: (76.4, 78.1)温度 (degC), 点: (76.5, 78.1)温度 (degC), 点: (76.6, 78.1)温度 (degC), 点: (76.7, 78.1)温度 (degC), 点: (76.8, 78.1)温度 (degC), 点: (76.9, 78.1)温度 (degC), 点: (77, 78.1) 温度 (degC), 点: (77.1, 78.1)温度 (degC), 点: (77.2, 78.1)温度 (degC), 点: (77.3, 78.1)温度 (degC), 点: (77.4, 78.1)温度 (degC), 点: (77.5, 78.1)温度 (degC), 点: (77.6, 78.1)温度 (degC), 点: (77.7, 78.1)温度 (degC), 点: (77.8, 78.1)温度 (degC), 点: (77.9, 78.1)温度 (degC), 点: (78, 78.1) 温度 (degC), 点: (78.1, 78.1)温度 (degC), 点: (78.2, 78.1)温度 (degC), 点: (78.3, 78.1)温度 (degC), 点: (78.4, 78.1)温度 (degC), 点: (78.5, 78.1)温度 (degC), 点: (78.6, 78.1)温度 (degC), 点: (78.7, 78.1)温度 (degC), 点: (78.8, 78.1)温度 (degC), 点: (78.9, 78.1)温度 (degC), 点: (79, 78.1) 温度 (degC), 点: (79.1, 78.1)温度 (degC), 点: (79.2, 78.1)温度 (degC), 点: (79.3, 78.1)温度 (degC), 点: (79.4, 78.1)温度 (degC), 点: (79.5, 78.1)温度 (degC), 点: (79.6, 78.1)温度 (degC), 点: (79.7, 78.1)温度 (degC), 点: (79.8, 78.1)温度 (degC), 点: (79.9, 78.1)温度 (degC), 点: (80, 78.1) 温度 (degC), 点: (80.1, 78.1)温度 (degC), 点: (80.2, 78.1)温度 (degC), 点: (80.3, 78.1)温度 (degC), 点: (80.4, 78.1)温度 (degC), 点: (80.5, 78.1)温度 (degC), 点: (80.6, 78.1)温度 (degC), 点: (80.7, 78.1)温度 (degC), 点: (80.8, 78.1)温度 (degC), 点: (80.9, 78.1)温度 (degC), 点: (81, 78.1) 温度 (degC), 点: (81.1, 78.1)温度 (degC), 点: (81.2, 78.1)温度 (degC), 点: (81.3, 78.1)温度 (degC), 点: (81.4, 78.1)温度 (degC), 点: (81.5, 78.1)温度 (degC), 点: (81.6, 78.1)温度 (degC), 点: (81.7, 78.1)温度 (degC), 点: (81.8, 78.1)温度 (degC), 点: (81.9, 78.1)温度 (degC), 点: (82, 78.1) 温度 (degC), 点: (82.1, 78.1)温度 (degC), 点: (82.2, 78.1)温度 (degC), 点: (82.3, 78.1)温度 (degC), 点: (82.4, 78.1)温度 (degC), 点: (82.5, 78.1)温度 (degC), 点: (82.6, 78.1)温度 (degC), 点: (82.7, 78.1)温度 (degC), 点: (82.8, 78.1)温度 (degC), 点: (82.9, 78.1)温度 (degC), 点: (83, 78.1) 温度 (degC), 点: (83.1, 78.1)温度 (degC), 点: (83.2, 78.1)温度 (degC), 点: (83.3, 78.1)温度 (degC), 点: (83.4, 78.1)温度 (degC), 点: (83.5, 78.1)温度 (degC), 点: (83.6, 78.1)温度 (degC), 点: (83.7, 78.1)温度 (degC), 点: (83.8, 78.1)温度 (degC), 点: (83.9, 78.1)温度 (degC), 点: (84, 78.1) 温度 (degC), 点: (84.1, 78.1)温度 (degC), 点: (84.2, 78.1)温度 (degC), 点: (84.3, 78.1)温度 (degC), 点: (84.4, 78.1)温度 (degC), 点: (84.5, 78.1)温度 (degC), 点: (84.6, 78.1)温度 (degC), 点: (84.7, 78.1)温度 (degC), 点: (84.8, 78.1)温度 (degC), 点: (84.9, 78.1)温度 (degC), 点: (85, 78.1) 温度 (degC), 点: (85.1, 78.1)温度 (degC), 点: (85.2, 78.1)温度 (degC), 点: (85.3, 78.1)温度 (degC), 点: (85.4, 78.1)温度 (degC), 点: (85.5, 78.1)温度 (degC), 点: (85.6, 78.1)温度 (degC), 点: (85.7, 78.1)温度 (degC), 点: (85.8, 78.1)温度 (degC), 点: (85.9, 78.1)温度 (degC), 点: (86, 78.1) 温度 (degC), 点: (86.1, 78.1)温度 (degC), 点: (86.2, 78.1)温度 (degC), 点: (86.3, 78.1)温度 (degC), 点: (86.4, 78.1)温度 (degC), 点: (86.5, 78.1)温度 (degC), 点: (86.6, 78.1)温度 (degC), 点: (86.7, 78.1)温度 (degC), 点: (86.8, 78.1)温度 (degC), 点: (86.9, 78.1)温度 (degC), 点: (87, 78.1) 温度 (degC), 点: (87.1, 78.1)温度 (degC), 点: (87.2, 78.1)温度 (degC), 点: (87.3, 78.1)温度 (degC), 点: (87.4, 78.1)温度 (degC), 点: (87.5, 78.1)温度 (degC), 点: (87.6, 78.1)温度 (degC), 点: (87.7, 78.1)温度 (degC), 点: (87.8, 78.1)温度 (degC), 点: (87.9, 78.1)温度 (degC), 点: (88, 78.1) 温度 (degC), 点: (88.1, 78.1)温度 (degC), 点: (88.2, 78.1)温度 (degC), 点: (88.3, 78.1)温度 (degC), 点: (88.4, 78.1)温度 (degC), 点: (88.5, 78.1)温度 (degC), 点: (88.6, 78.1)温度 (degC), 点: (88.7, 78.1)温度 (degC), 点: (88.8, 78.1)温度 (degC), 点: (88.9, 78.1)温度 (degC), 点: (89, 78.1) 温度 (degC), 点: (89.1, 78.1)温度 (degC), 点: (89.2, 78.1)温度 (degC), 点: (89.3, 78.1)温度 (degC), 点: (89.4, 78.1)温度 (degC), 点: (89.5, 78.1)温度 (degC), 点: (89.6, 78.1)温度 (degC), 点: (89.7, 78.1)温度 (degC), 点: (89.8, 78.1)温度 (degC), 点: (89.9, 78.1)温度 (degC), 点: (90, 78.1) 温度 (degC), 点: (90.1, 78.1)温度 (degC), 点: (90.2, 78.1)温度 (degC), 点: (90.3, 78.1)温度 (degC), 点: (90.4, 78.1)温度 (degC), 点: (90.5, 78.1)温度 (degC), 点: (90.6, 78.1)温度 (degC), 点: (90.7, 78.1)温度 (degC), 点: (90.8, 78.1)温度 (degC), 点: (90.9, 78.1)温度 (degC), 点: (91, 78.1) 温度 (degC), 点: (91.1, 78.1)温度 (degC), 点: (91.2, 78.1)温度 (degC), 点: (91.3, 78.1)温度 (degC), 点: (91.4, 78.1)温度 (degC), 点: (91.5, 78.1)温度 (degC), 点: (91.6, 78.1)温度 (degC), 点: (91.7, 78.1)温度 (degC), 点: (91.8, 78.1)温度 (degC), 点: (91.9, 78.1)温度 (degC), 点: (92, 78.1) 温度 (degC), 点: (92.1, 78.1)温度 (degC), 点: (92.2, 78.1)温度 (degC), 点: (92.3, 78.1)温度 (degC), 点: (92.4, 78.1)温度 (degC), 点: (92.5, 78.1)温度 (degC), 点: (92.6, 78.1)温度 (degC), 点: (92.7, 78.1)温度 (degC), 点: (92.8, 78.1)温度 (degC), 点: (92.9, 78.1)温度 (degC), 点: (93, 78.1) 温度 (degC), 点: (93.1, 78.1)温度 (degC), 点: (93.2, 78.1)温度 (degC), 点: (93.3, 78.1)温度 (degC), 点: (93.4, 78.1)温度 (degC), 点: (93.5, 78.1)温度 (degC), 点: (93.6, 78.1)温度 (degC), 点: (93.7, 78.1)温度 (degC), 点: (93.8, 78.1)温度 (degC), 点: (93.9, 78.1)温度 (degC), 点: (94, 78.1) 温度 (degC), 点: (94.1, 78.1)温度 (degC), 点: (94.2, 78.1)温度 (degC), 点: (94.3, 78.1)温度 (degC), 点: (94.4, 78.1)温度 (degC), 点: (94.5, 78.1)温度 (degC), 点: (94.6, 78.1)温度 (degC), 点: (94.7, 78.1)温度 (degC), 点: (94.8, 78.1)温度 (degC), 点: (94.9, 78.1)温度 (degC), 点: (95, 78.1) 温度 (degC), 点: (95.1, 78.1)温度 (degC), 点: (95.2, 78.1)温度 (degC), 点: (95.3, 78.1)温度 (degC), 点: (95.4, 78.1)温度 (degC), 点: (95.5, 78.1)温度 (degC), 点: (95.6, 78.1)温度 (degC), 点: (95.7, 78.1)温度 (degC), 点: (95.8, 78.1)温度 (degC), 点: (95.9, 78.1)温度 (degC), 点: (96, 78.1) 温度 (degC), 点: (96.1, 78.1)温度 (degC), 点: (96.2, 78.1)温度 (degC), 点: (96.3, 78.1)温度 (degC), 点: (96.4, 78.1)温度 (degC), 点: (96.5, 78.1)温度 (degC), 点: (96.6, 78.1)温度 (degC), 点: (96.7, 78.1)温度 (degC), 点: (96.8, 78.1)温度 (degC), 点: (96.9, 78.1)温度 (degC), 点: (97, 78.1) 温度 (degC), 点: (97.1, 78.1)温度 (degC), 点: (97.2, 78.1)温度 (degC), 点: (97.3, 78.1)温度 (degC), 点: (97.4, 78.1)温度 (degC), 点: (97.5, 78.1)温度 (degC), 点: (97.6, 78.1)温度 (degC), 点: (97.7, 78.1)温度 (degC), 点: (97.8, 78.1)温度 (degC), 点: (97.9, 78.1)温度 (degC), 点: (98, 78.1) 温度 (degC), 点: (98.1, 78.1)温度 (degC), 点: (98.2, 78.1)温度 (degC), 点: (98.3, 78.1)温度 (degC), 点: (98.4, 78.1)温度 (degC), 点: (98.5, 78.1)温度 (degC), 点: (98.6, 78.1)温度 (degC), 点: (98.7, 78.1)温度 (degC), 点: (98.8, 78.1)温度 (degC), 点: (98.9, 78.1)温度 (degC), 点: (99, 78.1) 温度 (degC), 点: (99.1, 78.1)温度 (degC), 点: (99.2, 78.1)温度 (degC), 点: (99.3, 78.1)温度 (degC), 点: (99.4, 78.1)温度 (degC), 点: (99.5, 78.1)温度 (degC), 点: (99.6, 78.1)温度 (degC), 点: (99.7, 78.1)温度 (degC), 点: (99.8, 78.1)温度 (degC), 点: (99.9, 78.1)温度 (degC), 点: (100, 78.1)
0                        51.10033700899095        51.099934638678235       51.10001049672297        51.10000163235247        51.09999917673218        51.100000246651234       51.10000020825049        51.099999992491405       51.099999967596546       51.09999998101472        51.09999999443295        51.09999999635011        51.09999999826721        51.100000000184366       51.100000001208855       51.10000000219378        51.10000000288926        51.10000000128366        51.10000000106015        51.1000000008367         51.09999999998712        51.09999999963543        51.10000000116332        51.10000000085216        51.10000000054106        51.10000000126786        51.10000000207765        51.100000002919444       51.10000000376118        51.1000000014584         51.09999999766961        51.09999999388077        51.0999999916088         51.09999999060608        51.09999998930698        51.09999998655303        51.09999998379914        51.09999998104513        51.09999998959944        51.10000000387328        51.09999999928425        51.09999999278682        51.09999998628933        51.099999979791846       51.09999997329436        51.09999996679693        51.09999996029944        51.099999968628936       51.09999998076961        51.099999992910284       51.100000005051015       51.100000017191746       51.10000002933242        51.100000041473095       51.100000053613826       51.10000004218017        51.10000000828222        51.09999997438433        51.09999996391247        51.09999996162526        51.099999959337936       51.09999995705061        51.09999995476335        51.099999952476026       51.09999995819214        51.099999969384044       51.099999980575944       51.09999999176796        51.10000000295986        51.100000011848465       51.10000001471491        51.100000017581294       51.10000002044768        51.100000008982306       51.09999998677739        51.099999964572305       51.099999942367276       51.099999920162304       51.099999897957275       51.099999875752246       51.09999987099718        51.099999869350995       51.09999986770487        51.09999986605874        51.09999986441255        51.09999986276637        51.09999986112018        51.09999987747494        51.09999990579439        51.09999993411384        51.099999962433344       51.09999999075285        51.1000000190723         51.1000000473918         51.10000004786343        51.10000003385119        51.10000001983883        51.10000000582659        51.09999999181434        51.09999997780204        51.0999999637898         51.09999994977744        51.0999999357652         51.0999999217529         51.09999992241086        51.0999999362582         51.09999994082966        51.09999994540118        51.09999994997264        51.09999995454416        51.09999995911562        51.09999996368714        51.09999996825866        51.09999997283012        51.099999977401694       51.099999981973156       51.09999998654462        51.09999998678535        51.099999983622354       51.099999980459245       51.099999977296136       51.09999999035682        51.10000000491334        51.10000001946992        51.10000003402649        51.10000004858307        51.100000063139646       51.10000007769622        51.1000000922528         51.10000010680932        51.10000012136595        51.10000013592247        51.10000013935877        51.10000013846286        51.100000137566894       51.100000136670985       51.100000135775076       51.10000013487911        51.1000001339832         51.10000013308729        51.100000132191326       51.10000013121106        51.100000129658724       51.10000012810633        51.10000012655394        51.1000001250016         51.10000012344926        51.10000012189687        51.100000120344475       51.10000011879214        51.100000117239745       51.10000011615551        51.10000011682985        51.10000011750418        51.10000011817846        51.10000011885279        51.10000011952707        51.1000001202014         51.100000120875734       51.10000012155007        51.10000012222429        51.100000122416645       51.10000012201783        51.100000121618905       51.10000012122009        51.100000120821164       51.100000120422294       51.100000120023424       51.10000011962455        51.10000011922568        51.100000118826756       51.10000011849377        51.10000011842976        51.10000011836564        51.10000011830164        51.10000011823752        51.100000118173455       51.10000011810945        51.10000011804533        51.10000011798127        51.10000011791726        51.10000011785303        51.10000011778868        51.10000011772422        51.100000117659874       51.10000011759553        51.10000011753118        51.100000117466834       51.10000011740243        51.100000117338084       51.10000011727374        51.10000011737645        51.100000117674256       51.100000117972115       51.10000011826992        51.10000011856778        51.10000011886564        51.10000011916338        51.1000001194613         51.1000001197591         51.100000120056905       51.100000119974595       51.100000119850506       51.10000011972636        51.10000011960227        51.10000011947818        51.100000119354036       51.10000011922995        51.1000001191058         51.10000011898171        51.100000118857565       51.100000118065736       51.100000117164086       51.10000011626249        51.1000001153609         51.10000011445925        51.1000001135576         51.10000011265606        51.10000011175441        51.10000011085276        51.10000011119621        51.10000011473278        51.10000011826946        51.10000012180615        51.10000012534283        51.1000001288794         51.100000132416085       51.10000013595277        51.10000013948934        51.100000142996464       51.10000014469705        51.10000014639763        51.100000148098275       51.10000014979897        51.10000015149956        51.10000015320014        51.10000015490084        51.10000015660137        51.10000015830201        51.10000016000265        51.10000015760909        51.10000014853256        51.10000013945603        51.10000013037944        51.100000121302855       51.100000112226326       51.100000103149796       51.10000009407321        51.10000008499662        51.10000007624893        51.10000006887498        51.10000006150108        51.10000005412712        51.100000046753166       51.10000003937927        51.10000003200531        51.100000024631356       51.100000017257514       51.100000026641055       51.10000003955065        51.100000052460246       51.1000000653699         51.10000007827955        51.100000091189145       51.10000010409874        51.100000117008335       51.100000116290744       51.10000009848784        51.100000080684936       51.10000006288203        51.10000004507913        51.100000027276224       51.10000000947332        51.099999991670416       51.09999997386751        51.09999995606461        51.09999993826176        51.0999999204588         51.099999902655895       51.09999988485299        51.09999987648604        51.09999988301536        51.09999988954468        51.09999988046809        51.09999985949014        51.0999998410926         51.09999985420876        51.099999867324925       51.09999988044109        51.09999989355725        51.09999990667336        51.099999919789525       51.099999932905746       51.09999994602185        51.09999995913802        51.09999997225418        51.099999985370346       51.09999999848651        51.10000001160262        51.10000001555602        51.10000000413294        51.099999992709854       51.09999998128677        51.09999996986363        51.09999995844055        51.09999994701752        51.09999993559438        51.0999999241713         51.09999991274822        51.099999901325134       51.09999988990205        51.09999987847897        51.099999867055885       51.099999865362236       51.09999988794698        51.09999989251207        51.09999986784226        51.09999986215246        51.09999987299602        51.09999988383953        51.099999894683094       51.0999999055266         51.09999991637022        51.09999992721373        51.09999993805724        51.0999999489008         51.099999959744366       51.099999970587874       51.09999998143144        51.099999992275          51.100000003118566       51.100000006906555       51.099999996088684       51.099999985270756       51.099999974453          51.09999996363513        51.09999995281726        51.09999994199933        51.09999993118146        51.09999992036359        51.09999990954577        51.0999998987279         51.09999988790997        51.0999998770921         51.09999986627429        51.09999985545642        51.09999987312602        51.099999879835536       51.0999998559555         51.099999864309495       51.09999987556074        51.09999988681187        51.099999898063004       51.09999990931419        51.09999992056544        51.09999993181657        51.09999994306776        51.099999954318946       51.09999996557008        51.09999997682132        51.099999988072454       51.0999999993237         51.10000001057483        51.10000001520143        51.09999999967181        51.099999984142244       51.099999968612565       51.09999995308294        51.09999993755338        51.09999992202381        51.09999990649419        51.09999989096457        51.099999875434946       51.09999985990527        51.0999998443757         51.09999982884608        51.099999813316515       51.09999979778689        51.09999980652475        51.09999982694342        51.099999829840044       51.09999984484517        51.099999871201874       51.099999897558575       51.09999992391528        51.09999995027192        51.099999976628624       51.10000000298527        51.10000002934197        51.100000055698615       51.10000008205532        51.10000010841202        51.10000013476872        51.10000016112542        51.100000187482124       51.100000213838825       51.10000018749099        51.10000015686842        51.100000126245845       51.10000009562327        51.10000006500064        51.10000003437807        51.1000000037555         51.099999973132924       51.09999994251035        51.099999911887664       51.09999988126515        51.09999985064252        51.099999820019946       51.09999978939737        51.09999976798156        51.09999976373132        51.09999976658406        51.09999977586574        51.09999980709745        51.09999983832921        51.099999869560975       51.09999990079274        51.0999999320245         51.099999963256266       51.09999999448803        51.100000025719794       51.10000005695156        51.100000088183265       51.100000119415085       51.10000015064679        51.10000018187861        51.10000021311032        51.10000020850572        51.100000177029074       51.10000014555243        51.10000011407584        51.100000082599195       51.10000005112249        51.100000019645904       51.09999998816926        51.09999995669261        51.09999992521597        51.099999893739266       51.09999986226268        51.09999983078603        51.099999799309444       51.0999997678328         51.09999976152608        51.09999976222815        51.09999977415288        51.09999980181709        51.099999834272126       51.09999986672733        51.099999899182535       51.099999931637626       51.099999964092774       51.09999999654792        51.10000002900307        51.10000006145822        51.10000009391342        51.10000012636851        51.10000015882366        51.10000019127881        51.10000022373396        51.10000024727373        51.100000233464925       51.10000021965624        51.10000020584749        51.10000019203869        51.100000178230005       51.1000001644212         51.100000150612516       51.10000013680377        51.10000012299497        51.10000010918628        51.10000009537748        51.100000081568794       51.10000006775999        51.10000005395125        51.100000030073375       51.10000000000002
1                        50.95980683077187        50.99316159950007        51.01930149260363        51.038486210661745       51.05308759950083        51.06529719572961        51.07376109608697        51.08117645304969        51.08583683069429        51.089944188324694       51.09405154595504        51.09535309541366        51.096654644872274       51.09795619433089        51.09842112395688        51.09884891726534        51.09927663111523        51.09944996276124        51.09959788473196        51.099745806702686       51.09981785478294        51.09986908538002        51.099912323230114       51.09993481180754        51.09995730038497        51.099968937269864       51.099978561991804       51.0999844516748         51.09999034135774        51.099993388861094       51.099995093214716       51.09999679756828        51.099998065147986       51.09999896723343        51.09999973500635        51.09999984364879        51.09999995229134        51.10000006093384        51.100000219511685       51.10000040334609        51.10000039158945        51.10000036004328        51.10000032849712        51.10000029695095        51.10000026540479        51.10000023385868        51.1000002023124         51.100000239204405       51.10000030430507        51.10000036940568        51.100000434506285       51.10000049960695        51.1000005647075         51.100000629808164       51.10000069490877        51.10000024092682        51.099999292302755       51.09999834367875        51.09999795970742        51.09999777301152        51.09999758631557        51.09999739961961        51.09999721292371        51.0999970262277         51.099997096907146       51.09999734367841        51.099997590449675       51.09999783722105        51.09999808399232        51.09999827823469        51.0999983351316         51.09999839202851        51.09999844892536        51.09999776148902        51.09999651627459        51.09999527106004        51.099994025845604       51.099992780631055       51.099991535416564       51.09999029020207        51.099989848083055       51.09998954904438        51.09998925000559        51.09998895096686        51.09998865192813        51.0999883528894         51.09998805385061        51.09999082101865        51.099995626232214       51.100000431445665       51.10000523665917        51.10001004187279        51.1000148470863         51.10001965229981        51.10001961090086        51.100017048734          51.100014486567034       51.10001192440012        51.10000936223321        51.10000680006624        51.100004237899384       51.100001675732415       51.0999991135655         51.09999655139859        51.09999644497543        51.09999871823999        51.09999965277132        51.10000058730259        51.10000152183392        51.10000245636519        51.10000339089652        51.10000432542779        51.10000525995906        51.100006194490334       51.10000712902166        51.10000806355288        51.100008998084206       51.10000925648444        51.10000898345754        51.10000871043053        51.10000843740363        51.100011105267356       51.10001404428556        51.10001698330365        51.100019922321735       51.10002286133988        51.100025800358026       51.10002873937617        51.100031678394316       51.10003461741246        51.10003755643055        51.100040495448695       51.100041221336255       51.10004108503546        51.1000409487346         51.100040812433804       51.10004067613306        51.10004053983221        51.10004040353141        51.10004026723061        51.10004013092981        51.100039975203345       51.1000396877223         51.100039400241315       51.10003911276027        51.100038825279285       51.1000385377983         51.100038250317255       51.10003796283627        51.100037675355225       51.100037387874295       51.100037183137204       51.100037289238855       51.10003739534045        51.100037501442046       51.10003760754364        51.10003771364529        51.10003781974683        51.10003792584848        51.100038031950135       51.10003813805167        51.10003814724274        51.10003803754978        51.10003792785693        51.10003781816397        51.10003770847106        51.1000375987781         51.100037489085196       51.100037379392234       51.10003726969933        51.10003716000642        51.100037072464715       51.100037075375894       51.10003707828707        51.10003708119825        51.10003708410943        51.10003708702061        51.10003708993179        51.10003709284297        51.100037095754146       51.10003709866527        51.10003708868646        51.10003706954183        51.100037050397134       51.1000370312525         51.10003701210786        51.10003699296328        51.10003697381859        51.1000369546739         51.10003693552926        51.100036916384624       51.10003692452534        51.1000369645368         51.10003700454831        51.100037044559826       51.100037084571284       51.1000371245828         51.100037164594255       51.10003720460577        51.100037244617226       51.10003728462874        51.10003730426848        51.100037321667514       51.10003733906666        51.100037356465805       51.10003737386495        51.10003739126404        51.100037408663184       51.100037426062215       51.10003744346136        51.100037460860506       51.10003735096245        51.100037220131696       51.10003708930094        51.10003695847024        51.10003682763954        51.100036696808786       51.10003656597803        51.10003643514722        51.100036304316575       51.10003642355116        51.10003718414214        51.100037944733174       51.10003870532415        51.10003946591519        51.10004022650617        51.100040987097145       51.10004174768824        51.10004250827916        51.1000432597109         51.100043452657644       51.100043645604444       51.10004383855119        51.10004403149799        51.10004422444479        51.10004441739147        51.10004461033827        51.10004480328507        51.10004499623176        51.10004518917856        51.100044614666785       51.10004278741667        51.10004096016655        51.100039132916436       51.10003730566626        51.100035478416146       51.10003365116603        51.100031823915856       51.100029996665796       51.100028230052885       51.10002671676068        51.100025203468476       51.100023690176215       51.10002217688401        51.100020663591806       51.1000191502996         51.1000176370074         51.100016123715136       51.10001796122526        51.100020503790574       51.100023046355886       51.1000255889212         51.100028131486624       51.100030674051936       51.10003321661725        51.10003575918256        51.10003541014112        51.100031435704636       51.10002746126821        51.10002348683179        51.100019512395306       51.10001553795888        51.1000115635224         51.100007589085976       51.10000361464955        51.09999964021313        51.09999566577659        51.099991691340165       51.099987716903684       51.0999837424672         51.09998175664481        51.09998291019224        51.099984063739726       51.099982236733126       51.09997813668372        51.09997456604805        51.09997746092131        51.09998035579463        51.09998325066789        51.099986145541266       51.09998904041453        51.099991935287846       51.099994830161165       51.09999772503443        51.100000619907746       51.10000351478101        51.10000640965427        51.10000930452759        51.10001219940091        51.10001302190062        51.100010366638855       51.100007711376975       51.10000505611515        51.10000240085327        51.099999745591504       51.09999709032962        51.0999944350678         51.09999177980592        51.09998912454415        51.09998646928233        51.099983814020504       51.099981158758624       51.0999785034968         51.09997782467195        51.099982077720256       51.09998295076275        51.09997834014905        51.09997755788896        51.09998011047935        51.099982663069625       51.099985215659956       51.09998776825029        51.099990320840675       51.09999287343095        51.09999542602128        51.09999797861161        51.10000053120194        51.10000308379233        51.100005636382605       51.100008188972936       51.100010741563324       51.10001162187302        51.10000904034649        51.10000645881985        51.10000387729332        51.10000129576673        51.09999871424009        51.09999613271356        51.09999355118691        51.099990969660325       51.09998838813374        51.09998580660715        51.099983225080564       51.09998064355398        51.099978062027446       51.099975480500746       51.09997863764852        51.099979831892824       51.099975308013086       51.09997730773125        51.09997989378212        51.09998247983282        51.09998506588363        51.099987651934384       51.099990237985196       51.09999282403601        51.09999541008676        51.099997996137574       51.10000058218827        51.10000316823914        51.100005754289896       51.10000834034071        51.10001092639146        51.100012079358066       51.10000887196583        51.10000566457359        51.10000245718135        51.09999924978911        51.099996042396924       51.099992835004684       51.099989627612445       51.09998642022026        51.099983212827965       51.09998000543578        51.0999767980436         51.09997359065136        51.099970383259176       51.09996717586694        51.099968801446266       51.0999728145793         51.09997400592505        51.09997750626661        51.09998317126582        51.09998883626503        51.09999450126429        51.1000001662635         51.10000583126276        51.10001149626197        51.10001716126118        51.10002282626044        51.10002849125965        51.10003415625886        51.10003982125812        51.10004548625733        51.100051151256594       51.1000568162558         51.10005144081447        51.10004516989062        51.10003889896683        51.10003262804298        51.100026357119134       51.10002008619534        51.100013815271495       51.100007544347704       51.10000127342391        51.099995002500066       51.099988731576275       51.09998246065243        51.09997618972858        51.09996991880479        51.099965373342          51.099964044925684       51.09996477537919        51.09996695301726        51.09997327916557        51.09997960531393        51.0999859314623         51.099992257610666       51.099998583758975       51.1000049099074         51.10001123605571        51.10001756220407        51.10002388835244        51.100030214500805       51.10003654064917        51.10004286679748        51.1000491929459         51.10005551909421        51.10005458305881        51.10004820144968        51.10004181984067        51.10003543823166        51.10002905662259        51.10002267501352        51.10001629340451        51.10000991179544        51.10000353018637        51.09999714857736        51.09999076696823        51.09998438535928        51.09997800375015        51.099971622141084       51.09996524053213        51.09996370503512        51.099963754503165       51.09996634334669        51.099972080852126       51.09997877679126        51.099985472730395       51.09999216866953        51.099998864608665       51.1000055605478         51.100012256486934       51.10001895242601        51.10002564836515        51.10003234430428        51.100039040243416       51.10004573618255        51.10005243212174        51.10005912806088        51.10006384592458        51.10006027720169        51.100056708478746       51.1000531397558         51.100049571032855       51.100046002309966       51.10004243358702        51.10003886486413        51.10003529614113        51.1000317274183         51.10002815869535        51.100024589972406       51.10002102124946        51.100017452526515       51.10001388380357        51.10000773550149        51.10000000000002
2                        50.81630002624178        50.88141968946434        50.9327613840814         50.97107539906983        51.00059913479538        51.02552363576808        51.043107602369616       51.05864574071336        51.06862156419936        51.07748083794536        51.08634011169124        51.089253529018436       51.09216694634563        51.09508036367282        51.09616786618295        51.09717431903363        51.09818063976911        51.09860361004837        51.098968416001526       51.09933322195468        51.09951552885536        51.09964760599985        51.099759822320266       51.09981968937677        51.09987955643322        51.0999113548657         51.09993783993946        51.099954340665136       51.099970841390814       51.09997959958537        51.09998469883527        51.09998979808523        51.09999361469272        51.0999963579801         51.09999870151057        51.09999908325875        51.09999946500693        51.09999984675517        51.10000036712319        51.100000957603015       51.10000095589055        51.10000089426114        51.100000832631736       51.10000077100244        51.100000709373035       51.10000064774374        51.10000058611428        51.100000664440984       51.10000080173603        51.10000093903108        51.10000107632618        51.100001213621226       51.10000135091627        51.10000148821132        51.100001625506366       51.100000899678435       51.099999351366705       51.099997803054976       51.099997196734535       51.09999691952197        51.09999664230941        51.09999636509684        51.09999608788428        51.09999581067166        51.09999588085691        51.09999618872598        51.099996496595054       51.099996804464126       51.09999711233314        51.099997361851024       51.09999745880032        51.099997555749724       51.09999765269902        51.09999649182805        51.09999438838929        51.09999228495053        51.099990181511714       51.0999880780729         51.09998597463408        51.09998387119538        51.09998307706496        51.0999825162022         51.09998195533956        51.0999813944768         51.09998083361404        51.099980272751395       51.099979711888636       51.09998500977548        51.09999420185443        51.10000339393332        51.10001258601221        51.10002177809122        51.10003097017011        51.10004016224906        51.100040068560475       51.10003514525829        51.10003022195599        51.10002529865369        51.100020375351505       51.10001545204926        51.10001052874702        51.10000560544472        51.10000068214248        51.09999575884024        51.09999552386711        51.09999985911571        51.10000167229947        51.10000348548323        51.10000529866704        51.10000711185074        51.1000089250345         51.100010738218316       51.100012551402074       51.100014364585775       51.10001617776953        51.10001799095329        51.100019804137105       51.10002033423814        51.100019855858704       51.10001937747927        51.10001889909984        51.10002406583658        51.100029753061165       51.10003544028575        51.100041127510394       51.10004681473498        51.100052501959624       51.10005818918415        51.10006387640885        51.10006956363338        51.100075250858026       51.10008093808261        51.10008234914528        51.10008209430674        51.100081839468146       51.10008158462949        51.10008132979095        51.1000810749523         51.1000808201137         51.10008056527511        51.10008031043651        51.10008001758695        51.10007946692764        51.10007891626833        51.10007836560908        51.10007781494983        51.10007726429052        51.10007671363127        51.10007616297196        51.10007561231271        51.100075061653456       51.10007466889215        51.10007486929567        51.10007506969907        51.10007527010248        51.10007547050594        51.100075670909405       51.10007587131281        51.10007607171627        51.10007627211968        51.100076472523085       51.100076485798695       51.10007626951716        51.10007605323568        51.10007583695415        51.10007562067267        51.10007540439119        51.100075188109656       51.10007497182812        51.10007475554664        51.100074539265165       51.100074367015964       51.1000743745692         51.10007438212244        51.10007438967568        51.100074397228866       51.100074404782106       51.10007441233529        51.10007441988853        51.100074427441825       51.10007443499495        51.10007441602687        51.10007437819968        51.100074340372544       51.100074302545465       51.10007426471839        51.10007422689125        51.10007418906412        51.10007415123698        51.1000741134099         51.100074075582825       51.100074089664304       51.100074164377986       51.10007423909167        51.10007431380535        51.10007438851903        51.100074463232716       51.1000745379464         51.10007461266008        51.10007468737376        51.100074762087445       51.10007480588564        51.10007484628346        51.100074886681284       51.10007492707916        51.1000749674771         51.10007500787498        51.1000750482728         51.10007508867068        51.1000751290685         51.10007516946638        51.10007496479085        51.10007471981538        51.10007447483997        51.10007422986456        51.10007398488915        51.10007373991374        51.10007349493833        51.10007324996286        51.10007300498745        51.10007324310436        51.100074720234545       51.10007619736473        51.10007767449497        51.10007915162515        51.100080628755336       51.100082105885576       51.10008358301582        51.10008506014594        51.10008651906827        51.10008686777189        51.10008721647546        51.100087565179024       51.100087913882646       51.10008826258627        51.100088611289834       51.10008895999334        51.100089308696965       51.10008965740053        51.1000900061041         51.10008887915495        51.1000853434673         51.1000818077797         51.10007827209205        51.100074736404395       51.1000712007168         51.100067665029144       51.10006412934155        51.10006059365389        51.100057175302425       51.10005424713904        51.1000513189756         51.10004839081222        51.100045462648836       51.10004253448545        51.100039606322014       51.100036678158745       51.100033749995305       51.100037295356515       51.100042202836676       51.10004711031689        51.10005201779711        51.100056925277386       51.10006183275766        51.10006674023782        51.100071647718096       51.100070941116996       51.10006319577781        51.10005545043862        51.10004770509943        51.10003995976024        51.100032214421105       51.10002446908186        51.100016723742726       51.100008978403594       51.100001233064404       51.09999348772527        51.09998574238608        51.09997799704695        51.09997025170776        51.09996636102437        51.09996855557927        51.099970750134105       51.099967220721          51.099959326071314       51.09995245535845        51.09995808956273        51.09996372376702        51.09996935797136        51.0999749921757         51.09998062637993        51.09998626058422        51.09999189478856        51.099997528992844       51.10000316319713        51.100008797401415       51.1000144316057         51.100020065809986       51.10002570001427        51.10002729224141        51.10002210140897        51.10001691057653        51.10001171974403        51.10000652891165        51.10000133807921        51.09999614724677        51.099990956414274       51.09998576558189        51.09998057474945        51.09997538391701        51.099970193084516       51.099965002252134       51.099959811419694       51.099958440695104       51.09996660242109        51.09996827840422        51.099959432043136       51.09995798220643        51.099962975427104       51.099967968647775       51.09997296186839        51.099977955089          51.09998294830973        51.099987941530344       51.09999293475096        51.09999792797163        51.100002921192356       51.10000791441297        51.10001290763364        51.100017900854255       51.10002289407498        51.100024614149106       51.10001955838811        51.100014502627005       51.10000944686601        51.10000439110502        51.09999933534391        51.09999427958286        51.09998922382181        51.09998416806076        51.09997911229971        51.09997405653871        51.09996900077766        51.09996394501661        51.09995888925556        51.09995383349457        51.09995986370586        51.0999621449584         51.099953457832044       51.099957376530995       51.09996242822541        51.09996747991977        51.09997253161407        51.09997758330849        51.0999826350029         51.09998768669726        51.09999273839162        51.099997790086036       51.100002841780395       51.10000789347475        51.10001294516917        51.10001799686353        51.10002304855789        51.100025314937284       51.10001910660719        51.10001289827704        51.100006689946895       51.10000048161669        51.0999942732866         51.09998806495645        51.0999818566263         51.09997564829615        51.099969439966          51.09996323163591        51.099957023305706       51.099950814975614       51.099944606645465       51.09993839831537        51.09994151431607        51.09994924758507        51.09995165576942        51.09995850161232        51.09996950771023        51.09998051380819        51.0999915199061         51.10000252600406        51.10001353210197        51.10002453819993        51.10003554429784        51.100046550395746       51.10005755649365        51.10006856259167        51.10007956868958        51.10009057478749        51.100101580885394       51.100112586983414       51.10010219234982        51.1000900619178         51.10007793148577        51.1000658010538         51.10005367062172        51.10004154018969        51.10002940975767        51.10001727932564        51.100005148893615       51.09999301846159        51.09998088802956        51.09996875759754        51.09995662716557        51.099944496733485       51.09993567612639        51.09993302654317        51.09993446895879        51.09993873433325        51.099950961308764       51.099963188284164       51.09997541525968        51.09998764223508        51.09999986921059        51.10001209618605        51.100024323161506       51.10003655013696        51.10004877711242        51.10006100408782        51.100073231063334       51.10008545803879        51.10009768501425        51.100109911989705       51.10010810451365        51.100095773255475       51.100083441997356       51.100071110739236       51.10005877948112        51.100046448223          51.100034116964935       51.10002178570676        51.100009454448696       51.099997123190576       51.09998479193234        51.09997246067428        51.09996012941622        51.09994779815804        51.09993546689998        51.09993244909191        51.09993252094125        51.09993754316929        51.09994864271732        51.0999615921649         51.09997454161248        51.09998749106006        51.10000044050764        51.10001338995522        51.1000263394028         51.100039288850326       51.100052238297906       51.100065187745486       51.100078137193066       51.100091086640646       51.10010403608828        51.100116985535806       51.100126081076496       51.10011903176553        51.10011198245462        51.100104933143655       51.10009788383269        51.10009083452178        51.10008378521081        51.100076735899904       51.10006968658894        51.10006263727797        51.10005558796706        51.1000485386561         51.10004148934513        51.100034440034165       51.100027390723255       51.100015258962          51.10000000000002
3                        50.66088671646719        50.74980229599851        50.82289685794774        50.88008302787307        50.925803120193564       50.965468039647476       50.994796582437175       51.02128633679854        51.03919777933396        51.0553872568089         51.07157673428395        51.07734330078824        51.08310986729248        51.08887643379671        51.091217086321194       51.09340566758863        51.0955941701348         51.09657200057313        51.09742953766181        51.09828707475049        51.09873248003464        51.099063866120616       51.099348029503915       51.099504833401625       51.09966163729939        51.099747698836836       51.0998199900215         51.09986599059573        51.09991199116979        51.0999371035964         51.09995234475787        51.099967585919444       51.09997906825993        51.099987405204274       51.09999455123432        51.09999585292525        51.09999715461612        51.09999845630699        51.10000018553171        51.100002130996586       51.1000022081754         51.10000209632483        51.10000198447409        51.10000187262352        51.10000176077284        51.10000164892227        51.10000153707159        51.10000170832194        51.10000199474945        51.100002281176955       51.10000256760452        51.10000285403203        51.100003140459535       51.1000034268871         51.10000371331466        51.10000339844987        51.1000025106041         51.10000162275827        51.10000139869004        51.100001406528975       51.10000141436785        51.10000142220679        51.10000143004561        51.10000143788454        51.10000124574606        51.10000091678637        51.10000058782663        51.10000025886694        51.0999999299072         51.09999971438816        51.099999795477515       51.09999987656687        51.099999957656166       51.09999913349668        51.09999763097426        51.09999612845189        51.09999462592947        51.0999931234071         51.09999162088474        51.09999011836237        51.09998931363094        51.099988633218686       51.09998795280637        51.099987272394          51.09998659198169        51.09998591156943        51.09998523115712        51.09999217938457        51.10000419821438        51.100016217044185       51.10002823587388        51.10004025470374        51.10005227353349        51.1000642923633         51.10006410470862        51.10005756834835        51.10005103198796        51.100044495627685       51.10003795926741        51.10003142290708        51.10002488654675        51.100018350186474       51.1000118138262         51.10000527746587        51.1000048280668         51.10001043556662        51.10001292217362        51.10001540878051        51.10001789538745        51.1000203819944         51.1000228686014         51.100025355208345       51.10002784181529        51.100030328422235       51.10003281502918        51.100035301636126       51.10003778824307        51.10003864421043        51.10003821852388        51.10003779283727        51.10003736715072        51.100044409040095       51.10005213945078        51.100059869861525       51.100067600272155       51.1000753306829         51.10008306109364        51.10009079150427        51.100098521915015       51.10010625232576        51.10011398273639        51.10012171314713        51.1001236602803         51.10012335437233        51.1001230484643         51.10012274255621        51.100122436648235       51.1001221307402         51.100121824832115       51.100121518924084       51.10012121301611        51.100120853535486       51.10012013069945        51.10011940786342        51.10011868502738        51.10011796219135        51.10011723935537        51.100116516519336       51.1001157936833         51.10011507084721        51.100114348011175       51.100113829739996       51.10011407994341        51.10011433014688        51.100114580350294       51.100114830553764       51.10011508075718        51.10011533096059        51.100115581164005       51.10011583136742        51.10011608157089        51.100116079274244       51.10011576722604        51.10011545517784        51.100115143129585       51.100114831081385       51.10011451903313        51.10011420698498        51.100113894936726       51.100113582888525       51.10011327084027        51.100113023888184       51.10011304275076        51.100113061613285       51.10011308047592        51.100113099338444       51.10011311820108        51.10011313706366        51.10011315592624        51.10011317478882        51.100113193651396       51.10011316939455        51.1001131144763         51.10011305955794        51.100113004639695       51.100112949721336       51.10011289480303        51.10011283988473        51.10011278496643        51.100112730048124       51.10011267512982        51.10011268676351        51.10011277613353        51.100112865503604       51.10011295487362        51.10011304424364        51.100113133613775       51.10011322298374        51.10011331235381        51.10011340172383        51.10011349109385        51.10011357679599        51.10011366209466        51.10011374739338        51.10011383269216        51.100113917990825       51.10011400328949        51.100114088588214       51.100114173886936       51.1001142591856         51.10011434448438        51.10011410234574        51.100113806363424       51.10011351038105        51.10011321439873        51.10011291841636        51.10011262243404        51.10011232645178        51.10011203046935        51.10011173448703        51.10011209145034        51.10011412305914        51.100116154667944       51.100118186276745       51.10012021788555        51.10012224949435        51.10012428110315        51.10012631271201        51.10012834432075        51.10013034899748        51.10013071150058        51.10013107400374        51.10013143650684        51.10013179901           51.1001321615131         51.100132524016146       51.100132886519305       51.100133249022406       51.10013361152551        51.10013397402861        51.10013237336511        51.100127568184234       51.1001227630033         51.10011795782236        51.10011315264143        51.10010834746055        51.10010354227967        51.10009873709873        51.100093931917854       51.10008928633374        51.100085307487745       51.10008132864169        51.1000773497957         51.10007337094959        51.100069392103535       51.10006541325754        51.10006143441149        51.100057455565434       51.10006222767527        51.100068841107145       51.100075454539024       51.1000820679709         51.100088681402895       51.10009529483477        51.10010190826665        51.10010852169853        51.100107420594384       51.10009664727585        51.100085873957255       51.10007510063872        51.10006432732018        51.10005355400165        51.100042780683054       51.10003200736452        51.10002123404598        51.10001046072739        51.09999968740891        51.09998891409026        51.099978140771725       51.09996736745319        51.099961862286875       51.09996467380648        51.09996748532603        51.09996271560084        51.09995216423471        51.09994300208916        51.09995080591989        51.09995860975056        51.09996641358117        51.0999742174119         51.09998202124257        51.09998982507318        51.09999762890391        51.10000543273463        51.100013236565246       51.10002104039597        51.100028844226586       51.10003664805731        51.100044451887925       51.100046618566296       51.100039325235855       51.10003203190536        51.100024738574916       51.100017445244475       51.10001015191398        51.10000285858354        51.099995565253096       51.099988271922655       51.09998097859216        51.099973685261716       51.099966391931275       51.09995909860078        51.09995180527034        51.099949683572504       51.09996046683261        51.09996268360874        51.0999510022865         51.09994932084771        51.09995635023279        51.09996337961792        51.09997040900299        51.09997743838812        51.099984467773254       51.099991497158385       51.09999852654346        51.10000555592859        51.10001258531378        51.10001961469885        51.10002664408398        51.100033673469056       51.100040702854244       51.100043115663425       51.10003597156498        51.10002882746659        51.1000216833682         51.10001453926981        51.10000739517136        51.10000025107297        51.09999310697458        51.09998596287619        51.09997881877774        51.09997167467935        51.09996453058096        51.099957386482515       51.09995024238418        51.099943098285735       51.099950935903564       51.09995390205694        51.09994239869633        51.09994794684263        51.09995502755652        51.09996210827046        51.09996918898429        51.09997626969823        51.09998335041212        51.099990431126          51.09999751183989        51.10000459255383        51.100011673267716       51.10001875398166        51.10002583469554        51.10003291540943        51.100039996123314       51.100043236207114       51.10003479063778        51.10002634506856        51.10001789949922        51.10000945392994        51.10000100836072        51.099992562791385       51.099984117222164       51.099975671652885       51.09996722608355        51.09995878051427        51.09995033494499        51.09994188937577        51.099933443806435       51.09992499823721        51.09992909897835        51.09993946207078        51.09994320065147        51.09995283265505        51.099967989676315       51.09998314669764        51.099998303718905       51.10001346074023        51.10002861776155        51.10004377478282        51.10005893180414        51.10007408882541        51.100089245846675       51.100104402868          51.10011955988932        51.10013471691053        51.100149873931855       51.10016503095312        51.100150936732916       51.100134469964814       51.10011800319671        51.10010153642861        51.100085069660395       51.10006860289229        51.100052136124134       51.10003566935609        51.10001920258793        51.10000273581977        51.099986269051726       51.09996980228351        51.09995333551541        51.09993686874731        51.0999247686068         51.09992080985268        51.09992290167577        51.09992893230714        51.09994548375175        51.09996203519631        51.09997858664099        51.099995138085546       51.10001168953022        51.10002824097478        51.10004479241945        51.10006134386401        51.10007789530863        51.100094446753246       51.10011099819786        51.10012754964248        51.10014410108704        51.100160652531656       51.10015821357558        51.10014153460173        51.10012485562794        51.1001081766542         51.10009149768041        51.10007481870662        51.10005813973282        51.10004146075903        51.10002478178524        51.1000081028115         51.09999142383765        51.09997474486386        51.09995806589012        51.09994138691633        51.099924707942534       51.099920395340575       51.09992038403254        51.099927265507745       51.099942335903506       51.09995989895725        51.099977462011054       51.09999502506491        51.10001258811866        51.10003015117246        51.10004771422621        51.10006527727995        51.100082840333755       51.10010040338756        51.10011796644136        51.100135529495105       51.10015309254891        51.10017065560271        51.10018286223203        51.10017262963771        51.100162397043505       51.10015216444924        51.10014193185492        51.100131699260714       51.10012146666634        51.10011123407219        51.10010100147787        51.100090768883604       51.10008053628934        51.10007030369502        51.10006007110081        51.10004983850649        51.10003960591217        51.10002205455214        51.10000000000002
4                        50.5097039463688         50.62067110230845        50.714147657400474       50.78923027106498        50.85047576056104        50.90437384559226        50.94521547236184        50.982508142308745       51.008393593896415       51.0319892206503         51.05558484740425        51.064331942986655       51.07307903856906        51.08182613415141        51.085534605576356       51.08901941992343        51.0925042928356         51.09411645475666        51.095542907782374       51.096969360807975       51.09772858876323        51.09830269393899        51.09879814574532        51.099078207283185       51.09935826882105        51.099515873969324       51.09964917425418        51.09973557300441        51.09982197175452        51.099870275398985       51.099900576159996       51.09993087692101        51.09995392533489        51.099970904956194       51.099985525953          51.099988572144184       51.099991618335366       51.099994664526434       51.09999851072894        51.10000276156501        51.100003135132454       51.100003116405674       51.10000309767872        51.100003078951886       51.10000306022505        51.100003041498155       51.10000302277126        51.100003351721455       51.10000384700453        51.10000434228772        51.10000483757085        51.10000533285404        51.100005828137114       51.1000063234203         51.10000681870349        51.10000694198254        51.100006710772846       51.10000647956332        51.10000665778273        51.100006979046384       51.10000730030998        51.10000762157358        51.100007942837124       51.10000826410072        51.10000781821748        51.10000684746524        51.100005876713          51.100004905960645       51.100003935208406       51.100003256413345       51.100003340986916       51.10000342556066        51.10000351013423        51.10000306723413        51.10000222906308        51.10000139089209        51.1000005527211         51.09999971455005        51.099998876379004       51.099998038208014       51.09999724924796        51.09999646905533        51.09999568886275        51.09999490867017        51.09999412847753        51.099993348284954       51.099992568092375       51.10000106419557        51.10001572606461        51.10003038793366        51.1000450498027         51.100059711671804       51.100074373540906       51.10008903540995        51.10008875505986        51.100080703123126       51.10007265118645        51.10006459924972        51.10005654731299        51.10004849537626        51.10004044343958        51.10003239150285        51.10002433956612        51.100016287629444       51.10001562307957        51.10002241306728        51.10002554450227        51.10002867593727        51.100031807372375       51.10003493880737        51.10003807024236        51.1000412016773         51.10004433311235        51.100047464547345       51.100050595982395       51.10005372741739        51.10005685885238        51.10005804068385        51.10005769016129        51.10005733963868        51.10005698911607        51.10006581592688        51.100075488901155       51.10008516187531        51.10009483484947        51.100104507823744       51.10011418079796        51.100123853772175       51.10013352674639        51.10014319972055        51.100152872694764       51.10016254566892        51.10016500717143        51.100164659238715       51.100164311306          51.100163963373234       51.10016361544058        51.10016326750781        51.10016291957504        51.100162571642386       51.10016222370962        51.10016180718196        51.100160925409114       51.100160043636265       51.10015916186342        51.100158280090625       51.10015739831772        51.10015651654487        51.10015563477202        51.10015475299923        51.10015387122638        51.10015323677152        51.1001535313992         51.10015382602694        51.10015412065462        51.100154415282304       51.10015470990999        51.10015500453767        51.10015529916535        51.10015559379309        51.100155888420716       51.100155868849924       51.10015546383943        51.100155058829046       51.100154653818606       51.10015424880817        51.10015384379773        51.10015343878729        51.10015303377685        51.10015262876641        51.10015222375603        51.100151904379175       51.10015193468041        51.10015196498159        51.10015199528277        51.10015202558395        51.10015205588513        51.10015208618643        51.10015211648755        51.100152146788844       51.100152177090024       51.10015214791565        51.10015207644915        51.10015200498265        51.1001519335162         51.100151862049756       51.100151790583254       51.10015171911675        51.10015164765031        51.10015157618386        51.10015150471736        51.10015151330947        51.10015161541435        51.10015171751934        51.100151819624216       51.10015192172909        51.10015202383414        51.10015212593902        51.10015222804395        51.10015233014889        51.10015243225382        51.10015256124575        51.1001526931949         51.10015282514405        51.1001529570932         51.10015308904241        51.10015322099156        51.10015335294071        51.10015348488986        51.100153616839066       51.100153748788216       51.100153475728234       51.10015313606846        51.10015279640879        51.10015245674907        51.10015211708935        51.10015177742969        51.100151437769966       51.10015109811019        51.100150758450525       51.10015123221183        51.10015379219874        51.10015635218571        51.10015891217262        51.100161472159584       51.100164032146495       51.100166592133405       51.10016915212037        51.100171712107226       51.1001742366048         51.100174597152545       51.10017495770029        51.100175318248034       51.10017567879572        51.10017603934347        51.1001763998911         51.1001767604389         51.10017712098659        51.100177481534274       51.10017784208196        51.10017578156504        51.10016976909424        51.10016375662332        51.100157744152455       51.10015173168165        51.100145719210786       51.10013970673998        51.10013369426912        51.100127681798256       51.100121869471764       51.10011689327598        51.1001119170802         51.100106940884416       51.10010196468869        51.10009698849291        51.10009201229718        51.10008703610134        51.10008205990562        51.10008799072989        51.100096216542056       51.10010444235411        51.100112668166275       51.10012089397844        51.10012911979055        51.10013734560266        51.10014557141483        51.10014407717654        51.10013039628046        51.10011671538433        51.10010303448826        51.10008935359218        51.10007567269611        51.100061991799976       51.1000483109039         51.100034630007826       51.10002094911175        51.10000726821568        51.0999935873196         51.09997990642347        51.09996622552734        51.09995915604759        51.09996252382712        51.09996589160676        51.09995994860202        51.09994690496751        51.0999355963595         51.0999454769094         51.09995535745935        51.099965238009304       51.099975118559314       51.09998499910927        51.09999487965922        51.100004760209174       51.10001464075913        51.100024521309024       51.100034401859034       51.10004428240893        51.10005416295894        51.10006404350884        51.100066754167756       51.10005743264634        51.10004811112492        51.1000387896035         51.10002946808203        51.10002014656061        51.10001082503919        51.100001503517774       51.099992181996356       51.099982860474995       51.09997353895358        51.0999642174321         51.099954895910685       51.09994557438927        51.09994270298108        51.09995592676887        51.09995864586557        51.099944322354304       51.09994246063536        51.09995145429116        51.0999604479469         51.09996944160264        51.099978435258436       51.09998742891423        51.09999642257003        51.10000541622577        51.10001440988151        51.10002340353731        51.10003239719305        51.10004139084879        51.100050384504584       51.10005937816038        51.10006245788634        51.10005329501519        51.10004413214398        51.100034969272826       51.100025806401675       51.100016643530466       51.100007480659315       51.099998317788106       51.0999891549169         51.099979992045746       51.09997082917454        51.099961666303386       51.09995250343218        51.099943340561026       51.09993417768982        51.09994367978919        51.099947277620856       51.09993314738034        51.099940273101424       51.099949309281044       51.099958345460664       51.09996738164034        51.09997641781996        51.099985453999636       51.099994490179256       51.10000352635893        51.10001256253861        51.10002159871817        51.10003063489785        51.100039671077525       51.10004870725709        51.100057743436764       51.10006193046519        51.10005136327413        51.100040796083135       51.10003022889208        51.100019661701026       51.10000909450997        51.099998527318974       51.09998796012792        51.09997739293692        51.09996682574581        51.099956258554755       51.09994569136376        51.09993512417276        51.099924556981705       51.09991398979071        51.09991900575801        51.099931842118735       51.099936910767326       51.09994923393913        51.09996835814485        51.09998748235057        51.10000660655635        51.10002573076207        51.10004485496785        51.10006397917357        51.10008310337929        51.10010222758507        51.10012135179079        51.10014047599657        51.100159600202346       51.10017872440801        51.10019784861379        51.10021697281957        51.10019937469218        51.10017879804178        51.10015822139144        51.100137644741096       51.10011706809064        51.1000964914403         51.100075914789954       51.10005533813967        51.10003476148927        51.10001418483887        51.09999360818858        51.09997303153813        51.099952454887784       51.099931878237385       51.09991665128376        51.09991139860591        51.09991412862405        51.09992187132946        51.0999425164469         51.09996316156429        51.09998380668179        51.10000445179924        51.10002509691668        51.100045742034126       51.10006638715163        51.10008703226907        51.10010767738652        51.100128322503906       51.10014896762141        51.10016961273885        51.1001902578563         51.10021090297374        51.10020786892056        51.10018707895938        51.10016628899814        51.10014549903701        51.10012470907583        51.100103919114645       51.10008312915346        51.10006233919228        51.10004154923109        51.10002075926991        51.099999969308726       51.0999791793476         51.099958389386416       51.099937599425175       51.09991680946405        51.099911233848445       51.09991112044173        51.09991976104743        51.09993858409439        51.099960506615105       51.099982429135764       51.10000435165642        51.10002627417708        51.1000481966978         51.10007011921846        51.10009204173912        51.100113964259776       51.100135886780436       51.10015780930115        51.10017973182187        51.10020165434253        51.100223576863186       51.10023869915756        51.10022533382937        51.1002119685013         51.10019860317317        51.10018523784504        51.10017187251691        51.10015850718878        51.10014514186065        51.100131776532464       51.10011841120439        51.10010504587626        51.100091680548076       51.100078315219946       51.10006494989176        51.10005158456369        51.100028715941335       51.10000000000002
5                        50.37159738981512        50.49922452610764        50.60884582684798        50.69880904964066        50.77350606174264        50.84006943973907        50.89170862911777        50.93934459513264        50.97332271578148        51.00455923260466        51.035795749427905       51.04791709378276        51.06003843813767        51.07215978249252        51.07759050392036        51.08272423848712        51.08785842820953        51.090350560249135       51.092581409507034       51.09481225876499        51.09604209355297        51.09699309464082        51.09782143543816        51.098306109812654       51.098790784187145       51.09907334541862        51.099314645861455       51.09947512852739        51.09963561119332        51.09972823855742        51.09978879904406        51.09984935953071        51.099896029615365       51.09993107615725        51.099961432474004       51.099968771797876       51.099976111121805       51.099983450445734       51.09999222054569        51.100001714310395       51.100003056530795       51.10000357399406        51.100004091457436       51.100004608920756       51.10000512638402        51.100005643847396       51.10000616131066        51.10000684817834        51.10000773691581        51.1000086256534         51.10000951439099        51.10001040312858        51.10001129186617        51.100012180603755       51.100013069341344       51.10001371477699        51.10001412836647        51.10001454195594        51.100015184390486       51.10001590677797        51.10001662916534        51.10001735155271        51.10001807394008        51.10001879632745        51.100018123216444       51.100016495328816       51.10001486744113        51.10001323955356        51.100011611665934       51.10001047503806        51.10001062288728        51.10001077073656        51.10001091858578        51.10001099463915        51.10001101689113        51.10001103914311        51.100011061395094       51.10001108364702        51.10001110589906        51.10001112815098        51.100010436476964       51.1000096176092         51.10000879874144        51.10000797987368        51.10000716100592        51.10000634213816        51.10000552327034        51.10001525053951        51.100031987612056       51.1000487246846         51.100065461757254       51.10008219882991        51.10009893590245        51.10011567297511        51.100115303857024       51.100106037650846       51.10009677144461        51.100087505238434       51.1000782390322         51.10006897282602        51.10005970661979        51.10005044041361        51.10004117420743        51.1000319080012         51.100031026059696       51.10003872108513        51.100042408963304       51.100046096841425       51.10004978471966        51.10005347259778        51.1000571604759         51.100060848354076       51.10006453623225        51.10006822411037        51.10007191198855        51.10007559986673        51.10007928774485        51.10008079543326        51.10008058953099        51.10008038362861        51.100080177726284       51.10009051056187        51.10010181508437        51.10011311960676        51.10012442412915        51.100135728651594       51.100147033174096       51.100158337696485       51.10016964221893        51.100180946741375       51.10019225126382        51.10020355578621        51.10020646458122        51.10020610258033        51.10020574057944        51.100205378578494       51.100205016577604       51.100204654576714       51.10020429257577        51.100203930574935       51.10020356857399        51.100203124621885       51.10020212483562        51.10020112504941        51.1002001252632         51.10019912547705        51.10019812569084        51.10019712590463        51.10019612611842        51.10019512633221        51.100194126546          51.10019340473434        51.10019372717045        51.10019404960656        51.10019437204261        51.100194694478716       51.100195016914824       51.100195339350876       51.100195661786984       51.10019598422309        51.10019630665914        51.100196264553006       51.100195775248835       51.10019528594472        51.100194796640494       51.100194307336324       51.10019381803215        51.10019332872804        51.10019283942381        51.1001923501197         51.10019186081547        51.100191476055784       51.100191518195174       51.10019156033451        51.10019160247384        51.100191644613176       51.10019168675257        51.10019172889196        51.10019177103129        51.10019181317068        51.100191855310015       51.10019182236499        51.10019173602882        51.10019164969259        51.10019156335642        51.10019147702019        51.10019139068402        51.10019130434779        51.10019121801156        51.10019113167539        51.100191045339216       51.100191049054615       51.10019115795524        51.10019126685597        51.100191375756594       51.10019148465727        51.10019159355801        51.10019170245869        51.10019181135931        51.10019192025999        51.10019202916061        51.10019220572599        51.100192389733536       51.10019257374108        51.10019275774863        51.100192941756234       51.10019312576378        51.10019330977133        51.100193493778875       51.10019367778648        51.10019386179408        51.10019357803196        51.10019321734978        51.10019285666772        51.10019249598554        51.10019213530347        51.10019177462135        51.10019141393923        51.10019105325705        51.10019069257493        51.100191276802946       51.100194284493796       51.1001972921847         51.100200299875496       51.100203307566346       51.100206315257196       51.10020932294799        51.1002123306389         51.10021533832969        51.10021830248985        51.10021861238516        51.100218922280476       51.10021923217573        51.100219542071045       51.10021985196636        51.100220161861614       51.100220471756984       51.10022078165224        51.100221091547496       51.10022140144281        51.10021892391501        51.100211896419125       51.10020486892313        51.10019784142719        51.10019081393125        51.100183786435366       51.10017675893937        51.100169731443486       51.10016270394749        51.10015591184799        51.10015010314976        51.100144294451525       51.10013848575335        51.100132677055115       51.10012686835694        51.100121059658704       51.10011525096053        51.100109442262294       51.10011632151384        51.10012587048527        51.10013541945682        51.10014496842837        51.100154517399915       51.10016406637146        51.1001736153429         51.100183164314444       51.10018128117338        51.1001650648509         51.10014884852842        51.100132632206          51.10011641588352        51.10010019956104        51.10008398323862        51.10006776691614        51.10005155059366        51.1000353342713         51.10001911794876        51.10000290162634        51.09998668530392        51.09997046898138        51.099961990256986       51.09996572666387        51.09996946307075        51.099962553978          51.099947526369476       51.09993451938817        51.09994618949008        51.09995785959194        51.09996952969374        51.09998119979565        51.09999286989745        51.10000453999925        51.10001621010116        51.100027880203015       51.100039550304814       51.10005122040661        51.10006289050841        51.100074560610324       51.10008623071212        51.100089391169206       51.10007827113321        51.100067151097164       51.10005603106117        51.10004491102518        51.10003379098919        51.100022670953194       51.1000115509172         51.10000043088121        51.09998931084522        51.09997819080917        51.099967070773175       51.09995595073718        51.09994483070119        51.09994121348649        51.09995631832726        51.099959420829805       51.099943050970296       51.099941167603504       51.09995190331267        51.099962639021726       51.09997337473084        51.09998411043995        51.09999484614906        51.10000558185817        51.10001631756734        51.10002705327639        51.10003778898556        51.10004852469467        51.10005926040378        51.10006999611289        51.100080731822004       51.1000843986634         51.100073432037334       51.10006246541121        51.10005149878509        51.10004053215897        51.10002956553279        51.10001859890667        51.10000763228055        51.09999666565443        51.09998569902831        51.09997473240213        51.09996376577607        51.09995279914989        51.09994183252377        51.09993086589759        51.099941590710614       51.09994565571412        51.099929483871165       51.09993802683351        51.09994879113083        51.099959555428086       51.0999703197254         51.09998108402277        51.09999184832009        51.10000261261746        51.10001337691472        51.10002414121209        51.10003490550935        51.10004566980672        51.10005643410403        51.10006719840135        51.100077962698606       51.100083013959534       51.10007068250957        51.10005835105966        51.100046019609636       51.10003368815967        51.1000213567097         51.10000902525974        51.09999669380983        51.09998436235986        51.099972030909896       51.09995969945987        51.099947368009964       51.09993503656           51.09992270511003        51.099910373660066       51.09991608999138        51.09993091572312        51.099937313423936       51.09995203415076        51.099974557620726       51.099997081090635       51.10001960456054        51.100042128030566       51.100064651500475       51.10008717497044        51.100109698440406       51.100132221910314       51.10015474538028        51.10017726885019        51.100199792320154       51.10022231579012        51.100244839260085       51.10026736273005        51.10024686552299        51.100222878938666       51.1001988923544         51.100174905770075       51.10015091918581        51.10012693260148        51.10010294601716        51.10007895943289        51.10005497284857        51.100030986264244       51.10000699967998        51.099983013095596       51.09995902651133        51.09993503992695        51.099917158204676       51.099910658730664       51.0999139922875         51.09992328268311        51.099947308103026       51.099971333522944       51.099995358942806       51.10001938436278        51.10004340978264        51.10006743520262        51.10009146062248        51.1001154860424         51.10013951146232        51.100163536882235       51.10018756230215        51.10021158772207        51.10023561314199        51.10025963856185        51.10025612186814        51.10023195262505        51.10020778338202        51.10018361413904        51.10015944489601        51.100135275652974       51.10011110640994        51.10008693716691        51.10006276792387        51.1000385986809         51.10001442943786        51.099990260194886       51.09996609095185        51.09994192170882        51.09991775246584        51.09991101206674        51.09991073801558        51.099920828300185       51.09994272957272        51.099968226038754       51.09999372250485        51.10001921897083        51.100044715436866       51.1000702119029         51.10009570836894        51.10012120483498        51.100146701301014       51.10017219776705        51.10019769423303        51.100223190699126       51.10024868716516        51.1002741836312         51.10029161755415        51.100275275735896       51.1002589339177         51.100242592099505       51.10022625028125        51.10020990846306        51.10019356664486        51.100177224826666       51.10016088300847        51.10014454119022        51.10012819937202        51.10011185755377        51.10009551573563        51.10007917391738        51.10006283209913        51.10003496252773        51.10000000000002
6                        50.24310569616199        50.3834284039429         50.50607882717395        50.60870513364557        50.69532876058156        50.773404584034324       50.83531521736717        50.89295652392241        50.935114563639104       50.97416457405393        51.013214584468756       51.0289996773713         51.04478477027379        51.06056986317628        51.067983445711945       51.075025429277844       51.08206845525467        51.08562117405694        51.08882956682311        51.09203795958922        51.093853683681914       51.09528024010979        51.096530882080515       51.09727998928912        51.09802909649778        51.098475887689176       51.09885974053839        51.09911907604635        51.0993784115542         51.09953090124236        51.09963289801789        51.09973489479336        51.099814050958855       51.09987409401208        51.09992625943801        51.09993976588913        51.099953272340315       51.09996677879144        51.09998253670045        51.09999943336243        51.100002238547745       51.10000361798541        51.100004997423014       51.10000637686068        51.10000775629834        51.100009135735945       51.10001051517355        51.10001170717743        51.10001312510383        51.10001454303023        51.10001596095668        51.10001737888314        51.100018796809536       51.10002021473599        51.10002163266239        51.10002286202888        51.10002391171355        51.10002496139822        51.100026113583          51.10002730157879        51.10002848957447        51.10002967757026        51.100030865566          51.10003205356168        51.10003117272072        51.10002887641633        51.10002658011189        51.10002428380744        51.100021987503055       51.100020397044716       51.100020652133765       51.10002090722287        51.10002116231192        51.10002185856439        51.10002288540966        51.10002391225498        51.10002493910031        51.10002596594552        51.100026992790845       51.10002801963617        51.10002748518542        51.10002667257277        51.100025859960056       51.100025047347344       51.10002423473463        51.100023422122035       51.10002260950927        51.1000333350695         51.10005172981937        51.10007012456913        51.100088519319          51.100106914068874       51.10012530881869        51.10014370356856        51.10014324857053        51.10013298964407        51.10012273071749        51.100112471790965       51.1001022128645         51.10009195393798        51.100081695011454       51.10007143608493        51.10006117715841        51.10005091823189        51.10004981725126        51.10005821330674        51.10006239263913        51.10006657197158        51.100070751303974       51.100074930636424       51.10007910996882        51.10008328930127        51.10008746863366        51.10009164796605        51.1000958272985         51.10010000663095        51.100104185963346       51.100106019503414       51.100106009292176       51.10010599908088        51.100105988869586       51.1001176226589         51.10013033004185        51.10014303742474        51.100155744807694       51.1001684521907         51.100181159573594       51.10019386695649        51.100206574339495       51.100219281722445       51.10023198910534        51.10024469648829        51.10024800325476        51.100247647741924       51.10024729222903        51.10024693671619        51.10024658120335        51.10024622569051        51.10024587017767        51.100245514664834       51.100245159151996       51.10024470955676        51.100243621847994       51.10024253413917        51.1002414464304         51.100240358721635       51.10023927101287        51.1002381833041         51.100237095595276       51.10023600788645        51.1002349201778         51.1002341322054         51.10023447023235        51.1002348082593         51.10023514628625        51.1002354843132         51.10023582234015        51.10023616036705        51.100236498394          51.10023683642095        51.10023717444784        51.10023710593816        51.100236538714114       51.10023597149012        51.10023540426607        51.10023483704208        51.10023426981803        51.10023370259404        51.10023313536999        51.100232568146          51.10023200092195        51.10023155595724        51.10023161022849        51.100231664499745       51.100231718771056       51.10023177304231        51.100231827313564       51.10023188158482        51.10023193585607        51.10023199012744        51.10023204439864        51.10023200852635        51.100231908554576       51.10023180858275        51.100231708611034       51.100231608639206       51.100231508667434       51.100231408695606       51.100231308723835       51.10023120875201        51.10023110878029        51.10023110626963        51.100231217599          51.10023132892849        51.100231440257915       51.100231551587285       51.10023166291677        51.10023177424614        51.100231885575624       51.100231996904995       51.10023210823442        51.10023233552272        51.100232575565144       51.10023281560757        51.10023305564994        51.100233295692306       51.100233535734674       51.10023377577704        51.10023401581947        51.10023425586189        51.10023449590426        51.100234216307285       51.10023385126078        51.10023348621428        51.10023312116783        51.100232756121386       51.10023239107488        51.10023202602838        51.10023166098193        51.10023129593549        51.10023198597469        51.10023538205019        51.100238778125686       51.100242174201185       51.100245570276684       51.10024896635218        51.10025236242768        51.10025575850318        51.10025915457862        51.10026249946151        51.10026272289781        51.100262946334          51.100263169770244       51.10026339320649        51.100263616642735       51.100263840078924       51.10026406351511        51.10026428695136        51.10026451038755        51.10026473382379        51.10026187078722        51.10025396963738        51.100246068487536       51.10023816733775        51.10023026618791        51.10022236503812        51.10021446388822        51.10020656273838        51.100198661588536       51.1001910271936         51.100184507204176       51.10017798721475        51.10017146722532        51.10016494723584        51.10015842724641        51.10015190725704        51.10014538726762        51.10013886727819        51.10014654033387        51.10015719980231        51.10016785927087        51.100178518739426       51.10018917820804        51.10019983767654        51.1002104971451         51.10022115661366        51.10021888768085        51.100200409572665       51.10018193146436        51.10016345335612        51.100144975247815       51.10012649713963        51.10010801903127        51.10008954092308        51.10007106281478        51.10005258470653        51.10003410659829        51.10001562849004        51.09999715038174        51.099978672273494       51.099968898325756       51.09997286539459        51.09997683246354        51.099969109629626       51.0999524717929         51.099938095915945       51.09995134441715        51.099964592918354       51.09997784141956        51.09999108992082        51.100004338422025       51.10001758692323        51.10003083542449        51.100044083925695       51.1000573324269         51.10007058092816        51.100083829429366       51.10009707793063        51.10011032643183        51.10011386743537        51.10010111776455        51.100088368093566       51.10007561842275        51.10006286875182        51.10005011908095        51.100037369410074       51.1000246197392         51.10001187006827        51.0999991203974         51.09998637072647        51.0999736210556         51.09996087138467        51.099948121713794       51.099943761563          51.099960336078425       51.09996373454936        51.0999457564601         51.09994396808656        51.099956282453945       51.09996859682133        51.099980911188766       51.09999322555609        51.10000553992353        51.10001785429091        51.10003016865829        51.100042483025675       51.10005479739311        51.100067111760495       51.10007942612788        51.10009174049526        51.10010405486264        51.10010825014206        51.100095637862296       51.10008302558259        51.10007041330289        51.10005780102313        51.10004518874342        51.10003257646372        51.10001996418396        51.10000735190425        51.09999473962449        51.09998212734473        51.09996951506503        51.09995690278532        51.09994429050556        51.0999316782258         51.099943300923144       51.09994771213786        51.099929929043526       51.0999397713548         51.09995209660207        51.099964421849336       51.09997674709666        51.09998907234399        51.10000139759131        51.10001372283858        51.10002604808585        51.10003837333318        51.1000506985805         51.10006302382783        51.100075349075155       51.10008767432237        51.10009999956969        51.10010585424527        51.100092021303226       51.100078188361124       51.100064355418965       51.10005052247686        51.10003668953476        51.10002285659266        51.100009023650614       51.099995190708455       51.09998135776641        51.09996752482425        51.09995369188215        51.099939858940104       51.099926025998          51.0999121930559         51.099918451764154       51.09993491106002        51.099942637066476       51.099959539456165       51.09998504460191        51.10001054974765        51.10003605489334        51.10006156003908        51.10008706518482        51.100112570330566       51.10013807547625        51.100163580621995       51.10018908576774        51.10021459091354        51.100240096059224       51.10026560120491        51.10029110635071        51.100316611496396       51.100293659935915       51.10026677808554        51.10023989623511        51.100213014384735       51.100186132534304       51.10015925068399        51.100132368833556       51.10010548698324        51.10007860513281        51.100051723282434       51.10002484143206        51.09999795958163        51.099971077731254       51.09994419588088        51.09992400648139        51.09991629486393        51.09992020647667        51.09993092369223        51.09995780487753        51.09998468606284        51.1000115672482         51.100038448433565       51.10006532961887        51.10009221080418        51.10011909198954        51.10014597317485        51.10017285436015        51.100199735545516       51.10022661673088        51.10025349791613        51.10028037910149        51.1003072602868         51.100303343640974       51.10027633313484        51.10024932262877        51.10022231212275        51.10019530161668        51.10016829111066        51.10014128060459        51.100114270098516       51.10008725959244        51.10006024908637        51.100033238580295       51.10000622807428        51.099979217568205       51.099952207062074       51.099925196556114       51.09991736360155        51.09991688585757        51.09992819828312        51.099952681879984       51.099981174702066       51.10000966752409        51.10003816034612        51.10006665316814        51.10009514599017        51.10012363881219        51.10015213163422        51.10018062445624        51.100209117278325       51.100237610100294       51.10026610292232        51.1002945957444         51.10032308856643        51.10034238997349        51.10032318655033        51.10030398312722        51.100284779704054       51.10026557628089        51.100246372857725       51.10022716943456        51.10020796601145        51.10018876258823        51.100169559165124       51.10015035574196        51.10013115231874        51.10011194889563        51.100092745472466       51.1000735420493         51.10004090411201        51.10000000000002
7                        50.12422886540941        50.27328273581435        50.40584665837832        50.518918523079606       50.61594385707792        50.70437927847837        50.77603523711025        50.843343928677996       50.893769137469235       50.94080524499799        50.9878413525268         51.00757969375218        51.02731803497761        51.04705637620299        51.056713430951106       51.0659229922955         51.07513437397091        51.07992829618007        51.08428737973037        51.088646463280725       51.09116335915007        51.09316413034611        51.09492648567243        51.09599984571258        51.09707320575285        51.097723500780944       51.09828445828475        51.09866741556107        51.09905037283727        51.099278263453584       51.099432873081355       51.09958748270918        51.09970798936524        51.09979995852075        51.09988000684484        51.09990155441767        51.09992310199061        51.0999446495635         51.099969459193005       51.099995918721106       51.100000681183246       51.10000324837932        51.1000058155754         51.100008382771534       51.10001094996767        51.1000135171638         51.10001608435988        51.10001792871873        51.100020011568404       51.10002209441808        51.100024177267755       51.10002626011749        51.100028342967164       51.10003042581684        51.10003250866657        51.10003438373798        51.10003606081409        51.10003773789015        51.10003944536004        51.10004116344885        51.10004288153755        51.100044599626244       51.10004631771494        51.10004803580364        51.100046966730474       51.10004399072784        51.10004101472515        51.10003803872246        51.10003506271977        51.100033022433365       51.100033428726476       51.10003383501959        51.10003424131264        51.10003565900985        51.100037834618774       51.1000400102277         51.100042185836685       51.10004436144567        51.100046537054595       51.10004871266358        51.10004839537339        51.10004763394602        51.10004687251865        51.100046111091274       51.100045349663844       51.10004458823647        51.10004382680904        51.100055317785404       51.100074952686214       51.10009458758702        51.100114222487775       51.10013385738864        51.10015349228945        51.10017312719026        51.10017258920004        51.1001615591025         51.10015052900485        51.100139498907254       51.10012846880966        51.10011743871206        51.100106408614465       51.10009537851681        51.100084348419216       51.10007331832162        51.10007199665421        51.10008088973217        51.10008549552998        51.10009010132774        51.10009470712555        51.10009931292325        51.10010391872106        51.10010852451882        51.10011313031663        51.10011773611433        51.10012234191214        51.100126947709896       51.10013155350765        51.10013371289426        51.10013394944485        51.10013418599533        51.100134422545864       51.1001471522178         51.10016103377359        51.10017491532926        51.10018879688505        51.10020267844078        51.10021655999657        51.1002304415523         51.100244323108086       51.10025820466376        51.10027208621955        51.10028596777528        51.10028962319194        51.10028929472344        51.10028896625488        51.10028863778638        51.100288309317875       51.100287980849316       51.10028765238076        51.10028732391231        51.10028699544381        51.10028656198688        51.1002854164463         51.10028427090572        51.10028312536508        51.10028197982456        51.10028083428398        51.10027968874334        51.10027854320276        51.10027739766224        51.10027625212166        51.10027541918487        51.10027576058508        51.10027610198529        51.10027644338555        51.10027678478582        51.10027712618603        51.10027746758624        51.100277808986505       51.100278150386714       51.10027849178692        51.100278393005226       51.100277754235265       51.1002771154653         51.100276476695285       51.100275837925324       51.100275199155305       51.100274560385344       51.100273921615326       51.100273282845365       51.100272644075346       51.10027214408342        51.10027221078036        51.100272277477245       51.10027234417424        51.10027241087113        51.100272477568126       51.10027254426507        51.10027261096201        51.10027267765901        51.10027274435595        51.10027270639978        51.100272594026535       51.10027248165329        51.100272369280106       51.10027225690686        51.10027214453362        51.100272032160376       51.10027191978713        51.10027180741389        51.10027169504065        51.10027168495469        51.100271794345815       51.100271903736996       51.100272013128176       51.1002721225193         51.10027223191048        51.100272341301604       51.10027245069284        51.100272560083965       51.100272669475146       51.100272950636224       51.10027325068984        51.10027355074351        51.10027385079712        51.10027415085074        51.10027445090435        51.10027475095802        51.100275051011636       51.10027535106531        51.10027565111892        51.10027539055426        51.10027503780145        51.100274685048646       51.10027433229595        51.10027397954315        51.1002736267904         51.10027327403765        51.100272921284784       51.10027256853209        51.10027335972711        51.10027708486797        51.100280810008826       51.10028453514974        51.1002882602906         51.100291985431454       51.10029571057231        51.10029943571317        51.10030316085397        51.10030682751977        51.10030692869026        51.1003070298608         51.100307131031286       51.100307232201885       51.10030733337237        51.100307434542856       51.1003075357134         51.10030763688388        51.10030773805437        51.10030783922491        51.100304622181454       51.10029598874894        51.10028735531648        51.10027872188391        51.100270088451396       51.10026145501888        51.100252821586366       51.10024418815391        51.100235554721394       51.10022721550854        51.100220105439064       51.100212995369645       51.10020588530023        51.10019877523081        51.10019166516145        51.10018455509203        51.10017744502261        51.100170334953134       51.10017864718992        51.10019020449312        51.10020176179626        51.10021331909951        51.10022487640276        51.10023643370596        51.100247991009155       51.10025954831235        51.100256896699136       51.10023643044565        51.10021596419216        51.100195497938614       51.100175031685126       51.10015456543164        51.10013409917809        51.100113632924604       51.10009316667117        51.10007270041763        51.10005223416414        51.10003176791065        51.10001130165716        51.09999083540362        51.099979880253784       51.09998394001951        51.099987999785185       51.09997961555695        51.09996174123768        51.09994632594254        51.09996094169071        51.09997555743871        51.099990173186825       51.10000478893494        51.10001940468305        51.10003402043117        51.10004863617928        51.100063251927395       51.10007786767551        51.10009248342362        51.10010709917174        51.10012171491985        51.10013633066791        51.1001401829663         51.10012597254024        51.100111762114125       51.10009755168801        51.10008334126189        51.10006913083578        51.100054920409775       51.1000407099836         51.10002649955754        51.100012289131485       51.09999807870537        51.09998386827931        51.099969657853194       51.09995544742708        51.099950347210495       51.09996798002226        51.0999715870243         51.09995243882349        51.0999508620846         51.09996459171515        51.0999783213457         51.09999205097637        51.10000578060692        51.10001951023759        51.100033239868196       51.100046969498806       51.10006069912936        51.10007442875997        51.10008815839058        51.100101888021186       51.100115617651795       51.100129347282405       51.1001340123222         51.10011991249024        51.10010581265823        51.10009171282627        51.100077612994255       51.1000635131623         51.10004941333034        51.100035313498324       51.10002121366631        51.100007113834295       51.09999301400239        51.09997891417038        51.099964814338364       51.099950714506406       51.09993661467439        51.099948810426724       51.099953446892016       51.0999344828972         51.09994550666511        51.099959225694704       51.0999729447243         51.09998666375384        51.10000038278349        51.10001410181309        51.10002782084268        51.10004153987228        51.100055258901875       51.100068977931414       51.10008269696107        51.10009641599066        51.10011013502026        51.1001238540498         51.10013045132234        51.10011537965488        51.100100307987475       51.100085236319956       51.10007016465255        51.10005509298509        51.10004002131757        51.10002494965016        51.1000098779827         51.099994806315294       51.099979734647775       51.09996466298037        51.09994959131291        51.099934519645444       51.09991944797798        51.09992609107633        51.099943828129426       51.09995288169483        51.0999717498554         51.09999981908845        51.100027888321506       51.10005595755467        51.10008402678773        51.100112096020894       51.10014016525395        51.10016823448706        51.10019630372017        51.10022437295322        51.10025244218639        51.10028051141944        51.100308580652495       51.10033664988566        51.10036471911877        51.10033975793084        51.10031049548223        51.10028123303363        51.10025197058508        51.10022270813647        51.100193445687864       51.10016418323926        51.10013492079071        51.1001056583421         51.10007639589355        51.100047133444946       51.10001787099634        51.099988608547676       51.099959346099126       51.0999371961139         51.09992830700571        51.09993277119162        51.09994479435676        51.099974006770424       51.10000321918409        51.10003243159781        51.10006164401153        51.100090856425254       51.10012006883892        51.100149281252584       51.10017849366625        51.10020770607997        51.100236918493636       51.10026613090736        51.10029534332102        51.100324555734744       51.10035376814841        51.10034953423906        51.100320220488754       51.10029090673845        51.10026159298815        51.100232279237844       51.10020296548754        51.10017365173724        51.10014433798693        51.10011502423663        51.10008571048638        51.100056396735965       51.10002708298572        51.09999776923547        51.09996845548511        51.09993914173481        51.09993028845281        51.09992956396758        51.09994187099619        51.0999684410163         51.09999935260498        51.100030264193606       51.10006117578229        51.10009208737097        51.10012299895959        51.100153910548215       51.100184822136896       51.10021573372558        51.1002466453142         51.10027755690288        51.10030846849156        51.100339380080186       51.10037029166887        51.100391016415585       51.100369066272606       51.10034711612968        51.10032516598676        51.100303215843724       51.1002812657008         51.10025931555782        51.1002373654149         51.10021541527192        51.100193465128996       51.100171514986016       51.100149564843036       51.100127614700114       51.100105664557134       51.100083714414154       51.100046540694166       51.10000000000002
8                        50.05275777086047        50.2040711015369         50.339838745875795       50.45689209292169        50.55837676069831        50.65153061461717        50.728196963617506       50.8006697817047         50.856077101747076       50.90805878374226        50.96004046573756        50.98277483474442        51.005509203751274       51.02824357275807        51.040084700563796       51.051442293495825       51.06280319644554        51.069144434175485       51.0749934590624         51.08084248394931        51.08444268942094        51.08741067644229        51.090076309354686       51.09182649372838        51.09357667810207        51.09473199140183        51.095754516364195       51.09650543204202        51.09725634771985        51.097749337394816       51.098120437087346       51.098491536779875       51.09879738317869        51.099048625365356       51.09927306972264        51.09936600537105        51.09945894101952        51.099551876667874       51.09965077455047        51.099752688040496       51.09978836918185        51.0998173490658         51.099846328949695       51.099875308833646       51.09990428871754        51.09993326860149        51.09996224848538        51.09997396708036        51.09998295405569        51.09999194103108        51.100000928006466       51.100009914981854       51.100018901957185       51.10002788893257        51.10003687590796        51.100043395181785       51.100047562943246       51.10005173070482        51.10005518181089        51.10005838253579        51.10006158326064        51.10006478398549        51.100067984710336       51.10007118543518        51.10007074030068        51.100067800730244       51.10006486115981        51.10006192158937        51.10005898201899        51.10005707745688        51.100057879089206       51.100058680721645       51.10005948235403        51.10006152191579        51.1000644891397         51.100067456363604       51.10007042358757        51.100073390811474       51.10007635803544        51.100079325259344       51.10007922828265        51.10007858538506        51.10007794248736        51.10007729958977        51.10007665669218        51.10007601379459        51.100075370897          51.10008714616197        51.10010717552797        51.10012720489391        51.10014723425991        51.100167263625906       51.100187292991905       51.100207322357846       51.100206765846224       51.10019550242896        51.100184239011696       51.100172975594376       51.10016171217717        51.10015044875985        51.100139185342584       51.100127921925264       51.10011665850806        51.100105395090736       51.10010395037892        51.100112964106984       51.10011780088337        51.10012263765964        51.10012747443608        51.100132311212406       51.100137147988676       51.10014198476506        51.10014682154139        51.100151658317714       51.10015649509404        51.100161331870424       51.10016616864675        51.100168562352735       51.10016903584858        51.10016950934437        51.1001699828401         51.10018321261799        51.100197618543575       51.100212024469045       51.100226430394514       51.10024083632004        51.10025524224562        51.10026964817109        51.100284054096676       51.100298460022145       51.10031286594767        51.1003272718732         51.10033111927214        51.10033085329496        51.100330587317615       51.10033032134038        51.10033005536309        51.100329789385796       51.10032952340856        51.100329257431326       51.100328991454035       51.10032861501929        51.10032748940682        51.10032636379435        51.10032523818194        51.100324112569524       51.10032298695705        51.10032186134464        51.10032073573217        51.100319610119755       51.10031848450734        51.10031766453426        51.10031799273543        51.10031832093665        51.10031864913782        51.10031897733904        51.10031930554021        51.10031963374132        51.1003199619426         51.10032029014371        51.10032061834488        51.10032049552126        51.10031981940796        51.100319143294655       51.100318467181296       51.10031779106794        51.100317114954635       51.10031643884133        51.10031576272797        51.10031508661467        51.10031441050137        51.100313881526176       51.10031395337796        51.100314025229636       51.10031409708142        51.10031416893321        51.100314240784996       51.10031431263684        51.10031438448857        51.10031445634036        51.10031452819209        51.10031448923894        51.10031437149411        51.10031425374933        51.100314136004556       51.10031401825984        51.10031390051506        51.100313782770286       51.10031366502551        51.100313547280734       51.100313429536016       51.100313415338974       51.10031352209148        51.100313628843935       51.10031373559639        51.10031384234884        51.10031394910135        51.1003140558538         51.10031416260631        51.10031426935876        51.10031437611116        51.10031469999575        51.10031504776208        51.10031539552847        51.1003157432948         51.10031609106113        51.100316438827576       51.10031678659391        51.10031713436024        51.100317482126684       51.100317829893015       51.10031760207471        51.10031727960717        51.10031695713974        51.10031663467231        51.100316312204825       51.10031598973734        51.10031566726991        51.100315344802425       51.100315022334996       51.100315871718294       51.10031972661159        51.100323581504995       51.100327436398345       51.100331291291695       51.1003351461851         51.100339001078396       51.1003428559718         51.1003467108651         51.100350502788956       51.100350455177875       51.10035040756685        51.10035035995571        51.10035031234463        51.100350264733606       51.10035021712247        51.10035016951133        51.10035012190025        51.10035007428917        51.10035002667803        51.100346587774254       51.10033761319346        51.10032863861255        51.1003196640317         51.10031068945091        51.10030171487006        51.10029274028915        51.100283765708355       51.100274791127504       51.100266127582415       51.10025876343224        51.100251399282115       51.10024403513194        51.10023667098187        51.10022930683169        51.100221942681515       51.10021457853139        51.100207214381214       51.10021574921734        51.10022762941992        51.1002395096225         51.100251389825075       51.10026327002777        51.100275150230345       51.10028703043292        51.1002989106355         51.100295979519956       51.10027447849404        51.10025297746802        51.100231476442104       51.10020997541608        51.100188474390166       51.10016697336414        51.10014547233817        51.1001239713122         51.10010247028623        51.10008096926032        51.10005946823429        51.10003796720832        51.10001646618235        51.10000478880022        51.10000861973191        51.100012450663655       51.100003811618365       51.09998566266677        51.099970041514666       51.09998529133128        51.10000054114789        51.100015790964505       51.100031040781175       51.10004629059779        51.1000615404144         51.10007679023107        51.100092040047684       51.1001072898643         51.10012253968091        51.10013778949752        51.10015303931419        51.100168289130806       51.10017223755017        51.10015722048655        51.10014220342282        51.100127186359146       51.100112169295414       51.10009715223168        51.10008213516801        51.100067118104334       51.1000521010406         51.100037083976986       51.1000220669132         51.10000704984952        51.09999203278585        51.099977015722175       51.09997136115504        51.09998906915712        51.0999926632976         51.09997335938152        51.099972114252125       51.09998659999741        51.10000108574275        51.10001557148803        51.100030057233255       51.100044542978594       51.10005902872388        51.10007351446916        51.10008800021444        51.10010248595978        51.10011697170506        51.100131457450345       51.100145943195685       51.10016042894097        51.10016533330332        51.10015040296747        51.100135472631564       51.10012054229571        51.10010561195986        51.10009068162401        51.1000757512881         51.10006082095225        51.1000458906164         51.10003096028049        51.10001602994464        51.10000109960879        51.09998616927288        51.09997123893703        51.09995630860118        51.09996839605583        51.09997300976124        51.099953906139945       51.09996561972929        51.099980103130065       51.099994586530784       51.1000090699315         51.10002355333222        51.10003803673294        51.10005252013366        51.10006700353438        51.10008148693515        51.10009597033587        51.10011045373665        51.100124937137366       51.100139420538085       51.1001539039388         51.10016096300211        51.10014543248246        51.10012990196287        51.100114371443226       51.10009884092358        51.10008331040393        51.100067779884284       51.100052249364694       51.10003671884505        51.1000211883254         51.10000565780581        51.099990127286105       51.099974596766515       51.09995906624687        51.09994353572728        51.09995020592629        51.099968299469595       51.09997839925455        51.09999841804523        51.10002773579231        51.10005705353939        51.100086371286466       51.100115689033544       51.10014500678062        51.1001743245277         51.10020364227478        51.1002329600218         51.100262277768934       51.10029159551607        51.10032091326309        51.10035023101017        51.100379548757246       51.100408866504324       51.10038315122688        51.100352972258975       51.100322793291014       51.10029261432311        51.100262435355205       51.1002322563873         51.1002020774194         51.100171898451435       51.10014171948359        51.10011154051563        51.10008136154772        51.10005118257976        51.100021003611914       51.09999082464395        51.099967777234326       51.09995802630357        51.099962920839516       51.09997580087861        51.100005911763844       51.100036022649135       51.100066133534426       51.10009624441966        51.10012635530501        51.10015646619024        51.10018657707553        51.100216687960824       51.100246798846115       51.10027690973135        51.10030702061664        51.100337131501874       51.100367242387165       51.100397353272456       51.10039301742313        51.10036285157088        51.10033268571863        51.100302519866375       51.100272354014066       51.100242188161815       51.100212022309506       51.100181856457255       51.100151690604946       51.100121524752694       51.100091358900386       51.10006119304819        51.10003102719588        51.100000861343574       51.09997069549138        51.099961072849794       51.09995992164585        51.0999723526449         51.099999435898894       51.10003097921083        51.100062522522876       51.100094065834924       51.100125609146914       51.100157152458905       51.10018869577095        51.10022023908289        51.100251782394935       51.10028332570698        51.100314869018916       51.100346412330964       51.10037795564301        51.10040949895506        51.100430299272716       51.10040609485759        51.10038189044252        51.10035768602745        51.10033348161238        51.10030927719737        51.10028507278224        51.10026086836723        51.1002366639521         51.10021245953703        51.10018825512202        51.100164050706894       51.10013984629188        51.100115641876755       51.100091437461685       51.100050780352205       51.10000000000002
9                        49.99169588092735        50.14424540761678        50.28200667281476        50.401758112051425       50.506445256451116       50.60308017865748        50.6836521020918         50.76021392540429        50.81976900474098        50.875910240012445       50.93205147528391        50.95749914197057        50.98294680865723        51.00839447534389        51.02236573475267        51.03582757340769        51.04929436110899        51.057232349891706       51.064630156661906       51.07202796343216        51.07678972059165        51.080808374788376       51.08446176451719        51.086967943100206       51.089474121683224       51.09120394078184        51.092753966066425       51.093930208965276       51.09510645186401        51.09590963433959        51.09653651691548        51.09716339949131        51.09768925328444        51.09813056579583        51.098527623401765       51.09870750276497        51.098887382128225       51.099067261491484       51.09925619717353        51.099449713404056       51.0995234794284         51.09958512936487        51.09964677930134        51.09970842923781        51.09977007917428        51.09983172911075        51.09989337904722        51.09991725526584        51.099934685807284       51.09995211634879        51.09996954689029        51.0999869774318         51.100004407973245       51.10002183851475        51.10003926905625        51.10005142289077        51.100058548466734       51.100065674042696       51.1000711590425         51.100076070866635       51.10008098269071        51.10008589451479        51.10009080633887        51.10009571816295        51.10009609708516        51.100093374671815       51.10009065225847        51.10008792984519        51.100085207431846       51.10008358438182        51.10008483579264        51.10008608720352        51.100087338614344       51.10008995995878        51.10009360788496        51.10009725581119        51.10010090373737        51.10010455166355        51.10010819958973        51.10011184751596        51.10011196265032        51.10011144837904        51.100110934107875       51.1001104198366         51.10010990556532        51.100109391294154       51.10010887702293        51.10012085122588        51.100141126264475       51.100161401303126       51.100181676341776       51.10020195138043        51.10022222641908        51.10024250145773        51.10024194210911        51.10023054660269        51.10021915109621        51.100207755589736       51.10019636008326        51.10018496457678        51.100173569070364       51.10016217356383        51.10015077805741        51.100139382550935       51.100137839452486       51.100146910338594       51.10015193897016        51.10015696760166        51.10016199623328        51.10016702486479        51.10017205349635        51.100177082127914       51.10018211075942        51.10018713939098        51.10019216802249        51.10019719665405        51.100202225285614       51.10020483042996        51.100205530756284       51.10020623108255        51.10020693140876        51.100220543109174       51.10023534525686        51.100250147404495       51.10026494955224        51.10027975169987        51.100294553847675       51.100309355995364       51.10032415814305        51.10033896029074        51.10035376243843        51.10036856458618        51.10037257219852        51.10037237449092        51.10037217678314        51.10037197907536        51.1003717813677         51.10037158365992        51.100371385952144       51.10037118824448        51.1003709905367         51.100370678077866       51.10036958731996        51.100368496562055       51.10036740580415        51.100366315046244       51.10036522428834        51.10036413353038        51.100363042772415       51.100361952014566       51.100360861256604       51.100360065549864       51.10036037824159        51.10036069093326        51.100361003624926       51.10036131631665        51.10036162900832        51.10036194169999        51.10036225439171        51.10036256708338        51.10036287977505        51.10036273504721        51.100362029185135       51.10036132332306        51.10036061746098        51.100359911598844       51.100359205736765       51.10035849987469        51.10035779401261        51.10035708815053        51.100356382288396       51.10035583006436        51.1003559052092         51.10035598035398        51.10035605549882        51.100356130643604       51.100356205788444       51.10035628093328        51.10035635607812        51.10035643122296        51.10035650636769        51.10035646656269        51.100356345018724       51.10035622347482        51.100356101930856       51.100355980386894       51.10035585884299        51.10035573729908        51.10035561575512        51.10035549421116        51.10035537266731        51.10035535542772        51.100355460021376       51.10035556461514        51.10035566920885        51.100355773802505       51.10035587839627        51.100355982989925       51.100356087583634       51.1003561921774         51.10035629677111        51.100356660119246       51.10035705192723        51.10035744373528        51.100357835543264       51.10035822735125        51.100358619159294       51.10035901096728        51.100359402775325       51.100359794583255       51.1003601863913         51.10035999251784        51.1003597023348         51.100359412151874       51.10035912196889        51.10035883178597        51.100358541602986       51.10035825142006        51.10035796123702        51.1003576710541         51.100358568582124       51.10036251229758        51.10036645601309        51.100370399728604       51.10037434344406        51.10037828715963        51.100382230875084       51.1003861745906         51.10039011830611        51.100393995197976       51.100393797547326       51.10039359989662        51.10039340224591        51.100393204595264       51.100393006944614       51.10039280929391        51.1003926116432         51.100392413992495       51.100392216341845       51.100392018691196       51.10038838623825        51.1003791470871         51.10036990793583        51.100360668784504       51.100351429633236       51.100342190482024       51.1003329513307         51.10032371217943        51.10031447302822        51.10030555965062        51.100298007237825       51.10029045482514        51.1002829024124         51.10027534999966        51.100267797586866       51.100260245174184       51.100252692761444       51.100245140348704       51.10025381683215        51.10026590809963        51.100277999367165       51.10029009063476        51.10030218190229        51.10031427316983        51.100326364437365       51.1003384557049         51.10033527041492        51.10031293191355        51.10029059341218        51.10026825491087        51.100245916409506       51.100223577908196       51.10020123940683        51.10017890090546        51.10015656240415        51.10013422390284        51.100111885401475       51.10008954690011        51.10006720839874        51.10004486989743        51.10003256792214        51.10003611033204        51.100039652741884       51.100030837671966       51.10001259848866        51.0999969304483         51.10001266271172        51.10002839497514        51.10004412723856        51.10005985950204        51.10007559176546        51.10009132402888        51.10010705629236        51.10012278855578        51.1001385208192         51.10015425308262        51.10016998534604        51.10018571760952        51.100201449872884       51.100205451007696       51.10018976550384        51.10017407999993        51.100158394496134       51.10014270899228        51.10012702348837        51.10011133798457        51.10009565248066        51.10007996697681        51.10006428147295        51.1000485959691         51.100032910465245       51.10001722496139        51.10000153945754        51.099995376538175       51.10001297566089        51.100016514707306       51.0999972429571         51.09999634193491        51.10001144351702        51.10002654509913        51.100041646681234       51.10005674826334        51.10007184984545        51.100086951427556       51.100102053009664       51.100117154591715       51.10013225617388        51.100147357755986       51.100162459338094       51.1001775609202         51.100192662502366       51.10019775737942        51.10018213708656        51.100166516793706       51.10015089650085        51.10013527620799        51.10011965591514        51.10010403562228        51.100088415329424       51.100072795036624       51.10005717474377        51.100041554450854       51.100025934158          51.10001031386514        51.099994693572285       51.09997907327943        51.0999909308228         51.09999547790977        51.099976430427716       51.09998872861354        51.10000384410773        51.100018959601925       51.100034075096175       51.100049190590425       51.100064306084676       51.10007942157887        51.10009453707312        51.10010965256737        51.10012476806156        51.10013988355581        51.10015499905006        51.10017011454431        51.100185230038505       51.10019268981375        51.10017685599519        51.10016102217668        51.10014518835817        51.100129354539604       51.100113520721095       51.100097686902586       51.10008185308408        51.10006601926557        51.100050185447          51.100034351628494       51.100018517809985       51.10000268399142        51.09998685017297        51.0999710163544         51.09997764802978        51.09999592111768        51.10000699689931        51.100027994918776       51.10005829492479        51.100088594930696       51.10011889493666        51.100149194942674       51.100179494948634       51.100209794954594       51.100240094960554       51.100270394966515       51.10030069497253        51.10033099497849        51.10036129498451        51.10039159499041        51.10042189499643        51.10045219500239        51.10042597281097        51.100395166143244       51.10036435947552        51.1003335528078         51.10030274614013        51.10027193947235        51.10024113280468        51.10021032613702        51.10017951946929        51.10014871280157        51.1001179061339         51.10008709946618        51.10005629279851        51.10002548613073        51.10000175502336        51.09999121598901        51.09999651414182        51.10001015691648        51.1000408867647         51.100071616612865       51.10010234646114        51.100133076309305       51.100163806157525       51.1001945360058         51.100225265853965       51.10025599570224        51.100286725550404       51.100317455398624       51.1003481852469         51.10037891509512        51.100409644943284       51.1004403747915         51.100435978429914       51.100405242558395       51.10037450668693        51.10034377081547        51.10031303494395        51.10028229907249        51.10025156320097        51.10022082732951        51.10019009145799        51.10015935558653        51.10012861971501        51.10009788384349        51.10006714797203        51.10003641210051        51.100005676229046       51.09999533613569        51.099993719675865       51.100006091117905       51.10003336869369        51.1000651836066         51.100096998519575       51.10012881343255        51.10016062834546        51.10019244325838        51.10022425817135        51.10025607308427        51.10028788799724        51.10031970291021        51.10035151782313        51.1003833327361         51.10041514764907        51.100446962562046       51.100467568130114       51.100441215322064       51.10041486251407        51.10038850970602        51.10036215689797        51.10033580408998        51.10030945128193        51.10028309847394        51.10025674566589        51.10023039285784        51.100204040049846       51.100177687241796       51.100151334433804       51.1001249816257         51.100098628817705       51.100054716529485       51.10000000000002
10                       49.930633990994295       50.084419713696605       50.22417459975367        50.346624131181215       50.454513752203866       50.55462974269784        50.63910724056609        50.719758069103875       50.78346090773488        50.84376169628251        50.904062484830206       50.93222344919673        50.96038441356325        50.98854537792977        51.00464676894154        51.02021285331955        51.03578552577244        51.04532026560787        51.054266854261414       51.06321344291496        51.06913675176236        51.07420607313446        51.07884721967969        51.08210939247198        51.08537156526438        51.08767589016185        51.089753415768655       51.091354985888415       51.092956556008176       51.09406993128442        51.09495259674361        51.0958352622028         51.09658112339031        51.09721250622647        51.097782177080944       51.098049000158994       51.098315823237044       51.098582646315094       51.098861619796594       51.099146738767615       51.099258589674946       51.09935290966399        51.09944722965304        51.099541549642026       51.099635869631015       51.09973018962012        51.099824509609164       51.09986054345126        51.09988641755888        51.09991229166644        51.099938165774006       51.099964039881684       51.09998991398925        51.100015788096925       51.10004166220449        51.1000594505997         51.10006953399011        51.100079617380516       51.10008713627411        51.10009375919748        51.100100382120786       51.100107005044094       51.1001136279674         51.10012025089071        51.10012145386963        51.100118948613385       51.10011644335714        51.10011393810089        51.10011143284464        51.10011009130676        51.100111792495966       51.100113493685285       51.10011519487455        51.10011839800177        51.100122726630275       51.10012705525867        51.100131383887174       51.10013571251562        51.10014004114407        51.10014436977258        51.10014469701787        51.10014431137307        51.10014392572816        51.10014354008342        51.10014315443851        51.10014276879372        51.10014238314875        51.100154556289795       51.10017507700104        51.100195597712286       51.100216118423646       51.100236639135005       51.10025715984625        51.10027768055761        51.10027711837199        51.1002655907763         51.100254063180614       51.10024253558504        51.10023100798935        51.10021948039372        51.10020795279809        51.1001964252024         51.100184897606766       51.10017337001108        51.10017172852599        51.10018085657026        51.100186077057          51.100191297543745       51.10019651803049        51.100201738517285       51.100206959004026       51.100212179490825       51.10021739997751        51.10022262046425        51.10022784095105        51.10023306143779        51.10023828192453        51.1002410985073         51.1002420256641         51.10024295282079        51.10024387997754        51.10025787360041        51.100273071970264       51.100288270340116       51.10030346870997        51.10031866707982        51.100333865449784       51.100349063819635       51.10036426218949        51.10037946055934        51.10039465892925        51.1004098572991         51.10041402512502        51.10041389568687        51.100413766248664       51.10041363681046        51.10041350737231        51.100413377934046       51.1004132484959         51.10041311905775        51.10041298961954        51.10041274113661        51.10041168523321        51.10041062932976        51.10040957342636        51.100408517522965       51.10040746161957        51.10040640571617        51.10040534981272        51.100404293909264       51.100403238005924       51.10040246656547        51.100402763747695       51.100403060929864       51.10040335811209        51.10040365529426        51.10040395247643        51.100404249658595       51.100404546840764       51.10040484402293        51.10040514120516        51.100404974573166       51.10040423896231        51.10040350335146        51.10040276774055        51.10040203212975        51.100401296518896       51.10040056090804        51.10039982529719        51.100399089686334       51.10039835407548        51.1003977786026         51.10039785704049        51.10039793547833        51.10039801391616        51.100398092354          51.10039817079189        51.10039824922973        51.10039832766756        51.100398406105455       51.10039848454329        51.10039844388638        51.100398318543284       51.100398193200135       51.1003980678571         51.10039794251395        51.10039781717086        51.100397691827766       51.10039756648462        51.100397441141524       51.10039731579843        51.10039729551636        51.10039739795127        51.10039750038629        51.100397602821204       51.100397705256114       51.10039780769114        51.100397910126105       51.10039801256107        51.10039811499598        51.10039821743095        51.100398620242856       51.10039905609244        51.100399491942085       51.10039992779173        51.10040036364137        51.10040079949101        51.100401235340655       51.1004016711903         51.10040210703988        51.10040254288958        51.10040238296091        51.100402125062374       51.100401867163896       51.100401609265475       51.100401351367054       51.10040109346858        51.1004008355701         51.100400577671564       51.1004003197732         51.10040126544584        51.10040529798357        51.10040933052119        51.100413363058806       51.10041739559648        51.100421428134155       51.10042546067177        51.100429493209504       51.10043352574712        51.10043748760688        51.100437139916664       51.100436792226446       51.100436444536115       51.10043609684584        51.10043574915562        51.10043540146535        51.10043505377507        51.1004347060848         51.10043435839452        51.10043401070425        51.10043018470236        51.100420680980676       51.10041117725899        51.100401673537306       51.100392169815564       51.100382666093935       51.10037316237219        51.100363658650565       51.10035415492882        51.10034499171877        51.10033725104347        51.10032951036811        51.10032176969281        51.100314029017454       51.1003062883421         51.100298547666796       51.100290806991495       51.10028306631614        51.100291884446904       51.10030418677934        51.10031648911183        51.100328791444326       51.10034109377682        51.10035339610931        51.100365698441806       51.1003780007743         51.10037456130976        51.10035138533311        51.100328209356405       51.1003050333797         51.10028185740299        51.100258681426226       51.10023550544952        51.10021232947287        51.10018915349616        51.10016597751945        51.100142801542745       51.10011962556604        51.10009644958927        51.100073273612566       51.100060347044234       51.100063600932174       51.10006685482023        51.10005786372557        51.10003953431061        51.10002381938193        51.10004003409216        51.100056248802446       51.100072463512674       51.10008867822296        51.10010489293313        51.100121107643304       51.100137322353646       51.100153537063875       51.10016975177405        51.10018596648433        51.100202181194504       51.10021839590479        51.10023461061496        51.10023866446511        51.100222310521076       51.10020595657704        51.100189602633066       51.10017324868903        51.100156894745055       51.100140540800965       51.10012418685699        51.10010783291301        51.10009147896898        51.100075125024944       51.10005877108097        51.10004241713699        51.100026063192956       51.10001939192125        51.10003688216466        51.10004036611696        51.10002112653274        51.10002056961764        51.10003628703657        51.100052004455506       51.10006772187444        51.100083439293314       51.100099156712304       51.100114874131236       51.10013059155017        51.1001463089691         51.100162026388034       51.10017774380697        51.1001934612259         51.10020917864483        51.100224896063764       51.10023018145546        51.10021387120565        51.100197560955735       51.10018125070599        51.100164940456125       51.10014863020626        51.1001323199564         51.10011600970654        51.100099699456734       51.10008338920693        51.10006707895707        51.100050768707206       51.100034458457344       51.100018148207596       51.10000183795762        51.100013465589655       51.10001794605819        51.09999895471549        51.100011837497675       51.100027585085456       51.100043332673124       51.10005908026085        51.10007482784863        51.10009057543641        51.10010632302408        51.10012207061186        51.10013781819964        51.10015356578731        51.10016931337509        51.100185060962815       51.10020080855054        51.100216556138264       51.100224416625394       51.10020827950797        51.1001921423906         51.10017600527311        51.100159868155686       51.100143731038315       51.10012759392089        51.10011145680346        51.100095319686034       51.10007918256861        51.10006304545118        51.10004690833375        51.10003077121638        51.100014634098955       51.09999849698153        51.100005090133266       51.10002354276571        51.1000355945439         51.100057571792206       51.10008885405705        51.100120136322005       51.10015141858685        51.10018270085175        51.10021398311659        51.10024526538143        51.100276547646274       51.10030782991117        51.100339112176016       51.100370394440915       51.100401676705815       51.10043295897066        51.1004642412355         51.1004955235004         51.10046879439494        51.100437360027456       51.10040592565997        51.100374491292484       51.100343056925          51.10031162255751        51.10028018819003        51.10024875382254        51.100217319455          51.10018588508751        51.10015445072008        51.10012301635254        51.10009158198511        51.10006014761751        51.100035732812444       51.1000244056745         51.10003010744407        51.1000445129543         51.100075861765504       51.10010721057665        51.1001385593878         51.10016990819895        51.1002012570101         51.10023260582125        51.10026395463245        51.10029530344366        51.10032665225481        51.1003580010659         51.10038934987716        51.100420698688254       51.10045204749946        51.10048339631061        51.1004789394367         51.10044763354597        51.10041632765524        51.10038502176451        51.10035371587384        51.100322409983164       51.100291104092435       51.100259798201705       51.10022849231103        51.1001971864203         51.10016588052957        51.1001345746389         51.10010326874817        51.10007196285744        51.10004065696677        51.100029599421475       51.10002751770588        51.10003982959091        51.10006730148842        51.10009938800232        51.10013147451616        51.10016356103006        51.100195647543956       51.10022773405785        51.10025982057175        51.10029190708559        51.10032399359943        51.10035608011333        51.100388166627226       51.100420253141124       51.10045233965502        51.10048442616892        51.100504836987454       51.100476335786425       51.10044783458545        51.10041933338454        51.10039083218351        51.100362330982534       51.10033382978156        51.10030532858059        51.100276827379616       51.100248326178644       51.10021982497767        51.10019132377664        51.100162822575726       51.100134321374696       51.10010582017367        51.100058652706764       51.10000000000002
11                       49.869572101061124       50.02459401977654        50.16634252669269        50.29149015031095        50.40258224795667        50.50617930673815        50.594562379040326       50.67930221280341        50.74715281072878        50.811613152552695       50.876073494376556       50.90694775642294        50.937822018469205       50.96869628051553        50.98692780313041        51.00459813323141        51.02227669043583        51.033408181324035       51.043903551860865       51.05439892239775        51.06148378293301        51.06760377148049        51.073232674842075       51.07725084184375        51.08126900884554        51.0841478395418         51.086752865470885       51.08877976281161        51.09080666015234        51.092230228229255       51.09336867657174        51.09450712491429        51.09547299349612        51.096294446657055       51.09703673076007        51.09739049755291        51.097744264345806       51.09809803113865        51.09846704241971        51.09884376413123        51.09899369992155        51.099120689963115       51.09924768000474        51.099374670046245       51.09950166008781        51.099628650129375       51.09975564017094        51.09980383163668        51.099838149310415       51.099872466984095       51.09990678465783        51.09994110233157        51.09997542000531        51.10000973767899        51.10004405535278        51.10006747830863        51.10008051951348        51.100093560718335       51.10010311350567        51.10011144752821        51.1001197815508         51.1001281155734         51.10013644959594        51.100144783618475       51.10014681065411        51.100144522554956       51.1001422344558         51.10013994635665        51.100137658257495       51.10013659823164        51.100138749199346       51.100140900167105       51.100143051134864       51.100146836044814       51.100151845375535       51.100156854706256       51.10016186403698        51.1001668733677         51.10017188269842        51.10017689202914        51.10017743138553        51.100177174367104       51.10017691734862        51.100176660330135       51.10017640331165        51.10017614629322        51.10017588927474        51.10018826135365        51.100209027737606       51.10022979412156        51.100250560505515       51.10027132688947        51.100292093273424       51.100312859657436       51.10031229463476        51.10030063494992        51.10028897526513        51.100277315580286       51.10026565589544        51.1002539962106         51.10024233652575        51.10023067684091        51.100219017156064       51.10020735747122        51.10020561759944        51.1002148028017         51.10022021514379        51.10022562748571        51.10023103982769        51.10023645216961        51.10024186451159        51.100247276853565       51.100252689195486       51.10025810153746        51.10026351387944        51.10026892622142        51.10027433856334        51.100277366584635       51.10027852057186        51.100279674558976       51.10028082854626        51.10029520409154        51.10031079868361        51.10032639327562        51.100341987867694       51.100357582459765       51.100373177051836       51.10038877164385        51.10040436623592        51.100419960827935       51.10043555542006        51.10045115001208        51.100455478051515       51.10045541688288        51.10045535571419        51.100455294545554       51.10045523337692        51.10045517220823        51.100455111039594       51.100455049871016       51.100454988702324       51.10045480419535        51.100453783146406       51.10045276209752        51.10045174104857        51.10045071999974        51.1004496989508         51.100448677901966       51.10044765685302        51.100446635804076       51.100445614755245       51.10044486758113        51.10044514925386        51.10044543092653        51.100445712599196       51.10044599427192        51.10044627594459        51.10044655761726        51.10044683928993        51.100447120962656       51.10044740263527        51.10044721409912        51.10044644873949        51.10044568337992        51.100444918020344       51.10044415266066        51.10044338730103        51.1004426219414         51.100441856581824       51.10044109122225        51.100440325862564       51.100439727140895       51.10043980887178        51.100439890602615       51.10043997233356        51.10044005406439        51.10044013579534        51.10044021752623        51.100440299257116       51.100440380988005       51.100440462718836       51.10044042121018        51.1004402920679         51.10044016292562        51.1004400337834         51.100439904641064       51.100439775498785       51.100439646356506       51.10043951721423        51.100439388072004       51.100439258929725       51.10043923560505        51.10043933588122        51.100439436157444       51.10043953643367        51.10043963670984        51.10043973698606        51.100439837262286       51.100439937538454       51.10044003781468        51.1004401380909         51.10044058036641        51.10044106025765        51.10044154014895        51.10044202004019        51.10044249993149        51.10044297982279        51.10044345971403        51.10044393960527        51.10044441949657        51.10044489938787        51.10044477340398        51.100444547790005       51.10044432217603        51.100444096562114       51.100443870948084       51.10044364533417        51.10044341972019        51.10044319410622        51.1004429684923         51.10044396230967        51.10044808366945        51.100452205029285       51.100456326389065       51.1004604477489         51.10046456910868        51.10046869046852        51.100472811828354       51.10047693318813        51.1004809800159         51.100480482286116       51.10047998455616        51.10047948682637        51.10047898909647        51.10047849136663        51.10047799363679        51.10047749590689        51.100476998177044       51.100476500447144       51.1004760027173         51.10047198316636        51.10046221487431        51.10045244658215        51.10044267829005        51.10043290999795        51.100423141705846       51.100413373413744       51.10040360512164        51.10039383682954        51.10038442378698        51.10037649484906        51.10036856591114        51.10036063697322        51.1003527080353         51.100344779097384       51.10033685015941        51.100328921221546       51.10032099228357        51.10032995206166        51.10034246545911        51.10035497885656        51.10036749225395        51.1003800056514         51.100392519048796       51.10040503244625        51.1004175458437         51.10041385220467        51.10038983875262        51.100365825300514       51.10034181184841        51.10031779839642        51.100293784944256       51.10026977149221        51.10024575804016        51.100221744588055       51.10019773113595        51.1001737176839         51.10014970423185        51.10012569077975        51.10010167732764        51.1000881261661         51.100091091532306       51.1000940568984         51.100084889779055       51.10006647013245        51.10005070831551        51.1000674054726         51.10008410262958        51.10010079978662        51.10011749694371        51.10013419410075        51.10015089125773        51.10016758841482        51.10018428557191        51.10020098272889        51.10021767988593        51.100234377042966       51.10025107420006        51.10026777135704        51.10027187792252        51.10025485553837        51.100237833154154       51.10022081077           51.10020378838584        51.10018676600163        51.10016974361747        51.100152721233314       51.10013569884916        51.100118676465          51.10010165408079        51.10008463169663        51.100067609312475       51.10005058692832        51.10004340730433        51.10006078866843        51.10006421752655        51.10004501010826        51.10004479730037        51.10006113055607        51.10007746381183        51.10009379706764        51.10011013032329        51.1001264635791         51.100142796834916       51.10015913009062        51.10017546334632        51.10019179660213        51.10020812985789        51.10022446311365        51.100240796369405       51.10025712962516        51.10026260553161        51.100245605324744       51.10022860511788        51.10021160491107        51.10019460470426        51.10017760449739        51.10016060429058        51.10014360408377        51.10012660387696        51.10010960367009        51.10009260346328        51.100075603256414       51.100058603049604       51.10004160284279        51.100024602635926       51.10003600035651        51.10004041420672        51.1000214790032         51.100034946381925       51.100051326063124       51.10006770574438        51.100084085425635       51.100100465106834       51.10011684478815        51.100133224469346       51.1001496041506         51.10016598383186        51.100182363513056       51.10019874319437        51.10021512287557        51.10023150255677        51.10024788223802        51.100256143437036       51.10023970302075        51.10022326260446        51.100206822188056       51.10019038177177        51.10017394135548        51.10015750093913        51.100141060522844       51.100124620106556       51.10010817969021        51.100091739273864       51.100075298857575       51.10005885844129        51.10004241802494        51.10002597760865        51.100032532236696       51.100051164413685       51.1000641921886         51.10008714866575        51.10011941318942        51.10015167771326        51.10018394223698        51.10021620676082        51.100248471284544       51.100280735808326       51.10031300033211        51.10034526485583        51.100377529379614       51.100409793903395       51.10044205842718        51.1004743229509         51.10050658747468        51.100538851998465       51.10051161597903        51.100479553911725       51.10044749184442        51.10041542977717        51.10038336770987        51.10035130564256        51.10031924357531        51.10028718150801        51.10025511944082        51.10022305737351        51.100190995306264       51.1001589332389         51.10012687117171        51.100094809104405       51.10006971060142        51.10005759536           51.10006370074632        51.10007886899217        51.10011083676625        51.10014280454038        51.10017477231452        51.10020674008865        51.10023870786273        51.100270675636864       51.10030264341094        51.100334611185076       51.10036657895921        51.10039854673323        51.100430514507366       51.1004624822815         51.100494450055635       51.10052641782971        51.10052190044348        51.10049002453354        51.1004581486236         51.10042627271366        51.10039439680378        51.10036252089384        51.1003306449839         51.100298769074016       51.10026689316402        51.100235017254136       51.100203141344196       51.10017126543431        51.100139389524315       51.10010751361443        51.10007563770449        51.10006386270743        51.10006131573596        51.100073568063976       51.100101234283215       51.10013359239804        51.10016595051286        51.10019830862768        51.100230666742505       51.10026302485733        51.10029538297215        51.10032774108697        51.100360099201794       51.100392457316616       51.10042481543144        51.10045717354626        51.10048953166108        51.100521889775905       51.10054210584485        51.1005114562509         51.100480806657          51.10045015706305        51.1004195074691         51.1003888578752         51.10035820828125        51.100327558687354       51.100296909093345       51.10026625949939        51.100235609905496       51.100204960311544       51.10017431071765        51.10014366112364        51.10011301152974        51.10006258888404        51.10000000000002
12                       49.80851021112801        49.964768325856426       50.10851045363165        50.23635616944068        50.35065074370942        50.45772887077845        50.55001751751462        50.638846356502995       50.710844713722736       50.779464608822764       50.848084503922905       50.881672063649034       50.915259623375164       50.94884718310135        50.969208837319286       50.98898341314327        51.008767855099336       51.0214960970402         51.03354024946037        51.04558440188055        51.05383081410372        51.061001469826635       51.067618130004576       51.07239229121558        51.077166452426695       51.080619788921865       51.083752315173115       51.08620453973481        51.088656764296445       51.09039052517397        51.091784756399875       51.09317898762572        51.094364863601925       51.09537638708764        51.09629128443919        51.09673199494688        51.09717270545457        51.097613415962314       51.09807246504283        51.09854078949485        51.0987288101681         51.098888470262295       51.09904813035632        51.099207790450464       51.099367450544605       51.09952711063869        51.09968677073283        51.09974711982204        51.099789881061895       51.09983264230175        51.099875403541546       51.09991816478146        51.099960926021254       51.100003687261164       51.10004644850096        51.10007550601756        51.10009150503686        51.10010750405621        51.10011909073728        51.100129135859106       51.100139180980875       51.100149226102644       51.10015927122447        51.10016931634624        51.100172167438586       51.10017009649653        51.10016802555447        51.10016595461241        51.10016388367035        51.10016310515647        51.10016570590267        51.100168306648925       51.10017090739507        51.1001752740878         51.100180964120796       51.10018665415379        51.10019234418678        51.10019803421977        51.10020372425271        51.1002094142857         51.1002101657532         51.10021003736108        51.100209908968964       51.100209780576904       51.10020965218479        51.10020952379273        51.10020939540061        51.10022196641751        51.10024297847417        51.10026399053072        51.100285002587384       51.10030601464405        51.10032702670071        51.10034803875732        51.100347470897646       51.100335679123646       51.10032388734953        51.10031209557559        51.10030030380153        51.10028851202753        51.100276720253476       51.10026492847942        51.10025313670542        51.10024134493136        51.100239506673006       51.10024874903337        51.10025435323058        51.10025995742768        51.10026556162495        51.10027116582205        51.10027677001926        51.10028237421636        51.100287978413576       51.10029358261073        51.100299186807945       51.1003047910051         51.10031039520226        51.100313634661916       51.100315015479566       51.10031639629722        51.100317777114924       51.10033253458272        51.10034852539695        51.10036451621119        51.10038050702536        51.1003964978396         51.10041248865389        51.100428479468064       51.100444470282355       51.10046046109653        51.10047645191082        51.100492442725          51.1004969309779         51.10049693807878        51.100496945179714       51.10049695228054        51.10049695938147        51.10049696648235        51.10049697358323        51.10049698068417        51.10049698778505        51.10049686725404        51.1004958810596         51.10049489486528        51.10049390867084        51.10049292247646        51.10049193628208        51.10049095008765        51.10048996389327        51.10048897769889        51.10048799150451        51.100487268596794       51.10048753476002        51.10048780092319        51.10048806708636        51.10048833324953        51.100488599412756       51.10048886557581        51.10048913173904        51.100489397902265       51.100489664065435       51.10048945362513        51.10048865851667        51.100487863408375       51.10048706829997        51.100486273191564       51.100485478083215       51.100484682974866       51.10048388786646        51.10048309275811        51.100482297649705       51.100481675679134       51.10048176070313        51.10048184572702        51.1004819307509         51.10048201577479        51.100482100798786       51.10048218582273        51.10048227084667        51.10048235587061        51.100482440894496       51.100482398533984       51.10048226559252        51.10048213265105        51.10048199970959        51.10048186676818        51.10048173382677        51.100481600885246       51.10048146794384        51.100481335002314       51.100481202060905       51.100481175693744       51.10048127381117        51.10048137192865        51.10048147004608        51.1004815681635         51.100481666280984       51.10048176439841        51.100481862515835       51.10048196063332        51.10048205875074        51.10048254048996        51.10048306442286        51.10048358835576        51.100484112288655       51.10048463622161        51.100485160154506       51.1004856840874         51.1004862080203         51.1004867319532         51.10048725588615        51.100487163847106       51.10048697051758        51.100486777188166       51.1004865838587         51.10048639052923        51.100486197199814       51.1004860038704         51.10048581054082        51.100485617211405       51.10048665917344        51.10049086935544        51.10049507953738        51.10049928971932        51.10050349990132        51.10050771008332        51.10051192026526        51.100516130447204       51.100520340629146       51.10052447242492        51.100523824655454       51.100523176885986       51.100522529116574       51.10052188134716        51.100521233577695       51.100520585808226       51.10051993803876        51.10051929026935        51.10051864249988        51.10051799473041        51.10051378163041        51.10050374876789        51.10049371590543        51.10048368304285        51.100473650180334       51.100463617317814       51.100453584455295       51.100443551592775       51.1004335187302         51.10042385585524        51.1004157386547         51.10040762145417        51.10039950425369        51.10039138705315        51.100383269852614       51.100375152652134       51.1003670354516         51.10035891825112        51.10036801967652        51.100380744138874       51.100393468601226       51.100406193063634       51.100418917525985       51.10043164198839        51.10044436645069        51.100457090913096       51.10045314309963        51.10042829217218        51.10040344124468        51.10037859031729        51.10035373938979        51.1003288884624         51.100304037534954       51.10027918660751        51.10025433568006        51.10022948475262        51.10020463382517        51.10017978289767        51.10015493197022        51.100130081042835       51.10011590528808        51.10011858213244        51.100121258976685       51.1001119158326         51.10009340595434        51.10007759724914        51.100094776852984       51.10011195645683        51.10012913606067        51.100146315664574       51.10016349526836        51.100180674872206       51.10019785447611        51.10021503407995        51.10023221368374        51.100249393287584       51.10026657289143        51.10028375249533        51.10030093209912        51.10030509137994        51.1002874005556         51.100269709731265       51.100252018906986       51.10023432808259        51.10021663725831        51.10019894643398        51.10018125560964        51.100163564785305       51.10014587396097        51.10012818313663        51.10011049231235        51.10009280148802        51.10007511066368        51.10006742268746        51.1000846951722         51.10008806893626        51.1000688936839         51.1000690249831         51.10008597407568        51.100102923168265       51.10011987226079        51.100136821353374       51.10015377044601        51.10017071953854        51.10018766863112        51.10020461772365        51.10022156681629        51.10023851590881        51.100255465001396       51.10027241409398        51.10028936318656        51.10029502960765        51.100277339443835       51.10025964928002        51.100241959116204       51.10022426895239        51.10020657878857        51.10018888862476        51.10017119846094        51.100153508297126       51.10013581813331        51.100118127969495       51.10010043780562        51.10008274764186        51.10006505747805        51.100047367314176       51.100058535123424       51.100062882355246       51.10004400329103        51.100058055266175       51.100075067040905       51.100092078815635       51.100109090590365       51.100126102365095       51.10014311413988        51.10016012591461        51.10017713768934        51.10019414946413        51.1002111612388         51.10022817301359        51.10024518478832        51.10026219656305        51.10027920833778        51.100287870248735       51.10027112653347        51.10025438281832        51.10023763910306        51.100220895387906       51.10020415167264        51.100187407957435       51.10017066424223        51.10015392052708        51.10013717681187        51.10012043309666        51.1001036893814         51.10008694566619        51.1000702019511         51.100053458235834       51.1000599743403         51.100078786061715       51.100092789833354       51.100116725539294       51.1001499723219         51.100183219104565       51.10021646588723        51.10024971266989        51.10028295945256        51.10031620623522        51.100349453017884       51.10038269980055        51.10041594658321        51.100449193365876       51.10048244014854        51.100515686931146       51.10054893371387        51.10058218049653        51.10055443756306        51.100521747795995       51.10048905802887        51.10045636826186        51.10042367849479        51.100390988727725       51.10035829896066        51.100325609193646       51.10029291942652        51.1002602296594         51.10022753989239        51.10019485012532        51.10016216035825        51.100129470591185       51.100103688390504       51.10009078504544        51.10009729404851        51.10011322503004        51.10014581176705        51.100178398504056       51.100210985241176       51.10024357197824        51.100276158715246       51.10030874545231        51.10034133218937        51.10037391892644        51.1004065056635         51.10043909240051        51.10047167913763        51.10050426587463        51.100536852611754       51.10056943934876        51.10056486145015        51.100532415521          51.10049996959185        51.100467523662815       51.10043507773361        51.10040263180451        51.10037018587536        51.10033773994621        51.10030529401706        51.10027284808791        51.10024040215876        51.10020795622961        51.10017551030052        51.100143064371366       51.100110618442216       51.10009812599327        51.100095113765974       51.100107306536984       51.10013516707801        51.100167796793755       51.10020042650956        51.100233056225306       51.100265685941054       51.1002983156568         51.10033094537255        51.100363575088295       51.10039620480404        51.10042883451979        51.100461464235536       51.10049409395128        51.10052672366709        51.100559353382835       51.10057937470219        51.10054657671532        51.10051377872844        51.100480980741565       51.10044818275463        51.10041538476776        51.100382586780825       51.100349788794006       51.10031699080707        51.1002841928202         51.10025139483332        51.10021859684639        51.10018579885951        51.10015300087258        51.100120202885705       51.100066525061266       51.10000000000002
13                       49.74744832119484        49.90494263193625        50.050678380570616       50.18122218857047        50.29871923946223        50.409278434818816       50.505472655988854       50.59839050020253        50.67453661671664        50.74731606509289        50.820095513469255       50.85639637087519        50.89269722828118        50.92899808568711        50.95148987150816        50.97336869305519        50.995259019762784       51.00958401275642        51.02317694705988        51.0367698813634         51.04617784527443        51.054399168172665       51.06200358516696        51.06753374058741        51.07306389600785        51.077091738301874       51.080751764875345       51.083629316658005       51.08650686844061        51.088550822118805       51.09020083622801        51.091850850337266       51.093256733707676       51.09445832751817        51.09554583811837        51.09607349234085        51.09660114656339        51.097128800785924       51.09767788766595        51.098237814858464       51.09846392041476        51.09865625056142        51.09884858070802        51.09904091085468        51.09923324100134        51.099425571148004       51.09961790129461        51.09969040800746        51.09974161281343        51.0997928176194         51.09984402242537        51.09989522723134        51.09994643203726        51.09999763684323        51.1000488416492         51.10008353372649        51.10010249056023        51.10012144739403        51.100135067968836       51.10014682418989        51.10015858041095        51.100170336632004       51.100182092853004       51.10019384907406        51.10019752422318        51.10019567043821        51.10019381665319        51.100191962868166       51.1001901090832         51.10018961208141        51.100192662606105       51.100195713130745       51.100198763655385       51.10020371213079        51.100210082866056       51.10021645360132        51.10022282433658        51.10022919507179        51.100235565807054       51.10024193654232        51.100242900120804       51.100242900355056       51.100242900589365       51.10024290082367        51.100242901057925       51.10024290129223        51.100242901526485       51.100255671481364       51.10027692921068        51.10029818693994        51.10031944466925        51.10034070239857        51.100361960127884       51.1003832178572         51.10038264716053        51.10037072329732        51.10035879943405        51.10034687557089        51.10033495170768        51.10032302784447        51.100311103981255       51.100299180117986       51.100287256254774       51.10027533239156        51.10027339574651        51.10028269526498        51.10028849131737        51.10029428736971        51.1003000834221         51.10030587947449        51.10031167552688        51.100317471579274       51.10032326763161        51.100329063684          51.10033485973639        51.100340655788784       51.10034645184112        51.1003499027392         51.10035151038744        51.100353118035514       51.1003547256837         51.1003698650739         51.1003862521103         51.10040263914675        51.10041902618309        51.10043541321954        51.10045180025594        51.100468187292336       51.10048457432879        51.10050096136513        51.10051734840158        51.10053373543792        51.100538383904336       51.10053845927473        51.10053853464524        51.10053861001563        51.100538685386084       51.10053876075648        51.10053883612693        51.10053891149738        51.10053898686783        51.10053893031272        51.100537978972795       51.100537027632924       51.100536076293054       51.10053512495318        51.10053417361331        51.10053322227344        51.10053227093351        51.10053131959364        51.10053036825377        51.100529669612456       51.100529920266126       51.1005301709198         51.10053042157347        51.10053067222714        51.100530922880864       51.10053117353448        51.10053142418815        51.10053167484193        51.100531925495545       51.10053169315108        51.1005308682939         51.10053004343678        51.10052921857965        51.10052839372247        51.100527568865346       51.10052674400822        51.100525919151096       51.10052509429397        51.100524269436846       51.10052362421743        51.10052371253437        51.100523800851306       51.1005238891683         51.100523977485295       51.10052406580223        51.10052415411923        51.100524242436165       51.10052433075322        51.1005244190701         51.10052437585779        51.100524239117135       51.10052410237654        51.10052396563589        51.10052382889529        51.10052369215464        51.100523555413986       51.10052341867339        51.10052328193274        51.10052314519214        51.10052311578238        51.10052321174112        51.1005233076998         51.100523403658485       51.10052349961717        51.10052359557585        51.100523691534534       51.10052378749327        51.1005238834519         51.10052397941064        51.10052450061352        51.10052506858807        51.10052563656262        51.10052620453712        51.10052677251167        51.100527340486224       51.10052790846083        51.10052847643533        51.10052904440988        51.100529612384435       51.10052955429023        51.10052939324521        51.1005292322003         51.100529071155336       51.10052891011037        51.100528749065404       51.10052858802044        51.10052842697547        51.10052826593056        51.10052935603727        51.100533655041374       51.100537954045535       51.10054225304958        51.10054655205374        51.10055085105785        51.10055515006195        51.100559449066054       51.10056374807016        51.100567964833886       51.10056716702479        51.10056636921581        51.100565571406776       51.10056477359774        51.10056397578876        51.100563177979666       51.10056238017063        51.10056158236159        51.1005607845525         51.10055998674352        51.100555580094465       51.10054528266153        51.10053498522859        51.100524687795655       51.10051439036272        51.100504092929725       51.10049379549679        51.10048349806391        51.10047320063086        51.100463287923446       51.10045498246035        51.100446676997194       51.100438371534096       51.100430066071          51.100421760607844       51.100413455144746       51.100405149681706       51.100396844218494       51.100406087291276       51.100419022818585       51.10043195834595        51.10044489387326        51.100457829400625       51.10047076492788        51.100483700455186       51.100496635982495       51.10049243399453        51.100466745591746       51.1004410571889         51.10041536878606        51.10038968038327        51.10036399198043        51.10033830357759        51.10031261517486        51.100286926772014       51.10026123836923        51.10023554996644        51.1002098615636         51.100184173160756       51.10015848475797        51.100143684410114       51.10014607273257        51.10014846105497        51.10013894188626        51.10012034177623        51.100104486182886       51.10012214823348        51.10013981028413        51.100157472334786       51.100175134385495       51.10019279643609        51.100210458486686       51.100228120537395       51.100245782588104       51.1002634446387         51.100281106689295       51.10029876873995        51.100316430790656       51.10033409284131        51.100338304837464       51.10031994557295        51.10030158630843        51.100283227043974       51.1002648677794         51.10024650851494        51.10022814925048        51.100209789986025       51.10019143072145        51.10017307145699        51.100154712192534       51.10013635292802        51.10011799366356        51.10009963439899        51.100091438070535       51.10010860167597        51.10011192034585        51.100092777259476       51.10009325266583        51.10011081759524        51.100128382524645       51.100145947453996       51.1001635123834         51.10018107731281        51.10019864224216        51.10021620717157        51.10023377210092        51.100251337030386       51.100268901959794       51.1002864668892         51.10030403181855        51.10032159674802        51.1003274536838         51.10030907356298        51.10029069344216        51.10027231332134        51.10025393320058        51.100235553079756       51.100217172958935       51.100198792838114       51.10018041271735        51.10016203259653        51.10014365247571        51.10012527235489        51.100106892234066       51.1000885121133         51.100070131992425       51.10008106989034        51.100085350503775       51.100066527578804       51.10008116415037        51.10009880801863        51.100116451886834       51.100134095755095       51.1001517396233         51.10016938349156        51.10018702735982        51.100204671228084       51.100222315096346       51.10023995896455        51.10025760283281        51.10027524670102        51.100292890569335       51.10031053443754        51.10031959706032        51.10030255004625        51.10028550303218        51.10026845601806        51.10025140900393        51.100234361989806       51.10021731497574        51.10020026796167        51.10018322094754        51.10016617393342        51.10014912691929        51.10013207990522        51.10011503289115        51.10009798587703        51.10008093886296        51.10008741644373        51.100106407709745       51.100121387478          51.100146302412725       51.10018053145427        51.10021476049582        51.10024898953742        51.100283218578966       51.10031744762057        51.10035167666206        51.100385905703604       51.10042013474515        51.10045436378675        51.100488592828356       51.100522821869845       51.10055705091145        51.100591279952994       51.10062550899454        51.100597259147094       51.10056394168021        51.10053062421338        51.10049730674655        51.10046398927966        51.100430671812774       51.100397354346          51.100364036879114       51.100330719412284       51.1002974019454         51.10026408447857        51.100230767011624       51.10019744954485        51.10016413207802        51.100137666179535       51.10012397473099        51.100130887350815       51.10014758106786        51.10018078676785        51.100213992467786       51.10024719816789        51.10028040386783        51.10031360956782        51.10034681526787        51.10038002096792        51.100413226667854       51.100446432367846       51.10047963806784        51.10051284376789        51.10054604946788        51.10057925516787        51.100612460867865       51.100607822456936       51.100574806508575       51.100541790560214       51.10050877461185        51.10047575866349        51.10044274271519        51.10040972676683        51.10037671081841        51.100343694870105       51.100310678921744       51.100277662973326       51.10024464702502        51.10021163107666        51.1001786151283         51.100145599179996       51.100132389279224       51.100128911796105       51.10014104500999        51.1001690998728         51.10020200118953        51.1002349025062         51.10026780382293        51.1003007051396         51.100333606456275       51.100366507773          51.10039940908962        51.10043231040635        51.100465211723076       51.10049811303975        51.10053101435642        51.10056391567315        51.10059681698988        51.10061664355965        51.10058169717979        51.100546750799936       51.10051180442014        51.100476858040224       51.100441911660425       51.10040696528051        51.100372018900714       51.1003370725208         51.100302126141          51.10026717976115        51.10023223338129        51.100197287001436       51.10016234062152        51.100127394241724       51.100070461238545       51.10000000000002
14                       49.68638643126178        49.84511693801613        49.99284630750958        50.12608820770021        50.24678773521498        50.36082799885912        50.460927794463146       50.557934643902115       50.63822851971054        50.715167521363014       50.792106523015605       50.83112067810134        50.870134833187194       50.90914898827299        50.93377090569709        50.957753972967          50.98175018442623        50.997671928472585       51.01281364465939        51.02795536084619        51.03852487644508        51.04779686651875        51.056389040329464       51.062675189959236       51.06896133958901        51.073563687681826       51.077751214577575       51.0810540935812         51.084356972584715       51.08671111906352        51.08861691605608        51.0905227130487         51.092148603813484       51.093540267948754       51.09480039179749        51.09541498973482        51.09602958767215        51.09664418560948        51.09728331028896        51.097934840222024       51.098199030661306       51.098424030860485       51.098649031059665       51.098874031258845       51.09909903145808        51.09932403165732        51.0995490318565         51.09963369619288        51.09969334456497        51.099752992937056       51.09981264130914        51.09987228968123        51.09993193805326        51.0999915864254         51.100051234797434       51.10009156143542        51.10011347608361        51.10013539073185        51.10015104520039        51.100164512520735       51.10017797984102        51.10019144716125        51.10020491448154        51.100218381801824       51.10022288100765        51.10022124437978        51.10021960775185        51.100217971123925       51.100216334496054       51.10021611900635        51.100219619309485       51.10022311961262        51.1002266199157         51.10023215017384        51.10023920161137        51.10024625304885        51.10025330448639        51.100260355923865       51.10026740736146        51.100274458798935       51.10027563448847        51.10027576334909        51.100275892209766       51.100276021070385       51.10027614993106        51.10027627879174        51.10027640765236        51.10028937654522        51.10031087994719        51.1003323833491         51.100353886751066       51.10037539015309        51.10039689355506        51.100418396957025       51.100417823423356       51.10040576747099        51.100393711518564       51.10038165556614        51.10036959961377        51.1003575436614         51.10034548770898        51.10033343175655        51.10032137580413        51.10030931985176        51.10030728482002        51.10031664149665        51.10032262940416        51.10032861731173        51.10033460521936        51.10034059312693        51.100346581034444       51.10035256894207        51.1003585568497         51.10036454475721        51.10037053266478        51.10037652057241        51.10038250847998        51.10038617081648        51.10038800529509        51.100389839773754       51.100391674252364       51.100407195565026       51.10042397882364        51.10044076208226        51.10045754534076        51.100474328599375       51.10049111185799        51.10050789511661        51.10052467837511        51.100541461633725       51.10055824489234        51.1005750281509         51.10057983683072        51.10057998047074        51.10058012411071        51.10058026775067        51.100580411390695       51.10058055503066        51.10058069867057        51.10058084231059        51.100580985950614       51.10058099337141        51.10058007688599        51.100579160400684       51.100578243915265       51.10057732742996        51.10057641094454        51.10057549445918        51.100574577973816       51.100573661488454       51.10057274500309        51.10057207062806        51.10057230577229        51.10057254091646        51.10057277606063        51.1005730112048         51.10057324634897        51.10057348149314        51.100573716637314       51.100573951781485       51.10057418692571        51.10057393267698        51.100573078071136       51.10057222346518        51.100571368859335       51.10057051425338        51.100569659647476       51.10056880504163        51.100567950435675       51.100567095829774       51.10056624122387        51.10056557275567        51.10056566436572        51.10056575597571        51.10056584758564        51.10056593919563        51.10056603080568        51.10056612241573        51.10056621402572        51.100566305635766       51.1005663972457         51.100566353181534       51.100566212641695       51.10056607210191        51.10056593156213        51.10056579102235        51.10056565048251        51.100565509942726       51.10056536940294        51.10056522886316        51.10056508832338        51.10056505587113        51.10056514967107        51.10056524347101        51.10056533727089        51.100565431070834       51.100565524870774       51.100565618670714       51.10056571247071        51.10056580627065        51.10056590007048        51.10056646073707        51.100567072753336       51.10056768476949        51.10056829678564        51.10056890880185        51.100569520818055       51.10057013283421        51.100570744850415       51.10057135686657        51.100571968882775       51.10057194473336        51.10057181597284        51.10057168721238        51.100571558451975       51.100571429691456       51.10057130093105        51.10057117217059        51.10057104341007        51.10057091464961        51.10057205290104        51.10057644072731        51.100580828553575       51.10058521637984        51.10058960420611        51.10059399203237        51.10059837985864        51.100602767684904       51.10060715551117        51.10061145724279        51.100610509394244       51.10060956154564        51.10060861369698        51.10060766584837        51.10060671799977        51.100605770151105       51.100604822302444       51.10060387445378        51.100602926605234       51.10060197875657        51.10059737855852        51.100586816555165       51.10057625455181        51.1005656925484         51.10055513054505        51.10054456854169        51.10053400653834        51.10052344453493        51.10051288253152        51.10050271999165        51.10049422626594        51.10048573254028        51.100477238814506       51.10046874508885        51.10046025136313        51.100451757637416       51.10044326391176        51.10043477018604        51.100444154906086       51.100457301498295       51.10047044809062        51.100483594682885       51.10049674127515        51.10050988786742        51.100523034459684       51.10053618105195        51.10053172488938        51.10050519901125        51.10047867313307        51.100452147254884       51.1004256213767         51.10039909549852        51.100372569620276       51.10034604374215        51.100319517863966       51.10029299198584        51.100266466107655       51.10023994022947        51.10021341435123        51.10018688847305        51.10017146353209        51.1001735633327         51.100175663133314       51.100165967939745       51.100147277598126       51.10013137511646        51.10014951961392        51.10016766411138        51.10018580860884        51.1002039531063         51.100222097603705       51.100240242101165       51.100258386598625       51.10027653109614        51.100294675593545       51.10031282009106        51.100330964588466       51.10034910908587        51.100367253583386       51.10037151829482        51.10035249059024        51.100333462885544       51.100314435180906       51.10029540747621        51.10027637977157        51.10025735206693        51.100238324362294       51.10021929665771        51.10020026895302        51.10018124124838        51.10016221354374        51.1001431858391         51.10012415813446        51.10011545345367        51.1001325081798         51.100135771755504       51.100116660835056       51.10011748034856        51.10013566111479        51.100153841881024       51.10017202264726        51.100190203413376       51.10020838417961        51.10022656494584        51.100244745712075       51.10026292647825        51.10028110724454        51.10029928801072        51.10031746877689        51.100335649543126       51.10035383030936        51.10035987775984        51.10034080768207        51.10032173760425        51.10030266752642        51.10028359744865        51.10026452737088        51.100245457293056       51.10022638721523        51.10020731713752        51.10018824705969        51.100169176981865       51.100150106904096       51.10013103682627        51.1001119667485         51.100092896670674       51.10010360465719        51.10010781865225        51.100089051866576       51.10010427303462        51.10012254899635        51.10014082495809        51.10015910091977        51.10017737688156        51.1001956528433         51.10021392880503        51.10023220476677        51.10025048072856        51.1002687566903         51.10028703265209        51.10030530861377        51.10032358457556        51.1003418605373         51.10035132387202        51.10033397355903        51.100316623246044       51.10029927293306        51.10028192262001        51.100264572307026       51.10024722199398        51.10022987168105        51.10021252136801        51.10019517105502        51.10017782074203        51.100160470429046       51.10014312011606        51.10012576980307        51.100108419490084       51.1001148585471         51.10013402935772        51.10014998512264        51.10017587928621        51.10021109058664        51.100246301887125       51.1002815131875         51.10031672448804        51.10035193578847        51.10038714708895        51.10042235838938        51.10045756968981        51.100492780990294       51.10052799229072        51.100563203591264       51.10059841489169        51.10063362619212        51.100668837492606       51.100640080731125       51.100606135564476       51.10057219039783        51.10053824523118        51.10050430006453        51.10047035489788        51.10043640973129        51.10040246456464        51.10036851939799        51.10033457423134        51.10030062906475        51.10026668389804        51.10023273873145        51.1001987935648         51.100171643968565       51.10015716441649        51.10016448065306        51.10018193710573        51.100215761768595       51.10024958643163        51.10028341109455        51.10031723575747        51.10035106042045        51.10038488508343        51.10041870974635        51.10045253440927        51.10048635907225        51.10052018373517        51.10055400839815        51.10058783306113        51.10062165772405        51.10065548238697        51.10065078346372        51.10061719749615        51.10058361152858        51.100550025561006       51.100516439593434       51.10048285362586        51.10044926765829        51.10041568169072        51.10038209572315        51.10034850975558        51.10031492378795        51.100281337820434       51.10024775185286        51.100214165885234       51.10018057991772        51.10016665256512        51.10016270982618        51.100174783483055       51.100203032667594       51.10023620558519        51.1002693785029         51.1003025514205         51.10033572433815        51.10036889725575        51.1004020701734         51.100435243091          51.100468416008596       51.10050158892625        51.100534761843846       51.1005679347615         51.100601107679154       51.10063428059675        51.10065391241699        51.10061681764421        51.10057972287137        51.100542628098594       51.10050553332576        51.10046843855298        51.100431343780144       51.10039424900742        51.10035715423453        51.10032005946175        51.10028296468897        51.10024586991614        51.10020877514336        51.10017168037052        51.10013458559774        51.100074397415824       51.10000000000002
15                       49.638069059792656       49.797691265144806       49.94677917324242        50.08182542549861        50.2046675391619         50.32103902015274        50.42378906363763        50.5235803553752         50.6067710686969         50.686629469485126       50.76648787027341        50.807526937862235       50.848566005451005       50.88960507303983        50.91596105795884        50.941665282543795       50.96738418223828        50.984724467332285       51.001256680756455       51.017788894180626       51.029470723537145       51.0397756844377         51.04935527356662        51.05644121118644        51.063527148806315       51.06877312640512        51.07356131556867        51.07736944383248        51.08117757209618        51.083921028248426       51.086161344493746       51.08840166073912        51.09032294855075        51.09197727211745        51.09347889207049        51.094231128378965       51.09498336468744        51.09573560099585        51.096516576008696       51.09731208662157        51.09764448330503        51.09793002304167        51.09821556277825        51.09850110251489        51.09878664225147        51.099072181988106       51.09935772172469        51.09946766510376        51.09954585767662        51.09962405024953        51.09970224282233        51.099780435395246       51.0998586279681         51.09993682054102        51.100015013113875       51.10006814028429        51.100097382231354       51.100126624178415       51.10014726710364        51.10016490574833        51.100182544392965       51.1002001830376         51.100217821682236       51.10023546032687        51.10024240314567        51.10024202805948        51.10024165297335        51.10024127788722        51.10024090280103        51.1002418545105         51.10024627533858        51.100250696166825       51.10025511699496        51.10026145185253        51.10026922101878        51.10027699018508        51.100284759351325       51.10029252851757        51.100300297683816       51.10030806685006        51.100309493832356       51.10030979088515        51.100310087938          51.10031038499085        51.100310682043585       51.100310979096434       51.10031127614923        51.10032441884039        51.10034609976708        51.10036778069377        51.100389461620466       51.10041114254716        51.10043282347385        51.100454504400545       51.10045396109126        51.10044185875097        51.10042975641056        51.10041765407027        51.100405551730034       51.100393449389685       51.10038134704939        51.10036924470904        51.10035714236869        51.1003450400284         51.100342951189475       51.10035233616287        51.10035846763816        51.10036459911345        51.10037073058879        51.10037686206408        51.10038299353937        51.100389125014715       51.10039525649006        51.10040138796529        51.10040751944058        51.100413650915925       51.100419782391214       51.10042361006731        51.10042562699789        51.1004276439283         51.10042966085888        51.10044543847573        51.10046248484781        51.100479531219776       51.100496577591855       51.100513623963934       51.10053067033596        51.10054771670792        51.10056476308           51.100581809452024       51.1005988558241         51.100615902196125       51.10062083037428        51.100621037563315       51.10062124475229        51.100621451941265       51.10062165913024        51.100621866319216       51.100622073508134       51.100622280697166       51.10062248788614        51.10062255629839        51.1006216834578         51.10062081061727        51.10061993777663        51.100619064936154       51.10061819209551        51.10061731925498        51.10061644641439        51.100615573573805       51.100614700733274       51.100614058261954       51.10061428120281        51.10061450414372        51.100614727084576       51.10061495002549        51.10061517296634        51.10061539590714        51.10061561884805        51.100615841788965       51.10061606472982        51.100615795634496       51.100614922939315       51.10061405024402        51.10061317754878        51.100612304853485       51.100611432158246       51.10061055946301        51.10060968676771        51.100608814072416       51.10060794137718        51.100607258507694       51.10060735077701        51.100607443046215       51.10060753531553        51.10060762758479        51.100607719854054       51.10060781212337        51.10060790439263        51.10060799666189        51.10060808893115        51.100608044178614       51.10060790199202        51.1006077598056         51.100607617619175       51.100607475432696       51.10060733324622        51.10060719105974        51.10060704887326        51.100606906686835       51.100606764500355       51.10060673127492        51.100606825322075       51.10060691936923        51.10060701341638        51.10060710746353        51.100607201510684       51.10060729555789        51.100607389605045       51.10060748365214        51.10060757769929        51.10060816768532        51.10060881221847        51.10060945675173        51.10061010128493        51.10061074581813        51.10061139035133        51.100612034884534       51.100612679417736       51.10061332395094        51.10061396848414        51.10061397070035        51.10061386729399        51.10061376388762        51.10061366048126        51.100613557074894       51.100613453668586       51.10061335026228        51.10061324685586        51.100613143449436       51.10061431176035        51.10061874171407        51.10062317166785        51.10062760162157        51.10063203157529        51.10063646152912        51.10064089148284        51.10064532143656        51.10064975139028        51.10065409250626        51.10065301677571        51.10065194104516        51.100650865314606       51.10064978958411        51.1006487138535         51.10064763812295        51.1006465623924         51.10064548666185        51.10064441093124        51.10064333520069        51.100638584781734       51.10062783609311        51.10061708740437        51.10060633871569        51.10059559002701        51.10058484133833        51.10057409264965        51.10056334396097        51.10055259527235        51.1005422575671         51.10053363680265        51.10052501603815        51.100516395273644       51.10050777450914        51.100499153744636       51.10049053298019        51.1004819122158         51.10047329145124        51.100482742930126       51.100495997058715       51.10050925118742        51.100522505316064       51.10053575944477        51.10054901357341        51.10056226770206        51.10057552183076        51.10057086401895        51.10054374884538        51.10051663367176        51.10048951849819        51.100462403324514       51.10043528815095        51.100408172977325       51.10038105780376        51.100353942630136       51.10032682745657        51.10029971228295        51.10027259710938        51.1002454819357         51.100218366762135       51.1002024615118         51.10020425305629        51.100206044600725       51.100196239757224       51.10017759122735        51.100161749987365       51.100180193015206       51.10019863604316        51.100217079071          51.100235522098956       51.1002539651268         51.100272408154694       51.10029085118265        51.10030929421055        51.10032773723833        51.100346180266286       51.100364623294126       51.10038306632214        51.10040150934998        51.100405782963094       51.10038627811832        51.10036677327349        51.10034726842878        51.10032776358395        51.100308258739176       51.100288753894404       51.100269249049575       51.10024974420486        51.100230239360144       51.100210734515315       51.1001912296706         51.10017172482577        51.10015221998094        51.10014311415409        51.10015995736461        51.100163141732764       51.10014416625876        51.10014527309028        51.10016387346877        51.10018247384721        51.10020107422571        51.10021967460415        51.100238274982644       51.10025687536108        51.10027547573952        51.10029407611796        51.100312676496515       51.100331276874954       51.10034987725339        51.10036847763183        51.100387078010385       51.100393250191814       51.10037369440266        51.10035413861351        51.100334582824416       51.10031502703532        51.10029547124617        51.100275915457075       51.100256359667924       51.10023680387883        51.10021724808968        51.10019769230058        51.10017813651143        51.100158580722336       51.10013902493324        51.10011946914409        51.10012991323373        51.100134048900884       51.10011545660848        51.10013110668581        51.10014983442352        51.10016856216123        51.10018728989894        51.10020601763665        51.10022474537442        51.10024347311207        51.100262200849784       51.10028092858755        51.100299656325205       51.10031838406297        51.10033711180063        51.100355839538395       51.10037456727605        51.10038433370573        51.10036683410465        51.10034933450362        51.10033183490259        51.100314335301505       51.100296835700476       51.10027933609945        51.10026183649842        51.10024433689739        51.100226837296304       51.100209337695276       51.10019183809425        51.10017433849322        51.10015683889219        51.10013933929116        51.10014570833647        51.100164923008265       51.10018169055235        51.10020832954194        51.10024422290064        51.100280116259285       51.100316009617984       51.10035190297674        51.10038779633538        51.100423689694026       51.100459583052725       51.100495476411425       51.100531369770124       51.10056726312882        51.10060315648752        51.100639049846166       51.100674943204865       51.100710836563564       51.10068180165291        51.10064750045535        51.10061319925774        51.10057889806012        51.100544596862505       51.10051029566489        51.10047599446733        51.10044169326977        51.10040739207216        51.10037309087454        51.10033878967698        51.10030448847931        51.10027018728175        51.100235886084135       51.10020828012313        51.100193157137994       51.10020082316811        51.100218903749465       51.10025309992636        51.10028729610326        51.100321492280216       51.100355688457114       51.10038988463401        51.10042408081097        51.100458276987865       51.10049247316476        51.10052666934166        51.10056086551856        51.10059506169557        51.10062925787247        51.10066345404937        51.100697650226266       51.10069290780007        51.10065896712763        51.10062502645519        51.10059108578275        51.100557145110315       51.10052320443788        51.10048926376544        51.100455323093          51.10042138242051        51.10038744174807        51.10035350107563        51.10031956040319        51.100285619730755       51.10025167905832        51.10021773838588        51.100203149941024       51.10019868552337        51.1002104621727         51.10023856056091        51.10027162718802        51.10030469381519        51.100337760442244       51.100370827069355       51.100403893696466       51.10043696032358        51.10047002695063        51.1005030935778         51.10053616020491        51.10056922683202        51.10060229345913        51.100635360086244       51.100668426713355       51.10068759540911        51.10064854265704        51.100609489905025       51.10057043715295        51.10053138440088        51.100492331648866       51.100453278896794       51.10041422614478        51.100375173392706       51.10033612064069        51.10029706788862        51.100258015136546       51.10021896238453        51.10017990963246        51.10014085688039        51.10007781012291        51.10000000000002
16                       49.59824803396617        49.75853227297256        49.90855533150449        50.04481010907614        50.16908821523816        50.28702434628201        50.391587753279055       50.49329377869725        50.57854738167828        50.66049841217534        50.74244944267235        50.78505449931299        50.82765955595357        50.8702646125941         50.89809062226925        50.9252606118971         50.952446735482795       50.97108675495434        50.988903942518505       51.006721130082724       51.019482447910036       51.03080858207181        51.041375358853486       51.04929028031722        51.05720520178102        51.06314089135719        51.06857851741904        51.07294517630248        51.07731183518581        51.08049734559336        51.08312467200443        51.0857519984155         51.0880189430423         51.089984318778136       51.09177335673945        51.0926970278565         51.093620698973666       51.094544370090716       51.09550173712614        51.09647614704505        51.096896830880155       51.09726148981082        51.09762614874137        51.09799080767209        51.0983554666027         51.09872012553336        51.09908478446391        51.09922875449831        51.09933222502838        51.0994356955585         51.09953916608862        51.09964263661874        51.0997461071488         51.099849577678924       51.0999530482091         51.100023753226424       51.1000632354619         51.10010271769744        51.100130318787876       51.100153768907035       51.100177219026136       51.10020066914524        51.10022411926434        51.10024756938344        51.100258035519346       51.100259618231405       51.100261200943464       51.10026278365547        51.10026436636747        51.10026707573388        51.100272730918164       51.10027838610256        51.100284041286784       51.100291329288325       51.10029984086765        51.10030835244697        51.10031686402624        51.100325375605564       51.10033388718489        51.10034239876421        51.10034410316052        51.100344594782655       51.100345086404786       51.10034557802692        51.10034606964905        51.10034656127118        51.100347052893255       51.10036035262317        51.1003821656426         51.10040397866203        51.10042579168146        51.100447604700946       51.100469417720376       51.10049123073986        51.10049073969583        51.100478648101785       51.10046655650768        51.100454464913696       51.10044237331965        51.10043028172561        51.100418190131506       51.100406098537405       51.10039400694342        51.10038191534932        51.10037980242282        51.10038919645223        51.100395439303554       51.10040168215494        51.10040792500638        51.10041416785771        51.10042041070915        51.10042665356053        51.10043289641192        51.100439139263244       51.100445382114685       51.10045162496601        51.100457867817454       51.100461830100585       51.100463999897215       51.1004661696939         51.10046833949059        51.1004842896661         51.10050151041247        51.100518731158786       51.10053595190516        51.10055317265147        51.100570393397845       51.100587614144104       51.100604834890476       51.10062205563679        51.10063927638316        51.10065649712948        51.10066151766267        51.100661785253635       51.10066205284454        51.100662320435504       51.100662588026466       51.10066285561743        51.100663123208335       51.100663390799355       51.10066365839032        51.10066378580433        51.10066296246873        51.100662139133135       51.10066131579754        51.100660492462          51.100659669126344       51.100658845790804       51.10065802245521        51.10065719911955        51.10065637578407        51.10065577030798        51.10065598324968        51.10065619619138        51.10065640913314        51.100656622074894       51.10065683501659        51.10065704795829        51.10065726089999        51.10065747384169        51.10065768678345        51.100657407546464       51.10065652453477        51.100655641523076       51.10065475851138        51.10065387549969        51.100652992487994       51.10065210947624        51.10065122646455        51.1006503434528         51.10064946044116        51.10064876906898        51.10064886024168        51.100648951414314       51.10064904258701        51.1006491337597         51.10064922493234        51.10064931610509        51.10064940727773        51.10064949845042        51.10064958962306        51.100649544291116       51.10064940189295        51.10064925949479        51.10064911709662        51.100648974698515       51.10064883230035        51.10064868990224        51.10064854750408        51.10064840510597        51.100648262707864       51.10064823022219        51.10064832612056        51.100648422018935       51.10064851791731        51.10064861381562        51.100648709713994       51.10064880561231        51.10064890151068        51.10064899740905        51.100649093307425       51.10064970585006        51.100650375217185       51.10065104458431        51.100651713951436       51.10065238331856        51.10065305268574        51.10065372205287        51.100654391419994       51.100655060787176       51.1006557301543         51.10065575368344        51.10065567101083        51.10065558833833        51.10065550566583        51.10065542299327        51.10065534032071        51.10065525764827        51.100655174975714       51.10065509230316        51.10065627861667        51.10066071956811        51.1006651605195         51.10066960147094        51.10067404242244        51.10067848337388        51.100682924325326       51.10068736527677        51.100691806228156       51.100696156339325       51.100694967498555       51.1006937786579         51.100692589817186       51.10069140097647        51.1006902121357         51.10068902329499        51.10068783445422        51.100686645613564       51.100685456772794       51.100684267932024       51.10067939617761        51.100668512727054       51.1006576292765         51.100646745825884       51.10063586237533        51.10062497892477        51.10061409547416        51.1006032120236         51.10059232857304        51.100581865480706       51.10057315849332        51.10056445150593        51.1005557445186         51.100547037531214       51.100538330543884       51.10052962355644        51.10052091656911        51.10051220958172        51.10052167789354        51.10053497053957        51.1005482631856         51.100561555831746       51.10057484847778        51.10058814112381        51.10060143376984        51.10061472641593        51.100609901971666       51.10058236295595        51.10055482394017        51.10052728492445        51.100499745908735       51.100472206893016       51.10044466787724        51.10041712886158        51.100389589845804       51.100362050830086       51.10033451181437        51.10030697279865        51.10027943378287        51.100251894767155       51.10023560539662        51.10023707552881        51.10023854566094        51.10022867541721        51.10021015672811        51.10019444881635        51.10021306776383        51.1002316867112         51.100250305658676       51.1002689246061         51.10028754355358        51.10030616250094        51.10032478144842        51.10034340039584        51.100362019343265       51.100380638290744       51.10039925723811        51.10041787618559        51.10043649513295        51.10044074843859        51.10042089398701        51.10040103953543        51.100381185083904       51.100361330632325       51.1003414761808         51.10032162172922        51.1003017672777         51.10028191282612        51.1002620583746         51.100242203923074       51.100222349471494       51.100202495019914       51.100182640568335       51.10017320506614        51.10018976833686        51.1001928574218         51.100174086247875       51.100175442538045       51.100194331712316       51.1002132208867         51.10023211006103        51.1002509992353         51.100269888409684       51.10028877758401        51.10030766675834        51.10032655593267        51.100345445106996       51.10036433428138        51.10038322345565        51.100402112630036       51.10042100180431        51.10042725486096        51.10040734952423        51.10038744418762        51.100367538850946       51.100347633514275       51.100327728177604       51.100307822840875       51.10028791750426        51.10026801216759        51.10024810683092        51.10022820149425        51.100208296157575       51.10018839082085        51.100168485484176       51.10014858014756        51.10015873768333        51.10016278721639        51.100144448319725       51.10016042351515        51.10017948281711        51.10019854211902        51.100217601421036       51.100236660723          51.100255720025075       51.10027477932704        51.100293838629          51.10031289793102        51.10033195723298        51.100351016535          51.10037007583696        51.10038913513898        51.100408194440945       51.100418198887496       51.10040065267225        51.100383106457116       51.10036556024181        51.10034801402662        51.10033046781143        51.10031292159624        51.10029537538111        51.10027782916592        51.10026028295067        51.10024273673548        51.10022519052035        51.1002076443051         51.10019009808997        51.10017255187478        51.10017882991622        51.1001979979938         51.100215467838666       51.1002426953857         51.100279070668876       51.10031544595205        51.100351821235165       51.100388196518395       51.10042457180151        51.100460947084684       51.1004973223678         51.100533697650974       51.10057007293415        51.10060644821726        51.10064282350049        51.10067919878361        51.100715574066726       51.100751949349956       51.10072278879994        51.10068831268393        51.100653836567915       51.10061936045196        51.10058488433589        51.100550408219874       51.10051593210392        51.10048145598796        51.10044697987195        51.10041250375593        51.10037802763998        51.100343551523906       51.10030907540789        51.10027459929188        51.10024668852128        51.100231018550346       51.100238998491704       51.1002576107972         51.10029201352205        51.10032641624696        51.100360818971865       51.10039522169677        51.10042962442168        51.100464027146586       51.10049842987149        51.10053283259634        51.10056723532125        51.1006016380461         51.100636040771064       51.100670443495915       51.10070484622088        51.10073924894573        51.1007344743561         51.100700322521675       51.100666170687305       51.100632018852934       51.10059786701851        51.10056371518408        51.10052956334971        51.10049541151528        51.100461259680856       51.10042710784643        51.100392956012          51.10035880417769        51.10032465234326        51.100290500508834       51.10025634867446        51.10024113671034        51.1002361129988         51.10024743434002        51.10027515185311        51.10030786026209        51.10034056867107        51.10037327708005        51.10040598548903        51.10043869389801        51.10047140230694        51.10050411071586        51.10053681912484        51.10056952753382        51.100602235942745       51.100634944351725       51.100667652760706       51.100700361169686       51.10071888782437        51.10067800403556        51.100637120246745       51.10059623645793        51.10055535266906        51.100514468880306       51.100473585091436       51.10043270130262        51.10039181751375        51.10035093372494        51.10031004993613        51.100269166147314       51.1002282823585         51.10018739856963        51.10014651478082        51.10008087384978        51.10000000000002
17                       49.55842700813969        49.719373280800255       49.87033148976661        50.00779479265361        50.13350889131448        50.253009672411224       50.35938644292037        50.463007202019355       50.550323694659596       50.63436735486539        50.71841101507124        50.762582060763634       50.806753106456085       50.85092415214842        50.88022018657966        50.90885594125041        50.93750928872714        50.957449042576286       50.976551204280554       50.99565336598488        51.00949417228293        51.02184147970604        51.03339544414047        51.04213934944812        51.05088325475572        51.057508656309324       51.06359571926947        51.068520908772484       51.07344609827544        51.07707366293829        51.080087999515115       51.08310233609194        51.08571493753385        51.087991365438825       51.090067821408354       51.091162927334096       51.092258033259895       51.093353139185695       51.094486898243645       51.095640207468534       51.09614917845539        51.096592956580025       51.09703673470466        51.09748051282929        51.09792429095393        51.09836806907856        51.09881184720314        51.098989843892866       51.09911859238014        51.099247340867464       51.099376089354905       51.09950483784223        51.09963358632956        51.099762334817          51.09989108330433        51.099979366168554       51.10002908869251        51.10007881121652        51.10011337047223        51.1001426320658         51.10017189365942        51.10020115525299        51.10023041684656        51.100259678440125       51.100273667893134       51.10027720840333        51.10028074891352        51.10028428942371        51.100287829933905       51.100292296957434       51.10029918649781        51.100306076038294       51.10031296557867        51.10032120672412        51.10033046071652        51.10033971470881        51.10034896870127        51.100358222693615       51.10036747668596        51.10037673067836        51.10037871248869        51.10037939868016        51.100380084871574       51.100380771063044       51.10038145725446        51.10038214344593        51.1003828296374         51.10039628640584        51.10041823151812        51.100440176630286       51.10046212174245        51.100484066854676       51.1005060119669         51.100527957079066       51.10052751830034        51.1005154374526         51.100503356604804       51.100491275757065       51.100479194909326       51.10046711406153        51.100455033213734       51.10044295236594        51.10043087151814        51.1004187906704         51.100416653656225       51.10042605674158        51.10043241096906        51.100438765196486       51.100445119423966       51.10045147365139        51.10045782787881        51.10046418210629        51.10047053633377        51.10047689056114        51.10048324478862        51.1004895990161         51.10049595324358        51.10050005013369        51.10050237279654        51.10050469545945        51.100507018122244       51.10052314085647        51.100540535977075       51.10055793109774        51.10057532621835        51.100592721338955       51.10061011645962        51.10062751158023        51.10064490670095        51.10066230182156        51.100679696942166       51.100697092062774       51.10070220495095        51.1007025329439         51.10070286093685        51.10070318892974        51.10070351692269        51.100703844915586       51.100704172908536       51.10070450090143        51.100704828894436       51.100705015310155       51.10070424147955        51.100703467649          51.10070269381839        51.100701919987785       51.100701146157235       51.10070037232657        51.100699598495964       51.100698824665415       51.10069805083475        51.10069748235401        51.10069768529655        51.1006978882391         51.10069809118164        51.100698294124186       51.10069849706679        51.100698700009275       51.100698902951876       51.100699105894364       51.100699308836965       51.100699019458375       51.100698126130226       51.10069723280208        51.100696339473984       51.100695446145835       51.100694552817686       51.10069365948954        51.10069276616139        51.100691872833295       51.10069097950509        51.10069027963027        51.1006903697064         51.10069045978241        51.100690549858484       51.100690639934555       51.10069073001068        51.10069082008681        51.10069091016288        51.10069100023901        51.100691090315024       51.10069104440362        51.10069090179377        51.100690759183976       51.10069061657413        51.100690473964335       51.10069033135454        51.10069018874469        51.100690046134844       51.10068990352511        51.1006897609152         51.10068972916952        51.100689826918995       51.100689924668586       51.10069002241812        51.10069012016771        51.10069021791725        51.10069031566678        51.10069041341637        51.10069051116591        51.10069060891544        51.10069124401468        51.10069193821579        51.10069263241684        51.10069332661794        51.10069402081899        51.1006947150201         51.1006954092212         51.10069610342225        51.1006967976233         51.10069749182446        51.10069753666642        51.10069747472767        51.10069741278892        51.10069735085028        51.10069728891159        51.1006972269729         51.10069716503426        51.10069710309551        51.10069704115688        51.10069824547293        51.10070269742209        51.10070714937126        51.10071160132037        51.10071605326948        51.100720505218646       51.10072495716781        51.10072940911698        51.10073386106603        51.10073822017233        51.10073691822146        51.10073561627064        51.10073431431971        51.10073301236878        51.10073171041796        51.10073040846703        51.100729106516155       51.10072780456528        51.10072650261441        51.10072520066353        51.100720207573545       51.10070918936111        51.10069817114862        51.10068715293619        51.1006761347237         51.100665116511266       51.100654098298776       51.10064308008634        51.10063206187385        51.10062147339437        51.1006126801841         51.10060388697377        51.10059509376356        51.10058630055329        51.10057750734296        51.10056871413275        51.10055992092248        51.10055112771221        51.100560612857066       51.100573944020425       51.1005872751839         51.10060060634726        51.10061393751073        51.1006272686742         51.10064059983756        51.100653931001034       51.100648939924326       51.100620977066455       51.100593014208584       51.10056505135077        51.1005370884929         51.100509125635085       51.10048116277716        51.10045319991934        51.10042523706147        51.10039727420366        51.10036931134579        51.100341348487916       51.100313385630045       51.10028542277212        51.10026874928144        51.10026989800133        51.10027104672116        51.1002611110772         51.10024272222893        51.1002271476454         51.100245942512345       51.10026473737935        51.100283532246294       51.1003023271133         51.100321121980244       51.10033991684725        51.10035871171419        51.1003775065812         51.10039630144814        51.10041509631509        51.100433891182035       51.10045268604904        51.100471480915985       51.100475713913966       51.10045550985569        51.100435305797305       51.10041510173903        51.1003948976807         51.10037469362237        51.10035448956404        51.10033428550571        51.10031408144738        51.10029387738905        51.10027367333072        51.10025346927239        51.10023326521406        51.10021306115573        51.10020329597813        51.10021957930917        51.1002225731109         51.10020400623699        51.1002056119857         51.10022478995597        51.10024396792613        51.10026314589635        51.10028232386651        51.100301501836725       51.10032067980694        51.10033985777716        51.100359035747374       51.10037821371759        51.10039739168769        51.10041656965791        51.100435747628126       51.10045492559834        51.10046125953011        51.10044100464586        51.10042074976161        51.10040049487742        51.10038023999323        51.10035998510898        51.10033973022479        51.1003194753406         51.10029922045635        51.10027896557216        51.10025871068791        51.10023845580372        51.100218200919414       51.10019794603522        51.10017769115103        51.10018756213293        51.10019152553184        51.10017344003097        51.100189740344376       51.10020913121059        51.10022852207686        51.10024791294313        51.1002673038094         51.10028669467573        51.100306085541945       51.100325476408216       51.10034486727449        51.1003642581407         51.10038364900697        51.1004030398733         51.10042243073951        51.10044182160584        51.1004520640692         51.10043447123985        51.1004168784105         51.10039928558115        51.100381692751796       51.100364099922444       51.10034650709309        51.1003289142638         51.10031132143445        51.10029372860504        51.100276135775744       51.10025854294639        51.10024095011704        51.10022335728769        51.10020576445834        51.10021195149602        51.10023107297934        51.10024924512504        51.100277061229576       51.10031391843722        51.10035077564487        51.10038763285246        51.10042449006005        51.1004613472677         51.10049820447529        51.10053506168293        51.10057191889052        51.10060877609817        51.10064563330582        51.10068249051341        51.100719347721          51.10075620492864        51.10079306213629        51.10076377594697        51.10072912491256        51.10069447387815        51.100659822843795       51.10062517180933        51.10059052077497        51.10055586974056        51.10052121870615        51.10048656767174        51.100451916637326       51.10041726560297        51.10038261456856        51.10034796353409        51.100313312499736       51.100285096919606       51.100268879962755       51.10027717381536        51.100296317844936       51.100330927117795       51.100365536390655       51.10040014566357        51.10043475493643        51.10046936420929        51.100503973482205       51.100538582755064       51.10057319202792        51.10060780130084        51.10064241057364        51.10067701984656        51.10071162911947        51.10074623839233        51.10078084766519        51.10077604091214        51.10074167791572        51.10070731491942        51.10067295192306        51.10063858892664        51.10060422593028        51.100569862933924       51.100535499937564       51.10050113694115        51.10046677394479        51.10043241094837        51.10039804795207        51.10036368495565        51.10032932195929        51.10029495896288        51.10027912347965        51.10027354047418        51.100284406507285       51.100311743145255       51.10034409333616        51.10037644352701        51.100408793717804       51.1004411439086         51.10047349409945        51.100505844290296       51.10053819448103        51.10057054467188        51.10060289486273        51.100635245053525       51.100667595244374       51.10069994543517        51.10073229562602        51.100750180239686       51.100707465414075       51.10066475058852        51.100622035762854       51.10057932093724        51.10053660611169        51.10049389128608        51.100451176460524       51.100408461634856       51.100365746809246       51.100323031983635       51.100280317158024       51.10023760233247        51.10019488750686        51.10015217268119        51.1000839375767         51.10000000000002
18                       49.518605982313204       49.68021428862801        49.83210764802874        49.97077947623109        50.09792956739079        50.21899499854044        50.327185132561624       50.4327206253414         50.522100007640915       50.60823629755549        50.69437258747013        50.740109622214334       50.7858466569586         50.831583691702804       50.86234975089013        50.89245127060377        50.922571841971546       50.9438113301984         50.96419846604266        50.984585601887034       50.999505896655876       51.012874377340154       51.02541552942739        51.034988418578905       51.044561307730476       51.051876421261454       51.058612921119845       51.064096641242486       51.06958036136507        51.07364998028322        51.07705132702574        51.080452673768264       51.083410932025345       51.08599841209957        51.088362286077256       51.08962882681169        51.09089536754618        51.092161908280616       51.09347205936115        51.09480426789207        51.09540152603057        51.09592442334923        51.09644732066789        51.096970217986495       51.0974931153051         51.098016012623816       51.09853890994242        51.09875093328742        51.098904959731954       51.099058986176544       51.099213012621135       51.09936703906578        51.09952106551032        51.099675091954964       51.099829118399555       51.099934979110685       51.099994941923114       51.10005490473554        51.100096422156525       51.10013149522456        51.10016656829259        51.100201641360684       51.10023671442866        51.100271787496695       51.100289300266866       51.10029479857519        51.100300296883574       51.10030579519196        51.10031129350034        51.10031751818093        51.10032564207745        51.10033376597403        51.10034188987055        51.10035108415997        51.10036108056539        51.10037107697087        51.1003810733763         51.10039106978172        51.100401066187146       51.10041106259257        51.10041332181686        51.10041420257767        51.100415083338476       51.10041596409917        51.10041684485998        51.10041772562073        51.10041860638148        51.10043222018862        51.10045429739358        51.100476374598486       51.100498451803446       51.10052052900846        51.10054260621342        51.10056468341838        51.10056429690496        51.10055222680347        51.10054015670187        51.100528086600434       51.10051601649889        51.10050394639745        51.10049187629596        51.100479806194414       51.10046773609287        51.100455665991376       51.10045350488957        51.100462917030995       51.100469382634515       51.100475848238034       51.10048231384155        51.10048877944507        51.10049524504859        51.100501710652054       51.10050817625563        51.10051464185909        51.10052110746261        51.10052757306613        51.10053403866971        51.10053827016685        51.10054074569598        51.10054322122494        51.10054569675401        51.10056199204678        51.100579561541736       51.10059713103669        51.100614700531594       51.10063227002655        51.10064983952151        51.10066740901641        51.100684978511424       51.100702548006325       51.10072011750128        51.10073768699624        51.10074289223934        51.10074328063422        51.1007436690291         51.10074405742398        51.10074444581892        51.100744834213856       51.10074522260868        51.10074561100362        51.100745999398555       51.10074624481615        51.10074552049048        51.10074479616492        51.100744071839244       51.10074334751363        51.10074262318801        51.100741898862395       51.10074117453678        51.100740450211106       51.10073972588549        51.100739194400035       51.100739387343424       51.10073958028681        51.1007397732302         51.10073996617359        51.10074015911698        51.10074035206037        51.10074054500376        51.100740737947206       51.10074093089048        51.100740631370286       51.10073972772574        51.10073882408119        51.100737920436586       51.10073701679198        51.10073611314738        51.100735209502886       51.100734305858225       51.10073340221368        51.10073249856907        51.1007317901915         51.10073187917101        51.10073196815051        51.10073205713002        51.100732146109465       51.10073223508897        51.10073232406853        51.10073241304798        51.10073250202748        51.10073259100699        51.10073254451618        51.1007324016947         51.10073225887311        51.10073211605163        51.10073197323021        51.10073183040868        51.1007316875872         51.10073154476572        51.100731401944245       51.10073125912277        51.10073122811673        51.100731327717426       51.10073142731824        51.10073152691905        51.100731626519746       51.10073172612056        51.100731825721255       51.10073192532201        51.100732024922706       51.10073212452346        51.10073278217931        51.10073350121428        51.100734220249365       51.10073493928439        51.10073565831942        51.10073637735445        51.10073709638948        51.10073781542451        51.10073853445954        51.10073925349457        51.10073931964939        51.10073927844445        51.10073923723962        51.100739196034795       51.10073915482991        51.10073911362514        51.10073907242031        51.100739031215426       51.10073899001054        51.10074021232924        51.10074467527613        51.10074913822291        51.1007536011698         51.10075806411663        51.100762527063466       51.1007669900103         51.10077145295719        51.10077591590397        51.10078028400534        51.1007788689443         51.10077745388327        51.10077603882229        51.100774623761254       51.10077320870022        51.10077179363907        51.10077037857809        51.100768963517055       51.10076754845596        51.10076613339493        51.10076101896948        51.10074986599511        51.100738713020746       51.10072756004644        51.100716407072014       51.10070525409765        51.10069410112334        51.10068294814897        51.10067179517455        51.10066108130792        51.100652201874766       51.10064332244161        51.10063444300846        51.100625563575306       51.10061668414215        51.10060780470894        51.10059892527585        51.10059004584264        51.10059954782048        51.10061291750128        51.10062628718208        51.10063965686288        51.100653026543796       51.1006663962246         51.1006797659054         51.1006931355862         51.10068797787699        51.10065959117708        51.100631204477054       51.10060281777709        51.10057443107712        51.1005460443771         51.100517657677074       51.100489270977164       51.10046088427714        51.100432497577174       51.10040411087715        51.10037572417724        51.10034733747722        51.10031895077725        51.10030189316632        51.10030272047385        51.10030354778138        51.10029354673719        51.10027528772969        51.1002598464745         51.10027881726097        51.10029778804744        51.10031675883397        51.1003357296205         51.10035470040697        51.10037367119344        51.100392641979965       51.10041161276649        51.10043058355296        51.10044955433949        51.10046852512596        51.10048749591249        51.10050646669896        51.10051067938946        51.10049012572438        51.10046957205924        51.10044901839416        51.10042846472902        51.10040791106394        51.10038735739886        51.10036680373372        51.10034625006864        51.10032569640356        51.10030514273848        51.1002845890734         51.10026403540826        51.100243481743064       51.10023338689018        51.10024939028136        51.10025228879999        51.10023392622611        51.10023578143347        51.10025524819957        51.10027471496562        51.10029418173167        51.10031364849772        51.10033311526382        51.10035258202993        51.10037204879592        51.10039151556197        51.10041098232813        51.10043044909412        51.10044991586017        51.10046938262633        51.10048884939238        51.10049526419925        51.10047465976754        51.10045405533572        51.10043345090395        51.10041284647218        51.100392242040414       51.100371637608646       51.10035103317688        51.10033042874511        51.10030982431334        51.100289219881574       51.10026861544981        51.10024801101798        51.10022740658627        51.1002068021545         51.10021638658259        51.10022026384729        51.10020243174233        51.100219057173604       51.10023877960418        51.10025850203465        51.10027822446523        51.10029794689581        51.10031766932633        51.10033739175685        51.10035711418743        51.10037683661801        51.10039655904848        51.100416281479056       51.10043600390958        51.1004557263401         51.10047544877068        51.10048592925091        51.10046828980745        51.10045065036394        51.100433010920426       51.10041537147691        51.10039773203346        51.100380092589944       51.10036245314649        51.10034481370303        51.10032717425946        51.100309534816006       51.10029189537255        51.10027425592904        51.10025661648558        51.100238977042125       51.100245073075826       51.100264147964936       51.10028302241136        51.10031142707351        51.10034876620557        51.100386105337634       51.100423444469754       51.10046078360182        51.10049812273388        51.100535461865945       51.100572800998066       51.10061014013013        51.10064747926219        51.10068481839426        51.10072215752638        51.10075949665844        51.100796835790504       51.100834174922625       51.100804763094004       51.100769937141195       51.10073511118833        51.100700285235575       51.100665459282766       51.100630633329956       51.10059580737715        51.10056098142434        51.100526155471584       51.10049132951872        51.100456503565965       51.1004216776131         51.10038685166029        51.10035202570748        51.100323505317874       51.100306741375164       51.100315349139066       51.10033502489273        51.10036984071354        51.10040465653435        51.10043947235522        51.10047428817609        51.100509103996956       51.100543919817824       51.10057873563869        51.10061355145956        51.10064836728037        51.10068318310118        51.100717998922164       51.100752814742975       51.10078763056379        51.100822446384655       51.10081760746823        51.10078303330988        51.10074845915153        51.10071388499318        51.100679310834835       51.100644736676486       51.100610162518194       51.100575588359845       51.1005410142015         51.100506440043205       51.1004718658848         51.100437291726564       51.10040271756816        51.10036814340987        51.10033356925146        51.100317110248966       51.100310967949554       51.100321378674664       51.100348334437626       51.10038032641029        51.10041231838295        51.10044431035561        51.10047630232833        51.100508294300994       51.1005402862736         51.10057227824626        51.10060427021892        51.10063626219164        51.10066825416425        51.10070024613697        51.100732238109686       51.10076423008229        51.100781472654944       51.100736926792536       51.100692380930184       51.10064783506783        51.100603289205424       51.10055874334307        51.10051419748066        51.10046965161831        51.1004251057559         51.10038055989355        51.1003360140312         51.10029146816879        51.10024692230644        51.10020237644403        51.10015783058162        51.100087001303564       51.10000000000002
19                       49.47878495648672        49.64105529645576        49.79388380629081        49.93376415980862        50.06235024346711        50.18498032466965        50.29498382220305        50.40243404866345        50.493876320622235       50.582105240245596       50.670334159869014       50.71763718366503        50.76494020746111        50.81224323125713        50.8444793152006         50.876046599957135       50.90763439521612        50.93017361782046        50.951845727804766       50.97351783778919        50.989517621028824       51.00390727497438        51.017435614714316       51.027837487709746       51.038239360705234       51.046244186213585       51.05363012297022        51.05967237371249        51.0657146244547         51.07022629762821        51.07401465453643        51.0778030114447         51.08110692651695        51.084005458760316       51.086656750746215       51.08809472628934        51.08953270183247        51.090970677375594       51.09245722047865        51.093968328315555       51.09465387360581        51.09525589011844        51.09585790663107        51.0964599231437         51.09706193965633        51.09766395616896        51.09826597268159        51.098512022681916       51.09869132708371        51.09887063148557        51.09904993588742        51.09922924028922        51.09940854469107        51.09958784909293        51.09976715349478        51.09989059205276        51.09996079515366        51.10003099825451        51.100079473840765       51.100120358383265       51.10016124292582        51.10020212746832        51.10024301201088        51.10028389655332        51.1003049326406         51.10031238874717        51.10031984485363        51.1003273009602         51.100334757066776       51.100342739404425       51.10035209765704        51.10036145590976        51.100370814162375       51.10038096159576        51.100391700414264       51.10040243923277        51.10041317805121        51.100423916869715       51.10043465568822        51.10044539450672        51.10044793114503        51.10044900647512        51.10045008180521        51.100451157135296       51.10045223246533        51.10045330779542        51.10045438312551        51.10046815397129        51.100490363269046       51.100512572566686       51.10053478186444        51.10055699116219        51.10057920045995        51.1006014097577         51.10060107550953        51.10058901615429        51.100576956799046       51.1005648974438         51.10055283808856        51.10054077873332        51.10052871937813        51.10051666002283        51.10050460066759        51.10049254131235        51.10049035612303        51.10049977732035        51.10050635429991        51.100512931279525       51.10051950825914        51.1005260852387         51.10053266221826        51.10053923919787        51.10054581617749        51.100552393157045       51.10055897013666        51.10056554711622        51.100572124095834       51.10057649020007        51.100579118595306       51.100581746990485       51.10058437538572        51.100600843237146       51.100618587106396       51.10063633097559        51.10065407484484        51.10067181871409        51.10068956258334        51.10070730645259        51.10072505032184        51.10074279419109        51.100760538060285       51.10077828192959        51.100783579527615       51.10078402832448        51.10078447712141        51.10078492591822        51.10078537471509        51.100785823511956       51.100786272308824       51.100786721105806       51.100787169902674       51.100787474321976       51.10078679950135        51.100786124680724       51.1007854498601         51.10078477503947        51.100784100218846       51.10078342539816        51.100782750577594       51.10078207575691        51.100781400936285       51.10078090644606        51.10078108939024        51.10078127233447        51.10078145527871        51.100781638223          51.100781821167175       51.10078200411141        51.10078218705564        51.10078236999993        51.10078255294417        51.100782243282254       51.10078132932125        51.10078041536019        51.10077950139913        51.10077858743813        51.100777673477126       51.10077675951618        51.10077584555512        51.100774931594174       51.100774017633114       51.100773300752735       51.10077338863567        51.100773476518555       51.10077356440149        51.100773652284374       51.10077374016731        51.10077382805025        51.10077391593313        51.10077400381607        51.10077409169901        51.100774044628736       51.10077390159552        51.100773758562354       51.10077361552919        51.10077347249609        51.10077332946287        51.100773186429706       51.10077304339654        51.10077290036338        51.10077275733022        51.100772727064054       51.10077282851597        51.10077292996789        51.10077303141986        51.10077313287178        51.10077323432375        51.10077333577573        51.100773437227645       51.10077353867956        51.100773640131536       51.10077432034393        51.10077506421288        51.10077580808189        51.100776551950844       51.10077729581985        51.100778039688805       51.10077878355776        51.100779527426766       51.10078027129572        51.10078101516473        51.10078110263237        51.10078108216129        51.10078106169027        51.10078104121931        51.100781020748286       51.100781000277266       51.100780979806245       51.100780959335225       51.10078093886426        51.10078217918556        51.10078665313006        51.10079112707467        51.10079560101917        51.10080007496373        51.100804548908286       51.100809022852786       51.1008134967974         51.1008179707419         51.100822347838346       51.100820819667206       51.10081929149601        51.10081776332481        51.100816235153616       51.10081470698242        51.10081317881122        51.100811650640026       51.10081012246883        51.100808594297575       51.10080706612638        51.10080183036541        51.10079054262917        51.10077925489293        51.10076796715663        51.100756679420385       51.1007453916842         51.1007341039479         51.1007228162116         51.100711528475415       51.10070068922158        51.10069172356555        51.10068275790945        51.10067379225342        51.10066482659738        51.10065586094129        51.10064689528525        51.100637929629215       51.10062896397312        51.10063848278401        51.100651890982135       51.10066529918038        51.10067870737856        51.10069211557675        51.10070552377499        51.10071893197312        51.10073234017136        51.10072701582976        51.10069820528764        51.10066939474552        51.10064058420335        51.100611773661285       51.10058296311922        51.10055415257705        51.10052534203493        51.10049653149281        51.100467720950746       51.10043891040857        51.10041009986651        51.10038128932433        51.10035247878221        51.10033503705108        51.10033554294637        51.100336048841655       51.10032598239712        51.10030785323045        51.10029254530343        51.10031169200954        51.100330838715536       51.10034998542153        51.10036913212764        51.100388278833634       51.100407425539686       51.10042657224574        51.10044571895173        51.10046486565784        51.100484012363836       51.10050315906989        51.10052230577594        51.10054145248199        51.10054564486484        51.100524741593006       51.10050383832112        51.10048293504923        51.10046203177734        51.10044112850551        51.10042022523362        51.10039932196173        51.1003784186899         51.10035751541807        51.10033661214612        51.10031570887429        51.10029480560246        51.100273902330514       51.10026347780217        51.10027920125361        51.10028200448903        51.10026384621523        51.10026595088118        51.10028570644312        51.10030546200505        51.10032521756699        51.10034497312893        51.10036472869086        51.1003844842528         51.10040423981468        51.10042399537667        51.10044375093861        51.100463506500546       51.100483262062426       51.10050301762442        51.100522773186356       51.1005292688684         51.10050831488911        51.10048736090977        51.10046640693042        51.100445452951135       51.10042449897185        51.1004035449925         51.10038259101316        51.10036163703393        51.100340683054526       51.10031972907524        51.100298775095894       51.10027782111655        51.10025686713732        51.100235913157974       51.10024521103213        51.1002490021628         51.10023142345358        51.100248374002945       51.100268427997776       51.10028848199249        51.100308535987324       51.100328589982155       51.100348643976986       51.10036869797182        51.10038875196659        51.10040880596148        51.100428859956196       51.100448913951084       51.10046896794586        51.10048902194069        51.10050907593552        51.10051979443267        51.100502108375          51.10048442231738        51.100466736259705       51.10044905020209        51.10043136414441        51.10041367808674        51.10039599202912        51.10037830597145        51.10036061991383        51.10034293385621        51.100325247798594       51.100307561740976       51.1002898756833         51.100272189625684       51.10027819465557        51.10029722295042        51.10031679969768        51.100345792917324       51.100383613973804       51.10042143503034        51.100459256086936       51.10049707714347        51.10053489820001        51.10057271925655        51.10061054031314        51.10064836136968        51.10068618242616        51.10072400348275        51.10076182453935        51.100799645595885       51.10083746665242        51.10087528770896        51.10084575024098        51.10081074936977        51.10077574849856        51.100740747627356       51.10070574675615        51.10067074588494        51.10063574501373        51.100600744142525       51.10056574327132        51.10053074240011        51.10049574152896        51.100460740657695       51.100425739786544       51.10039073891528        51.100361913716085       51.100344602787516       51.10035352446266        51.10037373194041        51.10040875430923        51.10044377667805        51.100478799046925       51.100513821415745       51.10054884378462        51.10058386615344        51.10061888852226        51.10065391089114        51.10068893325996        51.10072395562872        51.10075897799766        51.10079400036648        51.1008290227353         51.10086404510412        51.100859174024265       51.10082438870393        51.100789603383646       51.100754818063365       51.10072003274303        51.10068524742269        51.10065046210241        51.10061567678213        51.10058089146179        51.100546106141564       51.10051132082117        51.10047653550089        51.10044175018055        51.10040696486027        51.10037217953999        51.10035509701822        51.10034839542493        51.10035835084193        51.10038492572983        51.1004165594843         51.10044819323883        51.100479826993364       51.10051146074795        51.10054309450243        51.10057472825696        51.10060636201149        51.100637995765965       51.10066962952055        51.10070126327503        51.100732897029616       51.10076453078409        51.10079616453868        51.1008127650702         51.10076638817105        51.1007200112719         51.100673634372754       51.100627257473604       51.100580880574455       51.10053450367525        51.100488126776156       51.10044174987695        51.10039537297786        51.10034899607865        51.1003026191795         51.10025624228035        51.1002098653812         51.100163488481996       51.100090065030486       51.10000000000002
20                       49.43896393066029        49.60189630428357        49.75565996455293        49.89674884338609        50.026770919543424       50.15096565079892        50.26278251184442        50.3721474719855         50.465652633603554       50.555974182935756       50.64629573226796        50.69516474511579        50.744033757963564       50.792902770811395       50.826608879511014       50.85964192931044        50.892696948460525       50.9165359054424         50.939492989566816       50.962450073691286       50.979529345401716       50.994940172608494       51.00945570000124        51.02068655684059        51.031917413679935       51.040611951165715       51.048647324820536       51.05524810618249        51.06184888754433        51.066802614973085       51.07097798204711        51.075153349121024       51.078802921008446       51.08201250542095        51.08495121541506        51.08656062576688        51.08817003611864        51.08977944647046        51.09144238159604        51.093132388739036       51.09390622118087        51.09458735688759        51.09526849259419        51.0959496283009         51.09663076400744        51.09731189971416        51.09799303542076        51.09827311207641        51.09847769443547        51.098682276794534       51.09888685915365        51.09909144151277        51.09929602387183        51.09950060623089        51.09970518859001        51.09984620499495        51.09992664838427        51.10000709177359        51.10006252552512        51.100109221542084       51.10015591755905        51.100202613576016       51.10024930959298        51.10029600560995        51.10032056501433        51.100329978919035       51.1003393928238         51.100348806728505       51.10035822063321        51.100367960627864       51.10037855323668        51.1003891458455         51.10039973845426        51.10041083903161        51.100422320263135       51.10043380149466        51.10044528272624        51.100456763957766       51.100468245189404       51.10047972642093        51.100482540473195       51.10048381037262        51.10048508027205        51.10048635017142        51.100487620070794       51.10048888997028        51.100490159869594       51.100504087754075       51.100526429144566       51.100548770535          51.10057111192549        51.10059345331598        51.10061579470647        51.10063813609702        51.1006378541141         51.10062580550516        51.10061375689611        51.10060170828717        51.100589659678235       51.10057761106924        51.10056556246025        51.10055351385125        51.100541465242316       51.100529416633265       51.10052720735638        51.10053663760965        51.10054332596536        51.10055001432096        51.10055670267673        51.10056339103238        51.10057007938798        51.10057676774369        51.10058345609934        51.100590144455          51.10059683281065        51.100603521166306       51.10061020952196        51.10061471023323        51.10061749149469        51.10062027275603        51.10062305401743        51.100639694427514       51.10065761267106        51.1006755309146         51.100693449158086       51.10071136740163        51.10072928564523        51.10074720388877        51.100765122132316       51.10078304037586        51.1008009586194         51.100818876862945       51.10082426681589        51.10082477601475        51.10082528521366        51.10082579441246        51.10082630361137        51.10082681281017        51.100827322009025       51.10082783120788        51.10082834040679        51.100828703827915       51.10082807851228        51.10082745319664        51.10082682788095        51.100826202565315       51.10082557724968        51.100824951934044       51.10082432661835        51.10082370130277        51.10082307598708        51.10082261849209        51.10082279143717        51.10082296438219        51.100823137327325       51.1008233102724         51.10082348321748        51.100823656162504       51.100823829107526       51.10082400205266        51.10082417499774        51.100823855194164       51.10082293091676        51.100822006639305       51.10082108236179        51.10082015808439        51.10081923380693        51.10081830952947        51.100817385252014       51.100816460974556       51.100815536697155       51.10081481131408        51.100814898100396       51.10081498488671        51.100815071673026       51.100815158459284       51.100815245245656       51.10081533203203        51.10081541881834        51.100815505604714       51.10081559239097        51.10081554474124        51.10081540149639        51.100815258251544       51.10081511500675        51.10081497176185        51.10081482851706        51.10081468527221        51.100814542027365       51.10081439878252        51.10081425553767        51.10081422601132        51.1008143293144         51.1008144326176         51.10081453592079        51.10081463922387        51.10081474252701        51.1008148458302         51.10081494913328        51.100815052436474       51.10081515573961        51.10081585850861        51.10081662721154        51.100817395914476       51.10081816461735        51.100818933320284       51.10081970202316        51.10082047072609        51.100821239429024       51.1008220081319         51.10082277683489        51.100822885615344       51.10082288587813        51.10082288614092        51.10082288640382        51.100822886666606       51.10082288692951        51.100822887192294       51.10082288745514        51.100822887717925       51.10082414604187        51.1008286309841         51.10083311592632        51.100837600868545       51.10084208581077        51.100846570753106       51.10085105569527        51.10085554063755        51.10086002557978        51.10086441167141        51.10086277039005        51.10086112910875        51.100859487827336       51.100857846546035       51.10085620526462        51.10085456398326        51.10085292270185        51.100851281420546       51.10084964013913        51.10084799885777        51.10084264176129        51.10083121926317        51.100819796764995       51.100808374266876       51.1007969517687         51.10078552927058        51.100774106772406       51.10076268427429        51.10075126177617        51.10074029713519        51.10073124525627        51.10072219337724        51.10071314149832        51.1007040896194         51.10069503774042        51.1006859858615         51.100676933982584       51.10066788210355        51.10067741774742        51.10069086446299        51.10070431117856        51.10071775789413        51.1007312046097         51.10074465132527        51.1007580980409         51.100771544756526       51.10076605378242        51.10073681939821        51.100707585013936       51.100678350629664       51.10064911624545        51.100619881861235       51.10059064747696        51.10056141309275        51.10053217870848        51.10050294432426        51.10047370994005        51.100444475555776       51.100415241171504       51.10038600678729        51.100368180936016       51.10036836541889        51.10036854990193        51.100358418057226       51.100340418731264       51.100325244132534       51.10034456675817        51.10036388938369        51.10038321200926        51.100402534634895       51.100421857260415       51.10044117988599        51.10046050251157        51.10047982513714        51.10049914776272        51.10051847038824        51.100537793013814       51.10055711563939        51.10057643826502        51.10058061034033        51.10055935746169        51.10053810458305        51.100516851704356       51.10049559882572        51.10047434594708        51.10045309306844        51.10043184018974        51.10041058731116        51.10038933443252        51.100368081553825       51.10034682867524        51.100325575796546       51.10030432291785        51.100293568714164       51.100309012225864       51.10031172017807        51.100293766204345       51.100296120328835       51.10031616468666        51.100336209044485       51.10035625340231        51.10037629776008        51.100396342117904       51.10041638647567        51.1004364308335         51.100456475191265       51.10047651954915        51.100496563906916       51.100516608264684       51.10053665262251        51.100556696980334       51.100563273537546       51.10054197001068        51.10052066648376        51.10049936295695        51.10047805943009        51.100456755903224       51.10043545237636        51.100414148849495       51.10039284532263        51.10037154179577        51.1003502382689         51.10032893474204        51.10030763121512        51.10028632768831        51.100265024161445       51.10027403548179        51.10027774047825        51.10026041516488        51.10027769083217        51.1002980763912         51.10031846195028        51.10033884750942        51.1003592330685         51.10037961862764        51.100400004186724       51.10042038974575        51.10044077530489        51.10046116086397        51.10048154642311        51.100501931982194       51.10052231754128        51.10054270310036        51.10055365961432        51.1005359269426         51.10051819427076        51.10050046159898        51.100482728927204       51.100464996255425       51.100447263583646       51.10042953091181        51.10041179824003        51.10039406556825        51.100376332896474       51.100358600224695       51.100340867552916       51.10032313488114        51.10030540220936        51.10031131623532        51.10033029793607        51.100350576984056       51.1003801587612         51.10041846174221        51.10045676472322        51.10049506770417        51.10053337068524        51.100571673666195       51.100609976647206       51.10064827962822        51.10068658260923        51.10072488559024        51.10076318857125        51.10080149155226        51.10083979453327        51.10087809751428        51.100916400495294       51.10088673738801        51.10085156159846        51.1008163858088         51.10078121001919        51.10074603422953        51.100710858439925       51.100675682650376       51.10064050686083        51.10060533107111        51.1005701552815         51.100534979491954       51.10049980370229        51.10046462791274        51.10042945212314        51.10040032211435        51.10038246419987        51.100391699786314       51.100412438988144       51.10044766790497        51.1004828968218         51.10051812573863        51.1005533546554         51.10058858357223        51.10062381248906        51.10065904140589        51.10069427032272        51.10072949923949        51.100764728156264       51.10079995707315        51.10083518598992        51.10087041490681        51.10090564382358        51.1009007405803         51.10086574409797        51.10083074761576        51.100795751133546       51.10076075465122        51.10072575816895        51.10069076168668        51.10065576520441        51.10062076872214        51.100585772239924       51.10055077575754        51.10051577927533        51.100480782793056       51.10044578631073        51.10041078982846        51.100393083787594       51.100385822900364       51.10039532300925        51.10042151702203        51.10045279255843        51.10048406809483        51.10051534363117        51.100546619167574       51.10057789470392        51.10060917024032        51.10064044577666        51.10067172131306        51.10070299684946        51.10073427238581        51.10076554792221        51.10079682345861        51.10082809899495        51.10084405748546        51.10079584954951        51.10074764161362        51.10069943367773        51.100651225741785       51.100603017805895       51.10055480986989        51.10050660193406        51.10045839399805        51.100410186062106       51.100361978126216       51.10031377019027        51.10026556225432        51.10021735431843        51.10016914638243        51.10009312875741        51.10000000000002
21                       49.39914290483381        49.56273731211127        49.71743612281506        49.859733526963566       49.99119159561974        50.11695097692814        50.230581201485734       50.341860895307605       50.43742894658493        50.52984312562586        50.622257304666846       50.67269230656649        50.72312730846613        50.77356231036572        50.808738443821426       50.843237258663805       50.87775950170493        50.90289819306446        50.92714025132898        50.95138230959344        50.969541069774664       50.98597307024272        51.001475785288164       51.01353562597137        51.025595466654636       51.034979716117846       51.04366452667091        51.050823838652434       51.05798315063396        51.063378932318074       51.06794130955774        51.072503686797404       51.07649891550005        51.080019552081694       51.08324568008402        51.08502652524447        51.08680737040493        51.08858821556532        51.09042754271354        51.09229644916252        51.09315856875611        51.09391882365679        51.09467907855742        51.0954393334581         51.09619958835873        51.09695984325947        51.09772009816004        51.09803420147102        51.09826406178729        51.098493922103614       51.09872378241994        51.09895364273632        51.099183503052586       51.09941336336897        51.099643223685234       51.09980181793708        51.09989250161482        51.09998318529267        51.100045577209414       51.100098084700846       51.10015059219228        51.10020309968371        51.10025560717514        51.100308114666575       51.10033619738806        51.100347569091014       51.10035894079385        51.10037031249681        51.10038168419965        51.10039318185136        51.10040500881627        51.10041683578129        51.1004286627462         51.1004407164674         51.10045294011206        51.10046516375667        51.10047738740127        51.10048961104587        51.100501834690476       51.100514058335136       51.10051714980142        51.10051861427013        51.10052007873884        51.100521543207606       51.10052300767626        51.100524472145025       51.10052593661368        51.100540021536744       51.10056249501997        51.1005849685032         51.10060744198648        51.10062991546971        51.100652388952994       51.10067486243622        51.10067463271855        51.10066259485592        51.10065055699317        51.100638519130484       51.10062648126785        51.10061444340516        51.100602405542475       51.10059036767973        51.10057832981698        51.100566291954294       51.100564058589725       51.10057349789912        51.100580297630756       51.10058709736256        51.10059389709431        51.10060069682601        51.1006074965577         51.10061429628951        51.1006210960212         51.10062789575295        51.10063469548464        51.100641495216394       51.100648294948144       51.100652930266506       51.10065586439407        51.10065879852158        51.100661732649144       51.100678545617825       51.10069663823572        51.1007147308535         51.10073282347133        51.10075091608917        51.10076900870706        51.1007871013249         51.10080519394273        51.10082328656057        51.10084137917846        51.1008594717963         51.100864954104225       51.10086552370507        51.10086609330591        51.1008666629067         51.100867232507596       51.10086780210838        51.10086837170917        51.10086894131001        51.100869510910854       51.1008699333338         51.10086935752315        51.10086878171245        51.10086820590175        51.10086763009116        51.10086705428051        51.10086647846981        51.100865902659166       51.100865326848464       51.10086475103782        51.100864330538116       51.10086449348398        51.100864656429906       51.10086481937583        51.100864982321696       51.100865145267676       51.10086530821354        51.10086547115941        51.10086563410533        51.10086579705131        51.10086546710613        51.10086453251222        51.100863597918305       51.10086266332439        51.100861728730536       51.10086079413668        51.100859859542766       51.10085892494885        51.100857990354996       51.10085705576108        51.10085632187531        51.10085640756506        51.10085649325475        51.1008565789445         51.10085666463419        51.100856750324          51.10085683601369        51.10085692170344        51.10085700739319        51.10085709308288        51.1008570448538         51.100856901397265       51.10085675794073        51.10085661448426        51.10085647102767        51.100856327571194       51.10085618411466        51.10085604065813        51.100855897201654       51.10085575374512        51.10085572495859        51.10085583011289        51.100855935267305       51.100856040421604       51.100856145575904       51.10085625073026        51.100856355884616       51.100856461038916       51.10085656619333        51.10085667134763        51.100857396673234       51.10085819021015        51.100858983747          51.10085977728386        51.100860570820714       51.10086136435757        51.100862157894426       51.10086295143128        51.10086374496814        51.10086453850499        51.10086466859832        51.10086468959497        51.10086471059162        51.10086473158833        51.10086475258498        51.100864773581634       51.100864794578285       51.10086481557494        51.10086483657159        51.10086611289819        51.10087060883808        51.10087510477808        51.10087960071792        51.10088409665792        51.10088859259787        51.10089308853776        51.10089758447771        51.100902080417654       51.10090647550447        51.100904721112954       51.100902966721435       51.100901212329916       51.10089945793834        51.10089770354682        51.1008959491553         51.10089419476378        51.10089244037226        51.100890685980744       51.10088893158917        51.10088345315717        51.10087189589717        51.10086033863712        51.10084878137707        51.10083722411707        51.10082566685702        51.10081410959697        51.10080255233703        51.10079099507692        51.100779905048796       51.100770766946994       51.100761628845135       51.100752490743275       51.100743352641416       51.10073421453956        51.1007250764377         51.10071593833595        51.10070680023409        51.10071635271089        51.100729837943845       51.1007433231768         51.100756808409756       51.10077029364277        51.100783778875666       51.10079726410868        51.10081074934163        51.10080509173508        51.100775433508716       51.10074577528235        51.10071611705598        51.100686458829614       51.10065680060325        51.10062714237688        51.10059748415057        51.100567825924145       51.10053816769778        51.10050850947147        51.10047885124504        51.100449193018676       51.10041953479231        51.10040132482078        51.10040118789141        51.10040105096209        51.100390853717215       51.10037298423197        51.10035794296152        51.10037744150668        51.10039694005178        51.10041643859688        51.10043593714204        51.10045543568714        51.10047493423224        51.10049443277734        51.100513931322496       51.100533429867596       51.10055292841264        51.1005724269578         51.1005919255029         51.100611424048          51.10061557581582        51.10059397333043        51.10057237084493        51.10055076835954        51.10052916587409        51.100507563388646       51.10048596090326        51.10046435841787        51.10044275593242        51.10042115344697        51.10039955096158        51.10037794847614        51.10035634599069        51.10033474350519        51.10032365962627        51.100338823198115       51.10034143586711        51.10032368619346        51.10032628977666        51.10034662293026        51.10036695608392        51.10038728923763        51.10040762239123        51.100427955545          51.10044828869866        51.100468621852315       51.10048895500597        51.10050928815963        51.10052962131334        51.10054995446694        51.100570287620656       51.10059062077437        51.10059727820669        51.10057562513225        51.10055397205787        51.10053231898348        51.10051066590904        51.10048901283466        51.100467359760216       51.10044570668583        51.10042405361139        51.10040240053701        51.100380747462566       51.100359094388125       51.100337441313684       51.10031578823936        51.100294135164916       51.10030285993139        51.1003064787937         51.100289406876186       51.100307007661456       51.10032772478485        51.100348441908125       51.100369159031516       51.10038987615491        51.1004105932783         51.10043131040163        51.10045202752502        51.100472744648414       51.10049346177175        51.10051417889514        51.10053489601853        51.100555613141864       51.100576330265255       51.10058752479614        51.10056974551014        51.10055196622426        51.10053418693826        51.10051640765238        51.10049862836644        51.1004808490805         51.10046306979456        51.10044529050862        51.10042751122262        51.10040973193668        51.10039195265085        51.10037417336491        51.10035639407897        51.10033861479303        51.10034443781518        51.100363372921606       51.10038435427043        51.100414524605014       51.1004533095105         51.10049209441593        51.10053087932147        51.100569664226896       51.10060844913238        51.100647234037865       51.10068601894329        51.10072480384878        51.10076358875426        51.10080237365969        51.10084115856523        51.10087994347066        51.10091872837614        51.10095751328163        51.10092772453504        51.10089237382704        51.10085702311892        51.10082167241097        51.10078632170297        51.10075097099491        51.10071562028696        51.10068026957896        51.1006449188709         51.10060956816295        51.10057421745495        51.10053886674689        51.100503516038884       51.10046816533088        51.10043873051262        51.10042032561216        51.10042987510991        51.10045114603588        51.10048658150066        51.1005220169655         51.10055745243028        51.10059288789506        51.1006283233599         51.10066375882468        51.10069919428952        51.10073462975424        51.10077006521908        51.100805500683805       51.1008409361487         51.10087637161348        51.10091180707832        51.10094724254304        51.10094230713639        51.10090709949213        51.10087189184787        51.10083668420367        51.10080147655941        51.10076626891521        51.10073106127095        51.10069585362669        51.10066064598243        51.10062543833823        51.10059023069397        51.100555023049765       51.100519815405505       51.100484607761246       51.1004494001171         51.10043107055685        51.10042325037574        51.100432295176574       51.100458108314285       51.100489025632555       51.10051994295071        51.10055086026898        51.10058177758725        51.10061269490541        51.10064361222368        51.10067452954189        51.100705446860104       51.100736364178374       51.10076728149659        51.10079819881486        51.10082911613307        51.10086003345134        51.100875349900775       51.10082531092803        51.10077527195534        51.100725232982654       51.10067519400991        51.10062515503728        51.10057511606453        51.100525077091845       51.1004750381191         51.10042499914647        51.100374960173724       51.10032492120098        51.10027488222835        51.1002248432556         51.10017480428286        51.10009619248433        51.10000000000002
22                       49.36553016021787        49.52960328751681        49.684987292819585       49.82817906048615        49.96070718796375        50.087635887304714       50.202631100743474       50.31535410040385        50.41249517858665        50.50650842405577        50.60052166952494        50.6521835608296         50.70384545213426        50.75550734343892        50.79187801720087        50.82756993642073        50.86328651710937        50.88952217958479        50.91485297322254        50.94018376686023        50.95928590064483        50.976620628575006       50.993003409927724       51.005823823861874       51.018644237796025       51.02868126882828        51.037986538912946       51.04569253097236        51.05339852303166        51.059242566058856       51.06420669417838        51.069170822297906       51.07353132516869        51.07738671206317        51.08092528897896        51.08290914029976        51.08489299162056        51.08687684294142        51.0889246994393         51.09100492878321        51.09198354846524        51.092850709471236       51.093717870477235       51.094585031483234       51.09545219248923        51.09631935349523        51.09718651450123        51.097553544846505       51.097825462752326       51.098097380658146       51.09836929856402        51.0986412164699         51.09891313437572        51.099185052281655       51.099456970187475       51.0996464916625         51.09975749625892        51.099868500855564       51.09994572997044        51.10001115878691        51.100076587603326       51.10014201641974        51.100207445236094       51.10027287405251        51.100309539548505       51.10032652566224        51.100343511775975       51.10036049788971        51.1003774840035         51.10039404217787        51.10040948143654        51.100424920695104       51.10044035995378        51.10045517327126        51.10046951752969        51.10048386178801        51.10049820604644        51.10051255030481        51.10052689456319        51.10054123882162        51.10054524733971        51.10054741443247        51.10054958152523        51.100551748618045       51.10055391571075        51.100556082803564       51.100558249896324       51.10057287398661        51.100595777990634       51.10061868199466        51.10064158599869        51.10066449000283        51.100687394006854       51.10071029801088        51.10071028784864        51.10069835981619        51.10068643178374        51.10067450375129        51.10066257571884        51.10065064768634        51.10063871965389        51.10062679162144        51.10061486358899        51.10060293555654        51.10060076269167        51.10061024356099        51.10061714769722        51.100624051833506       51.100630955969905       51.10063786010619        51.100644764242475       51.1006516683787         51.100658572515044       51.10066547665133        51.100672380787614       51.1006792849239         51.10068618906024        51.10069094437699        51.10069401075958        51.10069707714223        51.10070014352476        51.100717077638876       51.10073529037783        51.10075350311672        51.10077171585567        51.100789928594565       51.10080814133357        51.10082635407247        51.100844566811475       51.10086277955037        51.10088099228932        51.10089920502821        51.10090475937153        51.10090538227439        51.100906005177364       51.100906628080224       51.10090725098314        51.10090787388606        51.100908496788975       51.10090911969189        51.100909742594865       51.10091021755136        51.10090968906229        51.100909160573224       51.10090863208404        51.10090810359503        51.10090757510591        51.10090704661678        51.10090651812766        51.10090598963859        51.100905461149466       51.100905076498464       51.100905232194236       51.10090538788995        51.10090554358567        51.100905699281384       51.1009058549771         51.10090601067276        51.10090616636853        51.100906322064304       51.10090647776002        51.10090614152256        51.10090520181177        51.100904262100926       51.10090332239014        51.100902382679294       51.10090144296845        51.10090050325766        51.10089956354676        51.100898623835974       51.10089768412513        51.10089694585679        51.10089703016263        51.10089711446841        51.100897198774305       51.100897283080144       51.10089736738598        51.10089745169182        51.10089753599766        51.100897620303556       51.10089770460934        51.10089765604823        51.10089751300768        51.10089736996707        51.10089722692658        51.100897083886025       51.10089694084547        51.100896797804864       51.10089665476431        51.10089651172376        51.100896368683266       51.1008963410539         51.10089644823125        51.10089655540867        51.100896662586024       51.10089676976338        51.10089687694085        51.10089698411821        51.100897091295565       51.10089719847292        51.10089730565039        51.100898046937004       51.100898857967934       51.10089966899898        51.10090048002991        51.100901291060836       51.10090210209182        51.10090291312281        51.10090372415374        51.10090453518467        51.100905346215654       51.10090549200231        51.10090552839614        51.10090556478997        51.100905601183854       51.10090563757774        51.10090567397157        51.100905710365396       51.100905746759224       51.100905783153166       51.10090706892299        51.100911559036206       51.10091604914936        51.10092053926252        51.10092502937573        51.100929519488886       51.10093400960204        51.1009384997152         51.100942989828354       51.10094737764149        51.10094552775223        51.100943677863086       51.10094182797383        51.10093997808468        51.10093812819537        51.100936278306165       51.10093442841696        51.100932578527704       51.1009307286385         51.1009288787493         51.10092330325085        51.10091164636361        51.10089998947632        51.10088833258908        51.100876675701784       51.100865018814545       51.10085336192725        51.10084170504007        51.10083004815277        51.10081886545578        51.10080966375449        51.10080046205326        51.10079126035197        51.100782058650736       51.10077285694945        51.100763655248215       51.10075445354698        51.100745251845694       51.10075479417992        51.10076828051825        51.100781766856585       51.100795253194974       51.10080873953336        51.10082222587175        51.100835712210085       51.10084919854853        51.10084340438823        51.10081343701586        51.100783469643545       51.10075350227123        51.10072353489892        51.100693567526605       51.10066360015429        51.10063363278198        51.100603665409665       51.10057369803735        51.10054373066504        51.100513763292724       51.10048379592047        51.10045382854804        51.100435313729974       51.100434878741396       51.100434443752874       51.10042420201995        51.10040648142626        51.10039158535676        51.10041118403103        51.1004307827053         51.10045038137952        51.10046998005379        51.100489578728          51.10050917740227        51.10052877607649        51.1005483747507         51.10056797342497        51.10058757209924        51.10060717077346        51.10062676944773        51.10064636812194        51.10065048724829        51.10062862931187        51.100606771375396       51.10058491343898        51.10056305550256        51.10054119756609        51.10051933962967        51.10049748169325        51.100475623756836       51.10045376582042        51.100431907884          51.10041004994753        51.10038819201111        51.100366334074636       51.10035498920956        51.10036987798344        51.10037239945666        51.10035485645989        51.100357661265605       51.10037819089075        51.100398720515955       51.1004192501411         51.10043977976625        51.10046030939145        51.10048083901654        51.100501368641744       51.100521898266834       51.10054242789204        51.10056295751724        51.10058348714233        51.100604016767534       51.10062454639274        51.1006312556068         51.10060935478759        51.10058745396833        51.100565553149124       51.10054365232992        51.10052175151071        51.10049985069145        51.10047794987224        51.10045604905309        51.10043414823383        51.100412247414624       51.10039034659542        51.100368445776155       51.100346544957006       51.10032464413774        51.10033310853629        51.100336649176086       51.10031983391349        51.10033767815054        51.100358637539046       51.100379596927496       51.10040055631595        51.100421515704454       51.10044247509296        51.10046343448141        51.10048439386992        51.10050535325843        51.10052631264688        51.100547272035385       51.100568231423836       51.10058919081234        51.100610150200794       51.10062152820319        51.100603753501105       51.10058597879902        51.100568204096874       51.10055042939479        51.1005326546927         51.100514879990556       51.10049710528847        51.10047933058638        51.10046155588424        51.10044378118215        51.100426006480006       51.100408231777976       51.10039045707589        51.1003726823738         51.10037841805621        51.10039727682033        51.10041885025686        51.10044948847337        51.10048862481921        51.10052776116504        51.10056689751087        51.10060603385671        51.10064517020254        51.100684306548374       51.100723442894264       51.1007625792401         51.10080171558593        51.100840851931764       51.1008799882776         51.100919124623374       51.100958260969264       51.100997397315155       51.10096755645304        51.100932120897426       51.10089668534181        51.10086124978619        51.10082581423052        51.1007903786749         51.10075494311934        51.100719507563724       51.10068407200805        51.10064863645243        51.10061320089687        51.1005777653412         51.10054232978558        51.10050689422991        51.1004772441791         51.10045838094908        51.10046819314579        51.10048990027707        51.10052545216928        51.10056100406155        51.10059655595387        51.10063210784608        51.100667659738406       51.100703211630616       51.10073876352294        51.10077431541515        51.100809867307476       51.100845419199686       51.10088097109201        51.10091652298428        51.100952074876545       51.100987626768756       51.10098263869918        51.10094725159905        51.10091186449887        51.10087647739874        51.10084109029856        51.10080570319843        51.100770316098306       51.10073492899812        51.10069954189794        51.10066415479787        51.100628767697685       51.10059338059756        51.100557993497375       51.10052260639719        51.100487219297065       51.100468289167          51.10045988834065        51.10046838527944        51.10049369570123        51.10052412404582        51.10055455239052        51.10058498073511        51.10061540907975        51.10064583742434        51.100676265768925       51.10070669411351        51.100737122458156       51.1007675508028         51.10079797914739        51.100828407491974       51.100858835836675       51.100889264181205       51.10090386246429        51.10085214518688        51.10080042790946        51.10074871063205        51.10069699335463        51.10064527607727        51.1005935587998         51.1005418415225         51.10049012424503        51.10043840696767        51.100386689690254       51.10033497241278        51.10028325513542        51.10023153785795        51.10017982058059        51.1000988958686         51.10000000000002
23                       49.34122983741781        49.505506714289254       49.66120098043797        49.80481586892654        49.93786515470936        50.06537017405208        50.18105781442574        50.2945169781612         50.39249628911904        50.48736825609552        50.582240223072006       50.63462035431155        50.68700048555104        50.73938061679053        50.776532604183785       50.813008636783024       50.84951022575376        50.87653871445252        50.902663885313245       50.92878905617408        50.94863039126079        50.966690177954604       50.98379234359635        50.99727071489184        51.01074908618739        51.02138350317642        51.03126576674265        51.03950066306726        51.04773555939181        51.05403717439356        51.05942516446396        51.06481315453442        51.069568357602975       51.07379404202567        51.077682614212904       51.07991682872159        51.0821510432304         51.084385257739086       51.0866898495774         51.089030037199734       51.09016747637537        51.091183223853704       51.09219897133204        51.09321471881037        51.09423046628871        51.0952462137671         51.096261961245375       51.09671026919341        51.09704941413719        51.097388559081026       51.09772770402486        51.0980668489687         51.09840599391248        51.098745138856316       51.09908428380015        51.09932475656268        51.09947120302343        51.09961764948423        51.09972153434671        51.099810549263964       51.0998995641811         51.09998857909824        51.100077594015374       51.10016660893257        51.10021944638902        51.10024753183262        51.100275617276225       51.10030370271983        51.10033178816343        51.10035836115907        51.10038097961774        51.100403598076355       51.10042621653497        51.10044649912726        51.10046503130047        51.10048356347369        51.1005020956469         51.100520627820174       51.10053915999339        51.1005576921666         51.10056357719321        51.100567208992175       51.10057084079108        51.1005744725901         51.100578104389          51.100581736187905       51.10058536798681        51.10060110443726        51.10062488660418        51.1006486687711         51.100672450937964       51.10069623310494        51.100720015271804       51.100743797438724       51.100744257766905       51.10073258819068        51.10072091861434        51.10070924903812        51.10069757946195        51.10068590988567        51.100674240309445       51.100662570733164       51.100650901156996       51.10063923158077        51.10063724609665        51.10064681728181        51.100653815365376       51.10066081344894        51.10066781153256        51.10067480961612        51.10068180769969        51.10068880578331        51.10069580386693        51.10070280195043        51.10070980003405        51.10071679811767        51.10072379620124        51.10072864960364        51.10073181732463        51.100734985045506       51.10073815276638        51.10075513090601        51.10077338238625        51.10079163386649        51.10080988534668        51.10082813682686        51.10084638830716        51.100864639787346       51.10088289126759        51.10090114274777        51.10091939422796        51.1009376457082         51.10094324160718        51.10094390716239        51.10094457271754        51.10094523827274        51.10094590382789        51.10094656938304        51.10094723493819        51.100947900493395       51.1009485660486         51.100949083836554       51.10094859939386        51.100948114951166       51.10094763050847        51.100947146065835       51.10094666162314        51.10094617718045        51.10094569273781        51.100945208295116       51.10094472385248        51.10094437333055        51.100944525899536       51.10094467846852        51.10094483103751        51.100944983606496       51.10094513617548        51.10094528874441        51.100945441313456       51.10094559388244        51.10094574645143        51.10094540969601        51.10094447266755        51.10094353563903        51.10094259861046        51.10094166158194        51.100940724553425       51.10093978752485        51.100938850496334       51.10093791346782        51.10093697643924        51.10093623996852        51.100936322459575       51.10093640495052        51.10093648744157        51.10093656993257        51.10093665242357        51.10093673491457        51.10093681740557        51.100936899896624       51.100936982387566       51.100936933865626       51.10093679218244        51.10093665049925        51.100936508816176       51.10093636713299        51.1009362254498         51.10093608376667        51.10093594208354        51.10093580040035        51.10093565871722        51.1009356328712         51.1009357423294         51.1009358517876         51.10093596124574        51.10093607070394        51.10093618016208        51.100936289620336       51.100936399078535       51.10093650853668        51.100936617994876       51.10093736534941        51.100938182864695       51.10093900037998        51.10093981789527        51.10094063541055        51.100941452925895       51.10094227044124        51.100943087956466       51.10094390547181        51.100944722987094       51.10094487603777        51.1009449198238         51.10094496360989        51.100945007396035       51.10094505118212        51.10094509496821        51.1009451387543         51.10094518254033        51.10094522632642        51.100946508700815       51.100950967750464       51.10095542680017        51.100959885849875       51.10096434489958        51.10096880394923        51.100973262998934       51.10097772204858        51.10098218109829        51.10098653723452        51.10098461826635        51.10098269929813        51.10098078032996        51.10097886136174        51.10097694239357        51.10097502342529        51.100973104457125       51.1009711854889         51.10096926652068        51.100967347552455       51.10096171139105        51.100950007578604       51.1009383037661         51.100926599953596       51.10091489614115        51.10090319232859        51.10089148851614        51.10087978470369        51.10086808089113        51.10085685460268        51.1008476232372         51.100838391871775       51.10082916050635        51.100819929140926       51.1008106977755         51.10080146641002        51.10079223504465        51.10078300367917        51.10079249540729        51.100805926733074       51.10081935805886        51.1008327893847         51.10084622071054        51.10085965203638        51.10087308336216        51.100886514688          51.100880629092046       51.10085052461807        51.10082042014403        51.100790315670054       51.100760211196075       51.10073010672204        51.10070000224806        51.10066989777408        51.10063979330005        51.100609688826125       51.10057958435209        51.10054947987811        51.100519375404076       51.10048927093004        51.1004705701759         51.100469872157646       51.10046917413945        51.10045891928684        51.100441376160916       51.1004266431014         51.10044622821914        51.10046581333688        51.10048539845468        51.10050498357248        51.10052456869022        51.10054415380796        51.100563738925814       51.100583324043555       51.10060290916135        51.100622494279094       51.100642079396835       51.10066166451463        51.10068124963237        51.10068531761635        51.10066334546252        51.10064137330875        51.100619401154916       51.10059742900114        51.100575456847366       51.10055348469359        51.10053151253976        51.100509540385985       51.10048756823221        51.10046559607832        51.100443623924605       51.10042165177083        51.100399679617          51.100388176799754       51.1004027984884         51.10040523489687        51.10038790214196        51.10039083581631        51.100411423426465       51.1004320110365         51.1004525986466         51.100473186256636       51.10049377386679        51.10051436147688        51.10053494908698        51.100555536697016       51.10057612430717        51.100596711917206       51.100617299527244       51.100637887137395       51.10065847474755        51.100665192103065       51.100643196243254       51.10062120038333        51.10059920452346        51.100577208663594       51.10055521280373        51.10053321694386        51.100511221083934       51.10048922522412        51.1004672293642         51.10044523350439        51.10042323764446        51.10040124178454        51.10037924592467        51.1003572500648         51.10036549337411        51.10036896765871        51.100352413939845       51.10037037912946        51.10039144683435        51.10041251453913        51.10043358224391        51.1004546499488         51.100475717653694       51.10049678535847        51.100517853063366       51.10053892076826        51.10055998847304        51.10058105617793        51.10060212388282        51.1006231915876         51.100644259292494       51.100655738948376       51.10063804562708        51.10062035230584        51.100602658984485       51.10058496566319        51.10056727234189        51.100549579020594       51.1005318856993         51.100514192378          51.1004964990567         51.100478805735406       51.10046111241411        51.10044341909281        51.10042572577146        51.10040803245022        51.10041368628919        51.100432424088865       51.100454424293446       51.10048534937846        51.10052464143848        51.100563933498506       51.10060322555864        51.10064251761867        51.10068180967875        51.10072110173883        51.10076039379885        51.10079968585893        51.100838977918954       51.100878269979034       51.10091756203917        51.100956854099195       51.10099614615922        51.101035438219355       51.10100565552756        51.100970270230505       51.10093488493345        51.1008994996364         51.100864114339345       51.10082872904235        51.100793343745295       51.1007579584483         51.100722573151245       51.10068718785419        51.10065180255714        51.100616417260085       51.10058103196309        51.100545646666035       51.10051591574802        51.10049672717287        51.10050672525011        51.100528725308436       51.100564258447434       51.100599791586376       51.100635324725374       51.100670857864316       51.10070639100326        51.100741924142255       51.1007774572812         51.10081299042014        51.10084852355914        51.10088405669808        51.100919589837076       51.10095512297602        51.100990656115016       51.10102618925396        51.101021117772234       51.100985598775196       51.100950079778215       51.10091456078129        51.10087904178431        51.10084352278733        51.10080800379035        51.10077248479337        51.100736965796386       51.100701446799405       51.100665927802424       51.10063040880544        51.100594889808406       51.10055937081148        51.1005238518145         51.10050435553825        51.10049534203978        51.100503152285626       51.100527777230354       51.10055752046816        51.10058726370596        51.10061700694371        51.100646750181454       51.100676493419314       51.10070623665706        51.10073597989481        51.100765723132554       51.10079546637036        51.10082520960816        51.10085495284591        51.100884696083654       51.100914439321514       51.10092820525006        51.10087503876605        51.10082187228204        51.10076870579809        51.10071553931408        51.10066237283013        51.10060920634612        51.10055603986217        51.100502873378105       51.10044970689421        51.1003965404102         51.10034337392614        51.100290207442185       51.10023704095818        51.10018387447417        51.100101058738915       51.10000000000002
24                       49.31692951461764        49.48141014106159        49.637414668056294       49.78145267736693        49.915023121454965       50.0431044607995         50.15948452810801        50.27367985591866        50.37249739965148        50.46822808813522        50.563958776619074       50.61705714779339        50.67015551896776        50.72325389014202        50.761187191166584       50.79844733714526        50.835733934398036       50.86355524932026        50.89047479740407        50.91739434548782        50.937974881876755       50.956759727334145       50.974581277264974       50.98871760592186        51.00285393457875        51.01408573752451        51.02454499457224        51.03330879516204        51.04207259575185        51.04883178272826        51.054643634749596       51.06045548677099        51.06560539003726        51.07020137198822        51.074439939446904       51.07692451714354        51.07940909484023        51.081893672536864       51.084454999715604       51.08705514561632        51.08835140428539        51.089515738236116       51.09068007218673        51.09184440613751        51.09300874008824        51.094173074038906       51.095337407989575       51.09586699354031        51.09627336552211        51.09667973750385        51.097086109485645       51.0974924814675         51.09789885344924        51.09830522543109        51.09871159741289        51.09900302146292        51.09918490978794        51.09936679811301        51.09949733872304        51.099609939741015       51.09972254075893        51.09983514177679        51.09994774279471        51.10006034381263        51.10012935322948        51.100168538003004       51.100207722776474       51.100246907549945       51.100286092323415       51.100322680140266       51.10035247779888        51.100382275457605       51.10041207311622        51.10043782498326        51.100460545071314       51.10048326515931        51.10050598524742        51.10052870533548        51.10055142542353        51.10057414551159        51.10058190704672        51.10058700355182        51.10059210005693        51.100597196562035       51.10060229306714        51.1006073895723         51.10061248607735        51.10062933488791        51.100653995217726       51.100678655547426       51.10070331587724        51.100727976207          51.100752636536754       51.10077729686657        51.10077822768511        51.10076681656511        51.10075540544506        51.10074399432506        51.10073258320506        51.100721172084945       51.100709760964946       51.10069834984489        51.10068693872489        51.10067552760489        51.10067372950152        51.10068339100263        51.100690483033475       51.100697575064316       51.100704667095215       51.10071175912611        51.10071885115701        51.100725943187854       51.10073303521875        51.100740127249594       51.10074721928049        51.10075431131139        51.10076140334223        51.10076635483034        51.10076962388956        51.100772892948726       51.100776162007946       51.1007931841732         51.10081147439473        51.10082976461621        51.100848054837684       51.10086634505916        51.10088463528069        51.10090292550217        51.1009212157237         51.10093950594512        51.100957796166654       51.10097608638807        51.10098172384289        51.10098243205039        51.100983140257824       51.10098384846515        51.10098455667264        51.10098526488002        51.10098597308746        51.1009866812949         51.100987389502336       51.100987950121635       51.10098750972543        51.100987069329165       51.1009866289329         51.100986188536694       51.10098574814049        51.10098530774417        51.100984867347904       51.10098442695164        51.100983986555434       51.10098367016258        51.100983819604835       51.10098396904709        51.10098411848935        51.10098426793161        51.100984417373866       51.10098456681607        51.10098471625827        51.10098486570058        51.10098501514278        51.10098467786952        51.10098374352327        51.100982809177026       51.10098187483078        51.10098094048453        51.10098000613834        51.100979071792096       51.10097813744585        51.10097720309966        51.10097626875336        51.10097553408025        51.10097561475641        51.10097569543257        51.10097577610878        51.10097585678494        51.10097593746116        51.10097601813732        51.10097609881353        51.10097617948969        51.10097626016585        51.10097621168302        51.100976071357195       51.10097593103143        51.10097579070572        51.10097565037995        51.100975510054184       51.10097536972842        51.10097522940271        51.10097508907694        51.10097494875123        51.10097492468856        51.100975036427485       51.100975148166526       51.10097525990551        51.100975371644495       51.100975483383536       51.10097559512252        51.100975706861504       51.10097581860043        51.10097593033947        51.100976683761814       51.1009775077614         51.1009783317611         51.10097915576068        51.100979979760325       51.10098080375997        51.10098162775961        51.10098245175925        51.10098327575889        51.100984099758534       51.10098426007323        51.100984311251466       51.10098436242981        51.1009844136081         51.10098446478645        51.1009845159648         51.10098456714314        51.100984618321434       51.100984669499724       51.100985948478524       51.10099037646478        51.10099480445098        51.100999232437175       51.10100366042337        51.10100808840957        51.10101251639577        51.10101694438197        51.10102137236811        51.10102569682749        51.1010237087803         51.10102172073317        51.101019732685984       51.101017744638796       51.10101575659161        51.10101376854436        51.10101178049723        51.10100979245004        51.1010078044028         51.10100581635561        51.10100011953136        51.10098836879365        51.10097661805588        51.10096486731817        51.1009531165804         51.10094136584274        51.10092961510503        51.10091786436732        51.10090611362955        51.10089484374964        51.100885582720025       51.10087632169035        51.10086706066073        51.10085779963106        51.1008485386015         51.10083927757182        51.10083001654226        51.100820755512586       51.100830196634604       51.10084357294784        51.10085694926113        51.10087032557442        51.10088370188771        51.100897078200944       51.100910454514235       51.10092383082747        51.10091785379586        51.100887612220276       51.100857370644576       51.100827129068875       51.100796887493175       51.100766645917474       51.100736404341774       51.10070616276613        51.10067592119043        51.100645679614786       51.10061543803914        51.10058519646344        51.10055495488774        51.1005247133121         51.10050582662177        51.100504865573896       51.10050390452602        51.10049363655378        51.10047627089551        51.100461700845926       51.100481272407194       51.10050084396852        51.100520415529786       51.10053998709117        51.100559558652435       51.10057913021376        51.100598701775084       51.10061827333641        51.10063784489762        51.100657416458944       51.10067698802027        51.10069655958159        51.10071613114292        51.10072014798442        51.100698061613286       51.1006759752421         51.100653888870966       51.10063180249978        51.100609716128645       51.10058762975751        51.100565543386324       51.10054345701519        51.10052137064412        51.10049928427293        51.10047719790174        51.10045511153061        51.100433025159475       51.100421364389945       51.100435718993424       51.10043807033719        51.100420947824205       51.10042401036725        51.10044465596218        51.10046530155722        51.100485947152265       51.10050659274725        51.10052723834224        51.10054788393728        51.10056852953227        51.100589175127254       51.1006098207223         51.100630466317284       51.10065111191227        51.100671757507314       51.10069240310236        51.100699128599445       51.100677037698915       51.100654946798386       51.10063285589786        51.10061076499733        51.10058867409674        51.100566583196155       51.100544492295626       51.1005224013951         51.10050031049457        51.10047821959398        51.10045612869345        51.10043403779292        51.100411946892336       51.10038985599181        51.10039787821199        51.100401286141334       51.100384993966145       51.10040308010821        51.100424256129486       51.10044543215071        51.10046660817187        51.10048778419315        51.10050896021437        51.100530136235534       51.10055131225681        51.10057248827809        51.100593664299254       51.100614840320475       51.100636016341696       51.10065719236286        51.10067836838408        51.10068994969356        51.10067233775305        51.10065472581255        51.10063711387204        51.10061950193153        51.10060188999108        51.10058427805063        51.100566666110126       51.100549054169676       51.10053144222911        51.100513830288605       51.100496218348155       51.10047860640765        51.1004609944672         51.10044338252675        51.100448954522165       51.100467571357456       51.10048999833003        51.100521210283546       51.100560658057816       51.10060010583214        51.10063955360641        51.10067900138074        51.10071844915501        51.10075789692928        51.10079734470355        51.10083679247782        51.10087624025209        51.10091568802636        51.10095513580069        51.1009945835749         51.10103403134923        51.101073479123556       51.101043754602074       51.101008419563584       51.100973084525094       51.10093774948666        51.10090241444823        51.10086707940974        51.100831744371305       51.100796409332816       51.10076107429438        51.10072573925589        51.10069040421752        51.10065506917903        51.100619734140594       51.100584399102104       51.10055458731705        51.1005350733966         51.10054525735438        51.10056755033986        51.10060306472553        51.10063857911115        51.10067409349682        51.10070960788249        51.100745122268165       51.10078063665384        51.10081615103945        51.100851665425125       51.1008871798108         51.10092269419647        51.10095820858214        51.100993722967814       51.10102923735349        51.1010647517391         51.101059596845175       51.10102394595134        51.100988295057505       51.10095264416378        51.10091699326995        51.10088134237611        51.10084569148228        51.1008100405885         51.10077438969472        51.10073873880083        51.10070308790699        51.10066743701327        51.10063178611938        51.1005961352256         51.10056048433182        51.10054042190933        51.100530795738905       51.10053791929158        51.10056185875948        51.10059091689038        51.100619975021345       51.10064903315225        51.10067809128327        51.10070714941418        51.10073620754508        51.100765265676046       51.10079432380695        51.10082338193797        51.10085244006888        51.10088149819978        51.100910556330746       51.10093961446171        51.10095254803588        51.100897932345276       51.10084331665473        51.10078870096419        51.10073408527353        51.10067946958304        51.100624853892384       51.10057023820184        51.10051562251124        51.100461006820694       51.10040639113009        51.10035177543955        51.10029715974895        51.10024254405835        51.100187928367745       51.10010322160929        51.10000000000002
25                       49.29262919181758        49.45731356783392        49.613628355674564       49.75808948580732        49.892181088200516       50.02083874754692        50.13791124179028        50.252842733676005       50.352498510183864       50.449087920174975       50.54567733016614        50.59949394127534        50.65331055238448        50.70712716349368        50.74584177814944        50.783886037507614       50.82195764304248        50.85057178418799        50.87828570949483        50.905999634801674       50.92731937249266        50.94682927671374        50.965370210933656       50.98016449695183        50.99495878297006        51.006787971872654       51.017824222401885       51.027116927256884       51.03640963211194        51.043626391062844       51.049862105035174       51.05609781900745        51.06164242247144        51.066608701950656       51.07119726468085        51.07393220556537        51.076667146450006       51.079402087334586       51.08222014985381        51.085080254032846       51.08653533219558        51.087848252618585       51.089161173041646       51.09047409346465        51.091787013887654       51.09309993431077        51.094412854733775       51.095023717887216       51.09549731690697        51.09597091592673        51.096444514946484       51.0969181139663         51.097391712985996       51.09786531200581        51.098338911025564       51.0986812863631         51.09889861655239        51.09911594674173        51.09927314309937        51.09940933021801        51.09954551733665        51.09968170445535        51.09981789157399        51.09995407869263        51.10003926007005        51.100089544173386       51.100139828276724       51.10019011238012        51.1002403964834         51.10028699912141        51.100323975980075       51.1003609528388         51.100397929697465       51.10042915083926        51.100456058842155       51.10048296684511        51.100509874847944       51.10053678285084        51.10056369085373        51.10059059885663        51.10060023690028        51.10060679811147        51.10061335932278        51.100619920534086       51.10062648174534        51.100633042956645       51.100639604167895       51.100657565338565       51.100683103831216       51.10070864232381        51.1007341808164         51.10075971930905        51.100785257801704       51.100810796294354       51.10081219760332        51.100801044939544       51.10078989227566        51.10077873961188        51.10076758694811        51.10075643428422        51.10074528162045        51.10073412895662        51.10072297629284        51.10071182362901        51.10071021290639        51.100719964723396       51.10072715070157        51.10073433667969        51.10074152265793        51.100748708636104       51.100755894614224       51.1007630805924         51.10077026657052        51.10077745254864        51.100784638526875       51.10079182450505        51.10079901048317        51.10080406005693        51.10080743045444        51.100810800852          51.10081417124951        51.10083123744039        51.100849566403156       51.10086789536592        51.10088622432863        51.10090455329146        51.10092288225428        51.10094121121699        51.100959540179815       51.100977869142525       51.10099619810535        51.10101452706806        51.10102020607866        51.101020956938385       51.101021707798054       51.101022458657724       51.10102320951739        51.10102396037706        51.10102471123673        51.10102546209646        51.10102621295607        51.10102681640683        51.101026420056996       51.10102602370716        51.10102562735733        51.101025231007554       51.10102483465772        51.10102443830789        51.101024041958055       51.10102364560822        51.101023249258446       51.101022966994606       51.101023113310134       51.10102325962566        51.10102340594119        51.10102355225666        51.10102369857219        51.10102384488766        51.10102399120319        51.10102413751872        51.10102428383419        51.10102394604286        51.101023014378995       51.10102208271502        51.1010211510511         51.101020219387124       51.10101928772326        51.101018356059285       51.10101742439531        51.101016492731446       51.10101556106747        51.10101482819198        51.101014907053354       51.101014985914674       51.10101506477599        51.10101514363731        51.10101522249869        51.10101530136001        51.10101538022133        51.10101545908276        51.10101553794402        51.10101548950024        51.101015350531895       51.10101521156355        51.1010150725952         51.101014933626914       51.10101479465857        51.10101465569022        51.101014516721875       51.10101437775353        51.10101423878524        51.10101421650586        51.10101433052557        51.1010144445454         51.101014558565225       51.101014672584995       51.10101478660488        51.10101490062465        51.101015014644474       51.101015128664244       51.101015242684014       51.10101600217416        51.10101683265816        51.101017663142045       51.10101849362604        51.10101932411004        51.10102015459404        51.10102098507798        51.10102181556192        51.101022646045976       51.10102347652992        51.101023644108636       51.10102370267913        51.101023761249735       51.101023819820284       51.10102387839083        51.10102393696138        51.10102399553193        51.10102405410248        51.10102411267303        51.1010253882564         51.101029785179094       51.101034182101785       51.10103857902453        51.10104297594728        51.10104737286997        51.10105176979266        51.10105616671535        51.10106056363804        51.10106485642058        51.10106279929437        51.10106074216816        51.101058685042005       51.10105662791591        51.1010545707897         51.10105251366349        51.10105045653734        51.101048399411184       51.10104634228492        51.101044285158764       51.10103852767156        51.101026730008584       51.101014932345606       51.101003134682685       51.100991337019764       51.100979539356786       51.100967741693864       51.10095594403094        51.100944146367965       51.10093283289655        51.100923542202736       51.100914251508925       51.100904960815114       51.100895670121304       51.10088637942749        51.10087708873368        51.10086779803993        51.10085850734606        51.100867897861974       51.10088121916266        51.1008945404634         51.100907861764085       51.100921183064884       51.10093450436557        51.10094782566625        51.10096114696705        51.10095507849974        51.10092469982237        51.100894321145006       51.10086394246764        51.100833563790275       51.10080318511291        51.10077280643554        51.10074242775818        51.10071204908081        51.1006816704035         51.10065129172614        51.10062091304883        51.10059053437135        51.10056015569404        51.10054108306758        51.100539858990146       51.10053863491265        51.100528353820664       51.10051116563011        51.10049675859045        51.100516316595304       51.100535874600155       51.10055543260495        51.10057499060986        51.10059454861465        51.100614106619446       51.1006336646243         51.100653222629205       51.100672780634          51.10069233863885        51.100711896643645       51.10073145464855        51.10075101265335        51.100754978352484       51.100732777763994       51.10071057717545        51.10068837658696        51.10066617599841        51.10064397540992        51.100621774821434       51.10059957423289        51.1005773736444         51.10055517305591        51.10053297246736        51.100510771878874       51.10048857129033        51.10046637070184        51.100454551980135       51.10046863949833        51.1004709057774         51.10045399350639        51.100457184918014       51.10047788849795        51.100498592077884       51.10051929565782        51.10053999923775        51.10056070281769        51.10058140639762        51.10060210997756        51.10062281355749        51.10064351713743        51.10066422071736        51.10068492429724        51.10070562787723        51.10072633145717        51.100733065095824       51.10071087915463        51.100688693213385       51.100666507272194       51.100644321331          51.100622135389756       51.100599949448565       51.10057776350732        51.100555577566126       51.10053339162488        51.10051120568369        51.10048901974244        51.10046683380125        51.10044464786006        51.10042246191881        51.10043026304976        51.10043360462396        51.100417573992445       51.10043578108707        51.10045706542468        51.100478349762284       51.10049963409983        51.10052091843744        51.1005422027751         51.10056348711265        51.10058477145026        51.100606055787864       51.10062734012541        51.10064862446302        51.100669908800626       51.10069119313823        51.10071247747578        51.100724160438745       51.10070662987903        51.10068909931937        51.10067156875971        51.10065403819999        51.100636507640274       51.10061897708067        51.10060144652101        51.100583915961295       51.10056638540158        51.10054885484192        51.10053132428226        51.1005137937226         51.10049626316294        51.10047873260322        51.1004842227552         51.100502718626046       51.100525572366735       51.100557071188746       51.10059667467726        51.100636278165666       51.10067588165418        51.1007154851427         51.10075508863122        51.100794692119734       51.100834295608195       51.100873899096655       51.10091350258517        51.10095310607369        51.100992709562206       51.101032313050666       51.10107191653918        51.1011115200277         51.10108185367653        51.10104656889666        51.10101128411674        51.100975999336924       51.100940714557          51.100905429777185       51.100870144997316       51.10083486021745        51.10079957543758        51.10076429065771        51.10072900587784        51.10069372109791        51.10065843631804        51.10062315153823        51.10059325888602        51.10057341962033        51.10058378945865        51.100606375371285       51.100641871003575       51.10067736663592        51.100712862268324       51.10074835790067        51.10078385353302        51.10081934916536        51.10085484479771        51.10089034043011        51.100925836062515       51.10096133169475        51.10099682732721        51.101032322959554       51.1010678185919         51.10110331422425        51.10109807591823        51.101062293127484       51.10102651033691        51.100990727546275       51.100954944755586       51.10091916196495        51.10088337917432        51.10084759638369        51.100811813593054       51.10077603080242        51.10074024801173        51.100704465221156       51.10066868243052        51.10063289963978        51.1005971168492         51.100576488280524       51.10056624943809        51.10057268629777        51.10059594028854        51.100624313312665       51.10065268633679        51.10068105936091        51.100709432384974       51.100737805409096       51.10076617843322        51.100794551457284       51.100822924481406       51.10085129750553        51.10087967052965        51.10090804355377        51.100936416577895       51.10096478960202        51.1009768908217         51.100920825924504       51.10086476102737        51.10080869613023        51.100752631233036       51.1006965663359         51.100640501438704       51.10058443654157        51.10052837164437        51.100472306747236       51.10041624185004        51.10036017695285        51.10030411205571        51.100248047158516       51.10019198226138        51.100105384479605       51.10000000000002
26                       49.26832886901741        49.43321699460637        49.58984204329295        49.73472629424771        49.869339054946124       49.99857303429434        50.11633795547266        50.232005611433465       50.33249962071625        50.42994775221467        50.52739588371321        50.58193073475718        50.636465585801204       50.69100043684523        50.730496365132296       50.76932473786985        50.80818135168681        50.837588319055726       50.8660966215856         50.89460492411541        50.91666386310868        50.936898826093284       50.956159144602225       50.97161138798185        50.98706363136148        50.999490206220685       51.01110345023153        51.020925059351725       51.03074666847192        51.03842099939749        51.04508057532075        51.05174015124396        51.057679454905724       51.06301603191321        51.06795458991485        51.07093989398726        51.07392519805978        51.076910502132364       51.07998529999202        51.08310536244937        51.08471926010566        51.08618076700105        51.08764227389639        51.08910378079179        51.09056528768713        51.09202679458252        51.09348830147786        51.09418044223412        51.094721268291835       51.09526209434955        51.09580292040732        51.096343746465095       51.09688457252281        51.097425398580526       51.0979662246383         51.09835955126334        51.09861232331684        51.098865095370456       51.099048947475694       51.09920872069512        51.09936849391448        51.099528267133906       51.09968804035327        51.099847813572694       51.09994916691056        51.10001055034377        51.10007193377692        51.10013331721018        51.10019470064333        51.100251318102494       51.100295474161214       51.10033963021999        51.100383786278655       51.10042047669526        51.100451572613          51.10048266853073        51.10051376444841        51.10054486036614        51.10057595628382        51.10060705220155        51.100618566753724       51.10062659267123        51.10063461858863        51.10064264450614        51.10065067042353        51.100658696340986       51.10066672225838        51.10068579578922        51.100712212444705       51.10073862910019        51.10076504575568        51.100791462411166       51.10081787906665        51.10084429572214        51.100846167521524       51.10083527331403        51.10082437910637        51.100813484898765       51.10080259069116        51.100791696483554       51.100780802276006       51.100769908068344       51.100759013860795       51.10074811965313        51.10074669631132        51.100756538444216       51.10076381836973        51.10077109829513        51.10077837822058        51.10078565814604        51.10079293807149        51.100800217997005       51.1008074979224         51.10081477784786        51.100822057773314       51.10082933769877        51.100836617624225       51.10084176528363        51.10084523701943        51.10084870875528        51.10085218049113        51.10086929070758        51.10088765841164        51.10090602611564        51.100924393819696       51.1009427615237         51.10096112922781        51.100979496931814       51.10099786463593        51.10101623233993        51.10103460004393        51.10105296774799        51.10105868831437        51.10105948182627        51.101060275338284       51.101061068850186       51.101061862362144       51.10106265587399        51.10106344938595        51.101064242897905       51.101065036409864       51.101065682692024       51.101065330388565       51.10106497808516        51.10106462578176        51.101064273478414       51.101063921174955       51.10106356887155        51.10106321656815        51.10106286426475        51.1010625119614         51.101062263826634       51.101062407015434       51.10106255020423        51.101062693392976       51.101062836581775       51.101062979770575       51.10106312295932        51.10106326614812        51.101063409336916       51.1010635525256         51.10106321421637        51.10106228523472        51.101061356253126       51.10106042727148        51.10105949828983        51.10105856930818        51.10105764032653        51.10105671134488        51.10105578236323        51.101054853381584       51.101054122303765       51.1010541993503         51.10105427639678        51.10105435344326        51.10105443048974        51.101054507536276       51.10105458458281        51.10105466162929        51.10105473867577        51.10105481572231        51.101054767317635       51.10105462970665        51.10105449209573        51.101054354484745       51.10105421687388        51.10105407926295        51.101053941652026       51.101053804041044       51.10105366643012        51.10105352881919        51.10105350832316        51.10105362462377        51.10105374092433        51.10105385722494        51.101053973525495       51.10105408982622        51.10105420612672        51.10105432242733        51.10105443872794        51.101054555028554       51.10105532058651        51.101056157554865       51.10105699452316        51.10105783149146        51.101058668459814       51.10105950542811        51.10106034239641        51.101061179364706       51.101062016333          51.10106285330136        51.10106302814404        51.10106309410685        51.10106316006966        51.101063226032466       51.10106329199516        51.101063357958026       51.101063423920834       51.101063489883586       51.10106355584634        51.10106482803411        51.10106919389341        51.10107355975265        51.10107792561183        51.10108229147107        51.10108665733026        51.1010910231895         51.10109538904874        51.10109975490798        51.10110401601355        51.10110188980843        51.1010997636032         51.10109763739814        51.10109551119291        51.10109338498779        51.10109125878262        51.1010891325775         51.10108700637227        51.10108488016715        51.10108275396203        51.10107693581176        51.10106509122363        51.101053246635445       51.10104140204726        51.10102955745913        51.10101771287094        51.1010058682827         51.10099402369457        51.10098217910638        51.100970822043564       51.10096150168556        51.10095218132756        51.1009428609695         51.10093354061155        51.10092422025349        51.100914899895486       51.10090557953748        51.100896259179535       51.100905599089344       51.10091886537748        51.10093213166567        51.10094539795381        51.100958664242          51.100971930530136       51.10098519681833        51.10099846310652        51.1009923032035         51.100961787424524       51.100931271645436       51.10090075586646        51.100870240087374       51.100839724308344       51.10080920852931        51.10077869275028        51.10074817697125        51.10071766119222        51.10068714541319        51.1006566296341         51.10062611385507        51.10059559807604        51.100576339513566       51.10057485240645        51.10057336529928        51.10056307108766        51.10054606036476        51.10053181633509        51.10055136078341        51.10057090523179        51.10059044968011        51.10060999412855        51.10062953857687        51.100649083025246       51.100668627473624       51.100688171922          51.10070771637032        51.1007272608187         51.10074680526702        51.1007663497154         51.10078589416378        51.10078980872049        51.100767493914645       51.1007451791088         51.10072286430295        51.10070054949705        51.100678234691145       51.1006559198853         51.10063360507945        51.100611290273605       51.1005889754677         51.100566660661855       51.10054434585601        51.100522031050104       51.1004997162442         51.100487739570326       51.100501560003295       51.100503741217665       51.10048703918858        51.10049035946878        51.10051112103372        51.100531882598546       51.10055264416337        51.100573405728255       51.10059416729308        51.100614928857965       51.10063569042279        51.10065645198762        51.10067721355256        51.10069797511733        51.10071873668221        51.100739498247094       51.10076025981192        51.1007670015922         51.100744720610294       51.100722439628385       51.10070015864653        51.10067787766468        51.10065559668277        51.10063331570086        51.10061103471901        51.100588753737156       51.100566472755304       51.100544191773395       51.100521910791485       51.100499629809576       51.10047734882778        51.100455067845814       51.10046264788758        51.10046592310658        51.1004501540188         51.10046848206599        51.10048987471998        51.10051126737386        51.10053266002785        51.10055405268179        51.10057544533578        51.10059683798971        51.10061823064365        51.100639623297695       51.10066101595157        51.10068240860562        51.100703801259556       51.10072519391349        51.100746586567425       51.100758371183815       51.100740922005          51.10072347282613        51.100706023647206       51.100688574468336       51.100671125289466       51.100653676110596       51.10063622693173        51.10061877775286        51.10060132857399        51.10058387939512        51.100566430216304       51.10054898103738        51.10053153185851        51.100514082679695       51.10051949098812        51.10053786589452        51.10056114640332        51.100592932093775       51.10063269129654        51.100672450499246       51.100712209701896       51.10075196890466        51.100791728107424       51.10083148731013        51.10087124651284        51.100911005715545       51.10095076491825        51.100990524121016       51.10103028332378        51.10107004252643        51.101109801729194       51.1011495609319         51.10111995275099        51.10108471822974        51.10104948370844        51.10101424918719        51.100979014665825       51.10094378014452        51.10090854562327        51.10087331110202        51.100838076580715       51.10080284205935        51.10076760753816        51.1007323730168         51.10069713849555        51.100661903974185       51.10063193045494        51.10061176584401        51.10062232156292        51.10064520040265        51.10068067728167        51.10071615416069        51.10075163103977        51.10078710791885        51.100822584797925       51.100858061676945       51.10089353855602        51.10092901543504        51.10096449231412        51.10099996919314        51.101035446072274       51.101070922951294       51.10110639983043        51.10114187670945        51.10113655499123        51.101100640303684       51.101064725616254       51.10102881092877        51.10099289624128        51.10095698155385        51.10092106686636        51.100885152178876       51.10084923749139        51.1008133228039         51.100777408116414       51.10074149342904        51.100705578741554       51.10066966405401        51.10063374936658        51.10061255465172        51.100601703137215       51.10060745330384        51.100630021817665       51.10065770973489        51.10068539765223        51.10071308556951        51.100740773486734       51.10076846140407        51.1007961493213         51.10082383723852        51.100851525155804       51.100879213073085       51.10090690099037        51.10093458890765        51.10096227682493        51.10098996474221        51.10100123360746        51.100943719503675       51.1008862054            51.100828691296215       51.10077117719243        51.100713663088754       51.10065614898497        51.100598634881294       51.10054112077751        51.10048360667372        51.100426092570046       51.1003685784662         51.10031106436247        51.10025355025874        51.100196036154955       51.10010754734998        51.10000000000002
27                       49.244028546217294       49.4091204213787         49.56605573091127        49.7113631026881         49.846497021691675       49.97630732104176        50.09476466915487        50.21116848919081        50.31250073124863        50.41080758425443        50.50911443726028        50.564367528239075       50.619620619217926       50.67487371019678        50.71515095211515        50.754763438232146       50.794405060331144       50.82460485392346        50.853907533676306       50.883210213429265       50.90600835372459        50.926968375472825       50.94694807827085        50.96305827901182        50.979168479752786       50.99219244056877        51.00438267806112        51.01473319144657        51.025083704832014       51.03321560773213        51.04029904560633        51.04738248348053        51.05371648734001        51.0594233618757         51.06471191514879        51.067947582409204       51.071183249669616       51.07441891692997        51.07775045013017        51.081130470865844       51.082903188015734       51.084513281383465       51.086123374751196       51.08773346811893        51.0893435614866         51.090953654854445       51.09256374822206        51.09333716658108        51.093945219676755       51.09455327277243        51.09516132586816        51.09576937896395        51.09637743205957        51.0969854851553         51.09759353825103        51.09803781616358        51.09832603008135        51.09861424399918        51.09882475185191        51.09900811117211        51.09919147049226        51.099374829812405       51.09955818913255        51.0997415484527         51.09985907375108        51.09993155651415        51.10000403927722        51.10007652204024        51.10014900480337        51.100215637083636       51.10026697234241        51.100318307601185       51.100369642859846       51.100411802551264       51.10044708638384        51.100482370216355       51.10051765404893        51.100552937881446       51.10058822171402        51.100623505546594       51.100636896607284       51.10064638723088        51.10065587785448        51.10066536847813        51.10067485910167        51.10068434972533        51.100693840348924       51.10071402623987        51.100741321058194       51.10076861587652        51.10079591069484        51.10082320551322        51.100850500331546       51.10087779514993        51.10088013743973        51.10086950168841        51.10085886593697        51.10084823018559        51.10083759443427        51.10082695868283        51.10081632293145        51.10080568718007        51.10079505142869        51.10078441567731        51.100783179716245       51.100793112165036       51.10080048603777        51.1008078599105         51.100815233783294       51.10082260765603        51.10082998152876        51.100837355401495       51.100844729274286       51.10085210314696        51.100859477019696       51.10086685089243        51.100874224765164       51.10087947051022        51.10088304358436        51.10088661665844        51.10089018973264        51.10090734397471        51.10092575042006        51.10094415686535        51.100962563310645       51.10098096975605        51.100999376201344       51.101017782646636       51.10103618909204        51.101054595537335       51.10107300198263        51.101091408427976       51.10109717055008        51.101098006714324       51.101098842878514       51.101099679042704       51.101100515206895       51.101101351371085       51.10110218753522        51.10110302369941        51.101103859863656       51.10110454897716        51.10110424072013        51.10110393246316        51.10110362420619        51.101103315949274       51.101103007692245       51.10110269943527        51.1011023911783         51.10110208292127        51.1011017746643         51.10110156065872        51.10110170072073        51.1011018407828         51.10110198084482        51.10110212090689        51.1011022609689         51.101102401030914       51.101102541092985       51.101102681155055       51.10110282121707        51.10110248238982        51.10110155609044        51.10110062979112        51.1010997034918         51.10109877719242        51.1010978508931         51.10109692459372        51.10109599829434        51.10109507199502        51.1010941456957         51.10109341641544        51.101093491647134       51.10109356687883        51.10109364211047        51.10109371734217        51.101093792573806       51.10109386780556        51.10109394303714        51.101094018268896       51.10109409350048        51.10109404513497        51.10109390888141        51.101093772627905       51.101093636374344       51.10109350012084        51.101093363867335       51.101093227613774       51.10109309136027        51.10109295510671        51.1010928188532         51.101092800140464       51.10109291872186        51.10109303730326        51.10109315588471        51.10109327446605        51.10109339304745        51.10109351162885        51.1010936302103         51.10109374879164        51.10109386737304        51.10109463899886        51.101095482451456       51.101096325904166       51.10109716935676        51.10109801280947        51.10109885626218        51.10109969971478        51.10110054316743        51.10110138662009        51.1011022300728         51.10110241217956        51.10110248553451        51.10110255888952        51.10110263224453        51.1011027055996         51.10110277895461        51.10110285230962        51.101102925664634       51.101102999019645       51.10110426781188        51.10110860260761        51.1011129374034         51.10111727219913        51.101121606994866       51.101125941790656       51.10113027658639        51.10113461138212        51.101138946177855       51.10114317560652        51.101140980322384       51.101138785038245       51.10113658975416        51.10113439447002        51.101132199185884       51.10113000390169        51.101127808617605       51.101125613333465       51.10112341804927        51.10112122276513        51.101115343952074       51.10110345243868        51.10109156092523        51.101079669411774       51.101067777898436       51.10105588638504        51.10104399487159        51.10103210335819        51.10102021184474        51.10100881119047        51.10099946116827        51.100990111146075       51.10098076112388        51.10097141110168        51.100962061079485       51.10095271105729        51.10094336103515        51.10093401101295        51.10094330031666        51.100956511592244       51.10096972286789        51.10098293414353        51.10099614541912        51.1010093566947         51.10102256797035        51.10103577924599        51.10102952790737        51.100998875026676       51.10096822214592        51.10093756926523        51.100906916384474       51.10087626350378        51.100845610623026       51.10081495774233        51.100784304861634       51.10075365198088        51.10072299910024        51.100692346219546       51.100661693338736       51.10063104045804        51.100611595959435       51.1006098458227         51.100608095685914       51.10059778835455        51.10058095509936        51.10056687407962        51.10058640497152        51.10060593586343        51.100625466755275       51.10064499764724        51.100664528539085       51.10068405943099        51.10070359032295        51.100723121214855       51.100742652106646       51.10076218299855        51.100781713890456       51.10080124478236        51.100820775674265       51.100824639088614       51.10080221006541        51.10077978104215        51.100757352018945       51.100734922995684       51.10071249397242        51.10069006494922        51.100667635926015       51.100645206902755       51.100622777879494       51.10060034885629        51.100577919833086       51.100555490809825       51.100533061786564       51.10052092716052        51.10053448050826        51.10053657665787        51.10052008487082        51.10052353401966        51.10054435356943        51.10056517311921        51.100585992668925       51.10060681221876        51.10062763176853        51.10064845131831        51.10066927086808        51.10069009041786        51.10071090996763        51.100731729517406       51.100752549067124       51.100773368616956       51.10079418816673        51.10080093808858        51.10077856206601        51.10075618604344        51.10073381002087        51.100711433998356       51.10068905797584        51.10066668195327        51.1006443059307         51.100621929908186       51.10059955388556        51.100577177863045       51.10055480184053        51.1005324258179         51.100510049795446       51.10048767377282        51.100495032725405       51.100498241589264       51.10048273404516        51.100501183044855       51.10052268401523        51.100544184985495       51.100565685955814       51.100587186926134       51.10060868789651        51.10063018886683        51.10065168983715        51.10067319080747        51.10069469177779        51.10071619274811        51.10073769371843        51.10075919468875        51.10078069565907        51.100792581929          51.10077521413098        51.100757846332954       51.10074047853482        51.100723110736794       51.100705742938715       51.100688375140635       51.100671007342555       51.10065363954453        51.10063627174645        51.10061890394843        51.10060153615035        51.10058416835233        51.10056680055425        51.100549432756225       51.100554759221154       51.100573013163114       51.10059672043991        51.10062879299892        51.10066870791587        51.100708622832826       51.10074853774972        51.10078845266668        51.10082836758363        51.100868282500585       51.10090819741754        51.100948112334436       51.10098802725133        51.10102794216834        51.1010678570853         51.101107772002194       51.10114768691915        51.1011876018361         51.101158051825564       51.10112286756282        51.10108768330008        51.101052499037394       51.10101731477471        51.100982130511966       51.10094694624922        51.100911761986595       51.10087657772385        51.10084139346111        51.10080620919848        51.10077102493574        51.100735840672996       51.10070065641031        51.10067060202397        51.1006501120678         51.10066085366719        51.10068402543402        51.10071948355977        51.100754941685466       51.10079039981133        51.100825857937025       51.100861316062776       51.10089677418853        51.100932232314335       51.10096769044003        51.10100314856578        51.10103860669153        51.10107406481734        51.101109522943034       51.10114498106884        51.10118043919459        51.10117503406423        51.101138987479885       51.101102940895544       51.10106689431126        51.101030847726975       51.10099480114263        51.10095875455835        51.100922707974064       51.10088666138972        51.100850614805495       51.1008145682211         51.10077852163681        51.10074247505253        51.10070642846813        51.1006703818839         51.10064862102291        51.1006371568364         51.10064222030991        51.10066410334679        51.10069110615717        51.10071810896761        51.10074511177811        51.100772114588494       51.100799117398935       51.100826120209376       51.10085312301982        51.10088012583026        51.10090712864064        51.10093413145108        51.100961134261524       51.10098813707202        51.101015139882406       51.101025576393226       51.10096661308296        51.10090764977258        51.100848686462314       51.100789723151934       51.10073075984161        51.10067179653123        51.100612833220964       51.100553869910584       51.10049490660032        51.10043594328994        51.10037697997956        51.10031801666929        51.10025905335891        51.10020009004859        51.100109710220295       51.10000000000002
28                       49.21972822341718        49.385023848151036       49.54226941852954        49.68799991112843        49.82365498843728        49.95404160778918        50.073191382837194       50.19033136694827        50.29250184178102        50.391667416294126       50.490832990807235       50.54680432172097        50.60277565263465        50.65874698354838        50.69980553909801        50.74020213859444        50.78062876897553        50.811621388791195       50.84171844576713        50.871815502743004       50.89535284434055        50.91703792485242        50.937737011939475       50.95450517004184        50.97127332814415        50.984894674916916       50.997661905890766       51.00854132354141        51.01942074119199        51.028010216066775       51.03551751589191        51.04302481571705        51.0497535197743         51.055830691838196       51.061469240382735       51.064955270831035       51.06844130127945        51.07192733172781        51.07551560026832        51.079155579282485       51.08108711592587        51.08284579576599        51.084604475606          51.086363155446065       51.08812183528613        51.0898805151262         51.09163919496632        51.09249389092804        51.09316917106162        51.09384445119531        51.094519731329          51.09519501146269        51.095870291596384       51.096545571730076       51.09722085186377        51.097716081063766       51.098039736845806       51.0983633926279         51.09860055622829        51.09880750164916        51.09901444707009        51.09922139249102        51.09942833791189        51.09963528333276        51.09976898059165        51.09985256268453        51.09993614477747        51.100019726870414       51.1001033089633         51.100179956064835       51.10023847052361        51.10029698498238        51.10035549944115        51.100403128407265       51.10044260015462        51.100482071902036       51.10052154364939        51.10056101539675        51.10060048714416        51.10063995889152        51.10065522646073        51.10066618179053        51.10067713712033        51.10068809245013        51.10069904777987        51.100710003109725       51.10072095843941        51.10074225669047        51.100770429671684       51.100798602652844       51.10082677563412        51.10085494861528        51.100883121596496       51.10091129457771        51.100914107357994       51.100903730062896       51.10089335276763        51.10088297547247        51.10087259817732        51.10086222088211        51.10085184358695        51.1008414662918         51.10083108899664        51.10082071170149        51.10081966312106        51.1008296858858         51.10083715370587        51.10084462152588        51.10085208934595        51.10085955716602        51.10086702498597        51.10087449280604        51.100881960626054       51.10088942844607        51.100896896266136       51.10090436408615        51.10091183190616        51.10091717573681        51.10092085014929        51.100924524561776       51.1009281989742         51.100945397241844       51.100963842428484       51.10098228761507        51.10100073280171        51.10101917798829        51.101037623174875       51.10105606836146        51.101074513548156       51.10109295873474        51.10111140392132        51.101129849107906       51.10113565278584        51.10113653160232        51.10113741041869        51.101138289235166       51.101139168051645       51.10114004686807        51.10114092568449        51.10114180450091        51.101142683317335       51.1011434152623         51.1011431510517         51.10114288684122        51.10114262263062        51.101142358420134       51.101142094209536       51.10114182999894        51.10114156578845        51.10114130157791        51.10114103736731        51.10114085749075        51.10114099442609        51.10114113136137        51.10114126829666        51.101141405232          51.101141542167284       51.10114167910257        51.10114181603791        51.101141952973194       51.10114208990848        51.10114175056327        51.10114082694622        51.10113990332911        51.10113897971212        51.10113805609507        51.101137132478016       51.101136208860964       51.10113528524391        51.10113436162692        51.10113343800987        51.10113271052728        51.10113278394408        51.10113285736088        51.10113293077774        51.101133004194594       51.10113307761145        51.10113315102825        51.10113322444505        51.10113329786191        51.10113337127876        51.10113332295231        51.10113318805617        51.10113305316003        51.101132918263886       51.1011327833678         51.10113264847172        51.10113251357558        51.101132378679495       51.101132243783354       51.101132108887214       51.10113209195782        51.10113221281995        51.101132333682244       51.10113245454443        51.10113257540661        51.10113269626885        51.10113281713109        51.10113293799327        51.10113305885551        51.10113317971769        51.10113395741132        51.101134807348274       51.10113565728528        51.10113650722229        51.101137357159246       51.101138207096255       51.101139057033265       51.101139906970275       51.10114075690723        51.10114160684418        51.10114179621496        51.10114187696223        51.101141957709444       51.101142038456715       51.101142119203985       51.1011421999512         51.10114228069847        51.101142361445625       51.10114244219301        51.1011437075897         51.101148011321925       51.101152315054264       51.10115661878649        51.101160922518716       51.101165226251          51.10116952998328        51.10117383371551        51.10117813744773        51.10118233519955        51.10118007083639        51.101177806473345       51.10117554211013        51.10117327774708        51.101171013383976       51.101168749020815       51.10116648465771        51.10116422029455        51.10116195593139        51.101159691568284       51.10115375209227        51.10114181365367        51.10112987521495        51.10111793677635        51.10110599833769        51.101094059899026       51.10108212146042        51.10107018302182        51.10105824458316        51.10104680033737        51.10103742065098        51.10102804096459        51.101018661278204       51.10100928159187        51.10099990190548        51.10099052221915        51.10098114253276        51.10097176284637        51.10098100154403        51.100994157807065       51.10100731407016        51.1010204703332         51.10103362659629        51.10104678285933        51.101059939122365       51.10107309538546        51.101066752611246       51.10103596262883        51.10100517264641        51.10097438266399        51.100943592681574       51.10091280269921        51.100882012716795       51.10085122273438        51.100820432752016       51.1007896427696         51.10075885278718        51.10072806280482        51.1006972728224         51.10066648283998        51.100646852405305       51.100644839238896       51.10064282607249        51.10063250562149        51.10061584983396        51.100601931824144       51.100621449159576       51.10064096649501        51.10066048383044        51.10068000116587        51.1006995185013         51.10071903583673        51.100738553172164       51.100758070507595       51.10077758784303        51.10079710517846        51.10081662251383        51.10083613984932        51.10085565718475        51.10085946945668        51.10083692621612        51.1008143829755         51.10079183973488        51.10076929649432        51.1007467532537         51.10072421001314        51.100701666772466       51.10067912353196        51.10065658029134        51.10063403705078        51.10061149381016        51.1005889505696         51.100566407328984       51.100554114750764       51.100567401013166       51.100569412098196       51.10055313055295        51.10055670857048        51.100577586105146       51.10059846363987        51.100619341174536       51.10064021870926        51.10066109624398        51.100681973778705       51.10070285131337        51.10072372884804        51.10074460638282        51.100765483917485       51.10078636145215        51.100807238986874       51.1008281165216         51.10083487458496        51.10081240352173        51.1007899324585         51.100767461395264       51.10074499033209        51.10072251926886        51.100700048205624       51.10067757714239        51.100655106079216       51.10063263501593        51.10061016395275        51.10058769288952        51.10056522182629        51.10054275076311        51.10052027969982        51.100527417563285       51.10053056007183        51.10051531407146        51.10053388402366        51.100555493310424       51.10057710259713        51.10059871188378        51.10062032117048        51.10064193045724        51.10066353974389        51.100685149030596       51.1007067583173         51.100728367604006       51.10074997689071        51.100771586177416       51.10079319546412        51.100814804750826       51.100826792674184       51.10080950625695        51.10079221983972        51.10077493342243        51.100757647005196       51.100740360587906       51.10072307417067        51.10070578775344        51.10068850133621        51.100671214918975       51.10065392850163        51.10063664208445        51.10061935566716        51.10060206924999        51.1005847828327         51.100590027454075       51.10060816043176        51.10063229447661        51.10066465390406        51.10070472453526        51.10074479516635        51.10078486579755        51.100824936428694       51.10086500705984        51.10090507769104        51.10094514832218        51.100985218953326       51.10102528958447        51.10106536021567        51.101105430846815       51.10114550147796        51.1011855721091         51.1012256427403         51.10119615090002        51.1011610168959         51.10112588289178        51.10109074888766        51.101055614883535       51.10102048087941        51.10098534687529        51.10095021287111        51.10091507886699        51.100879944862925       51.1008448108588         51.100809676854624       51.10077454285056        51.10073940884644        51.10070927359294        51.100688458291586       51.10069938577146        51.10072285046539        51.10075828983787        51.100793729210295       51.10082916858278        51.100864607955145       51.10090004732763        51.10093548670011        51.10097092607259        51.101006365445016       51.10104180481744        51.10107724418987        51.101112683562405       51.101148122934774       51.101183562307256       51.10121900167974        51.10121351313717        51.10117733465597        51.10114115617489        51.10110497769375        51.10106879921261        51.10103262073147        51.10099644225039        51.10096026376925        51.10092408528811        51.100887906806975       51.100851728325836       51.1008155498447         51.10077937136356        51.10074319288242        51.10070701440134        51.10068468739411        51.10067261053558        51.10067698731609        51.10069818487591        51.10072450257951        51.100750820283054       51.10077713798671        51.10080345569031        51.10082977339391        51.10085609109751        51.100882408801056       51.10090872650471        51.10093504420831        51.10096136191186        51.100987679615514       51.101013997319114       51.101040315022715       51.101049919179104       51.10098950666213        51.10092909414527        51.100868681628356       51.10080826911138        51.10074785659452        51.10068744407755        51.10062703156069        51.10056661904366        51.1005062065268         51.100445794009886       51.10038538149291        51.100324968976054       51.10026455645908        51.100204143942165       51.10011187309067        51.10000000000002
29                       49.19542790061706        49.36092727492343        49.51848310614787        49.66463671956882        49.80081295518289        49.931775894536656       50.05161809651952        50.16949424470562        50.2725029523134         50.37252724833388        50.4725515443543         50.529241115202865       50.58593068605143        50.64262025689993        50.684460126080864       50.72564083895668        50.766852477619864       50.79863792365893        50.82952935785784        50.86042079205686        50.88469733495651        50.90710747423202        50.92852594560816        50.94595206107181        50.963378176535514       50.97759690926506        50.99094113372041        51.00234945563625        51.01375777755209        51.02280482440142        51.03073598617755        51.03866714795362        51.04579055220859        51.05223802180069        51.05822656561668        51.061962959252924       51.065699352889226       51.06943574652553        51.07328075040647        51.077180687698956       51.079271043835945       51.0811783101484         51.0830855764608         51.084992842773204       51.086900109085605       51.088807375398005       51.09071464171046        51.09165061527494        51.09239312244654        51.093135629618246       51.09387813678984        51.09462064396155        51.09536315113314        51.09610565830485        51.0968481654765         51.097394345964005       51.097753443610316       51.09811254125668        51.09837636060456        51.09860689212627        51.098837423647865       51.09906795516957        51.09929848669117        51.09952901821282        51.099678887432106       51.099773568854914       51.09986825027772        51.099962931700475       51.10005761312328        51.100144275046034       51.1002099687048         51.10027566236363        51.1003413560224         51.10039445426327        51.10043811392552        51.10048177358772        51.10052543324991        51.10056909291217        51.10061275257442        51.10065641223662        51.10067355631429        51.10068597635029        51.100698396386235       51.10071081642218        51.10072323645812        51.10073565649407        51.10074807652995        51.100770487141176       51.10079953828529        51.100828589429284       51.100857640573395       51.10088669171745        51.1009157428615         51.10094479400561        51.10094807727626        51.10093795843727        51.100927839598285       51.100917720759355       51.100907601920426       51.10089748308144        51.10088736424245        51.100877245403524       51.10086712656454        51.10085700772555        51.100856146525985       51.10086625960662        51.100873821373966       51.10088138314126        51.100888944908604       51.10089650667595        51.1009040684433         51.10091163021059        51.10091919197794        51.10092675374517        51.100934315512575       51.100941877279865       51.10094943904721        51.10095488096351        51.100958656714226       51.10096243246505        51.10096620821582        51.100983450509034       51.101001934436965       51.10102041836478        51.10103890229266        51.10105738622053        51.10107587014846        51.10109435407628        51.10111283800427        51.10113132193203        51.10114980585996        51.101168289787836       51.10117413502155        51.10117505649026        51.10117597795892        51.10117689942763        51.10117782089634        51.10117874236505        51.101179663833705       51.101180585302416       51.10118150677113        51.10118228154744        51.10118206138333        51.101181841219216       51.10118162105505        51.10118140089094        51.101181180726826       51.10118096056266        51.101180740398604       51.101180520234436       51.101180300070325       51.10118015432283        51.101180288131445       51.10118042194           51.101180555748556       51.10118068955711        51.10118082336567        51.10118095717422        51.10118109098278        51.10118122479133        51.10118135859989        51.10118101873667        51.101180097801944       51.10117917686728        51.10117825593244        51.101177334997715       51.101176414062934       51.10117549312821        51.10117457219343        51.101173651258705       51.101172730323924       51.10117200463901        51.10117207624103        51.10117214784299        51.101172219445004       51.101172291046964       51.10117236264898        51.101172434251          51.10117250585296        51.10117257745503        51.10117264905699        51.10117260076959        51.10117246723087        51.10117233369215        51.10117220015343        51.101172066614765       51.101171933076046       51.10117179953738        51.101171665998606       51.101171532459944       51.101171398921224       51.10117138377507        51.10117150691809        51.10117163006112        51.10117175320414        51.10117187634711        51.10117199949019        51.10117212263316        51.10117224577618        51.10117236891921        51.101172492062176       51.10117327582361        51.10117413224492        51.10117498866629        51.10117584508765        51.10117670150896        51.10117755793033        51.10117841435164        51.101179270772946       51.10118012719431        51.10118098361568        51.10118118025048        51.101181268389894       51.101181356529366       51.101181444668896       51.10118153280837        51.10118162094784        51.101181709087314       51.101181797226786       51.101181885366316       51.101183147367465       51.10118742003624        51.101191692705015       51.10119596537379        51.101200238042566       51.10120451071134        51.101208783380116       51.10121305604895        51.10121732871767        51.10122149479258        51.10121916135046        51.101216827908445       51.10121449446626        51.10121216102419        51.10120982758207        51.10120749413994        51.101205160697816       51.10120282725575        51.10120049381362        51.101198160371496       51.10119216023253        51.10118017486866        51.10116818950479        51.10115620414092        51.101144218776994       51.10113223341318        51.10112024804931        51.10110826268544        51.10109627732152        51.10108478948433        51.10107538013369        51.10106597078317        51.101056561432586       51.101047152082          51.10103774273148        51.101028333380896       51.10101892403037        51.10100951467979        51.10101870277134        51.10103180402183        51.101044905272374       51.10105800652286        51.10107110777341        51.10108420902395        51.10109731027444        51.10111041152493        51.101103977315006       51.10107305023098        51.1010421231469         51.10101119606276        51.10098026897873        51.10094934189465        51.100918414810565       51.10088748772648        51.1008565606424         51.100825633558316       51.10079470647423        51.100763779390206       51.10073285230612        51.10070192522204        51.10068210885129        51.1006798326552         51.100677556459175       51.10066722288843        51.10065074456861        51.10063698956873        51.10065649334774        51.1006759971267         51.10069550090566        51.100715004684616       51.10073450846352        51.100754012242476       51.10077351602149        51.10079301980045        51.10081252357941        51.10083202735831        51.100851531137266       51.10087103491628        51.10089053869518        51.100894299824745       51.100871642366826       51.10084898490885        51.100826327450875       51.100803669992956       51.10078101253498        51.10075835507706        51.100735697619086       51.10071304016117        51.10069038270319        51.10066772524527        51.1006450677873         51.10062241032938        51.10059975287135        51.100587302340955       51.10060032151813        51.10060224753846        51.1005861762352         51.100589883121245       51.10061081864092        51.100631754160474       51.10065268968009        51.10067362519976        51.100694560719376       51.10071549623899        51.100736431758605       51.10075736727822        51.100778302797835       51.10079923831751        51.10082017383712        51.100841109356736       51.10086204487641        51.10086881108123        51.10084624497739        51.10082367887344        51.1008011127696         51.10077854666571        51.10075598056187        51.10073341445798        51.100710848354026       51.10068828225019        51.100665716146295       51.100643150042345       51.10062058393851        51.10059801783461        51.100575451730776       51.100552885626826       51.10055980240105        51.100562878554456       51.10054789409787        51.10056658500258        51.10058830260567        51.100610020208705       51.100631737811796       51.10065345541483        51.10067517301792        51.10069689062095        51.100718608223985       51.10074032582713        51.10076204343011        51.100783761033256       51.10080547863629        51.10082719623938        51.10084891384241        51.10086100341937        51.100843798382925       51.10082659334648        51.10080938831004        51.1007921832736         51.100774978237155       51.10075777320071        51.10074056816427        51.10072336312783        51.100706158091384       51.10068895305494        51.1006717480185         51.100654542982056       51.100637337945614       51.10062013290923        51.10062529568711        51.10064330770035        51.100667868513256       51.100700514809205       51.10074074115454        51.100780967499986       51.10082119384532        51.10086142019071        51.1009016465361         51.10094187288149        51.100982099226826       51.10102232557222        51.10106255191755        51.101102778263          51.10114300460839        51.10118323095372        51.10122345729911        51.101263683644504       51.10123424997454        51.10119916622898        51.10116408248342        51.10112899873792        51.101093914992305       51.1010588312468         51.101023747501245       51.10098866375574        51.100953580010184       51.10091849626468        51.100883412519124       51.10084832877362        51.100813245028064       51.100778161282506       51.10074794516191        51.10072680451532        51.10073791787579        51.100761675496756       51.10079709611591        51.10083251673507        51.100867937354224       51.10090335797338        51.100938778592536       51.10097419921169        51.10100961983085        51.10104504045           51.10108046106916        51.101115881688315       51.10115130230747        51.10118672292663        51.10122214354578        51.10125756416488        51.10125199221022        51.10121568183217        51.101179371454236       51.1011430610763         51.10110675069825        51.10107044032037        51.10103412994232        51.100997819564384       51.10096150918639        51.100925198808454       51.10088888843046        51.10085257805247        51.10081626767453        51.10077995729654        51.1007436469186         51.1007207537653         51.10070806423471        51.100711754322106       51.10073226640492        51.10075789900168        51.100783531598495       51.1008091641952         51.100834796792014       51.10086042938883        51.100886061985534       51.100911694582294       51.100937327179054       51.10096295977587        51.10098859237257        51.10101422496939        51.10103985756615        51.10106549016291        51.10107426196487        51.10101240024136        51.10095053851785        51.1008886767944         51.10082681507083        51.10076495334738        51.100703091623814       51.10064122990036        51.100579368176795       51.10051750645334        51.10045564472978        51.10039378300627        51.10033192128276        51.10027005955925        51.1002081978358         51.10011403596104        51.10000000000002
30                       49.17112757781689        49.33683070169582        49.49469679376625        49.64127352800915        49.77797092192844        49.90951018128402        50.03004481020179        50.14865712246302        50.25250406284579        50.35338708037358        50.45427009790137        50.51167790868476        50.56908571946815        50.62649353025148        50.66911471306372        50.71107953931903        50.75307618626425        50.785654458526665       50.81734026994866        50.849026081370596       50.874041825572476       50.89717702361156        50.919314879276726       50.93739895210183        50.95548302492682        50.97029914361315        50.98422036155           50.99615758773109        51.00809481391218        51.01759943273612        51.025954456463126       51.03430948019013        51.041827584642874       51.04864535176324        51.05498389085068        51.05897064767487        51.062957404499          51.06694416132319        51.07104590054462        51.07520579611554        51.07745497174608        51.07951082453087        51.08156667731561        51.0836225301004         51.08567838288508        51.08773423566987        51.089790088454606       51.09080733962185        51.09161707383146        51.09242680804107        51.09323654225068        51.09404627646029        51.0948560106699         51.09566574487957        51.09647547908918        51.097072610864245       51.09746715037477        51.097861689885406       51.09815216498089        51.09840628260332        51.0986604002257         51.09891451784807        51.09916863547045        51.09942275309288        51.09958879427268        51.099694575025296       51.099800355777916       51.09990613653059        51.10001191728321        51.100108594027176       51.10018146688594        51.100254339744765       51.10032721260359        51.10038578011921        51.100433627696304       51.10048147527334        51.100529322850434       51.10057717042747        51.10062501800451        51.1006728655816         51.100691886167795       51.10070577090994        51.10071965565203        51.10073354039412        51.100747425136205       51.10076130987841        51.100775194620496       51.10079871759177        51.10082864689866        51.10085857620561        51.1008885055125         51.100918434819505       51.100948364126396       51.100978293433286       51.10098204719441        51.1009721868117         51.100962326428885       51.10095246604624        51.10094260566348        51.100932745280716       51.10092288489801        51.10091302451525        51.100903164132546       51.100893303749785       51.10089262993091        51.100902833327496       51.10091048904212        51.10091814475669        51.100925800471316       51.100933456185885       51.10094111190051        51.10094876761514        51.10095642332976        51.10096407904433        51.10097173475896        51.10097939047358        51.10098704618821        51.10099258619016        51.10099646327933        51.10100034036827        51.10100421745739        51.101021503776224       51.10104002644539        51.1010585491145         51.10107707178366        51.10109559445277        51.101114117121995       51.1011326397911         51.10115116246027        51.101169685129435       51.1011882077986         51.101206730467766       51.10121261725726        51.10121358137826        51.10121454549915        51.10121550962009        51.10121647374109        51.10121743786203        51.10121840198292        51.10121936610392        51.10122033022486        51.101221147832575       51.10122097171484        51.101220795597214       51.10122061947942        51.1012204433618         51.10122026724406        51.10122009112638        51.10121991500864        51.101219738890904       51.10121956277328        51.10121945115492        51.101219581836745       51.10121971251857        51.1012198432004         51.10121997388222        51.10122010456405        51.10122023524582        51.1012203659277         51.10122049660947        51.1012206272913         51.10122028691018        51.10121936865767        51.10121845040527        51.10121753215287        51.10121661390036        51.10121569564791        51.101214777395455       51.101213859143          51.10121294089055        51.10121202263804        51.10121129875074        51.101211368537975       51.101211438325095       51.10121150811227        51.10121157789945        51.10121164768657        51.101211717473745       51.101211787260866       51.1012118570481         51.10121192683522        51.10121187858698        51.101211746405625       51.101211614224326       51.10121148204297        51.10121134986173        51.10121121768043        51.10121108549913        51.10121095331783        51.10121082113653        51.101210688955234       51.10121067559243        51.10121080101624        51.10121092644005        51.10121105186386        51.10121117728772        51.10121130271148        51.10121142813534        51.10121155355915        51.10121167898296        51.10121180440677        51.10121259423602        51.10121345714168        51.10121432004735        51.10121518295301        51.10121604585868        51.1012169087644         51.101217771670065       51.10121863457573        51.10121949748134        51.10122036038706        51.10122056428588        51.10122065981756        51.10122075534929        51.10122085088102        51.101220946412695       51.10122104194443        51.10122113747616        51.101221233007834       51.101221328539566       51.10122258714523        51.101226828750555       51.10123107035582        51.10123531196109        51.101239553566415       51.10124379517168        51.10124803677695        51.101252278382276       51.101256519987544       51.101260654385555       51.10125825186452        51.101255849343374       51.101253446822284       51.10125104430125        51.1012486417801         51.10124623925901        51.10124383673792        51.10124143421683        51.10123903169574        51.10123662917465        51.10123056837273        51.10121853608371        51.101206503794515       51.10119447150544        51.10118243921636        51.101170406927224       51.101158374638146       51.10114634234907        51.10113431005993        51.101122778631236       51.10111333961652        51.10110390060174        51.10109446158697        51.10108502257225        51.10107558355753        51.101066144542756       51.10105670552804        51.10104726651326        51.10105640399871        51.10106945023665        51.101082496474646       51.101095542712585       51.10110858895058        51.10112163518852        51.10113468142646        51.1011477276644         51.10114120201882        51.101110137833075       51.10107907364733        51.10104800946158        51.101016945275774       51.10098588109008        51.10095481690428        51.10092375271853        51.10089268853278        51.10086162434709        51.100830560161285       51.10079949597554        51.10076843178973        51.10073736760398        51.1007173652971         51.10071482607145        51.10071228684575        51.100701940155375       51.10068563930321        51.10067204731325        51.100691537535795       51.10071102775828        51.100730517980764       51.10075000820325        51.100769498425734       51.10078898864822        51.10080847887076        51.10082796909319        51.10084745931567        51.10086694953816        51.10088643976064        51.100905929983185       51.10092542020561        51.10092913019281        51.10090635851748        51.1008835868422         51.10086081516687        51.10083804349159        51.10081527181626        51.10079250014098        51.10076972846565        51.100746956790374       51.10072418511504        51.100701413439765       51.10067864176443        51.1006558700891         51.10063309841382        51.1006204899312         51.10063324202315        51.10063508297873        51.100619221917384       51.100623057672124       51.10064405117663        51.10066504468119        51.100686038185756       51.10070703169026        51.100728025194826       51.10074901869939        51.100770012203895       51.10079100570846        51.10081199921302        51.10083299271753        51.10085398622209        51.100874979726655       51.10089597323122        51.10090274757761        51.10088008643311        51.100857425288496       51.10083476414394        51.10081210299944        51.100789441854886       51.10076678071027        51.100744119565775       51.100721458421276       51.100698797276664       51.10067613613205        51.10065347498755        51.10063081384294        51.10060815269844        51.10058549155383        51.10059218723893        51.10059519703714        51.10058047412423        51.1005992859815         51.10062111190098        51.10064293782028        51.1006647637397         51.100686589659176       51.10070841557865        51.10073024149807        51.10075206741749        51.100773893336964       51.100795719256325       51.10081754517586        51.100839371095276       51.100861197014694       51.10088302293411        51.10089521416455        51.10087809050896        51.100860966853304       51.100843843197595       51.100826719542056       51.100809595886346       51.10079247223075        51.1007753485751         51.100758224919446       51.10074110126379        51.1007239776082         51.100706853952545       51.10068973029695        51.10067260664124        51.100655482985644       51.10066056392003        51.100678454968886       51.100703442549786       51.10073637571429        51.10077675777387        51.10081713983345        51.10085752189309        51.10089790395273        51.10093828601225        51.10097866807189        51.10101905013141        51.10105943219105        51.10109981425063        51.10114019631027        51.10118057836985        51.10122096042943        51.10126134248907        51.10130172454865        51.101272349049054       51.10123731556206        51.101202282075064       51.101167248588126       51.10113221510113        51.10109718161419        51.1010621481272         51.10102711464026        51.10099208115332        51.100957047666384       51.10092201417939        51.100886980692394       51.10085194720551        51.10081691371852        51.100786616730886       51.100765150738994       51.10077644998           51.10080050052818        51.10083590239401        51.10087130425984        51.10090670612573        51.10094210799156        51.10097750985739        51.101012911723274       51.101048313589104       51.101083715454934       51.10111911732076        51.10115451918659        51.10118992105254        51.10122532291837        51.1012607247842         51.10129612665003        51.101290471283164       51.10125402900837        51.101217586733526       51.10118114445879        51.101144702184          51.101108259909154       51.10107181763436        51.10103537535957        51.10099893308478        51.10096249081005        51.1009260485352         51.10088960626041        51.10085316398556        51.10081672171083        51.10078027943604        51.10075682013655        51.10074351793389        51.10074652132823        51.10076634793404        51.10079129542402        51.100816242913936       51.10084119040391        51.10086613789383        51.10089108538375        51.10091603287367        51.10094098036359        51.10096592785351        51.10099087534343        51.1010158228334         51.10104077032338        51.1010657178133         51.10109066530322        51.101098604750746       51.10103529382059        51.10097198289054        51.10090867196044        51.10084536103034        51.10078205010029        51.100718739170134       51.10065542824009        51.10059211730993        51.100528806379884       51.10046549544978        51.10040218451962        51.10033887358958        51.10027556265942        51.100212251729374       51.10011619883136        51.10000000000002
31                       49.14682725501683        49.31273412846821        49.47091048138452        49.61791033644954        49.75512888867405        49.8872444680315         50.008471523884054       50.127820000220424       50.23250517337817        50.33424691241328        50.43598865144844        50.494114702166655       50.55224075288487        50.610366803603085       50.65376930004658        50.69651823968127        50.73929989490853        50.7726709933944         50.80515118203937        50.83763137068445        50.86338631618838        50.8872465729911         50.91010381294535        50.92884584313174        50.947587873318184       50.96300137796118        50.977499589379704       50.98996571982593        51.00243185027216        51.012394041070706       51.021172926748704       51.0299518124267         51.03786461707705        51.04505268172568        51.05174121608462        51.0559783360967         51.060215456108835       51.064452576120914       51.06881105068277        51.07323090453207        51.07563889965621        51.07784333891328        51.08004777817041        51.08225221742748        51.08445665668455        51.08666109594168        51.08886553519875        51.08996406396875        51.09084102521632        51.09171798646389        51.09259494771152        51.093471908959145       51.09434887020666        51.09522583145434        51.09610279270191        51.09675087576443        51.09718085713922        51.09761083851413        51.09792796935716        51.09820567308037        51.09848337680353        51.09876108052663        51.09903878424973        51.099316487972885       51.099498701113134       51.09961558119568        51.09973246127822        51.09984934136071        51.099966221443196       51.10007291300832        51.10015296506714        51.100233017126016       51.100313069184836       51.10037710597521        51.100429141467146       51.100481176958965       51.1005332124509         51.100585247942774       51.10063728343471        51.100689318926584       51.1007102160213         51.10072556546959        51.10074091491788        51.10075626436617        51.10077161381446        51.10078696326275        51.10080231271098        51.10082694804248        51.100857755512266       51.100888562981936       51.10091937045178        51.10095017792156        51.1009809853914         51.101011792861186       51.10101601711267        51.101006415186134       51.1009968132596         51.10098721133306        51.10097760940653        51.10096800747999        51.100958405553456       51.10094880362692        51.10093920170044        51.10092959977385        51.10092911333578        51.1009394070482         51.10094715671016        51.10095490637195        51.100962656033914       51.100970405695875       51.10097815535778        51.100985905019684       51.10099365468159        51.101001404343435       51.101009154005396       51.101016903667244       51.10102465332915        51.10103029141675        51.10103426984415        51.10103824827155        51.10104222669895        51.10105955704336        51.101078118453756       51.10109667986421        51.10111524127467        51.10113380268507        51.101152364095526       51.101170925505926       51.10118948691638        51.10120804832684        51.10122660973724        51.101245171147696       51.10125109949297        51.1012521062662         51.10125311303938        51.10125411981255        51.101255126585784       51.101256133359016       51.101257140132134       51.10125814690542        51.1012591536786         51.10126001411771        51.101259882046406       51.101259749975156       51.10125961790391        51.10125948583266        51.10125935376135        51.1012592216901         51.10125908961879        51.101258957547486       51.10125882547629        51.10125874798695        51.101258875542044       51.10125900309714        51.10125913065224        51.10125925820728        51.10125938576243        51.10125951331747        51.10125964087251        51.10125976842767        51.101259895982764       51.10125955508363        51.1012586395135         51.10125772394332        51.10125680837314        51.10125589280295        51.10125497723283        51.1012540616627         51.10125314609252        51.10125223052239        51.10125131495221        51.10125059286247        51.10125066083481        51.101250728807145       51.10125079677954        51.10125086475182        51.101250932724156       51.10125100069649        51.10125106866877        51.10125113664117        51.10125120461345        51.10125115640437        51.10125102558038        51.101250894756504       51.101250763932626       51.10125063310875        51.10125050228487        51.101250371460935       51.101250240637          51.10125010981312        51.101249978989244       51.101249967409785       51.101250095114324       51.10125022281903        51.10125035052363        51.10125047822817        51.10125060593282        51.10125073363747        51.10125086134212        51.10125098904672        51.10125111675137        51.101251912648365       51.10125278203839        51.10125365142841        51.10125452081843        51.101255390208394       51.10125625959847        51.10125712898849        51.101257998378514       51.10125886776848        51.10125973715856        51.10125994832134        51.101260051245276       51.10126015416921        51.1012602570932         51.10126036001708        51.10126046294107        51.101260565865005       51.10126066878894        51.10126077171293        51.101262026922996       51.10126623746487        51.10127044800663        51.10127465854845        51.101278869090265       51.10128307963208        51.1012872901739         51.10129150071572        51.101295711257535       51.10129981397864        51.10129734237853        51.101294870778474       51.10129239917836        51.10128992757831        51.10128745597825        51.10128498437814        51.101282512778084       51.10128004117797        51.10127756957786        51.101275097977805       51.10126897651298        51.1012568972987         51.1012448180843         51.10123273887001        51.10122065965567        51.10120858044132        51.10119650122698        51.10118442201269        51.10117234279829        51.1011607677782         51.10115129909923        51.10114183042026        51.10113236174129        51.10112289306238        51.10111342438347        51.10110395570456        51.10109448702565        51.10108501834668        51.101094105226025       51.101107096451415       51.10112008767686        51.10113307890231        51.1011460701277         51.10115906135309        51.101172052578534       51.10118504380392        51.1011784267227         51.10114722543523        51.101116024147814       51.1010848228604         51.10105362157293        51.10102242028546        51.10099121899805        51.100960017710634       51.10092881642316        51.10089761513575        51.10086641384828        51.10083521256081        51.1008040112734         51.100772809985926       51.10075262174303        51.1007498194877         51.10074701723238        51.10073665742232        51.100720534037805       51.100707105057836       51.10072658172385        51.10074605838986        51.10076553505587        51.10078501172194        51.10080448838795        51.10082396505396        51.10084344172003        51.10086291838604        51.100882395052054       51.100901871718065       51.10092134838408        51.10094082505009        51.1009603017161         51.100963960560875       51.100941074668185       51.100918188775495       51.10089530288286        51.10087241699017        51.10084953109748        51.10082664520485        51.10080375931216        51.10078087341947        51.10075798752683        51.1007351016342         51.10071221574151        51.10068932984882        51.100666443956186       51.100653677521336       51.10066616252806        51.100667918418935       51.100652267599514       51.10065623222283        51.10067728371234        51.1006983352018         51.10071938669131        51.100740438180765       51.100761489670276       51.10078254115973        51.100803592649186       51.10082464413864        51.100845695628095       51.10086674711761        51.100887798607005       51.100908850096516       51.10092990158603        51.100936684073986       51.10091392788877        51.10089117170355        51.100868415518335       51.10084565933312        51.1008229031479         51.10080014696268        51.10077739077741        51.10075463459219        51.100731878406975       51.100709122221815       51.10068636603654        51.10066360985127        51.10064085366611        51.10061809748089        51.1006245720767         51.100627515519705       51.10061305415053        51.10063198696031        51.10065392119611        51.100675855431916       51.10069778966772        51.100719723903524       51.100741658139384       51.10076359237513        51.100785526610935       51.100807460846795       51.10082939508254        51.1008513293184         51.10087326355415        51.10089519779001        51.10091713202576        51.10092942490974        51.100912382634874       51.100895340360125       51.10087829808526        51.1008612558104         51.100844213535595       51.10082717126073        51.10081012898593        51.100793086711064       51.100776044436316       51.10075900216145        51.10074195988665        51.100724917611785       51.10070787533704        51.10069083306212        51.100695832153065       51.10071360223748        51.10073901658649        51.100772236619434       51.100812774393205       51.10085331216703        51.10089384994086        51.10093438771469        51.100974925488515       51.10101546326234        51.10105600103611        51.10109653880994        51.10113707658377        51.10117761435765        51.10121815213142        51.101258689905194       51.10129922767908        51.101339765452906       51.10131044812351        51.101275464895195       51.101240481666764       51.10120549843839        51.101170515210015       51.10113553198164        51.101100548753266       51.10106556552489        51.10103058229652        51.10099559906814        51.10096061583977        51.10092563261139        51.10089064938302        51.100855666154644       51.10082528829986        51.100803496962726       51.10081498208439        51.100839325559605       51.100874708672166       51.10091009178467        51.10094547489723        51.100980858009734       51.101016241122295       51.101051624234856       51.10108700734742        51.10112239045992        51.10115777357248        51.101193156684985       51.1012285397976         51.10126392291011        51.10129930602261        51.10133468913517        51.101328950356105       51.10129237618446        51.10125580201287        51.101219227841284       51.10118265366964        51.101146079497994       51.101109505326406       51.10107293115476        51.101036356983116       51.10099978281153        51.100963208639826       51.10092663446824        51.10089006029665        51.10085348612495        51.10081691195336        51.10079288650769        51.10077897163296        51.10078128833436        51.10080042946322        51.1008246918463         51.10084895422938        51.10087321661251        51.100897478995535       51.10092174137867        51.10094600376175        51.10097026614483        51.10099452852796        51.10101879091104        51.10104305329412        51.101067315677255       51.10109157806039        51.10111584044341        51.10112294753651        51.101058187399815       51.10099342726318        51.10092866712648        51.10086390698979        51.10079914685315        51.1007343867164         51.10066962657976        51.100604866443064       51.10054010630637        51.10047534616973        51.100410586033036       51.10034582589634        51.100281065759646       51.10021630562295        51.10011836170173        51.10000000000002
[truncated: 21,127,168 more chars]
