# Supplementary material for: Numerical simulation research on thermal insulation performance of composite heat-insulation zone structure in hydrothermal high-temperature mine
Source: Sci Rep. 2024 Jun 18;14:14096. doi: 10.1038/s41598-024-64702-4 (PMC11189482; doi:10.1038/s41598-024-64702-4)
Supplement: Supplementary file 1 — Supplementary Information. [file 41598_2024_64702_MOESM1_ESM.zip › Heat-regulating circle scenario 4-2.xlsx]

## Sheet: Sheet1
0	51.1003	51.0999	51.1	51.1	51.1	51.1	51.1	51.1	51.1	51.1	51.1	51.1	51.1	51.1	51.1	51.1	51.1	51.1	51.1	51.1	51.1	51.1	51.1	51.1	51.1	51.1	51.1	51.1	51.1	51.1	51.1	51.1	51.1	51.1	51.1	51.1	51.1	51.1	51.1	51.1	51.1	51.1	51.1	51.1	51.1	51.1	51.1	51.1	51.1
1	50.9598	50.9932	51.0193	51.0385	51.0531	51.0653	51.0738	51.0812	51.0858	51.0899	51.0941	51.0954	51.0967	51.098	51.0984	51.0988	51.0993	51.0994	51.0996	51.0997	51.0998	51.0999	51.0999	51.0999	51.1	51.1	51.1	51.1	51.1	51.1	51.1	51.1	51.1	51.1	51.1	51.1	51.1	51.1	51.1	51.1	51.1	51.1	51.1	51.1	51.1	51.1	51.1	51.1	51.1
2	50.8163	50.8814	50.9328	50.9711	51.0006	51.0255	51.0431	51.0586	51.0686	51.0775	51.0863	51.0893	51.0922	51.0951	51.0962	51.0972	51.0982	51.0986	51.099	51.0993	51.0995	51.0996	51.0998	51.0998	51.0999	51.0999	51.0999	51.1	51.1	51.1	51.1	51.1	51.1	51.1	51.1	51.1	51.1	51.1	51.1	51.1	51.1	51.1	51.1	51.1	51.1	51.1	51.1	51.1	51.1
3	50.6609	50.7498	50.8229	50.8801	50.9258	50.9655	50.9948	51.0213	51.0392	51.0554	51.0716	51.0773	51.0831	51.0889	51.0912	51.0934	51.0956	51.0966	51.0974	51.0983	51.0987	51.0991	51.0993	51.0995	51.0997	51.0997	51.0998	51.0999	51.0999	51.0999	51.1	51.1	51.1	51.1	51.1	51.1	51.1	51.1	51.1	51.1	51.1	51.1	51.1	51.1	51.1	51.1	51.1	51.1	51.1
4	50.5097	50.6207	50.7141	50.7892	50.8505	50.9044	50.9452	50.9825	51.0084	51.032	51.0556	51.0643	51.0731	51.0818	51.0855	51.089	51.0925	51.0941	51.0955	51.097	51.0977	51.0983	51.0988	51.0991	51.0994	51.0995	51.0996	51.0997	51.0998	51.0999	51.0999	51.0999	51.1	51.1	51.1	51.1	51.1	51.1	51.1	51.1	51.1	51.1	51.1	51.1	51.1	51.1	51.1	51.1	51.1
5	50.3716	50.4992	50.6088	50.6988	50.7735	50.8401	50.8917	50.9393	50.9733	51.0046	51.0358	51.0479	51.06	51.0722	51.0776	51.0827	51.0879	51.0904	51.0926	51.0948	51.096	51.097	51.0978	51.0983	51.0988	51.0991	51.0993	51.0995	51.0996	51.0997	51.0998	51.0998	51.0999	51.0999	51.1	51.1	51.1	51.1	51.1	51.1	51.1	51.1	51.1	51.1	51.1	51.1	51.1	51.1	51.1
6	50.2431	50.3834	50.5061	50.6087	50.6953	50.7734	50.8353	50.893	50.9351	50.9742	51.0132	51.029	51.0448	51.0606	51.068	51.075	51.0821	51.0856	51.0888	51.092	51.0939	51.0953	51.0965	51.0973	51.098	51.0985	51.0989	51.0991	51.0994	51.0995	51.0996	51.0997	51.0998	51.0999	51.0999	51.0999	51.1	51.1	51.1	51.1	51.1	51.1	51.1	51.1	51.1	51.1	51.1	51.1	51.1
7	50.1242	50.2733	50.4058	50.5189	50.6159	50.7044	50.776	50.8433	50.8938	50.9408	50.9878	51.0076	51.0273	51.0471	51.0567	51.0659	51.0751	51.0799	51.0843	51.0886	51.0912	51.0932	51.0949	51.096	51.0971	51.0977	51.0983	51.0987	51.0991	51.0993	51.0994	51.0996	51.0997	51.0998	51.0999	51.0999	51.0999	51.0999	51.1	51.1	51.1	51.1	51.1	51.1	51.1	51.1	51.1	51.1	51.1
8	50.0528	50.2041	50.3398	50.4569	50.5584	50.6515	50.7282	50.8007	50.8561	50.9081	50.96	50.9828	51.0055	51.0282	51.0401	51.0514	51.0628	51.0691	51.075	51.0808	51.0844	51.0874	51.0901	51.0918	51.0936	51.0947	51.0958	51.0965	51.0973	51.0977	51.0981	51.0985	51.0988	51.099	51.0993	51.0994	51.0995	51.0996	51.0997	51.0998	51.0998	51.0998	51.0998	51.0999	51.0999	51.0999	51.1	51.1	51.1
9	49.9917	50.1442	50.282	50.4018	50.5064	50.6031	50.6837	50.7602	50.8198	50.8759	50.9321	50.9575	50.9829	51.0084	51.0224	51.0358	51.0493	51.0572	51.0646	51.072	51.0768	51.0808	51.0845	51.087	51.0895	51.0912	51.0928	51.0939	51.0951	51.0959	51.0965	51.0972	51.0977	51.0981	51.0985	51.0987	51.0989	51.0991	51.0993	51.0994	51.0995	51.0996	51.0996	51.0997	51.0998	51.0998	51.0999	51.0999	51.0999
10	49.9306	50.0844	50.2242	50.3466	50.4545	50.5546	50.6391	50.7198	50.7835	50.8438	50.9041	50.9322	50.9604	50.9885	51.0046	51.0202	51.0358	51.0453	51.0543	51.0632	51.0691	51.0742	51.0788	51.0821	51.0854	51.0877	51.0898	51.0914	51.093	51.0941	51.095	51.0958	51.0966	51.0972	51.0978	51.098	51.0983	51.0986	51.0989	51.0991	51.0993	51.0994	51.0994	51.0995	51.0996	51.0997	51.0998	51.0999	51.0999
11	49.8696	50.0246	50.1663	50.2915	50.4026	50.5062	50.5946	50.6793	50.7472	50.8116	50.8761	50.9069	50.9378	50.9687	50.9869	51.0046	51.0223	51.0334	51.0439	51.0544	51.0615	51.0676	51.0732	51.0773	51.0813	51.0841	51.0868	51.0888	51.0908	51.0922	51.0934	51.0945	51.0955	51.0963	51.097	51.0974	51.0977	51.0981	51.0985	51.0988	51.099	51.0991	51.0992	51.0994	51.0995	51.0996	51.0998	51.0998	51.0998
12	49.8085	49.9648	50.1085	50.2364	50.3507	50.4577	50.55	50.6388	50.7108	50.7795	50.8481	50.8817	50.9153	50.9488	50.9692	50.989	51.0088	51.0215	51.0335	51.0456	51.0538	51.061	51.0676	51.0724	51.0772	51.0806	51.0838	51.0862	51.0887	51.0904	51.0918	51.0932	51.0944	51.0954	51.0963	51.0967	51.0972	51.0976	51.0981	51.0985	51.0987	51.0989	51.099	51.0992	51.0994	51.0995	51.0997	51.0997	51.0998
13	49.7474	49.9049	50.0507	50.1812	50.2987	50.4093	50.5055	50.5984	50.6745	50.7473	50.8201	50.8564	50.8927	50.929	50.9515	50.9734	50.9953	51.0096	51.0232	51.0368	51.0462	51.0544	51.062	51.0675	51.0731	51.0771	51.0808	51.0836	51.0865	51.0886	51.0902	51.0919	51.0933	51.0945	51.0955	51.0961	51.0966	51.0971	51.0977	51.0982	51.0985	51.0987	51.0988	51.099	51.0992	51.0994	51.0996	51.0997	51.0997
14	49.6864	49.8451	49.9928	50.1261	50.2468	50.3608	50.4609	50.5579	50.6382	50.7152	50.7921	50.8311	50.8701	50.9091	50.9338	50.9578	50.9818	50.9977	51.0128	51.028	51.0385	51.0478	51.0564	51.0627	51.069	51.0736	51.0778	51.0811	51.0844	51.0867	51.0886	51.0905	51.0921	51.0935	51.0948	51.0954	51.096	51.0966	51.0973	51.0979	51.0982	51.0984	51.0986	51.0989	51.0991	51.0993	51.0995	51.0996	51.0997
15	49.6381	49.7977	49.9468	50.0818	50.2047	50.321	50.4238	50.5236	50.6068	50.6866	50.7665	50.8075	50.8486	50.8896	50.916	50.9417	50.9674	50.9847	51.0013	51.0178	51.0295	51.0398	51.0494	51.0564	51.0635	51.0688	51.0736	51.0774	51.0812	51.0839	51.0862	51.0884	51.0903	51.092	51.0935	51.0942	51.095	51.0957	51.0965	51.0973	51.0976	51.0979	51.0982	51.0985	51.0988	51.0991	51.0994	51.0995	51.0995
16	49.5982	49.7585	49.9086	50.0448	50.1691	50.287	50.3916	50.4933	50.5785	50.6605	50.7424	50.7851	50.8277	50.8703	50.8981	50.9253	50.9524	50.9711	50.9889	51.0067	51.0195	51.0308	51.0414	51.0493	51.0572	51.0631	51.0686	51.0729	51.0773	51.0805	51.0831	51.0858	51.088	51.09	51.0918	51.0927	51.0936	51.0945	51.0955	51.0965	51.0969	51.0973	51.0976	51.098	51.0984	51.0987	51.0991	51.0992	51.0993
17	49.5584	49.7194	49.8703	50.0078	50.1335	50.253	50.3594	50.463	50.5503	50.6344	50.7184	50.7626	50.8068	50.8509	50.8802	50.9089	50.9375	50.9574	50.9766	50.9957	51.0095	51.0218	51.0334	51.0421	51.0509	51.0575	51.0636	51.0685	51.0734	51.0771	51.0801	51.0831	51.0857	51.088	51.0901	51.0912	51.0923	51.0934	51.0945	51.0956	51.0961	51.0966	51.097	51.0975	51.0979	51.0984	51.0988	51.099	51.0991
18	49.5186	49.6802	49.8321	49.9708	50.0979	50.219	50.3272	50.4327	50.5221	50.6082	50.6944	50.7401	50.7858	50.8316	50.8623	50.8925	50.9226	50.9438	50.9642	50.9846	50.9995	51.0129	51.0254	51.035	51.0446	51.0519	51.0586	51.0641	51.0696	51.0736	51.0771	51.0805	51.0834	51.086	51.0884	51.0896	51.0909	51.0922	51.0935	51.0948	51.0954	51.0959	51.0964	51.097	51.0975	51.098	51.0985	51.0988	51.0989
19	49.4788	49.6411	49.7939	49.9338	50.0624	50.185	50.295	50.4024	50.4939	50.5821	50.6703	50.7176	50.7649	50.8122	50.8445	50.876	50.9076	50.9302	50.9518	50.9735	50.9895	51.0039	51.0174	51.0278	51.0382	51.0462	51.0536	51.0597	51.0657	51.0702	51.074	51.0778	51.0811	51.084	51.0867	51.0881	51.0895	51.091	51.0925	51.094	51.0947	51.0953	51.0959	51.0965	51.0971	51.0977	51.0983	51.0985	51.0987
20	49.439	49.6019	49.7557	49.8967	50.0268	50.151	50.2628	50.3721	50.4657	50.556	50.6463	50.6952	50.744	50.7929	50.8266	50.8596	50.8927	50.9165	50.9395	50.9625	50.9795	50.9949	51.0095	51.0207	51.0319	51.0406	51.0486	51.0552	51.0618	51.0668	51.071	51.0752	51.0788	51.082	51.085	51.0866	51.0882	51.0898	51.0914	51.0931	51.0939	51.0946	51.0953	51.0959	51.0966	51.0973	51.098	51.0983	51.0985
21	49.3991	49.5627	49.7174	49.8597	49.9912	50.117	50.2306	50.3419	50.4374	50.5298	50.6223	50.6727	50.7231	50.7736	50.8087	50.8432	50.8778	50.9029	50.9271	50.9514	50.9695	50.986	51.0015	51.0135	51.0256	51.035	51.0437	51.0508	51.058	51.0634	51.0679	51.0725	51.0765	51.08	51.0832	51.085	51.0868	51.0886	51.0904	51.0923	51.0932	51.0939	51.0947	51.0954	51.0962	51.097	51.0977	51.098	51.0983
22	49.3655	49.5296	49.685	49.8282	49.9607	50.0876	50.2026	50.3154	50.4125	50.5065	50.6005	50.6522	50.7038	50.7555	50.7919	50.8276	50.8633	50.8895	50.9149	50.9402	50.9593	50.9766	50.993	51.0058	51.0186	51.0287	51.038	51.0457	51.0534	51.0592	51.0642	51.0692	51.0735	51.0774	51.0809	51.0829	51.0849	51.0869	51.0889	51.091	51.092	51.0929	51.0937	51.0946	51.0955	51.0963	51.0972	51.0976	51.0978
23	49.3412	49.5055	49.6612	49.8048	49.9379	50.0654	50.1811	50.2945	50.3925	50.4874	50.5822	50.6346	50.687	50.7394	50.7765	50.813	50.8495	50.8765	50.9027	50.9288	50.9486	50.9667	50.9838	50.9973	51.0107	51.0214	51.0313	51.0395	51.0477	51.054	51.0594	51.0648	51.0696	51.0738	51.0777	51.0799	51.0822	51.0844	51.0867	51.089	51.0902	51.0912	51.0922	51.0932	51.0942	51.0952	51.0963	51.0967	51.097
24	49.3169	49.4814	49.6374	49.7815	49.915	50.0431	50.1595	50.2737	50.3725	50.4682	50.564	50.6171	50.6702	50.7233	50.7612	50.7984	50.8357	50.8636	50.8905	50.9174	50.938	50.9568	50.9746	50.9887	51.0029	51.0141	51.0245	51.0333	51.0421	51.0488	51.0546	51.0605	51.0656	51.0702	51.0744	51.0769	51.0794	51.0819	51.0845	51.0871	51.0884	51.0895	51.0907	51.0918	51.093	51.0942	51.0953	51.0959	51.0963
25	49.2926	49.4573	49.6136	49.7581	49.8922	50.0208	50.1379	50.2528	50.3525	50.4491	50.5457	50.5995	50.6533	50.7071	50.7458	50.7839	50.822	50.8506	50.8783	50.906	50.9273	50.9468	50.9654	50.9802	50.995	51.0068	51.0178	51.0271	51.0364	51.0436	51.0499	51.0561	51.0616	51.0666	51.0712	51.0739	51.0767	51.0794	51.0822	51.0851	51.0865	51.0878	51.0892	51.0905	51.0918	51.0931	51.0944	51.095	51.0955
26	49.2683	49.4332	49.5898	49.7347	49.8693	49.9986	50.1163	50.232	50.3325	50.4299	50.5274	50.5819	50.6365	50.691	50.7305	50.7693	50.8082	50.8376	50.8661	50.8946	50.9167	50.9369	50.9562	50.9716	50.9871	50.9995	51.0111	51.0209	51.0307	51.0384	51.0451	51.0517	51.0577	51.063	51.068	51.0709	51.0739	51.0769	51.08	51.0831	51.0847	51.0862	51.0876	51.0891	51.0906	51.092	51.0935	51.0942	51.0947
27	49.244	49.4091	49.5661	49.7114	49.8465	49.9763	50.0948	50.2112	50.3125	50.4108	50.5091	50.5644	50.6196	50.6749	50.7152	50.7548	50.7944	50.8246	50.8539	50.8832	50.906	50.927	50.9469	50.9631	50.9792	50.9922	51.0044	51.0147	51.0251	51.0332	51.0403	51.0474	51.0537	51.0594	51.0647	51.0679	51.0712	51.0744	51.0778	51.0811	51.0829	51.0845	51.0861	51.0877	51.0893	51.091	51.0926	51.0933	51.0939
28	49.2197	49.385	49.5423	49.688	49.8237	49.954	50.0732	50.1903	50.2925	50.3917	50.4908	50.5468	50.6028	50.6587	50.6998	50.7402	50.7806	50.8116	50.8417	50.8718	50.8954	50.917	50.9377	50.9545	50.9713	50.9849	50.9977	51.0085	51.0194	51.028	51.0355	51.043	51.0498	51.0558	51.0615	51.065	51.0684	51.0719	51.0755	51.0792	51.0811	51.0828	51.0846	51.0864	51.0881	51.0899	51.0916	51.0925	51.0932
29	49.1954	49.3609	49.5185	49.6646	49.8008	49.9318	50.0516	50.1695	50.2725	50.3725	50.4726	50.5292	50.5859	50.6426	50.6845	50.7256	50.7669	50.7986	50.8295	50.8604	50.8847	50.9071	50.9285	50.946	50.9634	50.9776	50.9909	51.0023	51.0138	51.0228	51.0307	51.0387	51.0458	51.0522	51.0582	51.062	51.0657	51.0694	51.0733	51.0772	51.0793	51.0812	51.0831	51.085	51.0869	51.0888	51.0907	51.0917	51.0924
30	49.1711	49.3368	49.4947	49.6413	49.778	49.9095	50.03	50.1487	50.2525	50.3534	50.4543	50.5117	50.5691	50.6265	50.6691	50.7111	50.7531	50.7857	50.8173	50.849	50.874	50.8972	50.9193	50.9374	50.9555	50.9703	50.9842	50.9962	51.0081	51.0176	51.026	51.0343	51.0418	51.0486	51.055	51.059	51.063	51.0669	51.071	51.0752	51.0775	51.0795	51.0816	51.0836	51.0857	51.0877	51.0898	51.0908	51.0916
31	49.1468	49.3127	49.4709	49.6179	49.7551	49.8872	50.0085	50.1278	50.2325	50.3342	50.436	50.4941	50.5522	50.6104	50.6538	50.6965	50.7393	50.7727	50.8052	50.8376	50.8634	50.8872	50.9101	50.9288	50.9476	50.963	50.9775	50.99	51.0024	51.0124	51.0212	51.03	51.0379	51.0451	51.0517	51.056	51.0602	51.0645	51.0688	51.0732	51.0756	51.0778	51.08	51.0823	51.0845	51.0867	51.0889	51.09	51.0908
32	49.1225	49.2886	49.4471	49.5945	49.7323	49.865	49.9869	50.107	50.2125	50.3151	50.4177	50.4766	50.5354	50.5942	50.6384	50.682	50.7255	50.7597	50.793	50.8262	50.8527	50.8773	50.9009	50.9203	50.9397	50.9557	50.9708	50.9838	50.9968	51.0072	51.0164	51.0256	51.0339	51.0415	51.0485	51.053	51.0575	51.062	51.0666	51.0713	51.0738	51.0762	51.0785	51.0809	51.0832	51.0856	51.0879	51.0891	51.0901
33	49.0982	49.2645	49.4233	49.5712	49.7094	49.8427	49.9653	50.0861	50.1925	50.296	50.3994	50.459	50.5186	50.5781	50.6231	50.6674	50.7117	50.7467	50.7808	50.8148	50.8421	50.8674	50.8917	50.9117	50.9318	50.9484	50.9641	50.9776	50.9911	51.002	51.0116	51.0212	51.0299	51.0379	51.0453	51.05	51.0547	51.0595	51.0643	51.0693	51.072	51.0745	51.077	51.0795	51.082	51.0845	51.087	51.0883	51.0893
34	49.0739	49.2404	49.3996	49.5478	49.6866	49.8204	49.9438	50.0653	50.1725	50.2768	50.3811	50.4414	50.5017	50.562	50.6077	50.6528	50.698	50.7337	50.7686	50.8034	50.8314	50.8575	50.8825	50.9032	50.9239	50.9411	50.9573	50.9714	50.9854	50.9968	51.0068	51.0169	51.026	51.0343	51.042	51.047	51.052	51.057	51.0621	51.0673	51.0702	51.0728	51.0755	51.0781	51.0808	51.0834	51.0861	51.0874	51.0885
35	49.0496	49.2163	49.3758	49.5245	49.6638	49.7982	49.9222	50.0445	50.1525	50.2577	50.3629	50.4239	50.4849	50.5459	50.5924	50.6383	50.6842	50.7207	50.7564	50.7921	50.8208	50.8475	50.8733	50.8946	50.916	50.9338	50.9506	50.9652	50.9798	50.9916	51.002	51.0125	51.022	51.0307	51.0388	51.044	51.0492	51.0545	51.0599	51.0653	51.0684	51.0712	51.074	51.0768	51.0796	51.0824	51.0852	51.0866	51.0877
36	49.0253	49.1923	49.352	49.5011	49.6409	49.7759	49.9006	50.0236	50.1325	50.2385	50.3446	50.4063	50.468	50.5297	50.577	50.6237	50.6704	50.7078	50.7442	50.7807	50.8101	50.8376	50.864	50.8861	50.9081	50.9265	50.9439	50.959	50.9741	50.9864	50.9973	51.0082	51.018	51.0271	51.0355	51.041	51.0465	51.052	51.0576	51.0634	51.0666	51.0695	51.0725	51.0754	51.0783	51.0813	51.0842	51.0857	51.087
37	49.011	49.1779	49.3377	49.4869	49.6269	49.762	49.8869	50.0102	50.1193	50.2256	50.332	50.3939	50.4559	50.5179	50.5656	50.6126	50.6596	50.6973	50.7341	50.771	50.8008	50.8287	50.8555	50.8779	50.9004	50.9191	50.9369	50.9524	50.9678	50.9804	50.9916	51.0028	51.013	51.0224	51.0311	51.0368	51.0426	51.0483	51.0542	51.0601	51.0635	51.0667	51.0698	51.0729	51.076	51.0792	51.0823	51.0839	51.0852
38	48.9966	49.1636	49.3234	49.4727	49.6128	49.7481	49.8732	49.9967	50.1061	50.2127	50.3193	50.3816	50.4438	50.5061	50.5541	50.6014	50.6488	50.6869	50.7241	50.7613	50.7915	50.8198	50.847	50.8698	50.8926	50.9118	50.9299	50.9457	50.9615	50.9744	50.986	50.9975	51.008	51.0177	51.0267	51.0326	51.0386	51.0446	51.0507	51.0569	51.0605	51.0638	51.0671	51.0704	51.0737	51.077	51.0803	51.0821	51.0835
39	48.9823	49.1492	49.3091	49.4585	49.5987	49.7342	49.8595	49.9832	50.0929	50.1998	50.3067	50.3692	50.4317	50.4943	50.5426	50.5903	50.638	50.6764	50.714	50.7516	50.7822	50.8109	50.8385	50.8617	50.8849	50.9044	50.9229	50.939	50.9552	50.9685	50.9803	50.9922	51.003	51.0129	51.0223	51.0285	51.0347	51.0409	51.0473	51.0537	51.0575	51.061	51.0644	51.0679	51.0714	51.0749	51.0783	51.0802	51.0818
40	48.9679	49.1349	49.2948	49.4443	49.5847	49.7203	49.8458	49.9697	50.0797	50.1869	50.2941	50.3569	50.4197	50.4825	50.5311	50.5791	50.6272	50.666	50.704	50.7419	50.7729	50.802	50.83	50.8535	50.8771	50.897	50.9159	50.9324	50.9489	50.9625	50.9747	50.9869	50.998	51.0082	51.0178	51.0243	51.0307	51.0372	51.0438	51.0505	51.0545	51.0581	51.0618	51.0654	51.0691	51.0727	51.0764	51.0784	51.08
41	48.9536	49.1205	49.2805	49.4301	49.5706	49.7064	49.8321	49.9562	50.0665	50.174	50.2814	50.3445	50.4076	50.4706	50.5196	50.5679	50.6163	50.6556	50.6939	50.7323	50.7636	50.7931	50.8215	50.8454	50.8694	50.8896	50.9089	50.9257	50.9426	50.9565	50.969	50.9815	50.993	51.0035	51.0134	51.0201	51.0268	51.0335	51.0403	51.0473	51.0514	51.0553	51.0591	51.0629	51.0668	51.0706	51.0744	51.0765	51.0783
42	48.9392	49.1062	49.2662	49.4159	49.5565	49.6925	49.8184	49.9428	50.0533	50.1611	50.2688	50.3321	50.3955	50.4588	50.5081	50.5568	50.6055	50.6451	50.6838	50.7226	50.7543	50.7841	50.8129	50.8373	50.8616	50.8822	50.9018	50.9191	50.9363	50.9506	50.9634	50.9762	50.988	50.9988	51.009	51.0159	51.0228	51.0298	51.0369	51.0441	51.0484	51.0524	51.0564	51.0604	51.0644	51.0684	51.0725	51.0747	51.0765
43	48.9248	49.0918	49.2519	49.4017	49.5425	49.6786	49.8047	49.9293	50.0401	50.1481	50.2562	50.3198	50.3834	50.447	50.4966	50.5456	50.5947	50.6347	50.6738	50.7129	50.745	50.7752	50.8044	50.8291	50.8539	50.8749	50.8948	50.9124	50.93	50.9446	50.9577	50.9709	50.9829	50.9941	51.0046	51.0117	51.0189	51.0261	51.0334	51.0409	51.0454	51.0496	51.0537	51.0579	51.0621	51.0663	51.0705	51.0728	51.0748
44	48.9105	49.0775	49.2376	49.3875	49.5284	49.6647	49.791	49.9158	50.0269	50.1352	50.2436	50.3074	50.3713	50.4352	50.4851	50.5345	50.5839	50.6242	50.6637	50.7032	50.7357	50.7663	50.7959	50.821	50.8461	50.8675	50.8878	50.9058	50.9237	50.9386	50.9521	50.9656	50.9779	50.9894	51.0001	51.0075	51.0149	51.0224	51.03	51.0377	51.0424	51.0467	51.0511	51.0554	51.0598	51.0642	51.0685	51.071	51.0731
45	48.8961	49.0632	49.2233	49.3733	49.5144	49.6508	49.7773	49.9023	50.0137	50.1223	50.2309	50.2951	50.3592	50.4233	50.4736	50.5233	50.5731	50.6138	50.6537	50.6935	50.7264	50.7574	50.7874	50.8129	50.8384	50.8601	50.8808	50.8991	50.9174	50.9327	50.9465	50.9602	50.9729	50.9847	50.9957	51.0034	51.011	51.0187	51.0265	51.0345	51.0393	51.0439	51.0484	51.0529	51.0575	51.062	51.0666	51.0692	51.0713
46	48.8818	49.0488	49.209	49.3591	49.5003	49.6369	49.7636	49.8889	50.0005	50.1094	50.2183	50.2827	50.3471	50.4115	50.4622	50.5122	50.5622	50.6033	50.6436	50.6839	50.7172	50.7485	50.7789	50.8047	50.8306	50.8527	50.8738	50.8925	50.9111	50.9267	50.9408	50.9549	50.9679	50.9799	50.9913	50.9992	51.0071	51.015	51.0231	51.0313	51.0363	51.041	51.0457	51.0504	51.0552	51.0599	51.0646	51.0673	51.0696
47	48.8674	49.0345	49.1948	49.3449	49.4862	49.623	49.7499	49.8754	49.9873	50.0965	50.2057	50.2704	50.335	50.3997	50.4507	50.501	50.5514	50.5929	50.6335	50.6742	50.7079	50.7396	50.7704	50.7966	50.8229	50.8454	50.8668	50.8858	50.9048	50.9207	50.9352	50.9496	50.9629	50.9752	50.9869	50.995	51.0031	51.0112	51.0196	51.0281	51.0333	51.0382	51.0431	51.048	51.0528	51.0577	51.0626	51.0655	51.0679
48	48.8531	49.0201	49.1805	49.3307	49.4722	49.609	49.7362	49.8619	49.9741	50.0836	50.193	50.258	50.3229	50.3879	50.4392	50.4899	50.5406	50.5825	50.6235	50.6645	50.6986	50.7307	50.7618	50.7885	50.8151	50.838	50.8598	50.8792	50.8985	50.9148	50.9295	50.9443	50.9579	50.9705	50.9824	50.9908	50.9992	51.0075	51.0161	51.0248	51.0302	51.0353	51.0404	51.0455	51.0505	51.0556	51.0607	51.0636	51.0661
49	48.8387	49.0058	49.1662	49.3165	49.4581	49.5951	49.7225	49.8484	49.9609	50.0707	50.1804	50.2456	50.3108	50.3761	50.4277	50.4787	50.5298	50.572	50.6134	50.6548	50.6893	50.7218	50.7533	50.7803	50.8074	50.8306	50.8528	50.8725	50.8922	50.9088	50.9239	50.9389	50.9528	50.9658	50.978	50.9866	50.9952	51.0038	51.0127	51.0216	51.0272	51.0325	51.0377	51.043	51.0482	51.0535	51.0587	51.0618	51.0644
50	48.8244	48.9914	49.1519	49.3023	49.444	49.5812	49.7088	49.835	49.9477	50.0577	50.1678	50.2333	50.2988	50.3642	50.4162	50.4676	50.519	50.5616	50.6034	50.6451	50.68	50.7129	50.7448	50.7722	50.7996	50.8232	50.8458	50.8659	50.8859	50.9028	50.9182	50.9336	50.9478	50.9611	50.9736	50.9824	50.9913	51.0001	51.0092	51.0184	51.0242	51.0296	51.035	51.0405	51.0459	51.0513	51.0567	51.0599	51.0627
51	48.81	48.9771	49.1376	49.2881	49.43	49.5673	49.6951	49.8215	49.9345	50.0448	50.1552	50.2209	50.2867	50.3524	50.4047	50.4564	50.5082	50.5511	50.5933	50.6355	50.6707	50.704	50.7363	50.7641	50.7919	50.8159	50.8388	50.8592	50.8796	50.8969	50.9126	50.9283	50.9428	50.9564	50.9691	50.9782	50.9873	50.9964	51.0058	51.0152	51.0212	51.0268	51.0324	51.038	51.0436	51.0492	51.0548	51.0581	51.0609
52	48.7956	48.9628	49.1233	49.2739	49.4159	49.5534	49.6814	49.808	49.9213	50.0319	50.1425	50.2086	50.2746	50.3406	50.3932	50.4453	50.4973	50.5407	50.5832	50.6258	50.6614	50.6951	50.7278	50.7559	50.7841	50.8085	50.8318	50.8525	50.8733	50.8909	50.9069	50.923	50.9378	50.9516	50.9647	50.9741	50.9834	50.9927	51.0023	51.012	51.0181	51.0239	51.0297	51.0355	51.0413	51.047	51.0528	51.0562	51.0592
53	48.7813	48.9484	49.109	49.2597	49.4018	49.5395	49.6677	49.7945	49.9081	50.019	50.1299	50.1962	50.2625	50.3288	50.3817	50.4341	50.4865	50.5303	50.5732	50.6161	50.6521	50.6861	50.7193	50.7478	50.7764	50.8011	50.8247	50.8459	50.867	50.8849	50.9013	50.9176	50.9328	50.9469	50.9603	50.9699	50.9794	50.989	50.9988	51.0088	51.0151	51.0211	51.027	51.033	51.0389	51.0449	51.0508	51.0544	51.0575
54	48.7669	48.9341	49.0947	49.2455	49.3878	49.5256	49.654	49.781	49.8949	50.0061	50.1173	50.1838	50.2504	50.317	50.3703	50.423	50.4757	50.5198	50.5631	50.6064	50.6428	50.6772	50.7107	50.7397	50.7686	50.7937	50.8177	50.8392	50.8607	50.879	50.8956	50.9123	50.9278	50.9422	50.9559	50.9657	50.9755	50.9853	50.9954	51.0056	51.0121	51.0182	51.0244	51.0305	51.0366	51.0427	51.0489	51.0526	51.0557
55	48.7526	48.9197	49.0804	49.2313	49.3737	49.5117	49.6403	49.7676	49.8817	49.9932	50.1046	50.1715	50.2383	50.3051	50.3588	50.4118	50.4649	50.5094	50.5531	50.5967	50.6335	50.6683	50.7022	50.7315	50.7609	50.7863	50.8107	50.8326	50.8544	50.873	50.89	50.907	50.9228	50.9375	50.9514	50.9615	50.9716	50.9816	50.9919	51.0024	51.0091	51.0154	51.0217	51.028	51.0343	51.0406	51.0469	51.0507	51.054
56	48.7382	48.9054	49.0661	49.2171	49.3597	49.4978	49.6266	49.7541	49.8685	49.9803	50.092	50.1591	50.2262	50.2933	50.3473	50.4007	50.4541	50.4989	50.543	50.5871	50.6242	50.6594	50.6937	50.7234	50.7531	50.779	50.8037	50.8259	50.8482	50.867	50.8843	50.9017	50.9177	50.9328	50.947	50.9573	50.9676	50.9779	50.9885	50.9992	51.006	51.0125	51.019	51.0255	51.032	51.0385	51.0449	51.0489	51.0522
57	48.7239	48.891	49.0518	49.2029	49.3456	49.4839	49.6129	49.7406	49.8553	49.9673	50.0794	50.1468	50.2141	50.2815	50.3358	50.3895	50.4433	50.4885	50.5329	50.5774	50.6149	50.6505	50.6852	50.7153	50.7453	50.7716	50.7967	50.8193	50.8419	50.8611	50.8787	50.8963	50.9127	50.9281	50.9426	50.9531	50.9637	50.9742	50.985	50.996	51.003	51.0097	51.0163	51.023	51.0297	51.0363	51.043	51.047	51.0505
58	48.7095	48.8767	49.0375	49.1887	49.3315	49.47	49.5992	49.7271	49.8421	49.9544	50.0668	50.1344	50.202	50.2697	50.3243	50.3784	50.4324	50.4781	50.5229	50.5677	50.6056	50.6416	50.6767	50.7071	50.7376	50.7642	50.7897	50.8126	50.8356	50.8551	50.8731	50.891	50.9077	50.9234	50.9382	50.949	50.9597	50.9705	50.9816	50.9928	51	51.0068	51.0137	51.0205	51.0273	51.0342	51.041	51.0452	51.0488
59	48.6952	48.8623	49.0232	49.1745	49.3175	49.4561	49.5855	49.7137	49.8289	49.9415	50.0541	50.122	50.1899	50.2579	50.3128	50.3672	50.4216	50.4676	50.5128	50.558	50.5963	50.6327	50.6682	50.699	50.7298	50.7568	50.7827	50.806	50.8293	50.8491	50.8674	50.8857	50.9027	50.9186	50.9337	50.9448	50.9558	50.9668	50.9781	50.9895	50.997	51.004	51.011	51.018	51.025	51.032	51.039	51.0433	51.047
60	48.6808	48.848	49.0089	49.1603	49.3034	49.4422	49.5718	49.7002	49.8157	49.9286	50.0415	50.1097	50.1779	50.246	50.3013	50.356	50.4108	50.4572	50.5028	50.5483	50.587	50.6238	50.6596	50.6909	50.7221	50.7495	50.7757	50.7993	50.823	50.8432	50.8618	50.8804	50.8977	50.9139	50.9293	50.9406	50.9518	50.9631	50.9746	50.9863	50.9939	51.0011	51.0083	51.0155	51.0227	51.0299	51.0371	51.0415	51.0453
61	48.6665	48.8337	48.9946	49.1461	49.2893	49.4283	49.5581	49.6867	49.8025	49.9157	50.0289	50.0973	50.1658	50.2342	50.2898	50.3449	50.4	50.4467	50.4927	50.5387	50.5777	50.6149	50.6511	50.6827	50.7143	50.7421	50.7687	50.7927	50.8167	50.8372	50.8561	50.875	50.8927	50.9092	50.9249	50.9364	50.9479	50.9594	50.9712	50.9831	50.9909	50.9983	51.0056	51.013	51.0204	51.0277	51.0351	51.0396	51.0436
62	48.6521	48.8193	48.9804	49.1319	49.2753	49.4144	49.5444	49.6732	49.7893	49.9028	50.0163	50.085	50.1537	50.2224	50.2783	50.3337	50.3892	50.4363	50.4826	50.529	50.5684	50.606	50.6426	50.6746	50.7066	50.7347	50.7617	50.786	50.8104	50.8312	50.8505	50.8697	50.8876	50.9045	50.9205	50.9322	50.9439	50.9557	50.9677	50.9799	50.9879	50.9954	51.003	51.0105	51.0181	51.0256	51.0332	51.0378	51.0418
63	48.6377	48.805	48.9661	49.1177	49.2612	49.4005	49.5307	49.6597	49.7761	49.8899	50.0036	50.0726	50.1416	50.2106	50.2669	50.3226	50.3784	50.4259	50.4726	50.5193	50.5591	50.5971	50.6341	50.6665	50.6988	50.7273	50.7547	50.7794	50.8041	50.8253	50.8448	50.8644	50.8826	50.8998	50.916	50.928	50.94	50.952	50.9643	50.9767	50.9849	50.9926	51.0003	51.008	51.0157	51.0235	51.0312	51.036	51.0401
64	48.6234	48.7906	48.9518	49.1035	49.2472	49.3866	49.517	49.6463	49.7629	49.8769	49.991	50.0602	50.1295	50.1988	50.2554	50.3114	50.3675	50.4154	50.4625	50.5096	50.5498	50.5881	50.6256	50.6583	50.6911	50.7199	50.7476	50.7727	50.7978	50.8193	50.8392	50.8591	50.8776	50.8951	50.9116	50.9238	50.9361	50.9483	50.9608	50.9735	50.9818	50.9897	50.9976	51.0055	51.0134	51.0213	51.0292	51.0341	51.0384
65	48.6102	48.7775	48.9387	49.0905	49.2342	49.3738	49.5044	49.6338	49.7507	49.865	49.9793	50.0488	50.1182	50.1877	50.2446	50.301	50.3574	50.4056	50.453	50.5005	50.541	50.5797	50.6174	50.6506	50.6837	50.7128	50.7409	50.7662	50.7916	50.8135	50.8336	50.8538	50.8726	50.8904	50.9072	50.9196	50.9321	50.9445	50.9573	50.9702	50.9787	50.9868	50.9948	51.0029	51.011	51.019	51.0271	51.0321	51.0365
66	48.6019	48.7691	48.9302	49.0821	49.2258	49.3654	49.496	49.6255	49.7424	49.8568	49.9712	50.0408	50.1103	50.1799	50.2369	50.2934	50.3499	50.3983	50.4458	50.4934	50.5341	50.573	50.6109	50.6442	50.6774	50.7068	50.735	50.7606	50.7861	50.8081	50.8285	50.8488	50.8678	50.8857	50.9027	50.9153	50.9279	50.9405	50.9535	50.9665	50.9752	50.9834	50.9916	50.9998	51.008	51.0162	51.0244	51.0295	51.034
67	48.5935	48.7607	48.9218	49.0737	49.2174	49.357	49.4877	49.6172	49.7342	49.8487	49.9631	50.0328	50.1024	50.1721	50.2292	50.2858	50.3424	50.3909	50.4387	50.4864	50.5273	50.5662	50.6043	50.6378	50.6712	50.7008	50.7292	50.7549	50.7806	50.8028	50.8233	50.8439	50.863	50.8811	50.8983	50.911	50.9238	50.9366	50.9496	50.9629	50.9717	50.98	50.9883	50.9967	51.005	51.0134	51.0217	51.0269	51.0315
68	48.5851	48.7523	48.9134	49.0652	49.209	49.3486	49.4793	49.6089	49.726	49.8405	49.955	50.0248	50.0945	50.1642	50.2215	50.2782	50.335	50.3836	50.4315	50.4793	50.5204	50.5595	50.5978	50.6314	50.665	50.6947	50.7233	50.7492	50.7751	50.7975	50.8182	50.8389	50.8583	50.8765	50.8938	50.9067	50.9197	50.9326	50.9458	50.9592	50.9682	50.9766	50.9851	50.9936	51.0021	51.0105	51.019	51.0243	51.029
69	48.5768	48.7439	48.905	49.0568	49.2006	49.3402	49.471	49.6006	49.7178	49.8324	49.947	50.0168	50.0866	50.1564	50.2138	50.2706	50.3275	50.3763	50.4243	50.4723	50.5135	50.5528	50.5912	50.625	50.6588	50.6887	50.7174	50.7435	50.7696	50.7922	50.813	50.8339	50.8535	50.8719	50.8894	50.9024	50.9155	50.9286	50.942	50.9556	50.9646	50.9732	50.9819	50.9905	50.9991	51.0077	51.0163	51.0218	51.0265
70	48.5684	48.7355	48.8966	49.0484	49.1922	49.3318	49.4627	49.5923	49.7095	49.8242	49.9389	50.0088	50.0787	50.1486	50.2061	50.263	50.32	50.3689	50.4171	50.4653	50.5066	50.5461	50.5847	50.6186	50.6526	50.6827	50.7116	50.7379	50.7641	50.7869	50.8079	50.8289	50.8487	50.8672	50.8849	50.8981	50.9114	50.9246	50.9382	50.9519	50.9611	50.9699	50.9786	50.9874	50.9961	51.0049	51.0136	51.0192	51.0241
71	48.56	48.7271	48.8881	49.04	49.1838	49.3234	49.4543	49.584	49.7013	49.816	49.9308	50.0008	50.0708	50.1407	50.1983	50.2554	50.3125	50.3616	50.4099	50.4582	50.4997	50.5394	50.5781	50.6123	50.6464	50.6766	50.7057	50.7322	50.7586	50.7815	50.8028	50.824	50.8439	50.8626	50.8805	50.8939	50.9072	50.9206	50.9343	50.9482	50.9576	50.9665	50.9754	50.9842	50.9931	51.002	51.0109	51.0166	51.0216
72	48.5517	48.7187	48.8797	49.0316	49.1754	49.3151	49.446	49.5757	49.6931	49.8079	49.9227	49.9928	50.0628	50.1329	50.1906	50.2478	50.305	50.3543	50.4027	50.4512	50.4928	50.5326	50.5716	50.6059	50.6402	50.6706	50.6999	50.7265	50.7531	50.7762	50.7976	50.819	50.8391	50.858	50.876	50.8896	50.9031	50.9166	50.9305	50.9446	50.9541	50.9631	50.9721	50.9811	50.9902	50.9992	51.0082	51.014	51.0191
73	48.5433	48.7103	48.8713	49.0231	49.167	49.3067	49.4376	49.5674	49.6848	49.7997	49.9146	49.9848	50.0549	50.1251	50.1829	50.2402	50.2976	50.3469	50.3955	50.4441	50.486	50.5259	50.565	50.5995	50.634	50.6646	50.694	50.7208	50.7476	50.7709	50.7925	50.814	50.8343	50.8534	50.8716	50.8853	50.899	50.9127	50.9267	50.9409	50.9505	50.9597	50.9689	50.978	50.9872	50.9963	51.0055	51.0114	51.0166
74	48.5349	48.7019	48.8629	49.0147	49.1586	49.2983	49.4293	49.5591	49.6766	49.7916	49.9066	49.9768	50.047	50.1172	50.1752	50.2326	50.2901	50.3396	50.3883	50.4371	50.4791	50.5192	50.5585	50.5931	50.6278	50.6586	50.6882	50.7152	50.7421	50.7656	50.7873	50.8091	50.8295	50.8487	50.8671	50.881	50.8948	50.9087	50.9229	50.9373	50.947	50.9563	50.9656	50.9749	50.9842	50.9935	51.0028	51.0088	51.0141
75	48.5266	48.6935	48.8545	49.0063	49.1502	49.2899	49.4209	49.5508	49.6684	49.7834	49.8985	49.9688	50.0391	50.1094	50.1675	50.225	50.2826	50.3322	50.3812	50.4301	50.4722	50.5125	50.5519	50.5867	50.6216	50.6525	50.6823	50.7095	50.7366	50.7602	50.7822	50.8041	50.8247	50.8441	50.8626	50.8767	50.8907	50.9047	50.9191	50.9336	50.9435	50.9529	50.9624	50.9718	50.9812	50.9907	51.0001	51.0062	51.0116
76	48.5182	48.6851	48.846	48.9979	49.1417	49.2815	49.4126	49.5425	49.6602	49.7753	49.8904	49.9608	50.0312	50.1016	50.1598	50.2174	50.2751	50.3249	50.374	50.423	50.4653	50.5058	50.5454	50.5804	50.6154	50.6465	50.6765	50.7038	50.7311	50.7549	50.777	50.7991	50.8199	50.8395	50.8582	50.8724	50.8865	50.9007	50.9152	50.9299	50.94	50.9496	50.9591	50.9687	50.9783	50.9878	50.9974	51.0036	51.0091
77	48.5098	48.6767	48.8376	48.9895	49.1333	49.2731	49.4042	49.5343	49.6519	49.7671	49.8823	49.9528	50.0233	50.0937	50.1521	50.2098	50.2676	50.3176	50.3668	50.416	50.4584	50.499	50.5388	50.574	50.6092	50.6405	50.6706	50.6981	50.7256	50.7496	50.7719	50.7941	50.8151	50.8349	50.8537	50.8681	50.8824	50.8967	50.9114	50.9263	50.9365	50.9462	50.9559	50.9656	50.9753	50.985	50.9947	51.001	51.0067
78	48.5014	48.6683	48.8292	48.981	49.1249	49.2647	49.3959	49.526	49.6437	49.759	49.8742	49.9448	50.0154	50.0859	50.1443	50.2022	50.2602	50.3102	50.3596	50.4089	50.4515	50.4923	50.5323	50.5676	50.6029	50.6344	50.6648	50.6924	50.7201	50.7443	50.7667	50.7892	50.8103	50.8302	50.8493	50.8638	50.8783	50.8927	50.9076	50.9226	50.9329	50.9428	50.9526	50.9625	50.9723	50.9821	50.992	50.9984	51.0042
79	48.4931	48.6599	48.8208	48.9726	49.1165	49.2564	49.3876	49.5177	49.6355	49.7508	49.8662	49.9368	50.0074	50.0781	50.1366	50.1946	50.2527	50.3029	50.3524	50.4019	50.4447	50.4856	50.5257	50.5612	50.5967	50.6284	50.6589	50.6868	50.7146	50.7389	50.7616	50.7842	50.8055	50.8256	50.8448	50.8595	50.8741	50.8888	50.9038	50.919	50.9294	50.9394	50.9494	50.9594	50.9693	50.9793	50.9893	50.9959	51.0017
80	48.4847	48.6515	48.8124	48.9642	49.1081	49.248	49.3792	49.5094	49.6272	49.7427	49.8581	49.9288	49.9995	50.0702	50.1289	50.187	50.2452	50.2956	50.3452	50.3949	50.4378	50.4789	50.5192	50.5548	50.5905	50.6224	50.653	50.6811	50.7091	50.7336	50.7564	50.7792	50.8007	50.821	50.8404	50.8552	50.87	50.8848	50.9	50.9153	50.9259	50.936	50.9461	50.9562	50.9664	50.9765	50.9866	50.9933	50.9992
81	48.4763	48.6431	48.804	48.9558	49.0997	49.2396	49.3709	49.5011	49.619	49.7345	49.85	49.9208	49.9916	50.0624	50.1212	50.1794	50.2377	50.2882	50.338	50.3878	50.4309	50.4722	50.5126	50.5485	50.5843	50.6163	50.6472	50.6754	50.7036	50.7283	50.7513	50.7743	50.7959	50.8164	50.8359	50.8509	50.8658	50.8808	50.8961	50.9117	50.9224	50.9326	50.9429	50.9531	50.9634	50.9736	50.9839	50.9907	50.9967
82	48.468	48.6347	48.7955	48.9474	49.0913	49.2312	49.3625	49.4928	49.6108	49.7263	49.8419	49.9128	49.9837	50.0546	50.1135	50.1718	50.2302	50.2809	50.3308	50.3808	50.424	50.4654	50.5061	50.5421	50.5781	50.6103	50.6413	50.6697	50.6981	50.723	50.7461	50.7693	50.7911	50.8117	50.8315	50.8466	50.8617	50.8768	50.8923	50.908	50.9189	50.9293	50.9396	50.95	50.9604	50.9708	50.9812	50.9881	50.9942
83	48.4596	48.6263	48.7871	48.9389	49.0829	49.2228	49.3542	49.4845	49.6026	49.7182	49.8338	49.9048	49.9758	50.0467	50.1058	50.1642	50.2228	50.2736	50.3236	50.3737	50.4171	50.4587	50.4995	50.5357	50.5719	50.6043	50.6355	50.6641	50.6926	50.7177	50.741	50.7643	50.7863	50.8071	50.827	50.8423	50.8576	50.8728	50.8885	50.9043	50.9153	50.9259	50.9364	50.9469	50.9574	50.968	50.9785	50.9855	50.9918
84	48.4512	48.6179	48.7787	48.9305	49.0745	49.2144	49.3458	49.4762	49.5943	49.71	49.8258	49.8968	49.9679	50.0389	50.098	50.1566	50.2153	50.2662	50.3165	50.3667	50.4102	50.452	50.4929	50.5293	50.5657	50.5982	50.6296	50.6584	50.6871	50.7123	50.7358	50.7593	50.7815	50.8025	50.8226	50.838	50.8534	50.8689	50.8847	50.9007	50.9118	50.9225	50.9331	50.9438	50.9545	50.9651	50.9758	50.9829	50.9893
85	48.4429	48.6095	48.7703	48.9221	49.0661	49.206	49.3375	49.4679	49.5861	49.7019	49.8177	49.8888	49.9599	50.0311	50.0903	50.149	50.2078	50.2589	50.3093	50.3597	50.4034	50.4453	50.4864	50.5229	50.5595	50.5922	50.6238	50.6527	50.6816	50.707	50.7307	50.7544	50.7767	50.7979	50.8181	50.8337	50.8493	50.8649	50.8808	50.897	50.9083	50.9191	50.9299	50.9407	50.9515	50.9623	50.9731	50.9803	50.9868
86	48.4345	48.6011	48.7619	48.9137	49.0577	49.1977	49.3291	49.4596	49.5779	49.6937	49.8096	49.8808	49.952	50.0233	50.0826	50.1414	50.2003	50.2516	50.3021	50.3526	50.3965	50.4386	50.4798	50.5166	50.5533	50.5862	50.6179	50.647	50.6761	50.7017	50.7255	50.7494	50.7719	50.7932	50.8136	50.8294	50.8451	50.8609	50.877	50.8934	50.9048	50.9157	50.9266	50.9376	50.9485	50.9594	50.9704	50.9777	50.9843
87	48.4261	48.5927	48.7534	48.9053	49.0493	49.1893	49.3208	49.4513	49.5696	49.6856	49.8015	49.8728	49.9441	50.0154	50.0749	50.1338	50.1928	50.2442	50.2949	50.3456	50.3896	50.4318	50.4733	50.5102	50.5471	50.5801	50.6121	50.6414	50.6706	50.6964	50.7204	50.7444	50.7671	50.7886	50.8092	50.8251	50.841	50.8569	50.8732	50.8897	50.9013	50.9123	50.9234	50.9345	50.9455	50.9566	50.9677	50.9751	50.9818
88	48.4178	48.5843	48.745	48.8968	49.0409	49.1809	49.3125	49.443	49.5614	49.6774	49.7934	49.8648	49.9362	50.0076	50.0672	50.1262	50.1854	50.2369	50.2877	50.3385	50.3827	50.4251	50.4667	50.5038	50.5409	50.5741	50.6062	50.6357	50.6651	50.691	50.7152	50.7395	50.7623	50.784	50.8047	50.8208	50.8369	50.8529	50.8694	50.886	50.8977	50.9089	50.9202	50.9314	50.9426	50.9538	50.965	50.9725	50.9793
89	48.4094	48.5759	48.7366	48.8884	49.0324	49.1725	49.3041	49.4347	49.5532	49.6693	49.7854	49.8568	49.9283	49.9998	50.0595	50.1186	50.1779	50.2296	50.2805	50.3315	50.3758	50.4184	50.4602	50.4974	50.5346	50.5681	50.6004	50.63	50.6596	50.6857	50.7101	50.7345	50.7575	50.7794	50.8003	50.8165	50.8327	50.8489	50.8656	50.8824	50.8942	50.9056	50.9169	50.9282	50.9396	50.9509	50.9623	50.97	50.9768
90	48.401	48.5675	48.7282	48.88	49.024	49.1641	49.2958	49.4264	49.545	49.6611	49.7773	49.8488	49.9204	49.9919	50.0517	50.1111	50.1704	50.2222	50.2733	50.3244	50.369	50.4117	50.4536	50.491	50.5284	50.562	50.5945	50.6243	50.6542	50.6804	50.705	50.7295	50.7527	50.7747	50.7958	50.8122	50.8286	50.845	50.8617	50.8787	50.8907	50.9022	50.9137	50.9251	50.9366	50.9481	50.9596	50.9674	50.9744
91	48.3927	48.5591	48.7198	48.8716	49.0156	49.1557	49.2874	49.4181	49.5367	49.653	49.7692	49.8408	49.9125	49.9841	50.044	50.1035	50.1629	50.2149	50.2661	50.3174	50.3621	50.405	50.4471	50.4847	50.5222	50.556	50.5886	50.6186	50.6487	50.6751	50.6998	50.7245	50.7479	50.7701	50.7914	50.8079	50.8244	50.841	50.8579	50.8751	50.8872	50.8988	50.9104	50.922	50.9336	50.9453	50.9569	50.9648	50.9719
92	48.3843	48.5507	48.7113	48.8631	49.0072	49.1473	49.2791	49.4098	49.5285	49.6448	49.7611	49.8328	49.9045	49.9763	50.0363	50.0959	50.1554	50.2075	50.259	50.3104	50.3552	50.3982	50.4405	50.4783	50.516	50.55	50.5828	50.613	50.6432	50.6698	50.6947	50.7196	50.7431	50.7655	50.7869	50.8036	50.8203	50.837	50.8541	50.8714	50.8837	50.8954	50.9072	50.9189	50.9307	50.9424	50.9542	50.9622	50.9694
93	48.3759	48.5423	48.7029	48.8547	48.9988	49.139	49.2707	49.4015	49.5203	49.6367	49.753	49.8248	49.8966	49.9684	50.0286	50.0883	50.148	50.2002	50.2518	50.3033	50.3483	50.3915	50.434	50.4719	50.5098	50.544	50.5769	50.6073	50.6377	50.6644	50.6895	50.7146	50.7383	50.7609	50.7825	50.7993	50.8162	50.833	50.8503	50.8677	50.8801	50.892	50.9039	50.9158	50.9277	50.9396	50.9515	50.9596	50.9669
94	48.3676	48.5339	48.6945	48.8463	48.9904	49.1306	49.2624	49.3932	49.512	49.6285	49.745	49.8168	49.8887	49.9606	50.0209	50.0807	50.1405	50.1929	50.2446	50.2963	50.3414	50.3848	50.4274	50.4655	50.5036	50.5379	50.5711	50.6016	50.6322	50.6591	50.6844	50.7096	50.7335	50.7562	50.778	50.795	50.812	50.829	50.8464	50.8641	50.8766	50.8886	50.9007	50.9127	50.9247	50.9367	50.9488	50.957	50.9644
95	48.3592	48.5255	48.6861	48.8379	48.982	49.1222	49.254	49.3849	49.5038	49.6203	49.7369	49.8088	49.8808	49.9528	50.0132	50.0731	50.133	50.1855	50.2374	50.2892	50.3345	50.3781	50.4209	50.4591	50.4974	50.5319	50.5652	50.5959	50.6267	50.6538	50.6792	50.7046	50.7287	50.7516	50.7736	50.7907	50.8079	50.825	50.8426	50.8604	50.8731	50.8853	50.8974	50.9096	50.9217	50.9339	50.9461	50.9544	50.9619
96	48.3508	48.5171	48.6777	48.8295	48.9736	49.1138	49.2457	49.3766	49.4956	49.6122	49.7288	49.8008	49.8729	49.9449	50.0055	50.0655	50.1255	50.1782	50.2302	50.2822	50.3277	50.3714	50.4143	50.4528	50.4912	50.5259	50.5594	50.5903	50.6212	50.6485	50.6741	50.6997	50.7239	50.747	50.7691	50.7864	50.8037	50.8211	50.8388	50.8568	50.8696	50.8819	50.8942	50.9065	50.9188	50.9311	50.9434	50.9518	50.9595
97	48.3425	48.5087	48.6693	48.821	48.9652	49.1054	49.2373	49.3683	49.4873	49.604	49.7207	49.7928	49.865	49.9371	49.9977	50.0579	50.118	50.1709	50.223	50.2752	50.3208	50.3646	50.4078	50.4464	50.485	50.5198	50.5535	50.5846	50.6157	50.6431	50.6689	50.6947	50.7191	50.7424	50.7646	50.7821	50.7996	50.8171	50.835	50.8531	50.8661	50.8785	50.8909	50.9034	50.9158	50.9282	50.9407	50.9492	50.957
98	48.3341	48.5003	48.6608	48.8126	48.9568	49.097	49.229	49.36	49.4791	49.5959	49.7126	49.7848	49.8571	49.9293	49.99	50.0503	50.1106	50.1635	50.2158	50.2681	50.3139	50.3579	50.4012	50.44	50.4788	50.5138	50.5477	50.5789	50.6102	50.6378	50.6638	50.6897	50.7143	50.7377	50.7602	50.7778	50.7955	50.8131	50.8312	50.8494	50.8625	50.8751	50.8877	50.9002	50.9128	50.9254	50.938	50.9466	50.9545
99	48.3257	48.4919	48.6524	48.8042	48.9484	49.0886	49.2207	49.3517	49.4709	49.5877	49.7046	49.7769	49.8491	49.9214	49.9823	50.0427	50.1031	50.1562	50.2086	50.2611	50.307	50.3512	50.3947	50.4336	50.4726	50.5078	50.5418	50.5732	50.6047	50.6325	50.6586	50.6848	50.7095	50.7331	50.7557	50.7735	50.7913	50.8091	50.8273	50.8458	50.859	50.8717	50.8844	50.8971	50.9098	50.9225	50.9353	50.9441	50.952
100	48.3174	48.4835	48.644	48.7958	48.94	49.0803	49.2123	49.3434	49.4627	49.5796	49.6965	49.7689	49.8412	49.9136	49.9746	50.0351	50.0956	50.1489	50.2015	50.254	50.3001	50.3445	50.3881	50.4272	50.4664	50.5017	50.536	50.5676	50.5992	50.6272	50.6535	50.6798	50.7047	50.7285	50.7513	50.7692	50.7872	50.8051	50.8235	50.8421	50.8555	50.8683	50.8812	50.894	50.9069	50.9197	50.9325	50.9415	50.9495
101	48.309	48.4751	48.6356	48.7874	48.9316	49.0719	49.204	49.3351	49.4544	49.5714	49.6884	49.7609	49.8333	49.9058	49.9669	50.0275	50.0881	50.1415	50.1943	50.247	50.2932	50.3378	50.3815	50.4208	50.4601	50.4957	50.5301	50.5619	50.5937	50.6218	50.6483	50.6748	50.6999	50.7239	50.7468	50.7649	50.783	50.8011	50.8197	50.8385	50.852	50.865	50.8779	50.8909	50.9039	50.9169	50.9298	50.9389	50.947
102	48.3006	48.4667	48.6272	48.7789	48.9232	49.0635	49.1956	49.3268	49.4462	49.5633	49.6803	49.7529	49.8254	49.8979	49.9592	50.0199	50.0807	50.1342	50.1871	50.24	50.2864	50.331	50.375	50.4145	50.4539	50.4897	50.5242	50.5562	50.5882	50.6165	50.6432	50.6698	50.6951	50.7192	50.7424	50.7606	50.7789	50.7972	50.8159	50.8348	50.8485	50.8616	50.8747	50.8878	50.9009	50.914	50.9271	50.9363	50.9445
103	48.2923	48.4583	48.6187	48.7705	48.9147	49.0551	49.1873	49.3185	49.438	49.5551	49.6722	49.7449	49.8175	49.8901	49.9514	50.0123	50.0732	50.1269	50.1799	50.2329	50.2795	50.3243	50.3684	50.4081	50.4477	50.4836	50.5184	50.5505	50.5827	50.6112	50.638	50.6649	50.6903	50.7146	50.7379	50.7563	50.7748	50.7932	50.8121	50.8312	50.8449	50.8582	50.8714	50.8847	50.8979	50.9112	50.9244	50.9337	50.9421
104	48.2839	48.4499	48.6103	48.7621	48.9063	49.0467	49.1789	49.3102	49.4297	49.547	49.6642	49.7369	49.8096	49.8823	49.9437	50.0047	50.0657	50.1195	50.1727	50.2259	50.2726	50.3176	50.3619	50.4017	50.4415	50.4776	50.5125	50.5449	50.5772	50.6059	50.6329	50.6599	50.6855	50.71	50.7335	50.752	50.7706	50.7892	50.8082	50.8275	50.8414	50.8548	50.8682	50.8816	50.895	50.9084	50.9217	50.9311	50.9396
105	48.2755	48.4415	48.6019	48.7537	48.8979	49.0383	49.1706	49.3019	49.4215	49.5388	49.6561	49.7289	49.8017	49.8744	49.936	49.9971	50.0582	50.1122	50.1655	50.2188	50.2657	50.3109	50.3553	50.3953	50.4353	50.4716	50.5067	50.5392	50.5717	50.6006	50.6277	50.6549	50.6807	50.7054	50.729	50.7477	50.7665	50.7852	50.8044	50.8238	50.8379	50.8514	50.8649	50.8785	50.892	50.9055	50.919	50.9285	50.9371
106	48.2672	48.4331	48.5935	48.7453	48.8895	49.03	49.1622	49.2936	49.4133	49.5306	49.648	49.7209	49.7937	49.8666	49.9283	49.9895	50.0507	50.1049	50.1583	50.2118	50.2588	50.3042	50.3488	50.3889	50.4291	50.4655	50.5008	50.5335	50.5662	50.5952	50.6226	50.65	50.6759	50.7007	50.7246	50.7434	50.7623	50.7812	50.8006	50.8202	50.8344	50.848	50.8617	50.8754	50.889	50.9027	50.9163	50.9259	50.9346
107	48.2588	48.4247	48.5851	48.7368	48.8811	49.0216	49.1539	49.2853	49.4051	49.5225	49.6399	49.7129	49.7858	49.8588	49.9206	49.9819	50.0433	50.0975	50.1511	50.2048	50.2519	50.2974	50.3422	50.3826	50.4229	50.4595	50.495	50.5278	50.5607	50.5899	50.6174	50.645	50.6711	50.6961	50.7201	50.7392	50.7582	50.7773	50.7968	50.8165	50.8309	50.8447	50.8585	50.8722	50.886	50.8998	50.9136	50.9233	50.9321
108	48.2504	48.4163	48.5766	48.7284	48.8727	49.0132	49.1456	49.277	49.3968	49.5143	49.6318	49.7049	49.7779	49.8509	49.9129	49.9743	50.0358	50.0902	50.1439	50.1977	50.2451	50.2907	50.3357	50.3762	50.4167	50.4535	50.4891	50.5221	50.5552	50.5846	50.6123	50.64	50.6663	50.6915	50.7156	50.7349	50.7541	50.7733	50.7929	50.8129	50.8273	50.8413	50.8552	50.8691	50.8831	50.897	50.9109	50.9207	50.9296
109	48.242	48.4079	48.5682	48.72	48.8643	49.0048	49.1372	49.2687	49.3886	49.5062	49.6238	49.6969	49.77	49.8431	49.9051	49.9667	50.0283	50.0829	50.1368	50.1907	50.2382	50.284	50.3291	50.3698	50.4105	50.4474	50.4833	50.5165	50.5497	50.5793	50.6072	50.635	50.6615	50.6869	50.7112	50.7306	50.7499	50.7693	50.7891	50.8092	50.8238	50.8379	50.852	50.866	50.8801	50.8942	50.9082	50.9182	50.9272
110	48.2337	48.3995	48.5598	48.7116	48.8559	48.9964	49.1289	49.2604	49.3804	49.498	49.6157	49.6889	49.7621	49.8353	49.8974	49.9591	50.0208	50.0755	50.1296	50.1836	50.2313	50.2773	50.3226	50.3634	50.4043	50.4414	50.4774	50.5108	50.5442	50.5739	50.602	50.6301	50.6567	50.6822	50.7067	50.7263	50.7458	50.7653	50.7853	50.8055	50.8203	50.8345	50.8487	50.8629	50.8771	50.8913	50.9055	50.9156	50.9247
111	48.2253	48.3911	48.5514	48.7032	48.8475	48.988	49.1205	49.2521	49.3721	49.4899	49.6076	49.6809	49.7542	49.8274	49.8897	49.9515	50.0133	50.0682	50.1224	50.1766	50.2244	50.2706	50.316	50.357	50.3981	50.4354	50.4716	50.5051	50.5387	50.5686	50.5969	50.6251	50.6519	50.6776	50.7023	50.722	50.7416	50.7613	50.7815	50.8019	50.8168	50.8311	50.8455	50.8598	50.8741	50.8885	50.9028	50.913	50.9222
112	48.2169	48.3827	48.543	48.6947	48.8391	48.9796	49.1122	49.2438	49.3639	49.4817	49.5995	49.6729	49.7463	49.8196	49.882	49.9439	50.0059	50.0608	50.1152	50.1695	50.2175	50.2638	50.3095	50.3507	50.3919	50.4293	50.4657	50.4994	50.5332	50.5633	50.5917	50.6201	50.6471	50.673	50.6978	50.7177	50.7375	50.7573	50.7777	50.7982	50.8133	50.8277	50.8422	50.8567	50.8712	50.8856	50.9001	50.9104	50.9197
113	48.2086	48.3743	48.5346	48.6863	48.8307	48.9713	49.1038	49.2355	49.3557	49.4736	49.5914	49.6649	49.7383	49.8118	49.8743	49.9363	49.9984	50.0535	50.108	50.1625	50.2107	50.2571	50.3029	50.3443	50.3856	50.4233	50.4598	50.4938	50.5277	50.558	50.5866	50.6152	50.6423	50.6684	50.6934	50.7134	50.7334	50.7534	50.7738	50.7946	50.8097	50.8244	50.839	50.8536	50.8682	50.8828	50.8974	50.9078	50.9172
114	48.2002	48.3659	48.5261	48.6779	48.8223	48.9629	49.0955	49.2272	49.3475	49.4654	49.5834	49.6569	49.7304	49.804	49.8666	49.9287	49.9909	50.0462	50.1008	50.1555	50.2038	50.2504	50.2964	50.3379	50.3794	50.4173	50.454	50.4881	50.5222	50.5526	50.5814	50.6102	50.6375	50.6637	50.6889	50.7091	50.7292	50.7494	50.77	50.7909	50.8062	50.821	50.8357	50.8505	50.8652	50.88	50.8947	50.9052	50.9147
115	48.1918	48.3575	48.5177	48.6695	48.8139	48.9545	49.0871	49.2189	49.3392	49.4573	49.5753	49.6489	49.7225	49.7961	49.8589	49.9211	49.9834	50.0388	50.0936	50.1484	50.1969	50.2437	50.2898	50.3315	50.3732	50.4113	50.4481	50.4824	50.5167	50.5473	50.5763	50.6052	50.6327	50.6591	50.6845	50.7048	50.7251	50.7454	50.7662	50.7872	50.8027	50.8176	50.8325	50.8474	50.8622	50.8771	50.892	50.9026	50.9122
116	48.1835	48.3491	48.5093	48.6611	48.8055	48.9461	49.0788	49.2106	49.331	49.4491	49.5672	49.6409	49.7146	49.7883	49.8511	49.9135	49.9759	50.0315	50.0864	50.1414	50.19	50.237	50.2833	50.3251	50.367	50.4052	50.4423	50.4767	50.5112	50.542	50.5711	50.6002	50.628	50.6545	50.68	50.7005	50.7209	50.7414	50.7624	50.7836	50.7992	50.8142	50.8292	50.8442	50.8593	50.8743	50.8893	50.9	50.9098
117	48.1751	48.3407	48.5009	48.6526	48.797	48.9377	49.0705	49.2023	49.3228	49.4409	49.5591	49.6329	49.7067	49.7805	49.8434	49.9059	49.9685	50.0242	50.0793	50.1343	50.1831	50.2302	50.2767	50.3188	50.3608	50.3992	50.4364	50.4711	50.5057	50.5367	50.566	50.5953	50.6232	50.6499	50.6756	50.6962	50.7168	50.7374	50.7585	50.7799	50.7957	50.8108	50.826	50.8411	50.8563	50.8715	50.8866	50.8974	50.9073
118	48.1667	48.3323	48.4925	48.6442	48.7886	48.9293	49.0621	49.194	49.3145	49.4328	49.551	49.6249	49.6988	49.7726	49.8357	49.8983	49.961	50.0168	50.0721	50.1273	50.1762	50.2235	50.2702	50.3124	50.3546	50.3932	50.4306	50.4654	50.5002	50.5314	50.5608	50.5903	50.6184	50.6452	50.6711	50.6919	50.7127	50.7334	50.7547	50.7763	50.7921	50.8074	50.8227	50.838	50.8533	50.8686	50.8839	50.8948	50.9048
119	48.1584	48.3239	48.484	48.6358	48.7802	48.9209	49.0538	49.1857	49.3063	49.4246	49.543	49.6169	49.6908	49.7648	49.828	49.8907	49.9535	50.0095	50.0649	50.1203	50.1694	50.2168	50.2636	50.306	50.3484	50.3871	50.4247	50.4597	50.4947	50.526	50.5557	50.5853	50.6136	50.6406	50.6666	50.6876	50.7085	50.7295	50.7509	50.7726	50.7886	50.804	50.8195	50.8349	50.8503	50.8658	50.8812	50.8923	50.9023
120	48.15	48.3155	48.4756	48.6274	48.7718	48.9126	49.0454	49.1774	49.2981	49.4165	49.5349	49.6089	49.6829	49.757	49.8203	49.8831	49.946	50.0022	50.0577	50.1132	50.1625	50.2101	50.257	50.2996	50.3422	50.3811	50.4189	50.454	50.4892	50.5207	50.5505	50.5803	50.6088	50.636	50.6622	50.6833	50.7044	50.7255	50.7471	50.7689	50.7851	50.8007	50.8162	50.8318	50.8474	50.8629	50.8785	50.8897	50.8998
121	48.1416	48.3071	48.4672	48.619	48.7634	48.9042	49.0371	49.1691	49.2899	49.4083	49.5268	49.6009	49.675	49.7491	49.8126	49.8755	49.9385	49.9948	50.0505	50.1062	50.1556	50.2034	50.2505	50.2932	50.336	50.3751	50.413	50.4483	50.4837	50.5154	50.5454	50.5754	50.604	50.6314	50.6577	50.679	50.7002	50.7215	50.7433	50.7653	50.7816	50.7973	50.813	50.8287	50.8444	50.8601	50.8758	50.8871	50.8973
122	48.1333	48.2987	48.4588	48.6105	48.755	48.8958	49.0287	49.1608	49.2816	49.4002	49.5187	49.5929	49.6671	49.7413	49.8048	49.8679	49.9311	49.9875	50.0433	50.0991	50.1487	50.1966	50.2439	50.2869	50.3298	50.369	50.4072	50.4427	50.4782	50.5101	50.5402	50.5704	50.5992	50.6267	50.6533	50.6747	50.6961	50.7175	50.7394	50.7616	50.7781	50.7939	50.8097	50.8256	50.8414	50.8573	50.8731	50.8845	50.8949
123	48.1271	48.2924	48.4525	48.6043	48.7487	48.8895	49.0225	49.1546	49.2754	49.394	49.5126	49.5868	49.6611	49.7353	49.7989	49.8621	49.9253	49.9818	50.0377	50.0936	50.1433	50.1913	50.2387	50.2817	50.3247	50.3641	50.4023	50.438	50.4736	50.5056	50.5359	50.5662	50.595	50.6227	50.6494	50.6709	50.6924	50.7139	50.736	50.7583	50.7748	50.7907	50.8067	50.8226	50.8386	50.8545	50.8704	50.8819	50.8924
124	48.1223	48.2876	48.4477	48.5994	48.7439	48.8847	49.0176	49.1497	49.2706	49.3892	49.5077	49.582	49.6563	49.7305	49.7942	49.8573	49.9206	49.9771	50.0331	50.0891	50.1388	50.1868	50.2343	50.2774	50.3205	50.3599	50.3982	50.4339	50.4696	50.5017	50.532	50.5624	50.5913	50.6191	50.6458	50.6674	50.689	50.7106	50.7327	50.7551	50.7717	50.7877	50.8037	50.8198	50.8358	50.8518	50.8678	50.8793	50.8899
125	48.1175	48.2829	48.4429	48.5946	48.739	48.8798	49.0127	49.1449	49.2657	49.3843	49.5029	49.5772	49.6515	49.7257	49.7894	49.8526	49.9159	49.9725	50.0285	50.0845	50.1343	50.1824	50.2299	50.2731	50.3162	50.3557	50.3941	50.4299	50.4656	50.4978	50.5282	50.5586	50.5877	50.6155	50.6423	50.664	50.6856	50.7073	50.7295	50.752	50.7686	50.7847	50.8008	50.8169	50.833	50.8491	50.8652	50.8768	50.8873
126	48.1128	48.2781	48.4381	48.5898	48.7342	48.8749	49.0079	49.14	49.2609	49.3795	49.4981	49.5724	49.6467	49.721	49.7847	49.8479	49.9112	49.9679	50.0239	50.08	50.1298	50.178	50.2256	50.2688	50.312	50.3515	50.39	50.4258	50.4617	50.4939	50.5244	50.5549	50.584	50.6119	50.6388	50.6605	50.6823	50.704	50.7263	50.7488	50.7655	50.7817	50.7979	50.814	50.8302	50.8464	50.8625	50.8742	50.8848
127	48.108	48.2733	48.4333	48.5849	48.7293	48.8701	49.003	49.1351	49.256	49.3746	49.4932	49.5676	49.6419	49.7162	49.7799	49.8432	49.9065	49.9632	50.0193	50.0754	50.1253	50.1735	50.2212	50.2644	50.3077	50.3474	50.3859	50.4218	50.4577	50.49	50.5205	50.5511	50.5803	50.6083	50.6352	50.657	50.6789	50.7007	50.723	50.7456	50.7625	50.7787	50.7949	50.8112	50.8274	50.8436	50.8599	50.8716	50.8823
128	48.1033	48.2685	48.4284	48.5801	48.7245	48.8652	48.9982	49.1303	49.2512	49.3698	49.4884	49.5627	49.6371	49.7114	49.7752	49.8385	49.9019	49.9586	50.0147	50.0709	50.1208	50.1691	50.2168	50.2601	50.3035	50.3432	50.3817	50.4177	50.4537	50.486	50.5167	50.5473	50.5766	50.6047	50.6317	50.6536	50.6755	50.6974	50.7198	50.7425	50.7594	50.7757	50.792	50.8083	50.8246	50.8409	50.8572	50.869	50.8798
129	48.0985	48.2637	48.4236	48.5753	48.7197	48.8604	48.9933	49.1254	49.2463	49.3649	49.4836	49.5579	49.6323	49.7066	49.7704	49.8338	49.8972	49.954	50.0101	50.0663	50.1163	50.1647	50.2124	50.2558	50.2992	50.339	50.3776	50.4137	50.4497	50.4821	50.5129	50.5436	50.5729	50.6011	50.6282	50.6501	50.6721	50.6941	50.7166	50.7393	50.7563	50.7727	50.7891	50.8054	50.8218	50.8382	50.8546	50.8665	50.8773
130	48.0937	48.2589	48.4188	48.5704	48.7148	48.8555	48.9884	49.1205	49.2414	49.3601	49.4787	49.5531	49.6275	49.7018	49.7657	49.8291	49.8925	49.9493	50.0056	50.0618	50.1118	50.1602	50.208	50.2515	50.295	50.3348	50.3735	50.4096	50.4457	50.4782	50.509	50.5398	50.5692	50.5974	50.6246	50.6467	50.6687	50.6907	50.7133	50.7362	50.7532	50.7697	50.7861	50.8026	50.819	50.8355	50.8519	50.8639	50.8748
131	48.089	48.2541	48.414	48.5656	48.71	48.8507	48.9836	49.1157	49.2366	49.3552	49.4739	49.5483	49.6227	49.6971	49.7609	49.8243	49.8878	49.9447	50.001	50.0572	50.1073	50.1558	50.2037	50.2472	50.2907	50.3306	50.3694	50.4056	50.4417	50.4743	50.5052	50.5361	50.5655	50.5938	50.6211	50.6432	50.6653	50.6874	50.7101	50.733	50.7501	50.7667	50.7832	50.7997	50.8162	50.8328	50.8493	50.8613	50.8723
132	48.0842	48.2493	48.4092	48.5608	48.7051	48.8458	48.9787	49.1108	49.2317	49.3504	49.4691	49.5435	49.6179	49.6923	49.7562	49.8196	49.8831	49.9401	49.9964	50.0527	50.1028	50.1514	50.1993	50.2429	50.2864	50.3264	50.3653	50.4015	50.4378	50.4704	50.5014	50.5323	50.5618	50.5902	50.6175	50.6397	50.6619	50.6841	50.7069	50.7299	50.747	50.7636	50.7802	50.7968	50.8135	50.8301	50.8467	50.8587	50.8698
133	48.0795	48.2445	48.4044	48.5559	48.7003	48.8409	48.9739	49.106	49.2269	49.3456	49.4642	49.5386	49.6131	49.6875	49.7514	49.8149	49.8784	49.9354	49.9918	50.0482	50.0984	50.1469	50.1949	50.2386	50.2822	50.3222	50.3611	50.3975	50.4338	50.4665	50.4975	50.5285	50.5582	50.5866	50.614	50.6363	50.6585	50.6808	50.7036	50.7267	50.744	50.7606	50.7773	50.794	50.8107	50.8273	50.844	50.8562	50.8673
134	48.0747	48.2397	48.3996	48.5511	48.6954	48.8361	48.969	49.1011	49.222	49.3407	49.4594	49.5338	49.6083	49.6827	49.7467	49.8102	49.8738	49.9308	49.9872	50.0436	50.0939	50.1425	50.1905	50.2342	50.2779	50.318	50.357	50.3934	50.4298	50.4626	50.4937	50.5248	50.5545	50.583	50.6105	50.6328	50.6552	50.6775	50.7004	50.7235	50.7409	50.7576	50.7744	50.7911	50.8079	50.8246	50.8414	50.8536	50.8648
135	48.0699	48.235	48.3947	48.5462	48.6906	48.8312	48.9641	49.0962	49.2172	49.3359	49.4546	49.529	49.6035	49.6779	49.7419	49.8055	49.8691	49.9261	49.9826	50.0391	50.0894	50.1381	50.1862	50.2299	50.2737	50.3139	50.3529	50.3894	50.4258	50.4587	50.4898	50.521	50.5508	50.5794	50.6069	50.6293	50.6518	50.6742	50.6971	50.7204	50.7378	50.7546	50.7714	50.7883	50.8051	50.8219	50.8387	50.851	50.8623
136	48.0652	48.2302	48.3899	48.5414	48.6857	48.8264	48.9593	49.0914	49.2123	49.331	49.4497	49.5242	49.5987	49.6732	49.7372	49.8008	49.8644	49.9215	49.978	50.0345	50.0849	50.1336	50.1818	50.2256	50.2694	50.3097	50.3488	50.3853	50.4218	50.4548	50.486	50.5172	50.5471	50.5758	50.6034	50.6259	50.6484	50.6709	50.6939	50.7172	50.7347	50.7516	50.7685	50.7854	50.8023	50.8192	50.8361	50.8484	50.8598
137	48.0604	48.2254	48.3851	48.5366	48.6809	48.8215	48.9544	49.0865	49.2075	49.3262	49.4449	49.5194	49.5939	49.6684	49.7324	49.7961	49.8597	49.9169	49.9734	50.03	50.0804	50.1292	50.1774	50.2213	50.2652	50.3055	50.3447	50.3813	50.4179	50.4509	50.4822	50.5135	50.5434	50.5722	50.5999	50.6224	50.645	50.6676	50.6907	50.7141	50.7316	50.7486	50.7656	50.7825	50.7995	50.8165	50.8334	50.8459	50.8573
138	48.0557	48.2206	48.3803	48.5317	48.676	48.8166	48.9496	49.0816	49.2026	49.3213	49.44	49.5146	49.5891	49.6636	49.7277	49.7913	49.855	49.9122	49.9688	50.0254	50.0759	50.1248	50.173	50.217	50.2609	50.3013	50.3405	50.3772	50.4139	50.447	50.4783	50.5097	50.5397	50.5685	50.5963	50.619	50.6416	50.6643	50.6874	50.7109	50.7285	50.7456	50.7626	50.7797	50.7967	50.8138	50.8308	50.8433	50.8548
139	48.0509	48.2158	48.3755	48.5269	48.6712	48.8118	48.9447	49.0768	49.1977	49.3165	49.4352	49.5097	49.5843	49.6588	49.7229	49.7866	49.8504	49.9076	49.9643	50.0209	50.0714	50.1203	50.1687	50.2127	50.2567	50.2971	50.3364	50.3732	50.4099	50.443	50.4745	50.506	50.536	50.5649	50.5928	50.6155	50.6382	50.6609	50.6842	50.7077	50.7255	50.7426	50.7597	50.7768	50.7939	50.811	50.8282	50.8407	50.8523
140	48.0461	48.211	48.3707	48.5221	48.6663	48.8069	48.9398	49.0719	49.1929	49.3116	49.4304	49.5049	49.5795	49.654	49.7182	49.7819	49.8457	49.903	49.9597	50.0164	50.0669	50.1159	50.1643	50.2083	50.2524	50.2929	50.3323	50.3691	50.4059	50.4391	50.4707	50.5022	50.5323	50.5613	50.5892	50.612	50.6348	50.6576	50.681	50.7046	50.7224	50.7396	50.7568	50.7739	50.7911	50.8083	50.8255	50.8381	50.8498
141	48.0414	48.2062	48.3658	48.5172	48.6615	48.8021	48.935	49.0671	49.188	49.3068	49.4255	49.5001	49.5747	49.6492	49.7135	49.7772	49.841	49.8983	49.9551	50.0118	50.0624	50.1114	50.1599	50.204	50.2482	50.2887	50.3282	50.3651	50.4019	50.4352	50.4668	50.4984	50.5286	50.5577	50.5857	50.6086	50.6314	50.6543	50.6777	50.7014	50.7193	50.7365	50.7538	50.7711	50.7883	50.8056	50.8229	50.8356	50.8473
142	48.0366	48.2014	48.361	48.5124	48.6566	48.7972	48.9301	49.0622	49.1832	49.3019	49.4207	49.4953	49.5699	49.6445	49.7087	49.7725	49.8363	49.8937	49.9505	50.0073	50.0579	50.107	50.1555	50.1997	50.2439	50.2845	50.3241	50.361	50.3979	50.4313	50.463	50.4947	50.525	50.5541	50.5822	50.6051	50.6281	50.651	50.6745	50.6983	50.7162	50.7335	50.7509	50.7682	50.7856	50.8029	50.8202	50.833	50.8447
143	48.0319	48.1966	48.3562	48.5076	48.6518	48.7924	48.9252	49.0573	49.1783	49.2971	49.4159	49.4905	49.5651	49.6397	49.704	49.7678	49.8316	49.8891	49.9459	50.0027	50.0535	50.1026	50.1511	50.1954	50.2397	50.2804	50.3199	50.357	50.394	50.4274	50.4592	50.4909	50.5213	50.5505	50.5786	50.6016	50.6247	50.6477	50.6713	50.6951	50.7131	50.7305	50.7479	50.7654	50.7828	50.8002	50.8176	50.8304	50.8422
144	48.0271	48.1918	48.3514	48.5027	48.6469	48.7875	48.9204	49.0525	49.1735	49.2923	49.411	49.4857	49.5603	49.6349	49.6992	49.7631	49.827	49.8844	49.9413	49.9982	50.049	50.0981	50.1468	50.1911	50.2354	50.2762	50.3158	50.3529	50.39	50.4235	50.4553	50.4871	50.5176	50.5469	50.5751	50.5982	50.6213	50.6444	50.668	50.692	50.71	50.7275	50.745	50.7625	50.78	50.7975	50.8149	50.8278	50.8397
145	48.0223	48.1871	48.3466	48.4979	48.6421	48.7826	48.9155	49.0476	49.1686	49.2874	49.4062	49.4808	49.5555	49.6301	49.6945	49.7583	49.8223	49.8798	49.9367	49.9936	50.0445	50.0937	50.1424	50.1868	50.2311	50.272	50.3117	50.3489	50.386	50.4196	50.4515	50.4834	50.5139	50.5432	50.5716	50.5947	50.6179	50.6411	50.6648	50.6888	50.7069	50.7245	50.7421	50.7596	50.7772	50.7947	50.8123	50.8253	50.8372
146	48.0176	48.1823	48.3418	48.4931	48.6372	48.7778	48.9107	49.0427	49.1638	49.2826	49.4014	49.476	49.5507	49.6253	49.6897	49.7536	49.8176	49.8752	49.9321	49.9891	50.04	50.0893	50.138	50.1825	50.2269	50.2678	50.3076	50.3448	50.382	50.4157	50.4477	50.4796	50.5102	50.5396	50.568	50.5913	50.6145	50.6378	50.6616	50.6856	50.7039	50.7215	50.7391	50.7568	50.7744	50.792	50.8097	50.8227	50.8347
147	48.0128	48.1775	48.337	48.4882	48.6324	48.7729	48.9058	49.0379	49.1589	49.2777	49.3965	49.4712	49.5459	49.6206	49.685	49.7489	49.8129	49.8705	49.9275	49.9846	50.0355	50.0848	50.1336	50.1781	50.2226	50.2636	50.3035	50.3407	50.378	50.4118	50.4438	50.4759	50.5065	50.536	50.5645	50.5878	50.6111	50.6344	50.6583	50.6825	50.7008	50.7185	50.7362	50.7539	50.7716	50.7893	50.807	50.8201	50.8322
148	48.0081	48.1727	48.3321	48.4834	48.6275	48.7681	48.9009	49.033	49.1541	49.2729	49.3917	49.4664	49.5411	49.6158	49.6802	49.7442	49.8082	49.8659	49.9229	49.98	50.031	50.0804	50.1293	50.1738	50.2184	50.2594	50.2993	50.3367	50.3741	50.4079	50.44	50.4721	50.5028	50.5324	50.5609	50.5843	50.6077	50.6311	50.6551	50.6793	50.6977	50.7155	50.7333	50.751	50.7688	50.7866	50.8044	50.8176	50.8297
149	48.0033	48.1679	48.3273	48.4786	48.6227	48.7632	48.8961	49.0282	49.1492	49.268	49.3869	49.4616	49.5363	49.611	49.6755	49.7395	49.8036	49.8612	49.9184	49.9755	50.0265	50.076	50.1249	50.1695	50.2141	50.2552	50.2952	50.3326	50.3701	50.404	50.4361	50.4683	50.4991	50.5288	50.5574	50.5809	50.6043	50.6278	50.6518	50.6762	50.6946	50.7125	50.7303	50.7482	50.766	50.7839	50.8017	50.815	50.8272
150	47.9985	48.1631	48.3225	48.4737	48.6179	48.7583	48.8912	49.0233	49.1443	49.2632	49.382	49.4568	49.5315	49.6062	49.6707	49.7348	49.7989	49.8566	49.9138	49.9709	50.022	50.0715	50.1205	50.1652	50.2099	50.251	50.2911	50.3286	50.3661	50.4	50.4323	50.4646	50.4955	50.5252	50.5539	50.5774	50.601	50.6245	50.6486	50.673	50.6915	50.7095	50.7274	50.7453	50.7632	50.7812	50.7991	50.8124	50.8247
151	47.9938	48.1583	48.3177	48.4689	48.613	48.7535	48.8864	49.0184	49.1395	49.2583	49.3772	49.4519	49.5267	49.6014	49.666	49.7301	49.7942	49.852	49.9092	49.9664	50.0175	50.0671	50.1161	50.1609	50.2056	50.2469	50.287	50.3245	50.3621	50.3961	50.4285	50.4608	50.4918	50.5216	50.5503	50.574	50.5976	50.6212	50.6454	50.6698	50.6884	50.7064	50.7244	50.7424	50.7604	50.7784	50.7964	50.8098	50.8222
152	47.989	48.1535	48.3129	48.4641	48.6082	48.7486	48.8815	49.0136	49.1346	49.2535	49.3723	49.4471	49.5219	49.5967	49.6612	49.7253	49.7895	49.8473	49.9046	49.9618	50.013	50.0627	50.1117	50.1566	50.2014	50.2427	50.2829	50.3205	50.3581	50.3922	50.4246	50.457	50.4881	50.518	50.5468	50.5705	50.5942	50.6179	50.6421	50.6667	50.6854	50.7034	50.7215	50.7396	50.7577	50.7757	50.7938	50.8073	50.8197
153	47.9843	48.1487	48.3081	48.4592	48.6033	48.7438	48.8766	49.0087	49.1298	49.2486	49.3675	49.4423	49.5171	49.5919	49.6565	49.7206	49.7848	49.8427	49.9	49.9573	50.0085	50.0582	50.1074	50.1522	50.1971	50.2385	50.2787	50.3164	50.3542	50.3883	50.4208	50.4533	50.4844	50.5143	50.5433	50.567	50.5908	50.6146	50.6389	50.6635	50.6823	50.7004	50.7186	50.7367	50.7549	50.773	50.7912	50.8047	50.8172
154	47.9795	48.1439	48.3033	48.4544	48.5985	48.7389	48.8718	49.0038	49.1249	49.2438	49.3627	49.4375	49.5123	49.5871	49.6517	49.7159	49.7801	49.8381	49.8954	49.9528	50.0041	50.0538	50.103	50.1479	50.1929	50.2343	50.2746	50.3124	50.3502	50.3844	50.417	50.4495	50.4807	50.5107	50.5397	50.5636	50.5874	50.6113	50.6357	50.6604	50.6792	50.6974	50.7156	50.7339	50.7521	50.7703	50.7885	50.8021	50.8147
155	47.9747	48.1392	48.2984	48.4496	48.5936	48.7341	48.8669	48.999	49.1201	49.239	49.3578	49.4327	49.5075	49.5823	49.647	49.7112	49.7755	49.8334	49.8908	49.9482	49.9996	50.0494	50.0986	50.1436	50.1886	50.2301	50.2705	50.3083	50.3462	50.3805	50.4131	50.4458	50.477	50.5071	50.5362	50.5601	50.584	50.6079	50.6324	50.6572	50.6761	50.6944	50.7127	50.731	50.7493	50.7676	50.7859	50.7995	50.8122
156	47.97	48.1344	48.2936	48.4447	48.5888	48.7292	48.862	48.9941	49.1152	49.2341	49.353	49.4279	49.5027	49.5775	49.6422	49.7065	49.7708	49.8288	49.8862	49.9437	49.9951	50.0449	50.0942	50.1393	50.1844	50.2259	50.2664	50.3043	50.3422	50.3766	50.4093	50.442	50.4733	50.5035	50.5326	50.5566	50.5806	50.6046	50.6292	50.6541	50.673	50.6914	50.7098	50.7281	50.7465	50.7649	50.7832	50.797	50.8097
157	47.9652	48.1296	48.2888	48.4399	48.5839	48.7243	48.8572	48.9892	49.1104	49.2293	49.3482	49.423	49.4979	49.5728	49.6375	49.7018	49.7661	49.8242	49.8816	49.9391	49.9906	50.0405	50.0899	50.135	50.1801	50.2217	50.2623	50.3002	50.3382	50.3727	50.4055	50.4382	50.4696	50.4999	50.5291	50.5532	50.5772	50.6013	50.626	50.6509	50.6699	50.6884	50.7068	50.7253	50.7437	50.7621	50.7806	50.7944	50.8072
158	47.9605	48.1248	48.284	48.4351	48.5791	48.7195	48.8523	48.9844	49.1055	49.2244	49.3433	49.4182	49.4931	49.568	49.6327	49.6971	49.7614	49.8195	49.877	49.9346	49.9861	50.0361	50.0855	50.1307	50.1758	50.2175	50.2581	50.2962	50.3342	50.3688	50.4016	50.4345	50.4659	50.4963	50.5256	50.5497	50.5739	50.598	50.6227	50.6477	50.6669	50.6854	50.7039	50.7224	50.7409	50.7594	50.7779	50.7918	50.8046
159	47.9557	48.12	48.2792	48.4302	48.5742	48.7146	48.8475	48.9795	49.1006	49.2196	49.3385	49.4134	49.4883	49.5632	49.628	49.6923	49.7567	49.8149	49.8725	49.93	49.9816	50.0316	50.0811	50.1263	50.1716	50.2133	50.254	50.2921	50.3303	50.3649	50.3978	50.4307	50.4623	50.4927	50.522	50.5463	50.5705	50.5947	50.6195	50.6446	50.6638	50.6824	50.7009	50.7195	50.7381	50.7567	50.7753	50.7892	50.8021
160	47.9509	48.1152	48.2744	48.4254	48.5694	48.7098	48.8426	48.9747	49.0958	49.2147	49.3337	49.4086	49.4835	49.5584	49.6232	49.6876	49.7521	49.8103	49.8679	49.9255	49.9771	50.0272	50.0767	50.122	50.1673	50.2092	50.2499	50.2881	50.3263	50.361	50.3939	50.4269	50.4586	50.4891	50.5185	50.5428	50.5671	50.5914	50.6163	50.6414	50.6607	50.6794	50.698	50.7167	50.7353	50.754	50.7727	50.7867	50.7996
161	47.9462	48.1104	48.2695	48.4206	48.5645	48.7049	48.8377	48.9698	49.0909	49.2099	49.3288	49.4038	49.4787	49.5536	49.6185	49.6829	49.7474	49.8056	49.8633	49.9209	49.9726	50.0227	50.0723	50.1177	50.1631	50.205	50.2458	50.284	50.3223	50.357	50.3901	50.4232	50.4549	50.4854	50.515	50.5393	50.5637	50.5881	50.613	50.6383	50.6576	50.6763	50.6951	50.7138	50.7325	50.7513	50.77	50.7841	50.7971
162	47.9414	48.1056	48.2647	48.4157	48.5597	48.7001	48.8329	48.9649	49.0861	49.205	49.324	49.3989	49.4739	49.5489	49.6138	49.6782	49.7427	49.801	49.8587	49.9164	49.9681	50.0183	50.068	50.1134	50.1588	50.2008	50.2416	50.28	50.3183	50.3531	50.3863	50.4194	50.4512	50.4818	50.5114	50.5359	50.5603	50.5848	50.6098	50.6351	50.6545	50.6733	50.6921	50.7109	50.7298	50.7486	50.7674	50.7815	50.7946
163	47.9367	48.1008	48.2599	48.4109	48.5548	48.6952	48.828	48.9601	49.0812	49.2002	49.3192	49.3941	49.4691	49.5441	49.609	49.6735	49.738	49.7963	49.8541	49.9119	49.9636	50.0139	50.0636	50.1091	50.1546	50.1966	50.2375	50.2759	50.3143	50.3492	50.3824	50.4157	50.4475	50.4782	50.5079	50.5324	50.5569	50.5814	50.6066	50.632	50.6514	50.6703	50.6892	50.7081	50.727	50.7458	50.7647	50.7789	50.7921
164	47.9319	48.096	48.2551	48.4061	48.55	48.6903	48.8232	48.9552	49.0764	49.1953	49.3143	49.3893	49.4643	49.5393	49.6043	49.6688	49.7333	49.7917	49.8495	49.9073	49.9592	50.0094	50.0592	50.1048	50.1503	50.1924	50.2334	50.2719	50.3104	50.3453	50.3786	50.4119	50.4438	50.4746	50.5043	50.5289	50.5535	50.5781	50.6033	50.6288	50.6484	50.6673	50.6863	50.7052	50.7242	50.7431	50.7621	50.7764	50.7896
165	47.9271	48.0913	48.2503	48.4012	48.5451	48.6855	48.8183	48.9503	49.0715	49.1905	49.3095	49.3845	49.4595	49.5345	49.5995	49.6641	49.7287	49.7871	49.8449	49.9028	49.9547	50.005	50.0548	50.1005	50.1461	50.1882	50.2293	50.2678	50.3064	50.3414	50.3748	50.4081	50.4401	50.471	50.5008	50.5255	50.5501	50.5748	50.6001	50.6256	50.6453	50.6643	50.6833	50.7024	50.7214	50.7404	50.7594	50.7738	50.7871
166	47.9224	48.0865	48.2455	48.3964	48.5403	48.6806	48.8134	48.9455	49.0667	49.1857	49.3046	49.3797	49.4547	49.5297	49.5948	49.6593	49.724	49.7824	49.8403	49.8982	49.9502	50.0006	50.0505	50.0961	50.1418	50.184	50.2252	50.2638	50.3024	50.3375	50.3709	50.4044	50.4364	50.4674	50.4973	50.522	50.5468	50.5715	50.5968	50.6225	50.6422	50.6613	50.6804	50.6995	50.7186	50.7377	50.7568	50.7712	50.7846
167	47.9176	48.0817	48.2407	48.3915	48.5354	48.6758	48.8086	48.9406	49.0618	49.1808	49.2998	49.3749	49.4499	49.525	49.59	49.6546	49.7193	49.7778	49.8357	49.8937	49.9457	49.9961	50.0461	50.0918	50.1376	50.1798	50.221	50.2597	50.2984	50.3336	50.3671	50.4006	50.4328	50.4638	50.4937	50.5186	50.5434	50.5682	50.5936	50.6193	50.6391	50.6583	50.6775	50.6966	50.7158	50.735	50.7542	50.7687	50.7821
168	47.9129	48.0769	48.2358	48.3867	48.5306	48.6709	48.8037	48.9358	49.0569	49.176	49.295	49.37	49.4451	49.5202	49.5853	49.6499	49.7146	49.7732	49.8312	49.8891	49.9412	49.9917	50.0417	50.0875	50.1333	50.1757	50.2169	50.2557	50.2944	50.3297	50.3633	50.3968	50.4291	50.4602	50.4902	50.5151	50.54	50.5649	50.5904	50.6162	50.636	50.6553	50.6745	50.6938	50.713	50.7323	50.7515	50.7661	50.7796
169	47.9081	48.0721	48.231	48.3819	48.5257	48.666	48.7988	48.9309	49.0521	49.1711	49.2901	49.3652	49.4403	49.5154	49.5805	49.6452	49.7099	49.7685	49.8266	49.8846	49.9367	49.9873	50.0373	50.0832	50.1291	50.1715	50.2128	50.2516	50.2905	50.3258	50.3594	50.3931	50.4254	50.4565	50.4867	50.5116	50.5366	50.5616	50.5871	50.613	50.6329	50.6523	50.6716	50.6909	50.7102	50.7296	50.7489	50.7635	50.7771
170	47.9034	48.0673	48.2262	48.377	48.5209	48.6612	48.794	48.926	49.0472	49.1663	49.2853	49.3604	49.4355	49.5106	49.5758	49.6405	49.7053	49.7639	49.822	49.8801	49.9322	49.9828	50.0329	50.0789	50.1248	50.1673	50.2087	50.2476	50.2865	50.3219	50.3556	50.3893	50.4217	50.4529	50.4831	50.5082	50.5332	50.5583	50.5839	50.6098	50.6298	50.6492	50.6686	50.688	50.7074	50.7268	50.7462	50.7609	50.7746
171	47.8986	48.0625	48.2214	48.3722	48.516	48.6563	48.7891	48.9212	49.0424	49.1614	49.2805	49.3556	49.4307	49.5058	49.571	49.6358	49.7006	49.7593	49.8174	49.8755	49.9277	49.9784	50.0286	50.0746	50.1205	50.1631	50.2046	50.2435	50.2825	50.318	50.3518	50.3856	50.418	50.4493	50.4796	50.5047	50.5298	50.5549	50.5807	50.6067	50.6268	50.6462	50.6657	50.6852	50.7046	50.7241	50.7436	50.7584	50.7721
172	47.8938	48.0577	48.2166	48.3674	48.5112	48.6515	48.7843	48.9163	49.0375	49.1566	49.2756	49.3508	49.4259	49.5011	49.5663	49.6311	49.6959	49.7546	49.8128	49.871	49.9232	49.974	50.0242	50.0702	50.1163	50.1589	50.2004	50.2395	50.2785	50.314	50.3479	50.3818	50.4143	50.4457	50.476	50.5012	50.5264	50.5516	50.5774	50.6035	50.6237	50.6432	50.6628	50.6823	50.7019	50.7214	50.7409	50.7558	50.7696
173	47.8891	48.0529	48.2118	48.3625	48.5064	48.6466	48.7794	48.9114	49.0327	49.1517	49.2708	49.346	49.4211	49.4963	49.5615	49.6263	49.6912	49.75	49.8082	49.8664	49.9187	49.9695	50.0198	50.0659	50.112	50.1547	50.1963	50.2354	50.2745	50.3101	50.3441	50.378	50.4106	50.4421	50.4725	50.4978	50.5231	50.5483	50.5742	50.6004	50.6206	50.6402	50.6598	50.6794	50.6991	50.7187	50.7383	50.7532	50.7671
174	47.8843	48.0481	48.2069	48.3577	48.5015	48.6418	48.7745	48.9066	49.0278	49.1469	49.266	49.3411	49.4163	49.4915	49.5568	49.6216	49.6865	49.7453	49.8036	49.8619	49.9142	49.9651	50.0154	50.0616	50.1078	50.1505	50.1922	50.2314	50.2705	50.3062	50.3402	50.3743	50.4069	50.4385	50.469	50.4943	50.5197	50.545	50.571	50.5972	50.6175	50.6372	50.6569	50.6766	50.6963	50.716	50.7357	50.7506	50.7646
175	47.8796	48.0434	48.2021	48.3529	48.4967	48.6369	48.7697	48.9017	49.023	49.142	49.2611	49.3363	49.4115	49.4867	49.552	49.6169	49.6818	49.7407	49.799	49.8573	49.9098	49.9607	50.0111	50.0573	50.1035	50.1463	50.1881	50.2273	50.2666	50.3023	50.3364	50.3705	50.4033	50.4349	50.4654	50.4909	50.5163	50.5417	50.5677	50.5941	50.6144	50.6342	50.654	50.6737	50.6935	50.7133	50.733	50.7481	50.762
176	47.8748	48.0386	48.1973	48.348	48.4918	48.632	48.7648	48.8969	49.0181	49.1372	49.2563	49.3315	49.4067	49.4819	49.5473	49.6122	49.6772	49.7361	49.7944	49.8528	49.9053	49.9562	50.0067	50.053	50.0993	50.1422	50.184	50.2233	50.2626	50.2984	50.3326	50.3667	50.3996	50.4313	50.4619	50.4874	50.5129	50.5384	50.5645	50.5909	50.6113	50.6312	50.651	50.6709	50.6907	50.7105	50.7304	50.7455	50.7595
177	47.87	48.0338	48.1925	48.3432	48.487	48.6272	48.76	48.892	49.0133	49.1324	49.2514	49.3267	49.4019	49.4772	49.5425	49.6075	49.6725	49.7314	49.7898	49.8483	49.9008	49.9518	50.0023	50.0487	50.095	50.138	50.1798	50.2192	50.2586	50.2945	50.3287	50.363	50.3959	50.4276	50.4584	50.4839	50.5095	50.5351	50.5613	50.5877	50.6083	50.6282	50.6481	50.668	50.6879	50.7078	50.7277	50.7429	50.757
178	47.8653	48.029	48.1877	48.3384	48.4821	48.6223	48.7551	48.8871	49.0084	49.1275	49.2466	49.3219	49.3971	49.4724	49.5378	49.6028	49.6678	49.7268	49.7853	49.8437	49.8963	49.9473	49.9979	50.0443	50.0908	50.1338	50.1757	50.2152	50.2546	50.2906	50.3249	50.3592	50.3922	50.424	50.4548	50.4805	50.5061	50.5318	50.558	50.5846	50.6052	50.6252	50.6451	50.6651	50.6851	50.7051	50.7251	50.7403	50.7545
179	47.8605	48.0242	48.1829	48.3335	48.4773	48.6175	48.7502	48.8823	49.0035	49.1227	49.2418	49.3171	49.3923	49.4676	49.533	49.5981	49.6631	49.7222	49.7807	49.8392	49.8918	49.9429	49.9935	50.04	50.0865	50.1296	50.1716	50.2111	50.2506	50.2867	50.3211	50.3555	50.3885	50.4204	50.4513	50.477	50.5027	50.5285	50.5548	50.5814	50.6021	50.6222	50.6422	50.6623	50.6823	50.7024	50.7224	50.7378	50.752
180	47.8558	48.0194	48.1781	48.3287	48.4724	48.6126	48.7454	48.8774	48.9987	49.1178	49.2369	49.3122	49.3875	49.4628	49.5283	49.5933	49.6584	49.7175	49.7761	49.8346	49.8873	49.9385	49.9892	50.0357	50.0823	50.1254	50.1675	50.2071	50.2467	50.2828	50.3172	50.3517	50.3848	50.4168	50.4477	50.4735	50.4993	50.5251	50.5515	50.5783	50.599	50.6191	50.6393	50.6594	50.6795	50.6997	50.7198	50.7352	50.7495
181	47.851	48.0146	48.1732	48.3239	48.4676	48.6077	48.7405	48.8725	48.9938	49.113	49.2321	49.3074	49.3827	49.458	49.5236	49.5886	49.6538	49.7129	49.7715	49.8301	49.8828	49.934	49.9848	50.0314	50.078	50.1212	50.1634	50.203	50.2427	50.2789	50.3134	50.3479	50.3811	50.4132	50.4442	50.4701	50.496	50.5218	50.5483	50.5751	50.5959	50.6161	50.6363	50.6565	50.6767	50.697	50.7172	50.7326	50.747
182	47.8462	48.0098	48.1684	48.319	48.4627	48.6029	48.7356	48.8677	48.989	49.1081	49.2273	49.3026	49.3779	49.4533	49.5188	49.5839	49.6491	49.7083	49.7669	49.8255	49.8783	49.9296	49.9804	50.0271	50.0738	50.117	50.1592	50.199	50.2387	50.275	50.3096	50.3442	50.3774	50.4096	50.4407	50.4666	50.4926	50.5185	50.5451	50.572	50.5928	50.6131	50.6334	50.6537	50.674	50.6942	50.7145	50.73	50.7445
183	47.8415	48.005	48.1636	48.3142	48.4579	48.598	48.7308	48.8628	48.9841	49.1033	49.2224	49.2978	49.3731	49.4485	49.5141	49.5792	49.6444	49.7036	49.7623	49.821	49.8738	49.9252	49.976	50.0228	50.0695	50.1128	50.1551	50.1949	50.2347	50.271	50.3057	50.3404	50.3737	50.406	50.4371	50.4632	50.4892	50.5152	50.5418	50.5688	50.5898	50.6101	50.6305	50.6508	50.6712	50.6915	50.7119	50.7275	50.742
184	47.8367	48.0002	48.1588	48.3094	48.453	48.5932	48.7259	48.858	48.9793	49.0984	49.2176	49.293	49.3683	49.4437	49.5093	49.5745	49.6397	49.699	49.7577	49.8164	49.8693	49.9207	49.9717	50.0185	50.0652	50.1087	50.151	50.1909	50.2307	50.2671	50.3019	50.3366	50.3701	50.4023	50.4336	50.4597	50.4858	50.5119	50.5386	50.5656	50.5867	50.6071	50.6275	50.648	50.6684	50.6888	50.7092	50.7249	50.7395
185	47.832	47.9955	48.154	48.3045	48.4482	48.5883	48.7211	48.8531	48.9744	49.0936	49.2128	49.2881	49.3635	49.4389	49.5046	49.5698	49.635	49.6944	49.7531	49.8119	49.8649	49.9163	49.9673	50.0141	50.061	50.1045	50.1469	50.1868	50.2268	50.2632	50.2981	50.3329	50.3664	50.3987	50.4301	50.4562	50.4824	50.5086	50.5354	50.5625	50.5836	50.6041	50.6246	50.6451	50.6656	50.6861	50.7066	50.7223	50.737
186	47.8272	47.9907	48.1492	48.2997	48.4433	48.5835	48.7162	48.8482	48.9696	49.0887	49.2079	49.2833	49.3587	49.4341	49.4998	49.5651	49.6304	49.6897	49.7485	49.8074	49.8604	49.9119	49.9629	50.0098	50.0567	50.1003	50.1428	50.1828	50.2228	50.2593	50.2942	50.3291	50.3627	50.3951	50.4265	50.4528	50.479	50.5053	50.5321	50.5593	50.5805	50.6011	50.6217	50.6422	50.6628	50.6834	50.7039	50.7198	50.7345
187	47.8224	47.9859	48.1443	48.2949	48.4385	48.5786	48.7113	48.8434	48.9647	49.0839	49.2031	49.2785	49.3539	49.4294	49.4951	49.5603	49.6257	49.6851	49.744	49.8028	49.8559	49.9074	49.9585	50.0055	50.0525	50.0961	50.1386	50.1787	50.2188	50.2554	50.2904	50.3254	50.359	50.3915	50.423	50.4493	50.4756	50.502	50.5289	50.5562	50.5774	50.5981	50.6187	50.6394	50.66	50.6807	50.7013	50.7172	50.732
188	47.8177	47.9811	48.1395	48.29	48.4336	48.5737	48.7065	48.8385	48.9598	49.0791	49.1983	49.2737	49.3491	49.4246	49.4903	49.5556	49.621	49.6804	49.7394	49.7983	49.8514	49.903	49.9542	50.0012	50.0482	50.0919	50.1345	50.1747	50.2148	50.2515	50.2865	50.3216	50.3553	50.3879	50.4194	50.4458	50.4722	50.4986	50.5257	50.553	50.5743	50.5951	50.6158	50.6365	50.6572	50.6779	50.6987	50.7146	50.7295
189	47.8129	47.9763	48.1347	48.2852	48.4288	48.5689	48.7016	48.8336	48.955	49.0742	49.1934	49.2689	49.3443	49.4198	49.4856	49.5509	49.6163	49.6758	49.7348	49.7937	49.8469	49.8986	49.9498	49.9969	50.044	50.0877	50.1304	50.1706	50.2108	50.2476	50.2827	50.3178	50.3516	50.3843	50.4159	50.4424	50.4689	50.4953	50.5224	50.5498	50.5713	50.592	50.6128	50.6336	50.6544	50.6752	50.696	50.712	50.727
190	47.8082	47.9715	48.1299	48.2804	48.4239	48.564	48.6968	48.8288	48.9501	49.0694	49.1886	49.2641	49.3395	49.415	49.4808	49.5462	49.6116	49.6712	49.7302	49.7892	49.8424	49.8941	49.9454	49.9926	50.0397	50.0835	50.1263	50.1666	50.2068	50.2437	50.2789	50.3141	50.3479	50.3807	50.4124	50.4389	50.4655	50.492	50.5192	50.5467	50.5682	50.589	50.6099	50.6308	50.6516	50.6725	50.6934	50.7095	50.7245
191	47.8034	47.9667	48.1251	48.2755	48.4191	48.5592	48.6919	48.8239	48.9453	49.0645	49.1837	49.2592	49.3347	49.4102	49.4761	49.5415	49.607	49.6665	49.7256	49.7846	49.8379	49.8897	49.941	49.9882	50.0355	50.0793	50.1222	50.1625	50.2029	50.2398	50.275	50.3103	50.3442	50.3771	50.4088	50.4355	50.4621	50.4887	50.516	50.5435	50.5651	50.586	50.607	50.6279	50.6489	50.6698	50.6907	50.7069	50.7219
192	47.7986	47.9619	48.1203	48.2707	48.4142	48.5543	48.687	48.8191	48.9404	49.0597	49.1789	49.2544	49.3299	49.4055	49.4713	49.5368	49.6023	49.6619	49.721	49.7801	49.8334	49.8853	49.9366	49.9839	50.0312	50.0752	50.118	50.1585	50.1989	50.2359	50.2712	50.3065	50.3406	50.3734	50.4053	50.432	50.4587	50.4854	50.5127	50.5404	50.562	50.583	50.604	50.625	50.6461	50.6671	50.6881	50.7043	50.7194
193	47.7939	47.9571	48.1155	48.2659	48.4094	48.5495	48.6822	48.8142	48.9356	49.0548	49.1741	49.2496	49.3251	49.4007	49.4666	49.5321	49.5976	49.6573	49.7164	49.7756	49.8289	49.8808	49.9323	49.9796	50.027	50.071	50.1139	50.1544	50.1949	50.2319	50.2674	50.3028	50.3369	50.3698	50.4018	50.4285	50.4553	50.4821	50.5095	50.5372	50.5589	50.58	50.6011	50.6222	50.6433	50.6644	50.6854	50.7017	50.7169
194	47.7891	47.9523	48.1106	48.261	48.4045	48.5446	48.6773	48.8093	48.9307	49.05	49.1692	49.2448	49.3203	49.3959	49.4618	49.5273	49.5929	49.6526	49.7118	49.771	49.8244	49.8764	49.9279	49.9753	50.0227	50.0668	50.1098	50.1504	50.1909	50.228	50.2635	50.299	50.3332	50.3662	50.3982	50.4251	50.4519	50.4788	50.5063	50.5341	50.5558	50.577	50.5982	50.6193	50.6405	50.6616	50.6828	50.6992	50.7144
195	47.7844	47.9476	48.1058	48.2562	48.3997	48.5397	48.6725	48.8045	48.9259	49.0451	49.1644	49.24	49.3155	49.3911	49.4571	49.5226	49.5882	49.648	49.7072	49.7665	49.8199	49.8719	49.9235	49.971	50.0185	50.0626	50.1057	50.1463	50.1869	50.2241	50.2597	50.2953	50.3295	50.3626	50.3947	50.4216	50.4485	50.4755	50.503	50.5309	50.5527	50.574	50.5952	50.6165	50.6377	50.6589	50.6802	50.6966	50.7119
196	47.7796	47.9428	48.101	48.2514	48.3949	48.5349	48.6676	48.7996	48.921	49.0403	49.1596	49.2352	49.3107	49.3863	49.4523	49.5179	49.5835	49.6434	49.7026	49.7619	49.8155	49.8675	49.9191	49.9667	50.0142	50.0584	50.1016	50.1423	50.183	50.2202	50.2559	50.2915	50.3258	50.359	50.3911	50.4181	50.4451	50.4721	50.4998	50.5277	50.5497	50.571	50.5923	50.6136	50.6349	50.6562	50.6775	50.694	50.7094
197	47.7748	47.938	48.0962	48.2465	48.39	48.53	48.6627	48.7947	48.9162	49.0354	49.1547	49.2303	49.3059	49.3816	49.4476	49.5132	49.5789	49.6387	49.6981	49.7574	49.811	49.8631	49.9148	49.9623	50.0099	50.0542	50.0974	50.1382	50.179	50.2163	50.252	50.2877	50.3221	50.3554	50.3876	50.4147	50.4418	50.4688	50.4965	50.5246	50.5466	50.568	50.5893	50.6107	50.6321	50.6535	50.6749	50.6914	50.7069
198	47.7701	47.9332	48.0914	48.2417	48.3852	48.5252	48.6579	48.7899	48.9113	49.0306	49.1499	49.2255	49.3011	49.3768	49.4428	49.5085	49.5742	49.6341	49.6935	49.7528	49.8065	49.8586	49.9104	49.958	50.0057	50.05	50.0933	50.1342	50.175	50.2124	50.2482	50.284	50.3184	50.3518	50.3841	50.4112	50.4384	50.4655	50.4933	50.5214	50.5435	50.565	50.5864	50.6079	50.6293	50.6508	50.6722	50.6889	50.7044
199	47.7653	47.9284	48.0866	48.2368	48.3803	48.5203	48.653	48.785	48.9064	49.0258	49.1451	49.2207	49.2964	49.372	49.4381	49.5038	49.5695	49.6295	49.6889	49.7483	49.802	49.8542	49.906	49.9537	50.0014	50.0458	50.0892	50.1301	50.171	50.2085	50.2444	50.2802	50.3147	50.3482	50.3805	50.4078	50.435	50.4622	50.4901	50.5183	50.5404	50.5619	50.5835	50.605	50.6265	50.6481	50.6696	50.6863	50.7019
200	47.7606	47.9236	48.0817	48.232	48.3755	48.5154	48.6481	48.7801	48.9016	49.0209	49.1402	49.2159	49.2916	49.3672	49.4333	49.4991	49.5648	49.6248	49.6843	49.7438	49.7975	49.8498	49.9016	49.9494	49.9972	50.0417	50.0851	50.1261	50.167	50.2046	50.2405	50.2764	50.311	50.3445	50.377	50.4043	50.4316	50.4589	50.4868	50.5151	50.5373	50.5589	50.5805	50.6021	50.6237	50.6453	50.6669	50.6837	50.6994
201	47.7558	47.9188	48.0769	48.2272	48.3706	48.5106	48.6433	48.7753	48.8967	49.0161	49.1354	49.2111	49.2868	49.3624	49.4286	49.4943	49.5601	49.6202	49.6797	49.7392	49.793	49.8453	49.8972	49.9451	49.9929	50.0375	50.081	50.122	50.1631	50.2007	50.2367	50.2727	50.3074	50.3409	50.3735	50.4008	50.4282	50.4556	50.4836	50.512	50.5342	50.5559	50.5776	50.5993	50.621	50.6426	50.6643	50.6811	50.6969
202	47.751	47.914	48.0721	48.2223	48.3658	48.5057	48.6384	48.7704	48.8919	49.0112	49.1306	49.2063	49.282	49.3577	49.4239	49.4896	49.5555	49.6155	49.6751	49.7347	49.7885	49.8409	49.8929	49.9408	49.9887	50.0333	50.0768	50.118	50.1591	50.1968	50.2328	50.2689	50.3037	50.3373	50.3699	50.3974	50.4248	50.4523	50.4804	50.5088	50.5312	50.5529	50.5747	50.5964	50.6182	50.6399	50.6617	50.6786	50.6944
203	47.7463	47.9092	48.0673	48.2175	48.3609	48.5009	48.6336	48.7656	48.887	49.0064	49.1257	49.2014	49.2772	49.3529	49.4191	49.4849	49.5508	49.6109	49.6705	49.7301	49.784	49.8365	49.8885	49.9365	49.9844	50.0291	50.0727	50.1139	50.1551	50.1929	50.229	50.2652	50.3	50.3337	50.3664	50.3939	50.4214	50.449	50.4771	50.5056	50.5281	50.5499	50.5717	50.5935	50.6154	50.6372	50.659	50.676	50.6919
204	47.7415	47.9044	48.0625	48.2127	48.3561	48.496	48.6287	48.7607	48.8822	49.0015	49.1209	49.1966	49.2724	49.3481	49.4144	49.4802	49.5461	49.6063	49.6659	49.7256	49.7795	49.832	49.8841	49.9321	49.9802	50.0249	50.0686	50.1099	50.1511	50.1889	50.2252	50.2614	50.2963	50.3301	50.3628	50.3904	50.418	50.4456	50.4739	50.5025	50.525	50.5469	50.5688	50.5907	50.6126	50.6345	50.6564	50.6734	50.6894
205	47.7368	47.8997	48.0577	48.2078	48.3512	48.4912	48.6238	48.7558	48.8773	48.9967	49.116	49.1918	49.2676	49.3433	49.4096	49.4755	49.5414	49.6016	49.6613	49.721	49.775	49.8276	49.8797	49.9278	49.9759	50.0207	50.0645	50.1058	50.1471	50.185	50.2213	50.2576	50.2926	50.3265	50.3593	50.387	50.4147	50.4423	50.4707	50.4993	50.5219	50.5439	50.5658	50.5878	50.6098	50.6318	50.6537	50.6708	50.6869
206	47.732	47.8949	48.0529	48.203	48.3464	48.4863	48.619	48.751	48.8725	48.9918	49.1112	49.187	49.2628	49.3385	49.4049	49.4708	49.5367	49.597	49.6567	49.7165	49.7706	49.8232	49.8754	49.9235	49.9717	50.0165	50.0604	50.1018	50.1431	50.1811	50.2175	50.2539	50.2889	50.3229	50.3558	50.3835	50.4113	50.439	50.4674	50.4962	50.5188	50.5409	50.5629	50.585	50.607	50.629	50.6511	50.6683	50.6844
207	47.7272	47.8901	48.048	48.1982	48.3415	48.4814	48.6141	48.7461	48.8676	48.987	49.1064	49.1822	49.258	49.3338	49.4001	49.4661	49.5321	49.5924	49.6522	49.712	49.7661	49.8187	49.871	49.9192	49.9674	50.0123	50.0562	50.0977	50.1392	50.1772	50.2137	50.2501	50.2852	50.3193	50.3522	50.3801	50.4079	50.4357	50.4642	50.493	50.5157	50.5379	50.56	50.5821	50.6042	50.6263	50.6484	50.6657	50.6819
208	47.7225	47.8853	48.0432	48.1933	48.3367	48.4766	48.6093	48.7412	48.8627	48.9821	49.1015	49.1773	49.2532	49.329	49.3954	49.4613	49.5274	49.5877	49.6476	49.7074	49.7616	49.8143	49.8666	49.9149	49.9632	50.0082	50.0521	50.0936	50.1352	50.1733	50.2098	50.2463	50.2815	50.3156	50.3487	50.3766	50.4045	50.4324	50.461	50.4898	50.5127	50.5348	50.557	50.5792	50.6014	50.6236	50.6458	50.6631	50.6793
209	47.7177	47.8805	48.0384	48.1885	48.3318	48.4717	48.6044	48.7364	48.8579	48.9773	49.0967	49.1725	49.2484	49.3242	49.3906	49.4566	49.5227	49.5831	49.643	49.7029	49.7571	49.8099	49.8622	49.9106	49.9589	50.004	50.048	50.0896	50.1312	50.1694	50.206	50.2426	50.2779	50.312	50.3452	50.3731	50.4011	50.4291	50.4577	50.4867	50.5096	50.5318	50.5541	50.5764	50.5986	50.6209	50.6432	50.6606	50.6768
210	47.713	47.8757	48.0336	48.1837	48.327	48.4669	48.5995	48.7315	48.853	48.9725	49.0919	49.1677	49.2436	49.3194	49.3859	49.4519	49.518	49.5785	49.6384	49.6983	49.7526	49.8054	49.8578	49.9062	49.9546	49.9998	50.0439	50.0855	50.1272	50.1655	50.2022	50.2388	50.2742	50.3084	50.3416	50.3697	50.3977	50.4258	50.4545	50.4835	50.5065	50.5288	50.5512	50.5735	50.5958	50.6182	50.6405	50.658	50.6743
211	47.7082	47.8709	48.0288	48.1788	48.3221	48.462	48.5947	48.7267	48.8482	48.9676	49.087	49.1629	49.2388	49.3146	49.3811	49.4472	49.5133	49.5738	49.6338	49.6938	49.7481	49.801	49.8535	49.9019	49.9504	49.9956	50.0398	50.0815	50.1232	50.1616	50.1983	50.2351	50.2705	50.3048	50.3381	50.3662	50.3943	50.4225	50.4513	50.4804	50.5034	50.5258	50.5482	50.5706	50.5931	50.6155	50.6379	50.6554	50.6718
212	47.7034	47.8661	48.024	48.174	48.3173	48.4571	48.5898	48.7218	48.8433	48.9628	49.0822	49.1581	49.234	49.3099	49.3764	49.4425	49.5086	49.5692	49.6292	49.6892	49.7436	49.7965	49.8491	49.8976	49.9461	49.9914	50.0356	50.0774	50.1193	50.1577	50.1945	50.2313	50.2668	50.3012	50.3345	50.3627	50.3909	50.4191	50.448	50.4772	50.5003	50.5228	50.5453	50.5678	50.5903	50.6127	50.6352	50.6528	50.6693
213	47.6987	47.8613	48.0191	48.1692	48.3124	48.4523	48.5849	48.7169	48.8385	48.9579	49.0774	49.1533	49.2292	49.3051	49.3716	49.4378	49.504	49.5645	49.6246	49.6847	49.7391	49.7921	49.8447	49.8933	49.9419	49.9872	50.0315	50.0734	50.1153	50.1538	50.1906	50.2275	50.2631	50.2976	50.331	50.3593	50.3876	50.4158	50.4448	50.4741	50.4972	50.5198	50.5424	50.5649	50.5875	50.61	50.6326	50.6503	50.6668
214	47.6939	47.8565	48.0143	48.1643	48.3076	48.4474	48.5801	48.7121	48.8336	48.9531	49.0725	49.1484	49.2244	49.3003	49.3669	49.4331	49.4993	49.5599	49.62	49.6801	49.7346	49.7877	49.8403	49.889	49.9376	49.983	50.0274	50.0693	50.1113	50.1499	50.1868	50.2238	50.2594	50.294	50.3275	50.3558	50.3842	50.4125	50.4415	50.4709	50.4942	50.5168	50.5394	50.5621	50.5847	50.6073	50.6299	50.6477	50.6643
215	47.6892	47.8518	48.0095	48.1595	48.3027	48.4426	48.5752	48.7072	48.8288	48.9482	49.0677	49.1436	49.2196	49.2955	49.3621	49.4283	49.4946	49.5553	49.6154	49.6756	49.7301	49.7832	49.836	49.8847	49.9334	49.9788	50.0233	50.0653	50.1073	50.1459	50.183	50.22	50.2557	50.2904	50.3239	50.3524	50.3808	50.4092	50.4383	50.4677	50.4911	50.5138	50.5365	50.5592	50.5819	50.6046	50.6273	50.6451	50.6618
216	47.6844	47.847	48.0047	48.1547	48.2979	48.4377	48.5704	48.7023	48.8239	48.9434	49.0629	49.1388	49.2148	49.2907	49.3574	49.4236	49.4899	49.5506	49.6109	49.6711	49.7256	49.7788	49.8316	49.8804	49.9291	49.9747	50.0191	50.0612	50.1033	50.142	50.1791	50.2162	50.252	50.2867	50.3204	50.3489	50.3774	50.4059	50.4351	50.4646	50.488	50.5108	50.5335	50.5563	50.5791	50.6019	50.6247	50.6425	50.6593
217	47.6796	47.8422	47.9999	48.1498	48.2931	48.4329	48.5655	48.6975	48.8191	48.9385	49.058	49.134	49.21	49.286	49.3526	49.4189	49.4852	49.546	49.6063	49.6665	49.7212	49.7744	49.8272	49.876	49.9249	49.9705	50.015	50.0572	50.0994	50.1381	50.1753	50.2125	50.2484	50.2831	50.3169	50.3454	50.374	50.4026	50.4318	50.4614	50.4849	50.5078	50.5306	50.5535	50.5763	50.5992	50.622	50.64	50.6568
218	47.6749	47.8374	47.9951	48.145	48.2882	48.428	48.5606	48.6926	48.8142	48.9337	49.0532	49.1292	49.2052	49.2812	49.3479	49.4142	49.4806	49.5414	49.6017	49.662	49.7167	49.7699	49.8228	49.8717	49.9206	49.9663	50.0109	50.0531	50.0954	50.1342	50.1715	50.2087	50.2447	50.2795	50.3133	50.342	50.3706	50.3993	50.4286	50.4583	50.4818	50.5047	50.5277	50.5506	50.5735	50.5965	50.6194	50.6374	50.6543
219	47.6701	47.8326	47.9903	48.1402	48.2834	48.4231	48.5558	48.6878	48.8093	48.9288	49.0483	49.1244	49.2004	49.2764	49.3431	49.4095	49.4759	49.5367	49.5971	49.6574	49.7122	49.7655	49.8184	49.8674	49.9164	49.9621	50.0068	50.0491	50.0914	50.1303	50.1676	50.205	50.241	50.2759	50.3098	50.3385	50.3672	50.396	50.4254	50.4551	50.4787	50.5017	50.5247	50.5477	50.5707	50.5937	50.6167	50.6348	50.6518
220	47.6654	47.8278	47.9854	48.1353	48.2785	48.4183	48.5509	48.6829	48.8045	48.924	49.0435	49.1195	49.1956	49.2716	49.3384	49.4048	49.4712	49.5321	49.5925	49.6529	49.7077	49.7611	49.8141	49.8631	49.9121	49.9579	50.0027	50.045	50.0874	50.1264	50.1638	50.2012	50.2373	50.2723	50.3062	50.335	50.3638	50.3927	50.4221	50.452	50.4756	50.4987	50.5218	50.5449	50.5679	50.591	50.6141	50.6322	50.6493
221	47.6606	47.823	47.9806	48.1305	48.2737	48.4134	48.5461	48.678	48.7996	48.9192	49.0387	49.1147	49.1908	49.2668	49.3336	49.4001	49.4665	49.5275	49.5879	49.6483	49.7032	49.7566	49.8097	49.8588	49.9079	49.9537	49.9985	50.041	50.0834	50.1225	50.16	50.1974	50.2336	50.2687	50.3027	50.3316	50.3605	50.3893	50.4189	50.4488	50.4726	50.4957	50.5189	50.542	50.5652	50.5883	50.6114	50.6297	50.6468
222	47.6558	47.8182	47.9758	48.1257	48.2688	48.4086	48.5412	48.6732	48.7948	48.9143	49.0338	49.1099	49.186	49.2621	49.3289	49.3953	49.4618	49.5228	49.5833	49.6438	49.6987	49.7522	49.8053	49.8545	49.9036	49.9495	49.9944	50.0369	50.0794	50.1186	50.1561	50.1937	50.2299	50.2651	50.2992	50.3281	50.3571	50.386	50.4157	50.4456	50.4695	50.4927	50.5159	50.5391	50.5624	50.5856	50.6088	50.6271	50.6443
223	47.6511	47.8134	47.971	48.1208	48.264	48.4037	48.5363	48.6683	48.7899	48.9095	49.029	49.1051	49.1812	49.2573	49.3242	49.3906	49.4572	49.5182	49.5787	49.6393	49.6942	49.7478	49.8009	49.8501	49.8993	49.9453	49.9903	50.0329	50.0755	50.1147	50.1523	50.1899	50.2262	50.2614	50.2956	50.3247	50.3537	50.3827	50.4124	50.4425	50.4664	50.4897	50.513	50.5363	50.5596	50.5829	50.6062	50.6245	50.6418
224	47.6463	47.8086	47.9662	48.116	48.2591	48.3989	48.5315	48.6634	48.7851	48.9046	49.0242	49.1003	49.1764	49.2525	49.3194	49.3859	49.4525	49.5136	49.5741	49.6347	49.6897	49.7433	49.7966	49.8458	49.8951	49.9412	49.9862	50.0288	50.0715	50.1108	50.1485	50.1861	50.2225	50.2578	50.2921	50.3212	50.3503	50.3794	50.4092	50.4393	50.4633	50.4867	50.51	50.5334	50.5568	50.5802	50.6035	50.6219	50.6392
225	47.6416	47.8039	47.9614	48.1112	48.2543	48.394	48.5266	48.6586	48.7802	48.8998	49.0193	49.0955	49.1716	49.2477	49.3147	49.3812	49.4478	49.5089	49.5695	49.6302	49.6852	49.7389	49.7922	49.8415	49.8908	49.937	49.9821	50.0248	50.0675	50.1069	50.1446	50.1824	50.2188	50.2542	50.2886	50.3177	50.3469	50.3761	50.406	50.4362	50.4602	50.4837	50.5071	50.5306	50.554	50.5774	50.6009	50.6194	50.6367
226	47.6368	47.7991	47.9565	48.1063	48.2494	48.3891	48.5217	48.6537	48.7754	48.8949	49.0145	49.0906	49.1668	49.2429	49.3099	49.3765	49.4431	49.5043	49.565	49.6256	49.6807	49.7345	49.7878	49.8372	49.8866	49.9328	49.9779	50.0207	50.0635	50.1029	50.1408	50.1786	50.2152	50.2506	50.285	50.3143	50.3435	50.3728	50.4027	50.433	50.4571	50.4807	50.5042	50.5277	50.5512	50.5747	50.5982	50.6168	50.6342
227	47.632	47.7943	47.9517	48.1015	48.2446	48.3843	48.5169	48.6489	48.7705	48.8901	49.0097	49.0858	49.162	49.2381	49.3052	49.3718	49.4384	49.4996	49.5604	49.6211	49.6763	49.73	49.7834	49.8329	49.8823	49.9286	49.9738	50.0167	50.0595	50.099	50.1369	50.1749	50.2115	50.247	50.2815	50.3108	50.3401	50.3695	50.3995	50.4298	50.4541	50.4776	50.5012	50.5248	50.5484	50.572	50.5956	50.6142	50.6317
228	47.6273	47.7895	47.9469	48.0967	48.2397	48.3794	48.512	48.644	48.7656	48.8852	49.0048	49.081	49.1572	49.2334	49.3004	49.3671	49.4338	49.495	49.5558	49.6165	49.6718	49.7256	49.779	49.8286	49.8781	49.9244	49.9697	50.0126	50.0556	50.0951	50.1331	50.1711	50.2078	50.2434	50.2779	50.3073	50.3367	50.3662	50.3962	50.4267	50.451	50.4746	50.4983	50.522	50.5456	50.5693	50.5929	50.6117	50.6292
229	47.6225	47.7847	47.9421	48.0918	48.2349	48.3746	48.5072	48.6391	48.7608	48.8804	49	49.0762	49.1524	49.2286	49.2957	49.3623	49.4291	49.4904	49.5512	49.612	49.6673	49.7212	49.7747	49.8242	49.8738	49.9202	49.9656	50.0086	50.0516	50.0912	50.1293	50.1673	50.2041	50.2398	50.2744	50.3039	50.3334	50.3628	50.393	50.4235	50.4479	50.4716	50.4954	50.5191	50.5428	50.5666	50.5903	50.6091	50.6267
230	47.6178	47.7799	47.9373	48.087	48.23	48.3697	48.5023	48.6343	48.7559	48.8755	48.9951	49.0714	49.1476	49.2238	49.2909	49.3576	49.4244	49.4857	49.5466	49.6075	49.6628	49.7167	49.7703	49.8199	49.8696	49.916	49.9615	50.0045	50.0476	50.0873	50.1254	50.1636	50.2004	50.2362	50.2709	50.3004	50.33	50.3595	50.3898	50.4204	50.4448	50.4686	50.4924	50.5162	50.54	50.5639	50.5877	50.6065	50.6242
231	47.613	47.7751	47.9325	48.0821	48.2252	48.3648	48.4974	48.6294	48.7511	48.8707	48.9903	49.0666	49.1428	49.219	49.2862	49.3529	49.4197	49.4811	49.542	49.6029	49.6583	49.7123	49.7659	49.8156	49.8653	49.9118	49.9573	50.0005	50.0436	50.0834	50.1216	50.1598	50.1967	50.2325	50.2673	50.297	50.3266	50.3562	50.3865	50.4172	50.4417	50.4656	50.4895	50.5134	50.5373	50.5611	50.585	50.6039	50.6217
232	47.6082	47.7703	47.9277	48.0773	48.2203	48.36	48.4926	48.6245	48.7462	48.8659	48.9855	49.0617	49.138	49.2142	49.2814	49.3482	49.415	49.4765	49.5374	49.5984	49.6538	49.7078	49.7615	49.8113	49.8611	49.9077	49.9532	49.9964	50.0396	50.0795	50.1178	50.156	50.193	50.2289	50.2638	50.2935	50.3232	50.3529	50.3833	50.4141	50.4386	50.4626	50.4866	50.5105	50.5345	50.5584	50.5824	50.6014	50.6192
233	47.6035	47.7655	47.9228	48.0725	48.2155	48.3551	48.4877	48.6197	48.7414	48.861	48.9806	49.0569	49.1332	49.2095	49.2767	49.3435	49.4103	49.4718	49.5328	49.5938	49.6493	49.7034	49.7572	49.807	49.8568	49.9035	49.9491	49.9924	50.0357	50.0756	50.1139	50.1523	50.1893	50.2253	50.2603	50.29	50.3198	50.3496	50.3801	50.4109	50.4356	50.4596	50.4836	50.5076	50.5317	50.5557	50.5797	50.5988	50.6167
234	47.5987	47.7607	47.918	48.0676	48.2106	48.3503	48.4829	48.6148	48.7365	48.8562	48.9758	49.0521	49.1284	49.2047	49.2719	49.3388	49.4057	49.4672	49.5282	49.5893	49.6448	49.699	49.7528	49.8027	49.8526	49.8993	49.945	49.9883	50.0317	50.0717	50.1101	50.1485	50.1857	50.2217	50.2567	50.2866	50.3164	50.3463	50.3768	50.4077	50.4325	50.4566	50.4807	50.5048	50.5289	50.553	50.5771	50.5962	50.6142
235	47.594	47.756	47.9132	48.0628	48.2058	48.3454	48.478	48.61	48.7317	48.8513	48.971	49.0473	49.1236	49.1999	49.2672	49.3341	49.401	49.4626	49.5236	49.5847	49.6403	49.6945	49.7484	49.7984	49.8483	49.8951	49.9409	49.9843	50.0277	50.0678	50.1063	50.1448	50.182	50.2181	50.2532	50.2831	50.313	50.343	50.3736	50.4046	50.4294	50.4536	50.4777	50.5019	50.5261	50.5503	50.5745	50.5936	50.6117
236	47.5892	47.7512	47.9084	48.058	48.2009	48.3406	48.4731	48.6051	48.7268	48.8465	48.9661	49.0425	49.1188	49.1951	49.2624	49.3293	49.3963	49.4579	49.5191	49.5802	49.6358	49.6901	49.744	49.794	49.844	49.8909	49.9367	49.9802	50.0237	50.0639	50.1024	50.141	50.1783	50.2145	50.2496	50.2796	50.3097	50.3397	50.3704	50.4014	50.4263	50.4506	50.4748	50.4991	50.5233	50.5476	50.5718	50.5911	50.6092
237	47.5844	47.7464	47.9036	48.0531	48.1961	48.3357	48.4683	48.6002	48.722	48.8416	48.9613	49.0376	49.114	49.1903	49.2577	49.3246	49.3916	49.4533	49.5145	49.5756	49.6313	49.6857	49.7396	49.7897	49.8398	49.8867	49.9326	49.9762	50.0197	50.0599	50.0986	50.1372	50.1746	50.2109	50.2461	50.2762	50.3063	50.3363	50.3671	50.3983	50.4232	50.4475	50.4719	50.4962	50.5205	50.5448	50.5692	50.5885	50.6067
238	47.5805	47.7424	47.8995	48.0491	48.192	48.3316	48.4642	48.5961	48.7179	48.8375	48.9572	49.0336	49.1099	49.1863	49.2537	49.3206	49.3876	49.4493	49.5106	49.5718	49.6275	49.6819	49.7359	49.786	49.8361	49.8831	49.9291	49.9727	50.0163	50.0565	50.0952	50.1339	50.1713	50.2077	50.243	50.2731	50.3032	50.3334	50.3642	50.3954	50.4204	50.4448	50.4692	50.4936	50.518	50.5423	50.5667	50.5861	50.6043
239	47.5776	47.7395	47.8967	48.0462	48.1891	48.3287	48.4613	48.5932	48.7149	48.8346	48.9543	49.0306	49.107	49.1834	49.2507	49.3177	49.3847	49.4464	49.5077	49.5689	49.6246	49.679	49.7331	49.7832	49.8333	49.8803	49.9263	49.9699	50.0136	50.0539	50.0926	50.1313	50.1688	50.2051	50.2404	50.2706	50.3008	50.331	50.3618	50.3931	50.4181	50.4425	50.4669	50.4914	50.5158	50.5402	50.5646	50.584	50.6023
240	47.5748	47.7367	47.8938	48.0433	48.1862	48.3258	48.4583	48.5903	48.712	48.8317	48.9513	49.0277	49.1041	49.1804	49.2478	49.3148	49.3818	49.4435	49.5048	49.566	49.6218	49.6762	49.7302	49.7804	49.8305	49.8776	49.9236	49.9672	50.0109	50.0512	50.09	50.1287	50.1662	50.2026	50.2379	50.2681	50.2983	50.3285	50.3594	50.3907	50.4158	50.4402	50.4647	50.4891	50.5136	50.538	50.5625	50.5819	50.6002
241	47.572	47.7338	47.8909	48.0404	48.1833	48.3229	48.4554	48.5873	48.7091	48.8287	48.9484	49.0247	49.1011	49.1775	49.2449	49.3118	49.3789	49.4406	49.5019	49.5631	49.6189	49.6733	49.7274	49.7776	49.8278	49.8748	49.9208	49.9645	50.0082	50.0485	50.0873	50.1261	50.1636	50.2	50.2354	50.2656	50.2959	50.3261	50.357	50.3883	50.4135	50.4379	50.4624	50.4869	50.5114	50.5359	50.5604	50.5798	50.5982
242	47.5691	47.731	47.8881	48.0376	48.1804	48.32	48.4525	48.5844	48.7061	48.8258	48.9454	49.0218	49.0982	49.1745	49.2419	49.3089	49.376	49.4377	49.499	49.5602	49.616	49.6705	49.7246	49.7748	49.825	49.872	49.9181	49.9618	50.0055	50.0459	50.0847	50.1235	50.161	50.1975	50.2329	50.2632	50.2934	50.3237	50.3547	50.386	50.4111	50.4356	50.4602	50.4847	50.5092	50.5337	50.5582	50.5777	50.5961
243	47.5663	47.7281	47.8852	48.0347	48.1775	48.3171	48.4496	48.5815	48.7032	48.8228	48.9425	49.0189	49.0952	49.1716	49.239	49.306	49.373	49.4348	49.4961	49.5574	49.6132	49.6676	49.7217	49.772	49.8222	49.8693	49.9153	49.9591	50.0028	50.0432	50.082	50.1209	50.1584	50.1949	50.2304	50.2607	50.291	50.3213	50.3523	50.3836	50.4088	50.4333	50.4579	50.4824	50.507	50.5315	50.5561	50.5757	50.5941
244	47.5635	47.7253	47.8823	48.0318	48.1746	48.3141	48.4467	48.5785	48.7002	48.8199	48.9395	49.0159	49.0923	49.1686	49.236	49.3031	49.3701	49.4319	49.4932	49.5545	49.6103	49.6648	49.7189	49.7692	49.8194	49.8665	49.9126	49.9564	50.0001	50.0405	50.0794	50.1183	50.1559	50.1924	50.2278	50.2582	50.2885	50.3188	50.3499	50.3813	50.4065	50.4311	50.4556	50.4802	50.5048	50.5294	50.554	50.5736	50.592
245	47.5607	47.7224	47.8795	48.0289	48.1717	48.3112	48.4437	48.5756	48.6973	48.8169	48.9366	49.013	49.0893	49.1657	49.2331	49.3001	49.3672	49.429	49.4903	49.5516	49.6074	49.6619	49.7161	49.7663	49.8166	49.8637	49.9099	49.9536	49.9974	50.0379	50.0768	50.1157	50.1533	50.1898	50.2253	50.2557	50.286	50.3164	50.3475	50.3789	50.4041	50.4288	50.4534	50.478	50.5026	50.5272	50.5518	50.5715	50.5899
246	47.5578	47.7196	47.8766	48.026	48.1688	48.3083	48.4408	48.5727	48.6944	48.814	48.9336	49.01	49.0864	49.1628	49.2302	49.2972	49.3643	49.4261	49.4874	49.5487	49.6046	49.6591	49.7133	49.7635	49.8138	49.861	49.9071	49.9509	49.9947	50.0352	50.0741	50.1131	50.1507	50.1873	50.2228	50.2532	50.2836	50.314	50.3451	50.3765	50.4018	50.4265	50.4511	50.4758	50.5004	50.5251	50.5497	50.5694	50.5879
247	47.555	47.7167	47.8737	48.0231	48.1659	48.3054	48.4379	48.5698	48.6914	48.8111	48.9307	49.0071	49.0834	49.1598	49.2272	49.2943	49.3614	49.4232	49.4845	49.5458	49.6017	49.6562	49.7104	49.7607	49.811	49.8582	49.9044	49.9482	49.992	50.0326	50.0715	50.1105	50.1481	50.1847	50.2203	50.2507	50.2811	50.3116	50.3427	50.3742	50.3995	50.4242	50.4489	50.4735	50.4982	50.5229	50.5476	50.5673	50.5858
248	47.5522	47.7139	47.8709	48.0202	48.163	48.3025	48.435	48.5668	48.6885	48.8081	48.9277	49.0041	49.0805	49.1569	49.2243	49.2913	49.3584	49.4203	49.4816	49.543	49.5989	49.6534	49.7076	49.7579	49.8082	49.8554	49.9016	49.9455	49.9893	50.0299	50.0689	50.1078	50.1455	50.1822	50.2178	50.2482	50.2787	50.3091	50.3403	50.3718	50.3972	50.4219	50.4466	50.4713	50.496	50.5208	50.5455	50.5652	50.5838
249	47.5494	47.711	47.868	48.0174	48.1601	48.2996	48.432	48.5639	48.6856	48.8052	48.9248	49.0012	49.0776	49.1539	49.2214	49.2884	49.3555	49.4174	49.4787	49.5401	49.596	49.6505	49.7048	49.7551	49.8054	49.8527	49.8989	49.9428	49.9867	50.0272	50.0662	50.1052	50.143	50.1796	50.2152	50.2457	50.2762	50.3067	50.3379	50.3695	50.3948	50.4196	50.4443	50.4691	50.4938	50.5186	50.5433	50.5631	50.5817
250	47.5465	47.7082	47.8651	48.0145	48.1572	48.2967	48.4291	48.561	48.6826	48.8022	48.9219	48.9982	49.0746	49.151	49.2184	49.2855	49.3526	49.4144	49.4758	49.5372	49.5931	49.6477	49.7019	49.7523	49.8027	49.8499	49.8961	49.9401	49.984	50.0246	50.0636	50.1026	50.1404	50.1771	50.2127	50.2432	50.2738	50.3043	50.3355	50.3671	50.3925	50.4173	50.4421	50.4669	50.4916	50.5164	50.5412	50.561	50.5797
251	47.5437	47.7053	47.8623	48.0116	48.1543	48.2938	48.4262	48.558	48.6797	48.7993	48.9189	48.9953	49.0717	49.148	49.2155	49.2826	49.3497	49.4115	49.4729	49.5343	49.5903	49.6448	49.6991	49.7495	49.7999	49.8471	49.8934	49.9373	49.9813	50.0219	50.061	50.1	50.1378	50.1745	50.2102	50.2407	50.2713	50.3018	50.3331	50.3647	50.3902	50.415	50.4398	50.4646	50.4895	50.5143	50.5391	50.5589	50.5776
252	47.5409	47.7025	47.8594	48.0087	48.1514	48.2909	48.4233	48.5551	48.6767	48.7964	48.916	48.9923	49.0687	49.1451	49.2126	49.2796	49.3468	49.4086	49.47	49.5314	49.5874	49.642	49.6963	49.7467	49.7971	49.8444	49.8907	49.9346	49.9786	50.0192	50.0583	50.0974	50.1352	50.172	50.2077	50.2383	50.2688	50.2994	50.3307	50.3624	50.3878	50.4127	50.4376	50.4624	50.4873	50.5121	50.537	50.5568	50.5756
253	47.538	47.6996	47.8565	48.0058	48.1485	48.2879	48.4204	48.5522	48.6738	48.7934	48.913	48.9894	49.0658	49.1422	49.2096	49.2767	49.3438	49.4057	49.4671	49.5285	49.5845	49.6391	49.6934	49.7439	49.7943	49.8416	49.8879	49.9319	49.9759	50.0166	50.0557	50.0948	50.1326	50.1694	50.2052	50.2358	50.2664	50.297	50.3283	50.36	50.3855	50.4104	50.4353	50.4602	50.4851	50.51	50.5348	50.5547	50.5735
254	47.5352	47.6968	47.8537	48.0029	48.1456	48.285	48.4174	48.5492	48.6709	48.7905	48.9101	48.9865	49.0628	49.1392	49.2067	49.2738	49.3409	49.4028	49.4642	49.5257	49.5817	49.6363	49.6906	49.7411	49.7915	49.8388	49.8852	49.9292	49.9732	50.0139	50.053	50.0922	50.1301	50.1669	50.2026	50.2333	50.2639	50.2946	50.3259	50.3576	50.3832	50.4081	50.433	50.458	50.4829	50.5078	50.5327	50.5526	50.5714
255	47.5324	47.6939	47.8508	48.0001	48.1427	48.2821	48.4145	48.5463	48.6679	48.7875	48.9071	48.9835	49.0599	49.1363	49.2038	49.2709	49.338	49.3999	49.4613	49.5228	49.5788	49.6335	49.6878	49.7383	49.7887	49.8361	49.8824	49.9265	49.9705	50.0112	50.0504	50.0896	50.1275	50.1643	50.2001	50.2308	50.2615	50.2921	50.3235	50.3553	50.3809	50.4058	50.4308	50.4557	50.4807	50.5056	50.5306	50.5506	50.5694
256	47.5296	47.6911	47.8479	47.9972	48.1399	48.2792	48.4116	48.5434	48.665	48.7846	48.9042	48.9806	49.0569	49.1333	49.2008	49.2679	49.3351	49.397	49.4585	49.5199	49.5759	49.6306	49.685	49.7354	49.7859	49.8333	49.8797	49.9238	49.9678	50.0086	50.0478	50.087	50.1249	50.1618	50.1976	50.2283	50.259	50.2897	50.3211	50.3529	50.3785	50.4035	50.4285	50.4535	50.4785	50.5035	50.5285	50.5485	50.5673
257	47.5267	47.6882	47.8451	47.9943	48.137	48.2763	48.4087	48.5404	48.6621	48.7816	48.9012	48.9776	49.054	49.1304	49.1979	49.265	49.3322	49.3941	49.4556	49.517	49.5731	49.6278	49.6821	49.7326	49.7831	49.8305	49.877	49.921	49.9651	50.0059	50.0451	50.0844	50.1223	50.1592	50.1951	50.2258	50.2566	50.2873	50.3187	50.3506	50.3762	50.4012	50.4263	50.4513	50.4763	50.5013	50.5263	50.5464	50.5653
258	47.5239	47.6854	47.8422	47.9914	48.1341	48.2734	48.4057	48.5375	48.6591	48.7787	48.8983	48.9747	49.0511	49.1275	49.195	49.2621	49.3292	49.3912	49.4527	49.5141	49.5702	49.6249	49.6793	49.7298	49.7804	49.8278	49.8742	49.9183	49.9624	50.0032	50.0425	50.0818	50.1197	50.1567	50.1926	50.2233	50.2541	50.2849	50.3164	50.3482	50.3739	50.3989	50.424	50.449	50.4741	50.4992	50.5242	50.5443	50.5632
259	47.5211	47.6826	47.8393	47.9885	48.1312	48.2705	48.4028	48.5346	48.6562	48.7758	48.8953	48.9717	49.0481	49.1245	49.192	49.2591	49.3263	49.3883	49.4498	49.5113	49.5673	49.6221	49.6765	49.727	49.7776	49.825	49.8715	49.9156	49.9597	50.0006	50.0399	50.0791	50.1172	50.1541	50.19	50.2208	50.2516	50.2824	50.314	50.3458	50.3716	50.3966	50.4217	50.4468	50.4719	50.497	50.5221	50.5422	50.5612
260	47.5183	47.6797	47.8365	47.9856	48.1283	48.2676	48.3999	48.5316	48.6532	48.7728	48.8924	48.9688	49.0452	49.1216	49.1891	49.2562	49.3234	49.3854	49.4469	49.5084	49.5645	49.6192	49.6736	49.7242	49.7748	49.8222	49.8687	49.9129	49.957	49.9979	50.0372	50.0765	50.1146	50.1516	50.1875	50.2183	50.2492	50.28	50.3116	50.3435	50.3692	50.3943	50.4195	50.4446	50.4697	50.4948	50.52	50.5401	50.5591
261	47.5154	47.6769	47.8336	47.9827	48.1254	48.2646	48.397	48.5287	48.6503	48.7699	48.8894	48.9658	49.0422	49.1186	49.1861	49.2533	49.3205	49.3825	49.444	49.5055	49.5616	49.6164	49.6708	49.7214	49.772	49.8195	49.866	49.9102	49.9543	49.9952	50.0346	50.0739	50.112	50.149	50.185	50.2159	50.2467	50.2776	50.3092	50.3411	50.3669	50.3921	50.4172	50.4424	50.4675	50.4927	50.5178	50.538	50.557
262	47.5126	47.674	47.8307	47.9799	48.1225	48.2617	48.3941	48.5258	48.6474	48.7669	48.8865	48.9629	49.0393	49.1157	49.1832	49.2504	49.3176	49.3796	49.4411	49.5026	49.5587	49.6135	49.668	49.7186	49.7692	49.8167	49.8632	49.9075	49.9517	49.9926	50.0319	50.0713	50.1094	50.1465	50.1825	50.2134	50.2443	50.2752	50.3068	50.3388	50.3646	50.3898	50.4149	50.4401	50.4653	50.4905	50.5157	50.5359	50.555
263	47.5098	47.6712	47.8279	47.977	48.1196	48.2588	48.3911	48.5228	48.6444	48.764	48.8835	48.9599	49.0363	49.1127	49.1803	49.2474	49.3146	49.3766	49.4382	49.4997	49.5559	49.6107	49.6651	49.7158	49.7664	49.814	49.8605	49.9047	49.949	49.9899	50.0293	50.0687	50.1068	50.1439	50.18	50.2109	50.2418	50.2727	50.3044	50.3364	50.3622	50.3875	50.4127	50.4379	50.4631	50.4884	50.5136	50.5338	50.5529
264	47.507	47.6683	47.825	47.9741	48.1167	48.2559	48.3882	48.5199	48.6415	48.761	48.8806	48.957	49.0334	49.1098	49.1773	49.2445	49.3117	49.3737	49.4353	49.4968	49.553	49.6078	49.6623	49.713	49.7636	49.8112	49.8578	49.902	49.9463	49.9872	50.0267	50.0661	50.1043	50.1414	50.1774	50.2084	50.2393	50.2703	50.302	50.334	50.3599	50.3852	50.4104	50.4357	50.4609	50.4862	50.5115	50.5317	50.5509
265	47.5041	47.6655	47.8221	47.9712	48.1138	48.253	48.3853	48.517	48.6386	48.7581	48.8777	48.9541	49.0305	49.1069	49.1744	49.2416	49.3088	49.3708	49.4324	49.494	49.5501	49.605	49.6595	49.7102	49.7608	49.8084	49.855	49.8993	49.9436	49.9846	50.024	50.0635	50.1017	50.1388	50.1749	50.2059	50.2369	50.2679	50.2996	50.3317	50.3576	50.3829	50.4082	50.4335	50.4587	50.484	50.5093	50.5296	50.5488
266	47.5013	47.6626	47.8192	47.9683	48.1109	48.2501	48.3824	48.5141	48.6356	48.7552	48.8747	48.9511	49.0275	49.1039	49.1715	49.2386	49.3059	49.3679	49.4295	49.4911	49.5473	49.6021	49.6567	49.7073	49.758	49.8057	49.8523	49.8966	49.9409	49.9819	50.0214	50.0609	50.0991	50.1363	50.1724	50.2034	50.2344	50.2655	50.2972	50.3293	50.3553	50.3806	50.4059	50.4312	50.4566	50.4819	50.5072	50.5276	50.5468
267	47.4985	47.6598	47.8164	47.9654	48.108	48.2472	48.3794	48.5111	48.6327	48.7522	48.8718	48.9482	49.0246	49.101	49.1685	49.2357	49.303	49.365	49.4266	49.4882	49.5444	49.5993	49.6538	49.7045	49.7553	49.8029	49.8495	49.8939	49.9382	49.9793	50.0188	50.0583	50.0965	50.1337	50.1699	50.2009	50.232	50.263	50.2948	50.3269	50.3529	50.3783	50.4036	50.429	50.4544	50.4797	50.5051	50.5255	50.5447
268	47.4956	47.6569	47.8135	47.9626	48.1051	48.2443	48.3765	48.5082	48.6297	48.7493	48.8688	48.9452	49.0216	49.098	49.1656	49.2328	49.3	49.3621	49.4237	49.4853	49.5415	49.5964	49.651	49.7017	49.7525	49.8001	49.8468	49.8911	49.9355	49.9766	50.0161	50.0557	50.0939	50.1312	50.1673	50.1984	50.2295	50.2606	50.2924	50.3246	50.3506	50.376	50.4014	50.4268	50.4522	50.4776	50.5029	50.5234	50.5427
269	47.4928	47.6541	47.8106	47.9597	48.1022	48.2414	48.3736	48.5053	48.6268	48.7463	48.8659	48.9423	49.0187	49.0951	49.1627	49.2299	49.2971	49.3592	49.4208	49.4824	49.5387	49.5936	49.6482	49.6989	49.7497	49.7974	49.844	49.8884	49.9328	49.9739	50.0135	50.0531	50.0914	50.1286	50.1648	50.1959	50.2271	50.2582	50.29	50.3222	50.3483	50.3737	50.3991	50.4245	50.45	50.4754	50.5008	50.5213	50.5406
270	47.49	47.6512	47.8078	47.9568	48.0993	48.2384	48.3707	48.5023	48.6239	48.7434	48.8629	48.9393	49.0157	49.0921	49.1597	49.2269	49.2942	49.3563	49.4179	49.4796	49.5358	49.5907	49.6453	49.6961	49.7469	49.7946	49.8413	49.8857	49.9301	49.9713	50.0108	50.0504	50.0888	50.1261	50.1623	50.1935	50.2246	50.2557	50.2876	50.3199	50.3459	50.3714	50.3969	50.4223	50.4478	50.4732	50.4987	50.5192	50.5385
271	47.4872	47.6484	47.8049	47.9539	48.0964	48.2355	48.3678	48.4994	48.6209	48.7405	48.86	48.9364	49.0128	49.0892	49.1568	49.224	49.2913	49.3534	49.415	49.4767	49.5329	49.5879	49.6425	49.6933	49.7441	49.7918	49.8386	49.883	49.9274	49.9686	50.0082	50.0478	50.0862	50.1235	50.1598	50.191	50.2221	50.2533	50.2852	50.3175	50.3436	50.3691	50.3946	50.4201	50.4456	50.4711	50.4966	50.5171	50.5365
272	47.4843	47.6455	47.802	47.951	48.0935	48.2326	48.3648	48.4965	48.618	48.7375	48.857	48.9334	49.0098	49.0863	49.1539	49.2211	49.2884	49.3505	49.4121	49.4738	49.5301	49.585	49.6397	49.6905	49.7413	49.7891	49.8358	49.8803	49.9247	49.9659	50.0056	50.0452	50.0836	50.121	50.1573	50.1885	50.2197	50.2509	50.2828	50.3151	50.3413	50.3668	50.3923	50.4179	50.4434	50.4689	50.4944	50.515	50.5344
273	47.4815	47.6427	47.7992	47.9481	48.0906	48.2297	48.3619	48.4935	48.6151	48.7346	48.8541	48.9305	49.0069	49.0833	49.1509	49.2182	49.2854	49.3476	49.4092	49.4709	49.5272	49.5822	49.6368	49.6877	49.7385	49.7863	49.8331	49.8776	49.922	49.9633	50.0029	50.0426	50.081	50.1184	50.1547	50.186	50.2172	50.2485	50.2804	50.3128	50.339	50.3645	50.3901	50.4156	50.4412	50.4668	50.4923	50.5129	50.5324
274	47.4787	47.6398	47.7963	47.9452	48.0877	48.2268	48.359	48.4906	48.6121	48.7316	48.8511	48.9275	49.004	49.0804	49.148	49.2152	49.2825	49.3447	49.4063	49.468	49.5244	49.5793	49.634	49.6849	49.7357	49.7835	49.8303	49.8748	49.9194	49.9606	50.0003	50.04	50.0785	50.1159	50.1522	50.1835	50.2148	50.246	50.278	50.3104	50.3366	50.3622	50.3878	50.4134	50.439	50.4646	50.4902	50.5108	50.5303
275	47.4759	47.637	47.7934	47.9424	48.0848	48.2239	48.3561	48.4877	48.6092	48.7287	48.8482	48.9246	49.001	49.0774	49.1451	49.2123	49.2796	49.3418	49.4035	49.4652	49.5215	49.5765	49.6312	49.6821	49.7329	49.7808	49.8276	49.8721	49.9167	49.9579	49.9977	50.0374	50.0759	50.1133	50.1497	50.181	50.2123	50.2436	50.2757	50.3081	50.3343	50.3599	50.3856	50.4112	50.4368	50.4624	50.4881	50.5087	50.5283
276	47.473	47.6341	47.7906	47.9395	48.0819	48.221	48.3531	48.4847	48.6063	48.7257	48.8452	48.9217	48.9981	49.0745	49.1421	49.2094	49.2767	49.3388	49.4006	49.4623	49.5186	49.5736	49.6284	49.6793	49.7302	49.778	49.8249	49.8694	49.914	49.9553	49.995	50.0348	50.0733	50.1108	50.1472	50.1785	50.2099	50.2412	50.2733	50.3057	50.332	50.3576	50.3833	50.409	50.4346	50.4603	50.4859	50.5066	50.5262
277	47.4702	47.6313	47.7877	47.9366	48.079	48.2181	48.3502	48.4818	48.6033	48.7228	48.8423	48.9187	48.9951	49.0715	49.1392	49.2064	49.2738	49.3359	49.3977	49.4594	49.5158	49.5708	49.6255	49.6764	49.7274	49.7752	49.8221	49.8667	49.9113	49.9526	49.9924	50.0322	50.0707	50.1082	50.1447	50.176	50.2074	50.2388	50.2709	50.3033	50.3297	50.3553	50.381	50.4067	50.4324	50.4581	50.4838	50.5045	50.5241
278	47.4674	47.6284	47.7848	47.9337	48.0761	48.2151	48.3473	48.4789	48.6004	48.7199	48.8393	48.9158	48.9922	49.0686	49.1362	49.2035	49.2708	49.333	49.3948	49.4565	49.5129	49.5679	49.6227	49.6736	49.7246	49.7725	49.8194	49.864	49.9086	49.9499	49.9898	50.0296	50.0681	50.1057	50.1421	50.1735	50.2049	50.2363	50.2685	50.301	50.3273	50.3531	50.3788	50.4045	50.4302	50.456	50.4817	50.5025	50.5221
279	47.4645	47.6256	47.782	47.9308	48.0732	48.2122	48.3444	48.4759	48.5974	48.7169	48.8364	48.9128	48.9892	49.0657	49.1333	49.2006	49.2679	49.3301	49.3919	49.4536	49.51	49.5651	49.6199	49.6708	49.7218	49.7697	49.8166	49.8613	49.9059	49.9473	49.9871	50.027	50.0656	50.1031	50.1396	50.171	50.2025	50.2339	50.2661	50.2986	50.325	50.3508	50.3765	50.4023	50.428	50.4538	50.4796	50.5004	50.52
280	47.4617	47.6227	47.7791	47.9279	48.0703	48.2093	48.3415	48.473	48.5945	48.714	48.8335	48.9099	48.9863	49.0627	49.1304	49.1977	49.265	49.3272	49.389	49.4507	49.5072	49.5622	49.617	49.668	49.719	49.7669	49.8139	49.8585	49.9032	49.9446	49.9845	50.0244	50.063	50.1006	50.1371	50.1686	50.2	50.2315	50.2637	50.2963	50.3227	50.3485	50.3743	50.4001	50.4258	50.4516	50.4774	50.4983	50.518
281	47.4589	47.6199	47.7762	47.9251	48.0674	48.2064	48.3385	48.4701	48.5916	48.711	48.8305	48.9069	48.9833	49.0598	49.1274	49.1947	49.2621	49.3243	49.3861	49.4479	49.5043	49.5594	49.6142	49.6652	49.7162	49.7642	49.8111	49.8558	49.9005	49.9419	49.9818	50.0217	50.0604	50.098	50.1346	50.1661	50.1976	50.2291	50.2613	50.2939	50.3203	50.3462	50.372	50.3978	50.4237	50.4495	50.4753	50.4962	50.5159
282	47.4561	47.617	47.7734	47.9222	48.0645	48.2035	48.3356	48.4671	48.5886	48.7081	48.8276	48.904	48.9804	49.0568	49.1245	49.1918	49.2592	49.3214	49.3832	49.445	49.5014	49.5566	49.6114	49.6624	49.7134	49.7614	49.8084	49.8531	49.8978	49.9393	49.9792	50.0191	50.0578	50.0955	50.1321	50.1636	50.1951	50.2266	50.2589	50.2915	50.318	50.3439	50.3697	50.3956	50.4215	50.4473	50.4732	50.4941	50.5139
283	47.4532	47.6142	47.7705	47.9193	48.0616	48.2006	48.3327	48.4642	48.5857	48.7052	48.8246	48.901	48.9775	49.0539	49.1216	49.1889	49.2562	49.3185	49.3803	49.4421	49.4986	49.5537	49.6086	49.6596	49.7106	49.7586	49.8057	49.8504	49.8951	49.9366	49.9766	50.0165	50.0552	50.0929	50.1295	50.1611	50.1927	50.2242	50.2565	50.2892	50.3157	50.3416	50.3675	50.3934	50.4193	50.4452	50.4711	50.492	50.5118
284	47.4504	47.6113	47.7676	47.9164	48.0587	48.1977	48.3298	48.4613	48.5828	48.7022	48.8217	48.8981	48.9745	49.0509	49.1186	49.1859	49.2533	49.3156	49.3774	49.4392	49.4957	49.5509	49.6057	49.6568	49.7078	49.7559	49.8029	49.8477	49.8924	49.9339	49.9739	50.0139	50.0527	50.0903	50.127	50.1586	50.1902	50.2218	50.2541	50.2868	50.3134	50.3393	50.3652	50.3911	50.4171	50.443	50.4689	50.4899	50.5098
285	47.4476	47.6085	47.7648	47.9135	48.0558	48.1948	48.3269	48.4584	48.5798	48.6993	48.8187	48.8951	48.9716	49.048	49.1157	49.183	49.2504	49.3127	49.3745	49.4363	49.4928	49.548	49.6029	49.654	49.7051	49.7531	49.8002	49.845	49.8897	49.9313	49.9713	50.0113	50.0501	50.0878	50.1245	50.1561	50.1877	50.2194	50.2517	50.2844	50.311	50.337	50.363	50.3889	50.4149	50.4408	50.4668	50.4878	50.5077
286	47.4448	47.6057	47.7619	47.9106	48.0529	48.1918	48.3239	48.4554	48.5769	48.6963	48.8158	48.8922	48.9686	49.0451	49.1128	49.1801	49.2475	49.3098	49.3716	49.4335	49.49	49.5452	49.6001	49.6512	49.7023	49.7503	49.7974	49.8422	49.8871	49.9286	49.9687	50.0087	50.0475	50.0852	50.122	50.1536	50.1853	50.2169	50.2493	50.2821	50.3087	50.3347	50.3607	50.3867	50.4127	50.4387	50.4647	50.4857	50.5056
287	47.4419	47.6028	47.759	47.9078	48.05	48.1889	48.321	48.4525	48.5739	48.6934	48.8128	48.8893	48.9657	49.0421	49.1098	49.1772	49.2446	49.3069	49.3687	49.4306	49.4871	49.5423	49.5972	49.6484	49.6995	49.7476	49.7947	49.8395	49.8844	49.926	49.966	50.0061	50.0449	50.0827	50.1195	50.1511	50.1828	50.2145	50.2469	50.2797	50.3064	50.3324	50.3584	50.3845	50.4105	50.4365	50.4626	50.4836	50.5036
288	47.4391	47.6	47.7562	47.9049	48.0471	48.186	48.3181	48.4496	48.571	48.6904	48.8099	48.8863	48.9627	49.0392	49.1069	49.1742	49.2416	49.304	49.3658	49.4277	49.4842	49.5395	49.5944	49.6455	49.6967	49.7448	49.792	49.8368	49.8817	49.9233	49.9634	50.0035	50.0423	50.0801	50.1169	50.1486	50.1804	50.2121	50.2445	50.2774	50.304	50.3301	50.3562	50.3822	50.4083	50.4344	50.4604	50.4815	50.5015
289	47.4363	47.5971	47.7533	47.902	48.0442	48.1831	48.3152	48.4466	48.5681	48.6875	48.8069	48.8834	48.9598	49.0362	49.104	49.1713	49.2387	49.301	49.3629	49.4248	49.4814	49.5366	49.5916	49.6427	49.6939	49.742	49.7892	49.8341	49.879	49.9206	49.9607	50.0009	50.0398	50.0776	50.1144	50.1462	50.1779	50.2097	50.2421	50.275	50.3017	50.3278	50.3539	50.38	50.4061	50.4322	50.4583	50.4795	50.4995
290	47.4335	47.5943	47.7504	47.8991	48.0413	48.1802	48.3122	48.4437	48.5651	48.6846	48.804	48.8804	48.9569	49.0333	49.101	49.1684	49.2358	49.2981	49.36	49.4219	49.4785	49.5338	49.5887	49.6399	49.6911	49.7393	49.7865	49.8314	49.8763	49.918	49.9581	49.9983	50.0372	50.075	50.1119	50.1437	50.1754	50.2072	50.2397	50.2726	50.2994	50.3255	50.3517	50.3778	50.4039	50.43	50.4562	50.4774	50.4974
291	47.4306	47.5914	47.7476	47.8962	48.0384	48.1773	48.3093	48.4408	48.5622	48.6816	48.801	48.8775	48.9539	49.0303	49.0981	49.1655	49.2329	49.2952	49.3571	49.419	49.4756	49.5309	49.5859	49.6371	49.6883	49.7365	49.7837	49.8287	49.8736	49.9153	49.9555	49.9957	50.0346	50.0725	50.1094	50.1412	50.173	50.2048	50.2374	50.2703	50.2971	50.3232	50.3494	50.3756	50.4017	50.4279	50.4541	50.4753	50.4954
292	47.4278	47.5886	47.7447	47.8933	48.0355	48.1744	48.3064	48.4378	48.5593	48.6787	48.7981	48.8745	48.951	49.0274	49.0952	49.1625	49.23	49.2923	49.3542	49.4162	49.4728	49.5281	49.5831	49.6343	49.6855	49.7337	49.781	49.8259	49.8709	49.9126	49.9528	49.993	50.032	50.0699	50.1068	50.1387	50.1705	50.2024	50.235	50.2679	50.2947	50.3209	50.3471	50.3733	50.3995	50.4257	50.4519	50.4732	50.4933
293	47.425	47.5857	47.7418	47.8904	48.0326	48.1715	48.3035	48.4349	48.5563	48.6757	48.7951	48.8716	48.948	49.0245	49.0922	49.1596	49.227	49.2894	49.3513	49.4133	49.4699	49.5252	49.5803	49.6315	49.6828	49.731	49.7782	49.8232	49.8682	49.91	49.9502	49.9904	50.0294	50.0674	50.1043	50.1362	50.1681	50.1999	50.2326	50.2656	50.2924	50.3186	50.3449	50.3711	50.3973	50.4236	50.4498	50.4711	50.4912
294	47.4221	47.5829	47.739	47.8876	48.0297	48.1686	48.3006	48.432	48.5534	48.6728	48.7922	48.8686	48.9451	49.0215	49.0893	49.1567	49.2241	49.2865	49.3485	49.4104	49.467	49.5224	49.5774	49.6287	49.68	49.7282	49.7755	49.8205	49.8655	49.9073	49.9476	49.9878	50.0268	50.0648	50.1018	50.1337	50.1656	50.1975	50.2302	50.2632	50.2901	50.3163	50.3426	50.3689	50.3951	50.4214	50.4477	50.469	50.4892
295	47.4193	47.58	47.7361	47.8847	48.0268	48.1656	48.2976	48.429	48.5504	48.6698	48.7893	48.8657	48.9421	49.0186	49.0863	49.1537	49.2212	49.2836	49.3456	49.4075	49.4642	49.5195	49.5746	49.6259	49.6772	49.7255	49.7728	49.8178	49.8628	49.9046	49.9449	49.9852	50.0243	50.0623	50.0993	50.1312	50.1632	50.1951	50.2278	50.2608	50.2877	50.314	50.3403	50.3666	50.3929	50.4192	50.4455	50.4669	50.4871
296	47.4165	47.5772	47.7332	47.8818	48.0239	48.1627	48.2947	48.4261	48.5475	48.6669	48.7863	48.8627	48.9392	49.0156	49.0834	49.1508	49.2183	49.2807	49.3427	49.4046	49.4613	49.5167	49.5718	49.6231	49.6744	49.7227	49.77	49.8151	49.8601	49.902	49.9423	49.9826	50.0217	50.0597	50.0968	50.1287	50.1607	50.1927	50.2254	50.2585	50.2854	50.3118	50.3381	50.3644	50.3908	50.4171	50.4434	50.4648	50.4851
297	47.4137	47.5743	47.7304	47.8789	48.021	48.1598	48.2918	48.4232	48.5446	48.664	48.7834	48.8598	48.9362	49.0127	49.0805	49.1479	49.2154	49.2778	49.3398	49.4018	49.4584	49.5138	49.5689	49.6203	49.6716	49.7199	49.7673	49.8124	49.8574	49.8993	49.9397	49.98	50.0191	50.0572	50.0942	50.1262	50.1582	50.1902	50.223	50.2561	50.2831	50.3095	50.3358	50.3622	50.3886	50.4149	50.4413	50.4627	50.483
298	47.4108	47.5715	47.7275	47.876	48.0181	48.1569	48.2889	48.4202	48.5416	48.661	48.7804	48.8569	48.9333	49.0097	49.0775	49.145	49.2124	49.2749	49.3369	49.3989	49.4556	49.511	49.5661	49.6175	49.6688	49.7172	49.7645	49.8096	49.8547	49.8966	49.937	49.9774	50.0165	50.0546	50.0917	50.1238	50.1558	50.1878	50.2206	50.2537	50.2808	50.3072	50.3336	50.36	50.3864	50.4128	50.4392	50.4606	50.481
299	47.408	47.5686	47.7246	47.8731	48.0152	48.154	48.2859	48.4173	48.5387	48.6581	48.7775	48.8539	48.9304	49.0068	49.0746	49.142	49.2095	49.272	49.334	49.396	49.4527	49.5081	49.5633	49.6146	49.666	49.7144	49.7618	49.8069	49.8521	49.894	49.9344	49.9748	50.0139	50.0521	50.0892	50.1213	50.1533	50.1854	50.2182	50.2514	50.2784	50.3049	50.3313	50.3577	50.3842	50.4106	50.437	50.4585	50.4789
300	47.4052	47.5658	47.7218	47.8703	48.0123	48.1511	48.283	48.4144	48.5358	48.6551	48.7745	48.851	48.9274	49.0039	49.0717	49.1391	49.2066	49.2691	49.3311	49.3931	49.4499	49.5053	49.5604	49.6118	49.6632	49.7116	49.759	49.8042	49.8494	49.8913	49.9317	49.9722	50.0114	50.0495	50.0867	50.1188	50.1509	50.183	50.2158	50.249	50.2761	50.3026	50.329	50.3555	50.382	50.4085	50.4349	50.4565	50.4768
301	47.4024	47.5629	47.7189	47.8674	48.0094	48.1482	48.2801	48.4114	48.5328	48.6522	48.7716	48.848	48.9245	49.0009	49.0687	49.1362	49.2037	49.2662	49.3282	49.3902	49.447	49.5024	49.5576	49.609	49.6604	49.7089	49.7563	49.8015	49.8467	49.8886	49.9291	49.9696	50.0088	50.047	50.0842	50.1163	50.1484	50.1805	50.2134	50.2467	50.2738	50.3003	50.3268	50.3533	50.3798	50.4063	50.4328	50.4544	50.4748
302	47.3995	47.5601	47.716	47.8645	48.0065	48.1453	48.2772	48.4085	48.5299	48.6493	48.7686	48.8451	48.9215	48.998	49.0658	49.1332	49.2008	49.2632	49.3253	49.3873	49.4441	49.4996	49.5548	49.6062	49.6577	49.7061	49.7536	49.7988	49.844	49.886	49.9265	49.967	50.0062	50.0444	50.0816	50.1138	50.146	50.1781	50.211	50.2443	50.2715	50.298	50.3245	50.3511	50.3776	50.4041	50.4307	50.4523	50.4727
303	47.3967	47.5572	47.7131	47.8616	48.0036	48.1423	48.2743	48.4056	48.5269	48.6463	48.7657	48.8421	48.9186	48.995	49.0629	49.1303	49.1978	49.2603	49.3224	49.3845	49.4413	49.4967	49.552	49.6034	49.6549	49.7033	49.7508	49.7961	49.8413	49.8833	49.9238	49.9643	50.0036	50.0419	50.0791	50.1113	50.1435	50.1757	50.2086	50.2419	50.2691	50.2957	50.3223	50.3488	50.3754	50.402	50.4285	50.4502	50.4707
304	47.3939	47.5544	47.7103	47.8587	48.0007	48.1394	48.2713	48.4027	48.524	48.6434	48.7627	48.8392	48.9156	48.9921	49.0599	49.1274	49.1949	49.2574	49.3195	49.3816	49.4384	49.4939	49.5491	49.6006	49.6521	49.7006	49.7481	49.7933	49.8386	49.8807	49.9212	49.9617	50.001	50.0393	50.0766	50.1088	50.141	50.1733	50.2062	50.2396	50.2668	50.2934	50.32	50.3466	50.3732	50.3998	50.4264	50.4481	50.4686
305	47.391	47.5515	47.7074	47.8558	47.9978	48.1365	48.2684	48.3997	48.5211	48.6404	48.7598	48.8362	48.9127	48.9891	49.057	49.1245	49.192	49.2545	49.3166	49.3787	49.4355	49.491	49.5463	49.5978	49.6493	49.6978	49.7453	49.7906	49.8359	49.878	49.9186	49.9591	49.9985	50.0368	50.0741	50.1063	50.1386	50.1708	50.2038	50.2372	50.2645	50.2911	50.3177	50.3444	50.371	50.3977	50.4243	50.446	50.4666
306	47.3882	47.5487	47.7045	47.8529	47.9949	48.1336	48.2655	48.3968	48.5181	48.6375	48.7568	48.8333	48.9097	48.9862	49.0541	49.1215	49.1891	49.2516	49.3137	49.3758	49.4327	49.4882	49.5435	49.595	49.6465	49.695	49.7426	49.7879	49.8332	49.8753	49.9159	49.9565	49.9959	50.0342	50.0716	50.1038	50.1361	50.1684	50.2014	50.2349	50.2621	50.2888	50.3155	50.3422	50.3688	50.3955	50.4222	50.4439	50.4645
307	47.3854	47.5458	47.7017	47.8501	47.992	48.1307	48.2626	48.3939	48.5152	48.6345	48.7539	48.8303	48.9068	48.9833	49.0511	49.1186	49.1862	49.2487	49.3108	49.3729	49.4298	49.4853	49.5406	49.5922	49.6437	49.6923	49.7399	49.7852	49.8305	49.8727	49.9133	49.9539	49.9933	50.0317	50.069	50.1013	50.1337	50.166	50.199	50.2325	50.2598	50.2865	50.3132	50.3399	50.3666	50.3933	50.42	50.4418	50.4625
308	47.3826	47.543	47.6988	47.8472	47.9891	48.1278	48.2596	48.3909	48.5123	48.6316	48.7509	48.8274	48.9039	48.9803	49.0482	49.1157	49.1832	49.2458	49.3079	49.3701	49.4269	49.4825	49.5378	49.5894	49.6409	49.6895	49.7371	49.7825	49.8278	49.87	49.9106	49.9513	49.9907	50.0291	50.0665	50.0989	50.1312	50.1636	50.1967	50.2301	50.2575	50.2842	50.311	50.3377	50.3644	50.3912	50.4179	50.4397	50.4604
309	47.3797	47.5401	47.6959	47.8443	47.9862	48.1249	48.2567	48.388	48.5093	48.6287	48.748	48.8245	48.9009	48.9774	49.0453	49.1128	49.1803	49.2429	49.305	49.3672	49.4241	49.4797	49.535	49.5866	49.6381	49.6867	49.7344	49.7798	49.8251	49.8673	49.908	49.9487	49.9881	50.0266	50.064	50.0964	50.1288	50.1611	50.1943	50.2278	50.2552	50.2819	50.3087	50.3355	50.3622	50.389	50.4158	50.4376	50.4583
310	47.3769	47.5373	47.6931	47.8414	47.9833	48.122	48.2538	48.3851	48.5064	48.6257	48.745	48.8215	48.898	48.9744	49.0423	49.1098	49.1774	49.24	49.3021	49.3643	49.4212	49.4768	49.5321	49.5837	49.6353	49.684	49.7316	49.777	49.8224	49.8647	49.9054	49.9461	49.9856	50.024	50.0615	50.0939	50.1263	50.1587	50.1919	50.2254	50.2528	50.2796	50.3064	50.3332	50.36	50.3869	50.4137	50.4355	50.4563
311	47.3741	47.5344	47.6902	47.8385	47.9804	48.1191	48.2509	48.3821	48.5035	48.6228	48.7421	48.8186	48.895	48.9715	49.0394	49.1069	49.1745	49.2371	49.2992	49.3614	49.4183	49.474	49.5293	49.5809	49.6326	49.6812	49.7289	49.7743	49.8198	49.862	49.9027	49.9435	49.983	50.0215	50.059	50.0914	50.1238	50.1563	50.1895	50.223	50.2505	50.2773	50.3042	50.331	50.3579	50.3847	50.4115	50.4334	50.4542
312	47.3713	47.5316	47.6873	47.8356	47.9775	48.1161	48.248	48.3792	48.5005	48.6198	48.7392	48.8156	48.8921	48.9686	49.0364	49.104	49.1715	49.2342	49.2964	49.3585	49.4155	49.4711	49.5265	49.5781	49.6298	49.6784	49.7261	49.7716	49.8171	49.8593	49.9001	49.9409	49.9804	50.0189	50.0564	50.0889	50.1214	50.1539	50.1871	50.2207	50.2482	50.275	50.3019	50.3288	50.3557	50.3825	50.4094	50.4314	50.4522
313	47.3684	47.5287	47.6845	47.8328	47.9746	48.1132	48.245	48.3763	48.4976	48.6169	48.7362	48.8127	48.8891	48.9656	49.0335	49.101	49.1686	49.2313	49.2935	49.3556	49.4126	49.4683	49.5237	49.5753	49.627	49.6757	49.7234	49.7689	49.8144	49.8567	49.8975	49.9382	49.9778	50.0164	50.0539	50.0864	50.1189	50.1514	50.1847	50.2183	50.2458	50.2728	50.2997	50.3266	50.3535	50.3804	50.4073	50.4293	50.4501
314	47.3656	47.5259	47.6816	47.8299	47.9717	48.1103	48.2421	48.3733	48.4946	48.614	48.7333	48.8097	48.8862	48.9627	49.0306	49.0981	49.1657	49.2284	49.2906	49.3528	49.4097	49.4654	49.5208	49.5725	49.6242	49.6729	49.7207	49.7662	49.8117	49.854	49.8948	49.9356	49.9752	50.0138	50.0514	50.0839	50.1165	50.149	50.1823	50.216	50.2435	50.2705	50.2974	50.3243	50.3513	50.3782	50.4052	50.4272	50.4481
315	47.3628	47.5231	47.6787	47.827	47.9688	48.1074	48.2392	48.3704	48.4917	48.611	48.7303	48.8068	48.8833	48.9597	49.0276	49.0952	49.1628	49.2254	49.2877	49.3499	49.4069	49.4626	49.518	49.5697	49.6214	49.6701	49.7179	49.7635	49.809	49.8513	49.8922	49.933	49.9727	50.0113	50.0489	50.0814	50.114	50.1466	50.1799	50.2136	50.2412	50.2682	50.2951	50.3221	50.3491	50.3761	50.403	50.4251	50.446
316	47.36	47.5202	47.6759	47.8241	47.9659	48.1045	48.2363	48.3675	48.4888	48.6081	48.7274	48.8038	48.8803	48.9568	49.0247	49.0923	49.1599	49.2225	49.2848	49.347	49.404	49.4597	49.5152	49.5669	49.6186	49.6674	49.7152	49.7607	49.8063	49.8487	49.8895	49.9304	49.9701	50.0087	50.0463	50.0789	50.1115	50.1441	50.1775	50.2112	50.2389	50.2659	50.2929	50.3199	50.3469	50.3739	50.4009	50.423	50.4439
317	47.3571	47.5174	47.673	47.8212	47.963	48.1016	48.2333	48.3645	48.4858	48.6051	48.7244	48.8009	48.8774	48.9538	49.0218	49.0893	49.1569	49.2196	49.2819	49.3441	49.4011	49.4569	49.5123	49.5641	49.6158	49.6646	49.7124	49.758	49.8036	49.846	49.8869	49.9278	49.9675	50.0062	50.0438	50.0765	50.1091	50.1417	50.1751	50.2089	50.2365	50.2636	50.2906	50.3177	50.3447	50.3717	50.3988	50.4209	50.4419
318	47.3543	47.5145	47.6701	47.8183	47.9601	48.0987	48.2304	48.3616	48.4829	48.6022	48.7215	48.7979	48.8744	48.9509	49.0188	49.0864	49.154	49.2167	49.279	49.3412	49.3983	49.454	49.5095	49.5613	49.613	49.6618	49.7097	49.7553	49.8009	49.8433	49.8843	49.9252	49.9649	50.0036	50.0413	50.074	50.1066	50.1393	50.1727	50.2065	50.2342	50.2613	50.2884	50.3154	50.3425	50.3696	50.3967	50.4188	50.4398
319	47.3515	47.5117	47.6673	47.8155	47.9572	48.0958	48.2275	48.3587	48.48	48.5992	48.7185	48.795	48.8715	48.948	49.0159	49.0835	49.1511	49.2138	49.2761	49.3384	49.3954	49.4512	49.5067	49.5585	49.6102	49.6591	49.7069	49.7526	49.7982	49.8407	49.8816	49.9226	49.9623	50.0011	50.0388	50.0715	50.1042	50.1369	50.1703	50.2042	50.2319	50.259	50.2861	50.3132	50.3403	50.3674	50.3945	50.4167	50.4378
320	47.3486	47.5088	47.6644	47.8126	47.9543	48.0928	48.2246	48.3557	48.477	48.5963	48.7156	48.7921	48.8685	48.945	49.013	49.0805	49.1482	49.2109	49.2732	49.3355	49.3925	49.4483	49.5038	49.5557	49.6075	49.6563	49.7042	49.7499	49.7955	49.838	49.879	49.92	49.9598	49.9985	50.0363	50.069	50.1017	50.1344	50.1679	50.2018	50.2296	50.2567	50.2838	50.311	50.3381	50.3653	50.3924	50.4146	50.4357
321	47.3458	47.506	47.6615	47.8097	47.9514	48.0899	48.2217	48.3528	48.4741	48.5934	48.7126	48.7891	48.8656	48.9421	49.01	49.0776	49.1453	49.208	49.2703	49.3326	49.3897	49.4455	49.501	49.5528	49.6047	49.6535	49.7015	49.7472	49.7928	49.8353	49.8764	49.9174	49.9572	49.996	50.0337	50.0665	50.0993	50.132	50.1655	50.1994	50.2272	50.2544	50.2816	50.3087	50.3359	50.3631	50.3903	50.4125	50.4337
322	47.343	47.5031	47.6587	47.8068	47.9485	48.087	48.2187	48.3499	48.4711	48.5904	48.7097	48.7862	48.8626	48.9391	49.0071	49.0747	49.1423	49.2051	49.2674	49.3297	49.3868	49.4426	49.4982	49.55	49.6019	49.6508	49.6987	49.7444	49.7901	49.8327	49.8737	49.9148	49.9546	49.9934	50.0312	50.064	50.0968	50.1296	50.1631	50.1971	50.2249	50.2521	50.2793	50.3065	50.3337	50.3609	50.3881	50.4104	50.4316
323	47.3402	47.5003	47.6558	47.8039	47.9456	48.0841	48.2158	48.347	48.4682	48.5875	48.7067	48.7832	48.8597	48.9362	49.0042	49.0718	49.1394	49.2022	49.2645	49.3268	49.3839	49.4398	49.4954	49.5472	49.5991	49.648	49.696	49.7417	49.7875	49.83	49.8711	49.9122	49.952	49.9909	50.0287	50.0615	50.0943	50.1272	50.1607	50.1947	50.2226	50.2498	50.2771	50.3043	50.3315	50.3588	50.386	50.4084	50.4296
324	47.3373	47.4974	47.6529	47.801	47.9427	48.0812	48.2129	48.344	48.4653	48.5845	48.7038	48.7803	48.8568	48.9332	49.0012	49.0688	49.1365	49.1993	49.2616	49.3239	49.3811	49.4369	49.4925	49.5444	49.5963	49.6452	49.6932	49.739	49.7848	49.8274	49.8685	49.9095	49.9494	49.9883	50.0262	50.059	50.0919	50.1247	50.1584	50.1923	50.2202	50.2475	50.2748	50.3021	50.3293	50.3566	50.3839	50.4063	50.4275
325	47.3345	47.4946	47.6501	47.7981	47.9398	48.0783	48.21	48.3411	48.4623	48.5816	48.7008	48.7773	48.8538	48.9303	48.9983	49.0659	49.1336	49.1964	49.2587	49.3211	49.3782	49.4341	49.4897	49.5416	49.5935	49.6425	49.6905	49.7363	49.7821	49.8247	49.8658	49.9069	49.9469	49.9858	50.0237	50.0565	50.0894	50.1223	50.156	50.19	50.2179	50.2452	50.2725	50.2998	50.3272	50.3545	50.3818	50.4042	50.4254
326	47.3317	47.4917	47.6472	47.7953	47.9369	48.0754	48.207	48.3382	48.4594	48.5786	48.6979	48.7744	48.8509	48.9274	48.9954	49.063	49.1307	49.1935	49.2558	49.3182	49.3754	49.4312	49.4869	49.5388	49.5907	49.6397	49.6878	49.7336	49.7794	49.822	49.8632	49.9043	49.9443	49.9832	50.0211	50.0541	50.087	50.1199	50.1536	50.1876	50.2156	50.2429	50.2703	50.2976	50.325	50.3523	50.3796	50.4021	50.4234
327	47.3289	47.4889	47.6443	47.7924	47.934	48.0725	48.2041	48.3352	48.4565	48.5757	48.695	48.7714	48.8479	48.9244	48.9924	49.0601	49.1277	49.1906	49.2529	49.3153	49.3725	49.4284	49.484	49.536	49.5879	49.637	49.685	49.7308	49.7767	49.8194	49.8605	49.9017	49.9417	49.9807	50.0186	50.0516	50.0845	50.1175	50.1512	50.1853	50.2133	50.2406	50.268	50.2954	50.3228	50.3501	50.3775	50.4	50.4213
328	47.326	47.486	47.6415	47.7895	47.9311	48.0696	48.2012	48.3323	48.4535	48.5728	48.692	48.7685	48.845	48.9215	48.9895	49.0571	49.1248	49.1876	49.25	49.3124	49.3696	49.4255	49.4812	49.5332	49.5852	49.6342	49.6823	49.7281	49.774	49.8167	49.8579	49.8991	49.9391	49.9781	50.0161	50.0491	50.0821	50.115	50.1488	50.1829	50.2109	50.2383	50.2658	50.2932	50.3206	50.348	50.3754	50.3979	50.4193
329	47.3232	47.4832	47.6386	47.7866	47.9282	48.0666	48.1983	48.3294	48.4506	48.5698	48.6891	48.7655	48.842	48.9185	48.9865	49.0542	49.1219	49.1847	49.2471	49.3095	49.3668	49.4227	49.4784	49.5304	49.5824	49.6314	49.6795	49.7254	49.7713	49.814	49.8553	49.8965	49.9365	49.9756	50.0136	50.0466	50.0796	50.1126	50.1464	50.1805	50.2086	50.236	50.2635	50.2909	50.3184	50.3458	50.3733	50.3958	50.4172
330	47.3204	47.4803	47.6357	47.7837	47.9253	48.0637	48.1954	48.3264	48.4476	48.5669	48.6861	48.7626	48.8391	48.9156	48.9836	49.0513	49.119	49.1818	49.2442	49.3067	49.3639	49.4198	49.4756	49.5276	49.5796	49.6287	49.6768	49.7227	49.7686	49.8114	49.8526	49.8939	49.934	49.973	50.0111	50.0441	50.0771	50.1102	50.144	50.1782	50.2063	50.2338	50.2612	50.2887	50.3162	50.3437	50.3711	50.3937	50.4152
331	47.3175	47.4775	47.6329	47.7808	47.9224	48.0608	48.1924	48.3235	48.4447	48.5639	48.6832	48.7597	48.8361	48.9126	48.9807	49.0483	49.1161	49.1789	49.2414	49.3038	49.361	49.417	49.4727	49.5248	49.5768	49.6259	49.674	49.72	49.7659	49.8087	49.85	49.8913	49.9314	49.9705	50.0085	50.0416	50.0747	50.1078	50.1416	50.1758	50.2039	50.2315	50.259	50.2865	50.314	50.3415	50.369	50.3916	50.4131
332	47.3147	47.4746	47.63	47.778	47.9195	48.0579	48.1895	48.3206	48.4418	48.561	48.6802	48.7567	48.8332	48.9097	48.9777	49.0454	49.1131	49.176	49.2385	49.3009	49.3582	49.4141	49.4699	49.5219	49.574	49.6231	49.6713	49.7173	49.7632	49.806	49.8474	49.8887	49.9288	49.9679	50.006	50.0391	50.0722	50.1053	50.1392	50.1735	50.2016	50.2292	50.2567	50.2843	50.3118	50.3393	50.3669	50.3895	50.411
333	47.3119	47.4718	47.6271	47.7751	47.9166	48.055	48.1866	48.3176	48.4388	48.5581	48.6773	48.7538	48.8303	48.9068	48.9748	49.0425	49.1102	49.1731	49.2356	49.298	49.3553	49.4113	49.4671	49.5191	49.5712	49.6204	49.6686	49.7145	49.7605	49.8034	49.8447	49.8861	49.9262	49.9654	50.0035	50.0366	50.0698	50.1029	50.1368	50.1711	50.1993	50.2269	50.2544	50.282	50.3096	50.3372	50.3648	50.3874	50.409
334	47.3091	47.4689	47.6243	47.7722	47.9137	48.0521	48.1837	48.3147	48.4359	48.5551	48.6743	48.7508	48.8273	48.9038	48.9719	49.0396	49.1073	49.1702	49.2327	49.2951	49.3524	49.4084	49.4642	49.5163	49.5684	49.6176	49.6658	49.7118	49.7578	49.8007	49.8421	49.8835	49.9236	49.9628	50.001	50.0341	50.0673	50.1005	50.1344	50.1687	50.197	50.2246	50.2522	50.2798	50.3074	50.335	50.3626	50.3853	50.4069
335	47.3062	47.4661	47.6214	47.7693	47.9108	48.0492	48.1807	48.3118	48.433	48.5522	48.6714	48.7479	48.8244	48.9009	48.9689	49.0366	49.1044	49.1673	49.2298	49.2923	49.3496	49.4056	49.4614	49.5135	49.5656	49.6148	49.6631	49.7091	49.7551	49.798	49.8394	49.8808	49.9211	49.9603	49.9985	50.0317	50.0648	50.098	50.132	50.1664	50.1946	50.2223	50.2499	50.2776	50.3052	50.3329	50.3605	50.3833	50.4049
336	47.3034	47.4632	47.6185	47.7664	47.908	48.0463	48.1778	48.3088	48.43	48.5492	48.6684	48.7449	48.8214	48.8979	48.966	49.0337	49.1015	49.1644	49.2269	49.2894	49.3467	49.4028	49.4586	49.5107	49.5628	49.6121	49.6603	49.7064	49.7525	49.7954	49.8368	49.8782	49.9185	49.9577	49.9959	50.0292	50.0624	50.0956	50.1296	50.164	50.1923	50.22	50.2477	50.2753	50.303	50.3307	50.3584	50.3812	50.4028
337	47.3006	47.4604	47.6156	47.7635	47.9051	48.0433	48.1749	48.3059	48.4271	48.5463	48.6655	48.742	48.8185	48.895	48.9631	49.0308	49.0985	49.1615	49.224	49.2865	49.3438	49.3999	49.4557	49.5079	49.5601	49.6093	49.6576	49.7037	49.7498	49.7927	49.8342	49.8756	49.9159	49.9552	49.9934	50.0267	50.0599	50.0932	50.1272	50.1617	50.19	50.2177	50.2454	50.2731	50.3008	50.3285	50.3563	50.3791	50.4008
338	47.2978	47.4575	47.6128	47.7606	47.9022	48.0404	48.172	48.303	48.4241	48.5433	48.6625	48.739	48.8155	48.892	48.9601	49.0278	49.0956	49.1586	49.2211	49.2836	49.341	49.3971	49.4529	49.5051	49.5573	49.6065	49.6549	49.701	49.7471	49.79	49.8315	49.873	49.9133	49.9526	49.9909	50.0242	50.0575	50.0908	50.1248	50.1593	50.1877	50.2154	50.2431	50.2709	50.2986	50.3264	50.3541	50.377	50.3987
339	47.2949	47.4547	47.6099	47.7578	47.8993	48.0375	48.1691	48.3	48.4212	48.5404	48.6596	48.7361	48.8126	48.8891	48.9572	49.0249	49.0927	49.1557	49.2182	49.2807	49.3381	49.3942	49.4501	49.5023	49.5545	49.6038	49.6521	49.6982	49.7444	49.7874	49.8289	49.8704	49.9107	49.9501	49.9884	50.0217	50.055	50.0883	50.1224	50.1569	50.1853	50.2131	50.2409	50.2687	50.2964	50.3242	50.352	50.3749	50.3967
340	47.2921	47.4518	47.607	47.7549	47.8964	48.0346	48.1661	48.2971	48.4183	48.5375	48.6566	48.7331	48.8097	48.8862	48.9543	49.022	49.0898	49.1528	49.2153	49.2778	49.3352	49.3914	49.4473	49.4995	49.5517	49.601	49.6494	49.6955	49.7417	49.7847	49.8263	49.8678	49.9082	49.9475	49.9858	50.0192	50.0526	50.0859	50.12	50.1546	50.183	50.2108	50.2386	50.2664	50.2943	50.3221	50.3499	50.3728	50.3946
341	47.2893	47.449	47.6042	47.752	47.8935	48.0317	48.1632	48.2942	48.4153	48.5345	48.6537	48.7302	48.8067	48.8832	48.9513	49.0191	49.0869	49.1498	49.2124	49.275	49.3324	49.3885	49.4444	49.4967	49.5489	49.5982	49.6466	49.6928	49.739	49.7821	49.8236	49.8652	49.9056	49.945	49.9833	50.0167	50.0501	50.0835	50.1177	50.1522	50.1807	50.2085	50.2364	50.2642	50.2921	50.3199	50.3478	50.3707	50.3925
342	47.2865	47.4461	47.6013	47.7491	47.8906	48.0288	48.1603	48.2913	48.4124	48.5316	48.6508	48.7273	48.8038	48.8803	48.9484	49.0161	49.0839	49.1469	49.2095	49.2721	49.3295	49.3857	49.4416	49.4939	49.5461	49.5955	49.6439	49.6901	49.7363	49.7794	49.821	49.8626	49.903	49.9424	49.9808	50.0142	50.0476	50.0811	50.1153	50.1498	50.1783	50.2062	50.2341	50.262	50.2899	50.3177	50.3456	50.3686	50.3905
343	47.2836	47.4433	47.5984	47.7462	47.8877	48.0259	48.1574	48.2883	48.4095	48.5286	48.6478	48.7243	48.8008	48.8773	48.9455	49.0132	49.081	49.144	49.2066	49.2692	49.3266	49.3828	49.4388	49.491	49.5433	49.5927	49.6411	49.6874	49.7336	49.7767	49.8183	49.86	49.9004	49.9399	49.9783	50.0117	50.0452	50.0786	50.1129	50.1475	50.176	50.2039	50.2318	50.2598	50.2877	50.3156	50.3435	50.3665	50.3884
344	47.2808	47.4405	47.5956	47.7433	47.8848	48.023	48.1544	48.2854	48.4065	48.5257	48.6449	48.7214	48.7979	48.8744	48.9425	49.0103	49.0781	49.1411	49.2037	49.2663	49.3238	49.38	49.4359	49.4882	49.5405	49.5899	49.6384	49.6847	49.7309	49.7741	49.8157	49.8574	49.8978	49.9373	49.9758	50.0092	50.0427	50.0762	50.1105	50.1451	50.1737	50.2016	50.2296	50.2575	50.2855	50.3134	50.3414	50.3644	50.3864
345	47.278	47.4376	47.5927	47.7405	47.8819	48.0201	48.1515	48.2825	48.4036	48.5227	48.6419	48.7184	48.7949	48.8714	48.9396	49.0074	49.0752	49.1382	49.2008	49.2634	49.3209	49.3771	49.4331	49.4854	49.5377	49.5872	49.6357	49.6819	49.7282	49.7714	49.8131	49.8548	49.8953	49.9348	49.9732	50.0068	50.0403	50.0738	50.1081	50.1428	50.1714	50.1993	50.2273	50.2553	50.2833	50.3113	50.3392	50.3623	50.3843
346	47.2751	47.4348	47.5898	47.7376	47.879	48.0171	48.1486	48.2795	48.4007	48.5198	48.639	48.7155	48.792	48.8685	48.9366	49.0044	49.0723	49.1353	49.1979	49.2606	49.318	49.3743	49.4303	49.4826	49.535	49.5844	49.6329	49.6792	49.7255	49.7687	49.8104	49.8521	49.8927	49.9322	49.9707	50.0043	50.0378	50.0714	50.1057	50.1404	50.169	50.197	50.2251	50.2531	50.2811	50.3091	50.3371	50.3603	50.3823
347	47.2723	47.4319	47.587	47.7347	47.8761	48.0142	48.1457	48.2766	48.3977	48.5169	48.636	48.7125	48.789	48.8656	48.9337	49.0015	49.0693	49.1324	49.195	49.2577	49.3152	49.3714	49.4274	49.4798	49.5322	49.5816	49.6302	49.6765	49.7228	49.7661	49.8078	49.8495	49.8901	49.9297	49.9682	50.0018	50.0354	50.0689	50.1033	50.138	50.1667	50.1948	50.2228	50.2508	50.2789	50.3069	50.335	50.3582	50.3802
348	47.2695	47.4291	47.5841	47.7318	47.8732	48.0113	48.1428	48.2737	48.3948	48.5139	48.6331	48.7096	48.7861	48.8626	48.9308	48.9986	49.0664	49.1295	49.1921	49.2548	49.3123	49.3686	49.4246	49.477	49.5294	49.5789	49.6274	49.6738	49.7202	49.7634	49.8052	49.8469	49.8875	49.9271	49.9657	49.9993	50.0329	50.0665	50.1009	50.1357	50.1644	50.1925	50.2205	50.2486	50.2767	50.3048	50.3329	50.3561	50.3781
349	47.2667	47.4262	47.5812	47.7289	47.8703	48.0084	48.1398	48.2707	48.3918	48.511	48.6301	48.7066	48.7832	48.8597	48.9278	48.9956	49.0635	49.1266	49.1892	49.2519	49.3094	49.3657	49.4218	49.4742	49.5266	49.5761	49.6247	49.6711	49.7175	49.7607	49.8025	49.8443	49.8849	49.9246	49.9632	49.9968	50.0304	50.0641	50.0985	50.1333	50.162	50.1902	50.2183	50.2464	50.2745	50.3026	50.3307	50.354	50.3761
350	47.2638	47.4234	47.5784	47.726	47.8674	48.0055	48.1369	48.2678	48.3889	48.508	48.6272	48.7037	48.7802	48.8567	48.9249	48.9927	49.0606	49.1237	49.1864	49.249	49.3066	49.3629	49.419	49.4714	49.5238	49.5733	49.6219	49.6684	49.7148	49.7581	49.7999	49.8417	49.8824	49.922	49.9606	49.9943	50.028	50.0617	50.0961	50.131	50.1597	50.1879	50.216	50.2442	50.2723	50.3005	50.3286	50.3519	50.374
351	47.261	47.4205	47.5755	47.7232	47.8645	48.0026	48.134	48.2649	48.386	48.5051	48.6242	48.7007	48.7773	48.8538	48.922	48.9898	49.0577	49.1208	49.1835	49.2461	49.3037	49.36	49.4161	49.4686	49.521	49.5706	49.6192	49.6656	49.7121	49.7554	49.7973	49.8391	49.8798	49.9195	49.9581	49.9918	50.0255	50.0592	50.0937	50.1286	50.1574	50.1856	50.2138	50.2419	50.2701	50.2983	50.3265	50.3498	50.372
352	47.2582	47.4177	47.5726	47.7203	47.8616	47.9997	48.1311	48.2619	48.383	48.5022	48.6213	48.6978	48.7743	48.8508	48.919	48.9869	49.0547	49.1179	49.1806	49.2433	49.3008	49.3572	49.4133	49.4658	49.5182	49.5678	49.6165	49.6629	49.7094	49.7527	49.7946	49.8365	49.8772	49.9169	49.9556	49.9893	50.0231	50.0568	50.0913	50.1262	50.1551	50.1833	50.2115	50.2397	50.2679	50.2962	50.3244	50.3477	50.3699
353	47.2554	47.4148	47.5698	47.7174	47.8587	47.9968	48.1282	48.259	48.3801	48.4992	48.6183	48.6949	48.7714	48.8479	48.9161	48.9839	49.0518	49.115	49.1777	49.2404	49.298	49.3543	49.4105	49.463	49.5154	49.565	49.6137	49.6602	49.7067	49.7501	49.792	49.8339	49.8746	49.9143	49.9531	49.9868	50.0206	50.0544	50.0889	50.1239	50.1527	50.181	50.2092	50.2375	50.2657	50.294	50.3222	50.3456	50.3679
354	47.2525	47.412	47.5669	47.7145	47.8558	47.9938	48.1252	48.2561	48.3772	48.4963	48.6154	48.6919	48.7684	48.845	48.9132	48.981	49.0489	49.112	49.1748	49.2375	49.2951	49.3515	49.4076	49.4601	49.5126	49.5623	49.611	49.6575	49.704	49.7474	49.7893	49.8313	49.872	49.9118	49.9506	49.9844	50.0182	50.052	50.0865	50.1215	50.1504	50.1787	50.207	50.2353	50.2635	50.2918	50.3201	50.3435	50.3658
355	47.2497	47.4091	47.564	47.7116	47.8529	47.9909	48.1223	48.2531	48.3742	48.4933	48.6124	48.689	48.7655	48.842	48.9102	48.9781	49.046	49.1091	49.1719	49.2346	49.2923	49.3486	49.4048	49.4573	49.5099	49.5595	49.6082	49.6548	49.7013	49.7447	49.7867	49.8287	49.8695	49.9092	49.948	49.9819	50.0157	50.0495	50.0841	50.1191	50.1481	50.1764	50.2047	50.233	50.2614	50.2897	50.318	50.3414	50.3638
356	47.2469	47.4063	47.5612	47.7087	47.85	47.988	48.1194	48.2502	48.3713	48.4904	48.6095	48.686	48.7625	48.8391	48.9073	48.9751	49.0431	49.1062	49.169	49.2317	49.2894	49.3458	49.402	49.4545	49.5071	49.5567	49.6055	49.6521	49.6986	49.7421	49.7841	49.8261	49.8669	49.9067	49.9455	49.9794	50.0132	50.0471	50.0817	50.1168	50.1458	50.1741	50.2025	50.2308	50.2592	50.2875	50.3159	50.3393	50.3617
357	47.244	47.4034	47.5583	47.7058	47.8471	47.9851	48.1165	48.2473	48.3683	48.4874	48.6065	48.6831	48.7596	48.8361	48.9044	48.9722	49.0401	49.1033	49.1661	49.2289	49.2865	49.3429	49.3991	49.4517	49.5043	49.554	49.6028	49.6493	49.6959	49.7394	49.7814	49.8234	49.8643	49.9041	49.943	49.9769	50.0108	50.0447	50.0794	50.1144	50.1434	50.1718	50.2002	50.2286	50.257	50.2854	50.3137	50.3373	50.3596
358	47.2412	47.4006	47.5554	47.703	47.8442	47.9822	48.1135	48.2443	48.3654	48.4845	48.6036	48.6801	48.7567	48.8332	48.9014	48.9693	49.0372	49.1004	49.1632	49.226	49.2837	49.3401	49.3963	49.4489	49.5015	49.5512	49.6	49.6466	49.6932	49.7367	49.7788	49.8208	49.8617	49.9016	49.9405	49.9744	50.0083	50.0422	50.077	50.1121	50.1411	50.1695	50.1979	50.2264	50.2548	50.2832	50.3116	50.3352	50.3576
359	47.2384	47.3977	47.5526	47.7001	47.8413	47.9793	48.1106	48.2414	48.3625	48.4816	48.6007	48.6772	48.7537	48.8302	48.8985	48.9664	49.0343	49.0975	49.1603	49.2231	49.2808	49.3372	49.3935	49.4461	49.4987	49.5485	49.5973	49.6439	49.6905	49.7341	49.7762	49.8182	49.8591	49.899	49.938	49.9719	50.0059	50.0398	50.0746	50.1097	50.1388	50.1672	50.1957	50.2241	50.2526	50.281	50.3095	50.3331	50.3555
360	47.2356	47.3949	47.5497	47.6972	47.8384	47.9764	48.1077	48.2385	48.3595	48.4786	48.5977	48.6742	48.7508	48.8273	48.8956	48.9634	49.0314	49.0946	49.1574	49.2202	49.2779	49.3344	49.3907	49.4433	49.4959	49.5457	49.5945	49.6412	49.6879	49.7314	49.7735	49.8156	49.8565	49.8965	49.9354	49.9694	50.0034	50.0374	50.0722	50.1073	50.1364	50.1649	50.1934	50.2219	50.2504	50.2789	50.3074	50.331	50.3535
361	47.2327	47.392	47.5468	47.6943	47.8355	47.9735	48.1048	48.2356	48.3566	48.4757	48.5948	48.6713	48.7478	48.8244	48.8926	48.9605	49.0285	49.0917	49.1545	49.2173	49.2751	49.3315	49.3878	49.4405	49.4931	49.5429	49.5918	49.6385	49.6852	49.7288	49.7709	49.813	49.854	49.8939	49.9329	49.9669	50.0009	50.035	50.0698	50.105	50.1341	50.1626	50.1912	50.2197	50.2482	50.2767	50.3052	50.3289	50.3514
362	47.2299	47.3892	47.544	47.6914	47.8326	47.9705	48.1019	48.2326	48.3537	48.4727	48.5918	48.6683	48.7449	48.8214	48.8897	48.9576	49.0255	49.0888	49.1516	49.2144	49.2722	49.3287	49.385	49.4377	49.4903	49.5402	49.589	49.6358	49.6825	49.7261	49.7682	49.8104	49.8514	49.8914	49.9304	49.9644	49.9985	50.0325	50.0674	50.1026	50.1318	50.1603	50.1889	50.2174	50.246	50.2746	50.3031	50.3268	50.3494
363	47.2271	47.3863	47.5411	47.6885	47.8297	47.9676	48.0989	48.2297	48.3507	48.4698	48.5889	48.6654	48.7419	48.8185	48.8867	48.9547	49.0226	49.0859	49.1487	49.2116	49.2693	49.3259	49.3822	49.4349	49.4876	49.5374	49.5863	49.633	49.6798	49.7234	49.7656	49.8078	49.8488	49.8888	49.9279	49.962	49.996	50.0301	50.065	50.1003	50.1295	50.158	50.1866	50.2152	50.2438	50.2724	50.301	50.3247	50.3473
364	47.2243	47.3835	47.5382	47.6857	47.8268	47.9647	48.096	48.2268	48.3478	48.4669	48.5859	48.6625	48.739	48.8155	48.8838	48.9517	49.0197	49.083	49.1458	49.2087	49.2665	49.323	49.3793	49.432	49.4848	49.5346	49.5836	49.6303	49.6771	49.7208	49.763	49.8052	49.8462	49.8863	49.9253	49.9595	49.9936	50.0277	50.0626	50.0979	50.1271	50.1557	50.1844	50.213	50.2416	50.2702	50.2989	50.3226	50.3452
365	47.2214	47.3806	47.5354	47.6828	47.8239	47.9618	48.0931	48.2238	48.3448	48.4639	48.583	48.6595	48.7361	48.8126	48.8809	48.9488	49.0168	49.0801	49.1429	49.2058	49.2636	49.3202	49.3765	49.4292	49.482	49.5319	49.5808	49.6276	49.6744	49.7181	49.7603	49.8026	49.8436	49.8837	49.9228	49.957	49.9911	50.0253	50.0602	50.0955	50.1248	50.1535	50.1821	50.2108	50.2394	50.2681	50.2967	50.3205	50.3432
366	47.2186	47.3778	47.5325	47.6799	47.821	47.9589	48.0902	48.2209	48.3419	48.461	48.58	48.6566	48.7331	48.8097	48.8779	48.9459	49.0139	49.0772	49.14	49.2029	49.2607	49.3173	49.3737	49.4264	49.4792	49.5291	49.5781	49.6249	49.6717	49.7154	49.7577	49.8	49.8411	49.8812	49.9203	49.9545	49.9887	50.0228	50.0578	50.0932	50.1225	50.1512	50.1798	50.2085	50.2372	50.2659	50.2946	50.3184	50.3411
367	47.2158	47.3749	47.5296	47.677	47.8181	47.956	48.0872	48.218	48.339	48.458	48.5771	48.6536	48.7302	48.8067	48.875	48.9429	49.0109	49.0743	49.1371	49.2	49.2579	49.3145	49.3708	49.4236	49.4764	49.5263	49.5753	49.6222	49.669	49.7128	49.7551	49.7974	49.8385	49.8786	49.9178	49.952	49.9862	50.0204	50.0554	50.0908	50.1201	50.1489	50.1776	50.2063	50.235	50.2638	50.2925	50.3163	50.3391
368	47.213	47.3721	47.5268	47.6741	47.8152	47.9531	48.0843	48.215	48.336	48.4551	48.5741	48.6507	48.7272	48.8038	48.8721	48.94	49.008	49.0713	49.1342	49.1972	49.255	49.3116	49.368	49.4208	49.4736	49.5236	49.5726	49.6195	49.6663	49.7101	49.7524	49.7947	49.8359	49.8761	49.9153	49.9495	49.9837	50.018	50.053	50.0884	50.1178	50.1466	50.1753	50.2041	50.2328	50.2616	50.2904	50.3142	50.337
369	47.2101	47.3692	47.5239	47.6712	47.8123	47.9502	48.0814	48.2121	48.3331	48.4521	48.5712	48.6477	48.7243	48.8008	48.8691	48.9371	49.0051	49.0684	49.1314	49.1943	49.2521	49.3088	49.3652	49.418	49.4708	49.5208	49.5698	49.6167	49.6636	49.7074	49.7498	49.7921	49.8333	49.8735	49.9127	49.947	49.9813	50.0156	50.0506	50.0861	50.1155	50.1443	50.1731	50.2019	50.2306	50.2594	50.2882	50.3122	50.335
370	47.2073	47.3664	47.521	47.6683	47.8094	47.9473	48.0785	48.2092	48.3302	48.4492	48.5682	48.6448	48.7213	48.7979	48.8662	48.9342	49.0022	49.0655	49.1285	49.1914	49.2493	49.3059	49.3624	49.4152	49.468	49.518	49.5671	49.614	49.6609	49.7048	49.7472	49.7895	49.8307	49.871	49.9102	49.9445	49.9788	50.0131	50.0482	50.0837	50.1132	50.142	50.1708	50.1996	50.2285	50.2573	50.2861	50.3101	50.3329
371	47.2045	47.3635	47.5181	47.6655	47.8065	47.9443	48.0756	48.2062	48.3272	48.4463	48.5653	48.6418	48.7184	48.7949	48.8633	48.9312	48.9993	49.0626	49.1256	49.1885	49.2464	49.3031	49.3595	49.4124	49.4652	49.5153	49.5644	49.6113	49.6582	49.7021	49.7445	49.7869	49.8282	49.8684	49.9077	49.942	49.9764	50.0107	50.0458	50.0814	50.1108	50.1397	50.1685	50.1974	50.2263	50.2551	50.284	50.308	50.3309
372	47.2016	47.3607	47.5153	47.6626	47.8036	47.9414	48.0726	48.2033	48.3243	48.4433	48.5623	48.6389	48.7154	48.792	48.8603	48.9283	48.9963	49.0597	49.1227	49.1856	49.2435	49.3002	49.3567	49.4096	49.4625	49.5125	49.5616	49.6086	49.6555	49.6994	49.7419	49.7843	49.8256	49.8659	49.9052	49.9395	49.9739	50.0083	50.0434	50.079	50.1085	50.1374	50.1663	50.1952	50.2241	50.253	50.2818	50.3059	50.3288
373	47.1988	47.3579	47.5124	47.6597	47.8007	47.9385	48.0697	48.2004	48.3213	48.4404	48.5594	48.636	48.7125	48.7891	48.8574	48.9254	48.9934	49.0568	49.1198	49.1827	49.2407	49.2974	49.3539	49.4068	49.4597	49.5097	49.5589	49.6059	49.6529	49.6968	49.7392	49.7817	49.823	49.8633	49.9027	49.9371	49.9715	50.0059	50.041	50.0766	50.1062	50.1351	50.164	50.1929	50.2219	50.2508	50.2797	50.3038	50.3267
374	47.196	47.355	47.5095	47.6568	47.7978	47.9356	48.0668	48.1974	48.3184	48.4374	48.5565	48.633	48.7096	48.7861	48.8545	48.9224	48.9905	49.0539	49.1169	49.1799	49.2378	49.2945	49.351	49.404	49.4569	49.507	49.5561	49.6032	49.6502	49.6941	49.7366	49.7791	49.8204	49.8608	49.9001	49.9346	49.969	50.0034	50.0387	50.0743	50.1038	50.1328	50.1618	50.1907	50.2197	50.2486	50.2776	50.3017	50.3247
375	47.1932	47.3522	47.5067	47.6539	47.7949	47.9327	48.0639	48.1945	48.3155	48.4345	48.5535	48.6301	48.7066	48.7832	48.8515	48.9195	48.9876	49.051	49.114	49.177	49.2349	49.2917	49.3482	49.4011	49.4541	49.5042	49.5534	49.6004	49.6475	49.6914	49.734	49.7765	49.8178	49.8582	49.8976	49.9321	49.9665	50.001	50.0363	50.0719	50.1015	50.1305	50.1595	50.1885	50.2175	50.2465	50.2755	50.2996	50.3226
376	47.1903	47.3493	47.5038	47.651	47.792	47.9298	48.0609	48.1916	48.3125	48.4315	48.5506	48.6271	48.7037	48.7802	48.8486	48.9166	48.9847	49.0481	49.1111	49.1741	49.2321	49.2888	49.3454	49.3983	49.4513	49.5014	49.5507	49.5977	49.6448	49.6888	49.7313	49.7739	49.8153	49.8557	49.8951	49.9296	49.9641	49.9986	50.0339	50.0696	50.0992	50.1282	50.1572	50.1863	50.2153	50.2443	50.2733	50.2975	50.3206
377	47.1875	47.3465	47.5009	47.6482	47.7891	47.9269	48.058	48.1886	48.3096	48.4286	48.5476	48.6242	48.7007	48.7773	48.8457	48.9137	48.9817	49.0452	49.1082	49.1712	49.2292	49.286	49.3426	49.3955	49.4485	49.4987	49.5479	49.595	49.6421	49.6861	49.7287	49.7713	49.8127	49.8531	49.8926	49.9271	49.9616	49.9962	50.0315	50.0672	50.0969	50.1259	50.155	50.184	50.2131	50.2422	50.2712	50.2954	50.3185
378	47.1847	47.3436	47.4981	47.6453	47.7862	47.924	48.0551	48.1857	48.3067	48.4257	48.5447	48.6212	48.6978	48.7743	48.8427	48.9107	48.9788	49.0423	49.1053	49.1683	49.2263	49.2831	49.3397	49.3927	49.4457	49.4959	49.5452	49.5923	49.6394	49.6835	49.7261	49.7687	49.8101	49.8506	49.8901	49.9246	49.9592	49.9937	50.0291	50.0648	50.0945	50.1236	50.1527	50.1818	50.2109	50.24	50.2691	50.2933	50.3165
379	47.1819	47.3408	47.4952	47.6424	47.7833	47.921	48.0522	48.1828	48.3037	48.4227	48.5417	48.6183	48.6948	48.7714	48.8398	48.9078	48.9759	49.0394	49.1024	49.1655	49.2235	49.2803	49.3369	49.3899	49.4429	49.4931	49.5424	49.5896	49.6367	49.6808	49.7234	49.766	49.8075	49.848	49.8875	49.9221	49.9567	49.9913	50.0267	50.0625	50.0922	50.1213	50.1505	50.1796	50.2087	50.2378	50.267	50.2912	50.3144
380	47.179	47.3379	47.4923	47.6395	47.7804	47.9181	48.0493	48.1799	48.3008	48.4198	48.5388	48.6153	48.6919	48.7685	48.8368	48.9049	48.973	49.0365	49.0995	49.1626	49.2206	49.2774	49.3341	49.3871	49.4401	49.4904	49.5397	49.5869	49.634	49.6781	49.7208	49.7634	49.8049	49.8455	49.885	49.9196	49.9543	49.9889	50.0243	50.0601	50.0899	50.119	50.1482	50.1774	50.2065	50.2357	50.2648	50.2892	50.3123
381	47.1762	47.3351	47.4895	47.6366	47.7775	47.9152	48.0463	48.1769	48.2979	48.4168	48.5358	48.6124	48.6889	48.7655	48.8339	48.902	48.9701	49.0335	49.0966	49.1597	49.2178	49.2746	49.3312	49.3843	49.4374	49.4876	49.5369	49.5841	49.6313	49.6755	49.7181	49.7608	49.8024	49.8429	49.8825	49.9171	49.9518	49.9864	50.0219	50.0577	50.0876	50.1167	50.1459	50.1751	50.2043	50.2335	50.2627	50.2871	50.3103
382	47.1734	47.3322	47.4866	47.6337	47.7746	47.9123	48.0434	48.174	48.2949	48.4139	48.5329	48.6094	48.686	48.7626	48.831	48.899	48.9671	49.0306	49.0937	49.1568	49.2149	49.2717	49.3284	49.3815	49.4346	49.4848	49.5342	49.5814	49.6286	49.6728	49.7155	49.7582	49.7998	49.8404	49.88	49.9147	49.9493	49.984	50.0195	50.0554	50.0852	50.1145	50.1437	50.1729	50.2021	50.2314	50.2606	50.285	50.3082
383	47.1705	47.3294	47.4837	47.6309	47.7717	47.9094	48.0405	48.1711	48.292	48.411	48.5299	48.6065	48.6831	48.7596	48.828	48.8961	48.9642	49.0277	49.0908	49.1539	49.212	49.2689	49.3256	49.3787	49.4318	49.4821	49.5315	49.5787	49.6259	49.6701	49.7129	49.7556	49.7972	49.8378	49.8775	49.9122	49.9469	49.9816	50.0171	50.053	50.0829	50.1122	50.1414	50.1707	50.1999	50.2292	50.2585	50.2829	50.3062
384	47.1677	47.3265	47.4809	47.628	47.7688	47.9065	48.0376	48.1681	48.289	48.408	48.527	48.6036	48.6801	48.7567	48.8251	48.8932	48.9613	49.0248	49.0879	49.1511	49.2092	49.266	49.3227	49.3759	49.429	49.4793	49.5287	49.576	49.6232	49.6675	49.7102	49.753	49.7946	49.8353	49.8749	49.9097	49.9444	49.9792	50.0147	50.0507	50.0806	50.1099	50.1392	50.1685	50.1977	50.227	50.2563	50.2808	50.3041
385	47.1649	47.3237	47.478	47.6251	47.7659	47.9036	48.0346	48.1652	48.2861	48.4051	48.524	48.6006	48.6772	48.7537	48.8222	48.8902	48.9584	49.0219	49.085	49.1482	49.2063	49.2632	49.3199	49.3731	49.4262	49.4765	49.526	49.5733	49.6206	49.6648	49.7076	49.7504	49.792	49.8327	49.8724	49.9072	49.942	49.9767	50.0123	50.0483	50.0782	50.1076	50.1369	50.1662	50.1956	50.2249	50.2542	50.2787	50.3021
386	47.1621	47.3208	47.4751	47.6222	47.763	47.9007	48.0317	48.1623	48.2832	48.4021	48.5211	48.5977	48.6742	48.7508	48.8192	48.8873	48.9555	49.019	49.0821	49.1453	49.2034	49.2603	49.3171	49.3702	49.4234	49.4738	49.5232	49.5705	49.6179	49.6621	49.705	49.7478	49.7895	49.8302	49.8699	49.9047	49.9395	49.9743	50.0099	50.0459	50.0759	50.1053	50.1346	50.164	50.1934	50.2227	50.2521	50.2766	50.3
387	47.1592	47.318	47.4723	47.6193	47.7601	47.8978	48.0288	48.1593	48.2802	48.3992	48.5181	48.5947	48.6713	48.7479	48.8163	48.8844	48.9525	49.0161	49.0793	49.1424	49.2006	49.2575	49.3143	49.3674	49.4206	49.471	49.5205	49.5678	49.6152	49.6595	49.7023	49.7452	49.7869	49.8276	49.8674	49.9022	49.937	49.9719	50.0075	50.0436	50.0736	50.103	50.1324	50.1618	50.1912	50.2206	50.25	50.2745	50.2979
388	47.1564	47.3151	47.4694	47.6164	47.7572	47.8948	48.0259	48.1564	48.2773	48.3962	48.5152	48.5918	48.6683	48.7449	48.8134	48.8815	48.9496	49.0132	49.0764	49.1395	49.1977	49.2547	49.3114	49.3646	49.4178	49.4682	49.5177	49.5651	49.6125	49.6568	49.6997	49.7426	49.7843	49.8251	49.8648	49.8997	49.9346	49.9695	50.0051	50.0412	50.0713	50.1007	50.1301	50.1595	50.189	50.2184	50.2478	50.2724	50.2959
389	47.1536	47.3123	47.4665	47.6135	47.7543	47.8919	48.023	48.1535	48.2744	48.3933	48.5123	48.5888	48.6654	48.742	48.8104	48.8785	48.9467	49.0103	49.0735	49.1366	49.1948	49.2518	49.3086	49.3618	49.415	49.4655	49.515	49.5624	49.6098	49.6541	49.697	49.74	49.7817	49.8225	49.8623	49.8972	49.9321	49.967	50.0027	50.0389	50.0689	50.0984	50.1279	50.1573	50.1868	50.2162	50.2457	50.2703	50.2938
390	47.1508	47.3094	47.4637	47.6107	47.7514	47.889	48.02	48.1505	48.2714	48.3904	48.5093	48.5859	48.6625	48.739	48.8075	48.8756	48.9438	49.0074	49.0706	49.1338	49.192	49.249	49.3058	49.359	49.4123	49.4627	49.5123	49.5597	49.6071	49.6515	49.6944	49.7373	49.7791	49.82	49.8598	49.8947	49.9297	49.9646	50.0004	50.0365	50.0666	50.0961	50.1256	50.1551	50.1846	50.2141	50.2436	50.2682	50.2918
391	47.1479	47.3066	47.4608	47.6078	47.7485	47.8861	48.0171	48.1476	48.2685	48.3874	48.5064	48.5829	48.6595	48.7361	48.8046	48.8727	48.9409	49.0045	49.0677	49.1309	49.1891	49.2461	49.3029	49.3562	49.4095	49.46	49.5095	49.557	49.6044	49.6488	49.6918	49.7347	49.7766	49.8174	49.8573	49.8923	49.9272	49.9622	49.998	50.0341	50.0643	50.0938	50.1233	50.1529	50.1824	50.2119	50.2415	50.2661	50.2897
392	47.1451	47.3037	47.4579	47.6049	47.7456	47.8832	48.0142	48.1447	48.2655	48.3845	48.5034	48.58	48.6566	48.7331	48.8016	48.8697	48.9379	49.0016	49.0648	49.128	49.1862	49.2433	49.3001	49.3534	49.4067	49.4572	49.5068	49.5542	49.6017	49.6461	49.6891	49.7321	49.774	49.8149	49.8548	49.8898	49.9248	49.9598	49.9956	50.0318	50.0619	50.0915	50.1211	50.1506	50.1802	50.2098	50.2393	50.2641	50.2877
393	47.1423	47.3009	47.4551	47.602	47.7427	47.8803	48.0113	48.1417	48.2626	48.3815	48.5005	48.577	48.6536	48.7302	48.7987	48.8668	48.935	48.9987	49.0619	49.1251	49.1834	49.2404	49.2973	49.3506	49.4039	49.4544	49.504	49.5515	49.599	49.6435	49.6865	49.7295	49.7714	49.8123	49.8522	49.8873	49.9223	49.9573	49.9932	50.0294	50.0596	50.0892	50.1188	50.1484	50.178	50.2076	50.2372	50.262	50.2856
394	47.1395	47.298	47.4522	47.5991	47.7398	47.8774	48.0083	48.1388	48.2597	48.3786	48.4975	48.5741	48.6507	48.7273	48.7958	48.8639	48.9321	48.9957	49.059	49.1222	49.1805	49.2376	49.2944	49.3478	49.4011	49.4517	49.5013	49.5488	49.5963	49.6408	49.6839	49.7269	49.7688	49.8098	49.8497	49.8848	49.9198	49.9549	49.9908	50.0271	50.0573	50.0869	50.1166	50.1462	50.1758	50.2054	50.2351	50.2599	50.2836
395	47.1366	47.2952	47.4493	47.5962	47.7369	47.8745	48.0054	48.1359	48.2567	48.3756	48.4946	48.5712	48.6477	48.7243	48.7928	48.861	48.9292	48.9928	49.0561	49.1194	49.1776	49.2347	49.2916	49.345	49.3983	49.4489	49.4986	49.5461	49.5936	49.6381	49.6812	49.7243	49.7662	49.8072	49.8472	49.8823	49.9174	49.9525	49.9884	50.0247	50.055	50.0846	50.1143	50.144	50.1736	50.2033	50.233	50.2578	50.2815
396	47.1338	47.2923	47.4465	47.5934	47.734	47.8715	48.0025	48.1329	48.2538	48.3727	48.4916	48.5682	48.6448	48.7214	48.7899	48.858	48.9263	48.9899	49.0532	49.1165	49.1748	49.2319	49.2888	49.3422	49.3955	49.4461	49.4958	49.5434	49.5909	49.6355	49.6786	49.7217	49.7637	49.8047	49.8447	49.8798	49.9149	49.9501	49.986	50.0223	50.0526	50.0823	50.112	50.1417	50.1714	50.2011	50.2308	50.2557	50.2794
397	47.131	47.2895	47.4436	47.5905	47.7311	47.8686	47.9996	48.13	48.2509	48.3698	48.4887	48.5653	48.6418	48.7184	48.7869	48.8551	48.9233	48.987	49.0503	49.1136	49.1719	49.229	49.286	49.3393	49.3927	49.4434	49.4931	49.5407	49.5883	49.6328	49.676	49.7191	49.7611	49.8021	49.8422	49.8773	49.9125	49.9476	49.9836	50.02	50.0503	50.08	50.1098	50.1395	50.1692	50.199	50.2287	50.2536	50.2774
398	47.1281	47.2866	47.4407	47.5876	47.7282	47.8657	47.9967	48.1271	48.2479	48.3668	48.4857	48.5623	48.6389	48.7155	48.784	48.8522	48.9204	48.9841	49.0474	49.1107	49.169	49.2262	49.2831	49.3365	49.39	49.4406	49.4903	49.5379	49.5856	49.6302	49.6733	49.7165	49.7585	49.7996	49.8396	49.8748	49.91	49.9452	49.9812	50.0176	50.048	50.0777	50.1075	50.1373	50.167	50.1968	50.2266	50.2515	50.2753
399	47.1253	47.2838	47.4379	47.5847	47.7253	47.8628	47.9937	48.1242	48.245	48.3639	48.4828	48.5594	48.636	48.7125	48.7811	48.8493	48.9175	48.9812	49.0445	49.1078	49.1662	49.2233	49.2803	49.3337	49.3872	49.4378	49.4876	49.5352	49.5829	49.6275	49.6707	49.7139	49.7559	49.797	49.8371	49.8723	49.9076	49.9428	49.9788	50.0152	50.0457	50.0755	50.1053	50.1351	50.1648	50.1946	50.2244	50.2494	50.2733
400	47.1225	47.2809	47.435	47.5818	47.7224	47.8599	47.9908	48.1212	48.242	48.3609	48.4798	48.5564	48.633	48.7096	48.7781	48.8463	48.9146	48.9783	49.0416	49.1049	49.1633	49.2205	49.2775	49.3309	49.3844	49.4351	49.4848	49.5325	49.5802	49.6248	49.668	49.7113	49.7533	49.7945	49.8346	49.8698	49.9051	49.9403	49.9764	50.0129	50.0433	50.0732	50.103	50.1328	50.1627	50.1925	50.2223	50.2473	50.2712
401	47.1197	47.2781	47.4321	47.5789	47.7195	47.857	47.9879	48.1183	48.2391	48.358	48.4769	48.5535	48.6301	48.7067	48.7752	48.8434	48.9116	48.9754	49.0387	49.1021	49.1604	49.2176	49.2746	49.3281	49.3816	49.4323	49.4821	49.5298	49.5775	49.6222	49.6654	49.7086	49.7508	49.7919	49.8321	49.8674	49.9026	49.9379	49.974	50.0105	50.041	50.0709	50.1007	50.1306	50.1605	50.1903	50.2202	50.2452	50.2692
402	47.1168	47.2753	47.4293	47.576	47.7166	47.8541	47.985	48.1154	48.2362	48.3551	48.4739	48.5505	48.6271	48.7037	48.7723	48.8405	48.9087	48.9725	49.0358	49.0992	49.1576	49.2148	49.2718	49.3253	49.3788	49.4295	49.4794	49.5271	49.5748	49.6195	49.6628	49.706	49.7482	49.7894	49.8296	49.8649	49.9002	49.9355	49.9716	50.0082	50.0387	50.0686	50.0985	50.1284	50.1583	50.1882	50.2181	50.2431	50.2671
403	47.114	47.2724	47.4264	47.5732	47.7137	47.8512	47.982	48.1124	48.2332	48.3521	48.471	48.5476	48.6242	48.7008	48.7693	48.8375	48.9058	48.9696	49.0329	49.0963	49.1547	49.2119	49.269	49.3225	49.376	49.4268	49.4766	49.5244	49.5721	49.6168	49.6601	49.7034	49.7456	49.7868	49.827	49.8624	49.8977	49.9331	49.9692	50.0058	50.0363	50.0663	50.0962	50.1261	50.1561	50.186	50.2159	50.2411	50.265
404	47.1112	47.2696	47.4235	47.5703	47.7108	47.8483	47.9791	48.1095	48.2303	48.3492	48.468	48.5446	48.6212	48.6978	48.7664	48.8346	48.9029	48.9667	49.03	49.0934	49.1518	49.2091	49.2661	49.3197	49.3732	49.424	49.4739	49.5216	49.5694	49.6142	49.6575	49.7008	49.743	49.7843	49.8245	49.8599	49.8953	49.9306	49.9668	50.0034	50.034	50.064	50.0939	50.1239	50.1539	50.1839	50.2138	50.239	50.263
405	47.1084	47.2667	47.4206	47.5674	47.7079	47.8453	47.9762	48.1066	48.2274	48.3462	48.4651	48.5417	48.6183	48.6949	48.7635	48.8317	48.9	48.9638	49.0271	49.0905	49.149	49.2062	49.2633	49.3169	49.3704	49.4212	49.4711	49.5189	49.5667	49.6115	49.6549	49.6982	49.7404	49.7817	49.822	49.8574	49.8928	49.9282	49.9644	50.0011	50.0317	50.0617	50.0917	50.1217	50.1517	50.1817	50.2117	50.2369	50.2609
406	47.1055	47.2639	47.4178	47.5645	47.705	47.8424	47.9733	48.1036	48.2244	48.3433	48.4622	48.5388	48.6153	48.6919	48.7605	48.8288	48.897	48.9609	49.0243	49.0877	49.1461	49.2034	49.2605	49.3141	49.3676	49.4185	49.4684	49.5162	49.564	49.6088	49.6522	49.6956	49.7379	49.7792	49.8195	49.8549	49.8904	49.9258	49.962	49.9987	50.0294	50.0594	50.0894	50.1195	50.1495	50.1795	50.2096	50.2348	50.2589
407	47.1027	47.261	47.4149	47.5616	47.7021	47.8395	47.9704	48.1007	48.2215	48.3403	48.4592	48.5358	48.6124	48.689	48.7576	48.8258	48.8941	48.9579	49.0214	49.0848	49.1433	49.2005	49.2577	49.3113	49.3649	49.4157	49.4657	49.5135	49.5613	49.6062	49.6496	49.693	49.7353	49.7766	49.817	49.8524	49.8879	49.9234	49.9597	49.9964	50.027	50.0571	50.0872	50.1172	50.1473	50.1774	50.2074	50.2327	50.2568
408	47.0999	47.2582	47.412	47.5587	47.6992	47.8366	47.9674	48.0978	48.2185	48.3374	48.4563	48.5329	48.6095	48.6861	48.7547	48.8229	48.8912	48.955	49.0185	49.0819	49.1404	49.1977	49.2548	49.3084	49.3621	49.4129	49.4629	49.5108	49.5586	49.6035	49.6469	49.6904	49.7327	49.7741	49.8144	49.8499	49.8854	49.9209	49.9573	49.994	50.0247	50.0548	50.0849	50.115	50.1451	50.1752	50.2053	50.2306	50.2548
409	47.097	47.2553	47.4092	47.5559	47.6963	47.8337	47.9645	48.0948	48.2156	48.3345	48.4533	48.5299	48.6065	48.6831	48.7517	48.82	48.8883	48.9521	49.0156	49.079	49.1375	49.1948	49.252	49.3056	49.3593	49.4102	49.4602	49.5081	49.556	49.6008	49.6443	49.6878	49.7301	49.7715	49.8119	49.8474	49.883	49.9185	49.9549	49.9916	50.0224	50.0525	50.0826	50.1128	50.1429	50.1731	50.2032	50.2285	50.2527
410	47.0942	47.2525	47.4063	47.553	47.6934	47.8308	47.9616	48.0919	48.2127	48.3315	48.4504	48.527	48.6036	48.6802	48.7488	48.817	48.8854	48.9492	49.0127	49.0761	49.1347	49.192	49.2492	49.3028	49.3565	49.4074	49.4574	49.5053	49.5533	49.5982	49.6417	49.6852	49.7275	49.769	49.8094	49.845	49.8805	49.9161	49.9525	49.9893	50.02	50.0502	50.0804	50.1106	50.1407	50.1709	50.2011	50.2264	50.2507
411	47.0914	47.2496	47.4034	47.5501	47.6905	47.8279	47.9587	48.089	48.2097	48.3286	48.4474	48.524	48.6006	48.6772	48.7459	48.8141	48.8824	48.9463	49.0098	49.0732	49.1318	49.1891	49.2463	49.3	49.3537	49.4046	49.4547	49.5026	49.5506	49.5955	49.639	49.6826	49.725	49.7664	49.8069	49.8425	49.8781	49.9137	49.9501	49.9869	50.0177	50.0479	50.0781	50.1083	50.1385	50.1687	50.1989	50.2243	50.2486
412	47.0886	47.2468	47.4006	47.5472	47.6876	47.825	47.9557	48.086	48.2068	48.3256	48.4445	48.5211	48.5977	48.6743	48.7429	48.8112	48.8795	48.9434	49.0069	49.0704	49.1289	49.1863	49.2435	49.2972	49.3509	49.4019	49.4519	49.4999	49.5479	49.5928	49.6364	49.6799	49.7224	49.7639	49.8043	49.84	49.8756	49.9112	49.9477	49.9845	50.0154	50.0456	50.0759	50.1061	50.1363	50.1666	50.1968	50.2222	50.2465
413	47.0857	47.2439	47.3977	47.5443	47.6847	47.822	47.9528	48.0831	48.2039	48.3227	48.4415	48.5181	48.5947	48.6713	48.74	48.8083	48.8766	48.9405	49.004	49.0675	49.1261	49.1834	49.2407	49.2944	49.3481	49.3991	49.4492	49.4972	49.5452	49.5902	49.6338	49.6773	49.7198	49.7613	49.8018	49.8375	49.8731	49.9088	49.9453	49.9822	50.0131	50.0433	50.0736	50.1039	50.1341	50.1644	50.1947	50.2201	50.2445
414	47.0829	47.2411	47.3948	47.5414	47.6818	47.8191	47.9499	48.0802	48.2009	48.3198	48.4386	48.5152	48.5918	48.6684	48.737	48.8053	48.8737	48.9376	49.0011	49.0646	49.1232	49.1806	49.2378	49.2916	49.3453	49.3963	49.4465	49.4945	49.5425	49.5875	49.6311	49.6747	49.7172	49.7588	49.7993	49.835	49.8707	49.9064	49.9429	49.9798	50.0107	50.041	50.0713	50.1016	50.132	50.1623	50.1926	50.2181	50.2424
415	47.0801	47.2382	47.392	47.5386	47.6789	47.8162	47.947	48.0773	48.198	48.3168	48.4356	48.5122	48.5889	48.6655	48.7341	48.8024	48.8708	48.9347	48.9982	49.0617	49.1203	49.1778	49.235	49.2888	49.3425	49.3936	49.4437	49.4918	49.5398	49.5848	49.6285	49.6721	49.7146	49.7562	49.7968	49.8325	49.8682	49.904	49.9405	49.9775	50.0084	50.0387	50.0691	50.0994	50.1298	50.1601	50.1904	50.216	50.2404
416	47.0773	47.2354	47.3891	47.5357	47.6761	47.8133	47.9441	48.0743	48.195	48.3139	48.4327	48.5093	48.5859	48.6625	48.7312	48.7995	48.8678	48.9318	48.9953	49.0588	49.1175	49.1749	49.2322	49.286	49.3398	49.3908	49.441	49.489	49.5371	49.5822	49.6258	49.6695	49.7121	49.7537	49.7943	49.83	49.8658	49.9015	49.9381	49.9751	50.0061	50.0365	50.0668	50.0972	50.1276	50.1579	50.1883	50.2139	50.2383
417	47.0744	47.2325	47.3862	47.5328	47.6732	47.8104	47.9411	48.0714	48.1921	48.3109	48.4297	48.5064	48.583	48.6596	48.7282	48.7966	48.8649	48.9289	48.9924	49.056	49.1146	49.1721	49.2294	49.2832	49.337	49.388	49.4382	49.4863	49.5344	49.5795	49.6232	49.6669	49.7095	49.7511	49.7917	49.8275	49.8633	49.8991	49.9357	49.9727	50.0038	50.0342	50.0646	50.095	50.1254	50.1558	50.1862	50.2118	50.2363
418	47.072	47.23	47.3837	47.5303	47.6706	47.8078	47.9386	48.0688	48.1895	48.3083	48.4272	48.5038	48.5804	48.657	48.7257	48.794	48.8624	48.9263	48.9899	49.0534	49.1121	49.1695	49.2269	49.2807	49.3345	49.3856	49.4358	49.4839	49.532	49.5771	49.6209	49.6646	49.7072	49.7488	49.7895	49.8253	49.8611	49.8969	49.9335	49.9706	50.0016	50.0321	50.0625	50.0929	50.1234	50.1538	50.1842	50.2099	50.2344
419	47.07	47.2281	47.3818	47.5283	47.6686	47.8058	47.9366	48.0668	48.1875	48.3063	48.4251	48.5017	48.5783	48.6549	48.7236	48.7919	48.8603	48.9243	48.9878	49.0514	49.11	49.1675	49.2248	49.2787	49.3325	49.3836	49.4338	49.4819	49.53	49.5752	49.6189	49.6626	49.7052	49.7469	49.7876	49.8234	49.8592	49.8951	49.9317	49.9688	49.9998	50.0303	50.0607	50.0912	50.1216	50.1521	50.1825	50.2082	50.2327
420	47.0681	47.2261	47.3798	47.5263	47.6666	47.8038	47.9345	48.0648	48.1855	48.3043	48.4231	48.4997	48.5763	48.6529	48.7215	48.7899	48.8582	48.9222	48.9858	49.0493	49.108	49.1655	49.2228	49.2766	49.3305	49.3816	49.4318	49.4799	49.5281	49.5732	49.617	49.6607	49.7033	49.745	49.7857	49.8215	49.8574	49.8932	49.9299	49.967	49.998	50.0285	50.059	50.0894	50.1199	50.1504	50.1808	50.2065	50.231
421	47.0661	47.2242	47.3778	47.5243	47.6646	47.8018	47.9325	48.0627	48.1834	48.3022	48.421	48.4976	48.5742	48.6508	48.7195	48.7878	48.8562	48.9202	48.9837	49.0473	49.106	49.1634	49.2208	49.2746	49.3285	49.3796	49.4298	49.478	49.5261	49.5713	49.615	49.6588	49.7014	49.7431	49.7838	49.8197	49.8555	49.8914	49.9281	49.9652	49.9962	50.0267	50.0572	50.0877	50.1182	50.1487	50.1791	50.2048	50.2294
422	47.0642	47.2222	47.3758	47.5223	47.6626	47.7998	47.9305	48.0607	48.1814	48.3002	48.419	48.4956	48.5722	48.6488	48.7174	48.7858	48.8541	48.9181	48.9817	49.0452	49.1039	49.1614	49.2188	49.2726	49.3265	49.3776	49.4278	49.476	49.5241	49.5693	49.6131	49.6568	49.6995	49.7412	49.7819	49.8178	49.8537	49.8895	49.9262	49.9633	49.9944	50.0249	50.0554	50.0859	50.1164	50.1469	50.1774	50.2031	50.2277
423	47.0623	47.2202	47.3739	47.5203	47.6606	47.7978	47.9285	48.0587	48.1794	48.2981	48.4169	48.4935	48.5701	48.6467	48.7154	48.7837	48.8521	48.9161	48.9796	49.0432	49.1019	49.1594	49.2167	49.2706	49.3245	49.3756	49.4258	49.474	49.5222	49.5674	49.6111	49.6549	49.6976	49.7393	49.78	49.8159	49.8518	49.8877	49.9244	49.9615	49.9926	50.0232	50.0537	50.0842	50.1147	50.1452	50.1758	50.2015	50.2261
424	47.0603	47.2183	47.3719	47.5183	47.6586	47.7958	47.9265	48.0567	48.1773	48.2961	48.4149	48.4915	48.5681	48.6447	48.7133	48.7817	48.85	48.914	48.9776	49.0412	49.0998	49.1574	49.2147	49.2686	49.3224	49.3736	49.4239	49.472	49.5202	49.5654	49.6092	49.653	49.6956	49.7374	49.7781	49.814	49.8499	49.8858	49.9226	49.9597	49.9908	50.0214	50.0519	50.0825	50.113	50.1435	50.1741	50.1998	50.2244
425	47.0584	47.2163	47.3699	47.5164	47.6566	47.7938	47.9245	48.0546	48.1753	48.2941	48.4128	48.4894	48.566	48.6426	48.7113	48.7796	48.848	48.912	48.9755	49.0391	49.0978	49.1553	49.2127	49.2666	49.3204	49.3716	49.4219	49.4701	49.5182	49.5634	49.6072	49.651	49.6937	49.7355	49.7762	49.8122	49.8481	49.884	49.9207	49.9579	49.9891	50.0196	50.0502	50.0807	50.1113	50.1418	50.1724	50.1981	50.2228
426	47.0564	47.2144	47.3679	47.5144	47.6546	47.7918	47.9224	48.0526	48.1733	48.292	48.4108	48.4874	48.564	48.6405	48.7092	48.7775	48.8459	48.9099	48.9735	49.0371	49.0958	49.1533	49.2107	49.2645	49.3184	49.3696	49.4199	49.4681	49.5163	49.5615	49.6053	49.6491	49.6918	49.7336	49.7743	49.8103	49.8462	49.8821	49.9189	49.9561	49.9873	50.0178	50.0484	50.079	50.1095	50.1401	50.1707	50.1964	50.2211
427	47.0545	47.2124	47.366	47.5124	47.6526	47.7898	47.9204	48.0506	48.1712	48.29	48.4087	48.4853	48.5619	48.6385	48.7072	48.7755	48.8439	48.9079	48.9714	49.035	49.0937	49.1513	49.2086	49.2625	49.3164	49.3676	49.4179	49.4661	49.5143	49.5595	49.6034	49.6472	49.6899	49.7317	49.7725	49.8084	49.8444	49.8803	49.9171	49.9543	49.9855	50.016	50.0466	50.0772	50.1078	50.1384	50.169	50.1948	50.2194
428	47.0525	47.2105	47.364	47.5104	47.6506	47.7878	47.9184	48.0485	48.1692	48.2879	48.4067	48.4833	48.5598	48.6364	48.7051	48.7734	48.8418	48.9058	48.9694	49.033	49.0917	49.1492	49.2066	49.2605	49.3144	49.3656	49.4159	49.4641	49.5123	49.5576	49.6014	49.6453	49.688	49.7298	49.7706	49.8065	49.8425	49.8785	49.9152	49.9524	49.9837	50.0143	50.0449	50.0755	50.1061	50.1367	50.1673	50.1931	50.2178
429	47.0506	47.2085	47.362	47.5084	47.6486	47.7858	47.9164	48.0465	48.1672	48.2859	48.4046	48.4812	48.5578	48.6344	48.7031	48.7714	48.8398	48.9038	48.9674	49.031	49.0897	49.1472	49.2046	49.2585	49.3124	49.3636	49.4139	49.4621	49.5104	49.5556	49.5995	49.6433	49.6861	49.7279	49.7687	49.8047	49.8406	49.8766	49.9134	49.9506	49.9819	50.0125	50.0431	50.0737	50.1043	50.135	50.1656	50.1914	50.2161
430	47.0487	47.2065	47.3601	47.5064	47.6466	47.7837	47.9144	48.0445	48.1651	48.2838	48.4026	48.4792	48.5557	48.6323	48.701	48.7693	48.8377	48.9017	48.9653	49.0289	49.0876	49.1452	49.2026	49.2565	49.3104	49.3616	49.4119	49.4602	49.5084	49.5537	49.5975	49.6414	49.6841	49.726	49.7668	49.8028	49.8388	49.8748	49.9116	49.9488	49.9801	50.0107	50.0413	50.072	50.1026	50.1332	50.1639	50.1897	50.2145
431	47.0467	47.2046	47.3581	47.5044	47.6446	47.7817	47.9123	48.0425	48.1631	48.2818	48.4005	48.4771	48.5537	48.6303	48.699	48.7673	48.8357	48.8997	48.9633	49.0269	49.0856	49.1431	49.2005	49.2545	49.3084	49.3596	49.4099	49.4582	49.5064	49.5517	49.5956	49.6395	49.6822	49.724	49.7649	49.8009	49.8369	49.8729	49.9098	49.947	49.9783	50.0089	50.0396	50.0702	50.1009	50.1315	50.1622	50.1881	50.2128
432	47.0448	47.2026	47.3561	47.5025	47.6427	47.7797	47.9103	48.0404	48.161	48.2798	48.3985	48.4751	48.5516	48.6282	48.6969	48.7652	48.8336	48.8976	48.9612	49.0248	49.0836	49.1411	49.1985	49.2525	49.3064	49.3576	49.4079	49.4562	49.5045	49.5498	49.5936	49.6375	49.6803	49.7221	49.763	49.799	49.835	49.8711	49.9079	49.9452	49.9765	50.0071	50.0378	50.0685	50.0992	50.1298	50.1605	50.1864	50.2112
433	47.0428	47.2007	47.3541	47.5005	47.6407	47.7777	47.9083	48.0384	48.159	48.2777	48.3964	48.473	48.5496	48.6262	48.6948	48.7632	48.8316	48.8956	48.9592	49.0228	49.0815	49.1391	49.1965	49.2504	49.3044	49.3556	49.406	49.4542	49.5025	49.5478	49.5917	49.6356	49.6784	49.7202	49.7611	49.7971	49.8332	49.8692	49.9061	49.9434	49.9747	50.0054	50.036	50.0667	50.0974	50.1281	50.1588	50.1847	50.2095
434	47.0409	47.1987	47.3522	47.4985	47.6387	47.7757	47.9063	48.0364	48.157	48.2757	48.3944	48.471	48.5475	48.6241	48.6928	48.7611	48.8295	48.8935	48.9571	49.0207	49.0795	49.1371	49.1945	49.2484	49.3024	49.3536	49.404	49.4523	49.5005	49.5458	49.5898	49.6337	49.6765	49.7183	49.7592	49.7953	49.8313	49.8674	49.9043	49.9416	49.9729	50.0036	50.0343	50.065	50.0957	50.1264	50.1571	50.183	50.2078
435	47.039	47.1968	47.3502	47.4965	47.6367	47.7737	47.9043	48.0343	48.1549	48.2736	48.3923	48.4689	48.5455	48.6221	48.6907	48.7591	48.8275	48.8915	48.9551	49.0187	49.0774	49.135	49.1925	49.2464	49.3004	49.3516	49.402	49.4503	49.4986	49.5439	49.5878	49.6317	49.6745	49.7164	49.7573	49.7934	49.8295	49.8655	49.9024	49.9397	49.9711	50.0018	50.0325	50.0632	50.094	50.1247	50.1554	50.1814	50.2062
436	47.037	47.1948	47.3482	47.4945	47.6347	47.7717	47.9022	48.0323	48.1529	48.2716	48.3903	48.4669	48.5434	48.62	48.6887	48.757	48.8254	48.8894	48.953	49.0167	49.0754	49.133	49.1904	49.2444	49.2984	49.3496	49.4	49.4483	49.4966	49.5419	49.5859	49.6298	49.6726	49.7145	49.7554	49.7915	49.8276	49.8637	49.9006	49.9379	49.9693	50	50.0308	50.0615	50.0922	50.123	50.1537	50.1797	50.2045
437	47.0351	47.1928	47.3463	47.4925	47.6327	47.7697	47.9002	48.0303	48.1509	48.2696	48.3882	48.4648	48.5414	48.6179	48.6866	48.755	48.8234	48.8874	48.951	49.0146	49.0734	49.131	49.1884	49.2424	49.2963	49.3476	49.398	49.4463	49.4946	49.54	49.5839	49.6279	49.6707	49.7126	49.7535	49.7896	49.8257	49.8618	49.8988	49.9361	49.9675	49.9982	50.029	50.0597	50.0905	50.1213	50.152	50.178	50.2029
438	47.0331	47.1909	47.3443	47.4905	47.6307	47.7677	47.8982	48.0283	48.1488	48.2675	48.3862	48.4628	48.5393	48.6159	48.6846	48.7529	48.8213	48.8853	48.9489	49.0126	49.0713	49.1289	49.1864	49.2404	49.2943	49.3456	49.396	49.4443	49.4927	49.538	49.582	49.6259	49.6688	49.7107	49.7517	49.7878	49.8239	49.86	49.8969	49.9343	49.9657	49.9965	50.0272	50.058	50.0888	50.1195	50.1503	50.1763	50.2012
439	47.0312	47.1889	47.3423	47.4886	47.6287	47.7657	47.8962	48.0262	48.1468	48.2655	48.3841	48.4607	48.5373	48.6138	48.6825	48.7508	48.8192	48.8833	48.9469	49.0105	49.0693	49.1269	49.1844	49.2383	49.2923	49.3436	49.394	49.4424	49.4907	49.5361	49.58	49.624	49.6669	49.7088	49.7498	49.7859	49.822	49.8582	49.8951	49.9325	49.9639	49.9947	50.0255	50.0563	50.087	50.1178	50.1486	50.1746	50.1996
440	47.0292	47.187	47.3403	47.4866	47.6267	47.7637	47.8942	48.0242	48.1448	48.2634	48.3821	48.4587	48.5352	48.6118	48.6805	48.7488	48.8172	48.8812	48.9449	49.0085	49.0673	49.1249	49.1823	49.2363	49.2903	49.3416	49.392	49.4404	49.4887	49.5341	49.5781	49.6221	49.665	49.7069	49.7479	49.784	49.8202	49.8563	49.8933	49.9307	49.9621	49.9929	50.0237	50.0545	50.0853	50.1161	50.1469	50.173	50.1979
441	47.0273	47.185	47.3384	47.4846	47.6247	47.7617	47.8922	48.0222	48.1427	48.2614	48.38	48.4566	48.5332	48.6097	48.6784	48.7467	48.8151	48.8792	48.9428	49.0065	49.0652	49.1228	49.1803	49.2343	49.2883	49.3396	49.3901	49.4384	49.4868	49.5322	49.5762	49.6202	49.663	49.705	49.746	49.7821	49.8183	49.8545	49.8915	49.9289	49.9603	49.9911	50.0219	50.0528	50.0836	50.1144	50.1452	50.1713	50.1962
442	47.0254	47.1831	47.3364	47.4826	47.6227	47.7596	47.8901	48.0202	48.1407	48.2593	48.378	48.4545	48.5311	48.6077	48.6764	48.7447	48.8131	48.8771	48.9408	49.0044	49.0632	49.1208	49.1783	49.2323	49.2863	49.3376	49.3881	49.4364	49.4848	49.5302	49.5742	49.6182	49.6611	49.7031	49.7441	49.7803	49.8164	49.8526	49.8896	49.927	49.9585	49.9893	50.0202	50.051	50.0819	50.1127	50.1435	50.1696	50.1946
443	47.0234	47.1811	47.3344	47.4806	47.6207	47.7576	47.8881	48.0181	48.1387	48.2573	48.3759	48.4525	48.5291	48.6056	48.6743	48.7426	48.811	48.8751	48.9387	49.0024	49.0612	49.1188	49.1763	49.2303	49.2843	49.3356	49.3861	49.4344	49.4828	49.5282	49.5723	49.6163	49.6592	49.7012	49.7422	49.7784	49.8146	49.8508	49.8878	49.9252	49.9567	49.9876	50.0184	50.0493	50.0801	50.111	50.1418	50.1679	50.1929
444	47.0215	47.1791	47.3324	47.4786	47.6187	47.7556	47.8861	48.0161	48.1366	48.2553	48.3739	48.4504	48.527	48.6036	48.6722	48.7406	48.809	48.873	48.9367	49.0003	49.0591	49.1168	49.1742	49.2283	49.2823	49.3336	49.3841	49.4325	49.4809	49.5263	49.5703	49.6144	49.6573	49.6993	49.7403	49.7765	49.8127	49.8489	49.886	49.9234	49.9549	49.9858	50.0166	50.0475	50.0784	50.1093	50.1402	50.1663	50.1913
445	47.0195	47.1772	47.3305	47.4767	47.6167	47.7536	47.8841	48.0141	48.1346	48.2532	48.3718	48.4484	48.5249	48.6015	48.6702	48.7385	48.8069	48.871	48.9346	48.9983	49.0571	49.1147	49.1722	49.2263	49.2803	49.3316	49.3821	49.4305	49.4789	49.5243	49.5684	49.6124	49.6554	49.6974	49.7384	49.7746	49.8109	49.8471	49.8841	49.9216	49.9531	49.984	50.0149	50.0458	50.0767	50.1076	50.1385	50.1646	50.1896
446	47.0176	47.1752	47.3285	47.4747	47.6147	47.7516	47.8821	48.012	48.1326	48.2512	48.3698	48.4463	48.5229	48.5994	48.6681	48.7365	48.8049	48.8689	48.9326	48.9962	49.0551	49.1127	49.1702	49.2242	49.2783	49.3296	49.3801	49.4285	49.4769	49.5224	49.5664	49.6105	49.6534	49.6955	49.7365	49.7728	49.809	49.8452	49.8823	49.9198	49.9513	49.9822	50.0131	50.044	50.0749	50.1059	50.1368	50.1629	50.188
447	47.0156	47.1733	47.3265	47.4727	47.6127	47.7496	47.88	48.01	48.1305	48.2491	48.3677	48.4443	48.5208	48.5974	48.6661	48.7344	48.8028	48.8669	48.9305	48.9942	49.053	49.1107	49.1682	49.2222	49.2763	49.3276	49.3781	49.4265	49.475	49.5204	49.5645	49.6086	49.6515	49.6936	49.7346	49.7709	49.8071	49.8434	49.8805	49.918	49.9495	49.9804	50.0114	50.0423	50.0732	50.1041	50.1351	50.1612	50.1863
448	47.0137	47.1713	47.3246	47.4707	47.6107	47.7476	47.878	48.008	48.1285	48.2471	48.3657	48.4422	48.5188	48.5953	48.664	48.7324	48.8008	48.8648	48.9285	48.9922	49.051	49.1086	49.1661	49.2202	49.2743	49.3256	49.3761	49.4246	49.473	49.5185	49.5625	49.6066	49.6496	49.6917	49.7327	49.769	49.8053	49.8415	49.8786	49.9162	49.9477	49.9786	50.0096	50.0405	50.0715	50.1024	50.1334	50.1596	50.1846
449	47.0118	47.1694	47.3226	47.4687	47.6087	47.7456	47.876	48.006	48.1265	48.2451	48.3637	48.4402	48.5167	48.5933	48.662	48.7303	48.7987	48.8628	48.9264	48.9901	49.0489	49.1066	49.1641	49.2182	49.2723	49.3236	49.3741	49.4226	49.471	49.5165	49.5606	49.6047	49.6477	49.6898	49.7309	49.7671	49.8034	49.8397	49.8768	49.9143	49.9459	49.9769	50.0078	50.0388	50.0698	50.1007	50.1317	50.1579	50.183
450	47.0098	47.1674	47.3206	47.4667	47.6067	47.7436	47.874	48.0039	48.1244	48.243	48.3616	48.4381	48.5147	48.5912	48.6599	48.7283	48.7967	48.8607	48.9244	48.9881	49.0469	49.1046	49.1621	49.2162	49.2702	49.3216	49.3722	49.4206	49.4691	49.5146	49.5587	49.6028	49.6458	49.6879	49.729	49.7653	49.8016	49.8378	49.875	49.9125	49.9441	49.9751	50.0061	50.037	50.068	50.099	50.13	50.1562	50.1813
451	47.0079	47.1654	47.3186	47.4647	47.6047	47.7416	47.872	48.0019	48.1224	48.241	48.3596	48.4361	48.5126	48.5892	48.6579	48.7262	48.7946	48.8587	48.9224	48.986	49.0449	49.1025	49.1601	49.2142	49.2682	49.3196	49.3702	49.4186	49.4671	49.5126	49.5567	49.6008	49.6439	49.686	49.7271	49.7634	49.7997	49.836	49.8731	49.9107	49.9423	49.9733	50.0043	50.0353	50.0663	50.0973	50.1283	50.1545	50.1797
452	47.0059	47.1635	47.3167	47.4628	47.6027	47.7396	47.87	47.9999	48.1204	48.2389	48.3575	48.434	48.5106	48.5871	48.6558	48.7242	48.7926	48.8566	48.9203	48.984	49.0428	49.1005	49.1581	49.2121	49.2662	49.3176	49.3682	49.4166	49.4651	49.5106	49.5548	49.5989	49.6419	49.684	49.7252	49.7615	49.7978	49.8342	49.8713	49.9089	49.9405	49.9715	50.0025	50.0336	50.0646	50.0956	50.1266	50.1529	50.178
453	47.004	47.1615	47.3147	47.4608	47.6007	47.7375	47.8679	47.9979	48.1183	48.2369	48.3555	48.432	48.5085	48.5851	48.6538	48.7221	48.7905	48.8546	48.9183	48.982	49.0408	49.0985	49.156	49.2101	49.2642	49.3156	49.3662	49.4147	49.4631	49.5087	49.5528	49.597	49.64	49.6821	49.7233	49.7596	49.796	49.8323	49.8695	49.9071	49.9387	49.9697	50.0008	50.0318	50.0628	50.0939	50.1249	50.1512	50.1764
454	47.0021	47.1596	47.3127	47.4588	47.5987	47.7355	47.8659	47.9958	48.1163	48.2348	48.3534	48.4299	48.5065	48.583	48.6517	48.72	48.7885	48.8525	48.9162	48.9799	49.0388	49.0965	49.154	49.2081	49.2622	49.3136	49.3642	49.4127	49.4612	49.5067	49.5509	49.595	49.6381	49.6802	49.7214	49.7578	49.7941	49.8305	49.8677	49.9053	49.9369	49.968	49.999	50.0301	50.0611	50.0922	50.1232	50.1495	50.1747
455	47.0001	47.1576	47.3108	47.4568	47.5967	47.7335	47.8639	47.9938	48.1142	48.2328	48.3514	48.4279	48.5044	48.5809	48.6496	48.718	48.7864	48.8505	48.9142	48.9779	49.0367	49.0944	49.152	49.2061	49.2602	49.3116	49.3622	49.4107	49.4592	49.5048	49.5489	49.5931	49.6362	49.6783	49.7195	49.7559	49.7923	49.8286	49.8658	49.9035	49.9351	49.9662	49.9972	50.0283	50.0594	50.0904	50.1215	50.1478	50.173
456	46.9982	47.1557	47.3088	47.4548	47.5947	47.7315	47.8619	47.9918	48.1122	48.2308	48.3493	48.4258	48.5024	48.5789	48.6476	48.7159	48.7844	48.8484	48.9121	48.9758	49.0347	49.0924	49.15	49.2041	49.2582	49.3097	49.3602	49.4087	49.4572	49.5028	49.547	49.5912	49.6343	49.6764	49.7176	49.754	49.7904	49.8268	49.864	49.9016	49.9333	49.9644	49.9955	50.0266	50.0576	50.0887	50.1198	50.1462	50.1714
457	46.9962	47.1537	47.3068	47.4528	47.5927	47.7295	47.8599	47.9897	48.1102	48.2287	48.3473	48.4238	48.5003	48.5768	48.6455	48.7139	48.7823	48.8464	48.9101	48.9738	49.0327	49.0904	49.1479	49.2021	49.2562	49.3077	49.3582	49.4068	49.4553	49.5009	49.5451	49.5893	49.6323	49.6745	49.7157	49.7521	49.7885	49.8249	49.8622	49.8998	49.9315	49.9626	49.9937	50.0248	50.0559	50.087	50.1181	50.1445	50.1697
458	46.9943	47.1517	47.3048	47.4508	47.5907	47.7275	47.8578	47.9877	48.1081	48.2267	48.3452	48.4217	48.4983	48.5748	48.6435	48.7118	48.7802	48.8443	48.908	48.9717	49.0306	49.0883	49.1459	49.2001	49.2542	49.3057	49.3562	49.4048	49.4533	49.4989	49.5431	49.5873	49.6304	49.6726	49.7138	49.7503	49.7867	49.8231	49.8603	49.898	49.9297	49.9608	49.992	50.0231	50.0542	50.0853	50.1164	50.1428	50.1681
459	46.9923	47.1498	47.3029	47.4489	47.5887	47.7255	47.8558	47.9857	48.1061	48.2246	48.3432	48.4197	48.4962	48.5727	48.6414	48.7098	48.7782	48.8423	48.906	48.9697	49.0286	49.0863	49.1439	49.198	49.2522	49.3037	49.3543	49.4028	49.4513	49.497	49.5412	49.5854	49.6285	49.6707	49.7119	49.7484	49.7848	49.8212	49.8585	49.8962	49.9279	49.9591	49.9902	50.0213	50.0525	50.0836	50.1147	50.1411	50.1664
460	46.9904	47.1478	47.3009	47.4469	47.5867	47.7235	47.8538	47.9837	48.1041	48.2226	48.3411	48.4176	48.4942	48.5707	48.6394	48.7077	48.7761	48.8402	48.904	48.9677	49.0265	49.0843	49.1419	49.196	49.2502	49.3017	49.3523	49.4008	49.4494	49.495	49.5392	49.5835	49.6266	49.6688	49.7101	49.7465	49.7829	49.8194	49.8567	49.8944	49.9261	49.9573	49.9884	50.0196	50.0507	50.0819	50.113	50.1394	50.1648
461	46.9885	47.1459	47.2989	47.4449	47.5847	47.7215	47.8518	47.9816	48.102	48.2206	48.3391	48.4156	48.4921	48.5686	48.6373	48.7057	48.7741	48.8382	48.9019	48.9656	49.0245	49.0822	49.1398	49.194	49.2482	49.2997	49.3503	49.3988	49.4474	49.493	49.5373	49.5815	49.6247	49.6669	49.7082	49.7446	49.7811	49.8175	49.8548	49.8926	49.9243	49.9555	49.9867	50.0178	50.049	50.0802	50.1113	50.1378	50.1631
462	46.9865	47.1439	47.297	47.4429	47.5827	47.7195	47.8498	47.9796	48.1	48.2185	48.337	48.4135	48.49	48.5666	48.6353	48.7036	48.772	48.8361	48.8999	48.9636	49.0225	49.0802	49.1378	49.192	49.2462	49.2977	49.3483	49.3969	49.4454	49.4911	49.5353	49.5796	49.6228	49.665	49.7063	49.7427	49.7792	49.8157	49.853	49.8908	49.9225	49.9537	49.9849	50.0161	50.0473	50.0785	50.1096	50.1361	50.1614
463	46.9846	47.142	47.295	47.4409	47.5807	47.7175	47.8478	47.9776	48.098	48.2165	48.335	48.4115	48.488	48.5645	48.6332	48.7016	48.77	48.8341	48.8978	48.9615	49.0204	49.0782	49.1358	49.19	49.2441	49.2957	49.3463	49.3949	49.4435	49.4891	49.5334	49.5777	49.6208	49.6631	49.7044	49.7409	49.7774	49.8139	49.8512	49.8889	49.9207	49.9519	49.9831	50.0143	50.0455	50.0767	50.1079	50.1344	50.1598
464	46.9826	47.14	47.293	47.4389	47.5787	47.7155	47.8457	47.9755	48.0959	48.2144	48.3329	48.4094	48.4859	48.5625	48.6312	48.6995	48.7679	48.832	48.8958	48.9595	49.0184	49.0762	49.1338	49.188	49.2421	49.2937	49.3443	49.3929	49.4415	49.4872	49.5315	49.5757	49.6189	49.6612	49.7025	49.739	49.7755	49.812	49.8494	49.8871	49.9189	49.9502	49.9814	50.0126	50.0438	50.075	50.1063	50.1327	50.1581
465	46.9807	47.138	47.291	47.4369	47.5767	47.7134	47.8437	47.9735	48.0939	48.2124	48.3309	48.4074	48.4839	48.5604	48.6291	48.6975	48.7659	48.83	48.8937	48.9575	49.0164	49.0741	49.1318	49.1859	49.2401	49.2917	49.3423	49.3909	49.4395	49.4852	49.5295	49.5738	49.617	49.6593	49.7006	49.7371	49.7736	49.8102	49.8475	49.8853	49.9171	49.9484	49.9796	50.0108	50.0421	50.0733	50.1046	50.1311	50.1565
466	46.9788	47.1361	47.2891	47.435	47.5747	47.7114	47.8417	47.9715	48.0919	48.2103	48.3288	48.4053	48.4818	48.5583	48.627	48.6954	48.7638	48.8279	48.8917	48.9554	49.0143	49.0721	49.1297	49.1839	49.2381	49.2897	49.3403	49.389	49.4376	49.4833	49.5276	49.5719	49.6151	49.6574	49.6987	49.7352	49.7718	49.8083	49.8457	49.8835	49.9153	49.9466	49.9779	50.0091	50.0404	50.0716	50.1029	50.1294	50.1548
467	46.9768	47.1341	47.2871	47.433	47.5727	47.7094	47.8397	47.9695	48.0898	48.2083	48.3268	48.4033	48.4798	48.5563	48.625	48.6933	48.7618	48.8259	48.8896	48.9534	49.0123	49.0701	49.1277	49.1819	49.2361	49.2877	49.3383	49.387	49.4356	49.4813	49.5256	49.5699	49.6132	49.6555	49.6968	49.7334	49.7699	49.8065	49.8439	49.8817	49.9135	49.9448	49.9761	50.0074	50.0386	50.0699	50.1012	50.1277	50.1532
468	46.9749	47.1322	47.2851	47.431	47.5707	47.7074	47.8377	47.9674	48.0878	48.2063	48.3247	48.4012	48.4777	48.5542	48.6229	48.6913	48.7597	48.8238	48.8876	48.9513	49.0103	49.068	49.1257	49.1799	49.2341	49.2857	49.3364	49.385	49.4336	49.4793	49.5237	49.568	49.6112	49.6536	49.6949	49.7315	49.7681	49.8046	49.842	49.8799	49.9118	49.943	49.9743	50.0056	50.0369	50.0682	50.0995	50.126	50.1515
469	46.9729	47.1302	47.2831	47.429	47.5687	47.7054	47.8356	47.9654	48.0858	48.2042	48.3227	48.3992	48.4757	48.5522	48.6209	48.6892	48.7577	48.8218	48.8855	48.9493	49.0082	49.066	49.1237	49.1779	49.2321	49.2837	49.3344	49.383	49.4317	49.4774	49.5217	49.5661	49.6093	49.6517	49.693	49.7296	49.7662	49.8028	49.8402	49.878	49.91	49.9413	49.9726	50.0039	50.0352	50.0665	50.0978	50.1244	50.1498
470	46.971	47.1282	47.2812	47.427	47.5668	47.7034	47.8336	47.9634	48.0837	48.2022	48.3206	48.3971	48.4736	48.5501	48.6188	48.6872	48.7556	48.8197	48.8835	48.9472	49.0062	49.064	49.1216	49.1759	49.2301	49.2817	49.3324	49.381	49.4297	49.4754	49.5198	49.5641	49.6074	49.6498	49.6911	49.7277	49.7643	49.8009	49.8384	49.8762	49.9082	49.9395	49.9708	50.0021	50.0334	50.0648	50.0961	50.1227	50.1482
471	46.969	47.1263	47.2792	47.425	47.5648	47.7014	47.8316	47.9614	48.0817	48.2001	48.3186	48.3951	48.4716	48.5481	48.6168	48.6851	48.7536	48.8177	48.8815	48.9452	49.0041	49.0619	49.1196	49.1738	49.2281	49.2797	49.3304	49.3791	49.4277	49.4735	49.5178	49.5622	49.6055	49.6479	49.6893	49.7259	49.7625	49.7991	49.8365	49.8744	49.9064	49.9377	49.969	50.0004	50.0317	50.063	50.0944	50.121	50.1465
472	46.9671	47.1243	47.2772	47.423	47.5628	47.6994	47.8296	47.9593	48.0797	48.1981	48.3165	48.393	48.4695	48.546	48.6147	48.6831	48.7515	48.8156	48.8794	48.9432	49.0021	49.0599	49.1176	49.1718	49.2261	49.2777	49.3284	49.3771	49.4258	49.4715	49.5159	49.5603	49.6036	49.646	49.6874	49.724	49.7606	49.7972	49.8347	49.8726	49.9046	49.9359	49.9673	49.9986	50.03	50.0613	50.0927	50.1193	50.1449
473	46.9652	47.1224	47.2753	47.4211	47.5608	47.6974	47.8276	47.9573	48.0776	48.1961	48.3145	48.391	48.4675	48.544	48.6127	48.681	48.7495	48.8136	48.8774	48.9411	49.0001	49.0579	49.1156	49.1698	49.2241	49.2757	49.3264	49.3751	49.4238	49.4696	49.514	49.5584	49.6017	49.6441	49.6855	49.7221	49.7588	49.7954	49.8329	49.8708	49.9028	49.9341	49.9655	49.9969	50.0282	50.0596	50.091	50.1177	50.1432
474	46.9632	47.1204	47.2733	47.4191	47.5588	47.6954	47.8256	47.9553	48.0756	48.194	48.3124	48.3889	48.4654	48.5419	48.6106	48.679	48.7474	48.8116	48.8753	48.9391	48.998	49.0559	49.1135	49.1678	49.2221	49.2737	49.3244	49.3731	49.4218	49.4676	49.512	49.5564	49.5997	49.6421	49.6836	49.7202	49.7569	49.7936	49.8311	49.869	49.901	49.9324	49.9637	49.9951	50.0265	50.0579	50.0893	50.116	50.1416
475	46.9613	47.1185	47.2713	47.4171	47.5568	47.6934	47.8235	47.9532	48.0736	48.192	48.3104	48.3869	48.4634	48.5398	48.6086	48.6769	48.7454	48.8095	48.8733	48.937	48.996	49.0538	49.1115	49.1658	49.2201	49.2717	49.3224	49.3711	49.4199	49.4657	49.5101	49.5545	49.5978	49.6402	49.6817	49.7184	49.755	49.7917	49.8292	49.8672	49.8992	49.9306	49.962	49.9934	50.0248	50.0562	50.0876	50.1143	50.1399
476	46.9593	47.1165	47.2693	47.4151	47.5548	47.6914	47.8215	47.9512	48.0715	48.1899	48.3083	48.3848	48.4613	48.5378	48.6065	48.6749	48.7433	48.8075	48.8712	48.935	48.994	49.0518	49.1095	49.1638	49.2181	49.2697	49.3204	49.3692	49.4179	49.4637	49.5081	49.5526	49.5959	49.6383	49.6798	49.7165	49.7532	49.7899	49.8274	49.8653	49.8974	49.9288	49.9602	49.9916	50.0231	50.0545	50.0859	50.1126	50.1382
477	46.9574	47.1145	47.2674	47.4131	47.5528	47.6893	47.8195	47.9492	48.0695	48.1879	48.3063	48.3828	48.4593	48.5357	48.6044	48.6728	48.7412	48.8054	48.8692	48.933	48.9919	49.0498	49.1075	49.1618	49.216	49.2677	49.3185	49.3672	49.4159	49.4617	49.5062	49.5506	49.594	49.6364	49.6779	49.7146	49.7513	49.788	49.8256	49.8635	49.8956	49.927	49.9585	49.9899	50.0213	50.0528	50.0842	50.1109	50.1366
478	46.9555	47.1126	47.2654	47.4111	47.5508	47.6873	47.8175	47.9472	48.0674	48.1858	48.3042	48.3807	48.4572	48.5337	48.6024	48.6708	48.7392	48.8034	48.8671	48.9309	48.9899	49.0477	49.1054	49.1597	49.214	49.2657	49.3165	49.3652	49.414	49.4598	49.5042	49.5487	49.5921	49.6345	49.676	49.7127	49.7495	49.7862	49.8237	49.8617	49.8938	49.9252	49.9567	49.9881	50.0196	50.0511	50.0825	50.1093	50.1349
479	46.9535	47.1106	47.2634	47.4091	47.5488	47.6853	47.8155	47.9451	48.0654	48.1838	48.3022	48.3787	48.4551	48.5316	48.6003	48.6687	48.7371	48.8013	48.8651	48.9289	48.9879	49.0457	49.1034	49.1577	49.212	49.2637	49.3145	49.3632	49.412	49.4578	49.5023	49.5468	49.5901	49.6326	49.6741	49.7109	49.7476	49.7843	49.8219	49.8599	49.892	49.9234	49.9549	49.9864	50.0179	50.0493	50.0808	50.1076	50.1333
480	46.9516	47.1087	47.2615	47.4072	47.5468	47.6833	47.8134	47.9431	48.0634	48.1818	48.3002	48.3766	48.4531	48.5296	48.5983	48.6667	48.7351	48.7993	48.863	48.9268	48.9858	49.0437	49.1014	49.1557	49.21	49.2617	49.3125	49.3613	49.41	49.4559	49.5004	49.5448	49.5882	49.6307	49.6722	49.709	49.7457	49.7825	49.8201	49.8581	49.8902	49.9217	49.9532	49.9847	50.0161	50.0476	50.0791	50.1059	50.1316
481	46.9496	47.1067	47.2595	47.4052	47.5448	47.6813	47.8114	47.9411	48.0613	48.1797	48.2981	48.3746	48.451	48.5275	48.5962	48.6646	48.733	48.7972	48.861	48.9248	48.9838	49.0416	49.0994	49.1537	49.208	49.2597	49.3105	49.3593	49.4081	49.4539	49.4984	49.5429	49.5863	49.6288	49.6703	49.7071	49.7439	49.7806	49.8182	49.8563	49.8884	49.9199	49.9514	49.9829	50.0144	50.0459	50.0774	50.1042	50.13
482	46.9477	47.1048	47.2575	47.4032	47.5428	47.6793	47.8094	47.939	48.0593	48.1777	48.2961	48.3725	48.449	48.5255	48.5942	48.6625	48.731	48.7952	48.859	48.9227	48.9818	49.0396	49.0974	49.1517	49.206	49.2577	49.3085	49.3573	49.4061	49.452	49.4965	49.541	49.5844	49.6269	49.6685	49.7052	49.742	49.7788	49.8164	49.8545	49.8866	49.9181	49.9496	49.9812	50.0127	50.0442	50.0757	50.1026	50.1283
483	46.9457	47.1028	47.2555	47.4012	47.5408	47.6773	47.8074	47.937	48.0573	48.1756	48.294	48.3705	48.4469	48.5234	48.5921	48.6605	48.7289	48.7931	48.8569	48.9207	48.9797	49.0376	49.0953	49.1497	49.204	49.2557	49.3065	49.3553	49.4041	49.45	49.4945	49.539	49.5825	49.625	49.6666	49.7034	49.7401	49.7769	49.8146	49.8526	49.8848	49.9163	49.9479	49.9794	50.011	50.0425	50.074	50.1009	50.1266
484	46.9438	47.1008	47.2536	47.3992	47.5388	47.6753	47.8054	47.935	48.0552	48.1736	48.292	48.3684	48.4449	48.5213	48.5901	48.6584	48.7269	48.7911	48.8549	48.9187	48.9777	49.0356	49.0933	49.1476	49.202	49.2537	49.3045	49.3533	49.4022	49.4481	49.4926	49.5371	49.5806	49.6231	49.6647	49.7015	49.7383	49.7751	49.8127	49.8508	49.883	49.9145	49.9461	49.9777	50.0092	50.0408	50.0723	50.0992	50.125
485	46.9419	47.0989	47.2516	47.3972	47.5368	47.6733	47.8034	47.933	48.0532	48.1716	48.2899	48.3664	48.4428	48.5193	48.588	48.6564	48.7248	48.789	48.8528	48.9166	48.9756	49.0335	49.0913	49.1456	49.2	49.2517	49.3025	49.3514	49.4002	49.4461	49.4906	49.5352	49.5786	49.6212	49.6628	49.6996	49.7364	49.7733	49.8109	49.849	49.8812	49.9128	49.9443	49.9759	50.0075	50.0391	50.0707	50.0975	50.1233
486	46.9399	47.0969	47.2496	47.3952	47.5348	47.6713	47.8013	47.9309	48.0512	48.1695	48.2879	48.3643	48.4408	48.5172	48.586	48.6543	48.7228	48.787	48.8508	48.9146	48.9736	49.0315	49.0893	49.1436	49.198	49.2497	49.3006	49.3494	49.3982	49.4441	49.4887	49.5333	49.5767	49.6193	49.6609	49.6977	49.7346	49.7714	49.8091	49.8472	49.8794	49.911	49.9426	49.9742	50.0058	50.0374	50.069	50.0959	50.1217
487	46.938	47.095	47.2476	47.3933	47.5328	47.6693	47.7993	47.9289	48.0491	48.1675	48.2858	48.3623	48.4387	48.5152	48.5839	48.6523	48.7207	48.7849	48.8487	48.9125	48.9716	49.0295	49.0872	49.1416	49.196	49.2477	49.2986	49.3474	49.3963	49.4422	49.4868	49.5313	49.5748	49.6174	49.659	49.6959	49.7327	49.7696	49.8073	49.8454	49.8776	49.9092	49.9408	49.9724	50.004	50.0357	50.0673	50.0942	50.12
488	46.936	47.093	47.2457	47.3913	47.5308	47.6672	47.7973	47.9269	48.0471	48.1654	48.2838	48.3602	48.4367	48.5131	48.5818	48.6502	48.7187	48.7829	48.8467	48.9105	48.9695	49.0274	49.0852	49.1396	49.194	49.2457	49.2966	49.3454	49.3943	49.4402	49.4848	49.5294	49.5729	49.6155	49.6571	49.694	49.7308	49.7677	49.8054	49.8436	49.8758	49.9074	49.9391	49.9707	50.0023	50.0339	50.0656	50.0925	50.1184
489	46.9341	47.0911	47.2437	47.3893	47.5288	47.6652	47.7953	47.9249	48.0451	48.1634	48.2817	48.3582	48.4346	48.5111	48.5798	48.6482	48.7166	48.7808	48.8446	48.9085	48.9675	49.0254	49.0832	49.1376	49.192	49.2437	49.2946	49.3435	49.3923	49.4383	49.4829	49.5275	49.571	49.6136	49.6552	49.6921	49.729	49.7659	49.8036	49.8418	49.874	49.9056	49.9373	49.9689	50.0006	50.0322	50.0639	50.0908	50.1167
490	46.9322	47.0891	47.2417	47.3873	47.5268	47.6632	47.7933	47.9228	48.043	48.1613	48.2797	48.3561	48.4326	48.509	48.5777	48.6461	48.7146	48.7788	48.8426	48.9064	48.9655	49.0234	49.0812	49.1356	49.1899	49.2417	49.2926	49.3415	49.3903	49.4363	49.4809	49.5255	49.569	49.6117	49.6533	49.6902	49.7271	49.764	49.8018	49.8399	49.8722	49.9039	49.9355	49.9672	49.9989	50.0305	50.0622	50.0892	50.115
491	46.9302	47.0871	47.2398	47.3853	47.5248	47.6612	47.7912	47.9208	48.041	48.1593	48.2776	48.3541	48.4305	48.507	48.5757	48.6441	48.7125	48.7767	48.8405	48.9044	48.9634	49.0213	49.0791	49.1335	49.1879	49.2397	49.2906	49.3395	49.3884	49.4344	49.479	49.5236	49.5671	49.6098	49.6514	49.6883	49.7253	49.7622	49.7999	49.8381	49.8704	49.9021	49.9338	49.9654	49.9971	50.0288	50.0605	50.0875	50.1134
492	46.9283	47.0852	47.2378	47.3833	47.5228	47.6592	47.7892	47.9188	48.039	48.1573	48.2756	48.352	48.4285	48.5049	48.5736	48.642	48.7105	48.7747	48.8385	48.9023	48.9614	49.0193	49.0771	49.1315	49.1859	49.2377	49.2886	49.3375	49.3864	49.4324	49.477	49.5217	49.5652	49.6079	49.6495	49.6865	49.7234	49.7603	49.7981	49.8363	49.8686	49.9003	49.932	49.9637	49.9954	50.0271	50.0588	50.0858	50.1117
493	46.9263	47.0832	47.2358	47.3813	47.5208	47.6572	47.7872	47.9167	48.0369	48.1552	48.2735	48.35	48.4264	48.5028	48.5716	48.64	48.7084	48.7726	48.8365	48.9003	48.9594	49.0173	49.0751	49.1295	49.1839	49.2357	49.2866	49.3355	49.3844	49.4305	49.4751	49.5197	49.5633	49.606	49.6476	49.6846	49.7215	49.7585	49.7963	49.8345	49.8668	49.8985	49.9302	49.9619	49.9937	50.0254	50.0571	50.0841	50.1101
494	46.9244	47.0813	47.2338	47.3794	47.5188	47.6552	47.7852	47.9147	48.0349	48.1532	48.2715	48.3479	48.4244	48.5008	48.5695	48.6379	48.7064	48.7706	48.8344	48.8982	48.9573	49.0153	49.0731	49.1275	49.1819	49.2337	49.2847	49.3336	49.3825	49.4285	49.4731	49.5178	49.5614	49.6041	49.6458	49.6827	49.7197	49.7566	49.7944	49.8327	49.865	49.8967	49.9285	49.9602	49.9919	50.0237	50.0554	50.0825	50.1084
495	46.9224	47.0793	47.2319	47.3774	47.5168	47.6532	47.7832	47.9127	48.0329	48.1511	48.2694	48.3459	48.4223	48.4987	48.5675	48.6358	48.7043	48.7685	48.8324	48.8962	48.9553	49.0132	49.071	49.1255	49.1799	49.2317	49.2827	49.3316	49.3805	49.4265	49.4712	49.5159	49.5595	49.6021	49.6439	49.6808	49.7178	49.7548	49.7926	49.8309	49.8632	49.895	49.9267	49.9585	49.9902	50.022	50.0537	50.0808	50.1068
496	46.9205	47.0774	47.2299	47.3754	47.5148	47.6512	47.7812	47.9107	48.0308	48.1491	48.2674	48.3438	48.4202	48.4967	48.5654	48.6338	48.7022	48.7665	48.8303	48.8942	48.9532	49.0112	49.069	49.1235	49.1779	49.2297	49.2807	49.3296	49.3785	49.4246	49.4693	49.5139	49.5575	49.6002	49.642	49.679	49.716	49.7529	49.7908	49.8291	49.8614	49.8932	49.9249	49.9567	49.9885	50.0202	50.052	50.0791	50.1051
497	46.9186	47.0754	47.2279	47.3734	47.5128	47.6492	47.7791	47.9086	48.0288	48.1471	48.2653	48.3418	48.4182	48.4946	48.5634	48.6317	48.7002	48.7644	48.8283	48.8921	48.9512	49.0092	49.067	49.1214	49.1759	49.2277	49.2787	49.3276	49.3766	49.4226	49.4673	49.512	49.5556	49.5983	49.6401	49.6771	49.7141	49.7511	49.789	49.8272	49.8596	49.8914	49.9232	49.955	49.9867	50.0185	50.0503	50.0774	50.1034
498	46.9166	47.0734	47.226	47.3714	47.5108	47.6472	47.7771	47.9066	48.0267	48.145	48.2633	48.3397	48.4161	48.4926	48.5613	48.6297	48.6981	48.7624	48.8262	48.8901	48.9492	49.0071	49.065	49.1194	49.1739	49.2257	49.2767	49.3257	49.3746	49.4207	49.4654	49.5101	49.5537	49.5964	49.6382	49.6752	49.7122	49.7493	49.7871	49.8254	49.8578	49.8896	49.9214	49.9532	49.985	50.0168	50.0486	50.0757	50.1018
499	46.9147	47.0715	47.224	47.3694	47.5088	47.6452	47.7751	47.9046	48.0247	48.143	48.2612	48.3377	48.4141	48.4905	48.5592	48.6276	48.6961	48.7603	48.8242	48.888	48.9471	49.0051	49.063	49.1174	49.1719	49.2237	49.2747	49.3237	49.3726	49.4187	49.4634	49.5081	49.5518	49.5945	49.6363	49.6733	49.7104	49.7474	49.7853	49.8236	49.856	49.8878	49.9197	49.9515	49.9833	50.0151	50.0469	50.0741	50.1001
500	46.9127	47.0695	47.222	47.3675	47.5068	47.6431	47.7731	47.9026	48.0227	48.1409	48.2592	48.3356	48.412	48.4885	48.5572	48.6256	48.694	48.7583	48.8221	48.886	48.9451	49.0031	49.0609	49.1154	49.1699	49.2217	49.2727	49.3217	49.3707	49.4168	49.4615	49.5062	49.5499	49.5926	49.6344	49.6715	49.7085	49.7456	49.7835	49.8218	49.8542	49.8861	49.9179	49.9497	49.9816	50.0134	50.0452	50.0724	50.0985
501	46.9108	47.0676	47.22	47.3655	47.5048	47.6411	47.7711	47.9005	48.0206	48.1389	48.2571	48.3336	48.41	48.4864	48.5551	48.6235	48.692	48.7562	48.8201	48.884	48.9431	49.001	49.0589	49.1134	49.1679	49.2197	49.2707	49.3197	49.3687	49.4148	49.4595	49.5043	49.5479	49.5907	49.6325	49.6696	49.7067	49.7437	49.7816	49.82	49.8524	49.8843	49.9161	49.948	49.9798	50.0117	50.0435	50.0707	50.0968
502	46.9089	47.0656	47.2181	47.3635	47.5028	47.6391	47.769	47.8985	48.0186	48.1368	48.2551	48.3315	48.4079	48.4844	48.5531	48.6215	48.6899	48.7542	48.818	48.8819	48.941	48.999	49.0569	49.1114	49.1659	49.2177	49.2687	49.3177	49.3667	49.4129	49.4576	49.5024	49.546	49.5888	49.6306	49.6677	49.7048	49.7419	49.7798	49.8182	49.8506	49.8825	49.9144	49.9462	49.9781	50.01	50.0418	50.069	50.0952
503	46.9069	47.0637	47.2161	47.3615	47.5008	47.6371	47.767	47.8965	48.0166	48.1348	48.253	48.3295	48.4059	48.4823	48.551	48.6194	48.6879	48.7521	48.816	48.8799	48.939	48.997	49.0549	49.1094	49.1638	49.2157	49.2668	49.3158	49.3648	49.4109	49.4557	49.5004	49.5441	49.5869	49.6287	49.6658	49.7029	49.74	49.778	49.8163	49.8488	49.8807	49.9126	49.9445	49.9764	50.0083	50.0401	50.0674	50.0935
504	46.905	47.0617	47.2141	47.3595	47.4988	47.6351	47.765	47.8944	48.0145	48.1328	48.251	48.3274	48.4038	48.4802	48.549	48.6174	48.6858	48.7501	48.814	48.8778	48.937	48.995	49.0528	49.1073	49.1618	49.2137	49.2648	49.3138	49.3628	49.4089	49.4537	49.4985	49.5422	49.585	49.6268	49.664	49.7011	49.7382	49.7761	49.8145	49.847	49.8789	49.9108	49.9427	49.9746	50.0065	50.0384	50.0657	50.0918
505	46.903	47.0597	47.2121	47.3575	47.4968	47.6331	47.763	47.8924	48.0125	48.1307	48.2489	48.3254	48.4018	48.4782	48.5469	48.6153	48.6838	48.748	48.8119	48.8758	48.9349	48.9929	49.0508	49.1053	49.1598	49.2117	49.2628	49.3118	49.3608	49.407	49.4518	49.4966	49.5403	49.5831	49.625	49.6621	49.6992	49.7363	49.7743	49.8127	49.8452	49.8772	49.9091	49.941	49.9729	50.0048	50.0367	50.064	50.0902
506	46.9011	47.0578	47.2102	47.3555	47.4948	47.6311	47.761	47.8904	48.0105	48.1287	48.2469	48.3233	48.3997	48.4761	48.5449	48.6133	48.6817	48.746	48.8099	48.8737	48.9329	48.9909	49.0488	49.1033	49.1578	49.2097	49.2608	49.3098	49.3589	49.405	49.4498	49.4946	49.5384	49.5812	49.6231	49.6602	49.6974	49.7345	49.7725	49.8109	49.8434	49.8754	49.9073	49.9392	49.9712	50.0031	50.0351	50.0623	50.0885
507	46.8991	47.0558	47.2082	47.3536	47.4928	47.6291	47.759	47.8884	48.0084	48.1266	48.2448	48.3213	48.3977	48.4741	48.5428	48.6112	48.6797	48.7439	48.8078	48.8717	48.9308	48.9889	49.0468	49.1013	49.1558	49.2077	49.2588	49.3078	49.3569	49.4031	49.4479	49.4927	49.5364	49.5793	49.6212	49.6583	49.6955	49.7326	49.7707	49.8091	49.8416	49.8736	49.9055	49.9375	49.9695	50.0014	50.0334	50.0607	50.0869
508	46.8972	47.0539	47.2062	47.3516	47.4909	47.6271	47.7569	47.8863	48.0064	48.1246	48.2428	48.3192	48.3956	48.472	48.5408	48.6092	48.6776	48.7419	48.8058	48.8697	48.9288	48.9868	49.0447	49.0993	49.1538	49.2057	49.2568	49.3059	49.3549	49.4011	49.4459	49.4908	49.5345	49.5774	49.6193	49.6565	49.6936	49.7308	49.7688	49.8073	49.8398	49.8718	49.9038	49.9358	49.9677	49.9997	50.0317	50.059	50.0852
509	46.8953	47.0519	47.2043	47.3496	47.4889	47.6251	47.7549	47.8843	48.0044	48.1226	48.2407	48.3172	48.3936	48.47	48.5387	48.6071	48.6756	48.7398	48.8037	48.8676	48.9268	48.9848	49.0427	49.0973	49.1518	49.2037	49.2548	49.3039	49.353	49.3992	49.444	49.4888	49.5326	49.5755	49.6174	49.6546	49.6918	49.729	49.767	49.8055	49.838	49.87	49.902	49.934	49.966	49.998	50.03	50.0573	50.0836
510	46.8933	47.0499	47.2023	47.3476	47.4869	47.6231	47.7529	47.8823	48.0023	48.1205	48.2387	48.3151	48.3915	48.4679	48.5366	48.605	48.6735	48.7378	48.8017	48.8656	48.9247	48.9828	49.0407	49.0952	49.1498	49.2017	49.2528	49.3019	49.351	49.3972	49.4421	49.4869	49.5307	49.5736	49.6155	49.6527	49.6899	49.7271	49.7652	49.8036	49.8362	49.8683	49.9003	49.9323	49.9643	49.9963	50.0283	50.0556	50.0819
511	46.8914	47.048	47.2003	47.3456	47.4849	47.621	47.7509	47.8802	48.0003	48.1185	48.2367	48.3131	48.3895	48.4659	48.5346	48.603	48.6715	48.7357	48.7996	48.8635	48.9227	48.9807	49.0387	49.0932	49.1478	49.1997	49.2508	49.2999	49.349	49.3952	49.4401	49.485	49.5288	49.5717	49.6136	49.6508	49.688	49.7253	49.7633	49.8018	49.8344	49.8665	49.8985	49.9305	49.9625	49.9946	50.0266	50.054	50.0802
512	46.8894	47.046	47.1983	47.3436	47.4829	47.619	47.7489	47.8782	47.9983	48.1164	48.2346	48.311	48.3874	48.4638	48.5325	48.6009	48.6694	48.7337	48.7976	48.8615	48.9207	48.9787	49.0366	49.0912	49.1458	49.1977	49.2489	49.298	49.3471	49.3933	49.4382	49.483	49.5268	49.5698	49.6117	49.649	49.6862	49.7234	49.7615	49.8	49.8327	49.8647	49.8967	49.9288	49.9608	49.9928	50.0249	50.0523	50.0786
513	46.8875	47.0441	47.1964	47.3416	47.4809	47.617	47.7468	47.8762	47.9962	48.1144	48.2326	48.309	48.3853	48.4617	48.5305	48.5989	48.6674	48.7316	48.7955	48.8595	48.9186	48.9767	49.0346	49.0892	49.1438	49.1957	49.2469	49.296	49.3451	49.3913	49.4362	49.4811	49.5249	49.5679	49.6098	49.6471	49.6843	49.7216	49.7597	49.7982	49.8309	49.8629	49.895	49.927	49.9591	49.9911	50.0232	50.0506	50.0769
514	46.8856	47.0421	47.1944	47.3397	47.4789	47.615	47.7448	47.8742	47.9942	48.1123	48.2305	48.3069	48.3833	48.4597	48.5284	48.5968	48.6653	48.7296	48.7935	48.8574	48.9166	48.9746	49.0326	49.0872	49.1418	49.1937	49.2449	49.294	49.3431	49.3894	49.4343	49.4792	49.523	49.566	49.6079	49.6452	49.6825	49.7197	49.7578	49.7964	49.8291	49.8611	49.8932	49.9253	49.9573	49.9894	50.0215	50.0489	50.0753
515	46.8836	47.0402	47.1924	47.3377	47.4769	47.613	47.7428	47.8721	47.9922	48.1103	48.2285	48.3048	48.3812	48.4576	48.5264	48.5948	48.6632	48.7275	48.7915	48.8554	48.9146	48.9726	49.0306	49.0852	49.1398	49.1918	49.2429	49.292	49.3412	49.3874	49.4323	49.4772	49.5211	49.5641	49.606	49.6433	49.6806	49.7179	49.756	49.7946	49.8273	49.8593	49.8914	49.9235	49.9556	49.9877	50.0198	50.0472	50.0736
516	46.8817	47.0382	47.1905	47.3357	47.4749	47.611	47.7408	47.8701	47.9901	48.1083	48.2264	48.3028	48.3792	48.4556	48.5243	48.5927	48.6612	48.7255	48.7894	48.8533	48.9125	48.9706	49.0286	49.0832	49.1377	49.1898	49.2409	49.29	49.3392	49.3855	49.4304	49.4753	49.5192	49.5621	49.6042	49.6414	49.6787	49.716	49.7542	49.7928	49.8255	49.8576	49.8897	49.9218	49.9539	49.986	50.0181	50.0456	50.072
517	46.8797	47.0362	47.1885	47.3337	47.4729	47.609	47.7388	47.8681	47.9881	48.1062	48.2244	48.3007	48.3771	48.4535	48.5223	48.5907	48.6591	48.7234	48.7874	48.8513	48.9105	48.9686	49.0265	49.0811	49.1357	49.1878	49.2389	49.2881	49.3372	49.3835	49.4284	49.4734	49.5173	49.5602	49.6023	49.6396	49.6769	49.7142	49.7524	49.7909	49.8237	49.8558	49.8879	49.92	49.9522	49.9843	50.0164	50.0439	50.0703
518	46.8778	47.0343	47.1865	47.3317	47.4709	47.607	47.7368	47.8661	47.9861	48.1042	48.2223	48.2987	48.3751	48.4515	48.5202	48.5886	48.6571	48.7214	48.7853	48.8492	48.9085	48.9665	49.0245	49.0791	49.1337	49.1858	49.2369	49.2861	49.3353	49.3816	49.4265	49.4715	49.5153	49.5583	49.6004	49.6377	49.675	49.7123	49.7505	49.7891	49.8219	49.854	49.8861	49.9183	49.9504	49.9826	50.0147	50.0422	50.0686
519	46.8758	47.0323	47.1845	47.3297	47.4689	47.605	47.7347	47.864	47.984	48.1021	48.2203	48.2966	48.373	48.4494	48.5182	48.5866	48.655	48.7193	48.7833	48.8472	48.9064	48.9645	49.0225	49.0771	49.1317	49.1838	49.2349	49.2841	49.3333	49.3796	49.4246	49.4695	49.5134	49.5564	49.5985	49.6358	49.6732	49.7105	49.7487	49.7873	49.8201	49.8522	49.8844	49.9165	49.9487	49.9809	50.013	50.0405	50.067
520	46.8739	47.0304	47.1826	47.3277	47.4669	47.603	47.7327	47.862	47.982	48.1001	48.2182	48.2946	48.371	48.4474	48.5161	48.5845	48.653	48.7173	48.7812	48.8452	48.9044	48.9625	49.0205	49.0751	49.1297	49.1818	49.2329	49.2821	49.3313	49.3776	49.4226	49.4676	49.5115	49.5545	49.5966	49.6339	49.6713	49.7087	49.7469	49.7855	49.8183	49.8504	49.8826	49.9148	49.947	49.9791	50.0113	50.0389	50.0653
521	46.872	47.0284	47.1806	47.3258	47.4649	47.601	47.7307	47.86	47.9799	48.0981	48.2162	48.2925	48.3689	48.4453	48.514	48.5825	48.6509	48.7152	48.7792	48.8431	48.9023	48.9604	49.0184	49.0731	49.1277	49.1798	49.231	49.2802	49.3294	49.3757	49.4207	49.4657	49.5096	49.5526	49.5947	49.6321	49.6694	49.7068	49.745	49.7837	49.8165	49.8487	49.8809	49.913	49.9452	49.9774	50.0096	50.0372	50.0637
522	46.87	47.0265	47.1786	47.3238	47.4629	47.599	47.7287	47.8579	47.9779	48.096	48.2141	48.2905	48.3669	48.4432	48.512	48.5804	48.6489	48.7132	48.7771	48.8411	48.9003	48.9584	49.0164	49.0711	49.1257	49.1778	49.229	49.2782	49.3274	49.3737	49.4187	49.4637	49.5077	49.5507	49.5928	49.6302	49.6676	49.705	49.7432	49.7819	49.8147	49.8469	49.8791	49.9113	49.9435	49.9757	50.0079	50.0355	50.062
523	46.8681	47.0245	47.1766	47.3218	47.4609	47.5969	47.7267	47.8559	47.9759	48.094	48.2121	48.2884	48.3648	48.4412	48.5099	48.5784	48.6468	48.7111	48.7751	48.839	48.8983	48.9564	49.0144	49.069	49.1237	49.1758	49.227	49.2762	49.3254	49.3718	49.4168	49.4618	49.5057	49.5488	49.5909	49.6283	49.6657	49.7031	49.7414	49.7801	49.8129	49.8451	49.8773	49.9096	49.9418	49.974	50.0062	50.0338	50.0604
524	46.8661	47.0225	47.1747	47.3198	47.4589	47.5949	47.7246	47.8539	47.9738	48.0919	48.21	48.2864	48.3628	48.4391	48.5079	48.5763	48.6448	48.7091	48.773	48.837	48.8962	48.9543	49.0124	49.067	49.1217	49.1738	49.225	49.2742	49.3235	49.3698	49.4148	49.4599	49.5038	49.5469	49.589	49.6264	49.6639	49.7013	49.7395	49.7782	49.8111	49.8433	49.8756	49.9078	49.9401	49.9723	50.0045	50.0322	50.0587
525	46.8642	47.0206	47.1727	47.3178	47.4569	47.5929	47.7226	47.8519	47.9718	48.0899	48.208	48.2843	48.3607	48.4371	48.5058	48.5742	48.6427	48.707	48.771	48.835	48.8942	48.9523	49.0103	49.065	49.1197	49.1718	49.223	49.2722	49.3215	49.3679	49.4129	49.4579	49.5019	49.545	49.5871	49.6246	49.662	49.6994	49.7377	49.7764	49.8093	49.8415	49.8738	49.9061	49.9383	49.9706	50.0028	50.0305	50.057
526	46.8623	47.0186	47.1707	47.3158	47.4549	47.5909	47.7206	47.8498	47.9698	48.0878	48.2059	48.2823	48.3587	48.435	48.5038	48.5722	48.6407	48.705	48.769	48.8329	48.8922	48.9503	49.0083	49.063	49.1177	49.1698	49.221	49.2703	49.3195	49.3659	49.411	49.456	49.5	49.5431	49.5852	49.6227	49.6601	49.6976	49.7359	49.7746	49.8075	49.8398	49.872	49.9043	49.9366	49.9689	50.0012	50.0288	50.0554
527	46.8603	47.0167	47.1688	47.3138	47.4529	47.5889	47.7186	47.8478	47.9677	48.0858	48.2039	48.2802	48.3566	48.433	48.5017	48.5701	48.6386	48.7029	48.7669	48.8309	48.8901	48.9483	49.0063	49.061	49.1157	49.1678	49.219	49.2683	49.3175	49.364	49.409	49.4541	49.4981	49.5412	49.5834	49.6208	49.6583	49.6957	49.734	49.7728	49.8057	49.838	49.8703	49.9026	49.9349	49.9672	49.9995	50.0271	50.0537
528	46.8584	47.0147	47.1668	47.3119	47.4509	47.5869	47.7166	47.8458	47.9657	48.0838	48.2018	48.2782	48.3546	48.4309	48.4997	48.5681	48.6366	48.7009	48.7649	48.8288	48.8881	48.9462	49.0043	49.059	49.1137	49.1658	49.217	49.2663	49.3156	49.362	49.4071	49.4521	49.4962	49.5393	49.5815	49.6189	49.6564	49.6939	49.7322	49.771	49.8039	49.8362	49.8685	49.9008	49.9331	49.9654	49.9978	50.0255	50.0521
529	46.8564	47.0128	47.1648	47.3099	47.4489	47.5849	47.7145	47.8438	47.9637	48.0817	48.1998	48.2761	48.3525	48.4289	48.4976	48.566	48.6345	48.6988	48.7628	48.8268	48.8861	48.9442	49.0023	49.0569	49.1116	49.1638	49.215	49.2643	49.3136	49.36	49.4051	49.4502	49.4942	49.5374	49.5796	49.6171	49.6546	49.692	49.7304	49.7692	49.8021	49.8344	49.8667	49.8991	49.9314	49.9637	49.9961	50.0238	50.0504
530	46.8545	47.0108	47.1628	47.3079	47.4469	47.5829	47.7125	47.8417	47.9616	48.0797	48.1977	48.2741	48.3504	48.4268	48.4956	48.564	48.6325	48.6968	48.7608	48.8247	48.884	48.9422	49.0002	49.0549	49.1096	49.1618	49.2131	49.2624	49.3116	49.3581	49.4032	49.4483	49.4923	49.5355	49.5777	49.6152	49.6527	49.6902	49.7286	49.7674	49.8003	49.8326	49.865	49.8973	49.9297	49.962	49.9944	50.0221	50.0488
531	46.8525	47.0088	47.1609	47.3059	47.4449	47.5809	47.7105	47.8397	47.9596	48.0776	48.1957	48.272	48.3484	48.4248	48.4935	48.5619	48.6304	48.6948	48.7587	48.8227	48.882	48.9401	48.9982	49.0529	49.1076	49.1598	49.2111	49.2604	49.3097	49.3561	49.4012	49.4463	49.4904	49.5336	49.5758	49.6133	49.6508	49.6884	49.7267	49.7655	49.7985	49.8309	49.8632	49.8956	49.9279	49.9603	49.9927	50.0204	50.0471
532	46.8506	47.0069	47.1589	47.3039	47.4429	47.5789	47.7085	47.8377	47.9576	48.0756	48.1936	48.27	48.3463	48.4227	48.4915	48.5599	48.6284	48.6927	48.7567	48.8207	48.8799	48.9381	48.9962	49.0509	49.1056	49.1578	49.2091	49.2584	49.3077	49.3542	49.3993	49.4444	49.4885	49.5317	49.5739	49.6114	49.649	49.6865	49.7249	49.7637	49.7967	49.8291	49.8615	49.8938	49.9262	49.9586	49.991	50.0188	50.0454
533	46.8487	47.0049	47.1569	47.3019	47.4409	47.5769	47.7065	47.8356	47.9555	48.0736	48.1916	48.2679	48.3443	48.4206	48.4894	48.5578	48.6263	48.6907	48.7546	48.8186	48.8779	48.9361	48.9942	49.0489	49.1036	49.1558	49.2071	49.2564	49.3057	49.3522	49.3974	49.4425	49.4866	49.5298	49.572	49.6096	49.6471	49.6847	49.7231	49.7619	49.7949	49.8273	49.8597	49.8921	49.9245	49.9569	49.9893	50.0171	50.0438
534	46.8467	47.003	47.155	47.2999	47.4389	47.5749	47.7045	47.8336	47.9535	48.0715	48.1895	48.2659	48.3422	48.4186	48.4873	48.5558	48.6242	48.6886	48.7526	48.8166	48.8759	48.934	48.9921	49.0469	49.1016	49.1538	49.2051	49.2544	49.3038	49.3503	49.3954	49.4406	49.4846	49.5279	49.5701	49.6077	49.6452	49.6828	49.7212	49.7601	49.7931	49.8255	49.8579	49.8903	49.9228	49.9552	49.9876	50.0154	50.0421
535	46.8448	47.001	47.153	47.298	47.4369	47.5728	47.7024	47.8316	47.9515	48.0695	48.1875	48.2638	48.3402	48.4165	48.4853	48.5537	48.6222	48.6866	48.7505	48.8145	48.8738	48.932	48.9901	49.0449	49.0996	49.1518	49.2031	49.2525	49.3018	49.3483	49.3935	49.4386	49.4827	49.526	49.5682	49.6058	49.6434	49.681	49.7194	49.7583	49.7913	49.8237	49.8562	49.8886	49.921	49.9535	49.9859	50.0137	50.0405
536	46.8428	46.9991	47.151	47.296	47.4349	47.5708	47.7004	47.8296	47.9494	48.0674	48.1854	48.2618	48.3381	48.4145	48.4832	48.5517	48.6201	48.6845	48.7485	48.8125	48.8718	48.93	48.9881	49.0428	49.0976	49.1498	49.2011	49.2505	49.2998	49.3464	49.3915	49.4367	49.4808	49.5241	49.5663	49.6039	49.6415	49.6791	49.7176	49.7565	49.7895	49.822	49.8544	49.8869	49.9193	49.9518	49.9842	50.012	50.0388
537	46.8409	46.9971	47.149	47.294	47.4329	47.5688	47.6984	47.8275	47.9474	48.0654	48.1834	48.2597	48.3361	48.4124	48.4812	48.5496	48.6181	48.6825	48.7465	48.8105	48.8698	48.928	48.9861	49.0408	49.0956	49.1478	49.1991	49.2485	49.2979	49.3444	49.3896	49.4348	49.4789	49.5221	49.5644	49.6021	49.6397	49.6773	49.7157	49.7546	49.7877	49.8202	49.8526	49.8851	49.9176	49.95	49.9825	50.0104	50.0372
538	46.839	46.9951	47.1471	47.292	47.4309	47.5668	47.6964	47.8255	47.9454	48.0634	48.1813	48.2577	48.334	48.4104	48.4791	48.5475	48.616	48.6804	48.7444	48.8084	48.8677	48.9259	48.984	49.0388	49.0936	49.1458	49.1972	49.2465	49.2959	49.3424	49.3876	49.4328	49.477	49.5202	49.5626	49.6002	49.6378	49.6754	49.7139	49.7528	49.7859	49.8184	49.8509	49.8834	49.9158	49.9483	49.9808	50.0087	50.0355
539	46.837	46.9932	47.1451	47.29	47.4289	47.5648	47.6944	47.8235	47.9433	48.0613	48.1793	48.2556	48.332	48.4083	48.4771	48.5455	48.614	48.6784	48.7424	48.8064	48.8657	48.9239	48.982	49.0368	49.0916	49.1438	49.1952	49.2445	49.2939	49.3405	49.3857	49.4309	49.4751	49.5183	49.5607	49.5983	49.6359	49.6736	49.7121	49.751	49.7841	49.8166	49.8491	49.8816	49.9141	49.9466	49.9791	50.007	50.0338
540	46.8351	46.9912	47.1431	47.288	47.4269	47.5628	47.6923	47.8214	47.9413	48.0593	48.1772	48.2536	48.3299	48.4063	48.475	48.5434	48.6119	48.6763	48.7403	48.8043	48.8637	48.9219	48.98	49.0348	49.0896	49.1418	49.1932	49.2426	49.292	49.3385	49.3837	49.429	49.4731	49.5164	49.5588	49.5964	49.6341	49.6717	49.7103	49.7492	49.7823	49.8148	49.8473	49.8799	49.9124	49.9449	49.9774	50.0053	50.0322
541	46.8331	46.9893	47.1411	47.286	47.4249	47.5608	47.6903	47.8194	47.9393	48.0572	48.1752	48.2515	48.3279	48.4042	48.473	48.5414	48.6099	48.6743	48.7383	48.8023	48.8616	48.9198	48.978	49.0328	49.0876	49.1398	49.1912	49.2406	49.29	49.3366	49.3818	49.427	49.4712	49.5145	49.5569	49.5946	49.6322	49.6699	49.7084	49.7474	49.7805	49.8131	49.8456	49.8781	49.9107	49.9432	49.9757	50.0037	50.0305
542	46.8312	46.9873	47.1392	47.2841	47.4229	47.5588	47.6883	47.8174	47.9372	48.0552	48.1732	48.2495	48.3258	48.4021	48.4709	48.5393	48.6078	48.6722	48.7362	48.8002	48.8596	48.9178	48.9759	49.0307	49.0856	49.1378	49.1892	49.2386	49.288	49.3346	49.3799	49.4251	49.4693	49.5126	49.555	49.5927	49.6304	49.668	49.7066	49.7456	49.7787	49.8113	49.8438	49.8764	49.9089	49.9415	49.974	50.002	50.0289
543	46.8292	46.9854	47.1372	47.2821	47.4209	47.5568	47.6863	47.8154	47.9352	48.0531	48.1711	48.2474	48.3238	48.4001	48.4689	48.5373	48.6058	48.6702	48.7342	48.7982	48.8575	48.9158	48.9739	49.0287	49.0835	49.1358	49.1872	49.2366	49.2861	49.3327	49.3779	49.4232	49.4674	49.5107	49.5531	49.5908	49.6285	49.6662	49.7048	49.7438	49.7769	49.8095	49.8421	49.8746	49.9072	49.9398	49.9723	50.0003	50.0272
544	46.8273	46.9834	47.1352	47.2801	47.4189	47.5548	47.6843	47.8133	47.9331	48.0511	48.1691	48.2454	48.3217	48.398	48.4668	48.5352	48.6037	48.6681	48.7321	48.7962	48.8555	48.9137	48.9719	49.0267	49.0815	49.1338	49.1852	49.2347	49.2841	49.3307	49.376	49.4212	49.4655	49.5088	49.5512	49.5889	49.6266	49.6644	49.7029	49.7419	49.7751	49.8077	49.8403	49.8729	49.9055	49.9381	49.9706	49.9986	50.0256
545	46.8254	46.9814	47.1333	47.2781	47.4169	47.5528	47.6823	47.8113	47.9311	48.0491	48.167	48.2433	48.3197	48.396	48.4647	48.5332	48.6017	48.6661	48.7301	48.7941	48.8535	48.9117	48.9699	49.0247	49.0795	49.1318	49.1832	49.2327	49.2821	49.3288	49.374	49.4193	49.4635	49.5069	49.5493	49.587	49.6248	49.6625	49.7011	49.7401	49.7733	49.8059	49.8385	49.8711	49.9037	49.9363	49.9689	49.997	50.0239
546	46.8234	46.9795	47.1313	47.2761	47.415	47.5507	47.6802	47.8093	47.9291	48.047	48.165	48.2413	48.3176	48.3939	48.4627	48.5311	48.5996	48.664	48.728	48.7921	48.8514	48.9097	48.9679	49.0227	49.0775	49.1298	49.1812	49.2307	49.2802	49.3268	49.3721	49.4174	49.4616	49.505	49.5474	49.5852	49.6229	49.6607	49.6993	49.7383	49.7715	49.8041	49.8368	49.8694	49.902	49.9346	49.9672	49.9953	50.0222
547	46.8215	46.9775	47.1293	47.2741	47.413	47.5487	47.6782	47.8073	47.927	48.045	48.1629	48.2392	48.3155	48.3919	48.4606	48.5291	48.5976	48.662	48.726	48.79	48.8494	48.9077	48.9658	49.0207	49.0755	49.1278	49.1793	49.2287	49.2782	49.3248	49.3701	49.4155	49.4597	49.5031	49.5455	49.5833	49.6211	49.6588	49.6974	49.7365	49.7697	49.8024	49.835	49.8676	49.9003	49.9329	49.9656	49.9936	50.0206
548	46.8195	46.9756	47.1273	47.2722	47.411	47.5467	47.6762	47.8052	47.925	48.0429	48.1609	48.2372	48.3135	48.3898	48.4586	48.527	48.5955	48.6599	48.724	48.788	48.8474	48.9056	48.9638	49.0187	49.0735	49.1258	49.1773	49.2267	49.2762	49.3229	49.3682	49.4135	49.4578	49.5012	49.5436	49.5814	49.6192	49.657	49.6956	49.7347	49.7679	49.8006	49.8332	49.8659	49.8986	49.9312	49.9639	49.9919	50.0189
549	46.8176	46.9736	47.1254	47.2702	47.409	47.5447	47.6742	47.8032	47.923	48.0409	48.1588	48.2351	48.3114	48.3878	48.4565	48.525	48.5935	48.6579	48.7219	48.786	48.8453	48.9036	48.9618	49.0166	49.0715	49.1238	49.1753	49.2248	49.2743	49.3209	49.3663	49.4116	49.4559	49.4993	49.5418	49.5795	49.6173	49.6551	49.6938	49.7329	49.7661	49.7988	49.8315	49.8641	49.8968	49.9295	49.9622	49.9903	50.0173
550	46.8157	46.9717	47.1234	47.2682	47.407	47.5427	47.6722	47.8012	47.9209	48.0389	48.1568	48.2331	48.3094	48.3857	48.4545	48.5229	48.5914	48.6558	48.7199	48.7839	48.8433	48.9016	48.9598	49.0146	49.0695	49.1218	49.1733	49.2228	49.2723	49.319	49.3643	49.4097	49.454	49.4974	49.5399	49.5777	49.6155	49.6533	49.692	49.7311	49.7643	49.797	49.8297	49.8624	49.8951	49.9278	49.9605	49.9886	50.0156
551	46.8137	46.9697	47.1214	47.2662	47.405	47.5407	47.6701	47.7991	47.9189	48.0368	48.1547	48.231	48.3073	48.3836	48.4524	48.5209	48.5894	48.6538	48.7178	48.7819	48.8413	48.8995	48.9577	49.0126	49.0675	49.1198	49.1713	49.2208	49.2703	49.317	49.3624	49.4077	49.452	49.4955	49.538	49.5758	49.6136	49.6514	49.6901	49.7292	49.7625	49.7952	49.828	49.8607	49.8934	49.9261	49.9588	49.9869	50.014
552	46.8118	46.9677	47.1195	47.2642	47.403	47.5387	47.6681	47.7971	47.9169	48.0348	48.1527	48.229	48.3053	48.3816	48.4504	48.5188	48.5873	48.6517	48.7158	48.7798	48.8392	48.8975	48.9557	49.0106	49.0655	49.1178	49.1693	49.2188	49.2684	49.3151	49.3604	49.4058	49.4501	49.4936	49.5361	49.5739	49.6118	49.6496	49.6883	49.7274	49.7607	49.7935	49.8262	49.8589	49.8916	49.9244	49.9571	49.9852	50.0123
553	46.8098	46.9658	47.1175	47.2622	47.401	47.5367	47.6661	47.7951	47.9148	48.0327	48.1506	48.2269	48.3032	48.3795	48.4483	48.5167	48.5852	48.6497	48.7137	48.7778	48.8372	48.8955	48.9537	49.0086	49.0635	49.1158	49.1673	49.2169	49.2664	49.3131	49.3585	49.4039	49.4482	49.4917	49.5342	49.572	49.6099	49.6477	49.6865	49.7256	49.7589	49.7917	49.8244	49.8572	49.8899	49.9226	49.9554	49.9835	50.0106
554	46.8079	46.9638	47.1155	47.2602	47.399	47.5347	47.6641	47.7931	47.9128	48.0307	48.1486	48.2249	48.3012	48.3775	48.4463	48.5147	48.5832	48.6476	48.7117	48.7757	48.8351	48.8934	48.9517	49.0066	49.0615	49.1138	49.1653	49.2149	49.2644	49.3111	49.3565	49.4019	49.4463	49.4898	49.5323	49.5702	49.608	49.6459	49.6846	49.7238	49.7571	49.7899	49.8227	49.8554	49.8882	49.9209	49.9537	49.9819	50.009
555	46.8059	46.9619	47.1135	47.2583	47.397	47.5327	47.6621	47.791	47.9108	48.0286	48.1465	48.2228	48.2991	48.3754	48.4442	48.5126	48.5811	48.6456	48.7096	48.7737	48.8331	48.8914	48.9496	49.0045	49.0595	49.1118	49.1633	49.2129	49.2625	49.3092	49.3546	49.4	49.4444	49.4879	49.5304	49.5683	49.6062	49.6441	49.6828	49.722	49.7553	49.7881	49.8209	49.8537	49.8864	49.9192	49.952	49.9802	50.0073
556	46.804	46.9599	47.1116	47.2563	47.395	47.5307	47.6601	47.789	47.9087	48.0266	48.1445	48.2208	48.2971	48.3734	48.4421	48.5106	48.5791	48.6435	48.7076	48.7717	48.8311	48.8894	48.9476	49.0025	49.0574	49.1098	49.1614	49.2109	49.2605	49.3072	49.3527	49.3981	49.4424	49.486	49.5285	49.5664	49.6043	49.6422	49.681	49.7202	49.7536	49.7863	49.8191	49.8519	49.8847	49.9175	49.9503	49.9785	50.0057
557	46.8021	46.9579	47.1096	47.2543	47.393	47.5287	47.658	47.787	47.9067	48.0246	48.1424	48.2187	48.295	48.3713	48.4401	48.5085	48.577	48.6415	48.7055	48.7696	48.829	48.8874	48.9456	49.0005	49.0554	49.1078	49.1594	49.2089	49.2585	49.3053	49.3507	49.3961	49.4405	49.4841	49.5266	49.5645	49.6025	49.6404	49.6791	49.7184	49.7518	49.7846	49.8174	49.8502	49.883	49.9158	49.9486	49.9768	50.004
558	46.8001	46.956	47.1076	47.2523	47.391	47.5266	47.656	47.7849	47.9047	48.0225	48.1404	48.2167	48.293	48.3693	48.438	48.5065	48.575	48.6394	48.7035	48.7676	48.827	48.8853	48.9436	48.9985	49.0534	49.1058	49.1574	49.207	49.2566	49.3033	49.3488	49.3942	49.4386	49.4821	49.5247	49.5627	49.6006	49.6385	49.6773	49.7165	49.75	49.7828	49.8156	49.8484	49.8813	49.9141	49.9469	49.9752	50.0024
559	46.7982	46.954	47.1056	47.2503	47.389	47.5246	47.654	47.7829	47.9026	48.0205	48.1383	48.2146	48.2909	48.3672	48.436	48.5044	48.5729	48.6374	48.7015	48.7655	48.825	48.8833	48.9415	48.9965	49.0514	49.1038	49.1554	49.205	49.2546	49.3014	49.3468	49.3923	49.4367	49.4802	49.5228	49.5608	49.5987	49.6367	49.6755	49.7147	49.7482	49.781	49.8138	49.8467	49.8795	49.9124	49.9452	49.9735	50.0007
560	46.7962	46.9521	47.1037	47.2483	47.387	47.5226	47.652	47.7809	47.9006	48.0184	48.1363	48.2126	48.2889	48.3651	48.4339	48.5024	48.5709	48.6353	48.6994	48.7635	48.8229	48.8813	48.9395	48.9945	49.0494	49.1018	49.1534	49.203	49.2526	49.2994	49.3449	49.3903	49.4348	49.4783	49.521	49.5589	49.5969	49.6348	49.6737	49.7129	49.7464	49.7792	49.8121	49.8449	49.8778	49.9107	49.9435	49.9718	49.999
561	46.7943	46.9501	47.1017	47.2463	47.385	47.5206	47.65	47.7789	47.8986	48.0164	48.1342	48.2105	48.2868	48.3631	48.4319	48.5003	48.5688	48.6333	48.6974	48.7615	48.8209	48.8792	48.9375	48.9925	49.0474	49.0998	49.1514	49.201	49.2507	49.2975	49.3429	49.3884	49.4329	49.4764	49.5191	49.557	49.595	49.633	49.6718	49.7111	49.7446	49.7774	49.8103	49.8432	49.8761	49.9089	49.9418	49.9701	49.9974
562	46.7924	46.9482	47.0997	47.2444	47.383	47.5186	47.6479	47.7768	47.8965	48.0144	48.1322	48.2085	48.2848	48.361	48.4298	48.4983	48.5668	48.6312	48.6953	48.7594	48.8189	48.8772	48.9355	48.9904	49.0454	49.0978	49.1494	49.1991	49.2487	49.2955	49.341	49.3865	49.4309	49.4745	49.5172	49.5552	49.5931	49.6311	49.67	49.7093	49.7428	49.7757	49.8086	49.8414	49.8743	49.9072	49.9401	49.9685	49.9957
563	46.7904	46.9462	47.0978	47.2424	47.381	47.5166	47.6459	47.7748	47.8945	48.0123	48.1301	48.2064	48.2827	48.359	48.4278	48.4962	48.5647	48.6292	48.6933	48.7574	48.8168	48.8752	48.9335	48.9884	49.0434	49.0958	49.1474	49.1971	49.2467	49.2935	49.3391	49.3846	49.429	49.4726	49.5153	49.5533	49.5913	49.6293	49.6682	49.7075	49.741	49.7739	49.8068	49.8397	49.8726	49.9055	49.9384	49.9668	49.9941
564	46.7885	46.9442	47.0958	47.2404	47.379	47.5146	47.6439	47.7728	47.8924	48.0103	48.1281	48.2044	48.2806	48.3569	48.4257	48.4942	48.5627	48.6271	48.6912	48.7553	48.8148	48.8731	48.9314	48.9864	49.0414	49.0938	49.1454	49.1951	49.2447	49.2916	49.3371	49.3826	49.4271	49.4707	49.5134	49.5514	49.5894	49.6274	49.6663	49.7057	49.7392	49.7721	49.805	49.838	49.8709	49.9038	49.9367	49.9651	49.9924
565	46.7865	46.9423	47.0938	47.2384	47.377	47.5126	47.6419	47.7708	47.8904	48.0082	48.126	48.2023	48.2786	48.3549	48.4237	48.4921	48.5606	48.6251	48.6892	48.7533	48.8128	48.8711	48.9294	48.9844	49.0394	49.0918	49.1435	49.1931	49.2428	49.2896	49.3352	49.3807	49.4252	49.4688	49.5115	49.5495	49.5876	49.6256	49.6645	49.7038	49.7374	49.7703	49.8033	49.8362	49.8692	49.9021	49.935	49.9634	49.9908
566	46.7846	46.9403	47.0918	47.2364	47.375	47.5106	47.6399	47.7687	47.8884	48.0062	48.124	48.2003	48.2765	48.3528	48.4216	48.49	48.5586	48.623	48.6871	48.7512	48.8107	48.8691	48.9274	48.9824	49.0374	49.0898	49.1415	49.1911	49.2408	49.2877	49.3332	49.3788	49.4233	49.4669	49.5096	49.5477	49.5857	49.6238	49.6627	49.702	49.7356	49.7685	49.8015	49.8345	49.8674	49.9004	49.9333	49.9618	49.9891
567	46.7826	46.9384	47.0899	47.2344	47.373	47.5086	47.6379	47.7667	47.8863	48.0041	48.1219	48.1982	48.2745	48.3508	48.4195	48.488	48.5565	48.621	48.6851	48.7492	48.8087	48.8671	48.9254	48.9804	49.0354	49.0878	49.1395	49.1892	49.2388	49.2857	49.3313	49.3768	49.4213	49.465	49.5077	49.5458	49.5838	49.6219	49.6608	49.7002	49.7338	49.7668	49.7997	49.8327	49.8657	49.8987	49.9317	49.9601	49.9874
568	46.7807	46.9364	47.0879	47.2324	47.371	47.5066	47.6358	47.7647	47.8843	48.0021	48.1199	48.1962	48.2724	48.3487	48.4175	48.4859	48.5545	48.6189	48.683	48.7472	48.8066	48.865	48.9233	48.9783	49.0334	49.0858	49.1375	49.1872	49.2369	49.2838	49.3293	49.3749	49.4194	49.4631	49.5058	49.5439	49.582	49.6201	49.659	49.6984	49.732	49.765	49.798	49.831	49.864	49.897	49.93	49.9584	49.9858
569	46.7788	46.9345	47.0859	47.2305	47.369	47.5046	47.6338	47.7626	47.8823	48.0001	48.1178	48.1941	48.2704	48.3467	48.4154	48.4839	48.5524	48.6169	48.681	48.7451	48.8046	48.863	48.9213	48.9763	49.0313	49.0838	49.1355	49.1852	49.2349	49.2818	49.3274	49.373	49.4175	49.4612	49.5039	49.542	49.5801	49.6182	49.6572	49.6966	49.7302	49.7632	49.7962	49.8292	49.8622	49.8952	49.9283	49.9567	49.9841
570	46.7768	46.9325	47.084	47.2285	47.367	47.5025	47.6318	47.7606	47.8802	47.998	48.1158	48.1921	48.2683	48.3446	48.4134	48.4818	48.5504	48.6148	48.679	48.7431	48.8026	48.861	48.9193	48.9743	49.0293	49.0818	49.1335	49.1832	49.2329	49.2799	49.3254	49.371	49.4156	49.4593	49.502	49.5402	49.5783	49.6164	49.6553	49.6948	49.7284	49.7614	49.7944	49.8275	49.8605	49.8935	49.9266	49.9551	49.9825
571	46.7749	46.9305	47.082	47.2265	47.365	47.5005	47.6298	47.7586	47.8782	47.996	48.1137	48.19	48.2663	48.3425	48.4113	48.4798	48.5483	48.6128	48.6769	48.741	48.8005	48.8589	48.9173	48.9723	49.0273	49.0798	49.1315	49.1812	49.231	49.2779	49.3235	49.3691	49.4137	49.4574	49.5002	49.5383	49.5764	49.6145	49.6535	49.693	49.7266	49.7596	49.7927	49.8257	49.8588	49.8918	49.9249	49.9534	49.9808
572	46.7729	46.9286	47.08	47.2245	47.363	47.4985	47.6278	47.7566	47.8762	47.9939	48.1117	48.188	48.2642	48.3405	48.4093	48.4777	48.5462	48.6107	48.6749	48.739	48.7985	48.8569	48.9152	48.9703	49.0253	49.0778	49.1295	49.1793	49.229	49.2759	49.3216	49.3672	49.4118	49.4555	49.4983	49.5364	49.5745	49.6127	49.6517	49.6911	49.7248	49.7579	49.7909	49.824	49.857	49.8901	49.9232	49.9517	49.9792
573	46.771	46.9266	47.078	47.2225	47.361	47.4965	47.6257	47.7545	47.8741	47.9919	48.1097	48.1859	48.2622	48.3384	48.4072	48.4757	48.5442	48.6087	48.6728	48.737	48.7965	48.8549	48.9132	48.9683	49.0233	49.0758	49.1275	49.1773	49.227	49.274	49.3196	49.3652	49.4098	49.4536	49.4964	49.5345	49.5727	49.6108	49.6499	49.6893	49.723	49.7561	49.7892	49.8222	49.8553	49.8884	49.9215	49.95	49.9775
574	46.769	46.9247	47.0761	47.2205	47.359	47.4945	47.6237	47.7525	47.8721	47.9899	48.1076	48.1839	48.2601	48.3364	48.4052	48.4736	48.5421	48.6066	48.6708	48.7349	48.7944	48.8528	48.9112	48.9663	49.0213	49.0738	49.1256	49.1753	49.2251	49.272	49.3177	49.3633	49.4079	49.4517	49.4945	49.5326	49.5708	49.609	49.648	49.6875	49.7212	49.7543	49.7874	49.8205	49.8536	49.8867	49.9198	49.9483	49.9758
575	46.7671	46.9227	47.0741	47.2185	47.357	47.4925	47.6217	47.7505	47.8701	47.9878	48.1056	48.1818	48.2581	48.3343	48.4031	48.4716	48.5401	48.6046	48.6687	48.7329	48.7924	48.8508	48.9092	48.9642	49.0193	49.0719	49.1236	49.1733	49.2231	49.2701	49.3157	49.3614	49.406	49.4498	49.4926	49.5308	49.569	49.6071	49.6462	49.6857	49.7194	49.7525	49.7856	49.8187	49.8519	49.885	49.9181	49.9467	49.9742
576	46.7652	46.9208	47.0721	47.2166	47.355	47.4905	47.6197	47.7485	47.868	47.9858	48.1035	48.1798	48.256	48.3323	48.4011	48.4695	48.538	48.6025	48.6667	48.7308	48.7904	48.8488	48.9071	48.9622	49.0173	49.0699	49.1216	49.1714	49.2211	49.2681	49.3138	49.3594	49.4041	49.4479	49.4907	49.5289	49.5671	49.6053	49.6444	49.6839	49.7176	49.7507	49.7839	49.817	49.8501	49.8833	49.9164	49.945	49.9725
577	46.7632	46.9188	47.0701	47.2146	47.353	47.4885	47.6177	47.7464	47.866	47.9837	48.1015	48.1777	48.254	48.3302	48.399	48.4675	48.536	48.6005	48.6646	48.7288	48.7883	48.8468	48.9051	48.9602	49.0153	49.0679	49.1196	49.1694	49.2192	49.2662	49.3118	49.3575	49.4022	49.446	49.4888	49.527	49.5652	49.6035	49.6425	49.6821	49.7158	49.7489	49.7821	49.8152	49.8484	49.8816	49.9147	49.9433	49.9709
578	46.7613	46.9168	47.0682	47.2126	47.351	47.4865	47.6157	47.7444	47.864	47.9817	48.0994	48.1757	48.2519	48.3282	48.3969	48.4654	48.5339	48.5984	48.6626	48.7267	48.7863	48.8447	48.9031	48.9582	49.0133	49.0659	49.1176	49.1674	49.2172	49.2642	49.3099	49.3556	49.4003	49.4441	49.4869	49.5251	49.5634	49.6016	49.6407	49.6802	49.714	49.7472	49.7803	49.8135	49.8467	49.8798	49.913	49.9416	49.9692
579	46.7593	46.9149	47.0662	47.2106	47.349	47.4845	47.6136	47.7424	47.8619	47.9796	48.0974	48.1736	48.2499	48.3261	48.3949	48.4634	48.5319	48.5964	48.6605	48.7247	48.7842	48.8427	48.9011	48.9562	49.0113	49.0639	49.1156	49.1654	49.2152	49.2623	49.308	49.3537	49.3983	49.4421	49.485	49.5233	49.5615	49.5998	49.6389	49.6784	49.7122	49.7454	49.7786	49.8118	49.8449	49.8781	49.9113	49.94	49.9676
580	46.7574	46.9129	47.0642	47.2086	47.347	47.4825	47.6116	47.7403	47.8599	47.9776	48.0953	48.1716	48.2478	48.324	48.3928	48.4613	48.5298	48.5943	48.6585	48.7227	48.7822	48.8407	48.8991	48.9542	49.0093	49.0619	49.1136	49.1634	49.2133	49.2603	49.306	49.3517	49.3964	49.4402	49.4831	49.5214	49.5597	49.5979	49.637	49.6766	49.7104	49.7436	49.7768	49.81	49.8432	49.8764	49.9096	49.9383	49.9659
581	46.7555	46.911	47.0623	47.2066	47.345	47.4804	47.6096	47.7383	47.8579	47.9756	48.0933	48.1695	48.2457	48.322	48.3908	48.4592	48.5278	48.5923	48.6565	48.7206	48.7802	48.8386	48.897	48.9521	49.0073	49.0599	49.1116	49.1615	49.2113	49.2583	49.3041	49.3498	49.3945	49.4383	49.4812	49.5195	49.5578	49.5961	49.6352	49.6748	49.7086	49.7418	49.775	49.8083	49.8415	49.8747	49.9079	49.9366	49.9642
582	46.7535	46.909	47.0603	47.2046	47.343	47.4784	47.6076	47.7363	47.8558	47.9735	48.0912	48.1675	48.2437	48.3199	48.3887	48.4572	48.5257	48.5902	48.6544	48.7186	48.7781	48.8366	48.895	48.9501	49.0052	49.0579	49.1096	49.1595	49.2093	49.2564	49.3021	49.3479	49.3926	49.4364	49.4794	49.5176	49.5559	49.5942	49.6334	49.673	49.7068	49.74	49.7733	49.8065	49.8398	49.873	49.9062	49.9349	49.9626
583	46.7516	46.9071	47.0583	47.2027	47.341	47.4764	47.6056	47.7343	47.8538	47.9715	48.0892	48.1654	48.2416	48.3179	48.3867	48.4551	48.5237	48.5882	48.6524	48.7165	48.7761	48.8346	48.893	48.9481	49.0032	49.0559	49.1077	49.1575	49.2074	49.2544	49.3002	49.3459	49.3907	49.4345	49.4775	49.5158	49.5541	49.5924	49.6316	49.6712	49.705	49.7383	49.7715	49.8048	49.838	49.8713	49.9045	49.9333	49.9609
584	46.7496	46.9051	47.0563	47.2007	47.3391	47.4744	47.6035	47.7322	47.8518	47.9694	48.0871	48.1634	48.2396	48.3158	48.3846	48.4531	48.5216	48.5861	48.6503	48.7145	48.7741	48.8325	48.891	48.9461	49.0012	49.0539	49.1057	49.1555	49.2054	49.2525	49.2982	49.344	49.3887	49.4326	49.4756	49.5139	49.5522	49.5905	49.6297	49.6694	49.7032	49.7365	49.7698	49.803	49.8363	49.8696	49.9028	49.9316	49.9593
585	46.7477	46.9031	47.0544	47.1987	47.3371	47.4724	47.6015	47.7302	47.8497	47.9674	48.0851	48.1613	48.2375	48.3138	48.3826	48.451	48.5196	48.5841	48.6483	48.7125	48.772	48.8305	48.8889	48.9441	48.9992	49.0519	49.1037	49.1536	49.2034	49.2505	49.2963	49.3421	49.3868	49.4307	49.4737	49.512	49.5503	49.5887	49.6279	49.6675	49.7014	49.7347	49.768	49.8013	49.8346	49.8679	49.9011	49.9299	49.9576
586	46.7457	46.9012	47.0524	47.1967	47.3351	47.4704	47.5995	47.7282	47.8477	47.9654	48.083	48.1593	48.2355	48.3117	48.3805	48.449	48.5175	48.582	48.6462	48.7104	48.77	48.8285	48.8869	48.9421	48.9972	49.0499	49.1017	49.1516	49.2015	49.2486	49.2944	49.3401	49.3849	49.4288	49.4718	49.5101	49.5485	49.5868	49.6261	49.6657	49.6996	49.7329	49.7662	49.7995	49.8328	49.8661	49.8994	49.9282	49.956
587	46.7438	46.8992	47.0504	47.1947	47.3331	47.4684	47.5975	47.7261	47.8456	47.9633	48.081	48.1572	48.2334	48.3097	48.3785	48.4469	48.5155	48.58	48.6442	48.7084	48.768	48.8265	48.8849	48.9401	48.9952	49.0479	49.0997	49.1496	49.1995	49.2466	49.2924	49.3382	49.383	49.4269	49.4699	49.5083	49.5466	49.585	49.6242	49.6639	49.6978	49.7311	49.7645	49.7978	49.8311	49.8644	49.8977	49.9266	49.9543
588	46.7419	46.8973	47.0485	47.1927	47.3311	47.4664	47.5955	47.7241	47.8436	47.9613	48.0789	48.1552	48.2314	48.3076	48.3764	48.4449	48.5134	48.578	48.6421	48.7063	48.7659	48.8244	48.8829	48.938	48.9932	49.0459	49.0977	49.1476	49.1975	49.2447	49.2905	49.3363	49.3811	49.425	49.468	49.5064	49.5448	49.5831	49.6224	49.6621	49.696	49.7294	49.7627	49.796	49.8294	49.8627	49.8961	49.9249	49.9526
589	46.7399	46.8953	47.0465	47.1907	47.3291	47.4644	47.5935	47.7221	47.8416	47.9592	48.0769	48.1531	48.2293	48.3055	48.3743	48.4428	48.5114	48.5759	48.6401	48.7043	48.7639	48.8224	48.8808	48.936	48.9912	49.0439	49.0957	49.1456	49.1956	49.2427	49.2885	49.3343	49.3792	49.4231	49.4661	49.5045	49.5429	49.5813	49.6206	49.6603	49.6942	49.7276	49.7609	49.7943	49.8276	49.861	49.8944	49.9232	49.951
590	46.738	46.8934	47.0445	47.1888	47.3271	47.4624	47.5914	47.7201	47.8395	47.9572	48.0748	48.151	48.2273	48.3035	48.3723	48.4408	48.5093	48.5739	48.6381	48.7022	48.7618	48.8204	48.8788	48.934	48.9892	49.0419	49.0937	49.1437	49.1936	49.2407	49.2866	49.3324	49.3772	49.4212	49.4642	49.5026	49.541	49.5795	49.6187	49.6585	49.6924	49.7258	49.7592	49.7925	49.8259	49.8593	49.8927	49.9215	49.9493
591	46.736	46.8914	47.0425	47.1868	47.3251	47.4604	47.5894	47.718	47.8375	47.9551	48.0728	48.149	48.2252	48.3014	48.3702	48.4387	48.5073	48.5718	48.636	48.7002	48.7598	48.8183	48.8768	48.932	48.9872	49.0399	49.0918	49.1417	49.1916	49.2388	49.2846	49.3305	49.3753	49.4193	49.4623	49.5008	49.5392	49.5776	49.6169	49.6567	49.6906	49.724	49.7574	49.7908	49.8242	49.8576	49.891	49.9198	49.9477
592	46.7341	46.8894	47.0406	47.1848	47.3231	47.4584	47.5874	47.716	47.8355	47.9531	48.0707	48.1469	48.2232	48.2994	48.3682	48.4367	48.5052	48.5698	48.634	48.6982	48.7578	48.8163	48.8748	48.93	48.9852	49.0379	49.0898	49.1397	49.1897	49.2368	49.2827	49.3286	49.3734	49.4174	49.4604	49.4989	49.5373	49.5758	49.6151	49.6548	49.6888	49.7222	49.7556	49.7891	49.8225	49.8559	49.8893	49.9182	49.946
593	46.7322	46.8875	47.0386	47.1828	47.3211	47.4563	47.5854	47.714	47.8334	47.9511	48.0687	48.1449	48.2211	48.2973	48.3661	48.4346	48.5031	48.5677	48.6319	48.6961	48.7557	48.8143	48.8728	48.928	48.9832	49.0359	49.0878	49.1377	49.1877	49.2349	49.2807	49.3266	49.3715	49.4155	49.4585	49.497	49.5355	49.5739	49.6133	49.653	49.687	49.7205	49.7539	49.7873	49.8207	49.8542	49.8876	49.9165	49.9444
594	46.7302	46.8855	47.0366	47.1808	47.3191	47.4543	47.5834	47.712	47.8314	47.949	48.0666	48.1428	48.2191	48.2953	48.3641	48.4326	48.5011	48.5657	48.6299	48.6941	48.7537	48.8122	48.8707	48.9259	48.9812	49.0339	49.0858	49.1358	49.1857	49.2329	49.2788	49.3247	49.3696	49.4136	49.4567	49.4951	49.5336	49.5721	49.6114	49.6512	49.6852	49.7187	49.7521	49.7856	49.819	49.8524	49.8859	49.9148	49.9427
595	46.7283	46.8836	47.0347	47.1788	47.3171	47.4523	47.5813	47.7099	47.8294	47.947	48.0646	48.1408	48.217	48.2932	48.362	48.4305	48.499	48.5636	48.6278	48.692	48.7517	48.8102	48.8687	48.9239	48.9791	49.0319	49.0838	49.1338	49.1838	49.231	49.2769	49.3228	49.3676	49.4117	49.4548	49.4933	49.5317	49.5702	49.6096	49.6494	49.6834	49.7169	49.7504	49.7838	49.8173	49.8507	49.8842	49.9131	49.941
596	46.7263	46.8816	47.0327	47.1769	47.3151	47.4503	47.5793	47.7079	47.8273	47.9449	48.0625	48.1387	48.215	48.2912	48.36	48.4284	48.497	48.5616	48.6258	48.69	48.7496	48.8082	48.8667	48.9219	48.9771	49.0299	49.0818	49.1318	49.1818	49.229	49.2749	49.3208	49.3657	49.4098	49.4529	49.4914	49.5299	49.5684	49.6078	49.6476	49.6816	49.7151	49.7486	49.7821	49.8155	49.849	49.8825	49.9115	49.9394
597	46.7244	46.8796	47.0307	47.1749	47.3131	47.4483	47.5773	47.7059	47.8253	47.9429	48.0605	48.1367	48.2129	48.2891	48.3579	48.4264	48.4949	48.5595	48.6237	48.688	48.7476	48.8062	48.8647	48.9199	48.9751	49.0279	49.0798	49.1298	49.1798	49.227	49.273	49.3189	49.3638	49.4079	49.451	49.4895	49.528	49.5665	49.6059	49.6458	49.6798	49.7133	49.7468	49.7803	49.8138	49.8473	49.8808	49.9098	49.9377
598	46.7226	46.8779	47.0289	47.1731	47.3113	47.4465	47.5755	47.704	47.8235	47.9411	48.0586	48.1348	48.211	48.2873	48.3561	48.4245	48.4931	48.5577	48.6219	48.6861	48.7458	48.8043	48.8628	48.9181	48.9733	49.0261	49.078	49.128	49.178	49.2253	49.2712	49.3171	49.3621	49.4061	49.4493	49.4878	49.5263	49.5648	49.6043	49.6441	49.6782	49.7117	49.7452	49.7787	49.8122	49.8457	49.8792	49.9082	49.9362
599	46.7212	46.8764	47.0275	47.1716	47.3098	47.445	47.574	47.7025	47.8219	47.9395	48.0571	48.1333	48.2095	48.2857	48.3545	48.423	48.4915	48.5561	48.6203	48.6846	48.7442	48.8028	48.8613	48.9165	48.9718	49.0245	49.0765	49.1265	49.1765	49.2237	49.2697	49.3156	49.3606	49.4046	49.4478	49.4863	49.5248	49.5634	49.6028	49.6427	49.6768	49.7103	49.7438	49.7773	49.8108	49.8443	49.8778	49.9069	49.9348
600	46.7197	46.875	47.026	47.1701	47.3083	47.4435	47.5725	47.701	47.8204	47.938	48.0556	48.1317	48.2079	48.2841	48.3529	48.4214	48.49	48.5545	48.6188	48.683	48.7426	48.8012	48.8597	48.915	48.9702	49.023	49.0749	49.125	49.175	49.2222	49.2682	49.3141	49.359	49.4031	49.4463	49.4848	49.5234	49.5619	49.6013	49.6412	49.6753	49.7088	49.7424	49.7759	49.8094	49.8429	49.8765	49.9055	49.9335
601	46.7183	46.8735	47.0245	47.1686	47.3068	47.442	47.5709	47.6995	47.8189	47.9364	48.054	48.1302	48.2064	48.2826	48.3514	48.4199	48.4884	48.553	48.6172	48.6814	48.7411	48.7997	48.8582	48.9134	48.9687	49.0215	49.0734	49.1234	49.1734	49.2207	49.2667	49.3126	49.3575	49.4016	49.4448	49.4833	49.5219	49.5605	49.5999	49.6398	49.6739	49.7074	49.7409	49.7745	49.808	49.8416	49.8751	49.9041	49.9321
602	46.7168	46.872	47.023	47.1671	47.3053	47.4405	47.5694	47.6979	47.8173	47.9349	48.0525	48.1287	48.2048	48.281	48.3498	48.4183	48.4868	48.5514	48.6157	48.6799	48.7395	48.7981	48.8566	48.9119	48.9671	49.0199	49.0719	49.1219	49.1719	49.2192	49.2651	49.3111	49.356	49.4001	49.4433	49.4819	49.5204	49.559	49.5984	49.6383	49.6724	49.706	49.7395	49.7731	49.8066	49.8402	49.8737	49.9028	49.9308
603	46.7154	46.8705	47.0215	47.1656	47.3038	47.439	47.5679	47.6964	47.8158	47.9334	48.0509	48.1271	48.2033	48.2795	48.3483	48.4168	48.4853	48.5499	48.6141	48.6783	48.738	48.7966	48.8551	48.9103	48.9656	49.0184	49.0703	49.1204	49.1704	49.2177	49.2636	49.3096	49.3545	49.3986	49.4418	49.4804	49.519	49.5575	49.597	49.6369	49.671	49.7046	49.7381	49.7717	49.8052	49.8388	49.8723	49.9014	49.9294
604	46.7139	46.8691	47.0201	47.1641	47.3023	47.4374	47.5664	47.6949	47.8143	47.9318	48.0494	48.1256	48.2017	48.2779	48.3467	48.4152	48.4837	48.5483	48.6125	48.6768	48.7364	48.795	48.8535	48.9088	48.964	49.0168	49.0688	49.1188	49.1689	49.2161	49.2621	49.3081	49.353	49.3972	49.4403	49.4789	49.5175	49.5561	49.5955	49.6354	49.6696	49.7031	49.7367	49.7703	49.8038	49.8374	49.8709	49.9	49.928
605	46.7125	46.8676	47.0186	47.1626	47.3008	47.4359	47.5649	47.6934	47.8127	47.9303	48.0478	48.124	48.2002	48.2764	48.3452	48.4136	48.4822	48.5468	48.611	48.6752	48.7349	48.7934	48.852	48.9072	48.9625	49.0153	49.0673	49.1173	49.1673	49.2146	49.2606	49.3066	49.3515	49.3957	49.4388	49.4774	49.516	49.5546	49.5941	49.634	49.6681	49.7017	49.7353	49.7688	49.8024	49.836	49.8696	49.8986	49.9267
606	46.711	46.8661	47.0171	47.1612	47.2993	47.4344	47.5633	47.6918	47.8112	47.9287	48.0463	48.1225	48.1986	48.2748	48.3436	48.4121	48.4806	48.5452	48.6094	48.6737	48.7333	48.7919	48.8504	48.9057	48.961	49.0138	49.0657	49.1158	49.1658	49.2131	49.2591	49.3051	49.35	49.3942	49.4374	49.4759	49.5145	49.5531	49.5926	49.6325	49.6667	49.7003	49.7339	49.7674	49.801	49.8346	49.8682	49.8973	49.9253
607	46.7095	46.8647	47.0156	47.1597	47.2978	47.4329	47.5618	47.6903	47.8097	47.9272	48.0447	48.1209	48.1971	48.2733	48.3421	48.4105	48.4791	48.5436	48.6079	48.6721	48.7318	48.7903	48.8489	48.9041	48.9594	49.0122	49.0642	49.1142	49.1643	49.2116	49.2576	49.3036	49.3485	49.3927	49.4359	49.4745	49.5131	49.5517	49.5912	49.6311	49.6652	49.6988	49.7324	49.766	49.7996	49.8332	49.8668	49.8959	49.924
608	46.7081	46.8632	47.0141	47.1582	47.2963	47.4314	47.5603	47.6888	47.8081	47.9257	48.0432	48.1194	48.1955	48.2717	48.3405	48.409	48.4775	48.5421	48.6063	48.6705	48.7302	48.7888	48.8473	48.9026	48.9579	49.0107	49.0627	49.1127	49.1628	49.2101	49.2561	49.3021	49.347	49.3912	49.4344	49.473	49.5116	49.5502	49.5897	49.6296	49.6638	49.6974	49.731	49.7646	49.7982	49.8318	49.8654	49.8945	49.9226
609	46.7066	46.8617	47.0127	47.1567	47.2948	47.4299	47.5588	47.6873	47.8066	47.9241	48.0416	48.1178	48.194	48.2702	48.3389	48.4074	48.4759	48.5405	48.6048	48.669	48.7287	48.7872	48.8458	48.901	48.9563	49.0091	49.0611	49.1112	49.1612	49.2085	49.2545	49.3005	49.3455	49.3897	49.4329	49.4715	49.5101	49.5487	49.5882	49.6282	49.6624	49.696	49.7296	49.7632	49.7968	49.8304	49.864	49.8932	49.9212
610	46.7052	46.8603	47.0112	47.1552	47.2933	47.4284	47.5573	47.6857	47.8051	47.9226	48.0401	48.1163	48.1924	48.2686	48.3374	48.4059	48.4744	48.539	48.6032	48.6674	48.7271	48.7857	48.8442	48.8995	48.9548	49.0076	49.0596	49.1097	49.1597	49.207	49.253	49.299	49.344	49.3882	49.4314	49.47	49.5087	49.5473	49.5868	49.6267	49.6609	49.6946	49.7282	49.7618	49.7954	49.829	49.8627	49.8918	49.9199
611	46.7037	46.8588	47.0097	47.1537	47.2918	47.4269	47.5558	47.6842	47.8035	47.921	48.0386	48.1147	48.1909	48.267	48.3358	48.4043	48.4728	48.5374	48.6016	48.6659	48.7255	48.7841	48.8427	48.898	48.9532	49.0061	49.058	49.1081	49.1582	49.2055	49.2515	49.2975	49.3425	49.3867	49.4299	49.4685	49.5072	49.5458	49.5853	49.6253	49.6595	49.6931	49.7268	49.7604	49.794	49.8276	49.8613	49.8904	49.9185
612	46.7023	46.8573	47.0082	47.1522	47.2903	47.4254	47.5542	47.6827	47.802	47.9195	48.037	48.1132	48.1893	48.2655	48.3343	48.4027	48.4713	48.5359	48.6001	48.6643	48.724	48.7826	48.8411	48.8964	48.9517	49.0045	49.0565	49.1066	49.1567	49.204	49.25	49.296	49.341	49.3852	49.4284	49.4671	49.5057	49.5444	49.5839	49.6238	49.6581	49.6917	49.7253	49.759	49.7926	49.8263	49.8599	49.8891	49.9172
613	46.7008	46.8559	47.0067	47.1507	47.2888	47.4239	47.5527	47.6812	47.8005	47.918	48.0355	48.1116	48.1878	48.2639	48.3327	48.4012	48.4697	48.5343	48.5985	48.6628	48.7224	48.781	48.8396	48.8949	48.9502	49.003	49.055	49.1051	49.1551	49.2025	49.2485	49.2945	49.3395	49.3837	49.4269	49.4656	49.5042	49.5429	49.5824	49.6224	49.6566	49.6903	49.7239	49.7576	49.7912	49.8249	49.8585	49.8877	49.9158
614	46.6994	46.8544	47.0053	47.1492	47.2873	47.4224	47.5512	47.6796	47.7989	47.9164	48.0339	48.1101	48.1862	48.2624	48.3312	48.3996	48.4682	48.5327	48.597	48.6612	48.7209	48.7795	48.838	48.8933	48.9486	49.0014	49.0534	49.1035	49.1536	49.2009	49.247	49.293	49.338	49.3822	49.4254	49.4641	49.5028	49.5414	49.581	49.6209	49.6552	49.6888	49.7225	49.7562	49.7898	49.8235	49.8571	49.8863	49.9145
615	46.6979	46.8529	47.0038	47.1477	47.2858	47.4208	47.5497	47.6781	47.7974	47.9149	48.0324	48.1085	48.1847	48.2608	48.3296	48.3981	48.4666	48.5312	48.5954	48.6597	48.7193	48.7779	48.8365	48.8918	48.9471	48.9999	49.0519	49.102	49.1521	49.1994	49.2455	49.2915	49.3365	49.3807	49.424	49.4626	49.5013	49.54	49.5795	49.6195	49.6537	49.6874	49.7211	49.7547	49.7884	49.8221	49.8558	49.8849	49.9131
616	46.6964	46.8515	47.0023	47.1463	47.2843	47.4193	47.5482	47.6766	47.7959	47.9134	48.0308	48.107	48.1831	48.2593	48.3281	48.3965	48.465	48.5296	48.5939	48.6581	48.7178	48.7764	48.8349	48.8902	48.9455	48.9984	49.0504	49.1005	49.1506	49.1979	49.2439	49.29	49.335	49.3792	49.4225	49.4611	49.4998	49.5385	49.578	49.618	49.6523	49.686	49.7197	49.7533	49.787	49.8207	49.8544	49.8836	49.9117
617	46.695	46.85	47.0008	47.1448	47.2828	47.4178	47.5467	47.6751	47.7944	47.9118	48.0293	48.1054	48.1816	48.2577	48.3265	48.395	48.4635	48.5281	48.5923	48.6565	48.7162	48.7748	48.8334	48.8887	48.944	48.9968	49.0488	49.0989	49.149	49.1964	49.2424	49.2885	49.3335	49.3777	49.421	49.4597	49.4984	49.537	49.5766	49.6166	49.6509	49.6846	49.7182	49.7519	49.7856	49.8193	49.853	49.8822	49.9104
618	46.6935	46.8485	46.9993	47.1433	47.2813	47.4163	47.5451	47.6735	47.7928	47.9103	48.0277	48.1039	48.18	48.2562	48.3249	48.3934	48.4619	48.5265	48.5907	48.655	48.7147	48.7733	48.8318	48.8871	48.9424	48.9953	49.0473	49.0974	49.1475	49.1949	49.2409	49.287	49.332	49.3762	49.4195	49.4582	49.4969	49.5356	49.5751	49.6152	49.6494	49.6831	49.7168	49.7505	49.7842	49.8179	49.8516	49.8808	49.909
619	46.6921	46.8471	46.9979	47.1418	47.2798	47.4148	47.5436	47.672	47.7913	47.9087	48.0262	48.1023	48.1785	48.2546	48.3234	48.3918	48.4604	48.525	48.5892	48.6534	48.7131	48.7717	48.8303	48.8856	48.9409	48.9937	49.0458	49.0959	49.146	49.1933	49.2394	49.2855	49.3305	49.3747	49.418	49.4567	49.4954	49.5341	49.5737	49.6137	49.648	49.6817	49.7154	49.7491	49.7828	49.8165	49.8502	49.8795	49.9077
620	46.6906	46.8456	46.9964	47.1403	47.2783	47.4133	47.5421	47.6705	47.7898	47.9072	48.0246	48.1008	48.1769	48.2531	48.3218	48.3903	48.4588	48.5234	48.5876	48.6519	48.7116	48.7702	48.8287	48.884	48.9393	48.9922	49.0442	49.0943	49.1445	49.1918	49.2379	49.284	49.329	49.3732	49.4165	49.4552	49.4939	49.5326	49.5722	49.6123	49.6466	49.6803	49.714	49.7477	49.7814	49.8151	49.8488	49.8781	49.9063
621	46.6892	46.8441	46.9949	47.1388	47.2768	47.4118	47.5406	47.669	47.7882	47.9057	48.0231	48.0992	48.1754	48.2515	48.3203	48.3887	48.4572	48.5218	48.5861	48.6503	48.71	48.7686	48.8272	48.8825	48.9378	48.9907	49.0427	49.0928	49.1429	49.1903	49.2364	49.2824	49.3275	49.3717	49.415	49.4537	49.4925	49.5312	49.5708	49.6108	49.6451	49.6788	49.7126	49.7463	49.78	49.8137	49.8475	49.8767	49.9049
622	46.6877	46.8427	46.9934	47.1373	47.2753	47.4103	47.5391	47.6674	47.7867	47.9041	48.0216	48.0977	48.1738	48.2499	48.3187	48.3872	48.4557	48.5203	48.5845	48.6488	48.7084	48.7671	48.8256	48.8809	48.9363	48.9891	49.0412	49.0913	49.1414	49.1888	49.2349	49.2809	49.326	49.3702	49.4135	49.4523	49.491	49.5297	49.5693	49.6094	49.6437	49.6774	49.7111	49.7449	49.7786	49.8124	49.8461	49.8754	49.9036
623	46.6863	46.8412	46.9919	47.1358	47.2738	47.4088	47.5376	47.6659	47.7852	47.9026	48.02	48.0961	48.1723	48.2484	48.3172	48.3856	48.4541	48.5187	48.583	48.6472	48.7069	48.7655	48.8241	48.8794	48.9347	48.9876	49.0396	49.0898	49.1399	49.1873	49.2333	49.2794	49.3245	49.3688	49.4121	49.4508	49.4895	49.5282	49.5679	49.6079	49.6422	49.676	49.7097	49.7435	49.7772	49.811	49.8447	49.874	49.9022
624	46.6848	46.8397	46.9905	47.1343	47.2723	47.4073	47.536	47.6644	47.7836	47.901	48.0185	48.0946	48.1707	48.2468	48.3156	48.3841	48.4526	48.5172	48.5814	48.6456	48.7053	48.764	48.8225	48.8778	48.9332	48.986	49.0381	49.0882	49.1384	49.1857	49.2318	49.2779	49.323	49.3673	49.4106	49.4493	49.488	49.5268	49.5664	49.6065	49.6408	49.6746	49.7083	49.7421	49.7758	49.8096	49.8433	49.8726	49.9009
625	46.6833	46.8383	46.989	47.1328	47.2708	47.4058	47.5345	47.6629	47.7821	47.8995	48.0169	48.093	48.1692	48.2453	48.3141	48.3825	48.451	48.5156	48.5798	48.6441	48.7038	48.7624	48.821	48.8763	48.9316	48.9845	49.0366	49.0867	49.1368	49.1842	49.2303	49.2764	49.3215	49.3658	49.4091	49.4478	49.4866	49.5253	49.5649	49.605	49.6394	49.6731	49.7069	49.7407	49.7744	49.8082	49.8419	49.8712	49.8995
626	46.6819	46.8368	46.9875	47.1314	47.2693	47.4042	47.533	47.6613	47.7806	47.898	48.0154	48.0915	48.1676	48.2437	48.3125	48.3809	48.4495	48.514	48.5783	48.6425	48.7022	48.7608	48.8194	48.8748	48.9301	48.983	49.035	49.0852	49.1353	49.1827	49.2288	49.2749	49.32	49.3643	49.4076	49.4463	49.4851	49.5239	49.5635	49.6036	49.6379	49.6717	49.7055	49.7392	49.773	49.8068	49.8406	49.8699	49.8982
627	46.6804	46.8353	46.986	47.1299	47.2678	47.4027	47.5315	47.6598	47.779	47.8964	48.0138	48.0899	48.1661	48.2422	48.3109	48.3794	48.4479	48.5125	48.5767	48.641	48.7007	48.7593	48.8179	48.8732	48.9285	48.9814	49.0335	49.0836	49.1338	49.1812	49.2273	49.2734	49.3185	49.3628	49.4061	49.4449	49.4836	49.5224	49.562	49.6021	49.6365	49.6703	49.7041	49.7378	49.7716	49.8054	49.8392	49.8685	49.8968
628	46.679	46.8339	46.9845	47.1284	47.2663	47.4012	47.53	47.6583	47.7775	47.8949	48.0123	48.0884	48.1645	48.2406	48.3094	48.3778	48.4463	48.5109	48.5752	48.6394	48.6991	48.7577	48.8163	48.8717	48.927	48.9799	49.0319	49.0821	49.1323	49.1797	49.2258	49.2719	49.317	49.3613	49.4046	49.4434	49.4822	49.5209	49.5606	49.6007	49.635	49.6688	49.7026	49.7364	49.7702	49.804	49.8378	49.8671	49.8954
629	46.6775	46.8324	46.9831	47.1269	47.2648	47.3997	47.5284	47.6568	47.776	47.8933	48.0107	48.0868	48.163	48.2391	48.3078	48.3763	48.4448	48.5094	48.5736	48.6379	48.6976	48.7562	48.8148	48.8701	48.9255	48.9783	49.0304	49.0806	49.1307	49.1781	49.2243	49.2704	49.3155	49.3598	49.4031	49.4419	49.4807	49.5195	49.5591	49.5992	49.6336	49.6674	49.7012	49.735	49.7688	49.8026	49.8364	49.8658	49.8941
630	46.6761	46.8309	46.9816	47.1254	47.2633	47.3982	47.5269	47.6552	47.7744	47.8918	48.0092	48.0853	48.1614	48.2375	48.3063	48.3747	48.4432	48.5078	48.5721	48.6363	48.696	48.7546	48.8132	48.8686	48.9239	48.9768	49.0289	49.079	49.1292	49.1766	49.2227	49.2689	49.314	49.3583	49.4016	49.4404	49.4792	49.518	49.5577	49.5978	49.6322	49.666	49.6998	49.7336	49.7674	49.8012	49.835	49.8644	49.8927
631	46.6746	46.8294	46.9801	47.1239	47.2618	47.3967	47.5254	47.6537	47.7729	47.8903	48.0076	48.0837	48.1599	48.236	48.3047	48.3732	48.4417	48.5063	48.5705	48.6348	48.6945	48.7531	48.8117	48.867	48.9224	48.9753	49.0273	49.0775	49.1277	49.1751	49.2212	49.2674	49.3125	49.3568	49.4002	49.439	49.4777	49.5165	49.5562	49.5963	49.6307	49.6646	49.6984	49.7322	49.766	49.7998	49.8337	49.863	49.8914
632	46.6732	46.828	46.9786	47.1224	47.2603	47.3952	47.5239	47.6522	47.7714	47.8887	48.0061	48.0822	48.1583	48.2344	48.3032	48.3716	48.4401	48.5047	48.569	48.6332	48.6929	48.7515	48.8101	48.8655	48.9208	48.9737	49.0258	49.076	49.1261	49.1736	49.2197	49.2659	49.311	49.3553	49.3987	49.4375	49.4763	49.5151	49.5548	49.5949	49.6293	49.6631	49.697	49.7308	49.7646	49.7984	49.8323	49.8617	49.89
633	46.6717	46.8265	46.9772	47.1209	47.2588	47.3937	47.5224	47.6506	47.7698	47.8872	48.0046	48.0807	48.1567	48.2328	48.3016	48.37	48.4386	48.5031	48.5674	48.6316	48.6913	48.75	48.8086	48.8639	48.9193	48.9722	49.0243	49.0744	49.1246	49.1721	49.2182	49.2644	49.3095	49.3538	49.3972	49.436	49.4748	49.5136	49.5533	49.5934	49.6279	49.6617	49.6955	49.7294	49.7632	49.7971	49.8309	49.8603	49.8886
634	46.6702	46.825	46.9757	47.1194	47.2573	47.3922	47.5209	47.6491	47.7683	47.8857	48.003	48.0791	48.1552	48.2313	48.3001	48.3685	48.437	48.5016	48.5658	48.6301	48.6898	48.7484	48.807	48.8624	48.9177	48.9706	49.0227	49.0729	49.1231	49.1705	49.2167	49.2628	49.308	49.3523	49.3957	49.4345	49.4733	49.5121	49.5518	49.592	49.6264	49.6603	49.6941	49.728	49.7618	49.7957	49.8295	49.8589	49.8873
635	46.6688	46.8236	46.9742	47.1179	47.2558	47.3907	47.5193	47.6476	47.7668	47.8841	48.0015	48.0776	48.1536	48.2297	48.2985	48.3669	48.4354	48.5	48.5643	48.6285	48.6882	48.7469	48.8055	48.8608	48.9162	48.9691	49.0212	49.0714	49.1216	49.169	49.2152	49.2613	49.3065	49.3508	49.3942	49.433	49.4719	49.5107	49.5504	49.5905	49.625	49.6588	49.6927	49.7266	49.7604	49.7943	49.8281	49.8576	49.8859
636	46.6673	46.8221	46.9727	47.1165	47.2543	47.3892	47.5178	47.6461	47.7652	47.8826	47.9999	48.076	48.1521	48.2282	48.2969	48.3654	48.4339	48.4985	48.5627	48.627	48.6867	48.7453	48.8039	48.8593	48.9146	48.9676	49.0197	49.0699	49.12	49.1675	49.2137	49.2598	49.305	49.3493	49.3927	49.4316	49.4704	49.5092	49.5489	49.5891	49.6235	49.6574	49.6913	49.7252	49.759	49.7929	49.8268	49.8562	49.8846
637	46.6659	46.8206	46.9712	47.115	47.2528	47.3876	47.5163	47.6445	47.7637	47.881	47.9984	48.0745	48.1505	48.2266	48.2954	48.3638	48.4323	48.4969	48.5612	48.6254	48.6851	48.7438	48.8024	48.8577	48.9131	48.966	49.0181	49.0683	49.1185	49.166	49.2122	49.2583	49.3035	49.3478	49.3912	49.4301	49.4689	49.5078	49.5475	49.5877	49.6221	49.656	49.6899	49.7237	49.7576	49.7915	49.8254	49.8548	49.8832
638	46.6644	46.8192	46.9698	47.1135	47.2513	47.3861	47.5148	47.643	47.7622	47.8795	47.9968	48.0729	48.149	48.2251	48.2938	48.3623	48.4308	48.4954	48.5596	48.6239	48.6836	48.7422	48.8008	48.8562	48.9116	48.9645	49.0166	49.0668	49.117	49.1645	49.2106	49.2568	49.302	49.3463	49.3897	49.4286	49.4674	49.5063	49.546	49.5862	49.6207	49.6546	49.6884	49.7223	49.7562	49.7901	49.824	49.8534	49.8818
639	46.663	46.8177	46.9683	47.112	47.2498	47.3846	47.5133	47.6415	47.7606	47.878	47.9953	48.0714	48.1474	48.2235	48.2923	48.3607	48.4292	48.4938	48.5581	48.6223	48.682	48.7407	48.7993	48.8546	48.91	48.9629	49.0151	49.0653	49.1155	49.1629	49.2091	49.2553	49.3005	49.3448	49.3883	49.4271	49.466	49.5048	49.5446	49.5848	49.6192	49.6531	49.687	49.7209	49.7548	49.7887	49.8226	49.8521	49.8805
640	46.6615	46.8162	46.9668	47.1105	47.2483	47.3831	47.5118	47.64	47.7591	47.8764	47.9937	48.0698	48.1459	48.222	48.2907	48.3592	48.4276	48.4922	48.5565	48.6207	48.6805	48.7391	48.7977	48.8531	48.9085	48.9614	49.0135	49.0637	49.1139	49.1614	49.2076	49.2538	49.299	49.3433	49.3868	49.4256	49.4645	49.5034	49.5431	49.5833	49.6178	49.6517	49.6856	49.7195	49.7534	49.7873	49.8212	49.8507	49.8791
641	46.6601	46.8148	46.9653	47.109	47.2468	47.3816	47.5102	47.6384	47.7576	47.8749	47.9922	48.0683	48.1443	48.2204	48.2892	48.3576	48.4261	48.4907	48.5549	48.6192	48.6789	48.7376	48.7962	48.8515	48.9069	48.9599	49.012	49.0622	49.1124	49.1599	49.2061	49.2523	49.2975	49.3418	49.3853	49.4242	49.463	49.5019	49.5417	49.5819	49.6164	49.6503	49.6842	49.7181	49.752	49.7859	49.8199	49.8493	49.8778
642	46.6586	46.8133	46.9638	47.1075	47.2453	47.3801	47.5087	47.6369	47.756	47.8733	47.9906	48.0667	48.1428	48.2189	48.2876	48.356	48.4245	48.4891	48.5534	48.6176	48.6774	48.736	48.7946	48.85	48.9054	48.9583	49.0104	49.0607	49.1109	49.1584	49.2046	49.2508	49.296	49.3404	49.3838	49.4227	49.4616	49.5004	49.5402	49.5804	49.6149	49.6488	49.6828	49.7167	49.7506	49.7845	49.8185	49.848	49.8764
643	46.6571	46.8118	46.9624	47.106	47.2438	47.3786	47.5072	47.6354	47.7545	47.8718	47.9891	48.0652	48.1412	48.2173	48.2861	48.3545	48.423	48.4876	48.5518	48.6161	48.6758	48.7345	48.7931	48.8485	48.9038	48.9568	49.0089	49.0591	49.1094	49.1569	49.2031	49.2493	49.2945	49.3389	49.3823	49.4212	49.4601	49.499	49.5387	49.579	49.6135	49.6474	49.6813	49.7153	49.7492	49.7832	49.8171	49.8466	49.8751
644	46.6557	46.8104	46.9609	47.1045	47.2423	47.3771	47.5057	47.6339	47.753	47.8703	47.9876	48.0636	48.1397	48.2157	48.2845	48.3529	48.4214	48.486	48.5503	48.6145	48.6742	48.7329	48.7915	48.8469	48.9023	48.9552	49.0074	49.0576	49.1078	49.1553	49.2016	49.2478	49.293	49.3374	49.3808	49.4197	49.4586	49.4975	49.5373	49.5775	49.612	49.646	49.6799	49.7139	49.7478	49.7818	49.8157	49.8452	49.8737
645	46.6542	46.8089	46.9594	47.103	47.2408	47.3756	47.5042	47.6323	47.7514	47.8687	47.986	48.0621	48.1381	48.2142	48.2829	48.3514	48.4199	48.4845	48.5487	48.613	48.6727	48.7313	48.79	48.8454	48.9008	48.9537	49.0058	49.0561	49.1063	49.1538	49.2	49.2463	49.2915	49.3359	49.3793	49.4182	49.4571	49.496	49.5358	49.5761	49.6106	49.6446	49.6785	49.7125	49.7464	49.7804	49.8143	49.8439	49.8723
646	46.6528	46.8074	46.9579	47.1016	47.2393	47.3741	47.5026	47.6308	47.7499	47.8672	47.9845	48.0605	48.1366	48.2126	48.2814	48.3498	48.4183	48.4829	48.5472	48.6114	48.6711	48.7298	48.7884	48.8438	48.8992	48.9522	49.0043	49.0545	49.1048	49.1523	49.1985	49.2447	49.29	49.3344	49.3778	49.4168	49.4557	49.4946	49.5344	49.5746	49.6092	49.6431	49.6771	49.7111	49.745	49.779	49.8129	49.8425	49.871
647	46.6513	46.806	46.9564	47.1001	47.2378	47.3726	47.5011	47.6293	47.7484	47.8656	47.9829	48.059	48.135	48.2111	48.2798	48.3483	48.4167	48.4813	48.5456	48.6099	48.6696	48.7282	48.7869	48.8423	48.8977	48.9506	49.0028	49.053	49.1033	49.1508	49.197	49.2432	49.2885	49.3329	49.3764	49.4153	49.4542	49.4931	49.5329	49.5732	49.6077	49.6417	49.6757	49.7096	49.7436	49.7776	49.8116	49.8411	49.8696
648	46.6499	46.8045	46.955	47.0986	47.2363	47.371	47.4996	47.6278	47.7468	47.8641	47.9814	48.0574	48.1335	48.2095	48.2783	48.3467	48.4152	48.4798	48.544	48.6083	48.668	48.7267	48.7853	48.8407	48.8961	48.9491	49.0012	49.0515	49.1017	49.1493	49.1955	49.2417	49.287	49.3314	49.3749	49.4138	49.4527	49.4917	49.5315	49.5717	49.6063	49.6403	49.6743	49.7082	49.7422	49.7762	49.8102	49.8397	49.8683
649	46.6484	46.803	46.9535	47.0971	47.2348	47.3695	47.4981	47.6262	47.7453	47.8626	47.9798	48.0559	48.1319	48.208	48.2767	48.3451	48.4136	48.4782	48.5425	48.6067	48.6665	48.7251	48.7838	48.8392	48.8946	48.9475	48.9997	49.05	49.1002	49.1477	49.194	49.2402	49.2855	49.3299	49.3734	49.4123	49.4513	49.4902	49.53	49.5703	49.6049	49.6388	49.6728	49.7068	49.7408	49.7748	49.8088	49.8384	49.8669
650	46.647	46.8016	46.952	47.0956	47.2333	47.368	47.4966	47.6247	47.7438	47.861	47.9783	48.0543	48.1304	48.2064	48.2752	48.3436	48.4121	48.4767	48.5409	48.6052	48.6649	48.7236	48.7822	48.8376	48.893	48.946	48.9982	49.0484	49.0987	49.1462	49.1925	49.2387	49.284	49.3284	49.3719	49.4108	49.4498	49.4887	49.5286	49.5688	49.6034	49.6374	49.6714	49.7054	49.7394	49.7734	49.8074	49.837	49.8655
651	46.6455	46.8001	46.9505	47.0941	47.2318	47.3665	47.4951	47.6232	47.7422	47.8595	47.9767	48.0528	48.1288	48.2049	48.2736	48.342	48.4105	48.4751	48.5394	48.6036	48.6634	48.722	48.7807	48.8361	48.8915	48.9445	48.9966	49.0469	49.0972	49.1447	49.191	49.2372	49.2825	49.3269	49.3704	49.4094	49.4483	49.4873	49.5271	49.5674	49.602	49.636	49.67	49.704	49.738	49.772	49.806	49.8356	49.8642
652	46.644	46.7986	46.949	47.0926	47.2303	47.365	47.4935	47.6217	47.7407	47.858	47.9752	48.0512	48.1273	48.2033	48.2721	48.3405	48.409	48.4736	48.5378	48.6021	48.6618	48.7205	48.7791	48.8345	48.8899	48.9429	48.9951	49.0454	49.0956	49.1432	49.1894	49.2357	49.281	49.3254	49.3689	49.4079	49.4468	49.4858	49.5256	49.5659	49.6005	49.6346	49.6686	49.7026	49.7366	49.7706	49.8047	49.8343	49.8628
653	46.6426	46.7972	46.9476	47.0911	47.2288	47.3635	47.492	47.6201	47.7392	47.8564	47.9736	48.0497	48.1257	48.2018	48.2705	48.3389	48.4074	48.472	48.5363	48.6005	48.6603	48.7189	48.7776	48.833	48.8884	48.9414	48.9936	49.0438	49.0941	49.1417	49.1879	49.2342	49.2795	49.3239	49.3674	49.4064	49.4454	49.4843	49.5242	49.5645	49.5991	49.6331	49.6672	49.7012	49.7352	49.7693	49.8033	49.8329	49.8615
654	46.6411	46.7957	46.9461	47.0896	47.2273	47.362	47.4905	47.6186	47.7377	47.8549	47.9721	48.0481	48.1242	48.2002	48.2689	48.3374	48.4058	48.4704	48.5347	48.599	48.6587	48.7174	48.776	48.8314	48.8869	48.9398	48.992	49.0423	49.0926	49.1401	49.1864	49.2327	49.278	49.3224	49.3659	49.4049	49.4439	49.4829	49.5227	49.563	49.5977	49.6317	49.6657	49.6998	49.7338	49.7679	49.8019	49.8315	49.8601
655	46.6397	46.7942	46.9446	47.0881	47.2258	47.3605	47.489	47.6171	47.7361	47.8533	47.9706	48.0466	48.1226	48.1986	48.2674	48.3358	48.4043	48.4689	48.5331	48.5974	48.6571	48.7158	48.7745	48.8299	48.8853	48.9383	48.9905	49.0408	49.0911	49.1386	49.1849	49.2312	49.2765	49.3209	49.3644	49.4034	49.4424	49.4814	49.5213	49.5616	49.5962	49.6303	49.6643	49.6984	49.7324	49.7665	49.8005	49.8302	49.8588
656	46.6382	46.7928	46.9431	47.0867	47.2243	47.359	47.4875	47.6156	47.7346	47.8518	47.969	48.045	48.1211	48.1971	48.2658	48.3342	48.4027	48.4673	48.5316	48.5958	48.6556	48.7143	48.7729	48.8283	48.8838	48.9368	48.989	49.0392	49.0895	49.1371	49.1834	49.2297	49.275	49.3194	49.363	49.402	49.4409	49.4799	49.5198	49.5602	49.5948	49.6288	49.6629	49.697	49.731	49.7651	49.7991	49.8288	49.8574
657	46.6368	46.7913	46.9416	47.0852	47.2228	47.3575	47.486	47.614	47.7331	47.8503	47.9675	48.0435	48.1195	48.1955	48.2643	48.3327	48.4012	48.4658	48.53	48.5943	48.654	48.7127	48.7714	48.8268	48.8822	48.9352	48.9874	49.0377	49.088	49.1356	49.1819	49.2282	49.2735	49.3179	49.3615	49.4005	49.4395	49.4785	49.5184	49.5587	49.5933	49.6274	49.6615	49.6956	49.7296	49.7637	49.7978	49.8274	49.856
658	46.6353	46.7898	46.9402	47.0837	47.2213	47.356	47.4844	47.6125	47.7315	47.8487	47.9659	48.0419	48.118	48.194	48.2627	48.3311	48.3996	48.4642	48.5285	48.5927	48.6525	48.7112	48.7698	48.8252	48.8807	48.9337	48.9859	49.0362	49.0865	49.1341	49.1804	49.2267	49.272	49.3164	49.36	49.399	49.438	49.477	49.5169	49.5573	49.5919	49.626	49.6601	49.6941	49.7282	49.7623	49.7964	49.826	49.8547
659	46.6338	46.7883	46.9387	47.0822	47.2198	47.3544	47.4829	47.611	47.73	47.8472	47.9644	48.0404	48.1164	48.1924	48.2612	48.3296	48.3981	48.4627	48.5269	48.5912	48.6509	48.7096	48.7683	48.8237	48.8791	48.9321	48.9843	49.0346	49.085	49.1325	49.1788	49.2251	49.2705	49.3149	49.3585	49.3975	49.4365	49.4756	49.5155	49.5558	49.5905	49.6246	49.6586	49.6927	49.7268	49.7609	49.795	49.8247	49.8533
660	46.6324	46.7869	46.9372	47.0807	47.2183	47.3529	47.4814	47.6095	47.7285	47.8456	47.9628	48.0388	48.1149	48.1909	48.2596	48.328	48.3965	48.4611	48.5254	48.5896	48.6494	48.7081	48.7667	48.8222	48.8776	48.9306	48.9828	49.0331	49.0834	49.131	49.1773	49.2236	49.269	49.3134	49.357	49.396	49.4351	49.4741	49.514	49.5544	49.589	49.6231	49.6572	49.6913	49.7254	49.7595	49.7936	49.8233	49.852
661	46.6309	46.7854	46.9357	47.0792	47.2168	47.3514	47.4799	47.6079	47.7269	47.8441	47.9613	48.0373	48.1133	48.1893	48.2581	48.3265	48.3949	48.4595	48.5238	48.5881	48.6478	48.7065	48.7652	48.8206	48.8761	48.9291	48.9813	49.0316	49.0819	49.1295	49.1758	49.2221	49.2675	49.3119	49.3555	49.3946	49.4336	49.4726	49.5125	49.5529	49.5876	49.6217	49.6558	49.6899	49.724	49.7581	49.7922	49.8219	49.8506
662	46.6295	46.7839	46.9342	47.0777	47.2153	47.3499	47.4784	47.6064	47.7254	47.8426	47.9597	48.0357	48.1118	48.1878	48.2565	48.3249	48.3934	48.458	48.5222	48.5865	48.6463	48.705	48.7636	48.8191	48.8745	48.9275	48.9797	49.0301	49.0804	49.128	49.1743	49.2206	49.2659	49.3105	49.354	49.3931	49.4321	49.4712	49.5111	49.5515	49.5862	49.6203	49.6544	49.6885	49.7226	49.7567	49.7909	49.8206	49.8492
663	46.628	46.7825	46.9328	47.0762	47.2138	47.3484	47.4769	47.6049	47.7239	47.841	47.9582	48.0342	48.1102	48.1862	48.2549	48.3233	48.3918	48.4564	48.5207	48.585	48.6447	48.7034	48.7621	48.8175	48.873	48.926	48.9782	49.0285	49.0788	49.1265	49.1728	49.2191	49.2644	49.309	49.3525	49.3916	49.4306	49.4697	49.5096	49.55	49.5847	49.6188	49.653	49.6871	49.7212	49.7553	49.7895	49.8192	49.8479
664	46.6266	46.781	46.9313	47.0747	47.2123	47.3469	47.4753	47.6034	47.7223	47.8395	47.9566	48.0327	48.1087	48.1847	48.2534	48.3218	48.3903	48.4549	48.5191	48.5834	48.6432	48.7019	48.7605	48.816	48.8714	48.9244	48.9767	49.027	49.0773	49.1249	49.1713	49.2176	49.2629	49.3075	49.3511	49.3901	49.4292	49.4682	49.5082	49.5486	49.5833	49.6174	49.6516	49.6857	49.7198	49.754	49.7881	49.8178	49.8465
665	46.6251	46.7795	46.9298	47.0732	47.2108	47.3454	47.4738	47.6018	47.7208	47.8379	47.9551	48.0311	48.1071	48.1831	48.2518	48.3202	48.3887	48.4533	48.5176	48.5818	48.6416	48.7003	48.759	48.8144	48.8699	48.9229	48.9751	49.0255	49.0758	49.1234	49.1698	49.2161	49.2614	49.306	49.3496	49.3886	49.4277	49.4668	49.5067	49.5471	49.5818	49.616	49.6501	49.6843	49.7184	49.7526	49.7867	49.8165	49.8452
666	46.6237	46.7781	46.9283	47.0718	47.2093	47.3439	47.4723	47.6003	47.7193	47.8364	47.9536	48.0296	48.1055	48.1815	48.2503	48.3187	48.3871	48.4518	48.516	48.5803	48.64	48.6987	48.7574	48.8129	48.8683	48.9214	48.9736	49.0239	49.0743	49.1219	49.1682	49.2146	49.2599	49.3045	49.3481	49.3872	49.4262	49.4653	49.5053	49.5457	49.5804	49.6146	49.6487	49.6829	49.717	49.7512	49.7853	49.8151	49.8438
667	46.6222	46.7766	46.9268	47.0703	47.2078	47.3424	47.4708	47.5988	47.7177	47.8349	47.952	48.028	48.104	48.18	48.2487	48.3171	48.3856	48.4502	48.5145	48.5787	48.6385	48.6972	48.7559	48.8113	48.8668	48.9198	48.9721	49.0224	49.0727	49.1204	49.1667	49.2131	49.2584	49.303	49.3466	49.3857	49.4248	49.4638	49.5038	49.5442	49.579	49.6131	49.6473	49.6815	49.7156	49.7498	49.7839	49.8137	49.8424
668	46.6207	46.7751	46.9254	47.0688	47.2063	47.3409	47.4693	47.5973	47.7162	47.8333	47.9505	48.0265	48.1024	48.1784	48.2472	48.3156	48.384	48.4486	48.5129	48.5772	48.6369	48.6956	48.7543	48.8098	48.8652	48.9183	48.9705	49.0209	49.0712	49.1189	49.1652	49.2116	49.2569	49.3015	49.3451	49.3842	49.4233	49.4624	49.5024	49.5428	49.5775	49.6117	49.6459	49.68	49.7142	49.7484	49.7826	49.8123	49.8411
669	46.6193	46.7737	46.9239	47.0673	47.2048	47.3394	47.4677	47.5957	47.7147	47.8318	47.9489	48.0249	48.1009	48.1769	48.2456	48.314	48.3825	48.4471	48.5113	48.5756	48.6354	48.6941	48.7528	48.8082	48.8637	48.9167	48.969	49.0193	49.0697	49.1173	49.1637	49.2101	49.2554	49.3	49.3436	49.3827	49.4218	49.4609	49.5009	49.5413	49.5761	49.6103	49.6445	49.6786	49.7128	49.747	49.7812	49.811	49.8397
670	46.6178	46.7722	46.9224	47.0658	47.2033	47.3378	47.4662	47.5942	47.7131	47.8303	47.9474	48.0234	48.0993	48.1753	48.244	48.3124	48.3809	48.4455	48.5098	48.5741	48.6338	48.6925	48.7512	48.8067	48.8622	48.9152	48.9675	49.0178	49.0682	49.1158	49.1622	49.2086	49.2539	49.2985	49.3421	49.3812	49.4203	49.4594	49.4994	49.5399	49.5747	49.6088	49.643	49.6772	49.7114	49.7456	49.7798	49.8096	49.8384
671	46.6164	46.7707	46.9209	47.0643	47.2018	47.3363	47.4647	47.5927	47.7116	47.8287	47.9458	48.0218	48.0978	48.1738	48.2425	48.3109	48.3794	48.444	48.5082	48.5725	48.6323	48.691	48.7497	48.8051	48.8606	48.9137	48.9659	49.0163	49.0666	49.1143	49.1607	49.207	49.2524	49.297	49.3406	49.3798	49.4189	49.458	49.498	49.5384	49.5732	49.6074	49.6416	49.6758	49.71	49.7442	49.7784	49.8082	49.837
672	46.6149	46.7693	46.9195	47.0628	47.2003	47.3348	47.4632	47.5911	47.7101	47.8272	47.9443	48.0203	48.0962	48.1722	48.2409	48.3093	48.3778	48.4424	48.5067	48.5709	48.6307	48.6894	48.7481	48.8036	48.8591	48.9121	48.9644	49.0148	49.0651	49.1128	49.1592	49.2055	49.2509	49.2955	49.3392	49.3783	49.4174	49.4565	49.4965	49.537	49.5718	49.606	49.6402	49.6744	49.7086	49.7428	49.777	49.8069	49.8357
673	46.6135	46.7678	46.918	47.0613	47.1988	47.3333	47.4617	47.5896	47.7085	47.8256	47.9427	48.0187	48.0947	48.1707	48.2394	48.3078	48.3762	48.4408	48.5051	48.5694	48.6292	48.6879	48.7466	48.802	48.8575	48.9106	48.9628	49.0132	49.0636	49.1113	49.1576	49.204	49.2494	49.294	49.3377	49.3768	49.4159	49.4551	49.4951	49.5355	49.5703	49.6046	49.6388	49.673	49.7072	49.7414	49.7757	49.8055	49.8343
674	46.612	46.7663	46.9165	47.0598	47.1973	47.3318	47.4602	47.5881	47.707	47.8241	47.9412	48.0172	48.0931	48.1691	48.2378	48.3062	48.3747	48.4393	48.5036	48.5678	48.6276	48.6863	48.745	48.8005	48.856	48.909	48.9613	49.0117	49.0621	49.1097	49.1561	49.2025	49.2479	49.2925	49.3362	49.3753	49.4145	49.4536	49.4936	49.5341	49.5689	49.6031	49.6374	49.6716	49.7058	49.7401	49.7743	49.8041	49.8329
675	46.6106	46.7649	46.915	47.0583	47.1958	47.3303	47.4586	47.5866	47.7055	47.8226	47.9396	48.0156	48.0916	48.1676	48.2363	48.3047	48.3731	48.4377	48.502	48.5663	48.6261	48.6848	48.7435	48.7989	48.8544	48.9075	48.9598	49.0102	49.0605	49.1082	49.1546	49.201	49.2464	49.291	49.3347	49.3738	49.413	49.4521	49.4922	49.5326	49.5675	49.6017	49.6359	49.6702	49.7044	49.7387	49.7729	49.8028	49.8316
676	46.6091	46.7634	46.9135	47.0569	47.1943	47.3288	47.4571	47.585	47.7039	47.821	47.9381	48.0141	48.09	48.166	48.2347	48.3031	48.3716	48.4362	48.5004	48.5647	48.6245	48.6832	48.7419	48.7974	48.8529	48.906	48.9582	49.0086	49.059	49.1067	49.1531	49.1995	49.2449	49.2895	49.3332	49.3724	49.4115	49.4507	49.4907	49.5312	49.566	49.6003	49.6345	49.6688	49.703	49.7373	49.7715	49.8014	49.8302
677	46.6076	46.7619	46.9121	47.0554	47.1928	47.3273	47.4556	47.5835	47.7024	47.8195	47.9366	48.0125	48.0885	48.1644	48.2332	48.3016	48.37	48.4346	48.4989	48.5632	48.6229	48.6817	48.7404	48.7959	48.8514	48.9044	48.9567	49.0071	49.0575	49.1052	49.1516	49.198	49.2434	49.288	49.3317	49.3709	49.41	49.4492	49.4893	49.5298	49.5646	49.5988	49.6331	49.6674	49.7016	49.7359	49.7701	49.8	49.8289
678	46.6062	46.7605	46.9106	47.0539	47.1913	47.3258	47.4541	47.582	47.7009	47.8179	47.935	48.011	48.0869	48.1629	48.2316	48.3	48.3685	48.4331	48.4973	48.5616	48.6214	48.6801	48.7388	48.7943	48.8498	48.9029	48.9552	49.0056	49.056	49.1037	49.1501	49.1965	49.2419	49.2865	49.3302	49.3694	49.4086	49.4477	49.4878	49.5283	49.5631	49.5974	49.6317	49.666	49.7002	49.7345	49.7688	49.7986	49.8275
679	46.6047	46.759	46.9091	47.0524	47.1898	47.3243	47.4526	47.5805	47.6993	47.8164	47.9335	48.0094	48.0854	48.1613	48.23	48.2984	48.3669	48.4315	48.4958	48.5601	48.6198	48.6786	48.7373	48.7928	48.8483	48.9013	48.9536	49.004	49.0544	49.1021	49.1486	49.195	49.2404	49.285	49.3287	49.3679	49.4071	49.4463	49.4863	49.5269	49.5617	49.596	49.6303	49.6645	49.6988	49.7331	49.7674	49.7973	49.8261
680	46.6033	46.7575	46.9076	47.0509	47.1883	47.3228	47.4511	47.5789	47.6978	47.8149	47.9319	48.0079	48.0838	48.1598	48.2285	48.2969	48.3653	48.4299	48.4942	48.5585	48.6183	48.677	48.7357	48.7912	48.8467	48.8998	48.9521	49.0025	49.0529	49.1006	49.147	49.1935	49.2389	49.2835	49.3273	49.3664	49.4056	49.4448	49.4849	49.5254	49.5603	49.5946	49.6288	49.6631	49.6974	49.7317	49.766	49.7959	49.8248
681	46.6018	46.7561	46.9061	47.0494	47.1868	47.3212	47.4495	47.5774	47.6963	47.8133	47.9304	48.0063	48.0823	48.1582	48.2269	48.2953	48.3638	48.4284	48.4927	48.5569	48.6167	48.6755	48.7342	48.7897	48.8452	48.8983	48.9506	49.001	49.0514	49.0991	49.1455	49.192	49.2374	49.2821	49.3258	49.365	49.4042	49.4433	49.4834	49.524	49.5588	49.5931	49.6274	49.6617	49.696	49.7303	49.7646	49.7945	49.8234
682	46.6004	46.7546	46.9047	47.0479	47.1853	47.3197	47.448	47.5759	47.6947	47.8118	47.9288	48.0048	48.0807	48.1567	48.2254	48.2938	48.3622	48.4268	48.4911	48.5554	48.6152	48.6739	48.7326	48.7881	48.8436	48.8967	48.949	48.9994	49.0499	49.0976	49.144	49.1905	49.2359	49.2806	49.3243	49.3635	49.4027	49.4419	49.482	49.5225	49.5574	49.5917	49.626	49.6603	49.6946	49.7289	49.7632	49.7932	49.8221
683	46.5989	46.7531	46.9032	47.0464	47.1838	47.3182	47.4465	47.5744	47.6932	47.8103	47.9273	48.0032	48.0792	48.1551	48.2238	48.2922	48.3607	48.4253	48.4896	48.5538	48.6136	48.6724	48.7311	48.7866	48.8421	48.8952	48.9475	48.9979	49.0483	49.0961	49.1425	49.1889	49.2344	49.2791	49.3228	49.362	49.4012	49.4404	49.4805	49.5211	49.556	49.5903	49.6246	49.6589	49.6932	49.7275	49.7619	49.7918	49.8207
684	46.5975	46.7517	46.9017	47.0449	47.1823	47.3167	47.445	47.5728	47.6917	47.8087	47.9257	48.0017	48.0776	48.1536	48.2223	48.2907	48.3591	48.4237	48.488	48.5523	48.6121	48.6708	48.7295	48.785	48.8405	48.8937	48.946	48.9964	49.0468	49.0945	49.141	49.1874	49.2329	49.2776	49.3213	49.3605	49.3997	49.439	49.4791	49.5196	49.5545	49.5888	49.6232	49.6575	49.6918	49.7261	49.7605	49.7904	49.8194
685	46.596	46.7502	46.9002	47.0434	47.1808	47.3152	47.4435	47.5713	47.6901	47.8072	47.9242	48.0001	48.0761	48.152	48.2207	48.2891	48.3575	48.4222	48.4864	48.5507	48.6105	48.6692	48.728	48.7835	48.839	48.8921	48.9444	48.9949	49.0453	49.093	49.1395	49.1859	49.2314	49.2761	49.3198	49.359	49.3983	49.4375	49.4776	49.5182	49.5531	49.5874	49.6218	49.6561	49.6904	49.7248	49.7591	49.7891	49.818
686	46.5945	46.7487	46.8987	47.042	47.1793	47.3137	47.4419	47.5698	47.6886	47.8056	47.9227	47.9986	48.0745	48.1505	48.2192	48.2875	48.356	48.4206	48.4849	48.5492	48.609	48.6677	48.7264	48.7819	48.8375	48.8906	48.9429	48.9933	49.0438	49.0915	49.138	49.1844	49.2299	49.2746	49.3183	49.3576	49.3968	49.436	49.4762	49.5167	49.5516	49.586	49.6203	49.6547	49.689	49.7234	49.7577	49.7877	49.8166
687	46.5931	46.7472	46.8973	47.0405	47.1778	47.3122	47.4404	47.5683	47.6871	47.8041	47.9211	47.997	48.073	48.1489	48.2176	48.286	48.3544	48.419	48.4833	48.5476	48.6074	48.6661	48.7249	48.7804	48.8359	48.889	48.9414	48.9918	49.0422	49.09	49.1364	49.1829	49.2284	49.2731	49.3168	49.3561	49.3953	49.4346	49.4747	49.5153	49.5502	49.5846	49.6189	49.6533	49.6876	49.722	49.7563	49.7863	49.8153
688	46.5916	46.7458	46.8958	47.039	47.1763	47.3107	47.4389	47.5667	47.6856	47.8026	47.9196	47.9955	48.0714	48.1473	48.216	48.2844	48.3529	48.4175	48.4818	48.546	48.6058	48.6646	48.7233	48.7788	48.8344	48.8875	48.9398	48.9903	49.0407	49.0885	49.1349	49.1814	49.2269	49.2716	49.3153	49.3546	49.3938	49.4331	49.4732	49.5138	49.5488	49.5831	49.6175	49.6519	49.6862	49.7206	49.755	49.7849	49.8139
689	46.5902	46.7443	46.8943	47.0375	47.1748	47.3092	47.4374	47.5652	47.684	47.801	47.918	47.9939	48.0699	48.1458	48.2145	48.2829	48.3513	48.4159	48.4802	48.5445	48.6043	48.663	48.7218	48.7773	48.8328	48.886	48.9383	48.9887	49.0392	49.0869	49.1334	49.1799	49.2254	49.2701	49.3139	49.3531	49.3924	49.4316	49.4718	49.5124	49.5473	49.5817	49.6161	49.6504	49.6848	49.7192	49.7536	49.7836	49.8126
690	46.5887	46.7428	46.8928	47.036	47.1733	47.3077	47.4359	47.5637	47.6825	47.7995	47.9165	47.9924	48.0683	48.1442	48.2129	48.2813	48.3498	48.4144	48.4787	48.5429	48.6027	48.6615	48.7202	48.7757	48.8313	48.8844	48.9367	48.9872	49.0377	49.0854	49.1319	49.1784	49.2239	49.2686	49.3124	49.3516	49.3909	49.4302	49.4703	49.5109	49.5459	49.5803	49.6147	49.649	49.6834	49.7178	49.7522	49.7822	49.8112
691	46.5873	46.7414	46.8913	47.0345	47.1718	47.3062	47.4344	47.5622	47.681	47.7979	47.9149	47.9908	48.0668	48.1427	48.2114	48.2798	48.3482	48.4128	48.4771	48.5414	48.6012	48.6599	48.7187	48.7742	48.8297	48.8829	48.9352	48.9857	49.0361	49.0839	49.1304	49.1769	49.2224	49.2671	49.3109	49.3502	49.3894	49.4287	49.4689	49.5095	49.5445	49.5788	49.6132	49.6476	49.682	49.7164	49.7508	49.7808	49.8098
692	46.5858	46.7399	46.8899	47.033	47.1703	47.3046	47.4328	47.5606	47.6794	47.7964	47.9134	47.9893	48.0652	48.1411	48.2098	48.2782	48.3466	48.4113	48.4755	48.5398	48.5996	48.6584	48.7171	48.7726	48.8282	48.8813	48.9337	48.9841	49.0346	49.0824	49.1289	49.1754	49.2209	49.2656	49.3094	49.3487	49.388	49.4272	49.4674	49.508	49.543	49.5774	49.6118	49.6462	49.6806	49.715	49.7494	49.7795	49.8085
693	46.5844	46.7384	46.8884	47.0315	47.1688	47.3031	47.4313	47.5591	47.6779	47.7949	47.9118	47.9877	48.0637	48.1396	48.2083	48.2766	48.3451	48.4097	48.474	48.5383	48.5981	48.6568	48.7156	48.7711	48.8266	48.8798	48.9321	48.9826	49.0331	49.0809	49.1274	49.1739	49.2194	49.2641	49.3079	49.3472	49.3865	49.4258	49.466	49.5066	49.5416	49.576	49.6104	49.6448	49.6792	49.7136	49.748	49.7781	49.8071
694	46.5829	46.737	46.8869	47.03	47.1673	47.3016	47.4298	47.5576	47.6764	47.7933	47.9103	47.9862	48.0621	48.138	48.2067	48.2751	48.3435	48.4081	48.4724	48.5367	48.5965	48.6553	48.714	48.7696	48.8251	48.8783	48.9306	48.9811	49.0315	49.0793	49.1258	49.1724	49.2179	49.2626	49.3064	49.3457	49.385	49.4243	49.4645	49.5051	49.5401	49.5746	49.609	49.6434	49.6778	49.7122	49.7467	49.7767	49.8058
695	46.5814	46.7355	46.8854	47.0285	47.1658	47.3001	47.4283	47.5561	47.6748	47.7918	47.9087	47.9847	48.0606	48.1365	48.2052	48.2735	48.342	48.4066	48.4709	48.5352	48.595	48.6537	48.7125	48.768	48.8236	48.8767	48.9291	48.9795	49.03	49.0778	49.1243	49.1709	49.2164	49.2611	49.3049	49.3442	49.3835	49.4229	49.4631	49.5037	49.5387	49.5731	49.6076	49.642	49.6764	49.7109	49.7453	49.7754	49.8044
696	46.58	46.734	46.8839	47.0271	47.1643	47.2986	47.4268	47.5545	47.6733	47.7902	47.9072	47.9831	48.059	48.1349	48.2036	48.272	48.3404	48.405	48.4693	48.5336	48.5934	48.6522	48.7109	48.7665	48.822	48.8752	48.9275	48.978	49.0285	49.0763	49.1228	49.1693	49.2149	49.2596	49.3034	49.3428	49.3821	49.4214	49.4616	49.5023	49.5373	49.5717	49.6061	49.6406	49.675	49.7095	49.7439	49.774	49.803
697	46.5785	46.7326	46.8825	47.0256	47.1628	47.2971	47.4253	47.553	47.6718	47.7887	47.9057	47.9816	48.0575	48.1334	48.202	48.2704	48.3389	48.4035	48.4678	48.532	48.5919	48.6506	48.7094	48.7649	48.8205	48.8736	48.926	48.9765	49.027	49.0748	49.1213	49.1678	49.2134	49.2581	49.302	49.3413	49.3806	49.4199	49.4601	49.5008	49.5358	49.5703	49.6047	49.6392	49.6736	49.7081	49.7425	49.7726	49.8017
698	46.5771	46.7311	46.881	47.0241	47.1613	47.2956	47.4237	47.5515	47.6702	47.7872	47.9041	47.98	48.0559	48.1318	48.2005	48.2689	48.3373	48.4019	48.4662	48.5305	48.5903	48.6491	48.7078	48.7634	48.8189	48.8721	48.9245	48.975	49.0254	49.0733	49.1198	49.1663	49.2119	49.2566	49.3005	49.3398	49.3791	49.4185	49.4587	49.4994	49.5344	49.5688	49.6033	49.6378	49.6722	49.7067	49.7411	49.7712	49.8003
699	46.5756	46.7296	46.8795	47.0226	47.1598	47.2941	47.4222	47.55	47.6687	47.7856	47.9026	47.9785	48.0544	48.1302	48.1989	48.2673	48.3357	48.4004	48.4646	48.5289	48.5887	48.6475	48.7063	48.7618	48.8174	48.8706	48.9229	48.9734	49.0239	49.0717	49.1183	49.1648	49.2104	49.2551	49.299	49.3383	49.3777	49.417	49.4572	49.4979	49.533	49.5674	49.6019	49.6364	49.6708	49.7053	49.7398	49.7699	49.799
700	46.5742	46.7282	46.878	47.0211	47.1583	47.2926	47.4207	47.5484	47.6672	47.7841	47.901	47.9769	48.0528	48.1287	48.1974	48.2657	48.3342	48.3988	48.4631	48.5274	48.5872	48.646	48.7047	48.7603	48.8158	48.869	48.9214	48.9719	49.0224	49.0702	49.1168	49.1633	49.2089	49.2536	49.2975	49.3368	49.3762	49.4155	49.4558	49.4965	49.5315	49.566	49.6005	49.6349	49.6694	49.7039	49.7384	49.7685	49.7976
701	46.5727	46.7267	46.8765	47.0196	47.1568	47.2911	47.4192	47.5469	47.6656	47.7826	47.8995	47.9754	48.0512	48.1271	48.1958	48.2642	48.3326	48.3972	48.4615	48.5258	48.5856	48.6444	48.7032	48.7587	48.8143	48.8675	48.9199	48.9704	49.0209	49.0687	49.1152	49.1618	49.2074	49.2522	49.296	49.3354	49.3747	49.4141	49.4543	49.495	49.5301	49.5646	49.599	49.6335	49.668	49.7025	49.737	49.7671	49.7963
702	46.5713	46.7252	46.8751	47.0181	47.1553	47.2895	47.4177	47.5454	47.6641	47.781	47.8979	47.9738	48.0497	48.1256	48.1943	48.2626	48.3311	48.3957	48.46	48.5243	48.5841	48.6429	48.7016	48.7572	48.8128	48.8659	48.9183	48.9688	49.0193	49.0672	49.1137	49.1603	49.2059	49.2507	49.2945	49.3339	49.3732	49.4126	49.4529	49.4936	49.5286	49.5631	49.5976	49.6321	49.6666	49.7011	49.7356	49.7658	49.7949
703	46.5698	46.7238	46.8736	47.0166	47.1538	47.288	47.4162	47.5439	47.6626	47.7795	47.8964	47.9723	48.0481	48.124	48.1927	48.2611	48.3295	48.3941	48.4584	48.5227	48.5825	48.6413	48.7001	48.7556	48.8112	48.8644	48.9168	48.9673	49.0178	49.0657	49.1122	49.1588	49.2044	49.2492	49.293	49.3324	49.3718	49.4111	49.4514	49.4921	49.5272	49.5617	49.5962	49.6307	49.6652	49.6997	49.7342	49.7644	49.7935
704	46.5683	46.7223	46.8721	47.0151	47.1523	47.2865	47.4146	47.5423	47.661	47.7779	47.8948	47.9707	48.0466	48.1225	48.1912	48.2595	48.3279	48.3926	48.4569	48.5211	48.581	48.6397	48.6985	48.7541	48.8097	48.8629	48.9152	48.9658	49.0163	49.0641	49.1107	49.1573	49.2029	49.2477	49.2915	49.3309	49.3703	49.4097	49.45	49.4907	49.5258	49.5603	49.5948	49.6293	49.6638	49.6983	49.7329	49.763	49.7922
705	46.5669	46.7208	46.8706	47.0136	47.1508	47.285	47.4131	47.5408	47.6595	47.7764	47.8933	47.9692	48.045	48.1209	48.1896	48.258	48.3264	48.391	48.4553	48.5196	48.5794	48.6382	48.697	48.7525	48.8081	48.8613	48.9137	48.9642	49.0148	49.0626	49.1092	49.1558	49.2014	49.2462	49.2901	49.3294	49.3688	49.4082	49.4485	49.4892	49.5243	49.5588	49.5934	49.6279	49.6624	49.6969	49.7315	49.7617	49.7908
706	46.5654	46.7194	46.8692	47.0122	47.1493	47.2835	47.4116	47.5393	47.658	47.7749	47.8917	47.9676	48.0435	48.1194	48.188	48.2564	48.3248	48.3895	48.4537	48.518	48.5779	48.6366	48.6954	48.751	48.8066	48.8598	48.9122	48.9627	49.0132	49.0611	49.1077	49.1543	49.1999	49.2447	49.2886	49.328	49.3674	49.4068	49.447	49.4878	49.5229	49.5574	49.592	49.6265	49.661	49.6956	49.7301	49.7603	49.7895
707	46.564	46.7179	46.8677	47.0107	47.1478	47.282	47.4101	47.5378	47.6564	47.7733	47.8902	47.9661	48.0419	48.1178	48.1865	48.2548	48.3233	48.3879	48.4522	48.5165	48.5763	48.6351	48.6939	48.7494	48.805	48.8582	48.9106	48.9612	49.0117	49.0596	49.1062	49.1528	49.1984	49.2432	49.2871	49.3265	49.3659	49.4053	49.4456	49.4863	49.5214	49.556	49.5905	49.6251	49.6596	49.6942	49.7287	49.7589	49.7881
708	46.5625	46.7164	46.8662	47.0092	47.1463	47.2805	47.4086	47.5362	47.6549	47.7718	47.8887	47.9645	48.0404	48.1163	48.1849	48.2533	48.3217	48.3863	48.4506	48.5149	48.5747	48.6335	48.6923	48.7479	48.8035	48.8567	48.9091	48.9596	49.0102	49.0581	49.1046	49.1512	49.1969	49.2417	49.2856	49.325	49.3644	49.4038	49.4441	49.4849	49.52	49.5546	49.5891	49.6237	49.6582	49.6928	49.7273	49.7575	49.7867
709	46.5611	46.715	46.8647	47.0077	47.1448	47.279	47.407	47.5347	47.6534	47.7702	47.8871	47.963	48.0388	48.1147	48.1834	48.2517	48.3202	48.3848	48.4491	48.5134	48.5732	48.632	48.6908	48.7464	48.8019	48.8552	48.9076	48.9581	49.0087	49.0565	49.1031	49.1497	49.1954	49.2402	49.2841	49.3235	49.3629	49.4024	49.4427	49.4834	49.5186	49.5531	49.5877	49.6223	49.6568	49.6914	49.726	49.7562	49.7854
710	46.5596	46.7135	46.8632	47.0062	47.1433	47.2775	47.4055	47.5332	47.6518	47.7687	47.8856	47.9614	48.0373	48.1131	48.1818	48.2502	48.3186	48.3832	48.4475	48.5118	48.5716	48.6304	48.6892	48.7448	48.8004	48.8536	48.906	48.9566	49.0071	49.055	49.1016	49.1482	49.1939	49.2387	49.2826	49.322	49.3615	49.4009	49.4412	49.482	49.5171	49.5517	49.5863	49.6209	49.6554	49.69	49.7246	49.7548	49.784
711	46.5582	46.712	46.8618	47.0047	47.1418	47.276	47.404	47.5316	47.6503	47.7672	47.884	47.9599	48.0357	48.1116	48.1803	48.2486	48.317	48.3817	48.446	48.5103	48.5701	48.6289	48.6877	48.7433	48.7989	48.8521	48.9045	48.9551	49.0056	49.0535	49.1001	49.1467	49.1924	49.2372	49.2811	49.3206	49.36	49.3994	49.4398	49.4805	49.5157	49.5503	49.5849	49.6194	49.654	49.6886	49.7232	49.7534	49.7827
712	46.5567	46.7106	46.8603	47.0032	47.1403	47.2745	47.4025	47.5301	47.6488	47.7656	47.8825	47.9583	48.0342	48.11	48.1787	48.2471	48.3155	48.3801	48.4444	48.5087	48.5685	48.6273	48.6861	48.7417	48.7973	48.8505	48.903	48.9535	49.0041	49.052	49.0986	49.1452	49.1909	49.2357	49.2796	49.3191	49.3585	49.398	49.4383	49.4791	49.5143	49.5488	49.5834	49.618	49.6526	49.6872	49.7218	49.7521	49.7813
713	46.5552	46.7091	46.8588	47.0017	47.1388	47.2729	47.401	47.5286	47.6472	47.7641	47.8809	47.9568	48.0326	48.1085	48.1772	48.2455	48.3139	48.3786	48.4428	48.5071	48.567	48.6258	48.6846	48.7402	48.7958	48.849	48.9014	48.952	49.0026	49.0505	49.0971	49.1437	49.1894	49.2342	49.2782	49.3176	49.3571	49.3965	49.4368	49.4776	49.5128	49.5474	49.582	49.6166	49.6512	49.6858	49.7204	49.7507	49.78
714	46.5538	46.7076	46.8573	47.0002	47.1373	47.2714	47.3995	47.5271	47.6457	47.7625	47.8794	47.9552	48.0311	48.1069	48.1756	48.244	48.3124	48.377	48.4413	48.5056	48.5654	48.6242	48.683	48.7386	48.7942	48.8475	48.8999	48.9505	49.001	49.0489	49.0956	49.1422	49.1879	49.2327	49.2767	49.3161	49.3556	49.395	49.4354	49.4762	49.5114	49.546	49.5806	49.6152	49.6498	49.6844	49.719	49.7493	49.7786
715	46.5523	46.7061	46.8558	46.9987	47.1358	47.2699	47.3979	47.5255	47.6442	47.761	47.8778	47.9537	48.0295	48.1054	48.174	48.2424	48.3108	48.3754	48.4397	48.504	48.5639	48.6227	48.6815	48.7371	48.7927	48.8459	48.8984	48.9489	48.9995	49.0474	49.0941	49.1407	49.1864	49.2312	49.2752	49.3146	49.3541	49.3936	49.4339	49.4748	49.5099	49.5446	49.5792	49.6138	49.6484	49.683	49.7177	49.748	49.7772
716	46.5509	46.7047	46.8544	46.9973	47.1343	47.2684	47.3964	47.524	47.6426	47.7595	47.8763	47.9521	48.028	48.1038	48.1725	48.2408	48.3093	48.3739	48.4382	48.5025	48.5623	48.6211	48.6799	48.7355	48.7911	48.8444	48.8968	48.9474	48.998	49.0459	49.0925	49.1392	49.1849	49.2297	49.2737	49.3132	49.3526	49.3921	49.4325	49.4733	49.5085	49.5431	49.5778	49.6124	49.647	49.6817	49.7163	49.7466	49.7759
717	46.5494	46.7032	46.8529	46.9958	47.1328	47.2669	47.3949	47.5225	47.6411	47.7579	47.8747	47.9506	48.0264	48.1023	48.1709	48.2393	48.3077	48.3723	48.4366	48.5009	48.5608	48.6196	48.6784	48.734	48.7896	48.8428	48.8953	48.9459	48.9965	49.0444	49.091	49.1377	49.1834	49.2282	49.2722	49.3117	49.3512	49.3906	49.431	49.4719	49.5071	49.5417	49.5763	49.611	49.6456	49.6803	49.7149	49.7452	49.7745
718	46.548	46.7017	46.8514	46.9943	47.1313	47.2654	47.3934	47.521	47.6396	47.7564	47.8732	47.949	48.0249	48.1007	48.1694	48.2377	48.3061	48.3708	48.4351	48.4994	48.5592	48.618	48.6768	48.7324	48.7881	48.8413	48.8937	48.9443	48.9949	49.0429	49.0895	49.1362	49.1819	49.2267	49.2707	49.3102	49.3497	49.3892	49.4296	49.4704	49.5056	49.5403	49.5749	49.6096	49.6442	49.6789	49.7135	49.7439	49.7732
719	46.5465	46.7003	46.8499	46.9928	47.1298	47.2639	47.3919	47.5194	47.638	47.7549	47.8717	47.9475	48.0233	48.0992	48.1678	48.2362	48.3046	48.3692	48.4335	48.4978	48.5576	48.6165	48.6753	48.7309	48.7865	48.8398	48.8922	48.9428	48.9934	49.0413	49.088	49.1347	49.1804	49.2252	49.2692	49.3087	49.3482	49.3877	49.4281	49.469	49.5042	49.5388	49.5735	49.6082	49.6428	49.6775	49.7121	49.7425	49.7718
720	46.5451	46.6988	46.8484	46.9913	47.1283	47.2624	47.3904	47.5179	47.6365	47.7533	47.8701	47.9459	48.0218	48.0976	48.1663	48.2346	48.303	48.3677	48.4319	48.4962	48.5561	48.6149	48.6737	48.7293	48.785	48.8382	48.8907	48.9413	48.9919	49.0398	49.0865	49.1332	49.1789	49.2238	49.2677	49.3072	49.3468	49.3863	49.4267	49.4675	49.5028	49.5374	49.5721	49.6068	49.6414	49.6761	49.7108	49.7411	49.7704
721	46.5436	46.6973	46.847	46.9898	47.1268	47.2609	47.3888	47.5164	47.635	47.7518	47.8686	47.9444	48.0202	48.096	48.1647	48.2331	48.3015	48.3661	48.4304	48.4947	48.5545	48.6134	48.6722	48.7278	48.7834	48.8367	48.8891	48.9397	48.9904	49.0383	49.085	49.1316	49.1774	49.2223	49.2662	49.3058	49.3453	49.3848	49.4252	49.4661	49.5013	49.536	49.5707	49.6053	49.64	49.6747	49.7094	49.7397	49.7691
722	46.5421	46.6959	46.8455	46.9883	47.1253	47.2594	47.3873	47.5149	47.6335	47.7502	47.867	47.9428	48.0187	48.0945	48.1632	48.2315	48.2999	48.3645	48.4288	48.4931	48.553	48.6118	48.6706	48.7262	48.7819	48.8351	48.8876	48.9382	48.9888	49.0368	49.0835	49.1301	49.1759	49.2208	49.2648	49.3043	49.3438	49.3833	49.4237	49.4646	49.4999	49.5346	49.5693	49.6039	49.6386	49.6733	49.708	49.7384	49.7677
723	46.5407	46.6944	46.844	46.9868	47.1238	47.2579	47.3858	47.5133	47.6319	47.7487	47.8655	47.9413	48.0171	48.0929	48.1616	48.2299	48.2983	48.363	48.4273	48.4916	48.5514	48.6103	48.6691	48.7247	48.7803	48.8336	48.8861	48.9367	48.9873	49.0352	49.0819	49.1286	49.1744	49.2193	49.2633	49.3028	49.3423	49.3819	49.4223	49.4632	49.4984	49.5331	49.5678	49.6025	49.6372	49.6719	49.7066	49.737	49.7664
724	46.5392	46.6929	46.8425	46.9853	47.1223	47.2563	47.3843	47.5118	47.6304	47.7472	47.8639	47.9397	48.0156	48.0914	48.16	48.2284	48.2968	48.3614	48.4257	48.49	48.5499	48.6087	48.6675	48.7231	48.7788	48.8321	48.8845	48.9352	48.9858	49.0337	49.0804	49.1271	49.1728	49.2178	49.2618	49.3013	49.3409	49.3804	49.4208	49.4617	49.497	49.5317	49.5664	49.6011	49.6358	49.6705	49.7052	49.7356	49.765
725	46.5378	46.6915	46.841	46.9838	47.1208	47.2548	47.3828	47.5103	47.6289	47.7456	47.8624	47.9382	48.014	48.0898	48.1585	48.2268	48.2952	48.3599	48.4242	48.4885	48.5483	48.6071	48.666	48.7216	48.7772	48.8305	48.883	48.9336	48.9842	49.0322	49.0789	49.1256	49.1713	49.2163	49.2603	49.2998	49.3394	49.3789	49.4194	49.4603	49.4956	49.5303	49.565	49.5997	49.6344	49.6691	49.7039	49.7343	49.7636
726	46.5363	46.69	46.8396	46.9824	47.1193	47.2533	47.3812	47.5088	47.6273	47.7441	47.8608	47.9366	48.0125	48.0883	48.1569	48.2253	48.2937	48.3583	48.4226	48.4869	48.5468	48.6056	48.6644	48.7201	48.7757	48.829	48.8815	48.9321	48.9827	49.0307	49.0774	49.1241	49.1698	49.2148	49.2588	49.2984	49.3379	49.3775	49.4179	49.4588	49.4941	49.5288	49.5636	49.5983	49.633	49.6678	49.7025	49.7329	49.7623
727	46.5349	46.6885	46.8381	46.9809	47.1178	47.2518	47.3797	47.5072	47.6258	47.7425	47.8593	47.9351	48.0109	48.0867	48.1554	48.2237	48.2921	48.3567	48.4211	48.4854	48.5452	48.604	48.6628	48.7185	48.7742	48.8274	48.8799	48.9306	48.9812	49.0292	49.0759	49.1226	49.1683	49.2133	49.2573	49.2969	49.3364	49.376	49.4165	49.4574	49.4927	49.5274	49.5622	49.5969	49.6316	49.6664	49.7011	49.7315	49.7609
728	46.5334	46.6871	46.8366	46.9794	47.1163	47.2503	47.3782	47.5057	47.6243	47.741	47.8577	47.9336	48.0094	48.0852	48.1538	48.2222	48.2906	48.3552	48.4195	48.4838	48.5437	48.6025	48.6613	48.717	48.7726	48.8259	48.8784	48.929	48.9797	49.0276	49.0744	49.1211	49.1668	49.2118	49.2558	49.2954	49.335	49.3745	49.415	49.4559	49.4912	49.526	49.5607	49.5955	49.6302	49.665	49.6997	49.7302	49.7596
729	46.532	46.6856	46.8351	46.9779	47.1148	47.2488	47.3767	47.5042	47.6227	47.7395	47.8562	47.932	48.0078	48.0836	48.1523	48.2206	48.289	48.3536	48.4179	48.4822	48.5421	48.6009	48.6597	48.7154	48.7711	48.8244	48.8769	48.9275	48.9781	49.0261	49.0729	49.1196	49.1653	49.2103	49.2543	49.2939	49.3335	49.3731	49.4136	49.4545	49.4898	49.5246	49.5593	49.5941	49.6288	49.6636	49.6983	49.7288	49.7582
730	46.5305	46.6841	46.8336	46.9764	47.1133	47.2473	47.3752	47.5027	47.6212	47.7379	47.8547	47.9305	48.0063	48.0821	48.1507	48.219	48.2874	48.3521	48.4164	48.4807	48.5405	48.5994	48.6582	48.7139	48.7695	48.8228	48.8753	48.926	48.9766	49.0246	49.0713	49.1181	49.1638	49.2088	49.2529	49.2924	49.332	49.3716	49.4121	49.453	49.4884	49.5231	49.5579	49.5927	49.6274	49.6622	49.697	49.7274	49.7569
731	46.529	46.6827	46.8322	46.9749	47.1118	47.2458	47.3737	47.5011	47.6197	47.7364	47.8531	47.9289	48.0047	48.0805	48.1492	48.2175	48.2859	48.3505	48.4148	48.4791	48.539	48.5978	48.6566	48.7123	48.768	48.8213	48.8738	48.9244	48.9751	49.0231	49.0698	49.1166	49.1623	49.2073	49.2514	49.291	49.3306	49.3702	49.4106	49.4516	49.4869	49.5217	49.5565	49.5913	49.626	49.6608	49.6956	49.726	49.7555
732	46.5276	46.6812	46.8307	46.9734	47.1103	47.2443	47.3721	47.4996	47.6181	47.7348	47.8516	47.9274	48.0032	48.079	48.1476	48.2159	48.2843	48.349	48.4133	48.4776	48.5374	48.5963	48.6551	48.7108	48.7664	48.8197	48.8723	48.9229	48.9736	49.0216	49.0683	49.1151	49.1608	49.2058	49.2499	49.2895	49.3291	49.3687	49.4092	49.4501	49.4855	49.5203	49.5551	49.5898	49.6246	49.6594	49.6942	49.7247	49.7541
733	46.5261	46.6797	46.8292	46.9719	47.1088	47.2428	47.3706	47.4981	47.6166	47.7333	47.85	47.9258	48.0016	48.0774	48.146	48.2144	48.2828	48.3474	48.4117	48.476	48.5359	48.5947	48.6535	48.7092	48.7649	48.8182	48.8707	48.9214	48.972	49.02	49.0668	49.1135	49.1593	49.2043	49.2484	49.288	49.3276	49.3672	49.4077	49.4487	49.4841	49.5188	49.5536	49.5884	49.6232	49.658	49.6928	49.7233	49.7528
734	46.5247	46.6783	46.8277	46.9704	47.1073	47.2413	47.3691	47.4966	47.6151	47.7318	47.8485	47.9243	48.0001	48.0758	48.1445	48.2128	48.2812	48.3458	48.4102	48.4745	48.5343	48.5932	48.652	48.7077	48.7634	48.8167	48.8692	48.9198	48.9705	49.0185	49.0653	49.112	49.1578	49.2028	49.2469	49.2865	49.3261	49.3658	49.4063	49.4473	49.4826	49.5174	49.5522	49.587	49.6218	49.6566	49.6914	49.7219	49.7514
735	46.5232	46.6768	46.8262	46.9689	47.1058	47.2397	47.3676	47.495	47.6135	47.7302	47.8469	47.9227	47.9985	48.0743	48.1429	48.2113	48.2797	48.3443	48.4086	48.4729	48.5328	48.5916	48.6504	48.7061	48.7618	48.8151	48.8676	48.9183	48.969	49.017	49.0638	49.1105	49.1563	49.2013	49.2454	49.285	49.3247	49.3643	49.4048	49.4458	49.4812	49.516	49.5508	49.5856	49.6204	49.6552	49.69	49.7206	49.7501
736	46.5218	46.6753	46.8248	46.9674	47.1043	47.2382	47.3661	47.4935	47.612	47.7287	47.8454	47.9212	47.9969	48.0727	48.1414	48.2097	48.2781	48.3427	48.407	48.4713	48.5312	48.5901	48.6489	48.7046	48.7603	48.8136	48.8661	48.9168	48.9675	49.0155	49.0623	49.109	49.1548	49.1998	49.2439	49.2836	49.3232	49.3628	49.4034	49.4444	49.4797	49.5146	49.5494	49.5842	49.619	49.6538	49.6887	49.7192	49.7487
737	46.5203	46.6739	46.8233	46.966	47.1028	47.2367	47.3646	47.492	47.6105	47.7272	47.8438	47.9196	47.9954	48.0712	48.1398	48.2081	48.2765	48.3412	48.4055	48.4698	48.5297	48.5885	48.6473	48.703	48.7587	48.812	48.8646	48.9153	48.9659	49.014	49.0607	49.1075	49.1533	49.1983	49.2424	49.2821	49.3217	49.3614	49.4019	49.4429	49.4783	49.5131	49.548	49.5828	49.6176	49.6525	49.6873	49.7178	49.7473
738	46.5189	46.6724	46.8218	46.9645	47.1013	47.2352	47.363	47.4905	47.6089	47.7256	47.8423	47.9181	47.9938	48.0696	48.1383	48.2066	48.275	48.3396	48.4039	48.4682	48.5281	48.587	48.6458	48.7015	48.7572	48.8105	48.863	48.9137	48.9644	49.0124	49.0592	49.106	49.1518	49.1968	49.241	49.2806	49.3203	49.3599	49.4005	49.4415	49.4769	49.5117	49.5465	49.5814	49.6162	49.6511	49.6859	49.7165	49.746
739	46.5174	46.6709	46.8203	46.963	47.0998	47.2337	47.3615	47.4889	47.6074	47.7241	47.8407	47.9165	47.9923	48.0681	48.1367	48.205	48.2734	48.3381	48.4024	48.4667	48.5266	48.5854	48.6442	48.6999	48.7556	48.809	48.8615	48.9122	48.9629	49.0109	49.0577	49.1045	49.1503	49.1954	49.2395	49.2791	49.3188	49.3584	49.399	49.44	49.4754	49.5103	49.5451	49.58	49.6148	49.6497	49.6845	49.7151	49.7446
740	46.5159	46.6695	46.8189	46.9615	47.0983	47.2322	47.36	47.4874	47.6059	47.7225	47.8392	47.915	47.9907	48.0665	48.1352	48.2035	48.2719	48.3365	48.4008	48.4651	48.525	48.5839	48.6427	48.6984	48.7541	48.8074	48.86	48.9107	48.9614	49.0094	49.0562	49.103	49.1488	49.1939	49.238	49.2776	49.3173	49.357	49.3975	49.4386	49.474	49.5089	49.5437	49.5786	49.6134	49.6483	49.6831	49.7137	49.7433
741	46.5145	46.668	46.8174	46.96	47.0968	47.2307	47.3585	47.4859	47.6043	47.721	47.8377	47.9134	47.9892	48.065	48.1336	48.2019	48.2703	48.3349	48.3993	48.4636	48.5234	48.5823	48.6411	48.6968	48.7525	48.8059	48.8584	48.9091	48.9598	49.0079	49.0547	49.1015	49.1473	49.1924	49.2365	49.2762	49.3158	49.3555	49.3961	49.4371	49.4726	49.5074	49.5423	49.5772	49.612	49.6469	49.6818	49.7123	49.7419
742	46.513	46.6665	46.8159	46.9585	47.0953	47.2292	47.357	47.4844	47.6028	47.7195	47.8361	47.9119	47.9876	48.0634	48.132	48.2004	48.2687	48.3334	48.3977	48.462	48.5219	48.5808	48.6396	48.6953	48.751	48.8043	48.8569	48.9076	48.9583	49.0064	49.0532	49.1	49.1458	49.1909	49.235	49.2747	49.3144	49.3541	49.3946	49.4357	49.4711	49.506	49.5409	49.5757	49.6106	49.6455	49.6804	49.711	49.7406
743	46.5116	46.665	46.8144	46.957	47.0938	47.2277	47.3555	47.4828	47.6013	47.7179	47.8346	47.9103	47.9861	48.0619	48.1305	48.1988	48.2672	48.3318	48.3961	48.4605	48.5203	48.5792	48.638	48.6938	48.7495	48.8028	48.8554	48.9061	48.9568	49.0048	49.0517	49.0985	49.1443	49.1894	49.2335	49.2732	49.3129	49.3526	49.3932	49.4342	49.4697	49.5046	49.5395	49.5743	49.6092	49.6441	49.679	49.7096	49.7392
744	46.5101	46.6636	46.8129	46.9555	47.0923	47.2262	47.3539	47.4813	47.5997	47.7164	47.833	47.9088	47.9845	48.0603	48.1289	48.1972	48.2656	48.3303	48.3946	48.4589	48.5188	48.5776	48.6365	48.6922	48.7479	48.8013	48.8538	48.9045	48.9553	49.0033	49.0501	49.097	49.1428	49.1879	49.232	49.2717	49.3114	49.3511	49.3917	49.4328	49.4682	49.5031	49.538	49.5729	49.6078	49.6427	49.6776	49.7082	49.7378
745	46.5087	46.6621	46.8115	46.954	47.0908	47.2247	47.3524	47.4798	47.5982	47.7148	47.8315	47.9072	47.983	48.0587	48.1274	48.1957	48.2641	48.3287	48.393	48.4573	48.5172	48.5761	48.6349	48.6907	48.7464	48.7997	48.8523	48.903	48.9537	49.0018	49.0486	49.0954	49.1413	49.1864	49.2305	49.2702	49.31	49.3497	49.3903	49.4313	49.4668	49.5017	49.5366	49.5715	49.6064	49.6413	49.6762	49.7069	49.7365
746	46.5072	46.6606	46.81	46.9525	47.0893	47.2231	47.3509	47.4783	47.5967	47.7133	47.8299	47.9057	47.9814	48.0572	48.1258	48.1941	48.2625	48.3272	48.3915	48.4558	48.5157	48.5745	48.6334	48.6891	48.7448	48.7982	48.8508	48.9015	48.9522	49.0003	49.0471	49.0939	49.1398	49.1849	49.2291	49.2688	49.3085	49.3482	49.3888	49.4299	49.4654	49.5003	49.5352	49.5701	49.605	49.6399	49.6749	49.7055	49.7351
747	46.5058	46.6592	46.8085	46.9511	47.0878	47.2216	47.3494	47.4767	47.5951	47.7118	47.8284	47.9041	47.9799	48.0556	48.1243	48.1926	48.261	48.3256	48.3899	48.4542	48.5141	48.573	48.6318	48.6876	48.7433	48.7966	48.8492	48.9	48.9507	48.9988	49.0456	49.0924	49.1383	49.1834	49.2276	49.2673	49.307	49.3467	49.3874	49.4284	49.4639	49.4989	49.5338	49.5687	49.6036	49.6386	49.6735	49.7041	49.7338
748	46.5043	46.6577	46.807	46.9496	47.0863	47.2201	47.3479	47.4752	47.5936	47.7102	47.8268	47.9026	47.9783	48.0541	48.1227	48.191	48.2594	48.324	48.3884	48.4527	48.5126	48.5714	48.6303	48.686	48.7417	48.7951	48.8477	48.8984	48.9492	48.9972	49.0441	49.0909	49.1368	49.1819	49.2261	49.2658	49.3055	49.3453	49.3859	49.427	49.4625	49.4974	49.5324	49.5673	49.6022	49.6372	49.6721	49.7028	49.7324
749	46.5028	46.6562	46.8055	46.9481	47.0848	47.2186	47.3463	47.4737	47.5921	47.7087	47.8253	47.901	47.9768	48.0525	48.1212	48.1895	48.2578	48.3225	48.3868	48.4511	48.511	48.5699	48.6287	48.6845	48.7402	48.7936	48.8461	48.8969	48.9476	48.9957	49.0426	49.0894	49.1353	49.1804	49.2246	49.2643	49.3041	49.3438	49.3844	49.4255	49.461	49.496	49.5309	49.5659	49.6008	49.6358	49.6707	49.7014	49.731
750	46.5014	46.6548	46.8041	46.9466	47.0833	47.2171	47.3448	47.4722	47.5905	47.7071	47.8237	47.8995	47.9752	48.051	48.1196	48.1879	48.2563	48.3209	48.3852	48.4496	48.5095	48.5683	48.6272	48.6829	48.7387	48.792	48.8446	48.8954	48.9461	48.9942	49.0411	49.0879	49.1338	49.1789	49.2231	49.2628	49.3026	49.3423	49.383	49.4241	49.4596	49.4946	49.5295	49.5645	49.5994	49.6344	49.6693	49.7	49.7297
751	46.4999	46.6533	46.8026	46.9451	47.0818	47.2156	47.3433	47.4706	47.589	47.7056	47.8222	47.8979	47.9737	48.0494	48.118	48.1864	48.2547	48.3194	48.3837	48.448	48.5079	48.5668	48.6256	48.6814	48.7371	48.7905	48.8431	48.8938	48.9446	48.9927	49.0395	49.0864	49.1323	49.1774	49.2216	49.2614	49.3011	49.3409	49.3815	49.4226	49.4582	49.4931	49.5281	49.5631	49.598	49.633	49.668	49.6986	49.7283
752	46.4985	46.6518	46.8011	46.9436	47.0803	47.2141	47.3418	47.4691	47.5875	47.7041	47.8207	47.8964	47.9721	48.0479	48.1165	48.1848	48.2532	48.3178	48.3821	48.4464	48.5063	48.5652	48.6241	48.6798	48.7356	48.7889	48.8415	48.8923	48.9431	48.9912	49.038	49.0849	49.1308	49.1759	49.2201	49.2599	49.2997	49.3394	49.3801	49.4212	49.4567	49.4917	49.5267	49.5617	49.5966	49.6316	49.6666	49.6973	49.727
753	46.497	46.6504	46.7996	46.9421	47.0788	47.2126	47.3403	47.4676	47.5859	47.7025	47.8191	47.8948	47.9706	48.0463	48.1149	48.1832	48.2516	48.3163	48.3806	48.4449	48.5048	48.5637	48.6225	48.6783	48.734	48.7874	48.84	48.8908	48.9415	48.9896	49.0365	49.0834	49.1293	49.1744	49.2186	49.2584	49.2982	49.338	49.3786	49.4197	49.4553	49.4903	49.5253	49.5602	49.5952	49.6302	49.6652	49.6959	49.7256
754	46.4956	46.6489	46.7981	46.9406	47.0773	47.2111	47.3388	47.466	47.5844	47.701	47.8176	47.8933	47.969	48.0448	48.1134	48.1817	48.2501	48.3147	48.379	48.4433	48.5032	48.5621	48.621	48.6767	48.7325	48.7859	48.8385	48.8892	48.94	48.9881	49.035	49.0819	49.1278	49.1729	49.2171	49.2569	49.2967	49.3365	49.3772	49.4183	49.4539	49.4889	49.5238	49.5588	49.5938	49.6288	49.6638	49.6945	49.7243
755	46.4941	46.6474	46.7967	46.9391	47.0758	47.2096	47.3372	47.4645	47.5829	47.6995	47.816	47.8917	47.9675	48.0432	48.1118	48.1801	48.2485	48.3131	48.3775	48.4418	48.5017	48.5606	48.6194	48.6752	48.7309	48.7843	48.8369	48.8877	48.9385	48.9866	49.0335	49.0804	49.1263	49.1714	49.2157	49.2554	49.2952	49.335	49.3757	49.4169	49.4524	49.4874	49.5224	49.5574	49.5924	49.6274	49.6624	49.6932	49.7229
756	46.4927	46.646	46.7952	46.9376	47.0743	47.2081	47.3357	47.463	47.5813	47.6979	47.8145	47.8902	47.9659	48.0416	48.1103	48.1786	48.2469	48.3116	48.3759	48.4402	48.5001	48.559	48.6179	48.6736	48.7294	48.7828	48.8354	48.8862	48.9369	48.9851	49.032	49.0789	49.1248	49.1699	49.2142	49.254	49.2938	49.3336	49.3743	49.4154	49.451	49.486	49.521	49.556	49.591	49.626	49.6611	49.6918	49.7215
757	46.4912	46.6445	46.7937	46.9362	47.0728	47.2065	47.3342	47.4615	47.5798	47.6964	47.8129	47.8886	47.9644	48.0401	48.1087	48.177	48.2454	48.31	48.3743	48.4387	48.4986	48.5575	48.6163	48.6721	48.7278	48.7812	48.8339	48.8846	48.9354	48.9836	49.0305	49.0774	49.1233	49.1684	49.2127	49.2525	49.2923	49.3321	49.3728	49.414	49.4495	49.4846	49.5196	49.5546	49.5896	49.6246	49.6597	49.6904	49.7202
758	46.4897	46.643	46.7922	46.9347	47.0713	47.205	47.3327	47.4599	47.5783	47.6948	47.8114	47.8871	47.9628	48.0385	48.1072	48.1755	48.2438	48.3085	48.3728	48.4371	48.497	48.5559	48.6148	48.6705	48.7263	48.7797	48.8323	48.8831	48.9339	48.982	49.0289	49.0758	49.1218	49.1669	49.2112	49.251	49.2908	49.3306	49.3713	49.4125	49.4481	49.4831	49.5182	49.5532	49.5882	49.6233	49.6583	49.6891	49.7188
759	46.4883	46.6416	46.7907	46.9332	47.0698	47.2035	47.3312	47.4584	47.5768	47.6933	47.8098	47.8856	47.9613	48.037	48.1056	48.1739	48.2423	48.3069	48.3712	48.4356	48.4955	48.5544	48.6132	48.669	48.7248	48.7782	48.8308	48.8816	48.9324	48.9805	49.0274	49.0743	49.1203	49.1655	49.2097	49.2495	49.2893	49.3292	49.3699	49.4111	49.4467	49.4817	49.5167	49.5518	49.5868	49.6219	49.6569	49.6877	49.7175
760	46.4868	46.6401	46.7893	46.9317	47.0683	47.202	47.3297	47.4569	47.5752	47.6918	47.8083	47.884	47.9597	48.0354	48.104	48.1723	48.2407	48.3054	48.3697	48.434	48.4939	48.5528	48.6117	48.6675	48.7232	48.7766	48.8293	48.8801	48.9308	48.979	49.0259	49.0728	49.1188	49.164	49.2082	49.248	49.2879	49.3277	49.3684	49.4096	49.4452	49.4803	49.5153	49.5504	49.5854	49.6205	49.6555	49.6863	49.7161
761	46.4854	46.6386	46.7878	46.9302	47.0668	47.2005	47.3281	47.4554	47.5737	47.6902	47.8067	47.8825	47.9582	48.0339	48.1025	48.1708	48.2391	48.3038	48.3681	48.4324	48.4924	48.5513	48.6101	48.6659	48.7217	48.7751	48.8277	48.8785	48.9293	48.9775	49.0244	49.0713	49.1173	49.1625	49.2067	49.2466	49.2864	49.3262	49.367	49.4082	49.4438	49.4789	49.5139	49.549	49.584	49.6191	49.6541	49.6849	49.7147
762	46.4839	46.6372	46.7863	46.9287	47.0653	47.199	47.3266	47.4538	47.5722	47.6887	47.8052	47.8809	47.9566	48.0323	48.1009	48.1692	48.2376	48.3022	48.3666	48.4309	48.4908	48.5497	48.6086	48.6644	48.7201	48.7735	48.8262	48.877	48.9278	48.976	49.0229	49.0698	49.1158	49.161	49.2052	49.2451	49.2849	49.3248	49.3655	49.4067	49.4424	49.4774	49.5125	49.5476	49.5826	49.6177	49.6528	49.6836	49.7134
763	46.4825	46.6357	46.7848	46.9272	47.0638	47.1975	47.3251	47.4523	47.5706	47.6871	47.8037	47.8794	47.9551	48.0308	48.0994	48.1677	48.236	48.3007	48.365	48.4293	48.4892	48.5482	48.607	48.6628	48.7186	48.772	48.8247	48.8755	48.9263	48.9744	49.0214	49.0683	49.1143	49.1595	49.2038	49.2436	49.2835	49.3233	49.3641	49.4053	49.4409	49.476	49.5111	49.5462	49.5812	49.6163	49.6514	49.6822	49.712
764	46.481	46.6342	46.7833	46.9257	47.0623	47.196	47.3236	47.4508	47.5691	47.6856	47.8021	47.8778	47.9535	48.0292	48.0978	48.1661	48.2345	48.2991	48.3634	48.4278	48.4877	48.5466	48.6055	48.6613	48.717	48.7705	48.8231	48.8739	48.9247	48.9729	49.0199	49.0668	49.1128	49.158	49.2023	49.2421	49.282	49.3218	49.3626	49.4038	49.4395	49.4746	49.5097	49.5447	49.5798	49.6149	49.65	49.6808	49.7107
765	46.4796	46.6328	46.7819	46.9242	47.0608	47.1945	47.3221	47.4493	47.5676	47.6841	47.8006	47.8763	47.952	48.0277	48.0963	48.1646	48.2329	48.2976	48.3619	48.4262	48.4861	48.545	48.6039	48.6597	48.7155	48.7689	48.8216	48.8724	48.9232	48.9714	49.0183	49.0653	49.1113	49.1565	49.2008	49.2407	49.2805	49.3204	49.3612	49.4024	49.438	49.4731	49.5082	49.5433	49.5784	49.6135	49.6486	49.6795	49.7093
766	46.4781	46.6313	46.7804	46.9227	47.0593	47.193	47.3206	47.4477	47.566	47.6825	47.799	47.8747	47.9504	48.0261	48.0947	48.163	48.2314	48.296	48.3603	48.4247	48.4846	48.5435	48.6024	48.6582	48.714	48.7674	48.82	48.8709	48.9217	48.9699	49.0168	49.0638	49.1098	49.155	49.1993	49.2392	49.279	49.3189	49.3597	49.4009	49.4366	49.4717	49.5068	49.5419	49.577	49.6121	49.6472	49.6781	49.7079
767	46.4766	46.6298	46.7789	46.9213	47.0578	47.1915	47.319	47.4462	47.5645	47.681	47.7975	47.8732	47.9489	48.0245	48.0932	48.1614	48.2298	48.2945	48.3588	48.4231	48.483	48.5419	48.6008	48.6566	48.7124	48.7658	48.8185	48.8693	48.9202	48.9684	49.0153	49.0623	49.1083	49.1535	49.1978	49.2377	49.2776	49.3175	49.3582	49.3995	49.4352	49.4703	49.5054	49.5405	49.5756	49.6107	49.6459	49.6767	49.7066
768	46.4752	46.6284	46.7774	46.9198	47.0563	47.1899	47.3175	47.4447	47.563	47.6794	47.7959	47.8716	47.9473	48.023	48.0916	48.1599	48.2282	48.2929	48.3572	48.4215	48.4815	48.5404	48.5993	48.6551	48.7109	48.7643	48.817	48.8678	48.9186	48.9668	49.0138	49.0608	49.1068	49.152	49.1963	49.2362	49.2761	49.316	49.3568	49.398	49.4337	49.4689	49.504	49.5391	49.5742	49.6094	49.6445	49.6754	49.7052
769	46.4737	46.6269	46.7759	46.9183	47.0548	47.1884	47.316	47.4432	47.5614	47.6779	47.7944	47.8701	47.9458	48.0214	48.09	48.1583	48.2267	48.2913	48.3557	48.42	48.4799	48.5388	48.5977	48.6535	48.7093	48.7628	48.8154	48.8663	48.9171	48.9653	49.0123	49.0593	49.1053	49.1505	49.1948	49.2347	49.2746	49.3145	49.3553	49.3966	49.4323	49.4674	49.5026	49.5377	49.5728	49.608	49.6431	49.674	49.7039
770	46.4723	46.6254	46.7745	46.9168	47.0533	47.1869	47.3145	47.4416	47.5599	47.6764	47.7928	47.8685	47.9442	48.0199	48.0885	48.1568	48.2251	48.2898	48.3541	48.4184	48.4784	48.5373	48.5962	48.652	48.7078	48.7612	48.8139	48.8647	48.9156	48.9638	49.0108	49.0577	49.1038	49.149	49.1933	49.2333	49.2732	49.3131	49.3539	49.3951	49.4309	49.466	49.5011	49.5363	49.5714	49.6066	49.6417	49.6726	49.7025
771	46.4708	46.6239	46.773	46.9153	47.0518	47.1854	47.313	47.4401	47.5584	47.6748	47.7913	47.867	47.9426	48.0183	48.0869	48.1552	48.2236	48.2882	48.3525	48.4169	48.4768	48.5357	48.5946	48.6504	48.7062	48.7597	48.8124	48.8632	48.9141	48.9623	49.0093	49.0562	49.1023	49.1475	49.1919	49.2318	49.2717	49.3116	49.3524	49.3937	49.4294	49.4646	49.4997	49.5349	49.57	49.6052	49.6403	49.6712	49.7012
772	46.4694	46.6225	46.7715	46.9138	47.0503	47.1839	47.3114	47.4386	47.5568	47.6733	47.7897	47.8654	47.9411	48.0168	48.0854	48.1537	48.222	48.2867	48.351	48.4153	48.4753	48.5342	48.5931	48.6489	48.7047	48.7581	48.8108	48.8617	48.9125	48.9608	49.0077	49.0547	49.1008	49.146	49.1904	49.2303	49.2702	49.3101	49.351	49.3922	49.428	49.4631	49.4983	49.5335	49.5686	49.6038	49.639	49.6699	49.6998
773	46.4679	46.621	46.77	46.9123	47.0488	47.1824	47.3099	47.4371	47.5553	47.6718	47.7882	47.8639	47.9395	48.0152	48.0838	48.1521	48.2205	48.2851	48.3494	48.4138	48.4737	48.5326	48.5915	48.6473	48.7031	48.7566	48.8093	48.8602	48.911	48.9592	49.0062	49.0532	49.0993	49.1445	49.1889	49.2288	49.2687	49.3087	49.3495	49.3908	49.4265	49.4617	49.4969	49.5321	49.5672	49.6024	49.6376	49.6685	49.6984
774	46.4665	46.6195	46.7686	46.9108	47.0473	47.1809	47.3084	47.4355	47.5538	47.6702	47.7867	47.8623	47.938	48.0137	48.0823	48.1505	48.2189	48.2836	48.3479	48.4122	48.4721	48.5311	48.59	48.6458	48.7016	48.7551	48.8078	48.8586	48.9095	48.9577	49.0047	49.0517	49.0978	49.143	49.1874	49.2273	49.2673	49.3072	49.3481	49.3894	49.4251	49.4603	49.4955	49.5306	49.5658	49.601	49.6362	49.6671	49.6971
775	46.465	46.6181	46.7671	46.9093	47.0458	47.1794	47.3069	47.434	47.5522	47.6687	47.7851	47.8608	47.9364	48.0121	48.0807	48.149	48.2173	48.282	48.3463	48.4107	48.4706	48.5295	48.5884	48.6442	48.7001	48.7535	48.8062	48.8571	48.908	48.9562	49.0032	49.0502	49.0963	49.1415	49.1859	49.2259	49.2658	49.3057	49.3466	49.3879	49.4237	49.4589	49.494	49.5292	49.5644	49.5996	49.6348	49.6658	49.6957
776	46.4635	46.6166	46.7656	46.9078	47.0443	47.1779	47.3054	47.4325	47.5507	47.6671	47.7836	47.8592	47.9349	48.0106	48.0791	48.1474	48.2158	48.2804	48.3448	48.4091	48.469	48.528	48.5869	48.6427	48.6985	48.752	48.8047	48.8556	48.9064	48.9547	49.0017	49.0487	49.0948	49.14	49.1844	49.2244	49.2643	49.3043	49.3451	49.3865	49.4222	49.4574	49.4926	49.5278	49.563	49.5982	49.6334	49.6644	49.6944
777	46.4621	46.6151	46.7641	46.9064	47.0428	47.1764	47.3039	47.431	47.5492	47.6656	47.782	47.8577	47.9333	48.009	48.0776	48.1459	48.2142	48.2789	48.3432	48.4075	48.4675	48.5264	48.5853	48.6412	48.697	48.7504	48.8032	48.854	48.9049	48.9532	49.0002	49.0472	49.0933	49.1385	49.1829	49.2229	49.2629	49.3028	49.3437	49.385	49.4208	49.456	49.4912	49.5264	49.5616	49.5968	49.6321	49.663	49.693
778	46.4607	46.6138	46.7627	46.905	47.0414	47.175	47.3025	47.4295	47.5477	47.6642	47.7806	47.8562	47.9319	48.0076	48.0762	48.1444	48.2128	48.2774	48.3418	48.4061	48.466	48.525	48.5839	48.6397	48.6955	48.749	48.8017	48.8526	48.9035	48.9517	48.9988	49.0458	49.0919	49.1372	49.1815	49.2215	49.2615	49.3014	49.3423	49.3837	49.4194	49.4547	49.4899	49.5251	49.5603	49.5955	49.6308	49.6617	49.6917
779	46.4596	46.6126	46.7615	46.9038	47.0402	47.1737	47.3012	47.4283	47.5465	47.6629	47.7793	47.855	47.9306	48.0063	48.0749	48.1432	48.2115	48.2762	48.3405	48.4048	48.4648	48.5237	48.5826	48.6384	48.6943	48.7477	48.8005	48.8513	48.9022	48.9505	48.9975	49.0445	49.0906	49.1359	49.1803	49.2203	49.2602	49.3002	49.3411	49.3824	49.4182	49.4535	49.4887	49.5239	49.5591	49.5944	49.6296	49.6606	49.6906
780	46.4584	46.6114	46.7603	46.9026	47.039	47.1725	47.3	47.4271	47.5452	47.6617	47.7781	47.8537	47.9294	48.005	48.0736	48.1419	48.2102	48.2749	48.3392	48.4035	48.4635	48.5224	48.5813	48.6372	48.693	48.7465	48.7992	48.8501	48.901	48.9492	48.9962	49.0433	49.0894	49.1347	49.1791	49.219	49.259	49.299	49.3399	49.3812	49.417	49.4522	49.4875	49.5227	49.5579	49.5932	49.6284	49.6594	49.6894
781	46.4572	46.6102	46.7591	46.9013	47.0378	47.1713	47.2987	47.4258	47.544	47.6604	47.7768	47.8525	47.9281	48.0037	48.0723	48.1406	48.2089	48.2736	48.3379	48.4023	48.4622	48.5211	48.5801	48.6359	48.6917	48.7452	48.7979	48.8488	48.8997	48.948	48.995	49.042	49.0881	49.1334	49.1778	49.2178	49.2578	49.2978	49.3387	49.38	49.4158	49.451	49.4863	49.5215	49.5568	49.592	49.6272	49.6582	49.6882
782	46.456	46.609	46.7579	46.9001	47.0365	47.17	47.2975	47.4246	47.5427	47.6591	47.7755	47.8512	47.9268	48.0025	48.0711	48.1393	48.2077	48.2723	48.3367	48.401	48.4609	48.5199	48.5788	48.6346	48.6904	48.7439	48.7966	48.8475	48.8984	48.9467	48.9937	49.0408	49.0869	49.1322	49.1766	49.2166	49.2565	49.2965	49.3374	49.3788	49.4146	49.4498	49.4851	49.5203	49.5556	49.5908	49.6261	49.6571	49.6871
783	46.4548	46.6078	46.7567	46.8989	47.0353	47.1688	47.2963	47.4233	47.5415	47.6579	47.7743	47.8499	47.9256	48.0012	48.0698	48.1381	48.2064	48.271	48.3354	48.3997	48.4597	48.5186	48.5775	48.6333	48.6892	48.7427	48.7954	48.8463	48.8972	48.9454	48.9925	49.0395	49.0856	49.1309	49.1753	49.2153	49.2553	49.2953	49.3362	49.3776	49.4134	49.4486	49.4839	49.5191	49.5544	49.5896	49.6249	49.6559	49.6859
784	46.4536	46.6066	46.7555	46.8977	47.0341	47.1676	47.295	47.4221	47.5402	47.6566	47.773	47.8487	47.9243	47.9999	48.0685	48.1368	48.2051	48.2698	48.3341	48.3984	48.4584	48.5173	48.5762	48.6321	48.6879	48.7414	48.7941	48.845	48.8959	48.9442	48.9912	49.0383	49.0844	49.1297	49.1741	49.2141	49.2541	49.2941	49.335	49.3763	49.4122	49.4474	49.4827	49.5179	49.5532	49.5884	49.6237	49.6547	49.6848
785	46.4524	46.6054	46.7543	46.8965	47.0329	47.1664	47.2938	47.4208	47.539	47.6554	47.7718	47.8474	47.923	47.9987	48.0672	48.1355	48.2038	48.2685	48.3328	48.3971	48.4571	48.516	48.575	48.6308	48.6866	48.7401	48.7928	48.8437	48.8946	48.9429	48.99	49.037	49.0831	49.1284	49.1728	49.2128	49.2528	49.2929	49.3338	49.3751	49.411	49.4462	49.4815	49.5167	49.552	49.5873	49.6225	49.6536	49.6836
786	46.4513	46.6042	46.7531	46.8953	47.0317	47.1651	47.2926	47.4196	47.5377	47.6541	47.7705	47.8461	47.9218	47.9974	48.066	48.1342	48.2026	48.2672	48.3315	48.3959	48.4558	48.5148	48.5737	48.6295	48.6853	48.7388	48.7916	48.8425	48.8934	48.9417	48.9887	49.0357	49.0819	49.1272	49.1716	49.2116	49.2516	49.2916	49.3325	49.3739	49.4097	49.445	49.4803	49.5155	49.5508	49.5861	49.6213	49.6524	49.6824
787	46.4501	46.603	46.7519	46.8941	47.0304	47.1639	47.2913	47.4183	47.5365	47.6529	47.7692	47.8449	47.9205	47.9961	48.0647	48.133	48.2013	48.2659	48.3303	48.3946	48.4545	48.5135	48.5724	48.6282	48.6841	48.7376	48.7903	48.8412	48.8921	48.9404	48.9874	49.0345	49.0806	49.1259	49.1704	49.2104	49.2504	49.2904	49.3313	49.3727	49.4085	49.4438	49.4791	49.5144	49.5496	49.5849	49.6202	49.6512	49.6813
788	46.4489	46.6018	46.7507	46.8928	47.0292	47.1627	47.2901	47.4171	47.5352	47.6516	47.768	47.8436	47.9192	47.9948	48.0634	48.1317	48.2	48.2647	48.329	48.3933	48.4533	48.5122	48.5711	48.627	48.6828	48.7363	48.789	48.8399	48.8908	48.9391	48.9862	49.0332	49.0794	49.1247	49.1691	49.2091	49.2491	49.2892	49.3301	49.3715	49.4073	49.4426	49.4779	49.5132	49.5484	49.5837	49.619	49.6501	49.6801
789	46.4477	46.6006	46.7495	46.8916	47.028	47.1614	47.2888	47.4159	47.534	47.6504	47.7667	47.8423	47.918	47.9936	48.0621	48.1304	48.1987	48.2634	48.3277	48.392	48.452	48.5109	48.5699	48.6257	48.6815	48.735	48.7878	48.8387	48.8896	48.9379	48.9849	49.032	49.0781	49.1234	49.1679	49.2079	49.2479	49.2879	49.3289	49.3703	49.4061	49.4414	49.4767	49.512	49.5472	49.5825	49.6178	49.6489	49.679
790	46.4465	46.5994	46.7483	46.8904	47.0268	47.1602	47.2876	47.4146	47.5327	47.6491	47.7654	47.8411	47.9167	47.9923	48.0609	48.1291	48.1975	48.2621	48.3264	48.3908	48.4507	48.5096	48.5686	48.6244	48.6802	48.7338	48.7865	48.8374	48.8883	48.9366	48.9837	49.0307	49.0769	49.1222	49.1666	49.2067	49.2467	49.2867	49.3276	49.369	49.4049	49.4402	49.4755	49.5108	49.5461	49.5814	49.6166	49.6477	49.6778
791	46.4453	46.5982	46.7471	46.8892	47.0255	47.159	47.2864	47.4134	47.5315	47.6478	47.7642	47.8398	47.9154	47.991	48.0596	48.1279	48.1962	48.2608	48.3252	48.3895	48.4494	48.5084	48.5673	48.6231	48.679	48.7325	48.7852	48.8361	48.887	48.9353	48.9824	49.0295	49.0756	49.1209	49.1654	49.2054	49.2455	49.2855	49.3264	49.3678	49.4037	49.439	49.4743	49.5096	49.5449	49.5802	49.6155	49.6465	49.6766
792	46.4441	46.597	46.7459	46.888	47.0243	47.1577	47.2851	47.4121	47.5302	47.6466	47.7629	47.8385	47.9141	47.9898	48.0583	48.1266	48.1949	48.2596	48.3239	48.3882	48.4482	48.5071	48.566	48.6219	48.6777	48.7312	48.7839	48.8349	48.8858	48.9341	48.9812	49.0282	49.0743	49.1197	49.1641	49.2042	49.2442	49.2843	49.3252	49.3666	49.4025	49.4378	49.4731	49.5084	49.5437	49.579	49.6143	49.6454	49.6755
793	46.443	46.5959	46.7447	46.8868	47.0231	47.1565	47.2839	47.4109	47.529	47.6453	47.7617	47.8373	47.9129	47.9885	48.0571	48.1253	48.1936	48.2583	48.3226	48.3869	48.4469	48.5058	48.5648	48.6206	48.6764	48.7299	48.7827	48.8336	48.8845	48.9328	48.9799	49.027	49.0731	49.1184	49.1629	49.2029	49.243	49.283	49.324	49.3654	49.4013	49.4366	49.4719	49.5072	49.5425	49.5778	49.6131	49.6442	49.6743
794	46.4418	46.5947	46.7435	46.8856	47.0219	47.1553	47.2827	47.4096	47.5277	47.6441	47.7604	47.836	47.9116	47.9872	48.0558	48.124	48.1924	48.257	48.3213	48.3856	48.4456	48.5045	48.5635	48.6193	48.6752	48.7287	48.7814	48.8323	48.8833	48.9316	48.9786	49.0257	49.0718	49.1172	49.1617	49.2017	49.2418	49.2818	49.3228	49.3642	49.4	49.4354	49.4707	49.506	49.5413	49.5766	49.6119	49.643	49.6732
795	46.4406	46.5935	46.7423	46.8843	47.0207	47.1541	47.2814	47.4084	47.5265	47.6428	47.7591	47.8347	47.9103	47.9859	48.0545	48.1228	48.1911	48.2557	48.32	48.3844	48.4443	48.5033	48.5622	48.618	48.6739	48.7274	48.7801	48.8311	48.882	48.9303	48.9774	49.0245	49.0706	49.116	49.1604	49.2005	49.2405	49.2806	49.3215	49.3629	49.3988	49.4342	49.4695	49.5048	49.5401	49.5754	49.6108	49.6419	49.672
796	46.4394	46.5923	46.7411	46.8831	47.0194	47.1528	47.2802	47.4071	47.5252	47.6416	47.7579	47.8335	47.9091	47.9847	48.0532	48.1215	48.1898	48.2544	48.3188	48.3831	48.443	48.502	48.5609	48.6168	48.6726	48.7261	48.7789	48.8298	48.8807	48.929	48.9761	49.0232	49.0693	49.1147	49.1592	49.1992	49.2393	49.2793	49.3203	49.3617	49.3976	49.4329	49.4683	49.5036	49.5389	49.5743	49.6096	49.6407	49.6708
797	46.4382	46.5911	46.7398	46.8819	47.0182	47.1516	47.2789	47.4059	47.524	47.6403	47.7566	47.8322	47.9078	47.9834	48.052	48.1202	48.1885	48.2532	48.3175	48.3818	48.4418	48.5007	48.5596	48.6155	48.6713	48.7249	48.7776	48.8285	48.8795	48.9278	48.9749	49.0219	49.0681	49.1135	49.1579	49.198	49.2381	49.2781	49.3191	49.3605	49.3964	49.4317	49.4671	49.5024	49.5377	49.5731	49.6084	49.6395	49.6697
798	46.437	46.5899	46.7386	46.8807	47.017	47.1504	47.2777	47.4047	47.5227	47.639	47.7553	47.8309	47.9065	47.9821	48.0507	48.1189	48.1873	48.2519	48.3162	48.3805	48.4405	48.4994	48.5584	48.6142	48.6701	48.7236	48.7763	48.8273	48.8782	48.9265	48.9736	49.0207	49.0668	49.1122	49.1567	49.1968	49.2368	49.2769	49.3179	49.3593	49.3952	49.4305	49.4659	49.5012	49.5366	49.5719	49.6072	49.6384	49.6685
799	46.4358	46.5887	46.7374	46.8795	47.0158	47.1491	47.2765	47.4034	47.5215	47.6378	47.7541	47.8297	47.9053	47.9809	48.0494	48.1177	48.186	48.2506	48.3149	48.3793	48.4392	48.4982	48.5571	48.6129	48.6688	48.7223	48.7751	48.826	48.8769	48.9253	48.9723	49.0194	49.0656	49.111	49.1554	49.1955	49.2356	49.2757	49.3166	49.3581	49.394	49.4293	49.4647	49.5	49.5354	49.5707	49.6061	49.6372	49.6673
800	46.4347	46.5875	46.7362	46.8783	47.0145	47.1479	47.2752	47.4022	47.5202	47.6365	47.7528	47.8284	47.904	47.9796	48.0481	48.1164	48.1847	48.2493	48.3137	48.378	48.4379	48.4969	48.5558	48.6117	48.6675	48.721	48.7738	48.8247	48.8757	48.924	48.9711	49.0182	49.0643	49.1097	49.1542	49.1943	49.2344	49.2744	49.3154	49.3569	49.3928	49.4281	49.4635	49.4988	49.5342	49.5695	49.6049	49.636	49.6662
801	46.4335	46.5863	46.735	46.8771	47.0133	47.1467	47.274	47.4009	47.519	47.6353	47.7516	47.8271	47.9027	47.9783	48.0469	48.1151	48.1834	48.2481	48.3124	48.3767	48.4367	48.4956	48.5545	48.6104	48.6662	48.7198	48.7725	48.8235	48.8744	48.9227	48.9698	49.0169	49.0631	49.1085	49.153	49.193	49.2331	49.2732	49.3142	49.3556	49.3916	49.4269	49.4623	49.4976	49.533	49.5684	49.6037	49.6349	49.665
802	46.4323	46.5851	46.7338	46.8758	47.0121	47.1454	47.2728	47.3997	47.5177	47.634	47.7503	47.8259	47.9015	47.977	48.0456	48.1138	48.1821	48.2468	48.3111	48.3754	48.4354	48.4943	48.5533	48.6091	48.665	48.7185	48.7713	48.8222	48.8731	48.9215	48.9686	49.0157	49.0618	49.1072	49.1517	49.1918	49.2319	49.272	49.313	49.3544	49.3903	49.4257	49.4611	49.4964	49.5318	49.5672	49.6025	49.6337	49.6639
803	46.4311	46.5839	46.7326	46.8746	47.0109	47.1442	47.2715	47.3984	47.5165	47.6328	47.749	47.8246	47.9002	47.9758	48.0443	48.1126	48.1809	48.2455	48.3098	48.3741	48.4341	48.493	48.552	48.6078	48.6637	48.7172	48.77	48.8209	48.8719	48.9202	48.9673	49.0144	49.0606	49.106	49.1505	49.1906	49.2307	49.2707	49.3117	49.3532	49.3891	49.4245	49.4599	49.4952	49.5306	49.566	49.6014	49.6325	49.6627
804	46.4299	46.5827	46.7314	46.8734	47.0097	47.143	47.2703	47.3972	47.5152	47.6315	47.7478	47.8233	47.8989	47.9745	48.0431	48.1113	48.1796	48.2442	48.3085	48.3729	48.4328	48.4918	48.5507	48.6066	48.6624	48.716	48.7687	48.8197	48.8706	48.9189	48.9661	49.0132	49.0593	49.1047	49.1492	49.1893	49.2294	49.2695	49.3105	49.352	49.3879	49.4233	49.4587	49.4941	49.5294	49.5648	49.6002	49.6314	49.6615
805	46.4287	46.5815	46.7302	46.8722	47.0084	47.1418	47.269	47.3959	47.514	47.6302	47.7465	47.8221	47.8977	47.9732	48.0418	48.11	48.1783	48.243	48.3073	48.3716	48.4315	48.4905	48.5494	48.6053	48.6611	48.7147	48.7674	48.8184	48.8693	48.9177	48.9648	49.0119	49.0581	49.1035	49.148	49.1881	49.2282	49.2683	49.3093	49.3508	49.3867	49.4221	49.4575	49.4929	49.5282	49.5636	49.599	49.6302	49.6604
806	46.4276	46.5803	46.729	46.871	47.0072	47.1405	47.2678	47.3947	47.5127	47.629	47.7452	47.8208	47.8964	47.972	48.0405	48.1087	48.177	48.2417	48.306	48.3703	48.4303	48.4892	48.5482	48.604	48.6599	48.7134	48.7662	48.8171	48.8681	48.9164	48.9635	49.0107	49.0568	49.1022	49.1467	49.1868	49.227	49.2671	49.3081	49.3496	49.3855	49.4209	49.4563	49.4917	49.5271	49.5624	49.5978	49.629	49.6592
807	46.4264	46.5791	46.7278	46.8698	47.006	47.1393	47.2666	47.3935	47.5115	47.6277	47.744	47.8196	47.8951	47.9707	48.0392	48.1075	48.1758	48.2404	48.3047	48.369	48.429	48.4879	48.5469	48.6027	48.6586	48.7121	48.7649	48.8159	48.8668	48.9152	48.9623	49.0094	49.0556	49.101	49.1455	49.1856	49.2257	49.2658	49.3069	49.3483	49.3843	49.4197	49.4551	49.4905	49.5259	49.5613	49.5967	49.6279	49.6581
808	46.4252	46.5779	46.7266	46.8686	47.0048	47.1381	47.2653	47.3922	47.5102	47.6265	47.7427	47.8183	47.8939	47.9694	48.038	48.1062	48.1745	48.2391	48.3034	48.3678	48.4277	48.4867	48.5456	48.6015	48.6573	48.7109	48.7636	48.8146	48.8655	48.9139	48.961	49.0081	49.0543	49.0997	49.1443	49.1844	49.2245	49.2646	49.3056	49.3471	49.3831	49.4185	49.4539	49.4893	49.5247	49.5601	49.5955	49.6267	49.6569
809	46.424	46.5767	46.7254	46.8673	47.0035	47.1368	47.2641	47.391	47.509	47.6252	47.7415	47.817	47.8926	47.9681	48.0367	48.1049	48.1732	48.2378	48.3022	48.3665	48.4264	48.4854	48.5443	48.6002	48.656	48.7096	48.7624	48.8133	48.8643	48.9126	48.9598	49.0069	49.0531	49.0985	49.143	49.1831	49.2233	49.2634	49.3044	49.3459	49.3819	49.4173	49.4527	49.4881	49.5235	49.5589	49.5943	49.6255	49.6557
810	46.4228	46.5755	46.7242	46.8661	47.0023	47.1356	47.2629	47.3897	47.5077	47.624	47.7402	47.8158	47.8913	47.9669	48.0354	48.1036	48.1719	48.2366	48.3009	48.3652	48.4252	48.4841	48.5431	48.5989	48.6548	48.7083	48.7611	48.8121	48.863	48.9114	48.9585	49.0056	49.0518	49.0972	49.1418	49.1819	49.222	49.2622	49.3032	49.3447	49.3807	49.4161	49.4515	49.4869	49.5223	49.5577	49.5931	49.6244	49.6546
811	46.4216	46.5743	46.723	46.8649	47.0011	47.1344	47.2616	47.3885	47.5065	47.6227	47.7389	47.8145	47.89	47.9656	48.0341	48.1024	48.1707	48.2353	48.2996	48.3639	48.4239	48.4828	48.5418	48.5976	48.6535	48.707	48.7598	48.8108	48.8618	48.9101	48.9573	49.0044	49.0506	49.096	49.1405	49.1807	49.2208	49.2609	49.302	49.3435	49.3794	49.4149	49.4503	49.4857	49.5211	49.5565	49.592	49.6232	49.6534
812	46.4204	46.5731	46.7218	46.8637	46.9999	47.1331	47.2604	47.3872	47.5052	47.6215	47.7377	47.8132	47.8888	47.9643	48.0329	48.1011	48.1694	48.234	48.2983	48.3626	48.4226	48.4815	48.5405	48.5964	48.6522	48.7058	48.7586	48.8095	48.8605	48.9089	48.956	49.0031	49.0493	49.0948	49.1393	49.1794	49.2196	49.2597	49.3007	49.3422	49.3782	49.4137	49.4491	49.4845	49.5199	49.5554	49.5908	49.622	49.6523
813	46.4193	46.5719	46.7206	46.8625	46.9987	47.1319	47.2591	47.386	47.504	47.6202	47.7364	47.812	47.8875	47.9631	48.0316	48.0998	48.1681	48.2327	48.297	48.3614	48.4213	48.4803	48.5392	48.5951	48.651	48.7045	48.7573	48.8083	48.8592	48.9076	48.9547	49.0019	49.0481	49.0935	49.138	49.1782	49.2183	49.2585	49.2995	49.341	49.377	49.4124	49.4479	49.4833	49.5187	49.5542	49.5896	49.6208	49.6511
814	46.4181	46.5707	46.7194	46.8613	46.9974	47.1307	47.2579	47.3847	47.5027	47.6189	47.7351	47.8107	47.8862	47.9618	48.0303	48.0985	48.1668	48.2315	48.2958	48.3601	48.42	48.479	48.5379	48.5938	48.6497	48.7032	48.756	48.807	48.858	48.9063	48.9535	49.0006	49.0468	49.0923	49.1368	49.1769	49.2171	49.2572	49.2983	49.3398	49.3758	49.4112	49.4467	49.4821	49.5176	49.553	49.5884	49.6197	49.6499
815	46.4169	46.5696	46.7182	46.8601	46.9962	47.1295	47.2567	47.3835	47.5015	47.6177	47.7339	47.8094	47.885	47.9605	48.029	48.0973	48.1656	48.2302	48.2945	48.3588	48.4188	48.4777	48.5367	48.5925	48.6484	48.702	48.7547	48.8057	48.8567	48.9051	48.9522	48.9994	49.0456	49.091	49.1356	49.1757	49.2159	49.256	49.2971	49.3386	49.3746	49.41	49.4455	49.4809	49.5164	49.5518	49.5873	49.6185	49.6488
816	46.4157	46.5684	46.717	46.8588	46.995	47.1282	47.2554	47.3823	47.5002	47.6164	47.7326	47.8082	47.8837	47.9592	48.0278	48.096	48.1643	48.2289	48.2932	48.3575	48.4175	48.4764	48.5354	48.5913	48.6471	48.7007	48.7535	48.8045	48.8554	48.9038	48.951	48.9981	49.0443	49.0898	49.1343	49.1745	49.2146	49.2548	49.2958	49.3374	49.3734	49.4088	49.4443	49.4797	49.5152	49.5506	49.5861	49.6173	49.6476
817	46.4145	46.5672	46.7157	46.8576	46.9938	47.127	47.2542	47.381	47.499	47.6152	47.7314	47.8069	47.8824	47.958	48.0265	48.0947	48.163	48.2276	48.2919	48.3563	48.4162	48.4752	48.5341	48.59	48.6459	48.6994	48.7522	48.8032	48.8542	48.9026	48.9497	48.9969	49.0431	49.0885	49.1331	49.1732	49.2134	49.2536	49.2946	49.3362	49.3722	49.4076	49.4431	49.4785	49.514	49.5494	49.5849	49.6162	49.6465
818	46.4133	46.566	46.7145	46.8564	46.9925	47.1258	47.253	47.3798	47.4977	47.6139	47.7301	47.8056	47.8812	47.9567	48.0252	48.0934	48.1617	48.2264	48.2907	48.355	48.4149	48.4739	48.5328	48.5887	48.6446	48.6981	48.7509	48.8019	48.8529	48.9013	48.9484	48.9956	49.0418	49.0873	49.1318	49.172	49.2122	49.2523	49.2934	49.3349	49.371	49.4064	49.4419	49.4773	49.5128	49.5483	49.5837	49.615	49.6453
819	46.4121	46.5648	46.7133	46.8552	46.9913	47.1245	47.2517	47.3785	47.4965	47.6127	47.7288	47.8044	47.8799	47.9554	48.024	48.0922	48.1604	48.2251	48.2894	48.3537	48.4137	48.4726	48.5316	48.5874	48.6433	48.6969	48.7497	48.8007	48.8516	48.9	48.9472	48.9943	49.0406	49.086	49.1306	49.1708	49.2109	49.2511	49.2922	49.3337	49.3697	49.4052	49.4407	49.4761	49.5116	49.5471	49.5826	49.6138	49.6441
820	46.411	46.5636	46.7121	46.854	46.9901	47.1233	47.2505	47.3773	47.4952	47.6114	47.7276	47.8031	47.8786	47.9542	48.0227	48.0909	48.1592	48.2238	48.2881	48.3524	48.4124	48.4713	48.5303	48.5862	48.642	48.6956	48.7484	48.7994	48.8504	48.8988	48.9459	48.9931	49.0393	49.0848	49.1293	49.1695	49.2097	49.2499	49.291	49.3325	49.3685	49.404	49.4395	49.475	49.5104	49.5459	49.5814	49.6127	49.643
821	46.4098	46.5624	46.7109	46.8528	46.9889	47.1221	47.2492	47.376	47.494	47.6101	47.7263	47.8018	47.8774	47.9529	48.0214	48.0896	48.1579	48.2225	48.2868	48.3511	48.4111	48.4701	48.529	48.5849	48.6408	48.6943	48.7471	48.7981	48.8491	48.8975	48.9447	48.9918	49.0381	49.0835	49.1281	49.1683	49.2085	49.2486	49.2897	49.3313	49.3673	49.4028	49.4383	49.4738	49.5092	49.5447	49.5802	49.6115	49.6418
822	46.4086	46.5612	46.7097	46.8516	46.9877	47.1208	47.248	47.3748	47.4927	47.6089	47.7251	47.8006	47.8761	47.9516	48.0201	48.0883	48.1566	48.2212	48.2856	48.3499	48.4098	48.4688	48.5277	48.5836	48.6395	48.6931	48.7459	48.7969	48.8478	48.8962	48.9434	48.9906	49.0368	49.0823	49.1269	49.167	49.2072	49.2474	49.2885	49.3301	49.3661	49.4016	49.4371	49.4726	49.5081	49.5435	49.579	49.6103	49.6406
823	46.4074	46.56	46.7085	46.8504	46.9864	47.1196	47.2468	47.3735	47.4915	47.6076	47.7238	47.7993	47.8748	47.9503	48.0189	48.0871	48.1553	48.22	48.2843	48.3486	48.4085	48.4675	48.5265	48.5823	48.6382	48.6918	48.7446	48.7956	48.8466	48.895	48.9422	48.9893	49.0356	49.081	49.1256	49.1658	49.206	49.2462	49.2873	49.3288	49.3649	49.4004	49.4359	49.4714	49.5069	49.5424	49.5779	49.6092	49.6395
824	46.4062	46.5588	46.7073	46.8491	46.9852	47.1184	47.2455	47.3723	47.4902	47.6064	47.7225	47.798	47.8736	47.9491	48.0176	48.0858	48.1541	48.2187	48.283	48.3473	48.4073	48.4662	48.5252	48.5811	48.6369	48.6905	48.7433	48.7943	48.8453	48.8937	48.9409	48.9881	49.0343	49.0798	49.1244	49.1646	49.2048	49.245	49.2861	49.3276	49.3637	49.3992	49.4347	49.4702	49.5057	49.5412	49.5767	49.608	49.6383
825	46.405	46.5576	46.7061	46.8479	46.984	47.1172	47.2443	47.3711	47.489	47.6051	47.7213	47.7968	47.8723	47.9478	48.0163	48.0845	48.1528	48.2174	48.2817	48.346	48.406	48.4649	48.5239	48.5798	48.6357	48.6892	48.742	48.7931	48.8441	48.8925	48.9396	48.9868	49.0331	49.0785	49.1231	49.1633	49.2035	49.2437	49.2848	49.3264	49.3625	49.398	49.4335	49.469	49.5045	49.54	49.5755	49.6068	49.6372
826	46.4038	46.5564	46.7049	46.8467	46.9828	47.1159	47.2431	47.3698	47.4877	47.6039	47.72	47.7955	47.871	47.9465	48.015	48.0832	48.1515	48.2161	48.2804	48.3447	48.4047	48.4637	48.5226	48.5785	48.6344	48.688	48.7408	48.7918	48.8428	48.8912	48.9384	48.9856	49.0318	49.0773	49.1219	49.1621	49.2023	49.2425	49.2836	49.3252	49.3613	49.3968	49.4323	49.4678	49.5033	49.5388	49.5743	49.6057	49.636
827	46.4027	46.5552	46.7037	46.8455	46.9815	47.1147	47.2418	47.3686	47.4865	47.6026	47.7187	47.7942	47.8698	47.9453	48.0138	48.082	48.1502	48.2149	48.2792	48.3435	48.4034	48.4624	48.5214	48.5772	48.6331	48.6867	48.7395	48.7905	48.8415	48.8899	48.9371	48.9843	49.0306	49.0761	49.1206	49.1609	49.2011	49.2413	49.2824	49.324	49.36	49.3956	49.4311	49.4666	49.5021	49.5376	49.5731	49.6045	49.6348
828	46.4015	46.554	46.7025	46.8443	46.9803	47.1135	47.2406	47.3673	47.4852	47.6014	47.7175	47.793	47.8685	47.944	48.0125	48.0807	48.149	48.2136	48.2779	48.3422	48.4022	48.4611	48.5201	48.576	48.6318	48.6854	48.7382	48.7892	48.8403	48.8887	48.9359	48.9831	49.0293	49.0748	49.1194	49.1596	49.1998	49.24	49.2812	49.3228	49.3588	49.3944	49.4299	49.4654	49.5009	49.5365	49.572	49.6033	49.6337
829	46.4003	46.5528	46.7013	46.8431	46.9791	47.1122	47.2393	47.3661	47.484	47.6001	47.7162	47.7917	47.8672	47.9427	48.0112	48.0794	48.1477	48.2123	48.2766	48.3409	48.4009	48.4598	48.5188	48.5747	48.6306	48.6842	48.737	48.788	48.839	48.8874	48.9346	48.9818	49.0281	49.0736	49.1182	49.1584	49.1986	49.2388	49.2799	49.3215	49.3576	49.3932	49.4287	49.4642	49.4997	49.5353	49.5708	49.6022	49.6325
830	46.3991	46.5516	46.7001	46.8419	46.9779	47.111	47.2381	47.3648	47.4827	47.5988	47.715	47.7905	47.8659	47.9414	48.01	48.0781	48.1464	48.211	48.2753	48.3396	48.3996	48.4586	48.5175	48.5734	48.6293	48.6829	48.7357	48.7867	48.8377	48.8862	48.9333	48.9805	49.0268	49.0723	49.1169	49.1571	49.1974	49.2376	49.2787	49.3203	49.3564	49.3919	49.4275	49.463	49.4986	49.5341	49.5696	49.601	49.6314
831	46.3979	46.5504	46.6989	46.8406	46.9767	47.1098	47.2369	47.3636	47.4815	47.5976	47.7137	47.7892	47.8647	47.9402	48.0087	48.0769	48.1451	48.2098	48.2741	48.3384	48.3983	48.4573	48.5162	48.5721	48.628	48.6816	48.7344	48.7854	48.8365	48.8849	48.9321	48.9793	49.0256	49.0711	49.1157	49.1559	49.1961	49.2364	49.2775	49.3191	49.3552	49.3907	49.4263	49.4618	49.4974	49.5329	49.5684	49.5998	49.6302
832	46.3967	46.5492	46.6977	46.8394	46.9754	47.1085	47.2356	47.3623	47.4802	47.5963	47.7124	47.7879	47.8634	47.9389	48.0074	48.0756	48.1439	48.2085	48.2728	48.3371	48.397	48.456	48.515	48.5709	48.6268	48.6803	48.7332	48.7842	48.8352	48.8836	48.9308	48.978	49.0243	49.0698	49.1144	49.1547	49.1949	49.2351	49.2763	49.3179	49.354	49.3895	49.4251	49.4606	49.4962	49.5317	49.5673	49.5986	49.629
833	46.3956	46.548	46.6965	46.8382	46.9742	47.1073	47.2344	47.3611	47.479	47.5951	47.7112	47.7867	47.8621	47.9376	48.0061	48.0743	48.1426	48.2072	48.2715	48.3358	48.3958	48.4547	48.5137	48.5696	48.6255	48.6791	48.7319	48.7829	48.8339	48.8824	48.9296	48.9768	49.0231	49.0686	49.1132	49.1534	49.1937	49.2339	49.2751	49.3167	49.3528	49.3883	49.4239	49.4594	49.495	49.5305	49.5661	49.5975	49.6279
834	46.3944	46.5468	46.6953	46.837	46.973	47.1061	47.2332	47.3599	47.4777	47.5938	47.7099	47.7854	47.8609	47.9364	48.0049	48.073	48.1413	48.2059	48.2702	48.3345	48.3945	48.4535	48.5124	48.5683	48.6242	48.6778	48.7306	48.7816	48.8327	48.8811	48.9283	48.9755	49.0218	49.0673	49.1119	49.1522	49.1924	49.2327	49.2738	49.3154	49.3516	49.3871	49.4227	49.4582	49.4938	49.5294	49.5649	49.5963	49.6267
835	46.3932	46.5456	46.6941	46.8358	46.9718	47.1048	47.2319	47.3586	47.4765	47.5926	47.7086	47.7841	47.8596	47.9351	48.0036	48.0718	48.14	48.2046	48.2689	48.3332	48.3932	48.4522	48.5111	48.567	48.6229	48.6765	48.7294	48.7804	48.8314	48.8798	48.9271	48.9743	49.0206	49.0661	49.1107	49.1509	49.1912	49.2314	49.2726	49.3142	49.3503	49.3859	49.4215	49.457	49.4926	49.5282	49.5637	49.5951	49.6256
836	46.392	46.5445	46.6929	46.8346	46.9705	47.1036	47.2307	47.3574	47.4752	47.5913	47.7074	47.7829	47.8583	47.9338	48.0023	48.0705	48.1387	48.2034	48.2677	48.332	48.3919	48.4509	48.5099	48.5658	48.6217	48.6753	48.7281	48.7791	48.8301	48.8786	48.9258	48.973	49.0193	49.0648	49.1095	49.1497	49.19	49.2302	49.2714	49.313	49.3491	49.3847	49.4203	49.4559	49.4914	49.527	49.5626	49.594	49.6244
837	46.3908	46.5433	46.6916	46.8334	46.9693	47.1024	47.2294	47.3561	47.474	47.59	47.7061	47.7816	47.8571	47.9325	48.001	48.0692	48.1375	48.2021	48.2664	48.3307	48.3907	48.4496	48.5086	48.5645	48.6204	48.674	48.7268	48.7778	48.8289	48.8773	48.9245	48.9718	49.0181	49.0636	49.1082	49.1485	49.1887	49.229	49.2702	49.3118	49.3479	49.3835	49.4191	49.4547	49.4902	49.5258	49.5614	49.5928	49.6232
838	46.3896	46.5421	46.6904	46.8321	46.9681	47.1012	47.2282	47.3549	47.4727	47.5888	47.7049	47.7803	47.8558	47.9313	47.9998	48.0679	48.1362	48.2008	48.2651	48.3294	48.3894	48.4483	48.5073	48.5632	48.6191	48.6727	48.7255	48.7766	48.8276	48.8761	48.9233	48.9705	49.0168	49.0623	49.107	49.1472	49.1875	49.2278	49.2689	49.3106	49.3467	49.3823	49.4179	49.4535	49.489	49.5246	49.5602	49.5916	49.6221
839	46.3884	46.5409	46.6892	46.8309	46.9669	47.0999	47.227	47.3536	47.4715	47.5875	47.7036	47.7791	47.8545	47.93	47.9985	48.0667	48.1349	48.1995	48.2638	48.3281	48.3881	48.4471	48.506	48.5619	48.6178	48.6714	48.7243	48.7753	48.8263	48.8748	48.922	48.9693	49.0156	49.0611	49.1057	49.146	49.1863	49.2265	49.2677	49.3094	49.3455	49.3811	49.4167	49.4523	49.4879	49.5235	49.559	49.5905	49.6209
840	46.3873	46.5397	46.688	46.8297	46.9657	47.0987	47.2257	47.3524	47.4702	47.5863	47.7023	47.7778	47.8533	47.9287	47.9972	48.0654	48.1336	48.1983	48.2626	48.3269	48.3868	48.4458	48.5048	48.5607	48.6166	48.6702	48.723	48.774	48.8251	48.8735	48.9208	48.968	49.0143	49.0598	49.1045	49.1448	49.185	49.2253	49.2665	49.3081	49.3443	49.3799	49.4155	49.4511	49.4867	49.5223	49.5579	49.5893	49.6198
841	46.3861	46.5385	46.6868	46.8285	46.9644	47.0975	47.2245	47.3511	47.469	47.585	47.7011	47.7765	47.852	47.9275	47.9959	48.0641	48.1324	48.197	48.2613	48.3256	48.3855	48.4445	48.5035	48.5594	48.6153	48.6689	48.7217	48.7728	48.8238	48.8723	48.9195	48.9667	49.0131	49.0586	49.1032	49.1435	49.1838	49.2241	49.2653	49.3069	49.3431	49.3787	49.4143	49.4499	49.4855	49.5211	49.5567	49.5881	49.6186
842	46.3849	46.5373	46.6856	46.8273	46.9632	47.0962	47.2233	47.3499	47.4677	47.5838	47.6998	47.7753	47.8507	47.9262	47.9947	48.0628	48.1311	48.1957	48.26	48.3243	48.3843	48.4432	48.5022	48.5581	48.614	48.6676	48.7205	48.7715	48.8226	48.871	48.9183	48.9655	49.0118	49.0573	49.102	49.1423	49.1826	49.2229	49.264	49.3057	49.3419	49.3775	49.4131	49.4487	49.4843	49.5199	49.5555	49.587	49.6174
843	46.3837	46.5361	46.6844	46.8261	46.962	47.095	47.222	47.3487	47.4665	47.5825	47.6985	47.774	47.8495	47.9249	47.9934	48.0616	48.1298	48.1944	48.2587	48.323	48.383	48.442	48.5009	48.5568	48.6127	48.6664	48.7192	48.7702	48.8213	48.8698	48.917	48.9642	49.0106	49.0561	49.1008	49.141	49.1813	49.2216	49.2628	49.3045	49.3407	49.3763	49.4119	49.4475	49.4831	49.5187	49.5543	49.5858	49.6163
844	46.3825	46.5349	46.6832	46.8249	46.9608	47.0938	47.2208	47.3474	47.4652	47.5812	47.6973	47.7727	47.8482	47.9236	47.9921	48.0603	48.1285	48.1931	48.2574	48.3217	48.3817	48.4407	48.4997	48.5556	48.6115	48.6651	48.7179	48.769	48.82	48.8685	48.9157	48.963	49.0093	49.0549	49.0995	49.1398	49.1801	49.2204	49.2616	49.3033	49.3394	49.3751	49.4107	49.4463	49.4819	49.5175	49.5532	49.5846	49.6151
845	46.3813	46.5337	46.682	46.8236	46.9595	47.0925	47.2195	47.3462	47.464	47.58	47.696	47.7715	47.8469	47.9224	47.9909	48.059	48.1273	48.1919	48.2562	48.3205	48.3804	48.4394	48.4984	48.5543	48.6102	48.6638	48.7167	48.7677	48.8188	48.8672	48.9145	48.9617	49.0081	49.0536	49.0983	49.1386	49.1789	49.2192	49.2604	49.302	49.3382	49.3739	49.4095	49.4451	49.4807	49.5164	49.552	49.5835	49.6139
846	46.3801	46.5325	46.6808	46.8224	46.9583	47.0913	47.2183	47.3449	47.4627	47.5787	47.6948	47.7702	47.8457	47.9211	47.9896	48.0577	48.126	48.1906	48.2549	48.3192	48.3792	48.4381	48.4971	48.553	48.6089	48.6625	48.7154	48.7664	48.8175	48.866	48.9132	48.9605	49.0068	49.0524	49.097	49.1373	49.1776	49.2179	49.2592	49.3008	49.337	49.3726	49.4083	49.4439	49.4795	49.5152	49.5508	49.5823	49.6128
847	46.379	46.5313	46.6796	46.8212	46.9571	47.0901	47.2171	47.3437	47.4615	47.5775	47.6935	47.7689	47.8444	47.9198	47.9883	48.0565	48.1247	48.1893	48.2536	48.3179	48.3779	48.4368	48.4958	48.5517	48.6076	48.6613	48.7141	48.7652	48.8162	48.8647	48.912	48.9592	49.0056	49.0511	49.0958	49.1361	49.1764	49.2167	49.2579	49.2996	49.3358	49.3714	49.4071	49.4427	49.4784	49.514	49.5496	49.5811	49.6116
848	46.3778	46.5301	46.6784	46.82	46.9559	47.0889	47.2158	47.3424	47.4602	47.5762	47.6922	47.7677	47.8431	47.9186	47.987	48.0552	48.1234	48.188	48.2523	48.3166	48.3766	48.4356	48.4945	48.5505	48.6064	48.66	48.7128	48.7639	48.815	48.8634	48.9107	48.958	49.0043	49.0499	49.0945	49.1349	49.1752	49.2155	49.2567	49.2984	49.3346	49.3702	49.4059	49.4415	49.4772	49.5128	49.5485	49.58	49.6105
849	46.3766	46.5289	46.6772	46.8188	46.9547	47.0876	47.2146	47.3412	47.459	47.575	47.691	47.7664	47.8419	47.9173	47.9858	48.0539	48.1222	48.1868	48.2511	48.3154	48.3753	48.4343	48.4933	48.5492	48.6051	48.6587	48.7116	48.7626	48.8137	48.8622	48.9094	48.9567	49.003	49.0486	49.0933	49.1336	49.1739	49.2143	49.2555	49.2972	49.3334	49.369	49.4047	49.4403	49.476	49.5116	49.5473	49.5788	49.6093
850	46.3754	46.5277	46.676	46.8176	46.9534	47.0864	47.2134	47.3399	47.4577	47.5737	47.6897	47.7651	47.8406	47.916	47.9845	48.0526	48.1209	48.1855	48.2498	48.3141	48.374	48.433	48.492	48.5479	48.6038	48.6574	48.7103	48.7614	48.8124	48.8609	48.9082	48.9555	49.0018	49.0474	49.0921	49.1324	49.1727	49.213	49.2543	49.296	49.3322	49.3678	49.4035	49.4391	49.4748	49.5105	49.5461	49.5776	49.6081
851	46.3742	46.5265	46.6748	46.8164	46.9522	47.0852	47.2121	47.3387	47.4565	47.5725	47.6884	47.7639	47.8393	47.9147	47.9832	48.0514	48.1196	48.1842	48.2485	48.3128	48.3728	48.4317	48.4907	48.5466	48.6026	48.6562	48.709	48.7601	48.8112	48.8597	48.9069	48.9542	49.0005	49.0461	49.0908	49.1311	49.1715	49.2118	49.253	49.2947	49.331	49.3666	49.4023	49.4379	49.4736	49.5093	49.5449	49.5764	49.607
852	46.373	46.5253	46.6736	46.8151	46.951	47.0839	47.2109	47.3375	47.4552	47.5712	47.6872	47.7626	47.838	47.9135	47.9819	48.0501	48.1183	48.1829	48.2472	48.3115	48.3715	48.4305	48.4894	48.5454	48.6013	48.6549	48.7078	48.7588	48.8099	48.8584	48.9057	48.9529	48.9993	49.0449	49.0896	49.1299	49.1702	49.2106	49.2518	49.2935	49.3297	49.3654	49.4011	49.4368	49.4724	49.5081	49.5438	49.5753	49.6058
853	46.3718	46.5241	46.6724	46.8139	46.9498	47.0827	47.2097	47.3362	47.454	47.5699	47.6859	47.7613	47.8368	47.9122	47.9807	48.0488	48.117	48.1817	48.2459	48.3102	48.3702	48.4292	48.4882	48.5441	48.6	48.6536	48.7065	48.7576	48.8086	48.8571	48.9044	48.9517	48.998	49.0436	49.0883	49.1287	49.169	49.2093	49.2506	49.2923	49.3285	49.3642	49.3999	49.4356	49.4712	49.5069	49.5426	49.5741	49.6047
854	46.3707	46.5229	46.6712	46.8127	46.9485	47.0815	47.2084	47.335	47.4527	47.5687	47.6847	47.7601	47.8355	47.9109	47.9794	48.0475	48.1158	48.1804	48.2447	48.309	48.3689	48.4279	48.4869	48.5428	48.5987	48.6524	48.7052	48.7563	48.8074	48.8559	48.9032	48.9504	48.9968	49.0424	49.0871	49.1274	49.1678	49.2081	49.2494	49.2911	49.3273	49.363	49.3987	49.4344	49.47	49.5057	49.5414	49.5729	49.6035
855	46.3695	46.5217	46.67	46.8115	46.9473	47.0802	47.2072	47.3337	47.4515	47.5674	47.6834	47.7588	47.8342	47.9097	47.9781	48.0463	48.1145	48.1791	48.2434	48.3077	48.3677	48.4266	48.4856	48.5415	48.5975	48.6511	48.704	48.755	48.8061	48.8546	48.9019	48.9492	48.9955	49.0411	49.0858	49.1262	49.1665	49.2069	49.2481	49.2899	49.3261	49.3618	49.3975	49.4332	49.4689	49.5045	49.5402	49.5718	49.6023
856	46.3683	46.5205	46.6688	46.8103	46.9461	47.079	47.2059	47.3325	47.4502	47.5662	47.6821	47.7576	47.833	47.9084	47.9768	48.045	48.1132	48.1778	48.2421	48.3064	48.3664	48.4254	48.4843	48.5403	48.5962	48.6498	48.7027	48.7538	48.8049	48.8534	48.9006	48.9479	48.9943	49.0399	49.0846	49.125	49.1653	49.2057	49.2469	49.2886	49.3249	49.3606	49.3963	49.432	49.4677	49.5034	49.5391	49.5706	49.6012
857	46.3671	46.5193	46.6675	46.8091	46.9449	47.0778	47.2047	47.3312	47.449	47.5649	47.6809	47.7563	47.8317	47.9071	47.9756	48.0437	48.1119	48.1765	48.2408	48.3051	48.3651	48.4241	48.4831	48.539	48.5949	48.6485	48.7014	48.7525	48.8036	48.8521	48.8994	48.9467	48.993	49.0386	49.0834	49.1237	49.1641	49.2044	49.2457	49.2874	49.3237	49.3594	49.3951	49.4308	49.4665	49.5022	49.5379	49.5694	49.6
858	46.3659	46.5182	46.6663	46.8079	46.9437	47.0766	47.2035	47.33	47.4477	47.5637	47.6796	47.755	47.8304	47.9058	47.9743	48.0425	48.1107	48.1753	48.2396	48.3039	48.3638	48.4228	48.4818	48.5377	48.5936	48.6473	48.7002	48.7512	48.8023	48.8508	48.8981	48.9454	48.9918	49.0374	49.0821	49.1225	49.1628	49.2032	49.2445	49.2862	49.3225	49.3582	49.3939	49.4296	49.4653	49.501	49.5367	49.5683	49.5989
859	46.3647	46.517	46.6651	46.8067	46.9424	47.0753	47.2022	47.3287	47.4465	47.5624	47.6783	47.7538	47.8292	47.9046	47.973	48.0412	48.1094	48.174	48.2383	48.3026	48.3625	48.4215	48.4805	48.5364	48.5924	48.646	48.6989	48.75	48.8011	48.8496	48.8969	48.9442	48.9905	49.0362	49.0809	49.1212	49.1616	49.202	49.2433	49.285	49.3213	49.357	49.3927	49.4284	49.4641	49.4998	49.5355	49.5671	49.5977
860	46.3635	46.5158	46.6639	46.8054	46.9412	47.0741	47.201	47.3275	47.4452	47.5611	47.6771	47.7525	47.8279	47.9033	47.9718	48.0399	48.1081	48.1727	48.237	48.3013	48.3613	48.4202	48.4792	48.5352	48.5911	48.6447	48.6976	48.7487	48.7998	48.8483	48.8956	48.9429	48.9893	49.0349	49.0796	49.12	49.1604	49.2007	49.242	49.2838	49.32	49.3558	49.3915	49.4272	49.4629	49.4986	49.5344	49.5659	49.5965
861	46.3624	46.5146	46.6627	46.8042	46.94	47.0729	47.1998	47.3263	47.444	47.5599	47.6758	47.7512	47.8266	47.902	47.9705	48.0386	48.1068	48.1714	48.2357	48.3	48.36	48.419	48.478	48.5339	48.5898	48.6435	48.6963	48.7474	48.7985	48.847	48.8944	48.9417	48.988	49.0337	49.0784	49.1188	49.1591	49.1995	49.2408	49.2826	49.3188	49.3546	49.3903	49.426	49.4617	49.4975	49.5332	49.5648	49.5954
862	46.3612	46.5134	46.6615	46.803	46.9388	47.0716	47.1985	47.325	47.4427	47.5586	47.6746	47.75	47.8254	47.9008	47.9692	48.0374	48.1056	48.1702	48.2345	48.2987	48.3587	48.4177	48.4767	48.5326	48.5885	48.6422	48.6951	48.7462	48.7973	48.8458	48.8931	48.9404	48.9868	49.0324	49.0771	49.1175	49.1579	49.1983	49.2396	49.2813	49.3176	49.3534	49.3891	49.4248	49.4605	49.4963	49.532	49.5636	49.5942
863	46.36	46.5122	46.6603	46.8018	46.9375	47.0704	47.1973	47.3238	47.4415	47.5574	47.6733	47.7487	47.8241	47.8995	47.9679	48.0361	48.1043	48.1689	48.2332	48.2975	48.3574	48.4164	48.4754	48.5313	48.5873	48.6409	48.6938	48.7449	48.796	48.8445	48.8918	48.9391	48.9855	49.0312	49.0759	49.1163	49.1567	49.1971	49.2384	49.2801	49.3164	49.3521	49.3879	49.4236	49.4594	49.4951	49.5308	49.5624	49.5931
864	46.3588	46.511	46.6591	46.8006	46.9363	47.0692	47.196	47.3225	47.4402	47.5561	47.672	47.7474	47.8228	47.8982	47.9667	48.0348	48.103	48.1676	48.2319	48.2962	48.3562	48.4151	48.4741	48.5301	48.586	48.6396	48.6925	48.7436	48.7947	48.8433	48.8906	48.9379	48.9843	49.0299	49.0747	49.1151	49.1554	49.1958	49.2371	49.2789	49.3152	49.3509	49.3867	49.4224	49.4582	49.4939	49.5297	49.5613	49.5919
865	46.3576	46.5098	46.6579	46.7994	46.9351	47.0679	47.1948	47.3213	47.439	47.5549	47.6708	47.7462	47.8216	47.8969	47.9654	48.0335	48.1017	48.1663	48.2306	48.2949	48.3549	48.4139	48.4728	48.5288	48.5847	48.6384	48.6913	48.7424	48.7935	48.842	48.8893	48.9366	48.983	49.0287	49.0734	49.1138	49.1542	49.1946	49.2359	49.2777	49.314	49.3497	49.3855	49.4212	49.457	49.4927	49.5285	49.5601	49.5907
866	46.3564	46.5086	46.6567	46.7982	46.9339	47.0667	47.1936	47.32	47.4377	47.5536	47.6695	47.7449	47.8203	47.8957	47.9641	48.0323	48.1005	48.1651	48.2293	48.2936	48.3536	48.4126	48.4716	48.5275	48.5834	48.6371	48.69	48.7411	48.7922	48.8407	48.8881	48.9354	48.9818	49.0274	49.0722	49.1126	49.153	49.1934	49.2347	49.2765	49.3128	49.3485	49.3843	49.42	49.4558	49.4915	49.5273	49.5589	49.5896
867	46.3553	46.5074	46.6555	46.7969	46.9327	47.0655	47.1923	47.3188	47.4365	47.5524	47.6683	47.7436	47.819	47.8944	47.9628	48.031	48.0992	48.1638	48.2281	48.2923	48.3523	48.4113	48.4703	48.5262	48.5822	48.6358	48.6887	48.7398	48.7909	48.8395	48.8868	48.9341	48.9805	49.0262	49.0709	49.1113	49.1517	49.1921	49.2335	49.2752	49.3116	49.3473	49.3831	49.4188	49.4546	49.4904	49.5261	49.5578	49.5884
868	46.3541	46.5062	46.6543	46.7957	46.9314	47.0643	47.1911	47.3175	47.4352	47.5511	47.667	47.7424	47.8178	47.8931	47.9616	48.0297	48.0979	48.1625	48.2268	48.2911	48.351	48.41	48.469	48.525	48.5809	48.6346	48.6875	48.7386	48.7897	48.8382	48.8855	48.9329	48.9793	49.0249	49.0697	49.1101	49.1505	49.1909	49.2322	49.274	49.3104	49.3461	49.3819	49.4177	49.4534	49.4892	49.525	49.5566	49.5873
869	46.3529	46.505	46.6531	46.7945	46.9302	47.063	47.1899	47.3163	47.434	47.5498	47.6657	47.7411	47.8165	47.8919	47.9603	48.0284	48.0966	48.1612	48.2255	48.2898	48.3498	48.4087	48.4677	48.5237	48.5796	48.6333	48.6862	48.7373	48.7884	48.837	48.8843	48.9316	48.978	49.0237	49.0684	49.1089	49.1493	49.1897	49.231	49.2728	49.3091	49.3449	49.3807	49.4165	49.4522	49.488	49.5238	49.5554	49.5861
870	46.3517	46.5038	46.6519	46.7933	46.929	47.0618	47.1886	47.3151	47.4327	47.5486	47.6645	47.7398	47.8152	47.8906	47.959	48.0272	48.0953	48.1599	48.2242	48.2885	48.3485	48.4075	48.4665	48.5224	48.5783	48.632	48.6849	48.736	48.7871	48.8357	48.883	48.9304	48.9768	49.0224	49.0672	49.1076	49.148	49.1885	49.2298	49.2716	49.3079	49.3437	49.3795	49.4153	49.451	49.4868	49.5226	49.5543	49.5849
871	46.3505	46.5026	46.6507	46.7921	46.9278	47.0606	47.1874	47.3138	47.4315	47.5473	47.6632	47.7386	47.8139	47.8893	47.9578	48.0259	48.0941	48.1587	48.223	48.2872	48.3472	48.4062	48.4652	48.5211	48.5771	48.6307	48.6836	48.7348	48.7859	48.8344	48.8818	48.9291	48.9755	49.0212	49.066	49.1064	49.1468	49.1872	49.2286	49.2704	49.3067	49.3425	49.3783	49.4141	49.4499	49.4856	49.5214	49.5531	49.5838
872	46.3493	46.5014	46.6495	46.7909	46.9265	47.0593	47.1861	47.3126	47.4302	47.5461	47.6619	47.7373	47.8127	47.888	47.9565	48.0246	48.0928	48.1574	48.2217	48.286	48.3459	48.4049	48.4639	48.5199	48.5758	48.6295	48.6824	48.7335	48.7846	48.8332	48.8805	48.9279	48.9743	49.0199	49.0647	49.1051	49.1456	49.186	49.2274	49.2692	49.3055	49.3413	49.3771	49.4129	49.4487	49.4845	49.5202	49.5519	49.5826
873	46.3481	46.5002	46.6483	46.7897	46.9253	47.0581	47.1849	47.3113	47.429	47.5448	47.6607	47.736	47.8114	47.8868	47.9552	48.0233	48.0915	48.1561	48.2204	48.2847	48.3447	48.4036	48.4626	48.5186	48.5745	48.6282	48.6811	48.7322	48.7834	48.8319	48.8793	48.9266	48.973	49.0187	49.0635	49.1039	49.1443	49.1848	49.2261	49.2679	49.3043	49.3401	49.3759	49.4117	49.4475	49.4833	49.5191	49.5507	49.5814
874	46.347	46.499	46.6471	46.7884	46.9241	47.0569	47.1837	47.3101	47.4277	47.5436	47.6594	47.7348	47.8101	47.8855	47.9539	48.0221	48.0902	48.1548	48.2191	48.2834	48.3434	48.4024	48.4614	48.5173	48.5733	48.6269	48.6798	48.731	48.7821	48.8306	48.878	48.9253	48.9718	49.0174	49.0622	49.1027	49.1431	49.1836	49.2249	49.2667	49.3031	49.3389	49.3747	49.4105	49.4463	49.4821	49.5179	49.5496	49.5803
875	46.3458	46.4978	46.6459	46.7872	46.9229	47.0556	47.1824	47.3088	47.4264	47.5423	47.6582	47.7335	47.8089	47.8842	47.9527	48.0208	48.089	48.1536	48.2178	48.2821	48.3421	48.4011	48.4601	48.516	48.572	48.6257	48.6786	48.7297	48.7808	48.8294	48.8767	48.9241	48.9705	49.0162	49.061	49.1014	49.1419	49.1823	49.2237	49.2655	49.3019	49.3377	49.3735	49.4093	49.4451	49.4809	49.5167	49.5484	49.5791
876	46.3446	46.4966	46.6447	46.786	46.9217	47.0544	47.1812	47.3076	47.4252	47.541	47.6569	47.7322	47.8076	47.883	47.9514	48.0195	48.0877	48.1523	48.2166	48.2808	48.3408	48.3998	48.4588	48.5148	48.5707	48.6244	48.6773	48.7284	48.7796	48.8281	48.8755	48.9228	48.9693	49.015	49.0597	49.1002	49.1406	49.1811	49.2225	49.2643	49.3007	49.3365	49.3723	49.4081	49.4439	49.4797	49.5155	49.5472	49.578
877	46.3434	46.4954	46.6434	46.7848	46.9204	47.0532	47.18	47.3063	47.4239	47.5398	47.6556	47.731	47.8063	47.8817	47.9501	48.0182	48.0864	48.151	48.2153	48.2796	48.3395	48.3985	48.4575	48.5135	48.5694	48.6231	48.676	48.7272	48.7783	48.8269	48.8742	48.9216	48.968	49.0137	49.0585	49.099	49.1394	49.1799	49.2212	49.2631	49.2994	49.3353	49.3711	49.4069	49.4427	49.4785	49.5144	49.5461	49.5768
878	46.3422	46.4942	46.6422	46.7836	46.9192	47.052	47.1787	47.3051	47.4227	47.5385	47.6544	47.7297	47.8051	47.8804	47.9488	48.017	48.0851	48.1497	48.214	48.2783	48.3383	48.3973	48.4563	48.5122	48.5682	48.6218	48.6748	48.7259	48.777	48.8256	48.873	48.9203	48.9668	49.0125	49.0573	49.0977	49.1382	49.1786	49.22	49.2619	49.2982	49.3341	49.3699	49.4057	49.4415	49.4774	49.5132	49.5449	49.5756
879	46.341	46.493	46.641	46.7824	46.918	47.0507	47.1775	47.3039	47.4214	47.5373	47.6531	47.7285	47.8038	47.8791	47.9476	48.0157	48.0839	48.1485	48.2127	48.277	48.337	48.396	48.455	48.5109	48.5669	48.6206	48.6735	48.7246	48.7758	48.8243	48.8717	48.9191	48.9655	49.0112	49.056	49.0965	49.1369	49.1774	49.2188	49.2606	49.297	49.3329	49.3687	49.4045	49.4404	49.4762	49.512	49.5437	49.5745
880	46.3398	46.4919	46.6398	46.7812	46.9168	47.0495	47.1762	47.3026	47.4202	47.536	47.6518	47.7272	47.8025	47.8779	47.9463	48.0144	48.0826	48.1472	48.2115	48.2757	48.3357	48.3947	48.4537	48.5097	48.5656	48.6193	48.6722	48.7234	48.7745	48.8231	48.8704	48.9178	48.9643	49.01	49.0548	49.0952	49.1357	49.1762	49.2176	49.2594	49.2958	49.3316	49.3675	49.4033	49.4392	49.475	49.5108	49.5426	49.5733
881	46.3387	46.4907	46.6386	46.7799	46.9155	47.0483	47.175	47.3014	47.4189	47.5348	47.6506	47.7259	47.8013	47.8766	47.945	48.0131	48.0813	48.1459	48.2102	48.2745	48.3344	48.3934	48.4524	48.5084	48.5643	48.618	48.6709	48.7221	48.7732	48.8218	48.8692	48.9166	48.963	49.0087	49.0535	49.094	49.1345	49.175	49.2163	49.2582	49.2946	49.3304	49.3663	49.4021	49.438	49.4738	49.5097	49.5414	49.5722
882	46.3375	46.4895	46.6374	46.7787	46.9143	47.047	47.1738	47.3001	47.4177	47.5335	47.6493	47.7247	47.8	47.8753	47.9437	48.0119	48.08	48.1446	48.2089	48.2732	48.3332	48.3921	48.4512	48.5071	48.5631	48.6168	48.6697	48.7208	48.772	48.8206	48.8679	48.9153	48.9618	49.0075	49.0523	49.0928	49.1332	49.1737	49.2151	49.257	49.2934	49.3292	49.3651	49.4009	49.4368	49.4726	49.5085	49.5402	49.571
883	46.3363	46.4883	46.6362	46.7775	46.9131	47.0458	47.1725	47.2989	47.4164	47.5323	47.6481	47.7234	47.7987	47.8741	47.9425	48.0106	48.0788	48.1433	48.2076	48.2719	48.3319	48.3909	48.4499	48.5058	48.5618	48.6155	48.6684	48.7196	48.7707	48.8193	48.8667	48.9141	48.9605	49.0062	49.051	49.0915	49.132	49.1725	49.2139	49.2558	49.2922	49.328	49.3639	49.3997	49.4356	49.4715	49.5073	49.5391	49.5698
884	46.3351	46.4871	46.635	46.7763	46.9119	47.0446	47.1713	47.2976	47.4152	47.531	47.6468	47.7221	47.7975	47.8728	47.9412	48.0093	48.0775	48.1421	48.2063	48.2706	48.3306	48.3896	48.4486	48.5046	48.5605	48.6142	48.6671	48.7183	48.7694	48.818	48.8654	48.9128	48.9593	49.005	49.0498	49.0903	49.1308	49.1713	49.2127	49.2545	49.291	49.3268	49.3627	49.3985	49.4344	49.4703	49.5061	49.5379	49.5687
885	46.3339	46.4859	46.6338	46.7751	46.9107	47.0433	47.1701	47.2964	47.4139	47.5297	47.6455	47.7209	47.7962	47.8715	47.9399	48.008	48.0762	48.1408	48.2051	48.2693	48.3293	48.3883	48.4473	48.5033	48.5592	48.6129	48.6659	48.717	48.7682	48.8168	48.8642	48.9115	48.958	49.0037	49.0486	49.0891	49.1295	49.17	49.2115	49.2533	49.2897	49.3256	49.3615	49.3974	49.4332	49.4691	49.505	49.5367	49.5675
886	46.3327	46.4847	46.6326	46.7739	46.9094	47.0421	47.1688	47.2951	47.4127	47.5285	47.6443	47.7196	47.7949	47.8702	47.9387	48.0068	48.0749	48.1395	48.2038	48.2681	48.328	48.387	48.446	48.502	48.558	48.6117	48.6646	48.7158	48.7669	48.8155	48.8629	48.9103	48.9568	49.0025	49.0473	49.0878	49.1283	49.1688	49.2102	49.2521	49.2885	49.3244	49.3603	49.3962	49.432	49.4679	49.5038	49.5356	49.5664
887	46.3315	46.4835	46.6314	46.7727	46.9082	47.0409	47.1676	47.2939	47.4114	47.5272	47.643	47.7183	47.7937	47.869	47.9374	48.0055	48.0736	48.1382	48.2025	48.2668	48.3268	48.3858	48.4448	48.5007	48.5567	48.6104	48.6633	48.7145	48.7656	48.8143	48.8616	48.909	48.9555	49.0012	49.0461	49.0866	49.1271	49.1676	49.209	49.2509	49.2873	49.3232	49.3591	49.395	49.4308	49.4667	49.5026	49.5344	49.5652
888	46.3304	46.4823	46.6302	46.7714	46.907	47.0397	47.1663	47.2927	47.4102	47.526	47.6417	47.7171	47.7924	47.8677	47.9361	48.0042	48.0724	48.137	48.2012	48.2655	48.3255	48.3845	48.4435	48.4995	48.5554	48.6091	48.6621	48.7132	48.7644	48.813	48.8604	48.9078	48.9543	49	49.0448	49.0853	49.1259	49.1664	49.2078	49.2497	49.2861	49.322	49.3579	49.3938	49.4297	49.4656	49.5014	49.5332	49.564
889	46.3292	46.4811	46.629	46.7702	46.9058	47.0384	47.1651	47.2914	47.4089	47.5247	47.6405	47.7158	47.7911	47.8664	47.9348	48.0029	48.0711	48.1357	48.2	48.2642	48.3242	48.3832	48.4422	48.4982	48.5541	48.6078	48.6608	48.712	48.7631	48.8117	48.8591	48.9065	48.953	48.9987	49.0436	49.0841	49.1246	49.1651	49.2066	49.2485	49.2849	49.3208	49.3567	49.3926	49.4285	49.4644	49.5003	49.5321	49.5629
890	46.328	46.4799	46.6278	46.769	46.9045	47.0372	47.1639	47.2902	47.4077	47.5235	47.6392	47.7145	47.7898	47.8652	47.9336	48.0017	48.0698	48.1344	48.1987	48.263	48.3229	48.3819	48.4409	48.4969	48.5529	48.6066	48.6595	48.7107	48.7619	48.8105	48.8579	48.9053	48.9518	48.9975	49.0423	49.0829	49.1234	49.1639	49.2053	49.2472	49.2837	49.3196	49.3555	49.3914	49.4273	49.4632	49.4991	49.5309	49.5617
891	46.3268	46.4787	46.6266	46.7678	46.9033	47.036	47.1626	47.2889	47.4064	47.5222	47.638	47.7133	47.7886	47.8639	47.9323	48.0004	48.0685	48.1331	48.1974	48.2617	48.3217	48.3807	48.4397	48.4956	48.5516	48.6053	48.6583	48.7094	48.7606	48.8092	48.8566	48.904	48.9505	48.9962	49.0411	49.0816	49.1222	49.1627	49.2041	49.246	49.2825	49.3184	49.3543	49.3902	49.4261	49.462	49.4979	49.5297	49.5606
892	46.3256	46.4775	46.6254	46.7666	46.9021	47.0347	47.1614	47.2877	47.4052	47.5209	47.6367	47.712	47.7873	47.8626	47.931	47.9991	48.0673	48.1319	48.1961	48.2604	48.3204	48.3794	48.4384	48.4944	48.5503	48.604	48.657	48.7082	48.7593	48.8079	48.8554	48.9028	48.9493	48.995	49.0399	49.0804	49.1209	49.1614	49.2029	49.2448	49.2813	49.3172	49.3531	49.389	49.4249	49.4608	49.4967	49.5285	49.5594
893	46.3244	46.4763	46.6242	46.7654	46.9009	47.0335	47.1602	47.2864	47.4039	47.5197	47.6354	47.7107	47.786	47.8613	47.9297	47.9978	48.066	48.1306	48.1948	48.2591	48.3191	48.3781	48.4371	48.4931	48.5491	48.6028	48.6557	48.7069	48.7581	48.8067	48.8541	48.9015	48.948	48.9938	49.0386	49.0792	49.1197	49.1602	49.2017	49.2436	49.28	49.316	49.3519	49.3878	49.4237	49.4596	49.4956	49.5274	49.5582
894	46.3233	46.4751	46.623	46.7642	46.8997	47.0323	47.1589	47.2852	47.4027	47.5184	47.6342	47.7095	47.7848	47.8601	47.9285	47.9966	48.0647	48.1293	48.1936	48.2578	48.3178	48.3768	48.4358	48.4918	48.5478	48.6015	48.6544	48.7056	48.7568	48.8054	48.8528	48.9003	48.9468	48.9925	49.0374	49.0779	49.1185	49.159	49.2004	49.2424	49.2788	49.3148	49.3507	49.3866	49.4225	49.4585	49.4944	49.5262	49.5571
895	46.3221	46.4739	46.6218	46.763	46.8984	47.031	47.1577	47.2839	47.4014	47.5172	47.6329	47.7082	47.7835	47.8588	47.9272	47.9953	48.0634	48.128	48.1923	48.2566	48.3165	48.3755	48.4346	48.4905	48.5465	48.6002	48.6532	48.7044	48.7555	48.8042	48.8516	48.899	48.9455	48.9913	49.0361	49.0767	49.1172	49.1578	49.1992	49.2411	49.2776	49.3136	49.3495	49.3854	49.4213	49.4573	49.4932	49.525	49.5559
896	46.3209	46.4727	46.6206	46.7617	46.8972	47.0298	47.1564	47.2827	47.4002	47.5159	47.6316	47.7069	47.7822	47.8575	47.9259	47.994	48.0622	48.1267	48.191	48.2553	48.3153	48.3743	48.4333	48.4893	48.5452	48.5989	48.6519	48.7031	48.7543	48.8029	48.8503	48.8977	48.9443	48.99	49.0349	49.0754	49.116	49.1565	49.198	49.2399	49.2764	49.3123	49.3483	49.3842	49.4202	49.4561	49.492	49.5239	49.5547
897	46.3197	46.4715	46.6193	46.7605	46.896	47.0286	47.1552	47.2815	47.3989	47.5147	47.6304	47.7057	47.781	47.8563	47.9247	47.9927	48.0609	48.1255	48.1897	48.254	48.314	48.373	48.432	48.488	48.544	48.5977	48.6506	48.7018	48.753	48.8016	48.8491	48.8965	48.943	48.9888	49.0336	49.0742	49.1148	49.1553	49.1968	49.2387	49.2752	49.3111	49.3471	49.383	49.419	49.4549	49.4909	49.5227	49.5536
898	46.3185	46.4703	46.6181	46.7593	46.8948	47.0273	47.154	47.2802	47.3977	47.5134	47.6291	47.7044	47.7797	47.855	47.9234	47.9915	48.0596	48.1242	48.1885	48.2527	48.3127	48.3717	48.4307	48.4867	48.5427	48.5964	48.6494	48.7006	48.7517	48.8004	48.8478	48.8952	48.9418	48.9875	49.0324	49.073	49.1135	49.1541	49.1956	49.2375	49.274	49.3099	49.3459	49.3818	49.4178	49.4537	49.4897	49.5215	49.5524
899	46.3173	46.4691	46.6169	46.7581	46.8935	47.0261	47.1527	47.279	47.3964	47.5121	47.6279	47.7031	47.7784	47.8537	47.9221	47.9902	48.0583	48.1229	48.1872	48.2515	48.3114	48.3704	48.4295	48.4854	48.5414	48.5951	48.6481	48.6993	48.7505	48.7991	48.8465	48.894	48.9405	48.9863	49.0312	49.0717	49.1123	49.1529	49.1943	49.2363	49.2728	49.3087	49.3447	49.3806	49.4166	49.4526	49.4885	49.5204	49.5513
900	46.3161	46.4679	46.6157	46.7569	46.8923	47.0249	47.1515	47.2777	47.3952	47.5109	47.6266	47.7019	47.7772	47.8525	47.9208	47.9889	48.0571	48.1216	48.1859	48.2502	48.3102	48.3692	48.4282	48.4842	48.5401	48.5939	48.6468	48.698	48.7492	48.7979	48.8453	48.8927	48.9393	48.985	49.0299	49.0705	49.1111	49.1516	49.1931	49.2351	49.2716	49.3075	49.3435	49.3794	49.4154	49.4514	49.4873	49.5192	49.5501
901	46.315	46.4668	46.6145	46.7557	46.8911	47.0237	47.1503	47.2765	47.3939	47.5096	47.6253	47.7006	47.7759	47.8512	47.9196	47.9876	48.0558	48.1204	48.1846	48.2489	48.3089	48.3679	48.4269	48.4829	48.5389	48.5926	48.6456	48.6968	48.7479	48.7966	48.844	48.8915	48.938	48.9838	49.0287	49.0692	49.1098	49.1504	49.1919	49.2338	49.2704	49.3063	49.3423	49.3783	49.4142	49.4502	49.4862	49.518	49.5489
902	46.3138	46.4656	46.6133	46.7545	46.8899	47.0224	47.149	47.2752	47.3927	47.5084	47.6241	47.6994	47.7746	47.8499	47.9183	47.9864	48.0545	48.1191	48.1833	48.2476	48.3076	48.3666	48.4256	48.4816	48.5376	48.5913	48.6443	48.6955	48.7467	48.7953	48.8428	48.8902	48.9368	48.9825	49.0274	49.068	49.1086	49.1492	49.1907	49.2326	49.2691	49.3051	49.3411	49.3771	49.413	49.449	49.485	49.5169	49.5478
903	46.3126	46.4644	46.6121	46.7532	46.8887	47.0212	47.1478	47.274	47.3914	47.5071	47.6228	47.6981	47.7734	47.8486	47.917	47.9851	48.0532	48.1178	48.1821	48.2463	48.3063	48.3653	48.4243	48.4803	48.5363	48.59	48.643	48.6942	48.7454	48.7941	48.8415	48.889	48.9355	48.9813	49.0262	49.0668	49.1074	49.1479	49.1894	49.2314	49.2679	49.3039	49.3399	49.3759	49.4118	49.4478	49.4838	49.5157	49.5466
904	46.3114	46.4632	46.6109	46.752	46.8874	47.02	47.1465	47.2727	47.3902	47.5059	47.6215	47.6968	47.7721	47.8474	47.9157	47.9838	48.0519	48.1165	48.1808	48.2451	48.305	48.364	48.4231	48.4791	48.535	48.5888	48.6417	48.6929	48.7442	48.7928	48.8403	48.8877	48.9343	48.98	49.0249	49.0655	49.1061	49.1467	49.1882	49.2302	49.2667	49.3027	49.3387	49.3747	49.4107	49.4466	49.4826	49.5145	49.5455
905	46.3102	46.462	46.6097	46.7508	46.8862	47.0187	47.1453	47.2715	47.3889	47.5046	47.6203	47.6956	47.7708	47.8461	47.9145	47.9825	48.0507	48.1152	48.1795	48.2438	48.3038	48.3628	48.4218	48.4778	48.5338	48.5875	48.6405	48.6917	48.7429	48.7915	48.839	48.8865	48.933	48.9788	49.0237	49.0643	49.1049	49.1455	49.187	49.229	49.2655	49.3015	49.3375	49.3735	49.4095	49.4455	49.4815	49.5134	49.5443
906	46.309	46.4608	46.6085	46.7496	46.885	47.0175	47.1441	47.2703	47.3877	47.5034	47.619	47.6943	47.7696	47.8448	47.9132	47.9813	48.0494	48.114	48.1782	48.2425	48.3025	48.3615	48.4205	48.4765	48.5325	48.5862	48.6392	48.6904	48.7416	48.7903	48.8377	48.8852	48.9317	48.9775	49.0225	49.0631	49.1037	49.1443	49.1858	49.2277	49.2643	49.3003	49.3363	49.3723	49.4083	49.4443	49.4803	49.5122	49.5431
907	46.3078	46.4596	46.6073	46.7484	46.8838	47.0163	47.1428	47.269	47.3864	47.5021	47.6178	47.693	47.7683	47.8436	47.9119	47.98	48.0481	48.1127	48.177	48.2412	48.3012	48.3602	48.4192	48.4752	48.5312	48.585	48.6379	48.6891	48.7404	48.789	48.8365	48.8839	48.9305	48.9763	49.0212	49.0618	49.1024	49.143	49.1845	49.2265	49.2631	49.2991	49.3351	49.3711	49.4071	49.4431	49.4791	49.511	49.542
908	46.3067	46.4584	46.6061	46.7472	46.8825	47.015	47.1416	47.2678	47.3852	47.5008	47.6165	47.6918	47.767	47.8423	47.9106	47.9787	48.0468	48.1114	48.1757	48.2399	48.2999	48.3589	48.418	48.474	48.5299	48.5837	48.6367	48.6879	48.7391	48.7878	48.8352	48.8827	48.9292	48.9751	49.02	49.0606	49.1012	49.1418	49.1833	49.2253	49.2619	49.2979	49.3339	49.3699	49.4059	49.4419	49.4779	49.5099	49.5408
909	46.3055	46.4572	46.6049	46.746	46.8813	47.0138	47.1404	47.2665	47.3839	47.4996	47.6152	47.6905	47.7658	47.841	47.9094	47.9774	48.0456	48.1101	48.1744	48.2387	48.2987	48.3577	48.4167	48.4727	48.5287	48.5824	48.6354	48.6866	48.7378	48.7865	48.834	48.8814	48.928	48.9738	49.0187	49.0593	49.1	49.1406	49.1821	49.2241	49.2607	49.2967	49.3327	49.3687	49.4047	49.4407	49.4768	49.5087	49.5397
910	46.3043	46.456	46.6037	46.7447	46.8801	47.0126	47.1391	47.2653	47.3827	47.4983	47.614	47.6892	47.7645	47.8397	47.9081	47.9762	48.0443	48.1089	48.1731	48.2374	48.2974	48.3564	48.4154	48.4714	48.5274	48.5811	48.6341	48.6853	48.7366	48.7852	48.8327	48.8802	48.9267	48.9726	49.0175	49.0581	49.0987	49.1393	49.1809	49.2229	49.2594	49.2955	49.3315	49.3675	49.4035	49.4396	49.4756	49.5075	49.5385
911	46.3031	46.4548	46.6025	46.7435	46.8789	47.0114	47.1379	47.264	47.3814	47.4971	47.6127	47.688	47.7632	47.8385	47.9068	47.9749	48.043	48.1076	48.1719	48.2361	48.2961	48.3551	48.4141	48.4701	48.5261	48.5799	48.6329	48.6841	48.7353	48.784	48.8315	48.8789	48.9255	48.9713	49.0162	49.0569	49.0975	49.1381	49.1797	49.2217	49.2582	49.2943	49.3303	49.3663	49.4023	49.4384	49.4744	49.5063	49.5373
912	46.3019	46.4536	46.6013	46.7423	46.8777	47.0101	47.1366	47.2628	47.3802	47.4958	47.6114	47.6867	47.7619	47.8372	47.9056	47.9736	48.0417	48.1063	48.1706	48.2348	48.2948	48.3538	48.4129	48.4689	48.5249	48.5786	48.6316	48.6828	48.734	48.7827	48.8302	48.8777	48.9242	48.9701	49.015	49.0556	49.0963	49.1369	49.1784	49.2204	49.257	49.2931	49.3291	49.3651	49.4012	49.4372	49.4732	49.5052	49.5362
913	46.3007	46.4524	46.6001	46.7411	46.8764	47.0089	47.1354	47.2615	47.3789	47.4946	47.6102	47.6854	47.7607	47.8359	47.9043	47.9723	48.0405	48.105	48.1693	48.2336	48.2935	48.3526	48.4116	48.4676	48.5236	48.5773	48.6303	48.6815	48.7328	48.7815	48.8289	48.8764	48.923	48.9688	49.0138	49.0544	49.095	49.1357	49.1772	49.2192	49.2558	49.2918	49.3279	49.3639	49.4	49.436	49.472	49.504	49.535
914	46.2995	46.4512	46.5989	46.7399	46.8752	47.0077	47.1342	47.2603	47.3777	47.4933	47.6089	47.6842	47.7594	47.8347	47.903	47.9711	48.0392	48.1038	48.168	48.2323	48.2923	48.3513	48.4103	48.4663	48.5223	48.5761	48.629	48.6803	48.7315	48.7802	48.8277	48.8752	48.9217	48.9676	49.0125	49.0532	49.0938	49.1344	49.176	49.218	49.2546	49.2906	49.3267	49.3627	49.3988	49.4348	49.4709	49.5028	49.5339
915	46.2984	46.45	46.5977	46.7387	46.874	47.0064	47.1329	47.2591	47.3764	47.492	47.6077	47.6829	47.7581	47.8334	47.9017	47.9698	48.0379	48.1025	48.1667	48.231	48.291	48.35	48.409	48.465	48.521	48.5748	48.6278	48.679	48.7302	48.7789	48.8264	48.8739	48.9205	48.9663	49.0113	49.0519	49.0926	49.1332	49.1748	49.2168	49.2534	49.2894	49.3255	49.3615	49.3976	49.4336	49.4697	49.5017	49.5327
916	46.2972	46.4488	46.5965	46.7375	46.8728	47.0052	47.1317	47.2578	47.3752	47.4908	47.6064	47.6816	47.7569	47.8321	47.9005	47.9685	48.0366	48.1012	48.1655	48.2297	48.2897	48.3487	48.4078	48.4638	48.5198	48.5735	48.6265	48.6777	48.729	48.7777	48.8252	48.8727	48.9192	48.9651	49.01	49.0507	49.0913	49.132	49.1735	49.2156	49.2522	49.2882	49.3243	49.3603	49.3964	49.4325	49.4685	49.5005	49.5315
917	46.296	46.4476	46.5952	46.7362	46.8715	47.004	47.1305	47.2566	47.3739	47.4895	47.6051	47.6804	47.7556	47.8308	47.8992	47.9672	48.0354	48.0999	48.1642	48.2284	48.2884	48.3474	48.4065	48.4625	48.5185	48.5722	48.6252	48.6765	48.7277	48.7764	48.8239	48.8714	48.918	48.9638	49.0088	49.0494	49.0901	49.1307	49.1723	49.2143	49.251	49.287	49.3231	49.3592	49.3952	49.4313	49.4673	49.4993	49.5304
918	46.2948	46.4464	46.594	46.735	46.8703	47.0027	47.1292	47.2553	47.3727	47.4883	47.6039	47.6791	47.7543	47.8296	47.8979	47.966	48.0341	48.0986	48.1629	48.2272	48.2872	48.3462	48.4052	48.4612	48.5172	48.571	48.624	48.6752	48.7264	48.7751	48.8226	48.8701	48.9167	48.9626	49.0075	49.0482	49.0889	49.1295	49.1711	49.2131	49.2497	49.2858	49.3219	49.358	49.394	49.4301	49.4662	49.4982	49.5292
919	46.2936	46.4452	46.5928	46.7338	46.8691	47.0015	47.128	47.2541	47.3714	47.487	47.6026	47.6778	47.7531	47.8283	47.8966	47.9647	48.0328	48.0974	48.1616	48.2259	48.2859	48.3449	48.4039	48.4599	48.5159	48.5697	48.6227	48.6739	48.7252	48.7739	48.8214	48.8689	48.9155	48.9613	49.0063	49.047	49.0876	49.1283	49.1699	49.2119	49.2485	49.2846	49.3207	49.3568	49.3928	49.4289	49.465	49.497	49.528
920	46.2924	46.444	46.5916	46.7326	46.8679	47.0003	47.1267	47.2528	47.3702	47.4858	47.6014	47.6766	47.7518	47.827	47.8954	47.9634	48.0315	48.0961	48.1604	48.2246	48.2846	48.3436	48.4026	48.4587	48.5147	48.5684	48.6214	48.6727	48.7239	48.7726	48.8201	48.8676	48.9142	48.9601	49.0051	49.0457	49.0864	49.1271	49.1686	49.2107	49.2473	49.2834	49.3195	49.3556	49.3917	49.4277	49.4638	49.4958	49.5269
921	46.2912	46.4428	46.5904	46.7314	46.8667	46.9991	47.1255	47.2516	47.3689	47.4845	47.6001	47.6753	47.7505	47.8258	47.8941	47.9621	48.0302	48.0948	48.1591	48.2233	48.2833	48.3423	48.4014	48.4574	48.5134	48.5672	48.6202	48.6714	48.7227	48.7714	48.8189	48.8664	48.913	48.9588	49.0038	49.0445	49.0852	49.1258	49.1674	49.2095	49.2461	49.2822	49.3183	49.3544	49.3905	49.4266	49.4626	49.4947	49.5257
922	46.2901	46.4416	46.5892	46.7302	46.8654	46.9978	47.1243	47.2503	47.3677	47.4833	47.5988	47.674	47.7493	47.8245	47.8928	47.9609	48.029	48.0935	48.1578	48.2221	48.282	48.3411	48.4001	48.4561	48.5121	48.5659	48.6189	48.6701	48.7214	48.7701	48.8176	48.8651	48.9117	48.9576	49.0026	49.0433	49.0839	49.1246	49.1662	49.2083	49.2449	49.281	49.3171	49.3532	49.3893	49.4254	49.4615	49.4935	49.5246
923	46.2889	46.4405	46.588	46.729	46.8642	46.9966	47.123	47.2491	47.3664	47.482	47.5976	47.6728	47.748	47.8232	47.8916	47.9596	48.0277	48.0923	48.1565	48.2208	48.2808	48.3398	48.3988	48.4548	48.5108	48.5646	48.6176	48.6689	48.7201	48.7688	48.8164	48.8639	48.9105	48.9563	49.0013	49.042	49.0827	49.1234	49.165	49.207	49.2437	49.2798	49.3159	49.352	49.3881	49.4242	49.4603	49.4923	49.5234
924	46.2877	46.4393	46.5868	46.7277	46.863	46.9954	47.1218	47.2479	47.3652	47.4807	47.5963	47.6715	47.7467	47.8219	47.8903	47.9583	48.0264	48.091	48.1552	48.2195	48.2795	48.3385	48.3975	48.4536	48.5096	48.5633	48.6164	48.6676	48.7189	48.7676	48.8151	48.8626	48.9092	48.9551	49.0001	49.0408	49.0815	49.1221	49.1638	49.2058	49.2425	49.2786	49.3147	49.3508	49.3869	49.423	49.4591	49.4912	49.5222
925	46.2865	46.4381	46.5856	46.7265	46.8618	46.9941	47.1206	47.2466	47.3639	47.4795	47.595	47.6702	47.7455	47.8207	47.889	47.957	48.0251	48.0897	48.154	48.2182	48.2782	48.3372	48.3963	48.4523	48.5083	48.5621	48.6151	48.6663	48.7176	48.7663	48.8138	48.8614	48.908	48.9539	48.9988	49.0395	49.0802	49.1209	49.1625	49.2046	49.2413	49.2774	49.3135	49.3496	49.3857	49.4218	49.4579	49.49	49.5211
926	46.2853	46.4369	46.5844	46.7253	46.8605	46.9929	47.1193	47.2454	47.3627	47.4782	47.5938	47.669	47.7442	47.8194	47.8877	47.9558	48.0239	48.0884	48.1527	48.2169	48.2769	48.3359	48.395	48.451	48.507	48.5608	48.6138	48.6651	48.7163	48.7651	48.8126	48.8601	48.9067	48.9526	48.9976	49.0383	49.079	49.1197	49.1613	49.2034	49.2401	49.2762	49.3123	49.3484	49.3845	49.4206	49.4568	49.4888	49.5199
927	46.2841	46.4357	46.5832	46.7241	46.8593	46.9917	47.1181	47.2441	47.3614	47.477	47.5925	47.6677	47.7429	47.8181	47.8865	47.9545	48.0226	48.0872	48.1514	48.2157	48.2757	48.3347	48.3937	48.4497	48.5057	48.5595	48.6125	48.6638	48.7151	48.7638	48.8113	48.8589	48.9055	48.9514	48.9964	49.0371	49.0778	49.1185	49.1601	49.2022	49.2388	49.275	49.3111	49.3472	49.3833	49.4195	49.4556	49.4877	49.5188
928	46.283	46.4345	46.582	46.7229	46.8581	46.9904	47.1168	47.2429	47.3602	47.4757	47.5913	47.6665	47.7417	47.8169	47.8852	47.9532	48.0213	48.0859	48.1501	48.2144	48.2744	48.3334	48.3924	48.4485	48.5045	48.5582	48.6113	48.6625	48.7138	48.7625	48.8101	48.8576	48.9042	48.9501	48.9951	49.0358	49.0765	49.1172	49.1589	49.2009	49.2376	49.2738	49.3099	49.346	49.3822	49.4183	49.4544	49.4865	49.5176
929	46.2818	46.4333	46.5808	46.7217	46.8569	46.9892	47.1156	47.2416	47.3589	47.4745	47.59	47.6652	47.7404	47.8156	47.8839	47.9519	48.02	48.0846	48.1489	48.2131	48.2731	48.3321	48.3912	48.4472	48.5032	48.557	48.61	48.6613	48.7125	48.7613	48.8088	48.8563	48.903	48.9489	48.9939	49.0346	49.0753	49.116	49.1576	49.1997	49.2364	49.2726	49.3087	49.3448	49.381	49.4171	49.4532	49.4853	49.5164
930	46.2806	46.4321	46.5796	46.7205	46.8557	46.988	47.1144	47.2404	47.3577	47.4732	47.5887	47.6639	47.7391	47.8143	47.8826	47.9507	48.0188	48.0833	48.1476	48.2118	48.2718	48.3308	48.3899	48.4459	48.5019	48.5557	48.6087	48.66	48.7113	48.76	48.8075	48.8551	48.9017	48.9476	48.9926	49.0333	49.0741	49.1148	49.1564	49.1985	49.2352	49.2713	49.3075	49.3436	49.3798	49.4159	49.4521	49.4842	49.5153
931	46.2794	46.4309	46.5784	46.7193	46.8544	46.9868	47.1131	47.2391	47.3564	47.4719	47.5875	47.6627	47.7378	47.813	47.8814	47.9494	48.0175	48.082	48.1463	48.2106	48.2705	48.3296	48.3886	48.4446	48.5007	48.5544	48.6075	48.6587	48.71	48.7587	48.8063	48.8538	48.9005	48.9464	48.9914	49.0321	49.0728	49.1136	49.1552	49.1973	49.234	49.2701	49.3063	49.3424	49.3786	49.4147	49.4509	49.483	49.5141
932	46.2782	46.4297	46.5772	46.718	46.8532	46.9855	47.1119	47.2379	47.3552	47.4707	47.5862	47.6614	47.7366	47.8118	47.8801	47.9481	48.0162	48.0808	48.145	48.2093	48.2693	48.3283	48.3873	48.4434	48.4994	48.5532	48.6062	48.6575	48.7087	48.7575	48.805	48.8526	48.8992	48.9451	48.9901	49.0309	49.0716	49.1123	49.154	49.1961	49.2328	49.2689	49.3051	49.3412	49.3774	49.4136	49.4497	49.4818	49.513
933	46.277	46.4285	46.576	46.7168	46.852	46.9843	47.1107	47.2367	47.3539	47.4694	47.5849	47.6601	47.7353	47.8105	47.8788	47.9468	48.0149	48.0795	48.1437	48.208	48.268	48.327	48.3861	48.4421	48.4981	48.5519	48.6049	48.6562	48.7075	48.7562	48.8038	48.8513	48.898	48.9439	48.9889	49.0296	49.0704	49.1111	49.1527	49.1949	49.2316	49.2677	49.3039	49.3401	49.3762	49.4124	49.4485	49.4806	49.5118
934	46.2758	46.4273	46.5748	46.7156	46.8508	46.9831	47.1094	47.2354	47.3527	47.4682	47.5837	47.6589	47.734	47.8092	47.8775	47.9456	48.0137	48.0782	48.1425	48.2067	48.2667	48.3257	48.3848	48.4408	48.4968	48.5506	48.6037	48.6549	48.7062	48.755	48.8025	48.8501	48.8967	48.9426	48.9877	49.0284	49.0691	49.1099	49.1515	49.1936	49.2304	49.2665	49.3027	49.3389	49.375	49.4112	49.4474	49.4795	49.5106
935	46.2747	46.4261	46.5736	46.7144	46.8495	46.9818	47.1082	47.2342	47.3514	47.4669	47.5824	47.6576	47.7328	47.808	47.8763	47.9443	48.0124	48.0769	48.1412	48.2054	48.2654	48.3245	48.3835	48.4395	48.4956	48.5493	48.6024	48.6537	48.705	48.7537	48.8013	48.8488	48.8955	48.9414	48.9864	49.0272	49.0679	49.1086	49.1503	49.1924	49.2291	49.2653	49.3015	49.3377	49.3738	49.41	49.4462	49.4783	49.5095
936	46.2735	46.4249	46.5724	46.7132	46.8483	46.9806	47.1069	47.2329	47.3502	47.4657	47.5812	47.6563	47.7315	47.8067	47.875	47.943	48.0111	48.0757	48.1399	48.2042	48.2642	48.3232	48.3822	48.4383	48.4943	48.5481	48.6011	48.6524	48.7037	48.7524	48.8	48.8476	48.8942	48.9401	48.9852	49.0259	49.0667	49.1074	49.1491	49.1912	49.2279	49.2641	49.3003	49.3365	49.3726	49.4088	49.445	49.4771	49.5083
937	46.2723	46.4237	46.5711	46.712	46.8471	46.9794	47.1057	47.2317	47.3489	47.4644	47.5799	47.6551	47.7302	47.8054	47.8737	47.9417	48.0098	48.0744	48.1386	48.2029	48.2629	48.3219	48.3809	48.437	48.493	48.5468	48.5998	48.6511	48.7024	48.7512	48.7987	48.8463	48.893	48.9389	48.9839	49.0247	49.0654	49.1062	49.1479	49.19	49.2267	49.2629	49.2991	49.3353	49.3715	49.4076	49.4438	49.476	49.5072
938	46.2711	46.4225	46.5699	46.7108	46.8459	46.9781	47.1045	47.2304	47.3477	47.4631	47.5786	47.6538	47.729	47.8041	47.8725	47.9405	48.0086	48.0731	48.1374	48.2016	48.2616	48.3206	48.3797	48.4357	48.4917	48.5455	48.5986	48.6499	48.7012	48.7499	48.7975	48.8451	48.8917	48.9376	48.9827	49.0234	49.0642	49.105	49.1466	49.1888	49.2255	49.2617	49.2979	49.3341	49.3703	49.4065	49.4427	49.4748	49.506
939	46.2699	46.4213	46.5687	46.7095	46.8447	46.9769	47.1032	47.2292	47.3464	47.4619	47.5774	47.6525	47.7277	47.8029	47.8712	47.9392	48.0073	48.0718	48.1361	48.2003	48.2603	48.3193	48.3784	48.4344	48.4905	48.5443	48.5973	48.6486	48.6999	48.7487	48.7962	48.8438	48.8905	48.9364	48.9814	49.0222	49.063	49.1037	49.1454	49.1875	49.2243	49.2605	49.2967	49.3329	49.3691	49.4053	49.4415	49.4736	49.5048
940	46.2687	46.4201	46.5675	46.7083	46.8434	46.9757	47.102	47.2279	47.3452	47.4606	47.5761	47.6513	47.7264	47.8016	47.8699	47.9379	48.006	48.0706	48.1348	48.1991	48.259	48.3181	48.3771	48.4332	48.4892	48.543	48.596	48.6473	48.6986	48.7474	48.795	48.8425	48.8892	48.9352	48.9802	49.021	49.0617	49.1025	49.1442	49.1863	49.2231	49.2593	49.2955	49.3317	49.3679	49.4041	49.4403	49.4725	49.5037
941	46.2675	46.4189	46.5663	46.7071	46.8422	46.9745	47.1008	47.2267	47.3439	47.4594	47.5748	47.65	47.7252	47.8003	47.8686	47.9366	48.0047	48.0693	48.1335	48.1978	48.2578	48.3168	48.3758	48.4319	48.4879	48.5417	48.5948	48.6461	48.6974	48.7461	48.7937	48.8413	48.888	48.9339	48.979	49.0197	49.0605	49.1013	49.143	49.1851	49.2219	49.2581	49.2943	49.3305	49.3667	49.4029	49.4391	49.4713	49.5025
942	46.2664	46.4177	46.5651	46.7059	46.841	46.9732	47.0995	47.2255	47.3427	47.4581	47.5736	47.6487	47.7239	47.7991	47.8674	47.9354	48.0034	48.068	48.1322	48.1965	48.2565	48.3155	48.3746	48.4306	48.4866	48.5404	48.5935	48.6448	48.6961	48.7449	48.7925	48.84	48.8867	48.9327	48.9777	49.0185	49.0593	49.1	49.1417	49.1839	49.2207	49.2569	49.2931	49.3293	49.3655	49.4017	49.438	49.4701	49.5014
943	46.2652	46.4165	46.5639	46.7047	46.8398	46.972	47.0983	47.2242	47.3414	47.4569	47.5723	47.6475	47.7226	47.7978	47.8661	47.9341	48.0022	48.0667	48.131	48.1952	48.2552	48.3142	48.3733	48.4293	48.4854	48.5392	48.5922	48.6435	48.6948	48.7436	48.7912	48.8388	48.8855	48.9314	48.9765	49.0173	49.058	49.0988	49.1405	49.1827	49.2194	49.2557	49.2919	49.3281	49.3643	49.4006	49.4368	49.469	49.5002
944	46.264	46.4154	46.5627	46.7035	46.8385	46.9708	47.0971	47.223	47.3402	47.4556	47.5711	47.6462	47.7214	47.7965	47.8648	47.9328	48.0009	48.0654	48.1297	48.1939	48.2539	48.313	48.372	48.4281	48.4841	48.5379	48.591	48.6423	48.6936	48.7424	48.7899	48.8375	48.8842	48.9302	48.9752	49.016	49.0568	49.0976	49.1393	49.1815	49.2182	49.2545	49.2907	49.3269	49.3631	49.3994	49.4356	49.4678	49.499
945	46.2628	46.4142	46.5615	46.7023	46.8373	46.9695	47.0958	47.2217	47.3389	47.4544	47.5698	47.6449	47.7201	47.7952	47.8635	47.9315	47.9996	48.0642	48.1284	48.1927	48.2527	48.3117	48.3707	48.4268	48.4828	48.5366	48.5897	48.641	48.6923	48.7411	48.7887	48.8363	48.883	48.9289	48.974	49.0148	49.0556	49.0964	49.1381	49.1802	49.217	49.2533	49.2895	49.3257	49.362	49.3982	49.4344	49.4666	49.4979
946	46.2616	46.413	46.5603	46.701	46.8361	46.9683	47.0946	47.2205	47.3377	47.4531	47.5685	47.6437	47.7188	47.794	47.8623	47.9303	47.9983	48.0629	48.1271	48.1914	48.2514	48.3104	48.3695	48.4255	48.4815	48.5354	48.5884	48.6397	48.691	48.7398	48.7874	48.835	48.8817	48.9277	48.9727	49.0135	49.0543	49.0951	49.1368	49.179	49.2158	49.252	49.2883	49.3245	49.3608	49.397	49.4333	49.4655	49.4967
947	46.2604	46.4118	46.5591	46.6998	46.8349	46.9671	47.0933	47.2192	47.3364	47.4518	47.5673	47.6424	47.7176	47.7927	47.861	47.929	47.9971	48.0616	48.1259	48.1901	48.2501	48.3091	48.3682	48.4242	48.4803	48.5341	48.5872	48.6385	48.6898	48.7386	48.7862	48.8338	48.8805	48.9264	48.9715	49.0123	49.0531	49.0939	49.1356	49.1778	49.2146	49.2508	49.2871	49.3233	49.3596	49.3958	49.4321	49.4643	49.4955
948	46.2592	46.4106	46.5579	46.6986	46.8337	46.9658	47.0921	47.218	47.3352	47.4506	47.566	47.6411	47.7163	47.7914	47.8597	47.9277	47.9958	48.0603	48.1246	48.1888	48.2488	48.3079	48.3669	48.423	48.479	48.5328	48.5859	48.6372	48.6885	48.7373	48.7849	48.8325	48.8792	48.9252	48.9703	49.0111	49.0519	49.0927	49.1344	49.1766	49.2134	49.2496	49.2859	49.3221	49.3584	49.3946	49.4309	49.4631	49.4944
949	46.2581	46.4094	46.5567	46.6974	46.8324	46.9646	47.0909	47.2167	47.3339	47.4493	47.5647	47.6399	47.715	47.7902	47.8585	47.9264	47.9945	48.0591	48.1233	48.1876	48.2475	48.3066	48.3656	48.4217	48.4777	48.5315	48.5846	48.6359	48.6872	48.736	48.7836	48.8313	48.878	48.9239	48.969	49.0098	49.0506	49.0914	49.1332	49.1754	49.2122	49.2484	49.2847	49.3209	49.3572	49.3935	49.4297	49.462	49.4932
950	46.2569	46.4082	46.5555	46.6962	46.8312	46.9634	47.0896	47.2155	47.3327	47.4481	47.5635	47.6386	47.7137	47.7889	47.8572	47.9252	47.9932	48.0578	48.122	48.1863	48.2463	48.3053	48.3644	48.4204	48.4764	48.5303	48.5833	48.6347	48.686	48.7348	48.7824	48.83	48.8767	48.9227	48.9678	49.0086	49.0494	49.0902	49.132	49.1742	49.211	49.2472	49.2835	49.3198	49.356	49.3923	49.4286	49.4608	49.4921
951	46.2557	46.407	46.5543	46.695	46.83	46.9622	47.0884	47.2143	47.3314	47.4468	47.5622	47.6374	47.7125	47.7876	47.8559	47.9239	47.992	48.0565	48.1208	48.185	48.245	48.304	48.3631	48.4191	48.4752	48.529	48.5821	48.6334	48.6847	48.7335	48.7811	48.8287	48.8755	48.9214	48.9665	49.0074	49.0482	49.089	49.1307	49.1729	49.2097	49.246	49.2823	49.3186	49.3548	49.3911	49.4274	49.4596	49.4909
952	46.2545	46.4058	46.5531	46.6938	46.8288	46.9609	47.0872	47.213	47.3302	47.4456	47.561	47.6361	47.7112	47.7863	47.8546	47.9226	47.9907	48.0552	48.1195	48.1837	48.2437	48.3027	48.3618	48.4179	48.4739	48.5277	48.5808	48.6321	48.6835	48.7323	48.7799	48.8275	48.8742	48.9202	48.9653	49.0061	49.0469	49.0878	49.1295	49.1717	49.2085	49.2448	49.2811	49.3174	49.3536	49.3899	49.4262	49.4584	49.4897
953	46.2533	46.4046	46.5519	46.6925	46.8275	46.9597	47.0859	47.2118	47.3289	47.4443	47.5597	47.6348	47.7099	47.7851	47.8534	47.9213	47.9894	48.054	48.1182	48.1824	48.2424	48.3015	48.3605	48.4166	48.4726	48.5265	48.5795	48.6309	48.6822	48.731	48.7786	48.8262	48.873	48.9189	48.964	49.0049	49.0457	49.0865	49.1283	49.1705	49.2073	49.2436	49.2799	49.3162	49.3525	49.3887	49.425	49.4573	49.4886
954	46.2521	46.4034	46.5507	46.6913	46.8263	46.9585	47.0847	47.2105	47.3277	47.443	47.5584	47.6336	47.7087	47.7838	47.8521	47.9201	47.9881	48.0527	48.1169	48.1812	48.2412	48.3002	48.3592	48.4153	48.4714	48.5252	48.5783	48.6296	48.6809	48.7297	48.7774	48.825	48.8717	48.9177	48.9628	49.0036	49.0445	49.0853	49.1271	49.1693	49.2061	49.2424	49.2787	49.315	49.3513	49.3876	49.4238	49.4561	49.4874
955	46.251	46.4022	46.5495	46.6901	46.8251	46.9572	47.0834	47.2093	47.3264	47.4418	47.5572	47.6323	47.7074	47.7825	47.8508	47.9188	47.9869	48.0514	48.1156	48.1799	48.2399	48.2989	48.358	48.414	48.4701	48.5239	48.577	48.6283	48.6797	48.7285	48.7761	48.8237	48.8705	48.9164	48.9616	49.0024	49.0432	49.0841	49.1258	49.1681	49.2049	49.2412	49.2775	49.3138	49.3501	49.3864	49.4227	49.4549	49.4863
956	46.2498	46.401	46.5483	46.6889	46.8239	46.956	47.0822	47.208	47.3252	47.4405	47.5559	47.631	47.7061	47.7813	47.8495	47.9175	47.9856	48.0501	48.1144	48.1786	48.2386	48.2976	48.3567	48.4128	48.4688	48.5226	48.5757	48.6271	48.6784	48.7272	48.7748	48.8225	48.8692	48.9152	48.9603	49.0012	49.042	49.0828	49.1246	49.1668	49.2037	49.24	49.2763	49.3126	49.3489	49.3852	49.4215	49.4538	49.4851
957	46.2486	46.3998	46.547	46.6877	46.8227	46.9548	47.081	47.2068	47.3239	47.4393	47.5546	47.6298	47.7049	47.78	47.8483	47.9162	47.9843	48.0488	48.1131	48.1773	48.2373	48.2964	48.3554	48.4115	48.4675	48.5214	48.5745	48.6258	48.6771	48.726	48.7736	48.8212	48.868	48.914	48.9591	48.9999	49.0408	49.0816	49.1234	49.1656	49.2025	49.2388	49.2751	49.3114	49.3477	49.384	49.4203	49.4526	49.4839
958	46.2475	46.3987	46.5459	46.6866	46.8215	46.9536	47.0798	47.2056	47.3227	47.4381	47.5535	47.6286	47.7037	47.7788	47.8471	47.9151	47.9831	48.0477	48.1119	48.1761	48.2361	48.2952	48.3542	48.4103	48.4663	48.5202	48.5733	48.6246	48.676	48.7248	48.7724	48.82	48.8668	48.9128	48.9579	48.9988	49.0396	49.0805	49.1222	49.1645	49.2013	49.2377	49.274	49.3103	49.3466	49.3829	49.4192	49.4515	49.4828
959	46.2465	46.3977	46.5449	46.6856	46.8205	46.9526	47.0788	47.2046	47.3217	47.4371	47.5524	47.6276	47.7027	47.7778	47.846	47.914	47.9821	48.0466	48.1108	48.1751	48.2351	48.2941	48.3532	48.4092	48.4653	48.5191	48.5722	48.6236	48.6749	48.7237	48.7714	48.819	48.8657	48.9117	48.9569	48.9977	49.0386	49.0794	49.1212	49.1635	49.2003	49.2366	49.273	49.3093	49.3456	49.3819	49.4182	49.4505	49.4819
960	46.2455	46.3968	46.544	46.6846	46.8195	46.9516	47.0778	47.2036	47.3207	47.4361	47.5514	47.6265	47.7016	47.7767	47.845	47.913	47.981	48.0456	48.1098	48.174	48.234	48.2931	48.3521	48.4082	48.4642	48.5181	48.5712	48.6225	48.6739	48.7227	48.7703	48.818	48.8647	48.9107	48.9558	48.9967	49.0376	49.0784	49.1202	49.1624	49.1993	49.2356	49.2719	49.3083	49.3446	49.3809	49.4172	49.4495	49.4809
961	46.2446	46.3958	46.543	46.6836	46.8185	46.9506	47.0768	47.2026	47.3197	47.435	47.5504	47.6255	47.7006	47.7757	47.844	47.9119	47.98	48.0445	48.1088	48.173	48.233	48.292	48.3511	48.4071	48.4632	48.517	48.5701	48.6215	48.6728	48.7216	48.7693	48.8169	48.8637	48.9097	48.9548	48.9957	49.0365	49.0774	49.1192	49.1614	49.1983	49.2346	49.2709	49.3073	49.3436	49.3799	49.4162	49.4485	49.4799
962	46.2436	46.3948	46.542	46.6826	46.8175	46.9496	47.0758	47.2016	47.3187	47.434	47.5493	47.6244	47.6995	47.7746	47.8429	47.9109	47.9789	48.0435	48.1077	48.1719	48.2319	48.291	48.35	48.4061	48.4621	48.516	48.5691	48.6204	48.6718	48.7206	48.7682	48.8159	48.8626	48.9086	48.9538	48.9946	49.0355	49.0764	49.1181	49.1604	49.1973	49.2336	49.2699	49.3062	49.3426	49.3789	49.4152	49.4475	49.4789
963	46.2426	46.3938	46.541	46.6816	46.8165	46.9486	47.0748	47.2006	47.3176	47.433	47.5483	47.6234	47.6985	47.7736	47.8419	47.9098	47.9779	48.0424	48.1067	48.1709	48.2309	48.2899	48.349	48.405	48.4611	48.5149	48.568	48.6194	48.6707	48.7195	48.7672	48.8148	48.8616	48.9076	48.9527	48.9936	49.0345	49.0753	49.1171	49.1594	49.1962	49.2326	49.2689	49.3052	49.3416	49.3779	49.4142	49.4465	49.4779
964	46.2417	46.3929	46.54	46.6806	46.8155	46.9476	47.0738	47.1995	47.3166	47.4319	47.5473	47.6224	47.6975	47.7726	47.8408	47.9088	47.9768	48.0414	48.1056	48.1698	48.2298	48.2889	48.3479	48.404	48.46	48.5139	48.567	48.6183	48.6697	48.7185	48.7661	48.8138	48.8605	48.9066	48.9517	48.9926	49.0334	49.0743	49.1161	49.1583	49.1952	49.2316	49.2679	49.3042	49.3406	49.3769	49.4132	49.4456	49.4769
965	46.2407	46.3919	46.5391	46.6796	46.8145	46.9466	47.0727	47.1985	47.3156	47.4309	47.5463	47.6213	47.6964	47.7715	47.8398	47.9078	47.9758	48.0403	48.1046	48.1688	48.2288	48.2878	48.3469	48.4029	48.459	48.5128	48.5659	48.6173	48.6686	48.7175	48.7651	48.8127	48.8595	48.9055	48.9507	48.9915	49.0324	49.0733	49.1151	49.1573	49.1942	49.2305	49.2669	49.3032	49.3396	49.3759	49.4122	49.4446	49.4759
966	46.2398	46.3909	46.5381	46.6786	46.8135	46.9456	47.0717	47.1975	47.3146	47.4299	47.5452	47.6203	47.6954	47.7705	47.8387	47.9067	47.9747	48.0393	48.1035	48.1677	48.2277	48.2868	48.3458	48.4019	48.4579	48.5118	48.5649	48.6162	48.6676	48.7164	48.7641	48.8117	48.8585	48.9045	48.9496	48.9905	49.0314	49.0722	49.114	49.1563	49.1932	49.2295	49.2659	49.3022	49.3386	49.3749	49.4112	49.4436	49.4749
967	46.2388	46.3899	46.5371	46.6776	46.8125	46.9446	47.0707	47.1965	47.3135	47.4289	47.5442	47.6193	47.6943	47.7694	47.8377	47.9057	47.9737	48.0382	48.1025	48.1667	48.2267	48.2857	48.3448	48.4008	48.4569	48.5107	48.5638	48.6152	48.6665	48.7154	48.763	48.8107	48.8574	48.9034	48.9486	48.9895	49.0303	49.0712	49.113	49.1553	49.1922	49.2285	49.2649	49.3012	49.3376	49.3739	49.4102	49.4426	49.474
968	46.2378	46.389	46.5361	46.6767	46.8116	46.9436	47.0697	47.1955	47.3125	47.4278	47.5432	47.6182	47.6933	47.7684	47.8367	47.9046	47.9726	48.0372	48.1014	48.1656	48.2256	48.2847	48.3437	48.3998	48.4558	48.5097	48.5628	48.6141	48.6655	48.7143	48.762	48.8096	48.8564	48.9024	48.9475	48.9884	49.0293	49.0702	49.112	49.1543	49.1911	49.2275	49.2638	49.3002	49.3365	49.3729	49.4092	49.4416	49.473
969	46.2369	46.388	46.5351	46.6757	46.8106	46.9426	47.0687	47.1945	47.3115	47.4268	47.5421	47.6172	47.6923	47.7673	47.8356	47.9036	47.9716	48.0361	48.1004	48.1646	48.2246	48.2836	48.3427	48.3987	48.4548	48.5086	48.5617	48.6131	48.6644	48.7133	48.7609	48.8086	48.8553	48.9014	48.9465	48.9874	49.0283	49.0692	49.111	49.1532	49.1901	49.2265	49.2628	49.2992	49.3355	49.3719	49.4082	49.4406	49.472
970	46.2359	46.387	46.5341	46.6747	46.8096	46.9416	47.0677	47.1934	47.3105	47.4258	47.5411	47.6162	47.6912	47.7663	47.8346	47.9025	47.9705	48.0351	48.0993	48.1635	48.2235	48.2826	48.3416	48.3977	48.4537	48.5076	48.5607	48.612	48.6634	48.7122	48.7599	48.8075	48.8543	48.9003	48.9455	48.9864	49.0272	49.0681	49.1099	49.1522	49.1891	49.2255	49.2618	49.2982	49.3345	49.3709	49.4073	49.4396	49.471
971	46.2349	46.386	46.5332	46.6737	46.8086	46.9406	47.0667	47.1924	47.3095	47.4248	47.5401	47.6151	47.6902	47.7653	47.8335	47.9015	47.9695	48.034	48.0983	48.1625	48.2225	48.2815	48.3406	48.3966	48.4527	48.5065	48.5596	48.611	48.6623	48.7112	48.7588	48.8065	48.8533	48.8993	48.9444	48.9853	49.0262	49.0671	49.1089	49.1512	49.1881	49.2245	49.2608	49.2972	49.3335	49.3699	49.4063	49.4386	49.47
972	46.234	46.3851	46.5322	46.6727	46.8076	46.9396	47.0657	47.1914	47.3084	47.4237	47.539	47.6141	47.6892	47.7642	47.8325	47.9004	47.9685	48.033	48.0972	48.1614	48.2214	48.2805	48.3395	48.3956	48.4516	48.5055	48.5586	48.6099	48.6613	48.7101	48.7578	48.8054	48.8522	48.8982	48.9434	48.9843	49.0252	49.0661	49.1079	49.1502	49.1871	49.2234	49.2598	49.2962	49.3325	49.3689	49.4053	49.4376	49.469
973	46.233	46.3841	46.5312	46.6717	46.8066	46.9386	47.0647	47.1904	47.3074	47.4227	47.538	47.6131	47.6881	47.7632	47.8314	47.8994	47.9674	48.0319	48.0962	48.1604	48.2204	48.2794	48.3385	48.3945	48.4506	48.5044	48.5575	48.6089	48.6602	48.7091	48.7567	48.8044	48.8512	48.8972	48.9424	48.9833	49.0242	49.065	49.1069	49.1491	49.1861	49.2224	49.2588	49.2952	49.3315	49.3679	49.4043	49.4366	49.468
974	46.232	46.3831	46.5302	46.6707	46.8056	46.9376	47.0637	47.1894	47.3064	47.4217	47.537	47.612	47.6871	47.7621	47.8304	47.8983	47.9664	48.0309	48.0951	48.1593	48.2193	48.2783	48.3374	48.3935	48.4495	48.5034	48.5565	48.6078	48.6592	48.708	48.7557	48.8034	48.8501	48.8962	48.9413	48.9822	49.0231	49.064	49.1058	49.1481	49.185	49.2214	49.2578	49.2941	49.3305	49.3669	49.4033	49.4356	49.467
975	46.2311	46.3821	46.5292	46.6697	46.8046	46.9366	47.0626	47.1884	47.3054	47.4206	47.5359	47.611	47.686	47.7611	47.8294	47.8973	47.9653	48.0298	48.0941	48.1583	48.2183	48.2773	48.3364	48.3924	48.4485	48.5023	48.5554	48.6068	48.6581	48.707	48.7547	48.8023	48.8491	48.8951	48.9403	48.9812	49.0221	49.063	49.1048	49.1471	49.184	49.2204	49.2568	49.2931	49.3295	49.3659	49.4023	49.4346	49.4661
976	46.2301	46.3812	46.5282	46.6687	46.8036	46.9356	47.0616	47.1873	47.3044	47.4196	47.5349	47.6099	47.685	47.7601	47.8283	47.8963	47.9643	48.0288	48.093	48.1572	48.2172	48.2762	48.3353	48.3914	48.4474	48.5013	48.5544	48.6057	48.6571	48.7059	48.7536	48.8013	48.848	48.8941	48.9393	48.9802	49.0211	49.062	49.1038	49.1461	49.183	49.2194	49.2558	49.2921	49.3285	49.3649	49.4013	49.4336	49.4651
977	46.2291	46.3802	46.5273	46.6677	46.8026	46.9346	47.0606	47.1863	47.3033	47.4186	47.5339	47.6089	47.684	47.759	47.8273	47.8952	47.9632	48.0277	48.092	48.1562	48.2162	48.2752	48.3342	48.3903	48.4464	48.5002	48.5533	48.6047	48.656	48.7049	48.7526	48.8002	48.847	48.893	48.9382	48.9791	49.02	49.0609	49.1028	49.1451	49.182	49.2184	49.2547	49.2911	49.3275	49.3639	49.4003	49.4326	49.4641
978	46.2282	46.3792	46.5263	46.6668	46.8016	46.9335	47.0596	47.1853	47.3023	47.4176	47.5328	47.6079	47.6829	47.758	47.8262	47.8942	47.9622	48.0267	48.0909	48.1551	48.2151	48.2741	48.3332	48.3893	48.4453	48.4992	48.5523	48.6036	48.655	48.7039	48.7515	48.7992	48.846	48.892	48.9372	48.9781	49.019	49.0599	49.1017	49.144	49.181	49.2173	49.2537	49.2901	49.3265	49.3629	49.3993	49.4317	49.4631
979	46.2272	46.3782	46.5253	46.6658	46.8006	46.9325	47.0586	47.1843	47.3013	47.4165	47.5318	47.6068	47.6819	47.7569	47.8252	47.8931	47.9611	48.0256	48.0899	48.1541	48.2141	48.2731	48.3321	48.3882	48.4443	48.4981	48.5512	48.6026	48.6539	48.7028	48.7505	48.7981	48.8449	48.891	48.9361	48.9771	49.018	49.0589	49.1007	49.143	49.1799	49.2163	49.2527	49.2891	49.3255	49.3619	49.3983	49.4307	49.4621
980	46.2262	46.3773	46.5243	46.6648	46.7996	46.9315	47.0576	47.1833	47.3003	47.4155	47.5308	47.6058	47.6809	47.7559	47.8241	47.8921	47.9601	48.0246	48.0888	48.153	48.213	48.272	48.3311	48.3872	48.4432	48.4971	48.5502	48.6015	48.6529	48.7018	48.7494	48.7971	48.8439	48.8899	48.9351	48.976	49.0169	49.0578	49.0997	49.142	49.1789	49.2153	49.2517	49.2881	49.3245	49.3609	49.3973	49.4297	49.4611
981	46.2253	46.3763	46.5233	46.6638	46.7986	46.9305	47.0566	47.1823	47.2992	47.4145	47.5297	47.6048	47.6798	47.7549	47.8231	47.891	47.959	48.0236	48.0878	48.152	48.212	48.271	48.33	48.3861	48.4422	48.496	48.5491	48.6005	48.6519	48.7007	48.7484	48.7961	48.8428	48.8889	48.9341	48.975	49.0159	49.0568	49.0987	49.141	49.1779	49.2143	49.2507	49.2871	49.3235	49.3599	49.3963	49.4287	49.4601
982	46.2243	46.3753	46.5223	46.6628	46.7976	46.9295	47.0556	47.1812	47.2982	47.4135	47.5287	47.6037	47.6788	47.7538	47.8221	47.89	47.958	48.0225	48.0867	48.1509	48.2109	48.2699	48.329	48.3851	48.4411	48.495	48.5481	48.5994	48.6508	48.6997	48.7473	48.795	48.8418	48.8879	48.933	48.974	49.0149	49.0558	49.0976	49.1399	49.1769	49.2133	49.2497	49.2861	49.3225	49.3589	49.3953	49.4277	49.4591
983	46.2233	46.3743	46.5214	46.6618	46.7966	46.9285	47.0546	47.1802	47.2972	47.4124	47.5277	47.6027	47.6777	47.7528	47.821	47.8889	47.9569	48.0215	48.0857	48.1499	48.2099	48.2689	48.3279	48.384	48.4401	48.4939	48.547	48.5984	48.6498	48.6986	48.7463	48.794	48.8408	48.8868	48.932	48.9729	49.0138	49.0548	49.0966	49.1389	49.1759	49.2123	49.2487	49.2851	49.3215	49.3579	49.3943	49.4267	49.4582
984	46.2224	46.3734	46.5204	46.6608	46.7956	46.9275	47.0535	47.1792	47.2962	47.4114	47.5266	47.6017	47.6767	47.7517	47.82	47.8879	47.9559	48.0204	48.0846	48.1488	48.2088	48.2678	48.3269	48.383	48.439	48.4929	48.546	48.5973	48.6487	48.6976	48.7452	48.7929	48.8397	48.8858	48.931	48.9719	49.0128	49.0537	49.0956	49.1379	49.1748	49.2113	49.2477	49.2841	49.3205	49.3569	49.3933	49.4257	49.4572
985	46.2214	46.3724	46.5194	46.6598	46.7946	46.9265	47.0525	47.1782	47.2952	47.4104	47.5256	47.6006	47.6757	47.7507	47.8189	47.8868	47.9548	48.0194	48.0836	48.1478	48.2078	48.2668	48.3258	48.3819	48.438	48.4918	48.5449	48.5963	48.6477	48.6965	48.7442	48.7919	48.8387	48.8847	48.9299	48.9709	49.0118	49.0527	49.0946	49.1369	49.1738	49.2102	49.2466	49.2831	49.3195	49.3559	49.3923	49.4247	49.4562
986	46.2204	46.3714	46.5184	46.6588	46.7936	46.9255	47.0515	47.1772	47.2941	47.4093	47.5246	47.5996	47.6746	47.7496	47.8179	47.8858	47.9538	48.0183	48.0825	48.1467	48.2067	48.2657	48.3248	48.3808	48.4369	48.4908	48.5439	48.5952	48.6466	48.6955	48.7432	48.7908	48.8376	48.8837	48.9289	48.9698	49.0107	49.0517	49.0935	49.1358	49.1728	49.2092	49.2456	49.2821	49.3185	49.3549	49.3913	49.4237	49.4552
987	46.2195	46.3704	46.5174	46.6578	46.7926	46.9245	47.0505	47.1762	47.2931	47.4083	47.5235	47.5986	47.6736	47.7486	47.8168	47.8848	47.9528	48.0173	48.0815	48.1457	48.2057	48.2647	48.3237	48.3798	48.4359	48.4897	48.5428	48.5942	48.6456	48.6944	48.7421	48.7898	48.8366	48.8827	48.9279	48.9688	49.0097	49.0506	49.0925	49.1348	49.1718	49.2082	49.2446	49.281	49.3175	49.3539	49.3903	49.4227	49.4542
988	46.2185	46.3695	46.5164	46.6569	46.7916	46.9235	47.0495	47.1751	47.2921	47.4073	47.5225	47.5975	47.6725	47.7476	47.8158	47.8837	47.9517	48.0162	48.0804	48.1446	48.2046	48.2636	48.3227	48.3787	48.4348	48.4887	48.5418	48.5931	48.6445	48.6934	48.7411	48.7888	48.8356	48.8816	48.9268	48.9677	49.0087	49.0496	49.0915	49.1338	49.1708	49.2072	49.2436	49.28	49.3165	49.3529	49.3893	49.4217	49.4532
989	46.2175	46.3685	46.5155	46.6559	46.7906	46.9225	47.0485	47.1741	47.2911	47.4063	47.5215	47.5965	47.6715	47.7465	47.8147	47.8827	47.9507	48.0152	48.0794	48.1436	48.2036	48.2626	48.3216	48.3777	48.4338	48.4876	48.5407	48.5921	48.6435	48.6923	48.74	48.7877	48.8345	48.8806	48.9258	48.9667	49.0077	49.0486	49.0905	49.1328	49.1697	49.2062	49.2426	49.279	49.3155	49.3519	49.3883	49.4207	49.4522
990	46.2166	46.3675	46.5145	46.6549	46.7896	46.9215	47.0475	47.1731	47.29	47.4052	47.5204	47.5955	47.6705	47.7455	47.8137	47.8816	47.9496	48.0141	48.0783	48.1425	48.2025	48.2615	48.3206	48.3766	48.4327	48.4866	48.5397	48.591	48.6424	48.6913	48.739	48.7867	48.8335	48.8795	48.9247	48.9657	49.0066	49.0476	49.0894	49.1318	49.1687	49.2052	49.2416	49.278	49.3144	49.3509	49.3873	49.4197	49.4512
991	46.2156	46.3665	46.5135	46.6539	46.7886	46.9205	47.0465	47.1721	47.289	47.4042	47.5194	47.5944	47.6694	47.7444	47.8127	47.8806	47.9486	48.0131	48.0773	48.1415	48.2015	48.2605	48.3195	48.3756	48.4317	48.4855	48.5386	48.59	48.6414	48.6902	48.7379	48.7856	48.8324	48.8785	48.9237	48.9646	49.0056	49.0465	49.0884	49.1307	49.1677	49.2041	49.2406	49.277	49.3134	49.3499	49.3863	49.4188	49.4503
992	46.2146	46.3656	46.5125	46.6529	46.7876	46.9195	47.0455	47.1711	47.288	47.4032	47.5184	47.5934	47.6684	47.7434	47.8116	47.8795	47.9475	48.012	48.0762	48.1404	48.2004	48.2594	48.3185	48.3745	48.4306	48.4845	48.5376	48.589	48.6403	48.6892	48.7369	48.7846	48.8314	48.8775	48.9227	48.9636	49.0046	49.0455	49.0874	49.1297	49.1667	49.2031	49.2396	49.276	49.3124	49.3489	49.3853	49.4178	49.4493
993	46.2137	46.3646	46.5115	46.6519	46.7866	46.9185	47.0445	47.1701	47.287	47.4022	47.5173	47.5923	47.6674	47.7424	47.8106	47.8785	47.9465	48.011	48.0752	48.1394	48.1994	48.2584	48.3174	48.3735	48.4296	48.4834	48.5365	48.5879	48.6393	48.6882	48.7358	48.7835	48.8304	48.8764	48.9216	48.9626	49.0035	49.0445	49.0863	49.1287	49.1657	49.2021	49.2386	49.275	49.3114	49.3479	49.3843	49.4168	49.4483
994	46.2127	46.3636	46.5105	46.6509	46.7856	46.9175	47.0434	47.169	47.286	47.4011	47.5163	47.5913	47.6663	47.7413	47.8095	47.8774	47.9454	48.0099	48.0741	48.1383	48.1983	48.2573	48.3164	48.3724	48.4285	48.4824	48.5355	48.5869	48.6382	48.6871	48.7348	48.7825	48.8293	48.8754	48.9206	48.9615	49.0025	49.0434	49.0853	49.1277	49.1647	49.2011	49.2375	49.274	49.3104	49.3469	49.3833	49.4158	49.4473
995	46.2117	46.3626	46.5096	46.6499	46.7846	46.9165	47.0424	47.168	47.2849	47.4001	47.5153	47.5903	47.6653	47.7403	47.8085	47.8764	47.9444	48.0089	48.0731	48.1373	48.1973	48.2563	48.3153	48.3714	48.4275	48.4813	48.5344	48.5858	48.6372	48.6861	48.7338	48.7815	48.8283	48.8743	48.9196	48.9605	49.0015	49.0424	49.0843	49.1266	49.1636	49.2001	49.2365	49.273	49.3094	49.3459	49.3823	49.4148	49.4463
996	46.2108	46.3617	46.5086	46.6489	46.7836	46.9155	47.0414	47.167	47.2839	47.3991	47.5142	47.5892	47.6642	47.7392	47.8074	47.8754	47.9433	48.0078	48.072	48.1362	48.1962	48.2552	48.3143	48.3703	48.4264	48.4803	48.5334	48.5848	48.6361	48.685	48.7327	48.7804	48.8272	48.8733	48.9185	48.9595	49.0004	49.0414	49.0833	49.1256	49.1626	49.1991	49.2355	49.272	49.3084	49.3449	49.3813	49.4138	49.4453
997	46.2098	46.3607	46.5076	46.6479	46.7826	46.9145	47.0404	47.166	47.2829	47.3981	47.5132	47.5882	47.6632	47.7382	47.8064	47.8743	47.9423	48.0068	48.071	48.1352	48.1952	48.2542	48.3132	48.3693	48.4254	48.4792	48.5323	48.5837	48.6351	48.684	48.7317	48.7794	48.8262	48.8723	48.9175	48.9584	48.9994	49.0404	49.0822	49.1246	49.1616	49.198	49.2345	49.271	49.3074	49.3439	49.3803	49.4128	49.4443
998	46.2088	46.3597	46.5066	46.6469	46.7816	46.9135	47.0394	47.165	47.2819	47.397	47.5122	47.5872	47.6622	47.7372	47.8054	47.8733	47.9412	48.0057	48.0699	48.1341	48.1941	48.2531	48.3122	48.3682	48.4243	48.4782	48.5313	48.5827	48.634	48.6829	48.7306	48.7783	48.8251	48.8712	48.9164	48.9574	48.9984	49.0393	49.0812	49.1236	49.1606	49.197	49.2335	49.27	49.3064	49.3429	49.3793	49.4118	49.4433
999	46.2079	46.3587	46.5056	46.646	46.7806	46.9125	47.0384	47.164	47.2808	47.396	47.5111	47.5861	47.6611	47.7361	47.8043	47.8722	47.9402	48.0047	48.0689	48.1331	48.193	48.2521	48.3111	48.3672	48.4232	48.4771	48.5302	48.5816	48.633	48.6819	48.7296	48.7773	48.8241	48.8702	48.9154	48.9564	48.9973	49.0383	49.0802	49.1225	49.1596	49.196	49.2325	49.2689	49.3054	49.3419	49.3783	49.4108	49.4423
1000	46.2069	46.3578	46.5046	46.645	46.7796	46.9115	47.0374	47.1629	47.2798	47.395	47.5101	47.5851	47.6601	47.7351	47.8033	47.8712	47.9391	48.0036	48.0678	48.132	48.192	48.251	48.3101	48.3661	48.4222	48.4761	48.5292	48.5806	48.6319	48.6808	48.7285	48.7762	48.8231	48.8692	48.9144	48.9553	48.9963	49.0373	49.0792	49.1215	49.1585	49.195	49.2315	49.2679	49.3044	49.3409	49.3773	49.4098	49.4414
1001	46.2059	46.3568	46.5037	46.644	46.7786	46.9104	47.0364	47.1619	47.2788	47.3939	47.5091	47.5841	47.659	47.734	47.8022	47.8701	47.9381	48.0026	48.0668	48.131	48.1909	48.25	48.309	48.3651	48.4211	48.475	48.5281	48.5795	48.6309	48.6798	48.7275	48.7752	48.822	48.8681	48.9133	48.9543	48.9953	49.0362	49.0781	49.1205	49.1575	49.194	49.2305	49.2669	49.3034	49.3399	49.3763	49.4088	49.4404
1002	46.205	46.3558	46.5027	46.643	46.7776	46.9094	47.0354	47.1609	47.2778	47.3929	47.508	47.583	47.658	47.733	47.8012	47.8691	47.937	48.0015	48.0657	48.1299	48.1899	48.2489	48.308	48.364	48.4201	48.474	48.5271	48.5785	48.6299	48.6787	48.7264	48.7742	48.821	48.8671	48.9123	48.9533	48.9942	49.0352	49.0771	49.1195	49.1565	49.193	49.2294	49.2659	49.3024	49.3389	49.3753	49.4078	49.4394
1003	46.204	46.3548	46.5017	46.642	46.7766	46.9084	47.0343	47.1599	47.2768	47.3919	47.507	47.582	47.657	47.7319	47.8001	47.868	47.936	48.0005	48.0647	48.1289	48.1888	48.2479	48.3069	48.363	48.419	48.4729	48.526	48.5774	48.6288	48.6777	48.7254	48.7731	48.8199	48.866	48.9113	48.9522	48.9932	49.0342	49.0761	49.1185	49.1555	49.192	49.2284	49.2649	49.3014	49.3379	49.3743	49.4068	49.4384
1004	46.203	46.3539	46.5007	46.641	46.7756	46.9074	47.0333	47.1589	47.2757	47.3909	47.506	47.581	47.6559	47.7309	47.7991	47.867	47.935	47.9994	48.0636	48.1278	48.1878	48.2468	48.3059	48.3619	48.418	48.4719	48.525	48.5764	48.6278	48.6766	48.7244	48.7721	48.8189	48.865	48.9102	48.9512	48.9922	49.0332	49.0751	49.1174	49.1545	49.1909	49.2274	49.2639	49.3004	49.3369	49.3733	49.4058	49.4374
1005	46.2021	46.3529	46.4997	46.64	46.7746	46.9064	47.0323	47.1579	47.2747	47.3898	47.505	47.5799	47.6549	47.7299	47.7981	47.8659	47.9339	47.9984	48.0626	48.1268	48.1867	48.2458	48.3048	48.3609	48.4169	48.4708	48.5239	48.5753	48.6267	48.6756	48.7233	48.771	48.8179	48.864	48.9092	48.9502	48.9912	49.0321	49.074	49.1164	49.1534	49.1899	49.2264	49.2629	49.2994	49.3359	49.3724	49.4049	49.4364
1006	46.2011	46.3519	46.4988	46.639	46.7736	46.9054	47.0313	47.1568	47.2737	47.3888	47.5039	47.5789	47.6539	47.7288	47.797	47.8649	47.9329	47.9973	48.0615	48.1257	48.1857	48.2447	48.3038	48.3598	48.4159	48.4698	48.5229	48.5743	48.6257	48.6746	48.7223	48.77	48.8168	48.8629	48.9082	48.9491	48.9901	49.0311	49.073	49.1154	49.1524	49.1889	49.2254	49.2619	49.2984	49.3349	49.3714	49.4039	49.4354
1007	46.2001	46.3509	46.4978	46.638	46.7726	46.9044	47.0303	47.1558	47.2727	47.3878	47.5029	47.5779	47.6528	47.7278	47.796	47.8639	47.9318	47.9963	48.0605	48.1247	48.1846	48.2437	48.3027	48.3588	48.4148	48.4687	48.5218	48.5732	48.6246	48.6735	48.7212	48.7689	48.8158	48.8619	48.9071	48.9481	48.9891	49.0301	49.072	49.1144	49.1514	49.1879	49.2244	49.2609	49.2974	49.3339	49.3704	49.4029	49.4344
1008	46.1992	46.35	46.4968	46.637	46.7717	46.9034	47.0293	47.1548	47.2716	47.3868	47.5019	47.5768	47.6518	47.7267	47.7949	47.8628	47.9308	47.9952	48.0594	48.1236	48.1836	48.2426	48.3016	48.3577	48.4138	48.4677	48.5208	48.5722	48.6236	48.6725	48.7202	48.7679	48.8147	48.8608	48.9061	48.9471	48.9881	49.029	49.071	49.1133	49.1504	49.1869	49.2234	49.2599	49.2964	49.3329	49.3694	49.4019	49.4335
1009	46.1982	46.349	46.4958	46.6361	46.7707	46.9024	47.0283	47.1538	47.2706	47.3857	47.5008	47.5758	47.6507	47.7257	47.7939	47.8618	47.9297	47.9942	48.0584	48.1226	48.1825	48.2415	48.3006	48.3567	48.4127	48.4666	48.5197	48.5711	48.6225	48.6714	48.7191	48.7669	48.8137	48.8598	48.905	48.946	48.987	49.028	49.0699	49.1123	49.1494	49.1859	49.2224	49.2589	49.2954	49.3319	49.3684	49.4009	49.4325
1010	46.1972	46.348	46.4948	46.6351	46.7697	46.9014	47.0273	47.1528	47.2696	47.3847	47.4998	47.5747	47.6497	47.7247	47.7928	47.8607	47.9287	47.9932	48.0573	48.1215	48.1815	48.2405	48.2995	48.3556	48.4117	48.4655	48.5187	48.5701	48.6215	48.6704	48.7181	48.7658	48.8127	48.8588	48.904	48.945	48.986	49.027	49.0689	49.1113	49.1483	49.1848	49.2214	49.2579	49.2944	49.3309	49.3674	49.3999	49.4315
1011	46.1963	46.347	46.4938	46.6341	46.7687	46.9004	47.0263	47.1518	47.2686	47.3837	47.4988	47.5737	47.6487	47.7236	47.7918	47.8597	47.9276	47.9921	48.0563	48.1205	48.1804	48.2394	48.2985	48.3546	48.4106	48.4645	48.5176	48.569	48.6204	48.6693	48.717	48.7648	48.8116	48.8577	48.903	48.944	48.985	49.026	49.0679	49.1103	49.1473	49.1838	49.2203	49.2568	49.2934	49.3299	49.3664	49.3989	49.4305
1012	46.1953	46.3461	46.4929	46.6331	46.7677	46.8994	47.0253	47.1507	47.2676	47.3826	47.4977	47.5727	47.6476	47.7226	47.7908	47.8586	47.9266	47.9911	48.0552	48.1194	48.1794	48.2384	48.2974	48.3535	48.4096	48.4634	48.5166	48.568	48.6194	48.6683	48.716	48.7637	48.8106	48.8567	48.9019	48.9429	48.9839	49.0249	49.0669	49.1093	49.1463	49.1828	49.2193	49.2558	49.2923	49.3289	49.3654	49.3979	49.4295
1013	46.1943	46.3451	46.4919	46.6321	46.7667	46.8984	47.0242	47.1497	47.2665	47.3816	47.4967	47.5716	47.6466	47.7215	47.7897	47.8576	47.9255	47.99	48.0542	48.1184	48.1783	48.2373	48.2964	48.3525	48.4085	48.4624	48.5155	48.5669	48.6183	48.6672	48.715	48.7627	48.8095	48.8556	48.9009	48.9419	48.9829	49.0239	49.0658	49.1082	49.1453	49.1818	49.2183	49.2548	49.2913	49.3279	49.3644	49.3969	49.4285
1014	46.1934	46.3441	46.4909	46.6311	46.7657	46.8974	47.0232	47.1487	47.2655	47.3806	47.4957	47.5706	47.6456	47.7205	47.7887	47.8565	47.9245	47.989	48.0531	48.1173	48.1773	48.2363	48.2953	48.3514	48.4075	48.4613	48.5145	48.5659	48.6173	48.6662	48.7139	48.7616	48.8085	48.8546	48.8999	48.9409	48.9819	49.0229	49.0648	49.1072	49.1443	49.1808	49.2173	49.2538	49.2903	49.3269	49.3634	49.3959	49.4275
[truncated: 2,586 more rows]
[truncated: 428 more columns]

## Sheet: Sheet2
1000000	1000000	1000000	1000000	1000000	1000000	1000000	10	11	12	13	14	15	16	17	18	19	20	21	22	23	24	25	26	27	28	29	30	31	32	33	34	35	36	37	38	39	40	41	42	43	44	45	46	47	48	49	50	51	52
[truncated: 1,801 more rows]
[truncated: 426 more columns]
